# Supplementary material for: Resonant inelastic X-ray scattering tools to count 5 f electrons of actinides and probe bond covalency
Source: Nat Commun. 2025 Feb 10;16:1221. doi: 10.1038/s41467-024-54574-7 (PMC11811144; doi:10.1038/s41467-024-54574-7)
Supplement: Supplementary file 3 — Source Data [file 41467_2024_54574_MOESM3_ESM.zip]

Archive with 382 entries (208 files):
- Data_figures/
- Data_figures/Data_main_figures/
- Data_figures/Data_main_figures/Fig1/
- Data_figures/Data_main_figures/Fig1/1c_UO2_Map.txt
- Data_figures/Data_main_figures/Fig1/1d_UO2_Map.txt
- Data_figures/Data_main_figures/Fig2/
- Data_figures/Data_main_figures/Fig2/2a_EnergyLevelDiagram.txt
- Data_figures/Data_main_figures/Fig2/2c_pi_tendency.txt
- Data_figures/Data_main_figures/Fig2/2d_sigma_tendency.txt
- Data_figures/Data_main_figures/Fig2/2e_U_VI_MesaACT_Map.txt
- Data_figures/Data_main_figures/Fig2/2f_U_VI_MesaSulX_Map.txt
- Data_figures/Data_main_figures/Fig2/2_pi_tendency.txt
- Data_figures/Data_main_figures/Fig2/2_sigma_tendency.txt
- Data_figures/Data_main_figures/Fig3/
- Data_figures/Data_main_figures/Fig3/3a_[U$^/
- Data_figures/Data_main_figures/Fig3/3a_[U$^/mathrm{VI}$O$_2$]$^{2+}$ $/
- Data_figures/Data_main_figures/Fig3/3a_[U$^/mathrm{VI}$O$_2$]$^{2+}$ $/mathrm{(5f^0)}$.txt
- Data_figures/Data_main_figures/Fig3/3b_[U$^/
- Data_figures/Data_main_figures/Fig3/3b_[U$^/mathrm{V}$O$_2$]$^{+}$-K $/
- Data_figures/Data_main_figures/Fig3/3b_[U$^/mathrm{V}$O$_2$]$^{+}$-K $/mathrm{(5f^1)}$.txt
- Data_figures/Data_main_figures/Fig3/3c_[U$^/
- Data_figures/Data_main_figures/Fig3/3c_[U$^/mathrm{V}$O$_2$]$^{+}$-Fe $/
- Data_figures/Data_main_figures/Fig3/3c_[U$^/mathrm{V}$O$_2$]$^{+}$-Fe $/mathrm{(5f^1)}$.txt
- Data_figures/Data_main_figures/Fig3/3d_U$^{/
- Data_figures/Data_main_figures/Fig3/3d_U$^{/mathrm{IV}}$O$_2$ $/
- Data_figures/Data_main_figures/Fig3/3d_U$^{/mathrm{IV}}$O$_2$ $/mathrm{(5f^2)}$.txt
- Data_figures/Data_main_figures/Fig3/3e_Np$^{/
- Data_figures/Data_main_figures/Fig3/3e_Np$^{/mathrm{IV}}$O$_2$ $/
- Data_figures/Data_main_figures/Fig3/3e_Np$^{/mathrm{IV}}$O$_2$ $/mathrm{(5f^3)}$.txt
- Data_figures/Data_main_figures/Fig3/3f_Pu$^{/
- Data_figures/Data_main_figures/Fig3/3f_Pu$^{/mathrm{IV}}$O$_2$ $/
- Data_figures/Data_main_figures/Fig3/3f_Pu$^{/mathrm{IV}}$O$_2$ $/mathrm{(5f^4)}$.txt
- Data_figures/Data_main_figures/Fig3/3g_Np$^{/
- Data_figures/Data_main_figures/Fig3/3g_Np$^{/mathrm{IV}}$O$_2$ $/
- Data_figures/Data_main_figures/Fig3/3g_Np$^{/mathrm{IV}}$O$_2$ $/mathrm{(5f^3)}$.txt
- Data_figures/Data_main_figures/Fig3/3g_Pu$^{/
- Data_figures/Data_main_figures/Fig3/3g_Pu$^{/mathrm{IV}}$O$_2$ $/
- Data_figures/Data_main_figures/Fig3/3g_Pu$^{/mathrm{IV}}$O$_2$ $/mathrm{(5f^4)}$.txt
- Data_figures/Data_main_figures/Fig3/3g_U$^{/
- Data_figures/Data_main_figures/Fig3/3g_U$^{/mathrm{IV}}$O$_2$ $/
- Data_figures/Data_main_figures/Fig3/3g_U$^{/mathrm{IV}}$O$_2$ $/mathrm{(5f^2)}$.txt
- Data_figures/Data_main_figures/Fig3/3g_[U$^/
- Data_figures/Data_main_figures/Fig3/3g_[U$^/mathrm{VI}$O$_2$]$^{2+}$ $/
- Data_figures/Data_main_figures/Fig3/3g_[U$^/mathrm{VI}$O$_2$]$^{2+}$ $/mathrm{(5f^0)}$.txt
- Data_figures/Data_main_figures/Fig3/3g_[U$^/mathrm{V}$O$_2$]$^{+}$-Fe $/
- Data_figures/Data_main_figures/Fig3/3g_[U$^/mathrm{V}$O$_2$]$^{+}$-Fe $/mathrm{(5f^1)}$.txt
- Data_figures/Data_main_figures/Fig3/3g_[U$^/mathrm{V}$O$_2$]$^{+}$-K $/
- Data_figures/Data_main_figures/Fig3/3g_[U$^/mathrm{V}$O$_2$]$^{+}$-K $/mathrm{(5f^1)}$.txt
- Data_figures/Data_main_figures/Fig4/
- Data_figures/Data_main_figures/Fig4/4a_pi_exp_DiagonalRatio.txt
- Data_figures/Data_main_figures/Fig4/4b_pi_theo_DiagonalRatio.txt
- Data_figures/Data_main_figures/Fig5/
- Data_figures/Data_main_figures/Fig5/5a_pi_exp_DiagonalRatio_over_shift.txt
- Data_figures/Data_main_figures/Fig5/5b_U$^{/
- Data_figures/Data_main_figures/Fig5/5b_U$^{/mathrm{IV}}$O$_2$ $/
- Data_figures/Data_main_figures/Fig5/5b_U$^{/mathrm{IV}}$O$_2$ $/mathrm{(5f^2)}$.txt
- Data_figures/Data_main_figures/Fig5/5b_[Cp''$_3$U$^{/
- Data_figures/Data_main_figures/Fig5/5b_[Cp''$_3$U$^{/mathrm{III}}$] $/
- Data_figures/Data_main_figures/Fig5/5b_[Cp''$_3$U$^{/mathrm{III}}$] $/mathrm{(5f^3)}$.txt
- Data_figures/Data_main_figures/Fig5/5b_[U$^/
- Data_figures/Data_main_figures/Fig5/5b_[U$^/mathrm{VI}$O$_2$]$^{2+}$ $/
- Data_figures/Data_main_figures/Fig5/5b_[U$^/mathrm{VI}$O$_2$]$^{2+}$ $/mathrm{(5f^0)}$.txt
- Data_figures/Data_main_figures/Fig5/5b_[U$^/mathrm{V}$O$_2$]$^{+}$-Fe $/
- Data_figures/Data_main_figures/Fig5/5b_[U$^/mathrm{V}$O$_2$]$^{+}$-Fe $/mathrm{(5f^1)}$.txt
- Data_figures/Data_main_figures/Fig5/5b_[U$^/mathrm{V}$O$_2$]$^{+}$-K $/
- Data_figures/Data_main_figures/Fig5/5b_[U$^/mathrm{V}$O$_2$]$^{+}$-K $/mathrm{(5f^1)}$.txt
- Data_figures/Data_main_figures/Fig5/5b_[U$^{/
- Data_figures/Data_main_figures/Fig5/5b_[U$^{/mathrm{VI}}$O$_2$]$^{/
- Data_figures/Data_main_figures/Fig5/5b_[U$^{/mathrm{VI}}$O$_2$]$^{/mathrm{2+}}$-Cd $/
- Data_figures/Data_main_figures/Fig5/5b_[U$^{/mathrm{VI}}$O$_2$]$^{/mathrm{2+}}$-Cd $/mathrm{(5f^0)}$.txt
- Data_figures/Data_main_figures/Fig5/5b_[U$^{/mathrm{VI}}$O$_2$]$^{/mathrm{2+}}$-Pb $/
- Data_figures/Data_main_figures/Fig5/5b_[U$^{/mathrm{VI}}$O$_2$]$^{/mathrm{2+}}$-Pb $/mathrm{(5f^0)}$.txt
- Data_figures/Data_main_figures/Fig5/5c_Na$_2$Np$^/
- Data_figures/Data_main_figures/Fig5/5c_Na$_2$Np$^/mathrm{VI}_2$O$_7$ $/
- Data_figures/Data_main_figures/Fig5/5c_Na$_2$Np$^/mathrm{VI}_2$O$_7$ $/mathrm{(5f^1)}$.txt
- Data_figures/Data_main_figures/Fig5/5c_Np$^{/
- Data_figures/Data_main_figures/Fig5/5c_Np$^{/mathrm{IV}}$O$_2$ $/
- Data_figures/Data_main_figures/Fig5/5c_Np$^{/mathrm{IV}}$O$_2$ $/mathrm{(5f^3)}$.txt
- Data_figures/Data_main_figures/Fig5/5d_Pu$^{/
- Data_figures/Data_main_figures/Fig5/5d_Pu$^{/mathrm{III}}_{(aq.)}$ $/
- Data_figures/Data_main_figures/Fig5/5d_Pu$^{/mathrm{III}}_{(aq.)}$ $/mathrm{(5f^5)}$.txt
- Data_figures/Data_main_figures/Fig5/5d_Pu$^{/mathrm{IV}}$O$_2$ $/
- Data_figures/Data_main_figures/Fig5/5d_Pu$^{/mathrm{IV}}$O$_2$ $/mathrm{(5f^4)}$.txt
- Data_figures/Data_main_figures/Fig5/5d_Pu$^{/mathrm{IV}}_{(aq.)}$ $/
- Data_figures/Data_main_figures/Fig5/5d_Pu$^{/mathrm{IV}}_{(aq.)}$ $/mathrm{(5f^4)}$.txt
- Data_figures/Data_main_figures/Fig5/5d_[Pu$^{/
- Data_figures/Data_main_figures/Fig5/5d_[Pu$^{/mathrm{VI}}$O$_2$]$^{2+}_{(aq.)}$ $/
- Data_figures/Data_main_figures/Fig5/5d_[Pu$^{/mathrm{VI}}$O$_2$]$^{2+}_{(aq.)}$ $/mathrm{(5f^2)}$.txt
- Data_figures/Data_main_figures/Fig5/5e_Am$^{/
- Data_figures/Data_main_figures/Fig5/5e_Am$^{/mathrm{III}}$VO$_3$ $/
- Data_figures/Data_main_figures/Fig5/5e_Am$^{/mathrm{III}}$VO$_3$ $/mathrm{(5f^6)}$.txt
- Data_figures/Data_main_figures/Fig5/5e_Am$^{/mathrm{IV}}$O$_2$ $/
- Data_figures/Data_main_figures/Fig5/5e_Am$^{/mathrm{IV}}$O$_2$ $/mathrm{(5f^5)}$.txt
- Data_figures/Data_main_figures/Fig6/
- Data_figures/Data_main_figures/Fig6/6a_G$_{4f5f}^{0}$=0.0 eV.txt
- Data_figures/Data_main_figures/Fig6/6b_G$_{4f5f}^{0}$=0.4 eV.txt
- Data_figures/Data_main_figures/Fig6/6c_G$_{4f5f}^{0}$=0.6 eV.txt
- Data_figures/Data_main_figures/Fig6/6d_G$_{4f5f}^{0}$=0.9 eV.txt
- Data_figures/Data_main_figures/Fig6/6e_UO2_Cuts_Exp.txt
- Data_figures/Data_main_figures/Fig6/6e_UO2_Cuts_TheochangeG0.txt
- Data_figures/Data_main_figures/Fig7/
- Data_figures/Data_main_figures/Fig7/7a_PbSample_Map.dat
- Data_figures/Data_main_figures/Fig7/7b_CdSample_Map.dat
- Data_figures/Data_main_figures/Fig7/7c_PbSample_Map.dat
- Data_figures/Data_main_figures/Fig7/7d_CdSample_Map.dat
- Data_figures/Data_main_figures/Fig7/7e_CdSample_exp_CutWLhor.dat
- Data_figures/Data_main_figures/Fig7/7e_CdSample_theo_CutWLhor.dat
- Data_figures/Data_main_figures/Fig7/7e_PbSample_exp_CutWLhor.dat
- Data_figures/Data_main_figures/Fig7/7e_PbSample_theo_CutWLhor.dat
- Data_figures/Data_main_figures/Fig7/7f_CdSample_exp_CutSatvert.dat
- Data_figures/Data_main_figures/Fig7/7f_CdSample_theo_CutSatvert.dat
- Data_figures/Data_main_figures/Fig7/7f_PbSample_exp_CutSatvert.dat
- Data_figures/Data_main_figures/Fig7/7f_PbSample_theo_CutSatvert.dat
- Data_figures/Data_main_figures/Fig8/
- Data_figures/Data_main_figures/Fig8/dataFig8.txt
- Data_figures/Data_SI_figures/
- Data_figures/Data_SI_figures/figSI10.xlsx
- Data_figures/Data_SI_figures/figSI11.xlsx
- Data_figures/Data_SI_figures/figSI13.xlsx
- Data_figures/Data_SI_figures/FigSI14/
- Data_figures/Data_SI_figures/FigSI14/Cp''3UCl.csv
- Data_figures/Data_SI_figures/FigSI14/[K(crypt)][Cp''3U].csv
- Data_figures/Data_SI_figures/figSI15.xlsx
- Data_figures/Data_SI_figures/figSI16.xlsx
- Data_figures/Data_SI_figures/FigSI17/
- Data_figures/Data_SI_figures/FigSI17/Na2Np2O7.txt
- Data_figures/Data_SI_figures/FigSI17/Na2Np2O7_Gaona_2013.txt
- Data_figures/Data_SI_figures/FigSI17/Na2Np2O7_Keller_1965.txt
- Data_figures/Data_SI_figures/figSI19.xlsx
- Data_figures/Data_SI_figures/FigSI2/
- Data_figures/Data_SI_figures/FigSI2/SI2_EnergyLevelDiagram.txt
- Data_figures/Data_SI_figures/figSI20.xlsx
- Data_figures/Data_SI_figures/figSI21.xlsx
- Data_figures/Data_SI_figures/figSI22.xlsx
- Data_figures/Data_SI_figures/figSI23.xlsx
- Data_figures/Data_SI_figures/FigSI24/
- Data_figures/Data_SI_figures/FigSI24/dataRIXSSI24.pkl
- Data_figures/Data_SI_figures/FigSI24/SI24a_G$_{4f5f}^{0}$=0.0 eV.txt
- Data_figures/Data_SI_figures/FigSI24/SI24b_G$_{4f5f}^{0}$=0.4 eV.txt
- Data_figures/Data_SI_figures/FigSI24/SI24c_G$_{4f5f}^{0}$=0.6 eV.txt
- Data_figures/Data_SI_figures/FigSI24/SI24d_G$_{4f5f}^{0}$=0.9 eV.txt
- Data_figures/Data_SI_figures/FigSI25/
- Data_figures/Data_SI_figures/FigSI25/SI25_[U$^/
- Data_figures/Data_SI_figures/FigSI25/SI25_[U$^/mathrm{VI}$O$_2$]$^{2+}$ $/
- Data_figures/Data_SI_figures/FigSI25/SI25_[U$^/mathrm{VI}$O$_2$]$^{2+}$ $/mathrm{(5f^0)}$_WLMap.txt
- Data_figures/Data_SI_figures/FigSI25/SI25_[U$^{/
- Data_figures/Data_SI_figures/FigSI25/SI25_[U$^{/mathrm{VI}}$O$_2$]$^{/
- Data_figures/Data_SI_figures/FigSI25/SI25_[U$^{/mathrm{VI}}$O$_2$]$^{/mathrm{2+}}$-Ag $/
- Data_figures/Data_SI_figures/FigSI25/SI25_[U$^{/mathrm{VI}}$O$_2$]$^{/mathrm{2+}}$-Ag $/mathrm{(5f^0)}$_WLMap.txt
- Data_figures/Data_SI_figures/FigSI25/SI25_[U$^{/mathrm{VI}}$O$_2$]$^{/mathrm{2+}}$-Cd $/
- Data_figures/Data_SI_figures/FigSI25/SI25_[U$^{/mathrm{VI}}$O$_2$]$^{/mathrm{2+}}$-Cd $/mathrm{(5f^0)}$_WLMap.txt
- Data_figures/Data_SI_figures/FigSI25/SI25_[U$^{/mathrm{VI}}$O$_2$]$^{/mathrm{2+}}$-Pb $/
- Data_figures/Data_SI_figures/FigSI25/SI25_[U$^{/mathrm{VI}}$O$_2$]$^{/mathrm{2+}}$-Pb $/mathrm{(5f^0)}$_WLMap.txt
- Data_figures/Data_SI_figures/FigSI27/
- Data_figures/Data_SI_figures/FigSI27/SulX_DiagonalTendency_MCerror_postEdge.txt
- Data_figures/Data_SI_figures/FigSI28/
- Data_figures/Data_SI_figures/FigSI28/SI28_Satellite1_diagonal_[U$^/
- Data_figures/Data_SI_figures/FigSI28/SI28_Satellite1_diagonal_[U$^/mathrm{VI}$O$_2$]$^{2+}$ $/
- Data_figures/Data_SI_figures/FigSI28/SI28_Satellite1_diagonal_[U$^/mathrm{VI}$O$_2$]$^{2+}$ $/mathrm{(5f^0)}$.txt
- Data_figures/Data_SI_figures/FigSI28/SI28_Satellite1_diagonal_[U$^{/
- Data_figures/Data_SI_figures/FigSI28/SI28_Satellite1_diagonal_[U$^{/mathrm{VI}}$O$_2$]$^{/
- Data_figures/Data_SI_figures/FigSI28/SI28_Satellite1_diagonal_[U$^{/mathrm{VI}}$O$_2$]$^{/mathrm{2+}}$-Ag $/
- Data_figures/Data_SI_figures/FigSI28/SI28_Satellite1_diagonal_[U$^{/mathrm{VI}}$O$_2$]$^{/mathrm{2+}}$-Ag $/mathrm{(5f^0)}$%0AClose Ag-Oax.txt
- Data_figures/Data_SI_figures/FigSI28/SI28_Satellite1_diagonal_[U$^{/mathrm{VI}}$O$_2$]$^{/mathrm{2+}}$-Ag $/mathrm{(5f^0)}$%0ALong Ag-Oax.txt
- Data_figures/Data_SI_figures/FigSI28/SI28_Satellite1_diagonal_[U$^{/mathrm{VI}}$O$_2$]$^{/mathrm{2+}}$-Cd $/
- Data_figures/Data_SI_figures/FigSI28/SI28_Satellite1_diagonal_[U$^{/mathrm{VI}}$O$_2$]$^{/mathrm{2+}}$-Cd $/mathrm{(5f^0)}$%0ANo Cd-Oax.txt
- Data_figures/Data_SI_figures/FigSI28/SI28_Satellite1_diagonal_[U$^{/mathrm{VI}}$O$_2$]$^{/mathrm{2+}}$-Pb $/
- Data_figures/Data_SI_figures/FigSI28/SI28_Satellite1_diagonal_[U$^{/mathrm{VI}}$O$_2$]$^{/mathrm{2+}}$-Pb $/mathrm{(5f^0)}$%0AClose Pb-Oax.txt
- Data_figures/Data_SI_figures/FigSI28/SI28_Satellite1_diagonal_[U$^{/mathrm{VI}}$O$_2$]$^{/mathrm{2+}}$-Pb $/mathrm{(5f^0)}$%0ANo Pb-Oax.txt
- Data_figures/Data_SI_figures/FigSI28/SI28_Satellite2_diagonal_[U$^/
- Data_figures/Data_SI_figures/FigSI28/SI28_Satellite2_diagonal_[U$^/mathrm{VI}$O$_2$]$^{2+}$ $/
- Data_figures/Data_SI_figures/FigSI28/SI28_Satellite2_diagonal_[U$^/mathrm{VI}$O$_2$]$^{2+}$ $/mathrm{(5f^0)}$.txt
- Data_figures/Data_SI_figures/FigSI28/SI28_Satellite2_diagonal_[U$^{/
- Data_figures/Data_SI_figures/FigSI28/SI28_Satellite2_diagonal_[U$^{/mathrm{VI}}$O$_2$]$^{/
- Data_figures/Data_SI_figures/FigSI28/SI28_Satellite2_diagonal_[U$^{/mathrm{VI}}$O$_2$]$^{/mathrm{2+}}$-Ag $/
- Data_figures/Data_SI_figures/FigSI28/SI28_Satellite2_diagonal_[U$^{/mathrm{VI}}$O$_2$]$^{/mathrm{2+}}$-Ag $/mathrm{(5f^0)}$%0AClose Ag-Oax.txt
- Data_figures/Data_SI_figures/FigSI28/SI28_Satellite2_diagonal_[U$^{/mathrm{VI}}$O$_2$]$^{/mathrm{2+}}$-Ag $/mathrm{(5f^0)}$%0ALong Ag-Oax.txt
- Data_figures/Data_SI_figures/FigSI28/SI28_Satellite2_diagonal_[U$^{/mathrm{VI}}$O$_2$]$^{/mathrm{2+}}$-Cd $/
- Data_figures/Data_SI_figures/FigSI28/SI28_Satellite2_diagonal_[U$^{/mathrm{VI}}$O$_2$]$^{/mathrm{2+}}$-Cd $/mathrm{(5f^0)}$%0ANo Cd-Oax.txt
- Data_figures/Data_SI_figures/FigSI28/SI28_Satellite2_diagonal_[U$^{/mathrm{VI}}$O$_2$]$^{/mathrm{2+}}$-Pb $/
- Data_figures/Data_SI_figures/FigSI28/SI28_Satellite2_diagonal_[U$^{/mathrm{VI}}$O$_2$]$^{/mathrm{2+}}$-Pb $/mathrm{(5f^0)}$%0AClose Pb-Oax.txt
- Data_figures/Data_SI_figures/FigSI28/SI28_Satellite2_diagonal_[U$^{/mathrm{VI}}$O$_2$]$^{/mathrm{2+}}$-Pb $/mathrm{(5f^0)}$%0ANo Pb-Oax.txt
- Data_figures/Data_SI_figures/FigSI28/SI28_WL_diagonal_[U$^/
- Data_figures/Data_SI_figures/FigSI28/SI28_WL_diagonal_[U$^/mathrm{VI}$O$_2$]$^{2+}$ $/
- Data_figures/Data_SI_figures/FigSI28/SI28_WL_diagonal_[U$^/mathrm{VI}$O$_2$]$^{2+}$ $/mathrm{(5f^0)}$.txt
- Data_figures/Data_SI_figures/FigSI29/
- Data_figures/Data_SI_figures/FigSI29/UVIO2]2+-Cd (no-Cd-Oax contact)_with3d5fno4f5f.txt
- Data_figures/Data_SI_figures/FigSI29/UVIO2]2+-Cd_(no-Cd-Oax contact)_no3d5fno4f5f.txt
- Data_figures/Data_SI_figures/FigSI29/UVIO2]2+-Cd_(no-Cd-Oax contact)_with3d5fwith4f5f.txt
- Data_figures/Data_SI_figures/FigSI29/UVIO2]2+-Pb_(close-Pb-Oax contact)_no3d5fno4f5f.txt
- Data_figures/Data_SI_figures/FigSI29/UVIO2]2+-Pb_(close-Pb-Oax contact)_with3d5fno4f5f.txt
- Data_figures/Data_SI_figures/FigSI29/UVIO2]2+-Pb_(close-Pb-Oax contact)_with3d5fwith4f5f.txt
- Data_figures/Data_SI_figures/FigSI3/
- Data_figures/Data_SI_figures/FigSI3/SI3_EnergyLevelDiagram.txt
- Data_figures/Data_SI_figures/FigSI30_33/
- Data_figures/Data_SI_figures/FigSI30_33/Np_DOSa2u.txt
- Data_figures/Data_SI_figures/FigSI30_33/Np_DOSOt1u.txt
- Data_figures/Data_SI_figures/FigSI30_33/Np_DOSt1u.txt
- Data_figures/Data_SI_figures/FigSI30_33/Np_DOSt2u.txt
- Data_figures/Data_SI_figures/FigSI30_33/Np_impurity_states.txt
- Data_figures/Data_SI_figures/FigSI30_33/Np_impurity_states_sph.txt
- Data_figures/Data_SI_figures/FigSI30_33/Np_ligand_states.txt
- Data_figures/Data_SI_figures/FigSI30_33/Np_ligand_states_sph.txt
- Data_figures/Data_SI_figures/FigSI30_33/Np_molecular_states.txt
- Data_figures/Data_SI_figures/FigSI30_33/Pu_DOSa2u.txt
- Data_figures/Data_SI_figures/FigSI30_33/Pu_DOSOt1u.txt
- Data_figures/Data_SI_figures/FigSI30_33/Pu_DOSt1u.txt
- Data_figures/Data_SI_figures/FigSI30_33/Pu_DOSt2u.txt
- Data_figures/Data_SI_figures/FigSI30_33/Pu_impurity_states.txt
- Data_figures/Data_SI_figures/FigSI30_33/Pu_impurity_states_sph.txt
- Data_figures/Data_SI_figures/FigSI30_33/Pu_ligand_states.txt
- Data_figures/Data_SI_figures/FigSI30_33/Pu_ligand_states_sph.txt
- Data_figures/Data_SI_figures/FigSI30_33/Pu_molecular_states.txt
- Data_figures/Data_SI_figures/FigSI30_33/Th_DOSa2u.txt
- Data_figures/Data_SI_figures/FigSI30_33/Th_DOSOt1u.txt
- Data_figures/Data_SI_figures/FigSI30_33/Th_DOSt1u.txt
- Data_figures/Data_SI_figures/FigSI30_33/Th_DOSt2u.txt
- Data_figures/Data_SI_figures/FigSI30_33/Th_impurity_states.txt
- Data_figures/Data_SI_figures/FigSI30_33/Th_impurity_states_sph.txt
- Data_figures/Data_SI_figures/FigSI30_33/Th_ligand_states.txt
- Data_figures/Data_SI_figures/FigSI30_33/Th_ligand_states_sph.txt
- Data_figures/Data_SI_figures/FigSI30_33/Th_molecular_states.txt
- Data_figures/Data_SI_figures/FigSI30_33/U_DOSa2u.txt
- Data_figures/Data_SI_figures/FigSI30_33/U_DOSOt1u.txt
- Data_figures/Data_SI_figures/FigSI30_33/U_DOSt1u.txt
- Data_figures/Data_SI_figures/FigSI30_33/U_DOSt2u.txt
- Data_figures/Data_SI_figures/FigSI30_33/U_impurity_states.txt
- Data_figures/Data_SI_figures/FigSI30_33/U_impurity_states_sph.txt
- Data_figures/Data_SI_figures/FigSI30_33/U_ligand_states.txt
- Data_figures/Data_SI_figures/FigSI30_33/U_ligand_states_sph.txt
- Data_figures/Data_SI_figures/FigSI30_33/U_molecular_states.txt
- Data_figures/Data_SI_figures/FigSI4/
- Data_figures/Data_SI_figures/FigSI4/SI4a_Crystal_1.txt
- Data_figures/Data_SI_figures/FigSI4/SI4a_Crystal_3.txt
- Data_figures/Data_SI_figures/FigSI4/SI4b_UVI_Crystals.txt
- Data_figures/Data_SI_figures/FigSI5/
- Data_figures/Data_SI_figures/FigSI5/SI5a_UIV.txt
- Data_figures/Data_SI_figures/FigSI5/SI5b_UII.txt
- Data_figures/Data_SI_figures/FigSI6/
- Data_figures/Data_SI_figures/FigSI6/SI6_Am$^{/
- Data_figures/Data_SI_figures/FigSI6/SI6_Am$^{/mathrm{III}}$VO$_3$ $/
- Data_figures/Data_SI_figures/FigSI6/SI6_Am$^{/mathrm{III}}$VO$_3$ $/mathrm{(5f^6)}$_satMap.txt
- Data_figures/Data_SI_figures/FigSI6/SI6_Am$^{/mathrm{III}}$VO$_3$ $/mathrm{(5f^6)}$_WLMap.txt
- Data_figures/Data_SI_figures/FigSI6/SI6_Am$^{/mathrm{IV}}$O$_2$ $/
- Data_figures/Data_SI_figures/FigSI6/SI6_Am$^{/mathrm{IV}}$O$_2$ $/mathrm{(5f^5)}$_satMap.txt
- Data_figures/Data_SI_figures/FigSI6/SI6_Am$^{/mathrm{IV}}$O$_2$ $/mathrm{(5f^5)}$_WLMap.txt
- Data_figures/Data_SI_figures/FigSI6/SI6_Na$_2$Np$^/
- Data_figures/Data_SI_figures/FigSI6/SI6_Na$_2$Np$^/mathrm{VI}_2$O$_7$ $/
- Data_figures/Data_SI_figures/FigSI6/SI6_Na$_2$Np$^/mathrm{VI}_2$O$_7$ $/mathrm{(5f^1)}$_satMap.txt
- Data_figures/Data_SI_figures/FigSI6/SI6_Na$_2$Np$^/mathrm{VI}_2$O$_7$ $/mathrm{(5f^1)}$_WLMap.txt
- Data_figures/Data_SI_figures/FigSI6/SI6_Np$^{/
- Data_figures/Data_SI_figures/FigSI6/SI6_Np$^{/mathrm{IV}}$O$_2$ $/
- Data_figures/Data_SI_figures/FigSI6/SI6_Np$^{/mathrm{IV}}$O$_2$ $/mathrm{(5f^3)}$_satMap.txt
- Data_figures/Data_SI_figures/FigSI6/SI6_Np$^{/mathrm{IV}}$O$_2$ $/mathrm{(5f^3)}$_WLMap.txt
- Data_figures/Data_SI_figures/FigSI6/SI6_Pu$^{/
- Data_figures/Data_SI_figures/FigSI6/SI6_Pu$^{/mathrm{III}}_{(aq.)}$ $/
- Data_figures/Data_SI_figures/FigSI6/SI6_Pu$^{/mathrm{III}}_{(aq.)}$ $/mathrm{(5f^5)}$_satMap.txt
- Data_figures/Data_SI_figures/FigSI6/SI6_Pu$^{/mathrm{III}}_{(aq.)}$ $/mathrm{(5f^5)}$_WLMap.txt
- Data_figures/Data_SI_figures/FigSI6/SI6_Pu$^{/mathrm{IV}}$O$_2$ $/
- Data_figures/Data_SI_figures/FigSI6/SI6_Pu$^{/mathrm{IV}}$O$_2$ $/mathrm{(5f^4)}$_satMap.txt
- Data_figures/Data_SI_figures/FigSI6/SI6_Pu$^{/mathrm{IV}}$O$_2$ $/mathrm{(5f^4)}$_WLMap.txt
- Data_figures/Data_SI_figures/FigSI6/SI6_Pu$^{/mathrm{IV}}_{(aq.)}$ $/
- Data_figures/Data_SI_figures/FigSI6/SI6_Pu$^{/mathrm{IV}}_{(aq.)}$ $/mathrm{(5f^4)}$_satMap.txt
- Data_figures/Data_SI_figures/FigSI6/SI6_Pu$^{/mathrm{IV}}_{(aq.)}$ $/mathrm{(5f^4)}$_WLMap.txt
- Data_figures/Data_SI_figures/FigSI6/SI6_U$^{/
- Data_figures/Data_SI_figures/FigSI6/SI6_U$^{/mathrm{IV}}$O$_2$ $/
- Data_figures/Data_SI_figures/FigSI6/SI6_U$^{/mathrm{IV}}$O$_2$ $/mathrm{(5f^2)}$_satMap.txt
- Data_figures/Data_SI_figures/FigSI6/SI6_U$^{/mathrm{IV}}$O$_2$ $/mathrm{(5f^2)}$_WLMap.txt
- Data_figures/Data_SI_figures/FigSI6/SI6_[Cp''$_3$U$^{/
- Data_figures/Data_SI_figures/FigSI6/SI6_[Cp''$_3$U$^{/mathrm{II}}$]$^{-}$ $/
- Data_figures/Data_SI_figures/FigSI6/SI6_[Cp''$_3$U$^{/mathrm{II}}$]$^{-}$ $/mathrm{(5f^3)}$_satMap.txt
- Data_figures/Data_SI_figures/FigSI6/SI6_[Cp''$_3$U$^{/mathrm{II}}$]$^{-}$ $/mathrm{(5f^3)}$_WLMap.txt
- Data_figures/Data_SI_figures/FigSI6/SI6_[Cp''$_3$U$^{/mathrm{IV}}$]$^{+}$ $/
- Data_figures/Data_SI_figures/FigSI6/SI6_[Cp''$_3$U$^{/mathrm{IV}}$]$^{+}$ $/mathrm{(5f^2)}$_satMap.txt
- Data_figures/Data_SI_figures/FigSI6/SI6_[Cp''$_3$U$^{/mathrm{IV}}$]$^{+}$ $/mathrm{(5f^2)}$_WLMap.txt
- Data_figures/Data_SI_figures/FigSI6/SI6_[U$^/
- Data_figures/Data_SI_figures/FigSI6/SI6_[U$^/mathrm{VI}$O$_2$]$^{2+}$ $/
- Data_figures/Data_SI_figures/FigSI6/SI6_[U$^/mathrm{VI}$O$_2$]$^{2+}$ $/mathrm{(5f^0)}$_satMap.txt
- Data_figures/Data_SI_figures/FigSI6/SI6_[U$^/mathrm{VI}$O$_2$]$^{2+}$ $/mathrm{(5f^0)}$_WLMap.txt
- Data_figures/Data_SI_figures/FigSI6/SI6_[U$^/mathrm{V}$O$_2$]$^{+}$-Fe $/
- Data_figures/Data_SI_figures/FigSI6/SI6_[U$^/mathrm{V}$O$_2$]$^{+}$-Fe $/mathrm{(5f^1)}$_satMap.txt
- Data_figures/Data_SI_figures/FigSI6/SI6_[U$^/mathrm{V}$O$_2$]$^{+}$-Fe $/mathrm{(5f^1)}$_WLMap.txt
- Data_figures/Data_SI_figures/FigSI6/SI6_[U$^/mathrm{V}$O$_2$]$^{+}$-K $/
- Data_figures/Data_SI_figures/FigSI6/SI6_[U$^/mathrm{V}$O$_2$]$^{+}$-K $/mathrm{(5f^1)}$_satMap.txt
- Data_figures/Data_SI_figures/FigSI6/SI6_[U$^/mathrm{V}$O$_2$]$^{+}$-K $/mathrm{(5f^1)}$_WLMap.txt
- Data_figures/Data_SI_figures/FigSI6/SI6_[U$^{/
- Data_figures/Data_SI_figures/FigSI6/SI6_[U$^{/mathrm{VI}}$O$_2$]$^{/
- Data_figures/Data_SI_figures/FigSI6/SI6_[U$^{/mathrm{VI}}$O$_2$]$^{/mathrm{2+}}$-Cd $/
- Data_figures/Data_SI_figures/FigSI6/SI6_[U$^{/mathrm{VI}}$O$_2$]$^{/mathrm{2+}}$-Cd $/mathrm{(5f^0)}$_satMap.txt
- Data_figures/Data_SI_figures/FigSI6/SI6_[U$^{/mathrm{VI}}$O$_2$]$^{/mathrm{2+}}$-Cd $/mathrm{(5f^0)}$_WLMap.txt
- Data_figures/Data_SI_figures/FigSI6/SI6_[U$^{/mathrm{VI}}$O$_2$]$^{/mathrm{2+}}$-Pb $/
- Data_figures/Data_SI_figures/FigSI6/SI6_[U$^{/mathrm{VI}}$O$_2$]$^{/mathrm{2+}}$-Pb $/mathrm{(5f^0)}$_satMap.txt
- Data_figures/Data_SI_figures/FigSI6/SI6_[U$^{/mathrm{VI}}$O$_2$]$^{/mathrm{2+}}$-Pb $/mathrm{(5f^0)}$_WLMap.txt
- Data_figures/Data_SI_figures/FigSI7/
- Data_figures/Data_SI_figures/FigSI7/SI7_Satellite1_diagonal_Am$^{/
- Data_figures/Data_SI_figures/FigSI7/SI7_Satellite1_diagonal_Am$^{/mathrm{III}}$VO$_3$ $/
- Data_figures/Data_SI_figures/FigSI7/SI7_Satellite1_diagonal_Am$^{/mathrm{III}}$VO$_3$ $/mathrm{(5f^6)}$.txt
- Data_figures/Data_SI_figures/FigSI7/SI7_Satellite1_diagonal_Am$^{/mathrm{IV}}$O$_2$ $/
- Data_figures/Data_SI_figures/FigSI7/SI7_Satellite1_diagonal_Am$^{/mathrm{IV}}$O$_2$ $/mathrm{(5f^5)}$.txt
- Data_figures/Data_SI_figures/FigSI7/SI7_Satellite1_diagonal_Na$_2$Np$^/
[truncated: 82 more entries]
