# Supplementary material for: Resonant inelastic X-ray scattering tools to count 5 f electrons of actinides and probe bond covalency
Source: Nat Commun. 2025 Feb 10;16:1221. doi: 10.1038/s41467-024-54574-7 (PMC11811144; doi:10.1038/s41467-024-54574-7)
Supplement: Supplementary file 3 — Source Data [file 41467_2024_54574_MOESM3_ESM.zip › Data_figures/Data_main_figures/Fig1/1c_UO2_Map.txt]

# Ein | Eout | Intensity
3.719710000000000036e+03 3.322541299999999865e+03 1.989999999999967923e-03
3.719866299999999683e+03 3.322541299999999865e+03 2.449999999999969130e-03
3.719983399999999619e+03 3.322541299999999865e+03 1.929999999999957574e-03
3.720139699999999721e+03 3.322541299999999865e+03 1.879999999999947468e-03
3.720295899999999619e+03 3.322541299999999865e+03 1.929999999999982077e-03
3.720413099999999758e+03 3.322541299999999865e+03 1.849999999999957581e-03
3.720569399999999860e+03 3.322541299999999865e+03 1.789999999999991685e-03
3.720725599999999758e+03 3.322541299999999865e+03 1.709999999999988439e-03
3.720881899999999860e+03 3.322541299999999865e+03 1.439999999999975805e-03
3.720999099999999999e+03 3.322541299999999865e+03 1.780000000000044784e-03
3.721155299999999897e+03 3.322541299999999865e+03 1.909999999999952751e-03
3.721272500000000036e+03 3.322541299999999865e+03 1.439999999999953687e-03
3.721428699999999935e+03 3.322541299999999865e+03 1.750000000000005457e-03
3.721585000000000036e+03 3.322541299999999865e+03 1.479999999999959213e-03
3.721741299999999683e+03 3.322541299999999865e+03 1.599999999999986416e-03
3.721858399999999619e+03 3.322541299999999865e+03 1.260000000000019134e-03
3.722014699999999721e+03 3.322541299999999865e+03 1.259999999999963189e-03
3.722170899999999619e+03 3.322541299999999865e+03 1.610000000000017016e-03
3.722288099999999758e+03 3.322541299999999865e+03 1.229999999999931886e-03
3.722444399999999860e+03 3.322541299999999865e+03 1.389999999999940762e-03
3.722600599999999758e+03 3.322541299999999865e+03 1.409999999999992856e-03
3.722717799999999897e+03 3.322541299999999865e+03 1.699999999999971282e-03
3.722874099999999999e+03 3.322541299999999865e+03 1.109999999999969084e-03
3.723030299999999897e+03 3.322541299999999865e+03 1.379999999999979117e-03
3.723147500000000036e+03 3.322541299999999865e+03 1.359999999999957163e-03
3.723303799999999683e+03 3.322541299999999865e+03 1.359999999999972993e-03
3.723460000000000036e+03 3.322541299999999865e+03 1.329999999999925209e-03
3.723577199999999721e+03 3.322541299999999865e+03 1.599999999999925484e-03
3.723733399999999619e+03 3.322541299999999865e+03 1.569999999999975278e-03
3.723889699999999721e+03 3.322541299999999865e+03 1.329999999999986792e-03
3.724045899999999619e+03 3.322541299999999865e+03 1.569999999999946655e-03
3.724163099999999758e+03 3.322541299999999865e+03 1.389999999999957025e-03
3.724319399999999860e+03 3.322541299999999865e+03 1.299999999999942911e-03
3.724436599999999999e+03 3.322541299999999865e+03 1.539999999999955684e-03
3.724592799999999897e+03 3.322541299999999865e+03 1.259999999999963623e-03
3.724749099999999999e+03 3.322541299999999865e+03 1.439999999999919209e-03
3.724905299999999897e+03 3.322541299999999865e+03 1.439999999999962360e-03
3.725022500000000036e+03 3.322541299999999865e+03 1.499999999999954278e-03
3.725178799999999683e+03 3.322541299999999865e+03 1.319999999999985248e-03
3.725295899999999619e+03 3.322541299999999865e+03 1.569999999999932561e-03
3.725452199999999721e+03 3.322541299999999865e+03 1.379999999999968708e-03
3.725608399999999619e+03 3.322541299999999865e+03 1.509999999999964279e-03
3.725764699999999721e+03 3.322541299999999865e+03 1.730000000000000851e-03
3.725881899999999860e+03 3.322541299999999865e+03 1.580000000000041658e-03
3.726038099999999758e+03 3.322541299999999865e+03 1.389999999999995623e-03
3.726194399999999860e+03 3.322541299999999865e+03 1.529999999999918361e-03
3.726311599999999999e+03 3.322541299999999865e+03 1.499999999999949941e-03
3.726467799999999897e+03 3.322541299999999865e+03 1.319999999999965949e-03
3.726624099999999999e+03 3.322541299999999865e+03 1.470000000000015782e-03
3.726741299999999683e+03 3.322541299999999865e+03 1.750000000000033430e-03
3.726897500000000036e+03 3.322541299999999865e+03 1.699999999999991015e-03
3.727053799999999683e+03 3.322541299999999865e+03 1.510000000000007647e-03
3.727170899999999619e+03 3.322541299999999865e+03 1.589999999999986823e-03
3.727327199999999721e+03 3.322541299999999865e+03 1.670000000000025631e-03
3.727483399999999619e+03 3.322541299999999865e+03 1.529999999999941129e-03
3.727639699999999721e+03 3.322541299999999865e+03 1.639999999999980232e-03
3.727756899999999860e+03 3.322541299999999865e+03 1.499999999999981600e-03
3.727913099999999758e+03 3.322541299999999865e+03 1.690000000000007035e-03
3.728030299999999897e+03 3.322541299999999865e+03 1.689999999999979279e-03
3.728186599999999999e+03 3.322541299999999865e+03 1.980000000000024709e-03
3.728342799999999897e+03 3.322541299999999865e+03 1.549999999999981514e-03
3.728499099999999999e+03 3.322541299999999865e+03 1.500000000000014776e-03
3.728616299999999683e+03 3.322541299999999865e+03 1.299999999999943128e-03
3.728772500000000036e+03 3.322541299999999865e+03 1.860000000000029815e-03
3.728928699999999935e+03 3.322541299999999865e+03 1.510000000000046244e-03
3.729045899999999619e+03 3.322541299999999865e+03 1.539999999999997751e-03
3.729202199999999721e+03 3.322541299999999865e+03 1.670000000000027148e-03
3.729319399999999860e+03 3.322541299999999865e+03 1.700000000000037202e-03
3.729475599999999758e+03 3.322541299999999865e+03 1.499999999999957747e-03
3.729631899999999860e+03 3.322541299999999865e+03 1.580000000000026479e-03
3.729788099999999758e+03 3.322541299999999865e+03 1.790000000000016188e-03
3.729905299999999897e+03 3.322541299999999865e+03 1.749999999999972715e-03
3.730061599999999999e+03 3.322541299999999865e+03 1.750000000000031912e-03
3.730217799999999897e+03 3.322541299999999865e+03 1.879999999999996474e-03
3.730335000000000036e+03 3.322541299999999865e+03 1.999999999999993536e-03
3.730491299999999683e+03 3.322541299999999865e+03 1.860000000000004011e-03
3.730647500000000036e+03 3.322541299999999865e+03 1.790000000000042208e-03
3.730764699999999721e+03 3.322541299999999865e+03 2.039999999999981932e-03
3.730920899999999619e+03 3.322541299999999865e+03 1.969999999999979580e-03
3.731077199999999721e+03 3.322541299999999865e+03 2.290000000000022920e-03
3.731194399999999860e+03 3.322541299999999865e+03 1.779999999999999898e-03
3.731350599999999758e+03 3.322541299999999865e+03 2.070000000000021476e-03
3.731506899999999860e+03 3.322541299999999865e+03 1.990000000000002184e-03
3.731624099999999999e+03 3.322541299999999865e+03 1.969999999999976110e-03
3.731780299999999897e+03 3.322541299999999865e+03 2.329999999999993968e-03
3.731936599999999999e+03 3.322541299999999865e+03 2.350000000000034787e-03
3.732092799999999897e+03 3.322541299999999865e+03 2.080000000000004588e-03
3.732210000000000036e+03 3.322541299999999865e+03 2.469999999999999973e-03
3.732366199999999935e+03 3.322541299999999865e+03 2.200000000000003602e-03
3.732522500000000036e+03 3.322541299999999865e+03 2.049999999999983693e-03
3.732639699999999721e+03 3.322541299999999865e+03 1.909999999999991349e-03
3.732795899999999619e+03 3.322541299999999865e+03 2.259999999999970800e-03
3.732952199999999721e+03 3.322541299999999865e+03 1.790000000000032667e-03
3.733069399999999860e+03 3.322541299999999865e+03 1.990000000000002184e-03
3.733225599999999758e+03 3.322541299999999865e+03 1.930000000000020675e-03
3.733381899999999860e+03 3.322541299999999865e+03 2.140000000000019057e-03
3.733499099999999999e+03 3.322541299999999865e+03 2.290000000000023354e-03
3.733655299999999897e+03 3.322541299999999865e+03 1.739999999999995457e-03
3.733811599999999999e+03 3.322541299999999865e+03 2.020000000000036957e-03
3.733928799999999683e+03 3.322541299999999865e+03 2.079999999999963822e-03
3.734085000000000036e+03 3.322541299999999865e+03 2.229999999999946001e-03
3.734241199999999935e+03 3.322541299999999865e+03 1.789999999999966531e-03
3.734358399999999619e+03 3.322541299999999865e+03 2.299999999999999094e-03
3.734514699999999721e+03 3.322541299999999865e+03 2.449999999999958721e-03
3.734670899999999619e+03 3.322541299999999865e+03 1.740000000000004998e-03
3.734788099999999758e+03 3.322541299999999865e+03 2.019999999999996625e-03
3.734944399999999860e+03 3.322541299999999865e+03 2.060000000000003668e-03
3.735100599999999758e+03 3.322541299999999865e+03 2.089999999999997676e-03
3.735217799999999897e+03 3.322541299999999865e+03 2.280000000000005547e-03
3.735374099999999999e+03 3.322541299999999865e+03 2.270000000000024602e-03
3.735530299999999897e+03 3.322541299999999865e+03 2.180000000000026968e-03
3.735686599999999999e+03 3.322541299999999865e+03 1.970000000000002999e-03
3.735803799999999683e+03 3.322541299999999865e+03 2.149999999999971378e-03
3.735960000000000036e+03 3.322541299999999865e+03 1.989999999999985270e-03
3.736116199999999935e+03 3.322541299999999865e+03 2.299999999999951823e-03
3.736233399999999619e+03 3.322541299999999865e+03 2.050000000000001474e-03
3.736389699999999721e+03 3.322541299999999865e+03 2.090000000000005048e-03
3.736545899999999619e+03 3.322541299999999865e+03 1.619999999999962182e-03
3.736663099999999758e+03 3.322541299999999865e+03 1.840000000000036702e-03
3.736819399999999860e+03 3.322541299999999865e+03 1.870000000000018132e-03
3.736975599999999758e+03 3.322541299999999865e+03 2.260000000000003759e-03
3.737092799999999897e+03 3.322541299999999865e+03 2.100000000000027626e-03
3.737249099999999999e+03 3.322541299999999865e+03 2.289999999999947026e-03
3.737405299999999897e+03 3.322541299999999865e+03 2.089999999999977726e-03
3.737522500000000036e+03 3.322541299999999865e+03 1.979999999999969198e-03
3.737678699999999935e+03 3.322541299999999865e+03 2.310000000000019069e-03
3.737835000000000036e+03 3.322541299999999865e+03 2.229999999999981129e-03
3.737952199999999721e+03 3.322541299999999865e+03 2.199999999999965872e-03
3.738108399999999619e+03 3.322541299999999865e+03 1.980000000000009530e-03
3.738264699999999721e+03 3.322541299999999865e+03 2.159999999999958394e-03
3.738381899999999860e+03 3.322541299999999865e+03 2.129999999999993877e-03
3.738538099999999758e+03 3.322541299999999865e+03 2.540000000000038755e-03
3.738694399999999860e+03 3.322541299999999865e+03 2.160000000000024314e-03
3.738850599999999758e+03 3.322541299999999865e+03 2.410000000000057062e-03
3.738967799999999897e+03 3.322541299999999865e+03 2.250000000000006335e-03
3.739124099999999999e+03 3.322541299999999865e+03 2.190000000000001841e-03
3.739280299999999897e+03 3.322541299999999865e+03 2.099999999999976451e-03
3.739397500000000036e+03 3.322541299999999865e+03 2.359999999999971929e-03
3.739553699999999935e+03 3.322541299999999865e+03 2.319999999999992207e-03
3.739710000000000036e+03 3.322541299999999865e+03 2.279999999999983862e-03
3.739827199999999721e+03 3.322541299999999865e+03 2.710000000000020552e-03
3.739983399999999619e+03 3.322541299999999865e+03 2.220000000000014930e-03
3.740139699999999721e+03 3.322541299999999865e+03 2.640000000000014297e-03
3.740256899999999860e+03 3.322541299999999865e+03 2.439999999999989053e-03
3.740413099999999758e+03 3.322541299999999865e+03 2.410000000000008923e-03
3.740569399999999860e+03 3.322541299999999865e+03 2.660000000000013482e-03
3.740686599999999999e+03 3.322541299999999865e+03 2.550000000000042250e-03
3.740842799999999897e+03 3.322541299999999865e+03 2.860000000000000996e-03
3.740999099999999999e+03 3.322541299999999865e+03 2.249999999999982049e-03
3.741116199999999935e+03 3.322541299999999865e+03 2.509999999999964083e-03
3.741272500000000036e+03 3.322541299999999865e+03 2.629999999999965699e-03
3.741428699999999935e+03 3.322541299999999865e+03 2.319999999999996110e-03
3.741545899999999619e+03 3.322541299999999865e+03 3.019999999999993610e-03
3.741702199999999721e+03 3.322541299999999865e+03 3.049999999999997158e-03
3.741858399999999619e+03 3.322541299999999865e+03 2.819999999999999157e-03
3.742014699999999721e+03 3.322541299999999865e+03 2.819999999999971835e-03
3.742131899999999860e+03 3.322541299999999865e+03 3.050000000000008867e-03
3.742288099999999758e+03 3.322541299999999865e+03 2.919999999999991613e-03
3.742444399999999860e+03 3.322541299999999865e+03 2.890000000000000641e-03
3.742561599999999999e+03 3.322541299999999865e+03 3.019999999999991875e-03
3.742717799999999897e+03 3.322541299999999865e+03 3.119999999999939662e-03
3.719710000000000036e+03 3.323010000000000218e+03 2.519999999999981023e-03
3.719866299999999683e+03 3.323010000000000218e+03 2.649999999999979629e-03
3.719983399999999619e+03 3.323010000000000218e+03 2.249999999999961232e-03
3.720139699999999721e+03 3.323010000000000218e+03 2.949999999999945721e-03
3.720295899999999619e+03 3.323010000000000218e+03 2.570000000000001103e-03
3.720413099999999758e+03 3.323010000000000218e+03 2.259999999999969932e-03
3.720569399999999860e+03 3.323010000000000218e+03 2.310000000000006926e-03
3.720725599999999758e+03 3.323010000000000218e+03 2.170000000000000921e-03
3.720881899999999860e+03 3.323010000000000218e+03 2.249999999999984217e-03
3.720999099999999999e+03 3.323010000000000218e+03 2.220000000000036614e-03
3.721155299999999897e+03 3.323010000000000218e+03 1.979999999999967463e-03
3.721272500000000036e+03 3.323010000000000218e+03 2.279999999999980827e-03
3.721428699999999935e+03 3.323010000000000218e+03 1.760000000000000930e-03
3.721585000000000036e+03 3.323010000000000218e+03 2.099999999999948696e-03
3.721741299999999683e+03 3.323010000000000218e+03 2.039999999999981932e-03
3.721858399999999619e+03 3.323010000000000218e+03 1.770000000000013967e-03
3.722014699999999721e+03 3.323010000000000218e+03 1.479999999999954009e-03
3.722170899999999619e+03 3.323010000000000218e+03 1.960000000000017284e-03
3.722288099999999758e+03 3.323010000000000218e+03 1.899999999999910658e-03
3.722444399999999860e+03 3.323010000000000218e+03 1.739999999999932573e-03
3.722600599999999758e+03 3.323010000000000218e+03 1.519999999999996831e-03
3.722717799999999897e+03 3.323010000000000218e+03 1.679999999999945643e-03
3.722874099999999999e+03 3.323010000000000218e+03 1.559999999999953351e-03
3.723030299999999897e+03 3.323010000000000218e+03 1.709999999999963069e-03
3.723147500000000036e+03 3.323010000000000218e+03 1.529999999999915108e-03
3.723303799999999683e+03 3.323010000000000218e+03 1.709999999999965671e-03
3.723460000000000036e+03 3.323010000000000218e+03 1.739999999999911539e-03
3.723577199999999721e+03 3.323010000000000218e+03 1.519999999999937417e-03
3.723733399999999619e+03 3.323010000000000218e+03 1.649999999999896341e-03
3.723889699999999721e+03 3.323010000000000218e+03 1.889999999999973082e-03
3.724045899999999619e+03 3.323010000000000218e+03 1.589999999999896184e-03
3.724163099999999758e+03 3.323010000000000218e+03 1.759999999999900967e-03
3.724319399999999860e+03 3.323010000000000218e+03 1.779999999999929642e-03
3.724436599999999999e+03 3.323010000000000218e+03 1.559999999999971349e-03
3.724592799999999897e+03 3.323010000000000218e+03 1.369999999999936590e-03
3.724749099999999999e+03 3.323010000000000218e+03 1.559999999999927113e-03
3.724905299999999897e+03 3.323010000000000218e+03 1.589999999999922205e-03
3.725022500000000036e+03 3.323010000000000218e+03 1.589999999999931312e-03
3.725178799999999683e+03 3.323010000000000218e+03 1.889999999999999319e-03
3.725295899999999619e+03 3.323010000000000218e+03 1.579999999999888568e-03
3.725452199999999721e+03 3.323010000000000218e+03 1.589999999999974030e-03
3.725608399999999619e+03 3.323010000000000218e+03 1.709999999999974128e-03
3.725764699999999721e+03 3.323010000000000218e+03 1.920000000000005686e-03
3.725881899999999860e+03 3.323010000000000218e+03 1.759999999999986835e-03
3.726038099999999758e+03 3.323010000000000218e+03 1.419999999999966862e-03
3.726194399999999860e+03 3.323010000000000218e+03 1.979999999999956187e-03
3.726311599999999999e+03 3.323010000000000218e+03 1.829999999999999596e-03
3.726467799999999897e+03 3.323010000000000218e+03 1.429999999999981850e-03
3.726624099999999999e+03 3.323010000000000218e+03 1.150000000000015810e-03
3.726741299999999683e+03 3.323010000000000218e+03 1.760000000000022614e-03
3.726897500000000036e+03 3.323010000000000218e+03 1.760000000000009820e-03
3.727053799999999683e+03 3.323010000000000218e+03 1.470000000000003205e-03
3.727170899999999619e+03 3.323010000000000218e+03 1.709999999999957214e-03
3.727327199999999721e+03 3.323010000000000218e+03 1.610000000000014631e-03
3.727483399999999619e+03 3.323010000000000218e+03 1.589999999999973379e-03
3.727639699999999721e+03 3.323010000000000218e+03 1.439999999999973636e-03
3.727756899999999860e+03 3.323010000000000218e+03 1.729999999999962254e-03
3.727913099999999758e+03 3.323010000000000218e+03 1.560000000000021222e-03
3.728030299999999897e+03 3.323010000000000218e+03 1.869999999999959802e-03
3.728186599999999999e+03 3.323010000000000218e+03 1.529999999999992954e-03
3.728342799999999897e+03 3.323010000000000218e+03 1.329999999999969228e-03
3.728499099999999999e+03 3.323010000000000218e+03 1.469999999999998435e-03
3.728616299999999683e+03 3.323010000000000218e+03 1.609999999999941556e-03
3.728772500000000036e+03 3.323010000000000218e+03 1.809999999999999543e-03
3.728928699999999935e+03 3.323010000000000218e+03 1.590000000000028457e-03
3.729045899999999619e+03 3.323010000000000218e+03 1.579999999999994386e-03
3.729202199999999721e+03 3.323010000000000218e+03 1.400000000000006708e-03
3.729319399999999860e+03 3.323010000000000218e+03 1.349999999999987712e-03
3.729475599999999758e+03 3.323010000000000218e+03 1.589999999999939552e-03
3.729631899999999860e+03 3.323010000000000218e+03 1.460000000000020960e-03
3.729788099999999758e+03 3.323010000000000218e+03 1.749999999999984641e-03
3.729905299999999897e+03 3.323010000000000218e+03 1.519999999999953246e-03
3.730061599999999999e+03 3.323010000000000218e+03 1.650000000000023627e-03
3.730217799999999897e+03 3.323010000000000218e+03 2.200000000000001867e-03
3.730335000000000036e+03 3.323010000000000218e+03 1.799999999999990627e-03
3.730491299999999683e+03 3.323010000000000218e+03 1.979999999999999122e-03
3.730647500000000036e+03 3.323010000000000218e+03 1.650000000000049214e-03
3.730764699999999721e+03 3.323010000000000218e+03 1.919999999999988122e-03
3.730920899999999619e+03 3.323010000000000218e+03 2.209999999999986715e-03
3.731077199999999721e+03 3.323010000000000218e+03 2.120000000000007729e-03
3.731194399999999860e+03 3.323010000000000218e+03 1.959999999999997335e-03
3.731350599999999758e+03 3.323010000000000218e+03 2.110000000000024183e-03
3.731506899999999860e+03 3.323010000000000218e+03 2.050000000000003209e-03
3.731624099999999999e+03 3.323010000000000218e+03 2.149999999999980486e-03
3.731780299999999897e+03 3.323010000000000218e+03 2.210000000000008399e-03
3.731936599999999999e+03 3.323010000000000218e+03 2.260000000000029780e-03
3.732092799999999897e+03 3.323010000000000218e+03 2.460000000000015560e-03
3.732210000000000036e+03 3.323010000000000218e+03 2.649999999999989170e-03
3.732366199999999935e+03 3.323010000000000218e+03 2.359999999999995348e-03
3.732522500000000036e+03 3.323010000000000218e+03 2.389999999999984151e-03
3.732639699999999721e+03 3.323010000000000218e+03 2.049999999999991933e-03
3.732795899999999619e+03 3.323010000000000218e+03 2.509999999999983598e-03
3.732952199999999721e+03 3.323010000000000218e+03 2.580000000000024982e-03
3.733069399999999860e+03 3.323010000000000218e+03 2.509999999999989236e-03
3.733225599999999758e+03 3.323010000000000218e+03 2.140000000000017322e-03
3.733381899999999860e+03 3.323010000000000218e+03 2.510000000000020461e-03
3.733499099999999999e+03 3.323010000000000218e+03 2.429999999999989460e-03
3.733655299999999897e+03 3.323010000000000218e+03 2.150000000000003905e-03
3.733811599999999999e+03 3.323010000000000218e+03 2.390000000000021014e-03
3.733928799999999683e+03 3.323010000000000218e+03 2.739999999999949507e-03
3.734085000000000036e+03 3.323010000000000218e+03 2.119999999999931835e-03
3.734241199999999935e+03 3.323010000000000218e+03 2.339999999999948892e-03
3.734358399999999619e+03 3.323010000000000218e+03 2.439999999999980813e-03
3.734514699999999721e+03 3.323010000000000218e+03 2.799999999999939690e-03
3.734670899999999619e+03 3.323010000000000218e+03 1.999999999999990501e-03
3.734788099999999758e+03 3.323010000000000218e+03 2.269999999999982535e-03
3.734944399999999860e+03 3.323010000000000218e+03 1.849999999999993794e-03
3.735100599999999758e+03 3.323010000000000218e+03 2.269999999999973862e-03
3.735217799999999897e+03 3.323010000000000218e+03 2.069999999999988082e-03
3.735374099999999999e+03 3.323010000000000218e+03 2.089999999999995941e-03
3.735530299999999897e+03 3.323010000000000218e+03 2.340000000000005270e-03
3.735686599999999999e+03 3.323010000000000218e+03 2.229999999999991538e-03
3.735803799999999683e+03 3.323010000000000218e+03 1.999999999999968817e-03
3.735960000000000036e+03 3.323010000000000218e+03 2.199999999999968474e-03
3.736116199999999935e+03 3.323010000000000218e+03 2.259999999999955621e-03
3.736233399999999619e+03 3.323010000000000218e+03 2.200000000000000133e-03
3.736389699999999721e+03 3.323010000000000218e+03 2.610000000000004677e-03
3.736545899999999619e+03 3.323010000000000218e+03 2.539999999999956355e-03
3.736663099999999758e+03 3.323010000000000218e+03 2.320000000000031672e-03
3.736819399999999860e+03 3.323010000000000218e+03 2.330000000000016086e-03
3.736975599999999758e+03 3.323010000000000218e+03 2.220000000000013195e-03
3.737092799999999897e+03 3.323010000000000218e+03 2.380000000000027927e-03
3.737249099999999999e+03 3.323010000000000218e+03 2.539999999999943778e-03
3.737405299999999897e+03 3.323010000000000218e+03 2.289999999999976950e-03
3.737522500000000036e+03 3.323010000000000218e+03 2.729999999999971165e-03
3.737678699999999935e+03 3.323010000000000218e+03 2.290000000000027690e-03
3.737835000000000036e+03 3.323010000000000218e+03 2.319999999999983100e-03
3.737952199999999721e+03 3.323010000000000218e+03 2.599999999999962584e-03
3.738108399999999619e+03 3.323010000000000218e+03 2.070000000000006297e-03
3.738264699999999721e+03 3.323010000000000218e+03 2.199999999999965438e-03
3.738381899999999860e+03 3.323010000000000218e+03 2.109999999999993391e-03
3.738538099999999758e+03 3.323010000000000218e+03 2.320000000000022999e-03
3.738694399999999860e+03 3.323010000000000218e+03 2.350000000000005296e-03
3.738850599999999758e+03 3.323010000000000218e+03 2.920000000000031078e-03
3.738967799999999897e+03 3.323010000000000218e+03 2.429999999999998567e-03
3.739124099999999999e+03 3.323010000000000218e+03 2.579999999999994624e-03
3.739280299999999897e+03 3.323010000000000218e+03 2.569999999999972914e-03
3.739397500000000036e+03 3.323010000000000218e+03 2.759999999999976448e-03
3.739553699999999935e+03 3.323010000000000218e+03 2.259999999999992050e-03
3.739710000000000036e+03 3.323010000000000218e+03 2.789999999999992139e-03
3.739827199999999721e+03 3.323010000000000218e+03 3.020000000000017462e-03
3.739983399999999619e+03 3.323010000000000218e+03 2.200000000000020949e-03
3.740139699999999721e+03 3.323010000000000218e+03 2.360000000000020935e-03
3.740256899999999860e+03 3.323010000000000218e+03 2.559999999999993704e-03
3.740413099999999758e+03 3.323010000000000218e+03 2.310000000000003890e-03
3.740569399999999860e+03 3.323010000000000218e+03 2.480000000000020816e-03
3.740686599999999999e+03 3.323010000000000218e+03 2.510000000000044314e-03
3.740842799999999897e+03 3.323010000000000218e+03 2.290000000000005573e-03
3.740999099999999999e+03 3.323010000000000218e+03 2.999999999999974042e-03
3.741116199999999935e+03 3.323010000000000218e+03 2.729999999999962925e-03
3.741272500000000036e+03 3.323010000000000218e+03 3.049999999999970703e-03
3.741428699999999935e+03 3.323010000000000218e+03 2.479999999999990025e-03
3.741545899999999619e+03 3.323010000000000218e+03 3.149999999999989180e-03
3.741702199999999721e+03 3.323010000000000218e+03 3.210000000000004083e-03
3.741858399999999619e+03 3.323010000000000218e+03 2.909999999999992887e-03
3.742014699999999721e+03 3.323010000000000218e+03 2.899999999999986356e-03
3.742131899999999860e+03 3.323010000000000218e+03 2.830000000000020867e-03
3.742288099999999758e+03 3.323010000000000218e+03 3.270000000000009878e-03
3.742444399999999860e+03 3.323010000000000218e+03 3.520000000000008799e-03
3.742561599999999999e+03 3.323010000000000218e+03 3.359999999999985394e-03
3.742717799999999897e+03 3.323010000000000218e+03 3.369999999999951593e-03
3.719710000000000036e+03 3.323478700000000117e+03 2.989999999999982689e-03
3.719866299999999683e+03 3.323478700000000117e+03 3.329999999999985315e-03
3.719983399999999619e+03 3.323478700000000117e+03 2.939999999999978655e-03
3.720139699999999721e+03 3.323478700000000117e+03 3.199999999999958954e-03
3.720295899999999619e+03 3.323478700000000117e+03 2.770000000000002061e-03
3.720413099999999758e+03 3.323478700000000117e+03 2.239999999999978987e-03
3.720569399999999860e+03 3.323478700000000117e+03 2.809999999999993926e-03
3.720725599999999758e+03 3.323478700000000117e+03 2.450000000000009028e-03
3.720881899999999860e+03 3.323478700000000117e+03 2.719999999999993257e-03
3.720999099999999999e+03 3.323478700000000117e+03 2.410000000000050557e-03
3.721155299999999897e+03 3.323478700000000117e+03 2.239999999999983758e-03
3.721272500000000036e+03 3.323478700000000117e+03 2.199999999999990158e-03
3.721428699999999935e+03 3.323478700000000117e+03 2.390000000000017111e-03
3.721585000000000036e+03 3.323478700000000117e+03 2.289999999999979118e-03
3.721741299999999683e+03 3.323478700000000117e+03 2.609999999999988631e-03
3.721858399999999619e+03 3.323478700000000117e+03 1.720000000000047012e-03
3.722014699999999721e+03 3.323478700000000117e+03 2.509999999999971889e-03
3.722170899999999619e+03 3.323478700000000117e+03 2.050000000000039638e-03
3.722288099999999758e+03 3.323478700000000117e+03 2.139999999999930586e-03
3.722444399999999860e+03 3.323478700000000117e+03 2.139999999999964413e-03
3.722600599999999758e+03 3.323478700000000117e+03 2.360000000000008358e-03
3.722717799999999897e+03 3.323478700000000117e+03 2.239999999999956436e-03
3.722874099999999999e+03 3.323478700000000117e+03 2.049999999999964177e-03
3.723030299999999897e+03 3.323478700000000117e+03 1.869999999999970644e-03
3.723147500000000036e+03 3.323478700000000117e+03 1.759999999999928505e-03
3.723303799999999683e+03 3.323478700000000117e+03 1.839999999999968180e-03
3.723460000000000036e+03 3.323478700000000117e+03 1.669999999999931305e-03
3.723577199999999721e+03 3.323478700000000117e+03 1.819999999999942757e-03
3.723733399999999619e+03 3.323478700000000117e+03 2.189999999999915972e-03
3.723889699999999721e+03 3.323478700000000117e+03 1.969999999999998662e-03
3.724045899999999619e+03 3.323478700000000117e+03 2.019999999999945450e-03
3.724163099999999758e+03 3.323478700000000117e+03 1.939999999999901005e-03
3.724319399999999860e+03 3.323478700000000117e+03 1.869999999999977149e-03
3.724436599999999999e+03 3.323478700000000117e+03 1.849999999999945872e-03
3.724592799999999897e+03 3.323478700000000117e+03 1.759999999999971873e-03
3.724749099999999999e+03 3.323478700000000117e+03 1.779999999999964770e-03
3.724905299999999897e+03 3.323478700000000117e+03 1.759999999999915712e-03
3.725022500000000036e+03 3.323478700000000117e+03 1.809999999999954007e-03
3.725178799999999683e+03 3.323478700000000117e+03 1.970000000000035525e-03
3.725295899999999619e+03 3.323478700000000117e+03 1.869999999999911880e-03
3.725452199999999721e+03 3.323478700000000117e+03 1.820000000000001521e-03
3.725608399999999619e+03 3.323478700000000117e+03 1.839999999999997237e-03
3.725764699999999721e+03 3.323478700000000117e+03 1.939999999999996415e-03
3.725881899999999860e+03 3.323478700000000117e+03 1.540000000000010978e-03
3.726038099999999758e+03 3.323478700000000117e+03 1.960000000000000804e-03
3.726194399999999860e+03 3.323478700000000117e+03 1.729999999999950328e-03
3.726311599999999999e+03 3.323478700000000117e+03 1.689999999999999879e-03
3.726467799999999897e+03 3.323478700000000117e+03 1.840000000000030847e-03
3.726624099999999999e+03 3.323478700000000117e+03 1.559999999999991298e-03
3.726741299999999683e+03 3.323478700000000117e+03 2.160000000000042528e-03
3.726897500000000036e+03 3.323478700000000117e+03 2.039999999999989738e-03
3.727053799999999683e+03 3.323478700000000117e+03 1.609999999999974299e-03
3.727170899999999619e+03 3.323478700000000117e+03 1.729999999999999984e-03
3.727327199999999721e+03 3.323478700000000117e+03 1.750000000000032346e-03
3.727483399999999619e+03 3.323478700000000117e+03 1.779999999999987105e-03
3.727639699999999721e+03 3.323478700000000117e+03 1.809999999999963765e-03
3.727756899999999860e+03 3.323478700000000117e+03 1.729999999999982203e-03
3.727913099999999758e+03 3.323478700000000117e+03 1.760000000000053622e-03
3.728030299999999897e+03 3.323478700000000117e+03 1.819999999999967911e-03
3.728186599999999999e+03 3.323478700000000117e+03 1.789999999999976072e-03
3.728342799999999897e+03 3.323478700000000117e+03 1.570000000000004985e-03
3.728499099999999999e+03 3.323478700000000117e+03 1.209999999999986260e-03
3.728616299999999683e+03 3.323478700000000117e+03 1.389999999999946400e-03
3.728772500000000036e+03 3.323478700000000117e+03 1.779999999999995128e-03
3.728928699999999935e+03 3.323478700000000117e+03 1.790000000000036787e-03
3.729045899999999619e+03 3.323478700000000117e+03 1.869999999999991894e-03
3.729202199999999721e+03 3.323478700000000117e+03 1.500000000000030823e-03
3.729319399999999860e+03 3.323478700000000117e+03 1.570000000000028187e-03
3.729475599999999758e+03 3.323478700000000117e+03 1.499999999999979648e-03
3.729631899999999860e+03 3.323478700000000117e+03 1.440000000000010282e-03
3.729788099999999758e+03 3.323478700000000117e+03 1.629999999999998854e-03
3.729905299999999897e+03 3.323478700000000117e+03 1.979999999999957922e-03
3.730061599999999999e+03 3.323478700000000117e+03 1.760000000000052538e-03
3.730217799999999897e+03 3.323478700000000117e+03 1.839999999999979889e-03
3.730335000000000036e+03 3.323478700000000117e+03 1.559999999999974601e-03
3.730491299999999683e+03 3.323478700000000117e+03 1.639999999999993676e-03
3.730647500000000036e+03 3.323478700000000117e+03 2.000000000000052951e-03
3.730764699999999721e+03 3.323478700000000117e+03 1.689999999999997060e-03
3.730920899999999619e+03 3.323478700000000117e+03 2.040000000000011856e-03
3.731077199999999721e+03 3.323478700000000117e+03 2.090000000000008951e-03
3.731194399999999860e+03 3.323478700000000117e+03 2.269999999999993377e-03
3.731350599999999758e+03 3.323478700000000117e+03 2.180000000000020897e-03
3.731506899999999860e+03 3.323478700000000117e+03 2.350000000000010501e-03
3.731624099999999999e+03 3.323478700000000117e+03 2.250000000000006335e-03
3.731780299999999897e+03 3.323478700000000117e+03 2.580000000000019344e-03
3.731936599999999999e+03 3.323478700000000117e+03 2.610000000000031132e-03
3.732092799999999897e+03 3.323478700000000117e+03 2.100000000000033697e-03
3.732210000000000036e+03 3.323478700000000117e+03 2.310000000000017335e-03
3.732366199999999935e+03 3.323478700000000117e+03 2.780000000000011195e-03
3.732522500000000036e+03 3.323478700000000117e+03 2.350000000000010501e-03
3.732639699999999721e+03 3.323478700000000117e+03 2.459999999999998212e-03
3.732795899999999619e+03 3.323478700000000117e+03 2.839999999999991403e-03
3.732952199999999721e+03 3.323478700000000117e+03 2.680000000000022208e-03
3.733069399999999860e+03 3.323478700000000117e+03 2.550000000000001051e-03
3.733225599999999758e+03 3.323478700000000117e+03 2.530000000000028320e-03
3.733381899999999860e+03 3.323478700000000117e+03 2.680000000000008764e-03
3.733499099999999999e+03 3.323478700000000117e+03 2.349999999999984046e-03
3.733655299999999897e+03 3.323478700000000117e+03 2.489999999999977041e-03
3.733811599999999999e+03 3.323478700000000117e+03 2.120000000000026811e-03
3.733928799999999683e+03 3.323478700000000117e+03 2.339999999999976214e-03
3.734085000000000036e+03 3.323478700000000117e+03 2.379999999999935986e-03
3.734241199999999935e+03 3.323478700000000117e+03 2.319999999999964885e-03
3.734358399999999619e+03 3.323478700000000117e+03 2.309999999999992181e-03
3.734514699999999721e+03 3.323478700000000117e+03 2.289999999999953965e-03
3.734670899999999619e+03 3.323478700000000117e+03 2.479999999999998699e-03
3.734788099999999758e+03 3.323478700000000117e+03 2.749999999999994636e-03
3.734944399999999860e+03 3.323478700000000117e+03 2.219999999999982838e-03
3.735100599999999758e+03 3.323478700000000117e+03 2.479999999999983086e-03
3.735217799999999897e+03 3.323478700000000117e+03 2.449999999999979538e-03
3.735374099999999999e+03 3.323478700000000117e+03 2.210000000000001026e-03
3.735530299999999897e+03 3.323478700000000117e+03 2.470000000000010815e-03
3.735686599999999999e+03 3.323478700000000117e+03 2.259999999999980341e-03
3.735803799999999683e+03 3.323478700000000117e+03 2.609999999999959575e-03
3.735960000000000036e+03 3.323478700000000117e+03 2.129999999999953979e-03
3.736116199999999935e+03 3.323478700000000117e+03 2.509999999999948470e-03
3.736233399999999619e+03 3.323478700000000117e+03 2.429999999999994664e-03
3.736389699999999721e+03 3.323478700000000117e+03 2.629999999999990852e-03
3.736545899999999619e+03 3.323478700000000117e+03 2.739999999999948640e-03
3.736663099999999758e+03 3.323478700000000117e+03 2.400000000000018872e-03
3.736819399999999860e+03 3.323478700000000117e+03 2.600000000000019830e-03
3.736975599999999758e+03 3.323478700000000117e+03 2.520000000000017018e-03
3.737092799999999897e+03 3.323478700000000117e+03 2.480000000000033827e-03
3.737249099999999999e+03 3.323478700000000117e+03 2.549999999999957249e-03
3.737405299999999897e+03 3.323478700000000117e+03 2.739999999999975962e-03
3.737522500000000036e+03 3.323478700000000117e+03 2.279999999999979959e-03
3.737678699999999935e+03 3.323478700000000117e+03 2.540000000000041790e-03
3.737835000000000036e+03 3.323478700000000117e+03 2.449999999999999921e-03
3.737952199999999721e+03 3.323478700000000117e+03 2.419999999999985531e-03
3.738108399999999619e+03 3.323478700000000117e+03 2.700000000000020960e-03
3.738264699999999721e+03 3.323478700000000117e+03 2.520000000000000538e-03
3.738381899999999860e+03 3.323478700000000117e+03 2.050000000000023592e-03
3.738538099999999758e+03 3.323478700000000117e+03 2.640000000000040318e-03
3.738694399999999860e+03 3.323478700000000117e+03 2.440000000000020711e-03
3.738850599999999758e+03 3.323478700000000117e+03 2.740000000000030172e-03
3.738967799999999897e+03 3.323478700000000117e+03 2.590000000000019370e-03
3.739124099999999999e+03 3.323478700000000117e+03 2.400000000000018004e-03
3.739280299999999897e+03 3.323478700000000117e+03 2.839999999999990102e-03
3.739397500000000036e+03 3.323478700000000117e+03 2.149999999999987425e-03
3.739553699999999935e+03 3.323478700000000117e+03 2.780000000000008159e-03
3.739710000000000036e+03 3.323478700000000117e+03 2.750000000000013285e-03
3.739827199999999721e+03 3.323478700000000117e+03 2.650000000000029502e-03
3.739983399999999619e+03 3.323478700000000117e+03 2.460000000000034642e-03
3.740139699999999721e+03 3.323478700000000117e+03 2.610000000000038938e-03
3.740256899999999860e+03 3.323478700000000117e+03 2.460000000000009488e-03
3.740413099999999758e+03 3.323478700000000117e+03 2.800000000000019921e-03
3.740569399999999860e+03 3.323478700000000117e+03 2.720000000000032721e-03
3.740686599999999999e+03 3.323478700000000117e+03 2.680000000000050831e-03
3.740842799999999897e+03 3.323478700000000117e+03 2.490000000000016939e-03
3.740999099999999999e+03 3.323478700000000117e+03 2.959999999999976972e-03
3.741116199999999935e+03 3.323478700000000117e+03 2.839999999999973622e-03
3.741272500000000036e+03 3.323478700000000117e+03 2.899999999999979851e-03
3.741428699999999935e+03 3.323478700000000117e+03 3.250000000000004621e-03
3.741545899999999619e+03 3.323478700000000117e+03 3.009999999999985777e-03
3.741702199999999721e+03 3.323478700000000117e+03 2.850000000000013980e-03
3.741858399999999619e+03 3.323478700000000117e+03 3.210000000000004083e-03
3.742014699999999721e+03 3.323478700000000117e+03 3.170000000000007447e-03
3.742131899999999860e+03 3.323478700000000117e+03 3.250000000000030642e-03
3.742288099999999758e+03 3.323478700000000117e+03 3.340000000000022638e-03
3.742444399999999860e+03 3.323478700000000117e+03 3.240000000000010233e-03
3.742561599999999999e+03 3.323478700000000117e+03 3.139999999999990889e-03
3.742717799999999897e+03 3.323478700000000117e+03 3.149999999999953618e-03
3.719710000000000036e+03 3.324025599999999940e+03 3.599999999999983855e-03
3.719866299999999683e+03 3.324025599999999940e+03 3.319999999999987458e-03
3.719983399999999619e+03 3.324025599999999940e+03 3.939999999999980844e-03
3.720139699999999721e+03 3.324025599999999940e+03 3.379999999999962028e-03
3.720295899999999619e+03 3.324025599999999940e+03 3.719999999999994145e-03
3.720413099999999758e+03 3.324025599999999940e+03 3.639999999999960975e-03
3.720569399999999860e+03 3.324025599999999940e+03 3.239999999999961227e-03
3.720725599999999758e+03 3.324025599999999940e+03 2.959999999999988248e-03
3.720881899999999860e+03 3.324025599999999940e+03 3.059999999999971597e-03
3.720999099999999999e+03 3.324025599999999940e+03 2.890000000000003243e-03
3.721155299999999897e+03 3.324025599999999940e+03 2.729999999999974634e-03
3.721272500000000036e+03 3.324025599999999940e+03 2.339999999999952795e-03
3.721428699999999935e+03 3.324025599999999940e+03 2.299999999999985650e-03
3.721585000000000036e+03 3.324025599999999940e+03 2.699999999999966750e-03
3.721741299999999683e+03 3.324025599999999940e+03 2.699999999999976724e-03
3.721858399999999619e+03 3.324025599999999940e+03 2.670000000000029555e-03
3.722014699999999721e+03 3.324025599999999940e+03 2.559999999999961178e-03
3.722170899999999619e+03 3.324025599999999940e+03 2.129999999999998214e-03
3.722288099999999758e+03 3.324025599999999940e+03 2.649999999999933659e-03
3.722444399999999860e+03 3.324025599999999940e+03 2.729999999999957721e-03
3.722600599999999758e+03 3.324025599999999940e+03 2.469999999999998239e-03
3.722717799999999897e+03 3.324025599999999940e+03 2.399999999999945146e-03
3.722874099999999999e+03 3.324025599999999940e+03 2.679999999999968432e-03
3.723030299999999897e+03 3.324025599999999940e+03 2.439999999999980813e-03
3.723147500000000036e+03 3.324025599999999940e+03 2.369999999999946368e-03
3.723303799999999683e+03 3.324025599999999940e+03 1.949999999999978226e-03
3.723460000000000036e+03 3.324025599999999940e+03 2.349999999999954122e-03
3.723577199999999721e+03 3.324025599999999940e+03 1.799999999999930995e-03
3.723733399999999619e+03 3.324025599999999940e+03 2.129999999999957448e-03
3.723889699999999721e+03 3.324025599999999940e+03 2.200000000000035261e-03
3.724045899999999619e+03 3.324025599999999940e+03 1.949999999999975408e-03
3.724163099999999758e+03 3.324025599999999940e+03 2.409999999999935198e-03
3.724319399999999860e+03 3.324025599999999940e+03 1.829999999999964468e-03
3.724436599999999999e+03 3.324025599999999940e+03 2.219999999999948577e-03
3.724592799999999897e+03 3.324025599999999940e+03 2.139999999999992603e-03
3.724749099999999999e+03 3.324025599999999940e+03 2.100000000000011580e-03
3.724905299999999897e+03 3.324025599999999940e+03 2.339999999999939351e-03
3.725022500000000036e+03 3.324025599999999940e+03 1.889999999999940989e-03
3.725178799999999683e+03 3.324025599999999940e+03 1.850000000000013309e-03
3.725295899999999619e+03 3.324025599999999940e+03 1.919999999999949959e-03
3.725452199999999721e+03 3.324025599999999940e+03 2.199999999999991459e-03
3.725608399999999619e+03 3.324025599999999940e+03 2.080000000000004588e-03
3.725764699999999721e+03 3.324025599999999940e+03 2.060000000000012342e-03
3.725881899999999860e+03 3.324025599999999940e+03 1.500000000000002633e-03
3.726038099999999758e+03 3.324025599999999940e+03 1.999999999999991802e-03
3.726194399999999860e+03 3.324025599999999940e+03 2.109999999999952192e-03
3.726311599999999999e+03 3.324025599999999940e+03 2.400000000000020173e-03
3.726467799999999897e+03 3.324025599999999940e+03 1.850000000000005069e-03
3.726624099999999999e+03 3.324025599999999940e+03 2.310000000000027743e-03
3.726741299999999683e+03 3.324025599999999940e+03 1.860000000000055836e-03
3.726897500000000036e+03 3.324025599999999940e+03 1.739999999999991553e-03
3.727053799999999683e+03 3.324025599999999940e+03 2.229999999999980696e-03
3.727170899999999619e+03 3.324025599999999940e+03 1.859999999999991868e-03
3.727327199999999721e+03 3.324025599999999940e+03 1.669999999999982696e-03
3.727483399999999619e+03 3.324025599999999940e+03 1.619999999999961532e-03
3.727639699999999721e+03 3.324025599999999940e+03 1.859999999999988182e-03
3.727756899999999860e+03 3.324025599999999940e+03 1.470000000000003205e-03
3.727913099999999758e+03 3.324025599999999940e+03 1.970000000000019479e-03
3.728030299999999897e+03 3.324025599999999940e+03 1.679999999999943041e-03
3.728186599999999999e+03 3.324025599999999940e+03 1.879999999999985415e-03
3.728342799999999897e+03 3.324025599999999940e+03 1.559999999999994768e-03
3.728499099999999999e+03 3.324025599999999940e+03 1.729999999999988491e-03
3.728616299999999683e+03 3.324025599999999940e+03 1.729999999999944690e-03
3.728772500000000036e+03 3.324025599999999940e+03 1.829999999999993741e-03
3.728928699999999935e+03 3.324025599999999940e+03 1.940000000000051926e-03
3.729045899999999619e+03 3.324025599999999940e+03 1.770000000000001607e-03
3.729202199999999721e+03 3.324025599999999940e+03 1.590000000000033227e-03
3.729319399999999860e+03 3.324025599999999940e+03 1.890000000000034014e-03
3.729475599999999758e+03 3.324025599999999940e+03 1.640000000000008205e-03
3.729631899999999860e+03 3.324025599999999940e+03 1.650000000000035770e-03
3.729788099999999758e+03 3.324025599999999940e+03 1.679999999999983373e-03
3.729905299999999897e+03 3.324025599999999940e+03 1.729999999999993912e-03
3.730061599999999999e+03 3.324025599999999940e+03 2.010000000000051242e-03
3.730217799999999897e+03 3.324025599999999940e+03 1.980000000000005627e-03
3.730335000000000036e+03 3.324025599999999940e+03 1.989999999999998714e-03
3.730491299999999683e+03 3.324025599999999940e+03 2.040000000000008820e-03
3.730647500000000036e+03 3.324025599999999940e+03 2.170000000000068575e-03
3.730764699999999721e+03 3.324025599999999940e+03 2.200000000000010541e-03
3.730920899999999619e+03 3.324025599999999940e+03 2.340000000000006571e-03
3.731077199999999721e+03 3.324025599999999940e+03 2.100000000000013748e-03
3.731194399999999860e+03 3.324025599999999940e+03 2.340000000000003969e-03
3.731350599999999758e+03 3.324025599999999940e+03 1.860000000000026779e-03
3.731506899999999860e+03 3.324025599999999940e+03 1.950000000000019643e-03
3.731624099999999999e+03 3.324025599999999940e+03 2.570000000000018450e-03
3.731780299999999897e+03 3.324025599999999940e+03 2.220000000000024471e-03
3.731936599999999999e+03 3.324025599999999940e+03 2.440000000000013339e-03
3.732092799999999897e+03 3.324025599999999940e+03 2.870000000000032248e-03
3.732210000000000036e+03 3.324025599999999940e+03 2.220000000000029675e-03
3.732366199999999935e+03 3.324025599999999940e+03 2.770000000000012903e-03
3.732522500000000036e+03 3.324025599999999940e+03 2.310000000000009962e-03
3.732639699999999721e+03 3.324025599999999940e+03 2.539999999999985845e-03
3.732795899999999619e+03 3.324025599999999940e+03 2.780000000000004690e-03
3.732952199999999721e+03 3.324025599999999940e+03 2.890000000000037070e-03
3.733069399999999860e+03 3.324025599999999940e+03 2.830000000000020433e-03
3.733225599999999758e+03 3.324025599999999940e+03 3.270000000000030261e-03
3.733381899999999860e+03 3.324025599999999940e+03 2.660000000000035166e-03
3.733499099999999999e+03 3.324025599999999940e+03 2.599999999999998580e-03
3.733655299999999897e+03 3.324025599999999940e+03 3.110000000000015530e-03
3.733811599999999999e+03 3.324025599999999940e+03 2.750000000000034535e-03
3.733928799999999683e+03 3.324025599999999940e+03 2.540000000000001024e-03
3.734085000000000036e+03 3.324025599999999940e+03 2.479999999999952728e-03
3.734241199999999935e+03 3.324025599999999940e+03 2.540000000000001892e-03
3.734358399999999619e+03 3.324025599999999940e+03 2.520000000000008778e-03
3.734514699999999721e+03 3.324025599999999940e+03 2.459999999999993876e-03
3.734670899999999619e+03 3.324025599999999940e+03 2.550000000000024036e-03
3.734788099999999758e+03 3.324025599999999940e+03 2.790000000000017726e-03
3.734944399999999860e+03 3.324025599999999940e+03 2.519999999999995334e-03
3.735100599999999758e+03 3.324025599999999940e+03 2.490000000000012603e-03
3.735217799999999897e+03 3.324025599999999940e+03 2.620000000000009040e-03
3.735374099999999999e+03 3.324025599999999940e+03 2.800000000000022523e-03
3.735530299999999897e+03 3.324025599999999940e+03 2.830000000000038214e-03
3.735686599999999999e+03 3.324025599999999940e+03 2.890000000000000208e-03
3.735803799999999683e+03 3.324025599999999940e+03 2.679999999999991851e-03
3.735960000000000036e+03 3.324025599999999940e+03 3.039999999999979351e-03
3.736116199999999935e+03 3.324025599999999940e+03 2.499999999999968827e-03
3.736233399999999619e+03 3.324025599999999940e+03 2.620000000000007306e-03
3.736389699999999721e+03 3.324025599999999940e+03 2.609999999999998606e-03
3.736545899999999619e+03 3.324025599999999940e+03 2.249999999999962533e-03
3.736663099999999758e+03 3.324025599999999940e+03 2.810000000000027753e-03
3.736819399999999860e+03 3.324025599999999940e+03 2.900000000000040132e-03
3.736975599999999758e+03 3.324025599999999940e+03 2.380000000000022722e-03
3.737092799999999897e+03 3.324025599999999940e+03 2.490000000000043394e-03
3.737249099999999999e+03 3.324025599999999940e+03 2.679999999999978406e-03
3.737405299999999897e+03 3.324025599999999940e+03 3.049999999999981545e-03
3.737522500000000036e+03 3.324025599999999940e+03 2.689999999999994045e-03
3.737678699999999935e+03 3.324025599999999940e+03 2.550000000000047888e-03
3.737835000000000036e+03 3.324025599999999940e+03 2.500000000000006991e-03
3.737952199999999721e+03 3.324025599999999940e+03 2.439999999999999895e-03
3.738108399999999619e+03 3.324025599999999940e+03 2.600000000000019830e-03
3.738264699999999721e+03 3.324025599999999940e+03 2.280000000000015955e-03
3.738381899999999860e+03 3.324025599999999940e+03 2.630000000000028582e-03
3.738538099999999758e+03 3.324025599999999940e+03 2.900000000000043168e-03
3.738694399999999860e+03 3.324025599999999940e+03 2.850000000000025256e-03
3.738850599999999758e+03 3.324025599999999940e+03 2.680000000000022208e-03
3.738967799999999897e+03 3.324025599999999940e+03 2.800000000000021222e-03
3.739124099999999999e+03 3.324025599999999940e+03 2.680000000000023943e-03
3.739280299999999897e+03 3.324025599999999940e+03 2.879999999999995845e-03
3.739397500000000036e+03 3.324025599999999940e+03 2.969999999999978300e-03
3.739553699999999935e+03 3.324025599999999940e+03 2.440000000000007701e-03
3.739710000000000036e+03 3.324025599999999940e+03 2.750000000000003744e-03
3.739827199999999721e+03 3.324025599999999940e+03 2.350000000000009200e-03
3.739983399999999619e+03 3.324025599999999940e+03 3.050000000000027082e-03
3.740139699999999721e+03 3.324025599999999940e+03 2.480000000000027755e-03
3.740256899999999860e+03 3.324025599999999940e+03 2.600000000000002916e-03
3.740413099999999758e+03 3.324025599999999940e+03 2.630000000000019475e-03
3.740569399999999860e+03 3.324025599999999940e+03 3.160000000000020431e-03
3.740686599999999999e+03 3.324025599999999940e+03 3.210000000000014057e-03
3.740842799999999897e+03 3.324025599999999940e+03 2.479999999999995663e-03
3.740999099999999999e+03 3.324025599999999940e+03 3.129999999999957469e-03
3.741116199999999935e+03 3.324025599999999940e+03 3.029999999999963278e-03
3.741272500000000036e+03 3.324025599999999940e+03 2.849999999999961071e-03
3.741428699999999935e+03 3.324025599999999940e+03 3.099999999999992518e-03
3.741545899999999619e+03 3.324025599999999940e+03 2.989999999999961005e-03
3.741702199999999721e+03 3.324025599999999940e+03 2.820000000000007397e-03
3.741858399999999619e+03 3.324025599999999940e+03 3.440000000000001650e-03
3.742014699999999721e+03 3.324025599999999940e+03 3.210000000000006685e-03
3.742131899999999860e+03 3.324025599999999940e+03 3.310000000000011284e-03
3.742288099999999758e+03 3.324025599999999940e+03 3.180000000000017448e-03
3.742444399999999860e+03 3.324025599999999940e+03 3.240000000000005896e-03
3.742561599999999999e+03 3.324025599999999940e+03 3.179999999999987524e-03
3.742717799999999897e+03 3.324025599999999940e+03 3.439999999999950042e-03
3.719710000000000036e+03 3.324494400000000041e+03 4.939999999999981732e-03
3.719866299999999683e+03 3.324494400000000041e+03 4.559999999999992878e-03
3.719983399999999619e+03 3.324494400000000041e+03 4.529999999999985427e-03
3.720139699999999721e+03 3.324494400000000041e+03 4.739999999999962126e-03
3.720295899999999619e+03 3.324494400000000041e+03 4.029999999999968503e-03
3.720413099999999758e+03 3.324494400000000041e+03 3.659999999999945849e-03
3.720569399999999860e+03 3.324494400000000041e+03 4.059999999999948199e-03
3.720725599999999758e+03 3.324494400000000041e+03 3.609999999999979111e-03
3.720881899999999860e+03 3.324494400000000041e+03 3.279999999999957862e-03
3.720999099999999999e+03 3.324494400000000041e+03 3.669999999999977100e-03
3.721155299999999897e+03 3.324494400000000041e+03 3.539999999999954208e-03
3.721272500000000036e+03 3.324494400000000041e+03 3.519999999999938976e-03
3.721428699999999935e+03 3.324494400000000041e+03 3.509999999999958899e-03
3.721585000000000036e+03 3.324494400000000041e+03 3.699999999999939882e-03
3.721741299999999683e+03 3.324494400000000041e+03 2.619999999999978683e-03
3.721858399999999619e+03 3.324494400000000041e+03 2.890000000000001509e-03
3.722014699999999721e+03 3.324494400000000041e+03 3.019999999999932027e-03
3.722170899999999619e+03 3.324494400000000041e+03 2.979999999999970953e-03
3.722288099999999758e+03 3.324494400000000041e+03 2.869999999999922526e-03
3.722444399999999860e+03 3.324494400000000041e+03 3.049999999999946851e-03
3.722600599999999758e+03 3.324494400000000041e+03 2.709999999999995399e-03
3.722717799999999897e+03 3.324494400000000041e+03 2.539999999999930768e-03
3.722874099999999999e+03 3.324494400000000041e+03 2.889999999999935155e-03
3.723030299999999897e+03 3.324494400000000041e+03 2.569999999999959470e-03
3.723147500000000036e+03 3.324494400000000041e+03 2.709999999999939888e-03
3.723303799999999683e+03 3.324494400000000041e+03 2.629999999999914958e-03
3.723460000000000036e+03 3.324494400000000041e+03 2.859999999999914260e-03
3.723577199999999721e+03 3.324494400000000041e+03 2.419999999999925683e-03
3.723733399999999619e+03 3.324494400000000041e+03 2.619999999999914064e-03
3.723889699999999721e+03 3.324494400000000041e+03 2.659999999999996569e-03
3.724045899999999619e+03 3.324494400000000041e+03 2.499999999999947577e-03
3.724163099999999758e+03 3.324494400000000041e+03 2.139999999999917576e-03
3.724319399999999860e+03 3.324494400000000041e+03 2.449999999999945711e-03
3.724436599999999999e+03 3.324494400000000041e+03 2.119999999999903646e-03
3.724592799999999897e+03 3.324494400000000041e+03 2.209999999999968066e-03
3.724749099999999999e+03 3.324494400000000041e+03 2.269999999999940468e-03
3.724905299999999897e+03 3.324494400000000041e+03 2.289999999999894984e-03
3.725022500000000036e+03 3.324494400000000041e+03 2.469999999999870736e-03
3.725178799999999683e+03 3.324494400000000041e+03 2.289999999999931847e-03
3.725295899999999619e+03 3.324494400000000041e+03 2.389999999999887440e-03
3.725452199999999721e+03 3.324494400000000041e+03 2.269999999999976464e-03
3.725608399999999619e+03 3.324494400000000041e+03 2.510000000000046048e-03
3.725764699999999721e+03 3.324494400000000041e+03 2.149999999999951429e-03
3.725881899999999860e+03 3.324494400000000041e+03 2.509999999999956710e-03
3.726038099999999758e+03 3.324494400000000041e+03 2.379999999999920807e-03
3.726194399999999860e+03 3.324494400000000041e+03 2.229999999999907837e-03
3.726311599999999999e+03 3.324494400000000041e+03 2.089999999999994206e-03
3.726467799999999897e+03 3.324494400000000041e+03 1.939999999999947192e-03
3.726624099999999999e+03 3.324494400000000041e+03 2.529999999999984085e-03
3.726741299999999683e+03 3.324494400000000041e+03 2.080000000000028441e-03
3.726897500000000036e+03 3.324494400000000041e+03 2.179999999999988371e-03
3.727053799999999683e+03 3.324494400000000041e+03 2.179999999999960615e-03
3.727170899999999619e+03 3.324494400000000041e+03 2.329999999999979657e-03
3.727327199999999721e+03 3.324494400000000041e+03 2.359999999999953715e-03
3.727483399999999619e+03 3.324494400000000041e+03 2.259999999999939141e-03
3.727639699999999721e+03 3.324494400000000041e+03 2.150000000000006073e-03
3.727756899999999860e+03 3.324494400000000041e+03 1.930000000000035854e-03
3.727913099999999758e+03 3.324494400000000041e+03 2.140000000000030767e-03
3.728030299999999897e+03 3.324494400000000041e+03 2.209999999999938142e-03
3.728186599999999999e+03 3.324494400000000041e+03 1.999999999999987899e-03
3.728342799999999897e+03 3.324494400000000041e+03 2.169999999999966660e-03
3.728499099999999999e+03 3.324494400000000041e+03 1.839999999999968180e-03
3.728616299999999683e+03 3.324494400000000041e+03 2.229999999999944700e-03
3.728772500000000036e+03 3.324494400000000041e+03 1.939999999999985790e-03
3.728928699999999935e+03 3.324494400000000041e+03 2.030000000000035248e-03
3.729045899999999619e+03 3.324494400000000041e+03 1.870000000000014663e-03
3.729202199999999721e+03 3.324494400000000041e+03 2.200000000000036128e-03
3.729319399999999860e+03 3.324494400000000041e+03 1.940000000000016147e-03
3.729475599999999758e+03 3.324494400000000041e+03 1.909999999999999806e-03
3.729631899999999860e+03 3.324494400000000041e+03 2.170000000000033447e-03
3.729788099999999758e+03 3.324494400000000041e+03 2.109999999999985585e-03
3.729905299999999897e+03 3.324494400000000041e+03 2.320000000000012590e-03
3.730061599999999999e+03 3.324494400000000041e+03 1.900000000000029270e-03
3.730217799999999897e+03 3.324494400000000041e+03 1.899999999999979830e-03
3.730335000000000036e+03 3.324494400000000041e+03 1.809999999999989135e-03
3.730491299999999683e+03 3.324494400000000041e+03 2.299999999999992589e-03
3.730647500000000036e+03 3.324494400000000041e+03 1.850000000000050823e-03
3.730764699999999721e+03 3.324494400000000041e+03 2.049999999999969815e-03
3.730920899999999619e+03 3.324494400000000041e+03 2.140000000000005613e-03
3.731077199999999721e+03 3.324494400000000041e+03 1.759999999999993991e-03
3.731194399999999860e+03 3.324494400000000041e+03 2.020000000000000094e-03
3.731350599999999758e+03 3.324494400000000041e+03 2.110000000000024616e-03
3.731506899999999860e+03 3.324494400000000041e+03 2.260000000000003326e-03
3.731624099999999999e+03 3.324494400000000041e+03 2.260000000000034984e-03
3.731780299999999897e+03 3.324494400000000041e+03 2.440000000000047166e-03
3.731936599999999999e+03 3.324494400000000041e+03 2.569999999999994164e-03
3.732092799999999897e+03 3.324494400000000041e+03 2.350000000000017006e-03
3.732210000000000036e+03 3.324494400000000041e+03 2.330000000000025627e-03
3.732366199999999935e+03 3.324494400000000041e+03 2.560000000000009750e-03
3.732522500000000036e+03 3.324494400000000041e+03 2.949999999999993860e-03
3.732639699999999721e+03 3.324494400000000041e+03 2.469999999999980024e-03
3.732795899999999619e+03 3.324494400000000041e+03 2.709999999999969378e-03
3.732952199999999721e+03 3.324494400000000041e+03 2.879999999999999748e-03
3.733069399999999860e+03 3.324494400000000041e+03 2.840000000000012220e-03
3.733225599999999758e+03 3.324494400000000041e+03 2.780000000000011195e-03
3.733381899999999860e+03 3.324494400000000041e+03 2.819999999999988748e-03
3.733499099999999999e+03 3.324494400000000041e+03 3.089999999999978181e-03
3.733655299999999897e+03 3.324494400000000041e+03 2.849999999999990995e-03
3.733811599999999999e+03 3.324494400000000041e+03 3.400000000000014122e-03
3.733928799999999683e+03 3.324494400000000041e+03 3.149999999999984410e-03
3.734085000000000036e+03 3.324494400000000041e+03 3.149999999999942343e-03
3.734241199999999935e+03 3.324494400000000041e+03 2.969999999999980902e-03
3.734358399999999619e+03 3.324494400000000041e+03 2.949999999999988656e-03
3.734514699999999721e+03 3.324494400000000041e+03 2.949999999999973910e-03
3.734670899999999619e+03 3.324494400000000041e+03 2.920000000000009827e-03
3.734788099999999758e+03 3.324494400000000041e+03 3.069999999999993741e-03
3.734944399999999860e+03 3.324494400000000041e+03 3.159999999999970558e-03
3.735100599999999758e+03 3.324494400000000041e+03 2.489999999999987015e-03
3.735217799999999897e+03 3.324494400000000041e+03 2.919999999999998985e-03
3.735374099999999999e+03 3.324494400000000041e+03 2.620000000000003836e-03
3.735530299999999897e+03 3.324494400000000041e+03 3.190000000000012704e-03
3.735686599999999999e+03 3.324494400000000041e+03 2.929999999999991205e-03
3.735803799999999683e+03 3.324494400000000041e+03 2.699999999999997541e-03
3.735960000000000036e+03 3.324494400000000041e+03 2.769999999999976908e-03
3.736116199999999935e+03 3.324494400000000041e+03 2.929999999999970389e-03
3.736233399999999619e+03 3.324494400000000041e+03 2.610000000000005111e-03
3.736389699999999721e+03 3.324494400000000041e+03 2.979999999999979193e-03
3.736545899999999619e+03 3.324494400000000041e+03 2.809999999999964870e-03
3.736663099999999758e+03 3.324494400000000041e+03 2.720000000000006267e-03
3.736819399999999860e+03 3.324494400000000041e+03 2.920000000000019802e-03
3.736975599999999758e+03 3.324494400000000041e+03 2.660000000000010446e-03
3.737092799999999897e+03 3.324494400000000041e+03 2.900000000000030592e-03
3.737249099999999999e+03 3.324494400000000041e+03 2.799999999999966578e-03
3.737405299999999897e+03 3.324494400000000041e+03 3.199999999999961989e-03
3.737522500000000036e+03 3.324494400000000041e+03 3.059999999999982439e-03
3.737678699999999935e+03 3.324494400000000041e+03 2.800000000000024691e-03
3.737835000000000036e+03 3.324494400000000041e+03 2.939999999999981257e-03
3.737952199999999721e+03 3.324494400000000041e+03 2.999999999999984884e-03
3.738108399999999619e+03 3.324494400000000041e+03 2.819999999999993519e-03
3.738264699999999721e+03 3.324494400000000041e+03 3.050000000000005398e-03
3.738381899999999860e+03 3.324494400000000041e+03 3.110000000000009892e-03
3.738538099999999758e+03 3.324494400000000041e+03 2.870000000000022273e-03
3.738694399999999860e+03 3.324494400000000041e+03 3.180000000000014846e-03
3.738850599999999758e+03 3.324494400000000041e+03 2.840000000000009184e-03
3.738967799999999897e+03 3.324494400000000041e+03 3.030000000000004912e-03
3.739124099999999999e+03 3.324494400000000041e+03 3.490000000000008720e-03
3.739280299999999897e+03 3.324494400000000041e+03 2.959999999999989983e-03
3.739397500000000036e+03 3.324494400000000041e+03 2.759999999999964738e-03
3.739553699999999935e+03 3.324494400000000041e+03 2.899999999999999800e-03
3.739710000000000036e+03 3.324494400000000041e+03 3.049999999999993688e-03
3.739827199999999721e+03 3.324494400000000041e+03 2.659999999999998303e-03
3.739983399999999619e+03 3.324494400000000041e+03 3.060000000000024072e-03
3.740139699999999721e+03 3.324494400000000041e+03 2.790000000000020328e-03
3.740256899999999860e+03 3.324494400000000041e+03 3.150000000000003925e-03
3.740413099999999758e+03 3.324494400000000041e+03 2.930000000000025032e-03
3.740569399999999860e+03 3.324494400000000041e+03 3.120000000000014255e-03
3.740686599999999999e+03 3.324494400000000041e+03 3.129999999999996934e-03
3.740842799999999897e+03 3.324494400000000041e+03 3.400000000000003714e-03
3.740999099999999999e+03 3.324494400000000041e+03 2.939999999999986895e-03
3.741116199999999935e+03 3.324494400000000041e+03 3.449999999999988232e-03
3.741272500000000036e+03 3.324494400000000041e+03 2.969999999999975698e-03
3.741428699999999935e+03 3.324494400000000041e+03 3.110000000000007290e-03
3.741545899999999619e+03 3.324494400000000041e+03 3.219999999999964644e-03
3.741702199999999721e+03 3.324494400000000041e+03 3.520000000000014437e-03
3.741858399999999619e+03 3.324494400000000041e+03 3.250000000000009392e-03
3.742014699999999721e+03 3.324494400000000041e+03 3.500000000000011349e-03
3.742131899999999860e+03 3.324494400000000041e+03 3.669999999999997917e-03
3.742288099999999758e+03 3.324494400000000041e+03 3.150000000000000456e-03
3.742444399999999860e+03 3.324494400000000041e+03 3.299999999999998247e-03
3.742561599999999999e+03 3.324494400000000041e+03 3.919999999999981659e-03
3.742717799999999897e+03 3.324494400000000041e+03 3.679999999999930289e-03
3.719710000000000036e+03 3.325041299999999865e+03 6.450000000000006943e-03
3.719866299999999683e+03 3.325041299999999865e+03 5.610000000000020352e-03
3.719983399999999619e+03 3.325041299999999865e+03 5.620000000000026016e-03
3.720139699999999721e+03 3.325041299999999865e+03 5.560000000000002440e-03
3.720295899999999619e+03 3.325041299999999865e+03 5.769999999999995619e-03
3.720413099999999758e+03 3.325041299999999865e+03 4.739999999999987279e-03
3.720569399999999860e+03 3.325041299999999865e+03 5.669999999999987550e-03
3.720725599999999758e+03 3.325041299999999865e+03 4.830000000000019174e-03
3.720881899999999860e+03 3.325041299999999865e+03 4.700000000000001919e-03
3.720999099999999999e+03 3.325041299999999865e+03 4.540000000000015377e-03
3.721155299999999897e+03 3.325041299999999865e+03 4.229999999999989845e-03
3.721272500000000036e+03 3.325041299999999865e+03 4.119999999999984786e-03
3.721428699999999935e+03 3.325041299999999865e+03 3.469999999999996958e-03
3.721585000000000036e+03 3.325041299999999865e+03 3.579999999999993777e-03
3.721741299999999683e+03 3.325041299999999865e+03 4.240000000000000713e-03
3.721858399999999619e+03 3.325041299999999865e+03 3.430000000000024609e-03
3.722014699999999721e+03 3.325041299999999865e+03 3.649999999999973578e-03
3.722170899999999619e+03 3.325041299999999865e+03 3.160000000000028671e-03
3.722288099999999758e+03 3.325041299999999865e+03 4.099999999999973457e-03
3.722444399999999860e+03 3.325041299999999865e+03 3.409999999999996801e-03
3.722600599999999758e+03 3.325041299999999865e+03 3.520000000000027881e-03
3.722717799999999897e+03 3.325041299999999865e+03 3.050000000000001928e-03
3.722874099999999999e+03 3.325041299999999865e+03 3.249999999999985106e-03
3.723030299999999897e+03 3.325041299999999865e+03 3.400000000000002413e-03
3.723147500000000036e+03 3.325041299999999865e+03 3.189999999999984081e-03
3.723303799999999683e+03 3.325041299999999865e+03 3.339999999999948045e-03
3.723460000000000036e+03 3.325041299999999865e+03 3.109999999999930962e-03
3.723577199999999721e+03 3.325041299999999865e+03 2.839999999999971887e-03
3.723733399999999619e+03 3.325041299999999865e+03 2.809999999999918466e-03
3.723889699999999721e+03 3.325041299999999865e+03 3.379999999999994120e-03
3.724045899999999619e+03 3.325041299999999865e+03 2.610000000000004677e-03
3.724163099999999758e+03 3.325041299999999865e+03 3.079999999999941725e-03
3.724319399999999860e+03 3.325041299999999865e+03 3.019999999999984936e-03
3.724436599999999999e+03 3.325041299999999865e+03 2.829999999999966657e-03
3.724592799999999897e+03 3.325041299999999865e+03 2.870000000000010130e-03
3.724749099999999999e+03 3.325041299999999865e+03 2.429999999999999435e-03
3.724905299999999897e+03 3.325041299999999865e+03 2.239999999999946895e-03
3.725022500000000036e+03 3.325041299999999865e+03 2.269999999999957382e-03
3.725178799999999683e+03 3.325041299999999865e+03 2.579999999999968603e-03
3.725295899999999619e+03 3.325041299999999865e+03 2.459999999999936196e-03
3.725452199999999721e+03 3.325041299999999865e+03 2.740000000000006753e-03
3.725608399999999619e+03 3.325041299999999865e+03 2.930000000000045415e-03
3.725764699999999721e+03 3.325041299999999865e+03 2.539999999999958957e-03
3.725881899999999860e+03 3.325041299999999865e+03 2.629999999999985648e-03
3.726038099999999758e+03 3.325041299999999865e+03 3.169999999999977523e-03
3.726194399999999860e+03 3.325041299999999865e+03 2.219999999999953347e-03
3.726311599999999999e+03 3.325041299999999865e+03 2.390000000000003667e-03
3.726467799999999897e+03 3.325041299999999865e+03 2.129999999999958749e-03
3.726624099999999999e+03 3.325041299999999865e+03 2.329999999999987029e-03
3.726741299999999683e+03 3.325041299999999865e+03 2.519999999999994900e-03
3.726897500000000036e+03 3.325041299999999865e+03 2.359999999999949812e-03
3.727053799999999683e+03 3.325041299999999865e+03 2.549999999999966356e-03
3.727170899999999619e+03 3.325041299999999865e+03 2.029999999999928997e-03
3.727327199999999721e+03 3.325041299999999865e+03 2.389999999999944252e-03
3.727483399999999619e+03 3.325041299999999865e+03 1.939999999999925725e-03
3.727639699999999721e+03 3.325041299999999865e+03 2.429999999999948260e-03
3.727756899999999860e+03 3.325041299999999865e+03 1.939999999999958251e-03
3.727913099999999758e+03 3.325041299999999865e+03 1.939999999999948493e-03
3.728030299999999897e+03 3.325041299999999865e+03 2.299999999999911490e-03
3.728186599999999999e+03 3.325041299999999865e+03 1.739999999999973773e-03
3.728342799999999897e+03 3.325041299999999865e+03 1.699999999999917506e-03
3.728499099999999999e+03 3.325041299999999865e+03 2.089999999999924817e-03
3.728616299999999683e+03 3.325041299999999865e+03 1.849999999999890361e-03
3.728772500000000036e+03 3.325041299999999865e+03 1.949999999999904718e-03
3.728928699999999935e+03 3.325041299999999865e+03 1.919999999999976847e-03
3.729045899999999619e+03 3.325041299999999865e+03 1.549999999999921666e-03
3.729202199999999721e+03 3.325041299999999865e+03 2.299999999999986517e-03
3.729319399999999860e+03 3.325041299999999865e+03 1.699999999999975836e-03
3.729475599999999758e+03 3.325041299999999865e+03 1.889999999999952916e-03
3.729631899999999860e+03 3.325041299999999865e+03 1.909999999999973351e-03
3.729788099999999758e+03 3.325041299999999865e+03 2.009999999999935449e-03
3.729905299999999897e+03 3.325041299999999865e+03 2.009999999999964940e-03
3.730061599999999999e+03 3.325041299999999865e+03 1.969999999999973942e-03
3.730217799999999897e+03 3.325041299999999865e+03 1.859999999999940260e-03
3.730335000000000036e+03 3.325041299999999865e+03 2.359999999999953715e-03
3.730491299999999683e+03 3.325041299999999865e+03 2.179999999999944569e-03
3.730647500000000036e+03 3.325041299999999865e+03 1.909999999999972701e-03
3.730764699999999721e+03 3.325041299999999865e+03 1.979999999999915855e-03
3.730920899999999619e+03 3.325041299999999865e+03 2.129999999999983035e-03
3.731077199999999721e+03 3.325041299999999865e+03 2.369999999999985400e-03
3.731194399999999860e+03 3.325041299999999865e+03 2.449999999999978671e-03
3.731350599999999758e+03 3.325041299999999865e+03 2.329999999999981392e-03
3.731506899999999860e+03 3.325041299999999865e+03 1.859999999999962378e-03
3.731624099999999999e+03 3.325041299999999865e+03 2.599999999999999881e-03
3.731780299999999897e+03 3.325041299999999865e+03 2.420000000000029766e-03
3.731936599999999999e+03 3.325041299999999865e+03 2.429999999999962572e-03
3.732092799999999897e+03 3.325041299999999865e+03 2.609999999999997738e-03
3.732210000000000036e+03 3.325041299999999865e+03 2.520000000000019186e-03
3.732366199999999935e+03 3.325041299999999865e+03 2.489999999999970969e-03
3.732522500000000036e+03 3.325041299999999865e+03 3.089999999999988155e-03
3.732639699999999721e+03 3.325041299999999865e+03 2.489999999999968367e-03
3.732795899999999619e+03 3.325041299999999865e+03 2.729999999999984609e-03
3.732952199999999721e+03 3.325041299999999865e+03 2.629999999999994755e-03
3.733069399999999860e+03 3.325041299999999865e+03 3.079999999999995068e-03
3.733225599999999758e+03 3.325041299999999865e+03 2.779999999999995582e-03
3.733381899999999860e+03 3.325041299999999865e+03 2.840000000000000076e-03
3.733499099999999999e+03 3.325041299999999865e+03 2.849999999999970179e-03
3.733655299999999897e+03 3.325041299999999865e+03 3.209999999999988037e-03
3.733811599999999999e+03 3.325041299999999865e+03 3.460000000000009943e-03
3.733928799999999683e+03 3.325041299999999865e+03 3.479999999999990913e-03
3.734085000000000036e+03 3.325041299999999865e+03 3.159999999999950175e-03
3.734241199999999935e+03 3.325041299999999865e+03 2.889999999999982427e-03
3.734358399999999619e+03 3.325041299999999865e+03 2.699999999999984097e-03
3.734514699999999721e+03 3.325041299999999865e+03 3.279999999999983883e-03
3.734670899999999619e+03 3.325041299999999865e+03 3.180000000000003137e-03
3.734788099999999758e+03 3.325041299999999865e+03 3.409999999999991597e-03
3.734944399999999860e+03 3.325041299999999865e+03 4.009999999999964981e-03
3.735100599999999758e+03 3.325041299999999865e+03 3.429999999999995552e-03
3.735217799999999897e+03 3.325041299999999865e+03 3.260000000000011586e-03
3.735374099999999999e+03 3.325041299999999865e+03 3.160000000000014794e-03
3.735530299999999897e+03 3.325041299999999865e+03 3.530000000000010994e-03
3.735686599999999999e+03 3.325041299999999865e+03 2.889999999999995003e-03
3.735803799999999683e+03 3.325041299999999865e+03 3.400000000000012821e-03
3.735960000000000036e+03 3.325041299999999865e+03 3.009999999999987946e-03
3.736116199999999935e+03 3.325041299999999865e+03 3.429999999999995552e-03
3.736233399999999619e+03 3.325041299999999865e+03 3.110000000000027239e-03
3.736389699999999721e+03 3.325041299999999865e+03 3.049999999999987183e-03
3.736545899999999619e+03 3.325041299999999865e+03 3.009999999999981007e-03
3.736663099999999758e+03 3.325041299999999865e+03 3.020000000000030473e-03
3.736819399999999860e+03 3.325041299999999865e+03 3.020000000000040881e-03
3.736975599999999758e+03 3.325041299999999865e+03 3.270000000000031996e-03
3.737092799999999897e+03 3.325041299999999865e+03 3.590000000000039774e-03
3.737249099999999999e+03 3.325041299999999865e+03 2.969999999999985239e-03
3.737405299999999897e+03 3.325041299999999865e+03 3.059999999999972898e-03
3.737522500000000036e+03 3.325041299999999865e+03 3.319999999999993529e-03
3.737678699999999935e+03 3.325041299999999865e+03 3.060000000000024940e-03
3.737835000000000036e+03 3.325041299999999865e+03 2.939999999999981257e-03
3.737952199999999721e+03 3.325041299999999865e+03 2.879999999999997146e-03
3.738108399999999619e+03 3.325041299999999865e+03 3.510000000000000533e-03
3.738264699999999721e+03 3.325041299999999865e+03 3.240000000000016304e-03
3.738381899999999860e+03 3.325041299999999865e+03 3.120000000000020327e-03
3.738538099999999758e+03 3.325041299999999865e+03 3.360000000000030931e-03
3.738694399999999860e+03 3.325041299999999865e+03 3.600000000000019851e-03
3.738850599999999758e+03 3.325041299999999865e+03 3.660000000000016972e-03
3.738967799999999897e+03 3.325041299999999865e+03 2.930000000000012889e-03
3.739124099999999999e+03 3.325041299999999865e+03 3.420000000000012873e-03
3.739280299999999897e+03 3.325041299999999865e+03 3.170000000000001809e-03
3.739397500000000036e+03 3.325041299999999865e+03 3.029999999999973687e-03
3.739553699999999935e+03 3.325041299999999865e+03 3.180000000000006606e-03
3.739710000000000036e+03 3.325041299999999865e+03 3.510000000000007472e-03
3.739827199999999721e+03 3.325041299999999865e+03 3.430000000000012032e-03
3.739983399999999619e+03 3.325041299999999865e+03 3.570000000000039288e-03
3.740139699999999721e+03 3.325041299999999865e+03 2.990000000000032129e-03
3.740256899999999860e+03 3.325041299999999865e+03 2.910000000000010235e-03
3.740413099999999758e+03 3.325041299999999865e+03 2.970000000000039882e-03
3.740569399999999860e+03 3.325041299999999865e+03 3.690000000000010980e-03
3.740686599999999999e+03 3.325041299999999865e+03 3.239999999999986814e-03
3.740842799999999897e+03 3.325041299999999865e+03 3.180000000000011377e-03
3.740999099999999999e+03 3.325041299999999865e+03 3.040000000000024020e-03
3.741116199999999935e+03 3.325041299999999865e+03 3.280000000000011639e-03
3.741272500000000036e+03 3.325041299999999865e+03 3.480000000000001321e-03
3.741428699999999935e+03 3.325041299999999865e+03 3.420000000000025884e-03
3.741545899999999619e+03 3.325041299999999865e+03 3.329999999999991387e-03
3.741702199999999721e+03 3.325041299999999865e+03 3.450000000000034203e-03
3.741858399999999619e+03 3.325041299999999865e+03 3.330000000000041260e-03
3.742014699999999721e+03 3.325041299999999865e+03 3.630000000000028603e-03
3.742131899999999860e+03 3.325041299999999865e+03 3.520000000000010100e-03
3.742288099999999758e+03 3.325041299999999865e+03 3.600000000000011611e-03
3.742444399999999860e+03 3.325041299999999865e+03 3.310000000000013019e-03
3.742561599999999999e+03 3.325041299999999865e+03 3.740000000000002003e-03
3.742717799999999897e+03 3.325041299999999865e+03 3.639999999999951000e-03
3.719710000000000036e+03 3.325510000000000218e+03 7.780000000000021274e-03
3.719866299999999683e+03 3.325510000000000218e+03 7.170000000000020975e-03
3.719983399999999619e+03 3.325510000000000218e+03 7.170000000000037454e-03
3.720139699999999721e+03 3.325510000000000218e+03 6.780000000000006508e-03
3.720295899999999619e+03 3.325510000000000218e+03 6.519999999999981539e-03
3.720413099999999758e+03 3.325510000000000218e+03 6.139999999999973604e-03
3.720569399999999860e+03 3.325510000000000218e+03 6.029999999999959004e-03
3.720725599999999758e+03 3.325510000000000218e+03 5.809999999999993121e-03
3.720881899999999860e+03 3.325510000000000218e+03 6.059999999999970792e-03
3.720999099999999999e+03 3.325510000000000218e+03 5.119999999999995215e-03
3.721155299999999897e+03 3.325510000000000218e+03 6.089999999999971304e-03
3.721272500000000036e+03 3.325510000000000218e+03 5.359999999999948139e-03
3.721428699999999935e+03 3.325510000000000218e+03 5.479999999999955393e-03
3.721585000000000036e+03 3.325510000000000218e+03 5.299999999999974003e-03
3.721741299999999683e+03 3.325510000000000218e+03 4.919999999999956526e-03
3.721858399999999619e+03 3.325510000000000218e+03 4.239999999999988570e-03
3.722014699999999721e+03 3.325510000000000218e+03 4.179999999999959789e-03
3.722170899999999619e+03 3.325510000000000218e+03 4.360000000000007099e-03
3.722288099999999758e+03 3.325510000000000218e+03 3.799999999999973104e-03
3.722444399999999860e+03 3.325510000000000218e+03 4.020000000000012279e-03
3.722600599999999758e+03 3.325510000000000218e+03 3.960000000000028601e-03
3.722717799999999897e+03 3.325510000000000218e+03 4.030000000000021412e-03
3.722874099999999999e+03 3.325510000000000218e+03 4.230000000000025406e-03
3.723030299999999897e+03 3.325510000000000218e+03 3.190000000000030918e-03
3.723147500000000036e+03 3.325510000000000218e+03 3.590000000000020258e-03
3.723303799999999683e+03 3.325510000000000218e+03 3.730000000000017156e-03
3.723460000000000036e+03 3.325510000000000218e+03 3.399999999999988535e-03
3.723577199999999721e+03 3.325510000000000218e+03 3.800000000000025146e-03
3.723733399999999619e+03 3.325510000000000218e+03 3.310000000000002610e-03
3.723889699999999721e+03 3.325510000000000218e+03 2.820000000000036020e-03
3.724045899999999619e+03 3.325510000000000218e+03 3.740000000000049275e-03
3.724163099999999758e+03 3.325510000000000218e+03 3.249999999999987274e-03
3.724319399999999860e+03 3.325510000000000218e+03 3.130000000000055047e-03
3.724436599999999999e+03 3.325510000000000218e+03 3.380000000000007998e-03
3.724592799999999897e+03 3.325510000000000218e+03 3.020000000000028738e-03
3.724749099999999999e+03 3.325510000000000218e+03 3.470000000000001295e-03
3.724905299999999897e+03 3.325510000000000218e+03 3.579999999999950843e-03
3.725022500000000036e+03 3.325510000000000218e+03 3.349999999999960648e-03
3.725178799999999683e+03 3.325510000000000218e+03 3.520000000000018340e-03
3.725295899999999619e+03 3.325510000000000218e+03 3.199999999999941606e-03
3.725452199999999721e+03 3.325510000000000218e+03 3.020000000000019631e-03
3.725608399999999619e+03 3.325510000000000218e+03 2.960000000000051999e-03
3.725764699999999721e+03 3.325510000000000218e+03 2.639999999999934933e-03
3.725881899999999860e+03 3.325510000000000218e+03 3.049999999999948586e-03
3.726038099999999758e+03 3.325510000000000218e+03 2.609999999999966513e-03
3.726194399999999860e+03 3.325510000000000218e+03 3.259999999999919212e-03
3.726311599999999999e+03 3.325510000000000218e+03 2.699999999999969785e-03
3.726467799999999897e+03 3.325510000000000218e+03 2.669999999999898149e-03
3.726624099999999999e+03 3.325510000000000218e+03 2.389999999999994993e-03
3.726741299999999683e+03 3.325510000000000218e+03 2.689999999999970626e-03
3.726897500000000036e+03 3.325510000000000218e+03 2.869999999999970665e-03
3.727053799999999683e+03 3.325510000000000218e+03 2.869999999999995818e-03
3.727170899999999619e+03 3.325510000000000218e+03 2.579999999999928705e-03
3.727327199999999721e+03 3.325510000000000218e+03 2.479999999999997397e-03
3.727483399999999619e+03 3.325510000000000218e+03 2.279999999999958709e-03
3.727639699999999721e+03 3.325510000000000218e+03 2.389999999999944252e-03
3.727756899999999860e+03 3.325510000000000218e+03 1.919999999999987906e-03
3.727913099999999758e+03 3.325510000000000218e+03 2.479999999999947524e-03
3.728030299999999897e+03 3.325510000000000218e+03 2.449999999999930098e-03
3.728186599999999999e+03 3.325510000000000218e+03 1.840000000000003742e-03
3.728342799999999897e+03 3.325510000000000218e+03 2.089999999999933057e-03
3.728499099999999999e+03 3.325510000000000218e+03 2.309999999999961823e-03
3.728616299999999683e+03 3.325510000000000218e+03 2.479999999999908927e-03
3.728772500000000036e+03 3.325510000000000218e+03 2.209999999999909953e-03
3.728928699999999935e+03 3.325510000000000218e+03 2.049999999999998872e-03
3.729045899999999619e+03 3.325510000000000218e+03 2.019999999999963231e-03
3.729202199999999721e+03 3.325510000000000218e+03 1.930000000000022409e-03
3.729319399999999860e+03 3.325510000000000218e+03 2.249999999999994192e-03
3.729475599999999758e+03 3.325510000000000218e+03 2.010000000000006139e-03
3.729631899999999860e+03 3.325510000000000218e+03 2.129999999999981734e-03
3.729788099999999758e+03 3.325510000000000218e+03 2.549999999999960285e-03
3.729905299999999897e+03 3.325510000000000218e+03 1.799999999999998216e-03
3.730061599999999999e+03 3.325510000000000218e+03 1.710000000000005136e-03
3.730217799999999897e+03 3.325510000000000218e+03 2.019999999999954124e-03
3.730335000000000036e+03 3.325510000000000218e+03 2.599999999999985136e-03
3.730491299999999683e+03 3.325510000000000218e+03 2.399999999999995019e-03
3.730647500000000036e+03 3.325510000000000218e+03 1.929999999999979258e-03
3.730764699999999721e+03 3.325510000000000218e+03 1.919999999999939550e-03
3.730920899999999619e+03 3.325510000000000218e+03 2.459999999999984335e-03
3.731077199999999721e+03 3.325510000000000218e+03 2.220000000000006690e-03
3.731194399999999860e+03 3.325510000000000218e+03 2.230000000000001946e-03
3.731350599999999758e+03 3.325510000000000218e+03 2.629999999999991286e-03
3.731506899999999860e+03 3.325510000000000218e+03 2.129999999999976096e-03
3.731624099999999999e+03 3.325510000000000218e+03 2.580000000000023247e-03
3.731780299999999897e+03 3.325510000000000218e+03 2.700000000000039174e-03
3.731936599999999999e+03 3.325510000000000218e+03 2.719999999999976343e-03
3.732092799999999897e+03 3.325510000000000218e+03 2.280000000000009016e-03
3.732210000000000036e+03 3.325510000000000218e+03 2.630000000000028149e-03
3.732366199999999935e+03 3.325510000000000218e+03 3.329999999999980979e-03
3.732522500000000036e+03 3.325510000000000218e+03 2.909999999999982479e-03
3.732639699999999721e+03 3.325510000000000218e+03 2.729999999999989380e-03
3.732795899999999619e+03 3.325510000000000218e+03 2.839999999999992270e-03
3.732952199999999721e+03 3.325510000000000218e+03 2.999999999999998328e-03
3.733069399999999860e+03 3.325510000000000218e+03 2.789999999999996042e-03
3.733225599999999758e+03 3.325510000000000218e+03 3.350000000000011389e-03
3.733381899999999860e+03 3.325510000000000218e+03 3.100000000000021575e-03
3.733499099999999999e+03 3.325510000000000218e+03 3.559999999999983750e-03
3.733655299999999897e+03 3.325510000000000218e+03 2.999999999999984884e-03
3.733811599999999999e+03 3.325510000000000218e+03 3.300000000000019931e-03
3.733928799999999683e+03 3.325510000000000218e+03 3.480000000000008694e-03
3.734085000000000036e+03 3.325510000000000218e+03 3.099999999999996422e-03
3.734241199999999935e+03 3.325510000000000218e+03 3.359999999999995803e-03
3.734358399999999619e+03 3.325510000000000218e+03 3.700000000000012307e-03
3.734514699999999721e+03 3.325510000000000218e+03 3.450000000000016422e-03
3.734670899999999619e+03 3.325510000000000218e+03 3.450000000000015554e-03
3.734788099999999758e+03 3.325510000000000218e+03 3.370000000000003201e-03
3.734944399999999860e+03 3.325510000000000218e+03 3.749999999999973407e-03
3.735100599999999758e+03 3.325510000000000218e+03 3.580000000000022400e-03
3.735217799999999897e+03 3.325510000000000218e+03 3.970000000000022990e-03
3.735374099999999999e+03 3.325510000000000218e+03 3.430000000000018538e-03
3.735530299999999897e+03 3.325510000000000218e+03 3.730000000000019758e-03
3.735686599999999999e+03 3.325510000000000218e+03 3.489999999999991373e-03
3.735803799999999683e+03 3.325510000000000218e+03 3.520000000000007498e-03
3.735960000000000036e+03 3.325510000000000218e+03 3.219999999999990231e-03
3.736116199999999935e+03 3.325510000000000218e+03 3.699999999999992358e-03
3.736233399999999619e+03 3.325510000000000218e+03 3.860000000000024002e-03
3.736389699999999721e+03 3.325510000000000218e+03 3.209999999999974159e-03
3.736545899999999619e+03 3.325510000000000218e+03 3.319999999999977049e-03
3.736663099999999758e+03 3.325510000000000218e+03 3.480000000000028210e-03
3.736819399999999860e+03 3.325510000000000218e+03 3.600000000000028958e-03
3.736975599999999758e+03 3.325510000000000218e+03 3.960000000000031203e-03
3.737092799999999897e+03 3.325510000000000218e+03 3.300000000000023834e-03
3.737249099999999999e+03 3.325510000000000218e+03 3.989999999999977939e-03
3.737405299999999897e+03 3.325510000000000218e+03 3.119999999999960479e-03
3.737522500000000036e+03 3.325510000000000218e+03 3.379999999999985447e-03
3.737678699999999935e+03 3.325510000000000218e+03 3.489999999999998312e-03
3.737835000000000036e+03 3.325510000000000218e+03 3.449999999999963946e-03
3.737952199999999721e+03 3.325510000000000218e+03 3.349999999999976261e-03
3.738108399999999619e+03 3.325510000000000218e+03 3.649999999999978349e-03
3.738264699999999721e+03 3.325510000000000218e+03 3.150000000000002624e-03
3.738381899999999860e+03 3.325510000000000218e+03 3.299999999999999548e-03
3.738538099999999758e+03 3.325510000000000218e+03 3.670000000000014830e-03
3.738694399999999860e+03 3.325510000000000218e+03 3.279999999999996894e-03
3.738850599999999758e+03 3.325510000000000218e+03 3.750000000000002463e-03
3.738967799999999897e+03 3.325510000000000218e+03 3.080000000000001573e-03
3.739124099999999999e+03 3.325510000000000218e+03 3.659999999999997023e-03
3.739280299999999897e+03 3.325510000000000218e+03 3.239999999999988115e-03
3.739397500000000036e+03 3.325510000000000218e+03 3.009999999999963659e-03
3.739553699999999935e+03 3.325510000000000218e+03 3.219999999999984593e-03
3.739710000000000036e+03 3.325510000000000218e+03 3.159999999999996145e-03
3.739827199999999721e+03 3.325510000000000218e+03 3.129999999999985225e-03
3.739983399999999619e+03 3.325510000000000218e+03 3.120000000000027265e-03
3.740139699999999721e+03 3.325510000000000218e+03 3.330000000000019576e-03
3.740256899999999860e+03 3.325510000000000218e+03 4.119999999999983918e-03
3.740413099999999758e+03 3.325510000000000218e+03 3.720000000000025803e-03
3.740569399999999860e+03 3.325510000000000218e+03 3.279999999999987353e-03
3.740686599999999999e+03 3.325510000000000218e+03 3.879999999999957701e-03
3.740842799999999897e+03 3.325510000000000218e+03 3.609999999999991688e-03
3.740999099999999999e+03 3.325510000000000218e+03 3.190000000000029184e-03
3.741116199999999935e+03 3.325510000000000218e+03 3.659999999999998324e-03
3.741272500000000036e+03 3.325510000000000218e+03 3.580000000000005921e-03
3.741428699999999935e+03 3.325510000000000218e+03 3.930000000000015078e-03
3.741545899999999619e+03 3.325510000000000218e+03 3.070000000000000246e-03
3.741702199999999721e+03 3.325510000000000218e+03 3.550000000000040536e-03
3.741858399999999619e+03 3.325510000000000218e+03 3.990000000000060339e-03
3.742014699999999721e+03 3.325510000000000218e+03 3.450000000000043743e-03
3.742131899999999860e+03 3.325510000000000218e+03 4.180000000000019637e-03
3.742288099999999758e+03 3.325510000000000218e+03 3.570000000000020639e-03
3.742444399999999860e+03 3.325510000000000218e+03 4.020000000000029626e-03
3.742561599999999999e+03 3.325510000000000218e+03 3.390000000000001085e-03
3.742717799999999897e+03 3.325510000000000218e+03 4.179999999999964126e-03
3.719710000000000036e+03 3.325978799999999865e+03 9.939999999999966224e-03
3.719866299999999683e+03 3.325978799999999865e+03 9.599999999999969669e-03
3.719983399999999619e+03 3.325978799999999865e+03 9.309999999999993628e-03
3.720139699999999721e+03 3.325978799999999865e+03 8.509999999999951631e-03
3.720295899999999619e+03 3.325978799999999865e+03 8.519999999999935611e-03
3.720413099999999758e+03 3.325978799999999865e+03 8.209999999999941303e-03
3.720569399999999860e+03 3.325978799999999865e+03 7.469999999999922015e-03
3.720725599999999758e+03 3.325978799999999865e+03 7.479999999999962373e-03
3.720881899999999860e+03 3.325978799999999865e+03 7.419999999999955277e-03
3.720999099999999999e+03 3.325978799999999865e+03 6.999999999999974992e-03
3.721155299999999897e+03 3.325978799999999865e+03 6.299999999999945401e-03
3.721272500000000036e+03 3.325978799999999865e+03 6.299999999999926319e-03
3.721428699999999935e+03 3.325978799999999865e+03 6.079999999999963906e-03
3.721585000000000036e+03 3.325978799999999865e+03 5.709999999999951226e-03
3.721741299999999683e+03 3.325978799999999865e+03 5.749999999999941790e-03
3.721858399999999619e+03 3.325978799999999865e+03 5.839999999999965878e-03
3.722014699999999721e+03 3.325978799999999865e+03 5.639999999999962751e-03
3.722170899999999619e+03 3.325978799999999865e+03 5.659999999999974947e-03
3.722288099999999758e+03 3.325978799999999865e+03 5.349999999999957220e-03
3.722444399999999860e+03 3.325978799999999865e+03 4.779999999999990853e-03
3.722600599999999758e+03 3.325978799999999865e+03 5.169999999999995779e-03
3.722717799999999897e+03 3.325978799999999865e+03 4.759999999999977791e-03
3.722874099999999999e+03 3.325978799999999865e+03 4.429999999999984298e-03
3.723030299999999897e+03 3.325978799999999865e+03 4.959999999999980917e-03
3.723147500000000036e+03 3.325978799999999865e+03 4.669999999999977988e-03
3.723303799999999683e+03 3.325978799999999865e+03 4.459999999999966595e-03
3.723460000000000036e+03 3.325978799999999865e+03 4.069999999999972945e-03
3.723577199999999721e+03 3.325978799999999865e+03 4.290000000000003012e-03
3.723733399999999619e+03 3.325978799999999865e+03 4.100000000000000346e-03
3.723889699999999721e+03 3.325978799999999865e+03 3.930000000000016813e-03
3.724045899999999619e+03 3.325978799999999865e+03 4.250000000000074898e-03
3.724163099999999758e+03 3.325978799999999865e+03 4.050000000000019730e-03
3.724319399999999860e+03 3.325978799999999865e+03 4.020000000000115495e-03
3.724436599999999999e+03 3.325978799999999865e+03 3.780000000000052415e-03
3.724592799999999897e+03 3.325978799999999865e+03 3.850000000000046527e-03
3.724749099999999999e+03 3.325978799999999865e+03 3.630000000000082380e-03
3.724905299999999897e+03 3.325978799999999865e+03 3.190000000000025281e-03
3.725022500000000036e+03 3.325978799999999865e+03 3.550000000000029261e-03
3.725178799999999683e+03 3.325978799999999865e+03 3.310000000000084576e-03
3.725295899999999619e+03 3.325978799999999865e+03 3.629999999999974393e-03
3.725452199999999721e+03 3.325978799999999865e+03 3.820000000000093720e-03
3.725608399999999619e+03 3.325978799999999865e+03 3.640000000000102355e-03
3.725764699999999721e+03 3.325978799999999865e+03 3.169999999999967982e-03
3.725881899999999860e+03 3.325978799999999865e+03 3.000000000000000496e-03
3.726038099999999758e+03 3.325978799999999865e+03 3.159999999999990074e-03
3.726194399999999860e+03 3.325978799999999865e+03 3.350000000000004450e-03
3.726311599999999999e+03 3.325978799999999865e+03 2.990000000000019118e-03
3.726467799999999897e+03 3.325978799999999865e+03 3.399999999999946468e-03
3.726624099999999999e+03 3.325978799999999865e+03 2.940000000000011614e-03
3.726741299999999683e+03 3.325978799999999865e+03 2.959999999999977406e-03
3.726897500000000036e+03 3.325978799999999865e+03 2.750000000000006346e-03
3.727053799999999683e+03 3.325978799999999865e+03 2.870000000000036151e-03
3.727170899999999619e+03 3.325978799999999865e+03 3.129999999999950096e-03
3.727327199999999721e+03 3.325978799999999865e+03 2.730000000000017569e-03
3.727483399999999619e+03 3.325978799999999865e+03 2.339999999999987056e-03
3.727639699999999721e+03 3.325978799999999865e+03 3.170000000000035636e-03
3.727756899999999860e+03 3.325978799999999865e+03 2.400000000000036219e-03
3.727913099999999758e+03 3.325978799999999865e+03 2.519999999999982324e-03
3.728030299999999897e+03 3.325978799999999865e+03 2.669999999999965803e-03
3.728186599999999999e+03 3.325978799999999865e+03 2.490000000000045996e-03
3.728342799999999897e+03 3.325978799999999865e+03 2.119999999999973468e-03
3.728499099999999999e+03 3.325978799999999865e+03 2.150000000000015614e-03
3.728616299999999683e+03 3.325978799999999865e+03 2.399999999999922595e-03
3.728772500000000036e+03 3.325978799999999865e+03 2.719999999999935577e-03
3.728928699999999935e+03 3.325978799999999865e+03 2.090000000000021528e-03
3.729045899999999619e+03 3.325978799999999865e+03 2.029999999999975401e-03
3.729202199999999721e+03 3.325978799999999865e+03 2.000000000000051216e-03
3.729319399999999860e+03 3.325978799999999865e+03 2.370000000000012721e-03
3.729475599999999758e+03 3.325978799999999865e+03 2.440000000000021145e-03
3.729631899999999860e+03 3.325978799999999865e+03 2.589999999999994650e-03
3.729788099999999758e+03 3.325978799999999865e+03 2.409999999999961218e-03
3.729905299999999897e+03 3.325978799999999865e+03 2.180000000000017861e-03
3.730061599999999999e+03 3.325978799999999865e+03 2.290000000000013379e-03
3.730217799999999897e+03 3.325978799999999865e+03 2.259999999999998989e-03
3.730335000000000036e+03 3.325978799999999865e+03 2.209999999999999291e-03
3.730491299999999683e+03 3.325978799999999865e+03 2.429999999999978618e-03
3.730647500000000036e+03 3.325978799999999865e+03 2.140000000000009082e-03
3.730764699999999721e+03 3.325978799999999865e+03 2.349999999999975372e-03
3.730920899999999619e+03 3.325978799999999865e+03 2.149999999999993930e-03
3.731077199999999721e+03 3.325978799999999865e+03 2.280000000000048481e-03
3.731194399999999860e+03 3.325978799999999865e+03 2.530000000000019646e-03
3.731350599999999758e+03 3.325978799999999865e+03 2.520000000000029161e-03
3.731506899999999860e+03 3.325978799999999865e+03 2.610000000000006412e-03
3.731624099999999999e+03 3.325978799999999865e+03 2.700000000000067363e-03
3.731780299999999897e+03 3.325978799999999865e+03 2.770000000000042394e-03
3.731936599999999999e+03 3.325978799999999865e+03 2.669999999999996595e-03
3.732092799999999897e+03 3.325978799999999865e+03 2.030000000000039585e-03
3.732210000000000036e+03 3.325978799999999865e+03 2.650000000000047283e-03
3.732366199999999935e+03 3.325978799999999865e+03 2.640000000000008659e-03
3.732522500000000036e+03 3.325978799999999865e+03 2.890000000000006279e-03
3.732639699999999721e+03 3.325978799999999865e+03 2.879999999999975462e-03
3.732795899999999619e+03 3.325978799999999865e+03 2.829999999999989208e-03
3.732952199999999721e+03 3.325978799999999865e+03 3.229999999999984620e-03
3.733069399999999860e+03 3.325978799999999865e+03 3.379999999999999758e-03
3.733225599999999758e+03 3.325978799999999865e+03 2.730000000000010630e-03
3.733381899999999860e+03 3.325978799999999865e+03 3.540000000000005816e-03
3.733499099999999999e+03 3.325978799999999865e+03 3.589999999999983395e-03
3.733655299999999897e+03 3.325978799999999865e+03 3.739999999999974248e-03
3.733811599999999999e+03 3.325978799999999865e+03 3.090000000000008105e-03
3.733928799999999683e+03 3.325978799999999865e+03 3.060000000000011496e-03
3.734085000000000036e+03 3.325978799999999865e+03 3.750000000000008101e-03
3.734241199999999935e+03 3.325978799999999865e+03 3.519999999999990151e-03
3.734358399999999619e+03 3.325978799999999865e+03 3.930000000000018548e-03
3.734514699999999721e+03 3.325978799999999865e+03 3.890000000000019744e-03
3.734670899999999619e+03 3.325978799999999865e+03 3.930000000000002068e-03
3.734788099999999758e+03 3.325978799999999865e+03 3.490000000000016527e-03
3.734944399999999860e+03 3.325978799999999865e+03 3.809999999999993080e-03
3.735100599999999758e+03 3.325978799999999865e+03 3.870000000000033569e-03
3.735217799999999897e+03 3.325978799999999865e+03 3.610000000000033755e-03
3.735374099999999999e+03 3.325978799999999865e+03 3.670000000000033478e-03
3.735530299999999897e+03 3.325978799999999865e+03 4.050000000000032740e-03
3.735686599999999999e+03 3.325978799999999865e+03 4.209999999999996731e-03
3.735803799999999683e+03 3.325978799999999865e+03 3.870000000000029666e-03
3.735960000000000036e+03 3.325978799999999865e+03 3.920000000000009414e-03
3.736116199999999935e+03 3.325978799999999865e+03 4.450000000000010371e-03
3.736233399999999619e+03 3.325978799999999865e+03 3.760000000000041954e-03
3.736389699999999721e+03 3.325978799999999865e+03 4.149999999999977492e-03
3.736545899999999619e+03 3.325978799999999865e+03 4.009999999999988400e-03
3.736663099999999758e+03 3.325978799999999865e+03 4.300000000000043371e-03
3.736819399999999860e+03 3.325978799999999865e+03 3.380000000000033585e-03
3.736975599999999758e+03 3.325978799999999865e+03 3.690000000000042638e-03
3.737092799999999897e+03 3.325978799999999865e+03 4.030000000000033555e-03
3.737249099999999999e+03 3.325978799999999865e+03 3.890000000000007601e-03
3.737405299999999897e+03 3.325978799999999865e+03 4.149999999999977492e-03
3.737522500000000036e+03 3.325978799999999865e+03 3.450000000000005146e-03
3.737678699999999935e+03 3.325978799999999865e+03 3.770000000000008154e-03
3.737835000000000036e+03 3.325978799999999865e+03 4.039999999999985443e-03
3.737952199999999721e+03 3.325978799999999865e+03 4.109999999999989530e-03
3.738108399999999619e+03 3.325978799999999865e+03 3.929999999999983853e-03
3.738264699999999721e+03 3.325978799999999865e+03 3.740000000000013713e-03
3.738381899999999860e+03 3.325978799999999865e+03 4.049999999999998046e-03
3.738538099999999758e+03 3.325978799999999865e+03 3.960000000000012121e-03
3.738694399999999860e+03 3.325978799999999865e+03 3.960000000000001713e-03
3.738850599999999758e+03 3.325978799999999865e+03 4.070000000000006772e-03
3.738967799999999897e+03 3.325978799999999865e+03 4.300000000000009544e-03
3.739124099999999999e+03 3.325978799999999865e+03 4.020000000000009677e-03
3.739280299999999897e+03 3.325978799999999865e+03 3.839999999999995760e-03
3.739397500000000036e+03 3.325978799999999865e+03 3.859999999999969358e-03
3.739553699999999935e+03 3.325978799999999865e+03 3.659999999999991385e-03
3.739710000000000036e+03 3.325978799999999865e+03 3.890000000000005433e-03
3.739827199999999721e+03 3.325978799999999865e+03 4.039999999999981974e-03
3.739983399999999619e+03 3.325978799999999865e+03 3.890000000000036224e-03
3.740139699999999721e+03 3.325978799999999865e+03 3.710000000000027512e-03
3.740256899999999860e+03 3.325978799999999865e+03 3.569999999999982042e-03
3.740413099999999758e+03 3.325978799999999865e+03 3.810000000000028208e-03
3.740569399999999860e+03 3.325978799999999865e+03 4.309999999999982248e-03
3.740686599999999999e+03 3.325978799999999865e+03 3.919999999999943495e-03
3.740842799999999897e+03 3.325978799999999865e+03 4.189999999999980199e-03
3.740999099999999999e+03 3.325978799999999865e+03 3.900000000000034515e-03
3.741116199999999935e+03 3.325978799999999865e+03 3.749999999999989453e-03
3.741272500000000036e+03 3.325978799999999865e+03 4.109999999999995601e-03
3.741428699999999935e+03 3.325978799999999865e+03 3.979999999999990490e-03
3.741545899999999619e+03 3.325978799999999865e+03 3.989999999999983143e-03
3.741702199999999721e+03 3.325978799999999865e+03 4.200000000000010149e-03
3.741858399999999619e+03 3.325978799999999865e+03 3.930000000000033293e-03
3.742014699999999721e+03 3.325978799999999865e+03 3.750000000000014173e-03
3.742131899999999860e+03 3.325978799999999865e+03 3.889999999999982014e-03
3.742288099999999758e+03 3.325978799999999865e+03 4.009999999999987533e-03
3.742444399999999860e+03 3.325978799999999865e+03 4.139999999999989175e-03
3.742561599999999999e+03 3.325978799999999865e+03 3.829999999999960606e-03
3.742717799999999897e+03 3.325978799999999865e+03 3.869999999999935558e-03
3.719710000000000036e+03 3.326525599999999940e+03 1.371000000000002772e-02
3.719866299999999683e+03 3.326525599999999940e+03 1.323000000000001605e-02
3.719983399999999619e+03 3.326525599999999940e+03 1.192000000000003126e-02
3.720139699999999721e+03 3.326525599999999940e+03 1.154999999999999083e-02
3.720295899999999619e+03 3.326525599999999940e+03 1.132999999999998245e-02
3.720413099999999758e+03 3.326525599999999940e+03 1.045999999999999708e-02
3.720569399999999860e+03 3.326525599999999940e+03 9.739999999999988251e-03
3.720725599999999758e+03 3.326525599999999940e+03 9.770000000000009580e-03
3.720881899999999860e+03 3.326525599999999940e+03 8.909999999999994313e-03
3.720999099999999999e+03 3.326525599999999940e+03 8.720000000000019402e-03
3.721155299999999897e+03 3.326525599999999940e+03 9.149999999999984535e-03
3.721272500000000036e+03 3.326525599999999940e+03 8.249999999999962225e-03
3.721428699999999935e+03 3.326525599999999940e+03 8.239999999999999061e-03
3.721585000000000036e+03 3.326525599999999940e+03 8.199999999999998956e-03
3.721741299999999683e+03 3.326525599999999940e+03 7.469999999999965383e-03
3.721858399999999619e+03 3.326525599999999940e+03 7.559999999999991206e-03
3.722014699999999721e+03 3.326525599999999940e+03 7.189999999999983731e-03
3.722170899999999619e+03 3.326525599999999940e+03 6.350000000000017956e-03
3.722288099999999758e+03 3.326525599999999940e+03 6.549999999999988123e-03
3.722444399999999860e+03 3.326525599999999940e+03 6.370000000000019744e-03
3.722600599999999758e+03 3.326525599999999940e+03 5.949999999999993489e-03
3.722717799999999897e+03 3.326525599999999940e+03 5.539999999999997184e-03
3.722874099999999999e+03 3.326525599999999940e+03 5.969999999999981398e-03
3.723030299999999897e+03 3.326525599999999940e+03 5.300000000000009565e-03
3.723147500000000036e+03 3.326525599999999940e+03 5.389999999999963397e-03
3.723303799999999683e+03 3.326525599999999940e+03 5.619999999999960097e-03
3.723460000000000036e+03 3.326525599999999940e+03 5.089999999999972151e-03
3.723577199999999721e+03 3.326525599999999940e+03 5.129999999999988736e-03
3.723733399999999619e+03 3.326525599999999940e+03 5.279999999999966144e-03
3.723889699999999721e+03 3.326525599999999940e+03 4.709999999999974624e-03
3.724045899999999619e+03 3.326525599999999940e+03 4.800000000000004784e-03
3.724163099999999758e+03 3.326525599999999940e+03 4.699999999999943806e-03
3.724319399999999860e+03 3.326525599999999940e+03 4.679999999999967172e-03
3.724436599999999999e+03 3.326525599999999940e+03 4.769999999999913198e-03
3.724592799999999897e+03 3.326525599999999940e+03 4.579999999999894919e-03
3.724749099999999999e+03 3.326525599999999940e+03 4.229999999999977701e-03
3.724905299999999897e+03 3.326525599999999940e+03 4.509999999999938537e-03
3.725022500000000036e+03 3.326525599999999940e+03 3.949999999999946609e-03
3.725178799999999683e+03 3.326525599999999940e+03 4.339999999999985363e-03
3.725295899999999619e+03 3.326525599999999940e+03 4.049999999999866207e-03
3.725452199999999721e+03 3.326525599999999940e+03 4.430000000000003380e-03
3.725608399999999619e+03 3.326525599999999940e+03 3.960000000000007785e-03
3.725764699999999721e+03 3.326525599999999940e+03 4.109999999999934019e-03
3.725881899999999860e+03 3.326525599999999940e+03 4.459999999999962259e-03
3.726038099999999758e+03 3.326525599999999940e+03 3.789999999999959200e-03
3.726194399999999860e+03 3.326525599999999940e+03 3.759999999999927896e-03
3.726311599999999999e+03 3.326525599999999940e+03 3.819999999999930222e-03
3.726467799999999897e+03 3.326525599999999940e+03 3.409999999999951698e-03
3.726624099999999999e+03 3.326525599999999940e+03 3.600000000000001203e-03
3.726741299999999683e+03 3.326525599999999940e+03 3.059999999999959888e-03
3.726897500000000036e+03 3.326525599999999940e+03 3.489999999999987904e-03
3.727053799999999683e+03 3.326525599999999940e+03 3.550000000000017551e-03
3.727170899999999619e+03 3.326525599999999940e+03 3.289999999999925796e-03
3.727327199999999721e+03 3.326525599999999940e+03 2.819999999999977039e-03
3.727483399999999619e+03 3.326525599999999940e+03 3.369999999999989324e-03
3.727639699999999721e+03 3.326525599999999940e+03 3.320000000000057714e-03
3.727756899999999860e+03 3.326525599999999940e+03 2.759999999999991193e-03
3.727913099999999758e+03 3.326525599999999940e+03 3.059999999999976801e-03
3.728030299999999897e+03 3.326525599999999940e+03 3.049999999999950320e-03
3.728186599999999999e+03 3.326525599999999940e+03 2.770000000000064511e-03
3.728342799999999897e+03 3.326525599999999940e+03 2.519999999999958905e-03
3.728499099999999999e+03 3.326525599999999940e+03 2.530000000000030055e-03
3.728616299999999683e+03 3.326525599999999940e+03 2.929999999999939164e-03
3.728772500000000036e+03 3.326525599999999940e+03 2.699999999999896493e-03
3.728928699999999935e+03 3.326525599999999940e+03 2.470000000000025561e-03
3.729045899999999619e+03 3.326525599999999940e+03 2.609999999999962177e-03
3.729202199999999721e+03 3.326525599999999940e+03 2.670000000000049938e-03
3.729319399999999860e+03 3.326525599999999940e+03 2.330000000000028663e-03
3.729475599999999758e+03 3.326525599999999940e+03 2.610000000000028096e-03
3.729631899999999860e+03 3.326525599999999940e+03 2.120000000000038087e-03
3.729788099999999758e+03 3.326525599999999940e+03 2.739999999999972492e-03
3.729905299999999897e+03 3.326525599999999940e+03 2.470000000000009514e-03
3.730061599999999999e+03 3.326525599999999940e+03 2.480000000000015178e-03
3.730217799999999897e+03 3.326525599999999940e+03 2.229999999999993272e-03
3.730335000000000036e+03 3.326525599999999940e+03 1.890000000000003656e-03
3.730491299999999683e+03 3.326525599999999940e+03 2.389999999999987187e-03
3.730647500000000036e+03 3.326525599999999940e+03 2.350000000000023945e-03
3.730764699999999721e+03 3.326525599999999940e+03 2.509999999999967986e-03
3.730920899999999619e+03 3.326525599999999940e+03 2.479999999999955330e-03
3.731077199999999721e+03 3.326525599999999940e+03 2.210000000000036154e-03
3.731194399999999860e+03 3.326525599999999940e+03 2.190000000000003576e-03
3.731350599999999758e+03 3.326525599999999940e+03 2.329999999999987029e-03
3.731506899999999860e+03 3.326525599999999940e+03 2.469999999999968748e-03
3.731624099999999999e+03 3.326525599999999940e+03 2.650000000000027767e-03
3.731780299999999897e+03 3.326525599999999940e+03 2.989999999999990929e-03
3.731936599999999999e+03 3.326525599999999940e+03 2.239999999999941257e-03
3.732092799999999897e+03 3.326525599999999940e+03 3.029999999999997105e-03
3.732210000000000036e+03 3.326525599999999940e+03 2.650000000000027334e-03
3.732366199999999935e+03 3.326525599999999940e+03 2.989999999999957969e-03
3.732522500000000036e+03 3.326525599999999940e+03 3.379999999999986748e-03
3.732639699999999721e+03 3.326525599999999940e+03 3.009999999999973634e-03
3.732795899999999619e+03 3.326525599999999940e+03 2.879999999999973293e-03
3.732952199999999721e+03 3.326525599999999940e+03 2.619999999999962203e-03
3.733069399999999860e+03 3.326525599999999940e+03 3.450000000000006013e-03
3.733225599999999758e+03 3.326525599999999940e+03 3.040000000000005372e-03
3.733381899999999860e+03 3.326525599999999940e+03 3.009999999999990114e-03
3.733499099999999999e+03 3.326525599999999940e+03 2.919999999999982505e-03
3.733655299999999897e+03 3.326525599999999940e+03 3.469999999999973540e-03
3.733811599999999999e+03 3.326525599999999940e+03 3.069999999999978562e-03
3.733928799999999683e+03 3.326525599999999940e+03 3.510000000000012676e-03
3.734085000000000036e+03 3.326525599999999940e+03 3.720000000000010191e-03
3.734241199999999935e+03 3.326525599999999940e+03 3.899999999999987244e-03
3.734358399999999619e+03 3.326525599999999940e+03 4.330000000000013526e-03
3.734514699999999721e+03 3.326525599999999940e+03 3.900000000000015000e-03
3.734670899999999619e+03 3.326525599999999940e+03 3.809999999999982671e-03
3.734788099999999758e+03 3.326525599999999940e+03 4.110000000000007744e-03
3.734944399999999860e+03 3.326525599999999940e+03 4.279999999999982603e-03
3.735100599999999758e+03 3.326525599999999940e+03 4.250000000000015918e-03
3.735217799999999897e+03 3.326525599999999940e+03 4.430000000000004247e-03
3.735374099999999999e+03 3.326525599999999940e+03 4.260000000000019847e-03
3.735530299999999897e+03 3.326525599999999940e+03 5.130000000000016491e-03
3.735686599999999999e+03 3.326525599999999940e+03 4.059999999999979424e-03
3.735803799999999683e+03 3.326525599999999940e+03 4.660000000000011355e-03
3.735960000000000036e+03 3.326525599999999940e+03 4.589999999999982983e-03
3.736116199999999935e+03 3.326525599999999940e+03 4.409999999999992919e-03
3.736233399999999619e+03 3.326525599999999940e+03 4.340000000000007047e-03
3.736389699999999721e+03 3.326525599999999940e+03 4.349999999999948526e-03
3.736545899999999619e+03 3.326525599999999940e+03 4.469999999999961851e-03
3.736663099999999758e+03 3.326525599999999940e+03 4.360000000000019242e-03
3.736819399999999860e+03 3.326525599999999940e+03 4.350000000000003170e-03
3.736975599999999758e+03 3.326525599999999940e+03 4.390000000000012816e-03
3.737092799999999897e+03 3.326525599999999940e+03 3.890000000000007601e-03
3.737249099999999999e+03 3.326525599999999940e+03 4.129999999999989582e-03
3.737405299999999897e+03 3.326525599999999940e+03 4.589999999999952625e-03
3.737522500000000036e+03 3.326525599999999940e+03 4.409999999999981643e-03
3.737678699999999935e+03 3.326525599999999940e+03 4.239999999999985100e-03
3.737835000000000036e+03 3.326525599999999940e+03 4.279999999999970460e-03
3.737952199999999721e+03 3.326525599999999940e+03 4.999999999999965410e-03
3.738108399999999619e+03 3.326525599999999940e+03 4.129999999999959225e-03
3.738264699999999721e+03 3.326525599999999940e+03 3.959999999999978294e-03
3.738381899999999860e+03 3.326525599999999940e+03 4.419999999999964756e-03
3.738538099999999758e+03 3.326525599999999940e+03 4.009999999999984063e-03
3.738694399999999860e+03 3.326525599999999940e+03 4.419999999999973429e-03
3.738850599999999758e+03 3.326525599999999940e+03 4.419999999999990777e-03
3.738967799999999897e+03 3.326525599999999940e+03 4.119999999999985653e-03
3.739124099999999999e+03 3.326525599999999940e+03 4.209999999999981986e-03
3.739280299999999897e+03 3.326525599999999940e+03 4.059999999999966414e-03
3.739397500000000036e+03 3.326525599999999940e+03 3.899999999999941274e-03
3.739553699999999935e+03 3.326525599999999940e+03 4.129999999999965296e-03
3.739710000000000036e+03 3.326525599999999940e+03 4.539999999999985020e-03
3.739827199999999721e+03 3.326525599999999940e+03 4.689999999999956357e-03
3.739983399999999619e+03 3.326525599999999940e+03 4.860000000000019686e-03
3.740139699999999721e+03 3.326525599999999940e+03 4.390000000000014550e-03
3.740256899999999860e+03 3.326525599999999940e+03 4.019999999999977584e-03
3.740413099999999758e+03 3.326525599999999940e+03 3.950000000000019468e-03
3.740569399999999860e+03 3.326525599999999940e+03 4.359999999999975874e-03
3.740686599999999999e+03 3.326525599999999940e+03 4.449999999999932308e-03
3.740842799999999897e+03 3.326525599999999940e+03 4.039999999999974167e-03
3.740999099999999999e+03 3.326525599999999940e+03 4.570000000000056656e-03
3.741116199999999935e+03 3.326525599999999940e+03 4.129999999999993052e-03
3.741272500000000036e+03 3.326525599999999940e+03 4.280000000000011226e-03
3.741428699999999935e+03 3.326525599999999940e+03 5.100000000000015979e-03
3.741545899999999619e+03 3.326525599999999940e+03 4.400000000000013275e-03
3.741702199999999721e+03 3.326525599999999940e+03 4.730000000000032789e-03
3.741858399999999619e+03 3.326525599999999940e+03 4.640000000000054671e-03
3.742014699999999721e+03 3.326525599999999940e+03 4.360000000000041794e-03
3.742131899999999860e+03 3.326525599999999940e+03 4.630000000000005639e-03
3.742288099999999758e+03 3.326525599999999940e+03 4.520000000000011856e-03
3.742444399999999860e+03 3.326525599999999940e+03 4.200000000000008414e-03
3.742561599999999999e+03 3.326525599999999940e+03 4.339999999999999240e-03
3.742717799999999897e+03 3.326525599999999940e+03 4.229999999999980304e-03
3.719710000000000036e+03 3.326994400000000041e+03 1.726000000000002185e-02
3.719866299999999683e+03 3.326994400000000041e+03 1.739000000000000962e-02
3.719983399999999619e+03 3.326994400000000041e+03 1.616000000000002851e-02
3.720139699999999721e+03 3.326994400000000041e+03 1.559000000000000490e-02
3.720295899999999619e+03 3.326994400000000041e+03 1.507999999999999445e-02
3.720413099999999758e+03 3.326994400000000041e+03 1.295000000000001532e-02
3.720569399999999860e+03 3.326994400000000041e+03 1.323000000000002126e-02
3.720725599999999758e+03 3.326994400000000041e+03 1.269000000000002244e-02
3.720881899999999860e+03 3.326994400000000041e+03 1.197000000000000668e-02
3.720999099999999999e+03 3.326994400000000041e+03 1.088000000000003374e-02
3.721155299999999897e+03 3.326994400000000041e+03 1.102000000000001589e-02
3.721272500000000036e+03 3.326994400000000041e+03 1.047999999999999106e-02
3.721428699999999935e+03 3.326994400000000041e+03 9.650000000000019673e-03
3.721585000000000036e+03 3.326994400000000041e+03 1.013000000000005042e-02
3.721741299999999683e+03 3.326994400000000041e+03 8.999999999999995851e-03
3.721858399999999619e+03 3.326994400000000041e+03 8.750000000000025119e-03
3.722014699999999721e+03 3.326994400000000041e+03 8.860000000000003290e-03
3.722170899999999619e+03 3.326994400000000041e+03 8.450000000000014791e-03
3.722288099999999758e+03 3.326994400000000041e+03 7.680000000000006266e-03
3.722444399999999860e+03 3.326994400000000041e+03 8.150000000000042627e-03
3.722600599999999758e+03 3.326994400000000041e+03 7.259999999999993889e-03
3.722717799999999897e+03 3.326994400000000041e+03 7.030000000000004128e-03
3.722874099999999999e+03 3.326994400000000041e+03 6.450000000000001739e-03
3.723030299999999897e+03 3.326994400000000041e+03 7.160000000000018780e-03
3.723147500000000036e+03 3.326994400000000041e+03 6.499999999999977150e-03
3.723303799999999683e+03 3.326994400000000041e+03 6.409999999999962603e-03
3.723460000000000036e+03 3.326994400000000041e+03 6.759999999999978700e-03
3.723577199999999721e+03 3.326994400000000041e+03 5.749999999999972147e-03
3.723733399999999619e+03 3.326994400000000041e+03 5.839999999999996236e-03
3.723889699999999721e+03 3.326994400000000041e+03 6.109999999999984367e-03
3.724045899999999619e+03 3.326994400000000041e+03 5.769999999999990414e-03
3.724163099999999758e+03 3.326994400000000041e+03 5.729999999999982503e-03
3.724319399999999860e+03 3.326994400000000041e+03 5.439999999999986513e-03
3.724436599999999999e+03 3.326994400000000041e+03 5.489999999999929832e-03
3.724592799999999897e+03 3.326994400000000041e+03 5.629999999999879892e-03
3.724749099999999999e+03 3.326994400000000041e+03 5.150000000000008737e-03
3.724905299999999897e+03 3.326994400000000041e+03 4.649999999999951915e-03
3.725022500000000036e+03 3.326994400000000041e+03 5.049999999999944290e-03
3.725178799999999683e+03 3.326994400000000041e+03 4.469999999999978331e-03
3.725295899999999619e+03 3.326994400000000041e+03 5.309999999999933697e-03
3.725452199999999721e+03 3.326994400000000041e+03 4.609999999999995178e-03
3.725608399999999619e+03 3.326994400000000041e+03 5.369999999999964212e-03
3.725764699999999721e+03 3.326994400000000041e+03 4.249999999999978621e-03
3.725881899999999860e+03 3.326994400000000041e+03 4.339999999999997506e-03
3.726038099999999758e+03 3.326994400000000041e+03 4.570000000000007216e-03
3.726194399999999860e+03 3.326994400000000041e+03 4.599999999999940942e-03
3.726311599999999999e+03 3.326994400000000041e+03 4.499999999999897311e-03
3.726467799999999897e+03 3.326994400000000041e+03 4.299999999999974849e-03
3.726624099999999999e+03 3.326994400000000041e+03 4.359999999999986282e-03
3.726741299999999683e+03 3.326994400000000041e+03 3.669999999999928961e-03
3.726897500000000036e+03 3.326994400000000041e+03 3.959999999999987835e-03
3.727053799999999683e+03 3.326994400000000041e+03 3.830000000000003974e-03
3.727170899999999619e+03 3.326994400000000041e+03 3.599999999999988192e-03
3.727327199999999721e+03 3.326994400000000041e+03 3.339999999999978403e-03
3.727483399999999619e+03 3.326994400000000041e+03 3.609999999999960463e-03
3.727639699999999721e+03 3.326994400000000041e+03 3.490000000000032139e-03
3.727756899999999860e+03 3.326994400000000041e+03 3.170000000000013519e-03
3.727913099999999758e+03 3.326994400000000041e+03 3.259999999999937861e-03
3.728030299999999897e+03 3.326994400000000041e+03 2.939999999999908832e-03
3.728186599999999999e+03 3.326994400000000041e+03 3.530000000000017499e-03
3.728342799999999897e+03 3.326994400000000041e+03 3.459999999999927977e-03
3.728499099999999999e+03 3.326994400000000041e+03 2.860000000000005333e-03
3.728616299999999683e+03 3.326994400000000041e+03 2.949999999999891511e-03
3.728772500000000036e+03 3.326994400000000041e+03 2.539999999999890002e-03
3.728928699999999935e+03 3.326994400000000041e+03 2.830000000000000918e-03
3.729045899999999619e+03 3.326994400000000041e+03 2.499999999999949311e-03
3.729202199999999721e+03 3.326994400000000041e+03 2.660000000000003941e-03
3.729319399999999860e+03 3.326994400000000041e+03 3.020000000000025702e-03
3.729475599999999758e+03 3.326994400000000041e+03 2.479999999999980484e-03
3.729631899999999860e+03 3.326994400000000041e+03 2.419999999999952571e-03
3.729788099999999758e+03 3.326994400000000041e+03 2.269999999999915315e-03
3.729905299999999897e+03 3.326994400000000041e+03 2.280000000000000342e-03
3.730061599999999999e+03 3.326994400000000041e+03 2.359999999999967159e-03
3.730217799999999897e+03 3.326994400000000041e+03 2.459999999999933160e-03
3.730335000000000036e+03 3.326994400000000041e+03 2.679999999999971901e-03
3.730491299999999683e+03 3.326994400000000041e+03 2.329999999999960575e-03
3.730647500000000036e+03 3.326994400000000041e+03 2.479999999999933646e-03
3.730764699999999721e+03 3.326994400000000041e+03 2.739999999999931726e-03
3.730920899999999619e+03 3.326994400000000041e+03 2.619999999999959167e-03
3.731077199999999721e+03 3.326994400000000041e+03 2.500000000000007425e-03
3.731194399999999860e+03 3.326994400000000041e+03 2.969999999999973096e-03
3.731350599999999758e+03 3.326994400000000041e+03 2.689999999999951544e-03
3.731506899999999860e+03 3.326994400000000041e+03 2.449999999999950481e-03
3.731624099999999999e+03 3.326994400000000041e+03 2.489999999999974005e-03
3.731780299999999897e+03 3.326994400000000041e+03 3.329999999999974907e-03
3.731936599999999999e+03 3.326994400000000041e+03 2.789999999999911908e-03
3.732092799999999897e+03 3.326994400000000041e+03 3.059999999999965092e-03
3.732210000000000036e+03 3.326994400000000041e+03 3.059999999999982873e-03
3.732366199999999935e+03 3.326994400000000041e+03 2.849999999999947627e-03
3.732522500000000036e+03 3.326994400000000041e+03 2.949999999999983018e-03
3.732639699999999721e+03 3.326994400000000041e+03 3.259999999999954341e-03
3.732795899999999619e+03 3.326994400000000041e+03 3.319999999999987458e-03
3.732952199999999721e+03 3.326994400000000041e+03 3.409999999999955601e-03
3.733069399999999860e+03 3.326994400000000041e+03 3.259999999999999877e-03
3.733225599999999758e+03 3.326994400000000041e+03 3.439999999999987339e-03
3.733381899999999860e+03 3.326994400000000041e+03 2.949999999999974344e-03
3.733499099999999999e+03 3.326994400000000041e+03 3.149999999999964027e-03
3.733655299999999897e+03 3.326994400000000041e+03 3.829999999999952800e-03
3.733811599999999999e+03 3.326994400000000041e+03 3.679999999999958912e-03
3.733928799999999683e+03 3.326994400000000041e+03 3.659999999999996156e-03
3.734085000000000036e+03 3.326994400000000041e+03 3.379999999999981977e-03
3.734241199999999935e+03 3.326994400000000041e+03 4.239999999999955610e-03
3.734358399999999619e+03 3.326994400000000041e+03 4.239999999999993774e-03
3.734514699999999721e+03 3.326994400000000041e+03 4.259999999999995561e-03
3.734670899999999619e+03 3.326994400000000041e+03 4.239999999999955610e-03
3.734788099999999758e+03 3.326994400000000041e+03 5.029999999999983269e-03
3.734944399999999860e+03 3.326994400000000041e+03 4.719999999999966410e-03
3.735100599999999758e+03 3.326994400000000041e+03 4.159999999999983156e-03
3.735217799999999897e+03 3.326994400000000041e+03 4.359999999999981078e-03
3.735374099999999999e+03 3.326994400000000041e+03 4.519999999999991906e-03
3.735530299999999897e+03 3.326994400000000041e+03 5.040000000000000209e-03
3.735686599999999999e+03 3.326994400000000041e+03 4.999999999999974083e-03
3.735803799999999683e+03 3.326994400000000041e+03 4.799999999999998712e-03
3.735960000000000036e+03 3.326994400000000041e+03 4.829999999999974938e-03
3.736116199999999935e+03 3.326994400000000041e+03 4.829999999999979275e-03
3.736233399999999619e+03 3.326994400000000041e+03 4.859999999999986726e-03
3.736389699999999721e+03 3.326994400000000041e+03 4.989999999999949337e-03
3.736545899999999619e+03 3.326994400000000041e+03 4.659999999999943701e-03
3.736663099999999758e+03 3.326994400000000041e+03 5.100000000000008173e-03
3.736819399999999860e+03 3.326994400000000041e+03 4.979999999999997450e-03
3.736975599999999758e+03 3.326994400000000041e+03 4.690000000000002327e-03
3.737092799999999897e+03 3.326994400000000041e+03 5.230000000000007213e-03
3.737249099999999999e+03 3.326994400000000041e+03 4.529999999999994968e-03
3.737405299999999897e+03 3.326994400000000041e+03 5.149999999999964502e-03
3.737522500000000036e+03 3.326994400000000041e+03 4.609999999999990841e-03
3.737678699999999935e+03 3.326994400000000041e+03 4.969999999999996122e-03
3.737835000000000036e+03 3.326994400000000041e+03 4.359999999999998425e-03
3.737952199999999721e+03 3.326994400000000041e+03 4.909999999999992495e-03
3.738108399999999619e+03 3.326994400000000041e+03 4.549999999999988082e-03
3.738264699999999721e+03 3.326994400000000041e+03 4.620000000000011250e-03
3.738381899999999860e+03 3.326994400000000041e+03 4.650000000000001354e-03
3.738538099999999758e+03 3.326994400000000041e+03 4.390000000000029295e-03
3.738694399999999860e+03 3.326994400000000041e+03 4.420000000000006389e-03
3.738850599999999758e+03 3.326994400000000041e+03 4.930000000000039385e-03
3.738967799999999897e+03 3.326994400000000041e+03 5.090000000000022458e-03
3.739124099999999999e+03 3.326994400000000041e+03 4.130000000000023409e-03
3.739280299999999897e+03 3.326994400000000041e+03 4.439999999999995166e-03
3.739397500000000036e+03 3.326994400000000041e+03 4.589999999999969972e-03
3.739553699999999935e+03 3.326994400000000041e+03 4.889999999999984637e-03
3.739710000000000036e+03 3.326994400000000041e+03 5.040000000000017556e-03
3.739827199999999721e+03 3.326994400000000041e+03 4.859999999999970247e-03
3.739983399999999619e+03 3.326994400000000041e+03 4.740000000000034117e-03
3.740139699999999721e+03 3.326994400000000041e+03 4.530000000000040071e-03
3.740256899999999860e+03 3.326994400000000041e+03 4.619999999999983495e-03
3.740413099999999758e+03 3.326994400000000041e+03 5.130000000000016491e-03
3.740569399999999860e+03 3.326994400000000041e+03 4.739999999999977738e-03
3.740686599999999999e+03 3.326994400000000041e+03 4.859999999999928613e-03
3.740842799999999897e+03 3.326994400000000041e+03 4.919999999999956526e-03
3.740999099999999999e+03 3.326994400000000041e+03 4.630000000000046405e-03
3.741116199999999935e+03 3.326994400000000041e+03 5.059999999999978577e-03
3.741272500000000036e+03 3.326994400000000041e+03 5.359999999999994109e-03
3.741428699999999935e+03 3.326994400000000041e+03 4.440000000000002972e-03
3.741545899999999619e+03 3.326994400000000041e+03 4.790000000000009528e-03
3.741702199999999721e+03 3.326994400000000041e+03 5.440000000000010799e-03
3.741858399999999619e+03 3.326994400000000041e+03 4.590000000000036759e-03
3.742014699999999721e+03 3.326994400000000041e+03 4.770000000000021619e-03
3.742131899999999860e+03 3.326994400000000041e+03 4.509999999999992314e-03
3.742288099999999758e+03 3.326994400000000041e+03 5.030000000000002351e-03
3.742444399999999860e+03 3.326994400000000041e+03 5.539999999999993714e-03
3.742561599999999999e+03 3.326994400000000041e+03 5.299999999999987881e-03
3.742717799999999897e+03 3.326994400000000041e+03 5.279999999999978287e-03
3.719710000000000036e+03 3.327541299999999865e+03 2.185999999999999749e-02
3.719866299999999683e+03 3.327541299999999865e+03 2.176000000000000156e-02
3.719983399999999619e+03 3.327541299999999865e+03 2.015000000000001859e-02
3.720139699999999721e+03 3.327541299999999865e+03 2.064999999999998087e-02
3.720295899999999619e+03 3.327541299999999865e+03 1.772999999999997842e-02
3.720413099999999758e+03 3.327541299999999865e+03 1.789000000000000659e-02
3.720569399999999860e+03 3.327541299999999865e+03 1.772999999999998882e-02
3.720725599999999758e+03 3.327541299999999865e+03 1.683000000000000815e-02
3.720881899999999860e+03 3.327541299999999865e+03 1.589999999999996971e-02
3.720999099999999999e+03 3.327541299999999865e+03 1.515000000000000895e-02
3.721155299999999897e+03 3.327541299999999865e+03 1.483999999999998862e-02
3.721272500000000036e+03 3.327541299999999865e+03 1.406999999999997142e-02
3.721428699999999935e+03 3.327541299999999865e+03 1.324999999999998748e-02
3.721585000000000036e+03 3.327541299999999865e+03 1.363999999999999935e-02
3.721741299999999683e+03 3.327541299999999865e+03 1.148999999999996899e-02
3.721858399999999619e+03 3.327541299999999865e+03 1.113000000000001488e-02
3.722014699999999721e+03 3.327541299999999865e+03 1.111999999999999100e-02
3.722170899999999619e+03 3.327541299999999865e+03 9.860000000000000708e-03
3.722288099999999758e+03 3.327541299999999865e+03 1.075999999999999700e-02
3.722444399999999860e+03 3.327541299999999865e+03 9.840000000000017136e-03
3.722600599999999758e+03 3.327541299999999865e+03 9.519999999999997214e-03
3.722717799999999897e+03 3.327541299999999865e+03 9.030000000000001567e-03
3.722874099999999999e+03 3.327541299999999865e+03 8.480000000000017038e-03
3.723030299999999897e+03 3.327541299999999865e+03 8.550000000000017655e-03
3.723147500000000036e+03 3.327541299999999865e+03 8.660000000000004500e-03
3.723303799999999683e+03 3.327541299999999865e+03 7.799999999999997907e-03
3.723460000000000036e+03 3.327541299999999865e+03 7.690000000000015400e-03
3.723577199999999721e+03 3.327541299999999865e+03 8.020000000000001086e-03
3.723733399999999619e+03 3.327541299999999865e+03 7.260000000000016440e-03
3.723889699999999721e+03 3.327541299999999865e+03 6.799999999999990080e-03
3.724045899999999619e+03 3.327541299999999865e+03 6.280000000000043360e-03
3.724163099999999758e+03 3.327541299999999865e+03 7.320000000000010526e-03
3.724319399999999860e+03 3.327541299999999865e+03 6.800000000000046459e-03
3.724436599999999999e+03 3.327541299999999865e+03 6.279999999999963563e-03
3.724592799999999897e+03 3.327541299999999865e+03 6.079999999999892782e-03
3.724749099999999999e+03 3.327541299999999865e+03 5.959999999999980938e-03
3.724905299999999897e+03 3.327541299999999865e+03 6.269999999999963970e-03
3.725022500000000036e+03 3.327541299999999865e+03 6.159999999999921615e-03
3.725178799999999683e+03 3.327541299999999865e+03 5.739999999999989902e-03
3.725295899999999619e+03 3.327541299999999865e+03 5.899999999999942617e-03
3.725452199999999721e+03 3.327541299999999865e+03 5.839999999999946796e-03
3.725608399999999619e+03 3.327541299999999865e+03 4.929999999999924026e-03
3.725764699999999721e+03 3.327541299999999865e+03 5.419999999999932684e-03
3.725881899999999860e+03 3.327541299999999865e+03 4.819999999999958866e-03
3.726038099999999758e+03 3.327541299999999865e+03 5.009999999999915563e-03
3.726194399999999860e+03 3.327541299999999865e+03 5.089999999999896690e-03
3.726311599999999999e+03 3.327541299999999865e+03 5.519999999999865292e-03
3.726467799999999897e+03 3.327541299999999865e+03 5.069999999999891434e-03
3.726624099999999999e+03 3.327541299999999865e+03 4.689999999999962428e-03
3.726741299999999683e+03 3.327541299999999865e+03 4.669999999999873037e-03
3.726897500000000036e+03 3.327541299999999865e+03 4.529999999999934253e-03
3.727053799999999683e+03 3.327541299999999865e+03 4.699999999999966357e-03
3.727170899999999619e+03 3.327541299999999865e+03 4.299999999999937553e-03
3.727327199999999721e+03 3.327541299999999865e+03 4.159999999999918104e-03
3.727483399999999619e+03 3.327541299999999865e+03 4.009999999999878245e-03
3.727639699999999721e+03 3.327541299999999865e+03 4.289999999999965716e-03
3.727756899999999860e+03 3.327541299999999865e+03 3.899999999999912217e-03
3.727913099999999758e+03 3.327541299999999865e+03 3.889999999999902650e-03
3.728030299999999897e+03 3.327541299999999865e+03 3.719999999999873581e-03
3.728186599999999999e+03 3.327541299999999865e+03 3.309999999999938859e-03
3.728342799999999897e+03 3.327541299999999865e+03 3.429999999999889301e-03
3.728499099999999999e+03 3.327541299999999865e+03 3.809999999999958385e-03
3.728616299999999683e+03 3.327541299999999865e+03 3.379999999999885266e-03
3.728772500000000036e+03 3.327541299999999865e+03 3.489999999999868208e-03
3.728928699999999935e+03 3.327541299999999865e+03 2.849999999999970179e-03
3.729045899999999619e+03 3.327541299999999865e+03 3.139999999999911525e-03
3.729202199999999721e+03 3.327541299999999865e+03 3.350000000000018328e-03
3.729319399999999860e+03 3.327541299999999865e+03 3.230000000000000232e-03
3.729475599999999758e+03 3.327541299999999865e+03 2.909999999999982045e-03
3.729631899999999860e+03 3.327541299999999865e+03 3.039999999999936850e-03
3.729788099999999758e+03 3.327541299999999865e+03 2.419999999999881881e-03
3.729905299999999897e+03 3.327541299999999865e+03 3.229999999999983752e-03
3.730061599999999999e+03 3.327541299999999865e+03 2.709999999999978485e-03
3.730217799999999897e+03 3.327541299999999865e+03 2.809999999999874664e-03
3.730335000000000036e+03 3.327541299999999865e+03 2.839999999999961913e-03
3.730491299999999683e+03 3.327541299999999865e+03 2.309999999999959655e-03
3.730647500000000036e+03 3.327541299999999865e+03 2.979999999999960111e-03
3.730764699999999721e+03 3.327541299999999865e+03 2.709999999999942490e-03
3.730920899999999619e+03 3.327541299999999865e+03 2.829999999999964488e-03
3.731077199999999721e+03 3.327541299999999865e+03 3.440000000000008589e-03
3.731194399999999860e+03 3.327541299999999865e+03 2.939999999999989930e-03
3.731350599999999758e+03 3.327541299999999865e+03 2.769999999999954790e-03
3.731506899999999860e+03 3.327541299999999865e+03 2.799999999999964843e-03
3.731624099999999999e+03 3.327541299999999865e+03 2.840000000000001811e-03
3.731780299999999897e+03 3.327541299999999865e+03 3.099999999999984712e-03
3.731936599999999999e+03 3.327541299999999865e+03 3.179999999999935482e-03
3.732092799999999897e+03 3.327541299999999865e+03 2.639999999999978302e-03
3.732210000000000036e+03 3.327541299999999865e+03 3.379999999999998457e-03
3.732366199999999935e+03 3.327541299999999865e+03 2.749999999999975554e-03
3.732522500000000036e+03 3.327541299999999865e+03 3.320000000000015647e-03
3.732639699999999721e+03 3.327541299999999865e+03 3.389999999999983304e-03
3.732795899999999619e+03 3.327541299999999865e+03 3.150000000000012165e-03
3.732952199999999721e+03 3.327541299999999865e+03 3.029999999999977156e-03
3.733069399999999860e+03 3.327541299999999865e+03 3.450000000000024662e-03
3.733225599999999758e+03 3.327541299999999865e+03 3.150000000000014767e-03
3.733381899999999860e+03 3.327541299999999865e+03 3.789999999999980450e-03
3.733499099999999999e+03 3.327541299999999865e+03 3.379999999999983712e-03
3.733655299999999897e+03 3.327541299999999865e+03 4.039999999999969831e-03
3.733811599999999999e+03 3.327541299999999865e+03 3.559999999999962500e-03
3.733928799999999683e+03 3.327541299999999865e+03 4.099999999999986468e-03
3.734085000000000036e+03 3.327541299999999865e+03 4.569999999999980328e-03
3.734241199999999935e+03 3.327541299999999865e+03 3.799999999999977875e-03
3.734358399999999619e+03 3.327541299999999865e+03 3.800000000000003895e-03
3.734514699999999721e+03 3.327541299999999865e+03 4.090000000000005090e-03
3.734670899999999619e+03 3.327541299999999865e+03 4.029999999999962432e-03
3.734788099999999758e+03 3.327541299999999865e+03 4.470000000000000015e-03
3.734944399999999860e+03 3.327541299999999865e+03 4.270000000000002092e-03
3.735100599999999758e+03 3.327541299999999865e+03 4.599999999999979973e-03
3.735217799999999897e+03 3.327541299999999865e+03 5.099999999999990825e-03
3.735374099999999999e+03 3.327541299999999865e+03 5.110000000000004296e-03
3.735530299999999897e+03 3.327541299999999865e+03 5.100000000000020316e-03
3.735686599999999999e+03 3.327541299999999865e+03 5.289999999999995227e-03
3.735803799999999683e+03 3.327541299999999865e+03 4.820000000000021316e-03
3.735960000000000036e+03 3.327541299999999865e+03 4.969999999999988316e-03
3.736116199999999935e+03 3.327541299999999865e+03 5.689999999999987602e-03
3.736233399999999619e+03 3.327541299999999865e+03 5.199999999999991955e-03
3.736389699999999721e+03 3.327541299999999865e+03 4.919999999999973873e-03
3.736545899999999619e+03 3.327541299999999865e+03 5.639999999999940200e-03
3.736663099999999758e+03 3.327541299999999865e+03 5.850000000000003635e-03
3.736819399999999860e+03 3.327541299999999865e+03 5.959999999999992214e-03
3.736975599999999758e+03 3.327541299999999865e+03 5.689999999999996276e-03
3.737092799999999897e+03 3.327541299999999865e+03 5.500000000000006620e-03
3.737249099999999999e+03 3.327541299999999865e+03 5.589999999999987340e-03
3.737405299999999897e+03 3.327541299999999865e+03 5.299999999999960992e-03
3.737522500000000036e+03 3.327541299999999865e+03 5.349999999999978904e-03
3.737678699999999935e+03 3.327541299999999865e+03 4.959999999999985254e-03
3.737835000000000036e+03 3.327541299999999865e+03 5.249999999999990785e-03
3.737952199999999721e+03 3.327541299999999865e+03 5.089999999999979090e-03
3.738108399999999619e+03 3.327541299999999865e+03 5.129999999999977460e-03
3.738264699999999721e+03 3.327541299999999865e+03 5.510000000000001008e-03
3.738381899999999860e+03 3.327541299999999865e+03 4.839999999999985807e-03
3.738538099999999758e+03 3.327541299999999865e+03 5.010000000000016177e-03
3.738694399999999860e+03 3.327541299999999865e+03 5.449999999999980901e-03
3.738850599999999758e+03 3.327541299999999865e+03 5.590000000000023769e-03
3.738967799999999897e+03 3.327541299999999865e+03 5.330000000000007475e-03
3.739124099999999999e+03 3.327541299999999865e+03 5.480000000000014374e-03
3.739280299999999897e+03 3.327541299999999865e+03 5.399999999999980337e-03
3.739397500000000036e+03 3.327541299999999865e+03 5.479999999999963199e-03
3.739553699999999935e+03 3.327541299999999865e+03 5.189999999999976750e-03
3.739710000000000036e+03 3.327541299999999865e+03 5.040000000000009750e-03
3.739827199999999721e+03 3.327541299999999865e+03 4.799999999999964885e-03
3.739983399999999619e+03 3.327541299999999865e+03 5.280000000000022523e-03
3.740139699999999721e+03 3.327541299999999865e+03 5.200000000000036190e-03
3.740256899999999860e+03 3.327541299999999865e+03 5.329999999999975382e-03
3.740413099999999758e+03 3.327541299999999865e+03 5.830000000000015725e-03
3.740569399999999860e+03 3.327541299999999865e+03 5.539999999999982438e-03
3.740686599999999999e+03 3.327541299999999865e+03 5.219999999999942568e-03
3.740842799999999897e+03 3.327541299999999865e+03 5.449999999999962687e-03
3.740999099999999999e+03 3.327541299999999865e+03 5.400000000000064471e-03
3.741116199999999935e+03 3.327541299999999865e+03 5.219999999999993742e-03
3.741272500000000036e+03 3.327541299999999865e+03 5.540000000000010194e-03
3.741428699999999935e+03 3.327541299999999865e+03 5.210000000000026242e-03
3.741545899999999619e+03 3.327541299999999865e+03 6.000000000000037421e-03
3.741702199999999721e+03 3.327541299999999865e+03 5.660000000000022652e-03
3.741858399999999619e+03 3.327541299999999865e+03 5.770000000000059803e-03
3.742014699999999721e+03 3.327541299999999865e+03 5.860000000000026646e-03
3.742131899999999860e+03 3.327541299999999865e+03 5.740000000000008984e-03
3.742288099999999758e+03 3.327541299999999865e+03 5.080000000000008988e-03
3.742444399999999860e+03 3.327541299999999865e+03 5.749999999999998168e-03
3.742561599999999999e+03 3.327541299999999865e+03 5.579999999999986013e-03
3.742717799999999897e+03 3.327541299999999865e+03 5.369999999999983294e-03
3.719710000000000036e+03 3.328010000000000218e+03 2.975999999999997050e-02
3.719866299999999683e+03 3.328010000000000218e+03 2.686999999999998071e-02
3.719983399999999619e+03 3.328010000000000218e+03 2.633999999999996761e-02
3.720139699999999721e+03 3.328010000000000218e+03 2.567999999999997021e-02
3.720295899999999619e+03 3.328010000000000218e+03 2.313999999999996962e-02
3.720413099999999758e+03 3.328010000000000218e+03 2.448000000000000523e-02
3.720569399999999860e+03 3.328010000000000218e+03 2.317999999999997493e-02
3.720725599999999758e+03 3.328010000000000218e+03 2.218999999999998751e-02
3.720881899999999860e+03 3.328010000000000218e+03 2.225999999999996731e-02
3.720999099999999999e+03 3.328010000000000218e+03 1.912000000000000852e-02
3.721155299999999897e+03 3.328010000000000218e+03 1.884999999999998829e-02
3.721272500000000036e+03 3.328010000000000218e+03 1.765999999999999168e-02
3.721428699999999935e+03 3.328010000000000218e+03 1.741000000000000533e-02
3.721585000000000036e+03 3.328010000000000218e+03 1.643000000000000710e-02
3.721741299999999683e+03 3.328010000000000218e+03 1.693999999999998632e-02
3.721858399999999619e+03 3.328010000000000218e+03 1.510000000000003180e-02
3.722014699999999721e+03 3.328010000000000218e+03 1.501000000000001292e-02
3.722170899999999619e+03 3.328010000000000218e+03 1.460000000000002095e-02
3.722288099999999758e+03 3.328010000000000218e+03 1.265999999999998897e-02
3.722444399999999860e+03 3.328010000000000218e+03 1.256999999999999264e-02
3.722600599999999758e+03 3.328010000000000218e+03 1.233999999999998813e-02
3.722717799999999897e+03 3.328010000000000218e+03 1.191999999999998616e-02
3.722874099999999999e+03 3.328010000000000218e+03 1.112999999999997672e-02
3.723030299999999897e+03 3.328010000000000218e+03 1.131999999999998285e-02
3.723147500000000036e+03 3.328010000000000218e+03 1.112999999999994202e-02
3.723303799999999683e+03 3.328010000000000218e+03 9.939999999999973163e-03
3.723460000000000036e+03 3.328010000000000218e+03 9.619999999999953241e-03
3.723577199999999721e+03 3.328010000000000218e+03 8.709999999999955625e-03
3.723733399999999619e+03 3.328010000000000218e+03 8.419999999999974380e-03
3.723889699999999721e+03 3.328010000000000218e+03 8.529999999999947347e-03
3.724045899999999619e+03 3.328010000000000218e+03 8.450000000000007852e-03
3.724163099999999758e+03 3.328010000000000218e+03 7.709999999999973819e-03
3.724319399999999860e+03 3.328010000000000218e+03 8.499999999999993672e-03
3.724436599999999999e+03 3.328010000000000218e+03 7.389999999999954765e-03
3.724592799999999897e+03 3.328010000000000218e+03 7.369999999999880119e-03
3.724749099999999999e+03 3.328010000000000218e+03 7.769999999999934077e-03
3.724905299999999897e+03 3.328010000000000218e+03 7.039999999999962087e-03
3.725022500000000036e+03 3.328010000000000218e+03 7.139999999999957145e-03
3.725178799999999683e+03 3.328010000000000218e+03 6.699999999999977675e-03
3.725295899999999619e+03 3.328010000000000218e+03 6.229999999999972539e-03
3.725452199999999721e+03 3.328010000000000218e+03 6.679999999999962010e-03
3.725608399999999619e+03 3.328010000000000218e+03 6.249999999999956111e-03
3.725764699999999721e+03 3.328010000000000218e+03 6.249999999999967387e-03
3.725881899999999860e+03 3.328010000000000218e+03 5.450000000000033810e-03
3.726038099999999758e+03 3.328010000000000218e+03 5.960000000000035582e-03
3.726194399999999860e+03 3.328010000000000218e+03 6.449999999999925411e-03
3.726311599999999999e+03 3.328010000000000218e+03 6.069999999999982528e-03
3.726467799999999897e+03 3.328010000000000218e+03 5.909999999999935270e-03
3.726624099999999999e+03 3.328010000000000218e+03 5.559999999999960807e-03
3.726741299999999683e+03 3.328010000000000218e+03 5.909999999999970832e-03
3.726897500000000036e+03 3.328010000000000218e+03 5.969999999999966653e-03
3.727053799999999683e+03 3.328010000000000218e+03 5.230000000000021958e-03
3.727170899999999619e+03 3.328010000000000218e+03 4.969999999999992653e-03
3.727327199999999721e+03 3.328010000000000218e+03 4.559999999999997215e-03
3.727483399999999619e+03 3.328010000000000218e+03 4.419999999999956082e-03
3.727639699999999721e+03 3.328010000000000218e+03 4.960000000000033826e-03
3.727756899999999860e+03 3.328010000000000218e+03 4.969999999999961428e-03
3.727913099999999758e+03 3.328010000000000218e+03 4.589999999999945686e-03
3.728030299999999897e+03 3.328010000000000218e+03 3.849999999999971067e-03
3.728186599999999999e+03 3.328010000000000218e+03 4.109999999999994734e-03
3.728342799999999897e+03 3.328010000000000218e+03 4.419999999999933531e-03
3.728499099999999999e+03 3.328010000000000218e+03 3.920000000000025894e-03
3.728616299999999683e+03 3.328010000000000218e+03 3.999999999999991410e-03
3.728772500000000036e+03 3.328010000000000218e+03 3.849999999999953720e-03
3.728928699999999935e+03 3.328010000000000218e+03 3.089999999999993360e-03
3.729045899999999619e+03 3.328010000000000218e+03 3.280000000000016409e-03
3.729202199999999721e+03 3.328010000000000218e+03 3.370000000000051340e-03
3.729319399999999860e+03 3.328010000000000218e+03 3.060000000000047057e-03
3.729475599999999758e+03 3.328010000000000218e+03 3.400000000000007183e-03
3.729631899999999860e+03 3.328010000000000218e+03 3.369999999999991492e-03
3.729788099999999758e+03 3.328010000000000218e+03 3.179999999999966707e-03
3.729905299999999897e+03 3.328010000000000218e+03 2.670000000000022616e-03
3.730061599999999999e+03 3.328010000000000218e+03 3.220000000000020589e-03
3.730217799999999897e+03 3.328010000000000218e+03 3.319999999999929344e-03
3.730335000000000036e+03 3.328010000000000218e+03 3.459999999999985223e-03
3.730491299999999683e+03 3.328010000000000218e+03 3.109999999999995580e-03
3.730647500000000036e+03 3.328010000000000218e+03 2.919999999999970796e-03
3.730764699999999721e+03 3.328010000000000218e+03 2.719999999999989787e-03
3.730920899999999619e+03 3.328010000000000218e+03 2.889999999999975921e-03
3.731077199999999721e+03 3.328010000000000218e+03 2.910000000000026715e-03
3.731194399999999860e+03 3.328010000000000218e+03 2.950000000000005569e-03
3.731350599999999758e+03 3.328010000000000218e+03 3.119999999999983030e-03
3.731506899999999860e+03 3.328010000000000218e+03 2.889999999999993269e-03
3.731624099999999999e+03 3.328010000000000218e+03 2.720000000000005400e-03
3.731780299999999897e+03 3.328010000000000218e+03 3.059999999999996750e-03
3.731936599999999999e+03 3.328010000000000218e+03 3.319999999999931513e-03
3.732092799999999897e+03 3.328010000000000218e+03 2.919999999999967327e-03
3.732210000000000036e+03 3.328010000000000218e+03 3.149999999999995685e-03
3.732366199999999935e+03 3.328010000000000218e+03 3.429999999999982542e-03
3.732522500000000036e+03 3.328010000000000218e+03 3.380000000000017105e-03
3.732639699999999721e+03 3.328010000000000218e+03 2.969999999999986540e-03
3.732795899999999619e+03 3.328010000000000218e+03 3.540000000000017525e-03
3.732952199999999721e+03 3.328010000000000218e+03 3.319999999999988759e-03
3.733069399999999860e+03 3.328010000000000218e+03 3.350000000000010088e-03
3.733225599999999758e+03 3.328010000000000218e+03 3.640000000000009547e-03
3.733381899999999860e+03 3.328010000000000218e+03 3.669999999999969294e-03
3.733499099999999999e+03 3.328010000000000218e+03 3.749999999999991621e-03
3.733655299999999897e+03 3.328010000000000218e+03 3.969999999999970081e-03
3.733811599999999999e+03 3.328010000000000218e+03 4.099999999999958712e-03
3.733928799999999683e+03 3.328010000000000218e+03 4.379999999999969855e-03
3.734085000000000036e+03 3.328010000000000218e+03 4.069999999999961669e-03
3.734241199999999935e+03 3.328010000000000218e+03 4.389999999999965978e-03
3.734358399999999619e+03 3.328010000000000218e+03 4.109999999999998203e-03
3.734514699999999721e+03 3.328010000000000218e+03 4.249999999999998571e-03
3.734670899999999619e+03 3.328010000000000218e+03 4.579999999999964308e-03
3.734788099999999758e+03 3.328010000000000218e+03 4.440000000000000370e-03
3.734944399999999860e+03 3.328010000000000218e+03 4.499999999999990119e-03
3.735100599999999758e+03 3.328010000000000218e+03 4.969999999999975306e-03
3.735217799999999897e+03 3.328010000000000218e+03 4.789999999999980905e-03
3.735374099999999999e+03 3.328010000000000218e+03 5.000000000000007910e-03
3.735530299999999897e+03 3.328010000000000218e+03 5.220000000000024967e-03
3.735686599999999999e+03 3.328010000000000218e+03 5.509999999999999273e-03
3.735803799999999683e+03 3.328010000000000218e+03 5.490000000000018303e-03
3.735960000000000036e+03 3.328010000000000218e+03 5.469999999999981821e-03
3.736116199999999935e+03 3.328010000000000218e+03 5.239999999999972111e-03
3.736233399999999619e+03 3.328010000000000218e+03 6.379999999999985509e-03
3.736389699999999721e+03 3.328010000000000218e+03 5.129999999999971388e-03
3.736545899999999619e+03 3.328010000000000218e+03 5.869999999999944706e-03
3.736663099999999758e+03 3.328010000000000218e+03 6.479999999999999649e-03
3.736819399999999860e+03 3.328010000000000218e+03 5.969999999999994408e-03
3.736975599999999758e+03 3.328010000000000218e+03 5.680000000000002755e-03
3.737092799999999897e+03 3.328010000000000218e+03 5.740000000000008117e-03
3.737249099999999999e+03 3.328010000000000218e+03 6.189999999999984577e-03
3.737405299999999897e+03 3.328010000000000218e+03 6.429999999999973931e-03
3.737522500000000036e+03 3.328010000000000218e+03 5.349999999999980639e-03
3.737678699999999935e+03 3.328010000000000218e+03 6.399999999999989898e-03
3.737835000000000036e+03 3.328010000000000218e+03 5.829999999999995776e-03
3.737952199999999721e+03 3.328010000000000218e+03 6.249999999999983867e-03
3.738108399999999619e+03 3.328010000000000218e+03 5.659999999999987090e-03
3.738264699999999721e+03 3.328010000000000218e+03 6.669999999999996244e-03
3.738381899999999860e+03 3.328010000000000218e+03 5.739999999999989902e-03
3.738538099999999758e+03 3.328010000000000218e+03 6.120000000000014317e-03
3.738694399999999860e+03 3.328010000000000218e+03 5.909999999999981241e-03
3.738850599999999758e+03 3.328010000000000218e+03 5.910000000000022874e-03
3.738967799999999897e+03 3.328010000000000218e+03 6.260000000000003409e-03
3.739124099999999999e+03 3.328010000000000218e+03 6.210000000000014987e-03
3.739280299999999897e+03 3.328010000000000218e+03 6.119999999999973551e-03
3.739397500000000036e+03 3.328010000000000218e+03 6.299999999999958411e-03
3.739553699999999935e+03 3.328010000000000218e+03 6.109999999999977428e-03
3.739710000000000036e+03 3.328010000000000218e+03 6.090000000000004264e-03
3.739827199999999721e+03 3.328010000000000218e+03 6.639999999999961038e-03
3.739983399999999619e+03 3.328010000000000218e+03 6.200000000000013660e-03
3.740139699999999721e+03 3.328010000000000218e+03 6.090000000000018142e-03
3.740256899999999860e+03 3.328010000000000218e+03 5.809999999999965366e-03
3.740413099999999758e+03 3.328010000000000218e+03 5.759999999999993424e-03
3.740569399999999860e+03 3.328010000000000218e+03 5.959999999999967060e-03
3.740686599999999999e+03 3.328010000000000218e+03 5.579999999999933971e-03
3.740842799999999897e+03 3.328010000000000218e+03 5.889999999999951698e-03
3.740999099999999999e+03 3.328010000000000218e+03 6.350000000000023161e-03
3.741116199999999935e+03 3.328010000000000218e+03 6.159999999999951972e-03
3.741272500000000036e+03 3.328010000000000218e+03 5.439999999999960492e-03
3.741428699999999935e+03 3.328010000000000218e+03 6.039999999999988087e-03
3.741545899999999619e+03 3.328010000000000218e+03 5.669999999999991887e-03
3.741702199999999721e+03 3.328010000000000218e+03 6.479999999999969292e-03
3.741858399999999619e+03 3.328010000000000218e+03 6.250000000000019429e-03
3.742014699999999721e+03 3.328010000000000218e+03 5.889999999999969912e-03
3.742131899999999860e+03 3.328010000000000218e+03 6.119999999999959674e-03
3.742288099999999758e+03 3.328010000000000218e+03 5.869999999999965523e-03
3.742444399999999860e+03 3.328010000000000218e+03 6.129999999999959266e-03
3.742561599999999999e+03 3.328010000000000218e+03 6.239999999999956519e-03
3.742717799999999897e+03 3.328010000000000218e+03 6.109999999999955744e-03
3.719710000000000036e+03 3.328478799999999865e+03 3.832000000000003459e-02
3.719866299999999683e+03 3.328478799999999865e+03 3.478000000000002617e-02
3.719983399999999619e+03 3.328478799999999865e+03 3.412000000000000449e-02
3.720139699999999721e+03 3.328478799999999865e+03 3.221000000000004415e-02
3.720295899999999619e+03 3.328478799999999865e+03 3.206000000000002598e-02
3.720413099999999758e+03 3.328478799999999865e+03 3.046000000000004954e-02
3.720569399999999860e+03 3.328478799999999865e+03 2.847000000000001960e-02
3.720725599999999758e+03 3.328478799999999865e+03 2.772000000000002934e-02
3.720881899999999860e+03 3.328478799999999865e+03 2.705999999999999725e-02
3.720999099999999999e+03 3.328478799999999865e+03 2.593000000000006758e-02
3.721155299999999897e+03 3.328478799999999865e+03 2.503000000000003486e-02
3.721272500000000036e+03 3.328478799999999865e+03 2.546000000000003469e-02
3.721428699999999935e+03 3.328478799999999865e+03 2.345000000000003332e-02
3.721585000000000036e+03 3.328478799999999865e+03 2.172000000000005177e-02
3.721741299999999683e+03 3.328478799999999865e+03 2.136000000000002480e-02
3.721858399999999619e+03 3.328478799999999865e+03 2.071000000000005475e-02
3.722014699999999721e+03 3.328478799999999865e+03 1.905000000000005994e-02
3.722170899999999619e+03 3.328478799999999865e+03 1.924000000000003832e-02
3.722288099999999758e+03 3.328478799999999865e+03 1.813000000000001416e-02
3.722444399999999860e+03 3.328478799999999865e+03 1.575000000000000011e-02
3.722600599999999758e+03 3.328478799999999865e+03 1.635000000000002771e-02
3.722717799999999897e+03 3.328478799999999865e+03 1.493000000000001791e-02
3.722874099999999999e+03 3.328478799999999865e+03 1.522000000000001650e-02
3.723030299999999897e+03 3.328478799999999865e+03 1.453000000000003421e-02
3.723147500000000036e+03 3.328478799999999865e+03 1.349000000000000719e-02
3.723303799999999683e+03 3.328478799999999865e+03 1.372000000000003772e-02
3.723460000000000036e+03 3.328478799999999865e+03 1.268000000000002979e-02
3.723577199999999721e+03 3.328478799999999865e+03 1.182000000000001973e-02
3.723733399999999619e+03 3.328478799999999865e+03 1.118000000000005795e-02
3.723889699999999721e+03 3.328478799999999865e+03 1.036000000000000983e-02
3.724045899999999619e+03 3.328478799999999865e+03 1.098000000000008171e-02
3.724163099999999758e+03 3.328478799999999865e+03 1.064000000000005566e-02
3.724319399999999860e+03 3.328478799999999865e+03 1.072000000000006975e-02
3.724436599999999999e+03 3.328478799999999865e+03 9.930000000000027346e-03
3.724592799999999897e+03 3.328478799999999865e+03 9.139999999999965860e-03
3.724749099999999999e+03 3.328478799999999865e+03 8.519999999999992857e-03
3.724905299999999897e+03 3.328478799999999865e+03 8.630000000000062968e-03
3.725022500000000036e+03 3.328478799999999865e+03 8.039999999999993333e-03
3.725178799999999683e+03 3.328478799999999865e+03 8.260000000000045084e-03
3.725295899999999619e+03 3.328478799999999865e+03 8.160000000000031811e-03
3.725452199999999721e+03 3.328478799999999865e+03 8.360000000000030601e-03
3.725608399999999619e+03 3.328478799999999865e+03 8.300000000000019168e-03
3.725764699999999721e+03 3.328478799999999865e+03 7.830000000000085156e-03
3.725881899999999860e+03 3.328478799999999865e+03 7.620000000000049477e-03
3.726038099999999758e+03 3.328478799999999865e+03 7.500000000000054366e-03
3.726194399999999860e+03 3.328478799999999865e+03 6.879999999999985953e-03
3.726311599999999999e+03 3.328478799999999865e+03 6.369999999999940814e-03
3.726467799999999897e+03 3.328478799999999865e+03 6.950000000000010857e-03
3.726624099999999999e+03 3.328478799999999865e+03 6.700000000000020176e-03
3.726741299999999683e+03 3.328478799999999865e+03 6.529999999999997612e-03
3.726897500000000036e+03 3.328478799999999865e+03 6.330000000000004026e-03
3.727053799999999683e+03 3.328478799999999865e+03 5.690000000000028368e-03
3.727170899999999619e+03 3.328478799999999865e+03 6.060000000000003752e-03
3.727327199999999721e+03 3.328478799999999865e+03 6.140000000000017839e-03
3.727483399999999619e+03 3.328478799999999865e+03 5.630000000000013466e-03
3.727639699999999721e+03 3.328478799999999865e+03 5.910000000000108743e-03
3.727756899999999860e+03 3.328478799999999865e+03 5.399999999999996816e-03
3.727913099999999758e+03 3.328478799999999865e+03 5.429999999999921001e-03
3.728030299999999897e+03 3.328478799999999865e+03 4.849999999999974991e-03
3.728186599999999999e+03 3.328478799999999865e+03 5.090000000000025927e-03
3.728342799999999897e+03 3.328478799999999865e+03 4.589999999999902318e-03
3.728499099999999999e+03 3.328478799999999865e+03 4.680000000000034827e-03
3.728616299999999683e+03 3.328478799999999865e+03 4.699999999999938602e-03
3.728772500000000036e+03 3.328478799999999865e+03 4.589999999999897114e-03
3.728928699999999935e+03 3.328478799999999865e+03 3.819999999999971422e-03
3.729045899999999619e+03 3.328478799999999865e+03 3.969999999999936253e-03
3.729202199999999721e+03 3.328478799999999865e+03 3.600000000000027223e-03
3.729319399999999860e+03 3.328478799999999865e+03 3.569999999999999823e-03
3.729475599999999758e+03 3.328478799999999865e+03 3.739999999999947360e-03
3.729631899999999860e+03 3.328478799999999865e+03 3.579999999999930026e-03
3.729788099999999758e+03 3.328478799999999865e+03 3.569999999999922628e-03
3.729905299999999897e+03 3.328478799999999865e+03 3.259999999999919646e-03
3.730061599999999999e+03 3.328478799999999865e+03 3.149999999999954919e-03
3.730217799999999897e+03 3.328478799999999865e+03 3.679999999999916845e-03
3.730335000000000036e+03 3.328478799999999865e+03 3.309999999999914139e-03
3.730491299999999683e+03 3.328478799999999865e+03 3.419999999999966036e-03
3.730647500000000036e+03 3.328478799999999865e+03 3.659999999999956257e-03
3.730764699999999721e+03 3.328478799999999865e+03 3.139999999999950556e-03
3.730920899999999619e+03 3.328478799999999865e+03 3.229999999999935614e-03
3.731077199999999721e+03 3.328478799999999865e+03 3.569999999999979006e-03
3.731194399999999860e+03 3.328478799999999865e+03 3.209999999999939031e-03
3.731350599999999758e+03 3.328478799999999865e+03 3.749999999999954325e-03
3.731506899999999860e+03 3.328478799999999865e+03 3.059999999999949913e-03
3.731624099999999999e+03 3.328478799999999865e+03 3.579999999999971660e-03
3.731780299999999897e+03 3.328478799999999865e+03 3.199999999999990612e-03
3.731936599999999999e+03 3.328478799999999865e+03 3.369999999999923404e-03
3.732092799999999897e+03 3.328478799999999865e+03 3.459999999999967442e-03
3.732210000000000036e+03 3.328478799999999865e+03 3.009999999999996619e-03
3.732366199999999935e+03 3.328478799999999865e+03 3.149999999999980507e-03
3.732522500000000036e+03 3.328478799999999865e+03 3.430000000000029380e-03
3.732639699999999721e+03 3.328478799999999865e+03 3.739999999999982488e-03
3.732795899999999619e+03 3.328478799999999865e+03 3.980000000000039062e-03
3.732952199999999721e+03 3.328478799999999865e+03 3.950000000000004723e-03
3.733069399999999860e+03 3.328478799999999865e+03 4.230000000000030611e-03
3.733225599999999758e+03 3.328478799999999865e+03 3.750000000000028050e-03
3.733381899999999860e+03 3.328478799999999865e+03 4.179999999999991014e-03
3.733499099999999999e+03 3.328478799999999865e+03 4.040000000000014066e-03
3.733655299999999897e+03 3.328478799999999865e+03 4.229999999999998518e-03
3.733811599999999999e+03 3.328478799999999865e+03 3.659999999999980543e-03
3.733928799999999683e+03 3.328478799999999865e+03 3.979999999999989622e-03
3.734085000000000036e+03 3.328478799999999865e+03 4.539999999999985020e-03
3.734241199999999935e+03 3.328478799999999865e+03 4.839999999999990143e-03
3.734358399999999619e+03 3.328478799999999865e+03 4.550000000000017572e-03
3.734514699999999721e+03 3.328478799999999865e+03 5.000000000000016584e-03
3.734670899999999619e+03 3.328478799999999865e+03 4.779999999999974374e-03
3.734788099999999758e+03 3.328478799999999865e+03 4.840000000000009225e-03
3.734944399999999860e+03 3.328478799999999865e+03 4.589999999999999462e-03
3.735100599999999758e+03 3.328478799999999865e+03 4.979999999999987041e-03
3.735217799999999897e+03 3.328478799999999865e+03 4.899999999999988566e-03
3.735374099999999999e+03 3.328478799999999865e+03 5.150000000000018278e-03
3.735530299999999897e+03 3.328478799999999865e+03 4.880000000000024075e-03
3.735686599999999999e+03 3.328478799999999865e+03 5.449999999999993044e-03
3.735803799999999683e+03 3.328478799999999865e+03 5.530000000000017540e-03
3.735960000000000036e+03 3.328478799999999865e+03 4.939999999999985202e-03
3.736116199999999935e+03 3.328478799999999865e+03 5.959999999999967060e-03
3.736233399999999619e+03 3.328478799999999865e+03 5.819999999999985775e-03
3.736389699999999721e+03 3.328478799999999865e+03 5.629999999999974435e-03
3.736545899999999619e+03 3.328478799999999865e+03 5.879999999999963381e-03
3.736663099999999758e+03 3.328478799999999865e+03 6.539999999999996337e-03
3.736819399999999860e+03 3.328478799999999865e+03 6.390000000000006786e-03
3.736975599999999758e+03 3.328478799999999865e+03 6.520000000000003224e-03
3.737092799999999897e+03 3.328478799999999865e+03 6.439999999999992605e-03
3.737249099999999999e+03 3.328478799999999865e+03 6.839999999999979777e-03
3.737405299999999897e+03 3.328478799999999865e+03 7.319999999999980168e-03
3.737522500000000036e+03 3.328478799999999865e+03 7.029999999999966831e-03
3.737678699999999935e+03 3.328478799999999865e+03 7.039999999999985505e-03
3.737835000000000036e+03 3.328478799999999865e+03 6.830000000000001868e-03
3.737952199999999721e+03 3.328478799999999865e+03 7.069999999999973875e-03
3.738108399999999619e+03 3.328478799999999865e+03 6.719999999999998544e-03
3.738264699999999721e+03 3.328478799999999865e+03 7.210000000000012406e-03
3.738381899999999860e+03 3.328478799999999865e+03 7.330000000000005782e-03
3.738538099999999758e+03 3.328478799999999865e+03 7.130000000000029543e-03
3.738694399999999860e+03 3.328478799999999865e+03 6.979999999999999226e-03
3.738850599999999758e+03 3.328478799999999865e+03 6.960000000000047746e-03
3.738967799999999897e+03 3.328478799999999865e+03 6.840000000000028349e-03
3.739124099999999999e+03 3.328478799999999865e+03 7.320000000000049557e-03
3.739280299999999897e+03 3.328478799999999865e+03 6.520000000000004958e-03
3.739397500000000036e+03 3.328478799999999865e+03 6.579999999999988636e-03
3.739553699999999935e+03 3.328478799999999865e+03 6.120000000000009981e-03
3.739710000000000036e+03 3.328478799999999865e+03 6.730000000000033698e-03
3.739827199999999721e+03 3.328478799999999865e+03 6.269999999999993461e-03
3.739983399999999619e+03 3.328478799999999865e+03 6.960000000000050348e-03
3.740139699999999721e+03 3.328478799999999865e+03 6.630000000000036038e-03
3.740256899999999860e+03 3.328478799999999865e+03 7.050000000000010252e-03
3.740413099999999758e+03 3.328478799999999865e+03 6.060000000000028038e-03
3.740569399999999860e+03 3.328478799999999865e+03 6.780000000000016049e-03
3.740686599999999999e+03 3.328478799999999865e+03 6.219999999999977283e-03
3.740842799999999897e+03 3.328478799999999865e+03 6.530000000000004551e-03
3.740999099999999999e+03 3.328478799999999865e+03 6.750000000000043292e-03
3.741116199999999935e+03 3.328478799999999865e+03 6.959999999999995704e-03
3.741272500000000036e+03 3.328478799999999865e+03 6.820000000000010949e-03
3.741428699999999935e+03 3.328478799999999865e+03 6.550000000000037563e-03
3.741545899999999619e+03 3.328478799999999865e+03 6.730000000000051046e-03
3.741702199999999721e+03 3.328478799999999865e+03 6.840000000000020543e-03
3.741858399999999619e+03 3.328478799999999865e+03 6.530000000000082613e-03
3.742014699999999721e+03 3.328478799999999865e+03 6.300000000000024331e-03
3.742131899999999860e+03 3.328478799999999865e+03 6.910000000000030701e-03
3.742288099999999758e+03 3.328478799999999865e+03 6.650000000000027417e-03
3.742444399999999860e+03 3.328478799999999865e+03 7.190000000000021027e-03
3.742561599999999999e+03 3.328478799999999865e+03 6.670000000000024867e-03
3.742717799999999897e+03 3.328478799999999865e+03 6.590000000000026392e-03
3.719710000000000036e+03 3.329025599999999940e+03 5.448999999999999677e-02
3.719866299999999683e+03 3.329025599999999940e+03 5.099000000000000060e-02
3.719983399999999619e+03 3.329025599999999940e+03 4.603999999999996984e-02
3.720139699999999721e+03 3.329025599999999940e+03 4.508000000000001589e-02
3.720295899999999619e+03 3.329025599999999940e+03 4.192999999999999505e-02
3.720413099999999758e+03 3.329025599999999940e+03 3.755000000000000004e-02
3.720569399999999860e+03 3.329025599999999940e+03 3.548999999999997296e-02
3.720725599999999758e+03 3.329025599999999940e+03 3.480999999999998679e-02
3.720881899999999860e+03 3.329025599999999940e+03 3.493999999999992945e-02
3.720999099999999999e+03 3.329025599999999940e+03 3.379000000000000059e-02
3.721155299999999897e+03 3.329025599999999940e+03 3.158999999999999309e-02
3.721272500000000036e+03 3.329025599999999940e+03 3.224999999999998701e-02
3.721428699999999935e+03 3.329025599999999940e+03 2.955999999999996825e-02
3.721585000000000036e+03 3.329025599999999940e+03 2.977000000000001867e-02
3.721741299999999683e+03 3.329025599999999940e+03 2.700999999999995765e-02
3.721858399999999619e+03 3.329025599999999940e+03 2.596000000000000738e-02
3.722014699999999721e+03 3.329025599999999940e+03 2.603000000000002534e-02
3.722170899999999619e+03 3.329025599999999940e+03 2.498000000000000220e-02
3.722288099999999758e+03 3.329025599999999940e+03 2.369999999999997803e-02
3.722444399999999860e+03 3.329025599999999940e+03 2.211999999999995914e-02
3.722600599999999758e+03 3.329025599999999940e+03 2.028999999999998513e-02
3.722717799999999897e+03 3.329025599999999940e+03 2.015999999999996267e-02
3.722874099999999999e+03 3.329025599999999940e+03 1.836000000000000132e-02
3.723030299999999897e+03 3.329025599999999940e+03 1.699000000000000510e-02
3.723147500000000036e+03 3.329025599999999940e+03 1.638999999999999832e-02
3.723303799999999683e+03 3.329025599999999940e+03 1.624000000000000096e-02
3.723460000000000036e+03 3.329025599999999940e+03 1.629000000000001280e-02
3.723577199999999721e+03 3.329025599999999940e+03 1.538000000000001172e-02
3.723733399999999619e+03 3.329025599999999940e+03 1.530999999999997987e-02
3.723889699999999721e+03 3.329025599999999940e+03 1.480999999999998117e-02
3.724045899999999619e+03 3.329025599999999940e+03 1.259000000000007682e-02
3.724163099999999758e+03 3.329025599999999940e+03 1.256000000000006243e-02
3.724319399999999860e+03 3.329025599999999940e+03 1.235000000000003977e-02
3.724436599999999999e+03 3.329025599999999940e+03 1.287000000000002378e-02
3.724592799999999897e+03 3.329025599999999940e+03 1.174999999999994972e-02
3.724749099999999999e+03 3.329025599999999940e+03 1.164999999999996420e-02
3.724905299999999897e+03 3.329025599999999940e+03 1.133000000000005010e-02
3.725022500000000036e+03 3.329025599999999940e+03 1.052000000000000851e-02
3.725178799999999683e+03 3.329025599999999940e+03 9.290000000000055158e-03
3.725295899999999619e+03 3.329025599999999940e+03 9.510000000000035786e-03
3.725452199999999721e+03 3.329025599999999940e+03 1.038000000000003503e-02
3.725608399999999619e+03 3.329025599999999940e+03 9.810000000000042644e-03
3.725764699999999721e+03 3.329025599999999940e+03 9.540000000000076197e-03
3.725881899999999860e+03 3.329025599999999940e+03 9.180000000000087396e-03
3.726038099999999758e+03 3.329025599999999940e+03 8.720000000000052362e-03
3.726194399999999860e+03 3.329025599999999940e+03 8.630000000000016130e-03
3.726311599999999999e+03 3.329025599999999940e+03 8.779999999999930221e-03
3.726467799999999897e+03 3.329025599999999940e+03 8.300000000000027842e-03
3.726624099999999999e+03 3.329025599999999940e+03 7.630000000000001364e-03
3.726741299999999683e+03 3.329025599999999940e+03 7.530000000000030592e-03
3.726897500000000036e+03 3.329025599999999940e+03 7.799999999999973621e-03
3.727053799999999683e+03 3.329025599999999940e+03 7.620000000000014782e-03
3.727170899999999619e+03 3.329025599999999940e+03 7.220000000000049295e-03
3.727327199999999721e+03 3.329025599999999940e+03 7.270000000000031645e-03
3.727483399999999619e+03 3.329025599999999940e+03 6.470000000000018271e-03
3.727639699999999721e+03 3.329025599999999940e+03 6.370000000000076122e-03
3.727756899999999860e+03 3.329025599999999940e+03 5.700000000000045308e-03
3.727913099999999758e+03 3.329025599999999940e+03 6.089999999999985182e-03
3.728030299999999897e+03 3.329025599999999940e+03 5.640000000000004385e-03
3.728186599999999999e+03 3.329025599999999940e+03 5.530000000000040092e-03
3.728342799999999897e+03 3.329025599999999940e+03 5.829999999999980163e-03
3.728499099999999999e+03 3.329025599999999940e+03 5.250000000000050633e-03
3.728616299999999683e+03 3.329025599999999940e+03 5.340000000000030486e-03
3.728772500000000036e+03 3.329025599999999940e+03 5.169999999999992310e-03
3.728928699999999935e+03 3.329025599999999940e+03 4.740000000000027178e-03
3.729045899999999619e+03 3.329025599999999940e+03 4.950000000000032499e-03
3.729202199999999721e+03 3.329025599999999940e+03 4.770000000000100548e-03
3.729319399999999860e+03 3.329025599999999940e+03 3.850000000000068211e-03
3.729475599999999758e+03 3.329025599999999940e+03 4.260000000000011174e-03
3.729631899999999860e+03 3.329025599999999940e+03 4.350000000000029191e-03
3.729788099999999758e+03 3.329025599999999940e+03 4.079999999999949119e-03
3.729905299999999897e+03 3.329025599999999940e+03 3.960000000000014724e-03
3.730061599999999999e+03 3.329025599999999940e+03 4.070000000000049273e-03
3.730217799999999897e+03 3.329025599999999940e+03 3.519999999999997523e-03
3.730335000000000036e+03 3.329025599999999940e+03 3.849999999999994486e-03
3.730491299999999683e+03 3.329025599999999940e+03 3.980000000000027786e-03
3.730647500000000036e+03 3.329025599999999940e+03 3.460000000000021218e-03
3.730764699999999721e+03 3.329025599999999940e+03 3.389999999999996315e-03
3.730920899999999619e+03 3.329025599999999940e+03 3.649999999999977048e-03
3.731077199999999721e+03 3.329025599999999940e+03 3.739999999999997667e-03
3.731194399999999860e+03 3.329025599999999940e+03 3.449999999999982594e-03
3.731350599999999758e+03 3.329025599999999940e+03 3.559999999999976378e-03
3.731506899999999860e+03 3.329025599999999940e+03 3.820000000000003081e-03
3.731624099999999999e+03 3.329025599999999940e+03 3.479999999999982673e-03
3.731780299999999897e+03 3.329025599999999940e+03 3.739999999999998534e-03
3.731936599999999999e+03 3.329025599999999940e+03 3.699999999999908657e-03
3.732092799999999897e+03 3.329025599999999940e+03 3.769999999999969556e-03
3.732210000000000036e+03 3.329025599999999940e+03 3.659999999999966665e-03
3.732366199999999935e+03 3.329025599999999940e+03 3.039999999999963738e-03
3.732522500000000036e+03 3.329025599999999940e+03 3.830000000000005275e-03
3.732639699999999721e+03 3.329025599999999940e+03 3.849999999999999690e-03
3.732795899999999619e+03 3.329025599999999940e+03 4.100000000000026366e-03
3.732952199999999721e+03 3.329025599999999940e+03 3.759999999999996852e-03
3.733069399999999860e+03 3.329025599999999940e+03 3.999999999999997481e-03
3.733225599999999758e+03 3.329025599999999940e+03 4.030000000000011871e-03
3.733381899999999860e+03 3.329025599999999940e+03 3.749999999999972106e-03
3.733499099999999999e+03 3.329025599999999940e+03 4.079999999999989017e-03
3.733655299999999897e+03 3.329025599999999940e+03 4.229999999999965558e-03
3.733811599999999999e+03 3.329025599999999940e+03 4.509999999999964558e-03
3.733928799999999683e+03 3.329025599999999940e+03 4.109999999999992132e-03
3.734085000000000036e+03 3.329025599999999940e+03 4.819999999999964070e-03
3.734241199999999935e+03 3.329025599999999940e+03 5.019999999999975870e-03
3.734358399999999619e+03 3.329025599999999940e+03 4.960000000000016479e-03
3.734514699999999721e+03 3.329025599999999940e+03 4.970000000000005663e-03
3.734670899999999619e+03 3.329025599999999940e+03 4.539999999999972877e-03
3.734788099999999758e+03 3.329025599999999940e+03 4.399999999999997663e-03
3.734944399999999860e+03 3.329025599999999940e+03 5.129999999999993072e-03
3.735100599999999758e+03 3.329025599999999940e+03 5.409999999999985133e-03
3.735217799999999897e+03 3.329025599999999940e+03 5.849999999999979348e-03
3.735374099999999999e+03 3.329025599999999940e+03 5.340000000000014874e-03
3.735530299999999897e+03 3.329025599999999940e+03 5.510000000000004478e-03
3.735686599999999999e+03 3.329025599999999940e+03 5.259999999999987776e-03
3.735803799999999683e+03 3.329025599999999940e+03 5.480000000000009169e-03
3.735960000000000036e+03 3.329025599999999940e+03 6.099999999999996918e-03
3.736116199999999935e+03 3.329025599999999940e+03 6.269999999999963970e-03
3.736233399999999619e+03 3.329025599999999940e+03 6.049999999999982475e-03
3.736389699999999721e+03 3.329025599999999940e+03 6.139999999999970134e-03
3.736545899999999619e+03 3.329025599999999940e+03 6.529999999999986336e-03
3.736663099999999758e+03 3.329025599999999940e+03 6.489999999999993170e-03
3.736819399999999860e+03 3.329025599999999940e+03 6.620000000000014762e-03
3.736975599999999758e+03 3.329025599999999940e+03 6.519999999999998019e-03
3.737092799999999897e+03 3.329025599999999940e+03 6.509999999999981080e-03
3.737249099999999999e+03 3.329025599999999940e+03 7.639999999999980140e-03
3.737405299999999897e+03 3.329025599999999940e+03 7.799999999999984897e-03
3.737522500000000036e+03 3.329025599999999940e+03 7.329999999999965883e-03
3.737678699999999935e+03 3.329025599999999940e+03 7.089999999999994744e-03
3.737835000000000036e+03 3.329025599999999940e+03 8.190000000000004568e-03
3.737952199999999721e+03 3.329025599999999940e+03 7.629999999999960598e-03
3.738108399999999619e+03 3.329025599999999940e+03 7.800000000000004846e-03
3.738264699999999721e+03 3.329025599999999940e+03 8.129999999999998339e-03
3.738381899999999860e+03 3.329025599999999940e+03 7.849999999999983727e-03
3.738538099999999758e+03 3.329025599999999940e+03 8.170000000000022730e-03
3.738694399999999860e+03 3.329025599999999940e+03 7.999999999999989758e-03
3.738850599999999758e+03 3.329025599999999940e+03 7.090000000000023367e-03
3.738967799999999897e+03 3.329025599999999940e+03 8.020000000000016699e-03
3.739124099999999999e+03 3.329025599999999940e+03 8.170000000000027934e-03
3.739280299999999897e+03 3.329025599999999940e+03 7.569999999999988197e-03
3.739397500000000036e+03 3.329025599999999940e+03 8.589999999999963984e-03
3.739553699999999935e+03 3.329025599999999940e+03 7.679999999999987184e-03
3.739710000000000036e+03 3.329025599999999940e+03 7.430000000000015585e-03
3.739827199999999721e+03 3.329025599999999940e+03 7.609999999999960546e-03
3.739983399999999619e+03 3.329025599999999940e+03 7.950000000000031694e-03
3.740139699999999721e+03 3.329025599999999940e+03 7.840000000000003216e-03
3.740256899999999860e+03 3.329025599999999940e+03 7.919999999999989548e-03
3.740413099999999758e+03 3.329025599999999940e+03 7.559999999999998145e-03
3.740569399999999860e+03 3.329025599999999940e+03 7.919999999999987814e-03
3.740686599999999999e+03 3.329025599999999940e+03 7.659999999999954172e-03
3.740842799999999897e+03 3.329025599999999940e+03 7.489999999999961966e-03
3.740999099999999999e+03 3.329025599999999940e+03 7.600000000000012128e-03
3.741116199999999935e+03 3.329025599999999940e+03 7.629999999999977946e-03
3.741272500000000036e+03 3.329025599999999940e+03 7.269999999999986542e-03
3.741428699999999935e+03 3.329025599999999940e+03 7.780000000000006528e-03
3.741545899999999619e+03 3.329025599999999940e+03 6.930000000000014274e-03
3.741702199999999721e+03 3.329025599999999940e+03 7.989999999999983227e-03
3.741858399999999619e+03 3.329025599999999940e+03 7.770000000000052906e-03
3.742014699999999721e+03 3.329025599999999940e+03 7.099999999999990867e-03
3.742131899999999860e+03 3.329025599999999940e+03 7.470000000000001812e-03
3.742288099999999758e+03 3.329025599999999940e+03 7.770000000000006068e-03
3.742444399999999860e+03 3.329025599999999940e+03 8.139999999999994462e-03
3.742561599999999999e+03 3.329025599999999940e+03 7.529999999999997633e-03
3.742717799999999897e+03 3.329025599999999940e+03 8.210000000000005488e-03
3.719710000000000036e+03 3.329494400000000041e+03 8.125000000000001665e-02
3.719866299999999683e+03 3.329494400000000041e+03 7.329000000000000792e-02
3.719983399999999619e+03 3.329494400000000041e+03 6.974000000000001032e-02
3.720139699999999721e+03 3.329494400000000041e+03 6.441000000000003667e-02
3.720295899999999619e+03 3.329494400000000041e+03 5.932000000000001855e-02
3.720413099999999758e+03 3.329494400000000041e+03 5.463999999999998025e-02
3.720569399999999860e+03 3.329494400000000041e+03 5.065999999999996894e-02
3.720725599999999758e+03 3.329494400000000041e+03 4.795999999999998875e-02
3.720881899999999860e+03 3.329494400000000041e+03 4.536999999999993122e-02
3.720999099999999999e+03 3.329494400000000041e+03 4.353000000000001313e-02
3.721155299999999897e+03 3.329494400000000041e+03 4.064000000000000251e-02
3.721272500000000036e+03 3.329494400000000041e+03 4.029999999999998167e-02
3.721428699999999935e+03 3.329494400000000041e+03 3.721999999999996839e-02
3.721585000000000036e+03 3.329494400000000041e+03 3.557999999999999358e-02
3.721741299999999683e+03 3.329494400000000041e+03 3.473999999999996535e-02
3.721858399999999619e+03 3.329494400000000041e+03 3.504000000000000864e-02
3.722014699999999721e+03 3.329494400000000041e+03 3.279000000000002746e-02
3.722170899999999619e+03 3.329494400000000041e+03 3.240000000000001212e-02
3.722288099999999758e+03 3.329494400000000041e+03 2.979000000000000051e-02
3.722444399999999860e+03 3.329494400000000041e+03 2.959999999999995968e-02
3.722600599999999758e+03 3.329494400000000041e+03 2.816999999999997284e-02
3.722717799999999897e+03 3.329494400000000041e+03 2.614999999999998923e-02
3.722874099999999999e+03 3.329494400000000041e+03 2.522999999999999896e-02
3.723030299999999897e+03 3.329494400000000041e+03 2.330999999999998004e-02
3.723147500000000036e+03 3.329494400000000041e+03 2.289000000000000756e-02
3.723303799999999683e+03 3.329494400000000041e+03 2.288000000000001491e-02
3.723460000000000036e+03 3.329494400000000041e+03 2.013999999999999818e-02
3.723577199999999721e+03 3.329494400000000041e+03 2.007999999999996940e-02
3.723733399999999619e+03 3.329494400000000041e+03 1.872000000000001441e-02
3.723889699999999721e+03 3.329494400000000041e+03 1.947000000000001854e-02
3.724045899999999619e+03 3.329494400000000041e+03 1.693000000000010469e-02
3.724163099999999758e+03 3.329494400000000041e+03 1.638000000000008546e-02
3.724319399999999860e+03 3.329494400000000041e+03 1.573000000000009113e-02
3.724436599999999999e+03 3.329494400000000041e+03 1.538000000000011060e-02
3.724592799999999897e+03 3.329494400000000041e+03 1.516000000000004323e-02
3.724749099999999999e+03 3.329494400000000041e+03 1.399000000000001111e-02
3.724905299999999897e+03 3.329494400000000041e+03 1.388000000000011967e-02
3.725022500000000036e+03 3.329494400000000041e+03 1.340000000000009066e-02
3.725178799999999683e+03 3.329494400000000041e+03 1.302000000000006971e-02
3.725295899999999619e+03 3.329494400000000041e+03 1.244000000000006212e-02
3.725452199999999721e+03 3.329494400000000041e+03 1.195000000000010984e-02
3.725608399999999619e+03 3.329494400000000041e+03 1.151000000000012950e-02
3.725764699999999721e+03 3.329494400000000041e+03 1.161000000000004737e-02
3.725881899999999860e+03 3.329494400000000041e+03 1.171000000000010921e-02
3.726038099999999758e+03 3.329494400000000041e+03 1.050000000000010994e-02
3.726194399999999860e+03 3.329494400000000041e+03 1.079000000000008772e-02
3.726311599999999999e+03 3.329494400000000041e+03 1.040000000000004636e-02
3.726467799999999897e+03 3.329494400000000041e+03 1.012000000000012889e-02
3.726624099999999999e+03 3.329494400000000041e+03 9.940000000000016531e-03
3.726741299999999683e+03 3.329494400000000041e+03 8.960000000000092890e-03
3.726897500000000036e+03 3.329494400000000041e+03 9.840000000000001523e-03
3.727053799999999683e+03 3.329494400000000041e+03 9.070000000000112694e-03
3.727170899999999619e+03 3.329494400000000041e+03 8.620000000000026946e-03
3.727327199999999721e+03 3.329494400000000041e+03 8.680000000000125115e-03
3.727483399999999619e+03 3.329494400000000041e+03 8.560000000000110923e-03
3.727639699999999721e+03 3.329494400000000041e+03 7.540000000000086564e-03
3.727756899999999860e+03 3.329494400000000041e+03 7.340000000000028793e-03
3.727913099999999758e+03 3.329494400000000041e+03 7.259999999999999960e-03
3.728030299999999897e+03 3.329494400000000041e+03 7.650000000000091623e-03
3.728186599999999999e+03 3.329494400000000041e+03 6.809999999999972325e-03
3.728342799999999897e+03 3.329494400000000041e+03 6.199999999999987639e-03
3.728499099999999999e+03 3.329494400000000041e+03 5.540000000000066573e-03
3.728616299999999683e+03 3.329494400000000041e+03 5.990000000000079462e-03
3.728772500000000036e+03 3.329494400000000041e+03 6.210000000000061825e-03
3.728928699999999935e+03 3.329494400000000041e+03 5.460000000000050750e-03
3.729045899999999619e+03 3.329494400000000041e+03 5.010000000000002299e-03
3.729202199999999721e+03 3.329494400000000041e+03 5.240000000000140379e-03
3.729319399999999860e+03 3.329494400000000041e+03 5.290000000000052473e-03
3.729475599999999758e+03 3.329494400000000041e+03 5.070000000000061437e-03
3.729631899999999860e+03 3.329494400000000041e+03 4.949999999999979590e-03
3.729788099999999758e+03 3.329494400000000041e+03 4.899999999999991168e-03
3.729905299999999897e+03 3.329494400000000041e+03 4.759999999999970852e-03
3.730061599999999999e+03 3.329494400000000041e+03 4.920000000000024180e-03
3.730217799999999897e+03 3.329494400000000041e+03 4.179999999999945912e-03
3.730335000000000036e+03 3.329494400000000041e+03 4.199999999999991934e-03
3.730491299999999683e+03 3.329494400000000041e+03 3.779999999999996470e-03
3.730647500000000036e+03 3.329494400000000041e+03 4.000000000000044319e-03
3.730764699999999721e+03 3.329494400000000041e+03 3.560000000000000664e-03
3.730920899999999619e+03 3.329494400000000041e+03 3.759999999999990346e-03
3.731077199999999721e+03 3.329494400000000041e+03 4.289999999999983063e-03
3.731194399999999860e+03 3.329494400000000041e+03 4.369999999999995416e-03
3.731350599999999758e+03 3.329494400000000041e+03 4.290000000000021227e-03
3.731506899999999860e+03 3.329494400000000041e+03 3.810000000000029943e-03
3.731624099999999999e+03 3.329494400000000041e+03 3.929999999999991660e-03
3.731780299999999897e+03 3.329494400000000041e+03 4.240000000000031070e-03
3.731936599999999999e+03 3.329494400000000041e+03 3.619999999999954417e-03
3.732092799999999897e+03 3.329494400000000041e+03 4.320000000000031280e-03
3.732210000000000036e+03 3.329494400000000041e+03 4.010000000000010952e-03
3.732366199999999935e+03 3.329494400000000041e+03 4.240000000000027601e-03
3.732522500000000036e+03 3.329494400000000041e+03 3.730000000000041008e-03
3.732639699999999721e+03 3.329494400000000041e+03 3.870000000000034437e-03
3.732795899999999619e+03 3.329494400000000041e+03 4.230000000000054029e-03
3.732952199999999721e+03 3.329494400000000041e+03 4.400000000000043633e-03
3.733069399999999860e+03 3.329494400000000041e+03 4.180000000000049995e-03
3.733225599999999758e+03 3.329494400000000041e+03 4.510000000000055631e-03
3.733381899999999860e+03 3.329494400000000041e+03 4.760000000000013352e-03
3.733499099999999999e+03 3.329494400000000041e+03 3.990000000000036053e-03
3.733655299999999897e+03 3.329494400000000041e+03 4.799999999999996977e-03
3.733811599999999999e+03 3.329494400000000041e+03 4.609999999999998647e-03
3.733928799999999683e+03 3.329494400000000041e+03 5.030000000000009290e-03
3.734085000000000036e+03 3.329494400000000041e+03 4.689999999999975439e-03
3.734241199999999935e+03 3.329494400000000041e+03 4.839999999999992746e-03
3.734358399999999619e+03 3.329494400000000041e+03 5.200000000000029252e-03
3.734514699999999721e+03 3.329494400000000041e+03 5.640000000000013926e-03
3.734670899999999619e+03 3.329494400000000041e+03 4.919999999999978210e-03
3.734788099999999758e+03 3.329494400000000041e+03 5.060000000000000261e-03
3.734944399999999860e+03 3.329494400000000041e+03 5.429999999999990390e-03
3.735100599999999758e+03 3.329494400000000041e+03 5.479999999999984016e-03
3.735217799999999897e+03 3.329494400000000041e+03 5.599999999999979126e-03
3.735374099999999999e+03 3.329494400000000041e+03 5.910000000000017670e-03
3.735530299999999897e+03 3.329494400000000041e+03 5.959999999999993948e-03
3.735686599999999999e+03 3.329494400000000041e+03 5.829999999999989704e-03
3.735803799999999683e+03 3.329494400000000041e+03 6.280000000000031217e-03
3.735960000000000036e+03 3.329494400000000041e+03 5.970000000000019562e-03
3.736116199999999935e+03 3.329494400000000041e+03 6.029999999999987627e-03
3.736233399999999619e+03 3.329494400000000041e+03 5.630000000000006527e-03
3.736389699999999721e+03 3.329494400000000041e+03 6.810000000000002683e-03
3.736545899999999619e+03 3.329494400000000041e+03 6.880000000000039730e-03
3.736663099999999758e+03 3.329494400000000041e+03 7.020000000000034025e-03
3.736819399999999860e+03 3.329494400000000041e+03 6.600000000000072822e-03
3.736975599999999758e+03 3.329494400000000041e+03 6.680000000000034001e-03
3.737092799999999897e+03 3.329494400000000041e+03 7.050000000000008517e-03
3.737249099999999999e+03 3.329494400000000041e+03 7.820000000000026583e-03
3.737405299999999897e+03 3.329494400000000041e+03 7.890000000000027200e-03
3.737522500000000036e+03 3.329494400000000041e+03 8.120000000000007420e-03
3.737678699999999935e+03 3.329494400000000041e+03 8.060000000000041090e-03
3.737835000000000036e+03 3.329494400000000041e+03 8.570000000000048065e-03
3.737952199999999721e+03 3.329494400000000041e+03 8.749999999999995628e-03
3.738108399999999619e+03 3.329494400000000041e+03 8.500000000000040509e-03
3.738264699999999721e+03 3.329494400000000041e+03 8.720000000000028076e-03
3.738381899999999860e+03 3.329494400000000041e+03 8.720000000000021137e-03
3.738538099999999758e+03 3.329494400000000041e+03 9.170000000000049639e-03
3.738694399999999860e+03 3.329494400000000041e+03 9.070000000000032897e-03
3.738850599999999758e+03 3.329494400000000041e+03 9.060000000000064529e-03
3.738967799999999897e+03 3.329494400000000041e+03 9.140000000000054331e-03
3.739124099999999999e+03 3.329494400000000041e+03 8.400000000000077544e-03
3.739280299999999897e+03 3.329494400000000041e+03 9.480000000000037008e-03
3.739397500000000036e+03 3.329494400000000041e+03 8.750000000000009506e-03
3.739553699999999935e+03 3.329494400000000041e+03 8.630000000000026539e-03
3.739710000000000036e+03 3.329494400000000041e+03 9.020000000000067894e-03
3.739827199999999721e+03 3.329494400000000041e+03 8.690000000000003277e-03
3.739983399999999619e+03 3.329494400000000041e+03 9.260000000000059850e-03
3.740139699999999721e+03 3.329494400000000041e+03 8.890000000000045435e-03
3.740256899999999860e+03 3.329494400000000041e+03 8.760000000000045528e-03
3.740413099999999758e+03 3.329494400000000041e+03 8.510000000000040102e-03
3.740569399999999860e+03 3.329494400000000041e+03 8.920000000000058091e-03
3.740686599999999999e+03 3.329494400000000041e+03 8.240000000000006000e-03
3.740842799999999897e+03 3.329494400000000041e+03 8.710000000000023279e-03
3.740999099999999999e+03 3.329494400000000041e+03 8.910000000000051559e-03
3.741116199999999935e+03 3.329494400000000041e+03 8.490000000000047856e-03
3.741272500000000036e+03 3.329494400000000041e+03 8.580000000000035515e-03
3.741428699999999935e+03 3.329494400000000041e+03 8.250000000000043757e-03
3.741545899999999619e+03 3.329494400000000041e+03 8.440000000000051628e-03
3.741702199999999721e+03 3.329494400000000041e+03 9.340000000000018426e-03
3.741858399999999619e+03 3.329494400000000041e+03 8.890000000000092273e-03
3.742014699999999721e+03 3.329494400000000041e+03 9.230000000000038521e-03
3.742131899999999860e+03 3.329494400000000041e+03 9.190000000000034946e-03
3.742288099999999758e+03 3.329494400000000041e+03 8.350000000000043152e-03
3.742444399999999860e+03 3.329494400000000041e+03 9.050000000000033712e-03
3.742561599999999999e+03 3.329494400000000041e+03 8.970000000000019624e-03
3.742717799999999897e+03 3.329494400000000041e+03 8.140000000000027422e-03
3.719710000000000036e+03 3.330041299999999865e+03 1.107399999999999635e-01
3.719866299999999683e+03 3.330041299999999865e+03 1.058199999999999974e-01
3.719983399999999619e+03 3.330041299999999865e+03 9.917999999999999039e-02
3.720139699999999721e+03 3.330041299999999865e+03 9.497999999999999499e-02
3.720295899999999619e+03 3.330041299999999865e+03 8.697999999999997400e-02
3.720413099999999758e+03 3.330041299999999865e+03 8.187999999999992506e-02
3.720569399999999860e+03 3.330041299999999865e+03 7.365999999999991998e-02
3.720725599999999758e+03 3.330041299999999865e+03 6.848999999999991206e-02
3.720881899999999860e+03 3.330041299999999865e+03 6.438999999999989177e-02
3.720999099999999999e+03 3.330041299999999865e+03 6.082999999999995355e-02
3.721155299999999897e+03 3.330041299999999865e+03 5.469999999999997087e-02
3.721272500000000036e+03 3.330041299999999865e+03 5.163999999999990126e-02
3.721428699999999935e+03 3.330041299999999865e+03 4.898999999999990862e-02
3.721585000000000036e+03 3.330041299999999865e+03 4.564999999999993369e-02
3.721741299999999683e+03 3.330041299999999865e+03 4.497999999999988813e-02
3.721858399999999619e+03 3.330041299999999865e+03 4.413999999999994317e-02
3.722014699999999721e+03 3.330041299999999865e+03 4.133999999999995317e-02
3.722170899999999619e+03 3.330041299999999865e+03 4.046999999999992964e-02
3.722288099999999758e+03 3.330041299999999865e+03 3.987999999999990164e-02
3.722444399999999860e+03 3.330041299999999865e+03 3.605999999999987687e-02
3.722600599999999758e+03 3.330041299999999865e+03 3.671999999999990549e-02
3.722717799999999897e+03 3.330041299999999865e+03 3.563999999999990093e-02
3.722874099999999999e+03 3.330041299999999865e+03 3.434999999999990838e-02
3.723030299999999897e+03 3.330041299999999865e+03 3.169999999999990881e-02
3.723147500000000036e+03 3.330041299999999865e+03 3.146999999999990083e-02
3.723303799999999683e+03 3.330041299999999865e+03 2.983999999999992214e-02
3.723460000000000036e+03 3.330041299999999865e+03 2.758999999999992361e-02
3.723577199999999721e+03 3.330041299999999865e+03 2.735999999999988094e-02
3.723733399999999619e+03 3.330041299999999865e+03 2.562999999999987163e-02
3.723889699999999721e+03 3.330041299999999865e+03 2.414999999999990071e-02
3.724045899999999619e+03 3.330041299999999865e+03 2.370999999999989782e-02
3.724163099999999758e+03 3.330041299999999865e+03 2.169999999999994156e-02
3.724319399999999860e+03 3.330041299999999865e+03 2.168999999999991768e-02
3.724436599999999999e+03 3.330041299999999865e+03 2.005999999999998062e-02
3.724592799999999897e+03 3.330041299999999865e+03 1.977999999999984285e-02
3.724749099999999999e+03 3.330041299999999865e+03 1.861999999999989011e-02
3.724905299999999897e+03 3.330041299999999865e+03 1.817999999999993579e-02
3.725022500000000036e+03 3.330041299999999865e+03 1.753999999999995146e-02
3.725178799999999683e+03 3.330041299999999865e+03 1.614999999999994218e-02
3.725295899999999619e+03 3.330041299999999865e+03 1.561999999999993949e-02
3.725452199999999721e+03 3.330041299999999865e+03 1.555999999999998877e-02
3.725608399999999619e+03 3.330041299999999865e+03 1.449000000000005839e-02
3.725764699999999721e+03 3.330041299999999865e+03 1.503999999999992149e-02
3.725881899999999860e+03 3.330041299999999865e+03 1.382000000000000242e-02
3.726038099999999758e+03 3.330041299999999865e+03 1.337000000000000341e-02
3.726194399999999860e+03 3.330041299999999865e+03 1.381000000000003405e-02
3.726311599999999999e+03 3.330041299999999865e+03 1.287999999999994878e-02
3.726467799999999897e+03 3.330041299999999865e+03 1.276999999999995673e-02
3.726624099999999999e+03 3.330041299999999865e+03 1.134000000000008612e-02
3.726741299999999683e+03 3.330041299999999865e+03 1.182000000000007524e-02
3.726897500000000036e+03 3.330041299999999865e+03 1.056000000000005372e-02
3.727053799999999683e+03 3.330041299999999865e+03 9.940000000000032143e-03
3.727170899999999619e+03 3.330041299999999865e+03 1.009000000000004164e-02
3.727327199999999721e+03 3.330041299999999865e+03 9.360000000000092205e-03
3.727483399999999619e+03 3.330041299999999865e+03 1.016000000000002491e-02
3.727639699999999721e+03 3.330041299999999865e+03 9.480000000000082111e-03
3.727756899999999860e+03 3.330041299999999865e+03 8.400000000000016828e-03
3.727913099999999758e+03 3.330041299999999865e+03 9.000000000000040953e-03
3.728030299999999897e+03 3.330041299999999865e+03 8.060000000000037620e-03
3.728186599999999999e+03 3.330041299999999865e+03 7.920000000000067611e-03
3.728342799999999897e+03 3.330041299999999865e+03 7.980000000000032206e-03
3.728499099999999999e+03 3.330041299999999865e+03 7.460000000000159212e-03
3.728616299999999683e+03 3.330041299999999865e+03 7.560000000000090953e-03
3.728772500000000036e+03 3.330041299999999865e+03 6.850000000000079116e-03
3.728928699999999935e+03 3.330041299999999865e+03 6.490000000000082508e-03
3.729045899999999619e+03 3.330041299999999865e+03 6.360000000000027090e-03
3.729202199999999721e+03 3.330041299999999865e+03 6.690000000000143748e-03
3.729319399999999860e+03 3.330041299999999865e+03 6.150000000000083351e-03
3.729475599999999758e+03 3.330041299999999865e+03 5.940000000000098847e-03
3.729631899999999860e+03 3.330041299999999865e+03 5.820000000000021337e-03
3.729788099999999758e+03 3.330041299999999865e+03 5.530000000000021010e-03
3.729905299999999897e+03 3.330041299999999865e+03 5.360000000000085182e-03
3.730061599999999999e+03 3.330041299999999865e+03 4.770000000000085803e-03
3.730217799999999897e+03 3.330041299999999865e+03 4.750000000000042383e-03
3.730335000000000036e+03 3.330041299999999865e+03 4.890000000000040148e-03
3.730491299999999683e+03 3.330041299999999865e+03 4.950000000000053316e-03
3.730647500000000036e+03 3.330041299999999865e+03 4.920000000000091835e-03
3.730764699999999721e+03 3.330041299999999865e+03 4.750000000000028505e-03
3.730920899999999619e+03 3.330041299999999865e+03 4.830000000000011368e-03
3.731077199999999721e+03 3.330041299999999865e+03 4.980000000000041685e-03
3.731194399999999860e+03 3.330041299999999865e+03 4.340000000000020924e-03
3.731350599999999758e+03 3.330041299999999865e+03 4.250000000000025459e-03
3.731506899999999860e+03 3.330041299999999865e+03 4.250000000000019387e-03
3.731624099999999999e+03 3.330041299999999865e+03 4.699999999999974164e-03
3.731780299999999897e+03 3.330041299999999865e+03 4.780000000000023813e-03
3.731936599999999999e+03 3.330041299999999865e+03 3.979999999999921101e-03
3.732092799999999897e+03 3.330041299999999865e+03 4.889999999999972494e-03
3.732210000000000036e+03 3.330041299999999865e+03 4.859999999999958971e-03
3.732366199999999935e+03 3.330041299999999865e+03 4.529999999999978488e-03
3.732522500000000036e+03 3.330041299999999865e+03 4.639999999999968802e-03
3.732639699999999721e+03 3.330041299999999865e+03 4.409999999999934805e-03
3.732795899999999619e+03 3.330041299999999865e+03 4.949999999999944895e-03
3.732952199999999721e+03 3.330041299999999865e+03 5.309999999999928492e-03
3.733069399999999860e+03 3.330041299999999865e+03 4.479999999999936290e-03
3.733225599999999758e+03 3.330041299999999865e+03 5.049999999999952964e-03
3.733381899999999860e+03 3.330041299999999865e+03 4.639999999999916760e-03
3.733499099999999999e+03 3.330041299999999865e+03 4.919999999999919230e-03
3.733655299999999897e+03 3.330041299999999865e+03 4.759999999999901463e-03
3.733811599999999999e+03 3.330041299999999865e+03 4.959999999999924539e-03
3.733928799999999683e+03 3.330041299999999865e+03 5.019999999999920359e-03
3.734085000000000036e+03 3.330041299999999865e+03 5.459999999999889421e-03
3.734241199999999935e+03 3.330041299999999865e+03 5.489999999999911617e-03
3.734358399999999619e+03 3.330041299999999865e+03 5.539999999999962489e-03
3.734514699999999721e+03 3.330041299999999865e+03 5.429999999999946154e-03
3.734670899999999619e+03 3.330041299999999865e+03 5.489999999999922893e-03
3.734788099999999758e+03 3.330041299999999865e+03 5.409999999999950439e-03
3.734944399999999860e+03 3.330041299999999865e+03 5.319999999999947167e-03
3.735100599999999758e+03 3.330041299999999865e+03 6.529999999999948172e-03
3.735217799999999897e+03 3.330041299999999865e+03 5.609999999999931014e-03
3.735374099999999999e+03 3.330041299999999865e+03 6.389999999999973826e-03
3.735530299999999897e+03 3.330041299999999865e+03 7.049999999999936526e-03
3.735686599999999999e+03 3.330041299999999865e+03 6.109999999999936662e-03
3.735803799999999683e+03 3.330041299999999865e+03 6.259999999999982592e-03
3.735960000000000036e+03 3.330041299999999865e+03 6.839999999999978909e-03
3.736116199999999935e+03 3.330041299999999865e+03 7.309999999999945014e-03
3.736233399999999619e+03 3.330041299999999865e+03 7.649999999999961518e-03
3.736389699999999721e+03 3.330041299999999865e+03 6.479999999999957148e-03
3.736545899999999619e+03 3.330041299999999865e+03 6.870000000000008912e-03
3.736663099999999758e+03 3.330041299999999865e+03 6.799999999999994417e-03
3.736819399999999860e+03 3.330041299999999865e+03 7.430000000000018187e-03
3.736975599999999758e+03 3.330041299999999865e+03 7.549999999999990746e-03
3.737092799999999897e+03 3.330041299999999865e+03 8.249999999999941408e-03
3.737249099999999999e+03 3.330041299999999865e+03 7.799999999999971886e-03
3.737405299999999897e+03 3.330041299999999865e+03 8.589999999999976127e-03
3.737522500000000036e+03 3.330041299999999865e+03 8.449999999999954076e-03
3.737678699999999935e+03 3.330041299999999865e+03 8.639999999999994906e-03
3.737835000000000036e+03 3.330041299999999865e+03 9.319999999999989751e-03
3.737952199999999721e+03 3.330041299999999865e+03 8.649999999999940722e-03
3.738108399999999619e+03 3.330041299999999865e+03 8.899999999999999925e-03
3.738264699999999721e+03 3.330041299999999865e+03 9.169999999999992393e-03
3.738381899999999860e+03 3.330041299999999865e+03 9.709999999999986003e-03
3.738538099999999758e+03 3.330041299999999865e+03 9.330000000000017099e-03
3.738694399999999860e+03 3.330041299999999865e+03 1.001000000000000327e-02
3.738850599999999758e+03 3.330041299999999865e+03 1.042000000000002993e-02
3.738967799999999897e+03 3.330041299999999865e+03 1.042000000000003514e-02
3.739124099999999999e+03 3.330041299999999865e+03 1.033000000000004227e-02
3.739280299999999897e+03 3.330041299999999865e+03 1.027000000000002043e-02
3.739397500000000036e+03 3.330041299999999865e+03 1.001999999999999245e-02
3.739553699999999935e+03 3.330041299999999865e+03 1.057999999999999219e-02
3.739710000000000036e+03 3.330041299999999865e+03 1.080000000000003527e-02
3.739827199999999721e+03 3.330041299999999865e+03 9.819999999999979787e-03
3.739983399999999619e+03 3.330041299999999865e+03 1.038000000000004891e-02
3.740139699999999721e+03 3.330041299999999865e+03 1.043000000000001391e-02
3.740256899999999860e+03 3.330041299999999865e+03 1.054000000000003892e-02
3.740413099999999758e+03 3.330041299999999865e+03 1.015000000000003053e-02
3.740569399999999860e+03 3.330041299999999865e+03 1.106000000000005590e-02
3.740686599999999999e+03 3.330041299999999865e+03 9.900000000000011222e-03
3.740842799999999897e+03 3.330041299999999865e+03 1.029000000000001788e-02
3.740999099999999999e+03 3.330041299999999865e+03 9.910000000000052447e-03
3.741116199999999935e+03 3.330041299999999865e+03 1.022000000000005022e-02
3.741272500000000036e+03 3.330041299999999865e+03 1.050000000000001453e-02
3.741428699999999935e+03 3.330041299999999865e+03 9.830000000000034890e-03
3.741545899999999619e+03 3.330041299999999865e+03 1.052000000000002933e-02
3.741702199999999721e+03 3.330041299999999865e+03 1.014000000000000838e-02
3.741858399999999619e+03 3.330041299999999865e+03 9.940000000000044286e-03
3.742014699999999721e+03 3.330041299999999865e+03 1.054999999999999341e-02
3.742131899999999860e+03 3.330041299999999865e+03 9.140000000000021371e-03
3.742288099999999758e+03 3.330041299999999865e+03 1.028000000000001309e-02
3.742444399999999860e+03 3.330041299999999865e+03 9.649999999999995387e-03
3.742561599999999999e+03 3.330041299999999865e+03 9.499999999999994560e-03
3.742717799999999897e+03 3.330041299999999865e+03 1.008999999999998960e-02
3.719710000000000036e+03 3.330510000000000218e+03 1.467599999999999183e-01
3.719866299999999683e+03 3.330510000000000218e+03 1.388899999999999857e-01
3.719983399999999619e+03 3.330510000000000218e+03 1.334299999999999375e-01
3.720139699999999721e+03 3.330510000000000218e+03 1.322199999999999764e-01
3.720295899999999619e+03 3.330510000000000218e+03 1.221699999999999314e-01
3.720413099999999758e+03 3.330510000000000218e+03 1.140099999999999170e-01
3.720569399999999860e+03 3.330510000000000218e+03 1.072299999999999087e-01
3.720725599999999758e+03 3.330510000000000218e+03 1.003099999999999131e-01
3.720881899999999860e+03 3.330510000000000218e+03 9.457999999999988638e-02
3.720999099999999999e+03 3.330510000000000218e+03 8.804999999999990612e-02
3.721155299999999897e+03 3.330510000000000218e+03 7.935999999999993060e-02
3.721272500000000036e+03 3.330510000000000218e+03 7.511999999999990907e-02
3.721428699999999935e+03 3.330510000000000218e+03 6.912999999999989986e-02
3.721585000000000036e+03 3.330510000000000218e+03 6.280999999999994921e-02
3.721741299999999683e+03 3.330510000000000218e+03 5.960999999999991306e-02
3.721858399999999619e+03 3.330510000000000218e+03 5.614999999999993607e-02
3.722014699999999721e+03 3.330510000000000218e+03 5.456999999999997270e-02
3.722170899999999619e+03 3.330510000000000218e+03 5.098999999999995897e-02
3.722288099999999758e+03 3.330510000000000218e+03 4.969999999999995255e-02
3.722444399999999860e+03 3.330510000000000218e+03 4.891999999999990800e-02
3.722600599999999758e+03 3.330510000000000218e+03 4.759999999999992709e-02
3.722717799999999897e+03 3.330510000000000218e+03 4.613999999999993801e-02
3.722874099999999999e+03 3.330510000000000218e+03 4.251999999999996754e-02
3.723030299999999897e+03 3.330510000000000218e+03 4.216999999999997140e-02
3.723147500000000036e+03 3.330510000000000218e+03 4.081999999999996742e-02
3.723303799999999683e+03 3.330510000000000218e+03 3.981999999999998041e-02
3.723460000000000036e+03 3.330510000000000218e+03 3.772000000000000353e-02
3.723577199999999721e+03 3.330510000000000218e+03 3.597999999999997728e-02
3.723733399999999619e+03 3.330510000000000218e+03 3.292999999999997318e-02
3.723889699999999721e+03 3.330510000000000218e+03 3.267000000000000459e-02
3.724045899999999619e+03 3.330510000000000218e+03 3.099000000000002100e-02
3.724163099999999758e+03 3.330510000000000218e+03 2.983999999999999847e-02
3.724319399999999860e+03 3.330510000000000218e+03 2.777000000000002730e-02
3.724436599999999999e+03 3.330510000000000218e+03 2.631000000000003475e-02
3.724592799999999897e+03 3.330510000000000218e+03 2.504999999999998200e-02
3.724749099999999999e+03 3.330510000000000218e+03 2.395000000000001988e-02
3.724905299999999897e+03 3.330510000000000218e+03 2.420000000000001664e-02
3.725022500000000036e+03 3.330510000000000218e+03 2.248000000000002080e-02
3.725178799999999683e+03 3.330510000000000218e+03 2.134000000000007419e-02
3.725295899999999619e+03 3.330510000000000218e+03 2.038000000000004738e-02
3.725452199999999721e+03 3.330510000000000218e+03 1.974000000000002836e-02
3.725608399999999619e+03 3.330510000000000218e+03 1.857000000000005521e-02
3.725764699999999721e+03 3.330510000000000218e+03 1.881999999999995829e-02
3.725881899999999860e+03 3.330510000000000218e+03 1.793000000000008823e-02
3.726038099999999758e+03 3.330510000000000218e+03 1.709000000000006694e-02
3.726194399999999860e+03 3.330510000000000218e+03 1.682000000000013346e-02
3.726311599999999999e+03 3.330510000000000218e+03 1.551000000000001683e-02
3.726467799999999897e+03 3.330510000000000218e+03 1.551000000000006020e-02
3.726624099999999999e+03 3.330510000000000218e+03 1.416000000000003194e-02
3.726741299999999683e+03 3.330510000000000218e+03 1.419000000000009663e-02
3.726897500000000036e+03 3.330510000000000218e+03 1.422000000000003643e-02
3.727053799999999683e+03 3.330510000000000218e+03 1.280000000000010643e-02
3.727170899999999619e+03 3.330510000000000218e+03 1.263000000000001621e-02
3.727327199999999721e+03 3.330510000000000218e+03 1.225000000000006292e-02
3.727483399999999619e+03 3.330510000000000218e+03 1.150000000000000674e-02
3.727639699999999721e+03 3.330510000000000218e+03 1.151000000000004277e-02
3.727756899999999860e+03 3.330510000000000218e+03 1.088999999999998997e-02
3.727913099999999758e+03 3.330510000000000218e+03 9.999999999999975922e-03
3.728030299999999897e+03 3.330510000000000218e+03 9.500000000000003234e-03
3.728186599999999999e+03 3.330510000000000218e+03 1.008000000000001083e-02
3.728342799999999897e+03 3.330510000000000218e+03 9.560000000000012932e-03
3.728499099999999999e+03 3.330510000000000218e+03 9.230000000000133931e-03
3.728616299999999683e+03 3.330510000000000218e+03 8.230000000000117430e-03
3.728772500000000036e+03 3.330510000000000218e+03 8.820000000000043083e-03
3.728928699999999935e+03 3.330510000000000218e+03 9.230000000000087093e-03
3.729045899999999619e+03 3.330510000000000218e+03 7.870000000000045362e-03
3.729202199999999721e+03 3.330510000000000218e+03 8.060000000000174664e-03
3.729319399999999860e+03 3.330510000000000218e+03 7.010000000000101220e-03
3.729475599999999758e+03 3.330510000000000218e+03 7.270000000000087156e-03
3.729631899999999860e+03 3.330510000000000218e+03 7.200000000000042304e-03
3.729788099999999758e+03 3.330510000000000218e+03 6.640000000000022620e-03
3.729905299999999897e+03 3.330510000000000218e+03 6.860000000000079576e-03
3.730061599999999999e+03 3.330510000000000218e+03 6.570000000000070575e-03
3.730217799999999897e+03 3.330510000000000218e+03 5.820000000000030010e-03
3.730335000000000036e+03 3.330510000000000218e+03 5.710000000000029288e-03
3.730491299999999683e+03 3.330510000000000218e+03 5.760000000000036792e-03
3.730647500000000036e+03 3.330510000000000218e+03 5.320000000000076404e-03
3.730764699999999721e+03 3.330510000000000218e+03 5.500000000000017028e-03
3.730920899999999619e+03 3.330510000000000218e+03 6.010000000000024004e-03
3.731077199999999721e+03 3.330510000000000218e+03 5.530000000000034020e-03
3.731194399999999860e+03 3.330510000000000218e+03 4.960000000000030357e-03
3.731350599999999758e+03 3.330510000000000218e+03 5.020000000000043525e-03
3.731506899999999860e+03 3.330510000000000218e+03 4.940000000000032039e-03
3.731624099999999999e+03 3.330510000000000218e+03 5.199999999999987618e-03
3.731780299999999897e+03 3.330510000000000218e+03 5.010000000000043065e-03
3.731936599999999999e+03 3.330510000000000218e+03 5.009999999999972808e-03
3.732092799999999897e+03 3.330510000000000218e+03 5.809999999999996591e-03
3.732210000000000036e+03 3.330510000000000218e+03 4.629999999999988292e-03
3.732366199999999935e+03 3.330510000000000218e+03 4.770000000000025088e-03
3.732522500000000036e+03 3.330510000000000218e+03 4.850000000000020094e-03
3.732639699999999721e+03 3.330510000000000218e+03 4.790000000000003456e-03
3.732795899999999619e+03 3.330510000000000218e+03 5.320000000000019158e-03
3.732952199999999721e+03 3.330510000000000218e+03 5.080000000000000314e-03
3.733069399999999860e+03 3.330510000000000218e+03 5.300000000000009565e-03
3.733225599999999758e+03 3.330510000000000218e+03 5.080000000000005518e-03
3.733381899999999860e+03 3.330510000000000218e+03 4.989999999999974491e-03
3.733499099999999999e+03 3.330510000000000218e+03 5.109999999999998224e-03
3.733655299999999897e+03 3.330510000000000218e+03 5.829999999999974092e-03
3.733811599999999999e+03 3.330510000000000218e+03 5.799999999999998733e-03
3.733928799999999683e+03 3.330510000000000218e+03 5.799999999999992661e-03
3.734085000000000036e+03 3.330510000000000218e+03 5.959999999999984407e-03
3.734241199999999935e+03 3.330510000000000218e+03 6.019999999999978493e-03
3.734358399999999619e+03 3.330510000000000218e+03 5.890000000000043638e-03
3.734514699999999721e+03 3.330510000000000218e+03 5.940000000000011243e-03
3.734670899999999619e+03 3.330510000000000218e+03 5.800000000000000468e-03
3.734788099999999758e+03 3.330510000000000218e+03 6.380000000000027142e-03
3.734944399999999860e+03 3.330510000000000218e+03 6.000000000000030483e-03
3.735100599999999758e+03 3.330510000000000218e+03 6.110000000000028603e-03
3.735217799999999897e+03 3.330510000000000218e+03 6.560000000000007665e-03
3.735374099999999999e+03 3.330510000000000218e+03 6.660000000000055632e-03
3.735530299999999897e+03 3.330510000000000218e+03 6.600000000000031189e-03
3.735686599999999999e+03 3.330510000000000218e+03 7.030000000000026679e-03
3.735803799999999683e+03 3.330510000000000218e+03 6.560000000000066646e-03
3.735960000000000036e+03 3.330510000000000218e+03 6.480000000000064701e-03
3.736116199999999935e+03 3.330510000000000218e+03 7.260000000000028583e-03
3.736233399999999619e+03 3.330510000000000218e+03 7.600000000000047690e-03
3.736389699999999721e+03 3.330510000000000218e+03 6.880000000000037995e-03
3.736545899999999619e+03 3.330510000000000218e+03 7.430000000000091046e-03
3.736663099999999758e+03 3.330510000000000218e+03 8.140000000000065586e-03
3.736819399999999860e+03 3.330510000000000218e+03 8.020000000000068741e-03
3.736975599999999758e+03 3.330510000000000218e+03 7.530000000000041868e-03
3.737092799999999897e+03 3.330510000000000218e+03 8.279999999999992227e-03
3.737249099999999999e+03 3.330510000000000218e+03 8.940000000000013908e-03
3.737405299999999897e+03 3.330510000000000218e+03 8.070000000000016396e-03
3.737522500000000036e+03 3.330510000000000218e+03 9.070000000000001672e-03
3.737678699999999935e+03 3.330510000000000218e+03 8.790000000000047775e-03
3.737835000000000036e+03 3.330510000000000218e+03 9.230000000000029847e-03
3.737952199999999721e+03 3.330510000000000218e+03 9.299999999999978423e-03
3.738108399999999619e+03 3.330510000000000218e+03 1.108000000000004294e-02
3.738264699999999721e+03 3.330510000000000218e+03 1.056000000000002943e-02
3.738381899999999860e+03 3.330510000000000218e+03 1.038000000000000901e-02
3.738538099999999758e+03 3.330510000000000218e+03 1.118000000000003887e-02
3.738694399999999860e+03 3.330510000000000218e+03 1.007000000000003205e-02
3.738850599999999758e+03 3.330510000000000218e+03 1.083000000000003751e-02
3.738967799999999897e+03 3.330510000000000218e+03 1.061000000000006209e-02
3.739124099999999999e+03 3.330510000000000218e+03 1.080000000000005955e-02
3.739280299999999897e+03 3.330510000000000218e+03 1.170000000000004196e-02
3.739397500000000036e+03 3.330510000000000218e+03 1.183000000000000718e-02
3.739553699999999935e+03 3.330510000000000218e+03 1.244999999999999232e-02
3.739710000000000036e+03 3.330510000000000218e+03 1.197000000000005351e-02
3.739827199999999721e+03 3.330510000000000218e+03 1.162999999999998237e-02
3.739983399999999619e+03 3.330510000000000218e+03 1.180000000000003962e-02
3.740139699999999721e+03 3.330510000000000218e+03 1.274000000000002041e-02
3.740256899999999860e+03 3.330510000000000218e+03 1.119000000000004887e-02
3.740413099999999758e+03 3.330510000000000218e+03 1.126000000000004775e-02
3.740569399999999860e+03 3.330510000000000218e+03 1.136000000000005582e-02
3.740686599999999999e+03 3.330510000000000218e+03 1.152000000000002154e-02
3.740842799999999897e+03 3.330510000000000218e+03 1.174000000000003339e-02
3.740999099999999999e+03 3.330510000000000218e+03 1.197000000000005351e-02
3.741116199999999935e+03 3.330510000000000218e+03 1.200000000000007311e-02
3.741272500000000036e+03 3.330510000000000218e+03 1.153000000000003328e-02
3.741428699999999935e+03 3.330510000000000218e+03 1.136000000000006276e-02
3.741545899999999619e+03 3.330510000000000218e+03 1.146000000000004133e-02
3.741702199999999721e+03 3.330510000000000218e+03 1.093000000000002303e-02
3.741858399999999619e+03 3.330510000000000218e+03 1.172000000000004809e-02
3.742014699999999721e+03 3.330510000000000218e+03 1.163000000000001359e-02
3.742131899999999860e+03 3.330510000000000218e+03 1.177000000000004258e-02
3.742288099999999758e+03 3.330510000000000218e+03 1.133000000000001194e-02
3.742444399999999860e+03 3.330510000000000218e+03 1.134999999999999377e-02
3.742561599999999999e+03 3.330510000000000218e+03 1.132999999999996163e-02
3.742717799999999897e+03 3.330510000000000218e+03 1.159999999999996798e-02
3.719710000000000036e+03 3.330978799999999865e+03 1.974899999999998879e-01
3.719866299999999683e+03 3.330978799999999865e+03 1.841999999999999194e-01
3.719983399999999619e+03 3.330978799999999865e+03 1.778399999999999703e-01
3.720139699999999721e+03 3.330978799999999865e+03 1.721099999999999852e-01
3.720295899999999619e+03 3.330978799999999865e+03 1.645399999999999641e-01
3.720413099999999758e+03 3.330978799999999865e+03 1.566299999999999082e-01
3.720569399999999860e+03 3.330978799999999865e+03 1.470699999999999230e-01
3.720725599999999758e+03 3.330978799999999865e+03 1.431599999999998984e-01
3.720881899999999860e+03 3.330978799999999865e+03 1.349399999999999766e-01
3.720999099999999999e+03 3.330978799999999865e+03 1.262099999999999334e-01
3.721155299999999897e+03 3.330978799999999865e+03 1.178499999999999825e-01
3.721272500000000036e+03 3.330978799999999865e+03 1.109299999999999453e-01
3.721428699999999935e+03 3.330978799999999865e+03 1.034599999999999131e-01
3.721585000000000036e+03 3.330978799999999865e+03 9.566999999999997728e-02
3.721741299999999683e+03 3.330978799999999865e+03 8.902999999999995639e-02
3.721858399999999619e+03 3.330978799999999865e+03 8.309999999999995168e-02
3.722014699999999721e+03 3.330978799999999865e+03 7.446999999999999453e-02
3.722170899999999619e+03 3.330978799999999865e+03 7.156999999999995310e-02
3.722288099999999758e+03 3.330978799999999865e+03 6.747999999999998444e-02
3.722444399999999860e+03 3.330978799999999865e+03 6.285999999999991594e-02
3.722600599999999758e+03 3.330978799999999865e+03 6.162999999999992096e-02
3.722717799999999897e+03 3.330978799999999865e+03 5.835999999999997440e-02
3.722874099999999999e+03 3.330978799999999865e+03 5.459999999999998188e-02
3.723030299999999897e+03 3.330978799999999865e+03 5.205999999999996741e-02
3.723147500000000036e+03 3.330978799999999865e+03 5.163999999999997759e-02
3.723303799999999683e+03 3.330978799999999865e+03 5.091999999999995141e-02
3.723460000000000036e+03 3.330978799999999865e+03 4.837999999999999939e-02
3.723577199999999721e+03 3.330978799999999865e+03 4.673999999999996907e-02
3.723733399999999619e+03 3.330978799999999865e+03 4.529999999999996529e-02
3.723889699999999721e+03 3.330978799999999865e+03 4.307999999999999330e-02
3.724045899999999619e+03 3.330978799999999865e+03 4.100000000000005029e-02
3.724163099999999758e+03 3.330978799999999865e+03 3.909999999999997505e-02
3.724319399999999860e+03 3.330978799999999865e+03 3.727000000000004615e-02
3.724436599999999999e+03 3.330978799999999865e+03 3.476000000000004780e-02
3.724592799999999897e+03 3.330978799999999865e+03 3.424999999999999573e-02
3.724749099999999999e+03 3.330978799999999865e+03 3.327999999999999015e-02
3.724905299999999897e+03 3.330978799999999865e+03 3.049000000000001015e-02
3.725022500000000036e+03 3.330978799999999865e+03 2.999000000000003052e-02
3.725178799999999683e+03 3.330978799999999865e+03 2.856000000000013736e-02
3.725295899999999619e+03 3.330978799999999865e+03 2.867000000000005308e-02
3.725452199999999721e+03 3.330978799999999865e+03 2.646000000000007721e-02
3.725608399999999619e+03 3.330978799999999865e+03 2.558000000000014429e-02
3.725764699999999721e+03 3.330978799999999865e+03 2.352000000000004087e-02
3.725881899999999860e+03 3.330978799999999865e+03 2.369000000000009293e-02
3.726038099999999758e+03 3.330978799999999865e+03 2.130000000000001684e-02
3.726194399999999860e+03 3.330978799999999865e+03 2.142999999999998031e-02
3.726311599999999999e+03 3.330978799999999865e+03 2.061000000000000332e-02
3.726467799999999897e+03 3.330978799999999865e+03 1.875000000000008604e-02
3.726624099999999999e+03 3.330978799999999865e+03 1.857000000000006909e-02
3.726741299999999683e+03 3.330978799999999865e+03 1.825000000000007172e-02
3.726897500000000036e+03 3.330978799999999865e+03 1.818000000000002947e-02
3.727053799999999683e+03 3.330978799999999865e+03 1.640000000000002914e-02
3.727170899999999619e+03 3.330978799999999865e+03 1.532999999999997386e-02
3.727327199999999721e+03 3.330978799999999865e+03 1.509000000000016058e-02
3.727483399999999619e+03 3.330978799999999865e+03 1.399000000000003886e-02
3.727639699999999721e+03 3.330978799999999865e+03 1.379000000000001405e-02
3.727756899999999860e+03 3.330978799999999865e+03 1.351000000000008791e-02
3.727913099999999758e+03 3.330978799999999865e+03 1.358999999999997710e-02
3.728030299999999897e+03 3.330978799999999865e+03 1.207000000000013097e-02
3.728186599999999999e+03 3.330978799999999865e+03 1.090000000000003987e-02
3.728342799999999897e+03 3.330978799999999865e+03 1.193000000000002218e-02
3.728499099999999999e+03 3.330978799999999865e+03 1.093000000000008375e-02
3.728616299999999683e+03 3.330978799999999865e+03 1.127000000000006122e-02
3.728772500000000036e+03 3.330978799999999865e+03 1.041000000000002861e-02
3.728928699999999935e+03 3.330978799999999865e+03 1.020000000000006839e-02
3.729045899999999619e+03 3.330978799999999865e+03 9.160000000000030965e-03
3.729202199999999721e+03 3.330978799999999865e+03 9.130000000000170965e-03
3.729319399999999860e+03 3.330978799999999865e+03 9.520000000000116910e-03
3.729475599999999758e+03 3.330978799999999865e+03 8.940000000000102379e-03
3.729631899999999860e+03 3.330978799999999865e+03 7.980000000000032206e-03
3.729788099999999758e+03 3.330978799999999865e+03 8.270000000000030799e-03
3.729905299999999897e+03 3.330978799999999865e+03 8.340000000000086927e-03
3.730061599999999999e+03 3.330978799999999865e+03 7.220000000000086592e-03
3.730217799999999897e+03 3.330978799999999865e+03 7.510000000000025336e-03
3.730335000000000036e+03 3.330978799999999865e+03 6.860000000000018860e-03
3.730491299999999683e+03 3.330978799999999865e+03 6.960000000000033868e-03
3.730647500000000036e+03 3.330978799999999865e+03 6.000000000000058238e-03
3.730764699999999721e+03 3.330978799999999865e+03 6.989999999999984941e-03
3.730920899999999619e+03 3.330978799999999865e+03 6.080000000000012478e-03
3.731077199999999721e+03 3.330978799999999865e+03 6.230000000000007233e-03
3.731194399999999860e+03 3.330978799999999865e+03 5.869999999999963788e-03
3.731350599999999758e+03 3.330978799999999865e+03 6.009999999999990176e-03
3.731506899999999860e+03 3.330978799999999865e+03 5.869999999999981136e-03
3.731624099999999999e+03 3.330978799999999865e+03 6.009999999999951145e-03
3.731780299999999897e+03 3.330978799999999865e+03 5.439999999999997789e-03
3.731936599999999999e+03 3.330978799999999865e+03 6.089999999999932273e-03
3.732092799999999897e+03 3.330978799999999865e+03 6.019999999999954207e-03
3.732210000000000036e+03 3.330978799999999865e+03 5.829999999999931591e-03
3.732366199999999935e+03 3.330978799999999865e+03 5.919999999999963486e-03
3.732522500000000036e+03 3.330978799999999865e+03 5.679999999999951581e-03
3.732639699999999721e+03 3.330978799999999865e+03 5.469999999999934116e-03
3.732795899999999619e+03 3.330978799999999865e+03 5.879999999999952105e-03
3.732952199999999721e+03 3.330978799999999865e+03 5.719999999999938675e-03
3.733069399999999860e+03 3.330978799999999865e+03 5.359999999999957680e-03
3.733225599999999758e+03 3.330978799999999865e+03 5.659999999999926375e-03
3.733381899999999860e+03 3.330978799999999865e+03 5.819999999999915519e-03
3.733499099999999999e+03 3.330978799999999865e+03 6.309999999999907697e-03
3.733655299999999897e+03 3.330978799999999865e+03 5.259999999999896703e-03
3.733811599999999999e+03 3.330978799999999865e+03 6.509999999999937711e-03
3.733928799999999683e+03 3.330978799999999865e+03 6.379999999999927396e-03
3.734085000000000036e+03 3.330978799999999865e+03 5.649999999999907700e-03
3.734241199999999935e+03 3.330978799999999865e+03 6.409999999999924439e-03
3.734358399999999619e+03 3.330978799999999865e+03 6.269999999999990858e-03
3.734514699999999721e+03 3.330978799999999865e+03 6.649999999999965834e-03
3.734670899999999619e+03 3.330978799999999865e+03 6.959999999999956673e-03
3.734788099999999758e+03 3.330978799999999865e+03 7.149999999999994901e-03
3.734944399999999860e+03 3.330978799999999865e+03 6.789999999999983549e-03
3.735100599999999758e+03 3.330978799999999865e+03 6.939999999999970498e-03
3.735217799999999897e+03 3.330978799999999865e+03 6.519999999999966794e-03
3.735374099999999999e+03 3.330978799999999865e+03 7.019999999999992392e-03
3.735530299999999897e+03 3.330978799999999865e+03 8.259999999999972226e-03
3.735686599999999999e+03 3.330978799999999865e+03 8.279999999999974880e-03
3.735803799999999683e+03 3.330978799999999865e+03 7.110000000000004337e-03
3.735960000000000036e+03 3.330978799999999865e+03 7.560000000000020697e-03
3.736116199999999935e+03 3.330978799999999865e+03 7.849999999999968114e-03
3.736233399999999619e+03 3.330978799999999865e+03 8.219999999999968651e-03
3.736389699999999721e+03 3.330978799999999865e+03 7.989999999999972818e-03
3.736545899999999619e+03 3.330978799999999865e+03 8.170000000000034873e-03
3.736663099999999758e+03 3.330978799999999865e+03 8.310000000000011822e-03
3.736819399999999860e+03 3.330978799999999865e+03 8.639999999999994906e-03
3.736975599999999758e+03 3.330978799999999865e+03 8.379999999999967336e-03
3.737092799999999897e+03 3.330978799999999865e+03 9.749999999999925393e-03
3.737249099999999999e+03 3.330978799999999865e+03 8.399999999999943970e-03
3.737405299999999897e+03 3.330978799999999865e+03 9.579999999999956606e-03
3.737522500000000036e+03 3.330978799999999865e+03 9.879999999999937443e-03
3.737678699999999935e+03 3.330978799999999865e+03 8.869999999999982065e-03
3.737835000000000036e+03 3.330978799999999865e+03 1.012999999999998103e-02
3.737952199999999721e+03 3.330978799999999865e+03 9.999999999999944697e-03
3.738108399999999619e+03 3.330978799999999865e+03 1.025999999999999655e-02
3.738264699999999721e+03 3.330978799999999865e+03 1.111999999999996672e-02
3.738381899999999860e+03 3.330978799999999865e+03 1.078999999999994894e-02
3.738538099999999758e+03 3.330978799999999865e+03 1.152999999999999685e-02
3.738694399999999860e+03 3.330978799999999865e+03 1.222000000000000690e-02
3.738850599999999758e+03 3.330978799999999865e+03 1.159000000000000134e-02
3.738967799999999897e+03 3.330978799999999865e+03 1.226000000000001915e-02
3.739124099999999999e+03 3.330978799999999865e+03 1.214000000000001363e-02
3.739280299999999897e+03 3.330978799999999865e+03 1.292000000000001307e-02
3.739397500000000036e+03 3.330978799999999865e+03 1.342999999999996627e-02
3.739553699999999935e+03 3.330978799999999865e+03 1.321999999999995574e-02
3.739710000000000036e+03 3.330978799999999865e+03 1.395000000000001968e-02
3.739827199999999721e+03 3.330978799999999865e+03 1.293999999999996715e-02
3.739983399999999619e+03 3.330978799999999865e+03 1.350999999999998383e-02
3.740139699999999721e+03 3.330978799999999865e+03 1.356999999999999353e-02
3.740256899999999860e+03 3.330978799999999865e+03 1.395999999999999845e-02
3.740413099999999758e+03 3.330978799999999865e+03 1.293000000000000919e-02
3.740569399999999860e+03 3.330978799999999865e+03 1.346000000000003270e-02
3.740686599999999999e+03 3.330978799999999865e+03 1.426000000000000531e-02
3.740842799999999897e+03 3.330978799999999865e+03 1.344000000000001270e-02
3.740999099999999999e+03 3.330978799999999865e+03 1.424000000000001306e-02
3.741116199999999935e+03 3.330978799999999865e+03 1.319000000000004891e-02
3.741272500000000036e+03 3.330978799999999865e+03 1.438000000000000909e-02
3.741428699999999935e+03 3.330978799999999865e+03 1.378000000000002313e-02
3.741545899999999619e+03 3.330978799999999865e+03 1.360000000000000098e-02
3.741702199999999721e+03 3.330978799999999865e+03 1.320999999999999258e-02
3.741858399999999619e+03 3.330978799999999865e+03 1.330000000000000626e-02
3.742014699999999721e+03 3.330978799999999865e+03 1.270000000000002550e-02
3.742131899999999860e+03 3.330978799999999865e+03 1.292000000000002695e-02
3.742288099999999758e+03 3.330978799999999865e+03 1.328000000000002442e-02
3.742444399999999860e+03 3.330978799999999865e+03 1.287999999999999041e-02
3.742561599999999999e+03 3.330978799999999865e+03 1.406999999999997142e-02
3.742717799999999897e+03 3.330978799999999865e+03 1.371999999999994925e-02
3.719710000000000036e+03 3.331525599999999940e+03 2.366899999999999837e-01
3.719866299999999683e+03 3.331525599999999940e+03 2.382799999999999641e-01
3.719983399999999619e+03 3.331525599999999940e+03 2.350299999999999889e-01
3.720139699999999721e+03 3.331525599999999940e+03 2.279299999999999937e-01
3.720295899999999619e+03 3.331525599999999940e+03 2.190000000000000002e-01
3.720413099999999758e+03 3.331525599999999940e+03 2.073399999999999410e-01
3.720569399999999860e+03 3.331525599999999940e+03 1.975800000000000056e-01
3.720725599999999758e+03 3.331525599999999940e+03 1.904099999999999959e-01
3.720881899999999860e+03 3.331525599999999940e+03 1.802600000000000036e-01
3.720999099999999999e+03 3.331525599999999940e+03 1.734999999999999598e-01
3.721155299999999897e+03 3.331525599999999940e+03 1.667099999999999971e-01
3.721272500000000036e+03 3.331525599999999940e+03 1.565499999999999670e-01
3.721428699999999935e+03 3.331525599999999940e+03 1.478699999999999737e-01
3.721585000000000036e+03 3.331525599999999940e+03 1.409100000000000352e-01
3.721741299999999683e+03 3.331525599999999940e+03 1.294399999999999440e-01
3.721858399999999619e+03 3.331525599999999940e+03 1.225299999999999168e-01
3.722014699999999721e+03 3.331525599999999940e+03 1.129000000000000142e-01
3.722170899999999619e+03 3.331525599999999940e+03 1.064400000000000068e-01
3.722288099999999758e+03 3.331525599999999940e+03 9.785000000000002029e-02
3.722444399999999860e+03 3.331525599999999940e+03 9.016999999999994464e-02
3.722600599999999758e+03 3.331525599999999940e+03 8.390999999999997072e-02
3.722717799999999897e+03 3.331525599999999940e+03 7.971000000000000307e-02
3.722874099999999999e+03 3.331525599999999940e+03 7.265999999999997461e-02
3.723030299999999897e+03 3.331525599999999940e+03 6.805000000000001326e-02
3.723147500000000036e+03 3.331525599999999940e+03 6.511000000000002896e-02
3.723303799999999683e+03 3.331525599999999940e+03 6.364999999999995661e-02
3.723460000000000036e+03 3.331525599999999940e+03 6.218000000000004079e-02
3.723577199999999721e+03 3.331525599999999940e+03 5.945000000000005141e-02
3.723733399999999619e+03 3.331525599999999940e+03 5.745000000000001494e-02
3.723889699999999721e+03 3.331525599999999940e+03 5.617000000000003934e-02
3.724045899999999619e+03 3.331525599999999940e+03 5.398000000000008347e-02
3.724163099999999758e+03 3.331525599999999940e+03 5.169000000000003453e-02
3.724319399999999860e+03 3.331525599999999940e+03 4.806000000000006100e-02
3.724436599999999999e+03 3.331525599999999940e+03 4.671000000000007785e-02
3.724592799999999897e+03 3.331525599999999940e+03 4.594000000000003636e-02
3.724749099999999999e+03 3.331525599999999940e+03 4.419000000000008338e-02
3.724905299999999897e+03 3.331525599999999940e+03 4.089000000000009294e-02
3.725022500000000036e+03 3.331525599999999940e+03 3.869000000000020340e-02
3.725178799999999683e+03 3.331525599999999940e+03 3.881000000000016381e-02
3.725295899999999619e+03 3.331525599999999940e+03 3.571000000000009583e-02
3.725452199999999721e+03 3.331525599999999940e+03 3.665000000000011998e-02
3.725608399999999619e+03 3.331525599999999940e+03 3.268000000000022276e-02
3.725764699999999721e+03 3.331525599999999940e+03 3.181000000000009514e-02
3.725881899999999860e+03 3.331525599999999940e+03 2.959000000000016131e-02
3.726038099999999758e+03 3.331525599999999940e+03 2.821000000000005101e-02
3.726194399999999860e+03 3.331525599999999940e+03 2.806000000000007794e-02
3.726311599999999999e+03 3.331525599999999940e+03 2.668000000000012376e-02
3.726467799999999897e+03 3.331525599999999940e+03 2.635000000000008169e-02
3.726624099999999999e+03 3.331525599999999940e+03 2.380000000000019947e-02
3.726741299999999683e+03 3.331525599999999940e+03 2.327000000000009616e-02
3.726897500000000036e+03 3.331525599999999940e+03 2.281999999999998613e-02
3.727053799999999683e+03 3.331525599999999940e+03 2.141000000000013379e-02
3.727170899999999619e+03 3.331525599999999940e+03 1.973000000000005652e-02
3.727327199999999721e+03 3.331525599999999940e+03 1.932000000000012527e-02
3.727483399999999619e+03 3.331525599999999940e+03 1.872000000000002135e-02
3.727639699999999721e+03 3.331525599999999940e+03 1.804000000000005252e-02
3.727756899999999860e+03 3.331525599999999940e+03 1.787000000000000394e-02
3.727913099999999758e+03 3.331525599999999940e+03 1.617999999999999647e-02
3.728030299999999897e+03 3.331525599999999940e+03 1.630000000000002280e-02
3.728186599999999999e+03 3.331525599999999940e+03 1.481999999999996515e-02
3.728342799999999897e+03 3.331525599999999940e+03 1.391999999999997926e-02
3.728499099999999999e+03 3.331525599999999940e+03 1.398000000000003060e-02
3.728616299999999683e+03 3.331525599999999940e+03 1.373000000000007895e-02
3.728772500000000036e+03 3.331525599999999940e+03 1.225000000000001261e-02
3.728928699999999935e+03 3.331525599999999940e+03 1.263000000000005958e-02
3.729045899999999619e+03 3.331525599999999940e+03 1.186999999999999340e-02
3.729202199999999721e+03 3.331525599999999940e+03 1.166000000000011298e-02
3.729319399999999860e+03 3.331525599999999940e+03 1.024000000000006329e-02
3.729475599999999758e+03 3.331525599999999940e+03 1.199000000000005964e-02
3.729631899999999860e+03 3.331525599999999940e+03 1.038000000000002809e-02
3.729788099999999758e+03 3.331525599999999940e+03 1.031999999999999931e-02
3.729905299999999897e+03 3.331525599999999940e+03 9.930000000000037755e-03
3.730061599999999999e+03 3.331525599999999940e+03 9.070000000000041571e-03
3.730217799999999897e+03 3.331525599999999940e+03 8.910000000000032477e-03
3.730335000000000036e+03 3.331525599999999940e+03 8.769999999999998283e-03
3.730491299999999683e+03 3.331525599999999940e+03 8.530000000000061838e-03
3.730647500000000036e+03 3.331525599999999940e+03 8.570000000000055004e-03
3.730764699999999721e+03 3.331525599999999940e+03 8.010000000000006698e-03
3.730920899999999619e+03 3.331525599999999940e+03 8.230000000000061919e-03
3.731077199999999721e+03 3.331525599999999940e+03 7.840000000000050054e-03
3.731194399999999860e+03 3.331525599999999940e+03 8.010000000000039658e-03
3.731350599999999758e+03 3.331525599999999940e+03 7.470000000000049517e-03
3.731506899999999860e+03 3.331525599999999940e+03 7.050000000000051018e-03
3.731624099999999999e+03 3.331525599999999940e+03 7.230000000000041949e-03
3.731780299999999897e+03 3.331525599999999940e+03 7.140000000000081178e-03
3.731936599999999999e+03 3.331525599999999940e+03 6.140000000000040391e-03
3.732092799999999897e+03 3.331525599999999940e+03 6.930000000000045499e-03
3.732210000000000036e+03 3.331525599999999940e+03 6.800000000000039520e-03
3.732366199999999935e+03 3.331525599999999940e+03 7.560000000000044115e-03
3.732522500000000036e+03 3.331525599999999940e+03 6.720000000000041045e-03
3.732639699999999721e+03 3.331525599999999940e+03 6.540000000000028429e-03
3.732795899999999619e+03 3.331525599999999940e+03 7.320000000000027006e-03
3.732952199999999721e+03 3.331525599999999940e+03 6.830000000000039165e-03
3.733069399999999860e+03 3.331525599999999940e+03 6.510000000000039193e-03
3.733225599999999758e+03 3.331525599999999940e+03 6.450000000000019086e-03
3.733381899999999860e+03 3.331525599999999940e+03 6.300000000000010453e-03
3.733499099999999999e+03 3.331525599999999940e+03 6.220000000000017182e-03
3.733655299999999897e+03 3.331525599999999940e+03 6.699999999999998491e-03
3.733811599999999999e+03 3.331525599999999940e+03 6.730000000000057117e-03
3.733928799999999683e+03 3.331525599999999940e+03 6.620000000000031241e-03
3.734085000000000036e+03 3.331525599999999940e+03 6.089999999999990386e-03
3.734241199999999935e+03 3.331525599999999940e+03 7.060000000000008109e-03
3.734358399999999619e+03 3.331525599999999940e+03 6.630000000000075069e-03
3.734514699999999721e+03 3.331525599999999940e+03 7.180000000000027506e-03
3.734670899999999619e+03 3.331525599999999940e+03 7.090000000000027704e-03
3.734788099999999758e+03 3.331525599999999940e+03 8.180000000000055282e-03
3.734944399999999860e+03 3.331525599999999940e+03 7.370000000000052724e-03
3.735100599999999758e+03 3.331525599999999940e+03 7.910000000000010772e-03
3.735217799999999897e+03 3.331525599999999940e+03 7.400000000000011603e-03
3.735374099999999999e+03 3.331525599999999940e+03 8.280000000000035595e-03
3.735530299999999897e+03 3.331525599999999940e+03 7.660000000000009683e-03
3.735686599999999999e+03 3.331525599999999940e+03 8.030000000000012822e-03
3.735803799999999683e+03 3.331525599999999940e+03 8.740000000000025526e-03
3.735960000000000036e+03 3.331525599999999940e+03 8.390000000000065808e-03
3.736116199999999935e+03 3.331525599999999940e+03 8.109999999999987011e-03
3.736233399999999619e+03 3.331525599999999940e+03 8.290000000000002228e-03
3.736389699999999721e+03 3.331525599999999940e+03 9.030000000000013710e-03
3.736545899999999619e+03 3.331525599999999940e+03 8.860000000000055331e-03
3.736663099999999758e+03 3.331525599999999940e+03 9.200000000000025865e-03
3.736819399999999860e+03 3.331525599999999940e+03 9.599999999999988751e-03
3.736975599999999758e+03 3.331525599999999940e+03 9.569999999999981299e-03
3.737092799999999897e+03 3.331525599999999940e+03 1.101999999999993089e-02
3.737249099999999999e+03 3.331525599999999940e+03 1.021999999999995308e-02
3.737405299999999897e+03 3.331525599999999940e+03 1.014999999999996981e-02
3.737522500000000036e+03 3.331525599999999940e+03 1.047999999999994075e-02
3.737678699999999935e+03 3.331525599999999940e+03 1.067999999999999679e-02
3.737835000000000036e+03 3.331525599999999940e+03 1.184999999999999769e-02
3.737952199999999721e+03 3.331525599999999940e+03 1.143999999999995541e-02
3.738108399999999619e+03 3.331525599999999940e+03 1.142000000000001694e-02
3.738264699999999721e+03 3.331525599999999940e+03 1.127999999999997928e-02
3.738381899999999860e+03 3.331525599999999940e+03 1.176999999999996105e-02
3.738538099999999758e+03 3.331525599999999940e+03 1.145000000000002266e-02
3.738694399999999860e+03 3.331525599999999940e+03 1.240000000000002559e-02
3.738850599999999758e+03 3.331525599999999940e+03 1.279000000000001837e-02
3.738967799999999897e+03 3.331525599999999940e+03 1.219000000000002200e-02
3.739124099999999999e+03 3.331525599999999940e+03 1.390000000000004253e-02
3.739280299999999897e+03 3.331525599999999940e+03 1.394000000000002182e-02
3.739397500000000036e+03 3.331525599999999940e+03 1.355000000000000475e-02
3.739553699999999935e+03 3.331525599999999940e+03 1.483999999999996260e-02
3.739710000000000036e+03 3.331525599999999940e+03 1.519000000000002119e-02
3.739827199999999721e+03 3.331525599999999940e+03 1.451999999999997217e-02
3.739983399999999619e+03 3.331525599999999940e+03 1.619999999999998178e-02
3.740139699999999721e+03 3.331525599999999940e+03 1.628000000000000627e-02
3.740256899999999860e+03 3.331525599999999940e+03 1.513000000000000456e-02
3.740413099999999758e+03 3.331525599999999940e+03 1.626999999999999627e-02
3.740569399999999860e+03 3.331525599999999940e+03 1.557000000000002132e-02
3.740686599999999999e+03 3.331525599999999940e+03 1.695000000000003101e-02
3.740842799999999897e+03 3.331525599999999940e+03 1.681000000000000896e-02
3.740999099999999999e+03 3.331525599999999940e+03 1.600999999999999993e-02
3.741116199999999935e+03 3.331525599999999940e+03 1.710000000000007001e-02
3.741272500000000036e+03 3.331525599999999940e+03 1.628000000000001668e-02
3.741428699999999935e+03 3.331525599999999940e+03 1.652000000000005894e-02
3.741545899999999619e+03 3.331525599999999940e+03 1.677000000000000712e-02
3.741702199999999721e+03 3.331525599999999940e+03 1.734000000000004635e-02
3.741858399999999619e+03 3.331525599999999940e+03 1.648000000000006751e-02
3.742014699999999721e+03 3.331525599999999940e+03 1.649000000000006363e-02
3.742131899999999860e+03 3.331525599999999940e+03 1.656000000000010589e-02
3.742288099999999758e+03 3.331525599999999940e+03 1.590000000000008074e-02
3.742444399999999860e+03 3.331525599999999940e+03 1.639000000000001220e-02
3.742561599999999999e+03 3.331525599999999940e+03 1.576000000000003093e-02
3.742717799999999897e+03 3.331525599999999940e+03 1.642999999999999669e-02
3.719710000000000036e+03 3.331994400000000041e+03 1.842199999999999116e-01
3.719866299999999683e+03 3.331994400000000041e+03 2.171200000000000074e-01
3.719983399999999619e+03 3.331994400000000041e+03 2.451299999999999313e-01
3.720139699999999721e+03 3.331994400000000041e+03 2.699500000000000233e-01
3.720295899999999619e+03 3.331994400000000041e+03 2.702899999999998637e-01
3.720413099999999758e+03 3.331994400000000041e+03 2.711799999999999211e-01
3.720569399999999860e+03 3.331994400000000041e+03 2.641399999999999859e-01
3.720725599999999758e+03 3.331994400000000041e+03 2.539500000000000091e-01
3.720881899999999860e+03 3.331994400000000041e+03 2.436799999999999522e-01
3.720999099999999999e+03 3.331994400000000041e+03 2.302799999999999014e-01
3.721155299999999897e+03 3.331994400000000041e+03 2.218799999999999661e-01
3.721272500000000036e+03 3.331994400000000041e+03 2.140699999999999270e-01
3.721428699999999935e+03 3.331994400000000041e+03 2.020999999999999741e-01
3.721585000000000036e+03 3.331994400000000041e+03 1.915599999999999248e-01
3.721741299999999683e+03 3.331994400000000041e+03 1.836599999999999622e-01
3.721858399999999619e+03 3.331994400000000041e+03 1.745399999999999729e-01
3.722014699999999721e+03 3.331994400000000041e+03 1.641099999999999781e-01
3.722170899999999619e+03 3.331994400000000041e+03 1.555699999999999861e-01
3.722288099999999758e+03 3.331994400000000041e+03 1.471000000000000085e-01
3.722444399999999860e+03 3.331994400000000041e+03 1.328000000000000014e-01
3.722600599999999758e+03 3.331994400000000041e+03 1.259499999999999786e-01
3.722717799999999897e+03 3.331994400000000041e+03 1.155800000000000161e-01
3.722874099999999999e+03 3.331994400000000041e+03 1.084999999999999437e-01
3.723030299999999897e+03 3.331994400000000041e+03 1.000799999999999745e-01
3.723147500000000036e+03 3.331994400000000041e+03 9.100000000000001144e-02
3.723303799999999683e+03 3.331994400000000041e+03 8.759999999999995568e-02
3.723460000000000036e+03 3.331994400000000041e+03 7.945000000000000673e-02
3.723577199999999721e+03 3.331994400000000041e+03 7.673999999999996102e-02
3.723733399999999619e+03 3.331994400000000041e+03 7.171999999999999209e-02
3.723889699999999721e+03 3.331994400000000041e+03 7.162000000000004474e-02
3.724045899999999619e+03 3.331994400000000041e+03 6.941999999999998172e-02
3.724163099999999758e+03 3.331994400000000041e+03 6.488999999999996160e-02
3.724319399999999860e+03 3.331994400000000041e+03 6.501000000000001222e-02
3.724436599999999999e+03 3.331994400000000041e+03 6.441000000000003667e-02
3.724592799999999897e+03 3.331994400000000041e+03 5.991000000000002573e-02
3.724749099999999999e+03 3.331994400000000041e+03 5.797000000000007702e-02
3.724905299999999897e+03 3.331994400000000041e+03 5.567000000000006665e-02
3.725022500000000036e+03 3.331994400000000041e+03 5.254000000000012827e-02
3.725178799999999683e+03 3.331994400000000041e+03 4.950000000000009948e-02
3.725295899999999619e+03 3.331994400000000041e+03 4.926000000000003293e-02
3.725452199999999721e+03 3.331994400000000041e+03 4.382000000000004641e-02
3.725608399999999619e+03 3.331994400000000041e+03 4.432000000000009543e-02
3.725764699999999721e+03 3.331994400000000041e+03 4.166000000000008585e-02
3.725881899999999860e+03 3.331994400000000041e+03 4.075000000000003619e-02
3.726038099999999758e+03 3.331994400000000041e+03 3.923000000000002874e-02
3.726194399999999860e+03 3.331994400000000041e+03 3.857000000000004175e-02
3.726311599999999999e+03 3.331994400000000041e+03 3.469000000000002637e-02
3.726467799999999897e+03 3.331994400000000041e+03 3.369000000000008099e-02
3.726624099999999999e+03 3.331994400000000041e+03 3.201000000000010087e-02
3.726741299999999683e+03 3.331994400000000041e+03 2.991000000000008582e-02
3.726897500000000036e+03 3.331994400000000041e+03 2.805000000000008528e-02
3.727053799999999683e+03 3.331994400000000041e+03 2.722000000000008441e-02
3.727170899999999619e+03 3.331994400000000041e+03 2.697000000000006684e-02
3.727327199999999721e+03 3.331994400000000041e+03 2.433000000000013624e-02
3.727483399999999619e+03 3.331994400000000041e+03 2.473000000000008178e-02
3.727639699999999721e+03 3.331994400000000041e+03 2.311000000000016860e-02
3.727756899999999860e+03 3.331994400000000041e+03 2.242000000000007182e-02
3.727913099999999758e+03 3.331994400000000041e+03 2.128000000000003153e-02
3.728030299999999897e+03 3.331994400000000041e+03 1.997000000000009184e-02
3.728186599999999999e+03 3.331994400000000041e+03 1.895000000000011259e-02
3.728342799999999897e+03 3.331994400000000041e+03 1.802000000000000476e-02
3.728499099999999999e+03 3.331994400000000041e+03 1.747000000000008615e-02
3.728616299999999683e+03 3.331994400000000041e+03 1.722000000000008593e-02
3.728772500000000036e+03 3.331994400000000041e+03 1.565000000000007704e-02
3.728928699999999935e+03 3.331994400000000041e+03 1.557000000000009592e-02
3.729045899999999619e+03 3.331994400000000041e+03 1.507000000000008853e-02
3.729202199999999721e+03 3.331994400000000041e+03 1.453000000000012268e-02
3.729319399999999860e+03 3.331994400000000041e+03 1.400000000000009917e-02
3.729475599999999758e+03 3.331994400000000041e+03 1.303000000000009012e-02
3.729631899999999860e+03 3.331994400000000041e+03 1.406000000000006377e-02
3.729788099999999758e+03 3.331994400000000041e+03 1.217000000000004016e-02
3.729905299999999897e+03 3.331994400000000041e+03 1.161000000000006124e-02
3.730061599999999999e+03 3.331994400000000041e+03 1.179000000000008513e-02
3.730217799999999897e+03 3.331994400000000041e+03 1.152000000000005450e-02
3.730335000000000036e+03 3.331994400000000041e+03 1.072000000000003159e-02
3.730491299999999683e+03 3.331994400000000041e+03 1.059000000000005770e-02
3.730647500000000036e+03 3.331994400000000041e+03 1.021000000000006798e-02
3.730764699999999721e+03 3.331994400000000041e+03 1.015000000000002185e-02
3.730920899999999619e+03 3.331994400000000041e+03 9.740000000000040292e-03
3.731077199999999721e+03 3.331994400000000041e+03 1.008000000000006287e-02
3.731194399999999860e+03 3.331994400000000041e+03 8.950000000000032582e-03
3.731350599999999758e+03 3.331994400000000041e+03 9.130000000000028718e-03
3.731506899999999860e+03 3.331994400000000041e+03 9.410000000000008635e-03
3.731624099999999999e+03 3.331994400000000041e+03 8.980000000000026156e-03
3.731780299999999897e+03 3.331994400000000041e+03 8.680000000000062665e-03
3.731936599999999999e+03 3.331994400000000041e+03 8.230000000000011612e-03
3.732092799999999897e+03 3.331994400000000041e+03 8.880000000000016352e-03
3.732210000000000036e+03 3.331994400000000041e+03 7.750000000000026833e-03
3.732366199999999935e+03 3.331994400000000041e+03 8.040000000000033231e-03
3.732522500000000036e+03 3.331994400000000041e+03 8.340000000000038355e-03
3.732639699999999721e+03 3.331994400000000041e+03 8.220000000000043244e-03
3.732795899999999619e+03 3.331994400000000041e+03 7.970000000000058635e-03
3.732952199999999721e+03 3.331994400000000041e+03 7.880000000000003321e-03
3.733069399999999860e+03 3.331994400000000041e+03 7.970000000000044757e-03
3.733225599999999758e+03 3.331994400000000041e+03 7.720000000000050606e-03
3.733381899999999860e+03 3.331994400000000041e+03 7.520000000000028398e-03
3.733499099999999999e+03 3.331994400000000041e+03 8.199999999999985079e-03
3.733655299999999897e+03 3.331994400000000041e+03 7.460000000000017832e-03
3.733811599999999999e+03 3.331994400000000041e+03 7.400000000000055839e-03
3.733928799999999683e+03 3.331994400000000041e+03 8.100000000000001296e-03
3.734085000000000036e+03 3.331994400000000041e+03 7.359999999999970732e-03
3.734241199999999935e+03 3.331994400000000041e+03 7.729999999999996423e-03
3.734358399999999619e+03 3.331994400000000041e+03 7.050000000000044079e-03
3.734514699999999721e+03 3.331994400000000041e+03 8.739999999999978689e-03
3.734670899999999619e+03 3.331994400000000041e+03 7.470000000000006149e-03
3.734788099999999758e+03 3.331994400000000041e+03 8.100000000000023848e-03
3.734944399999999860e+03 3.331994400000000041e+03 8.640000000000010519e-03
3.735100599999999758e+03 3.331994400000000041e+03 8.119999999999970991e-03
3.735217799999999897e+03 3.331994400000000041e+03 8.379999999999993357e-03
3.735374099999999999e+03 3.331994400000000041e+03 8.830000000000014920e-03
3.735530299999999897e+03 3.331994400000000041e+03 8.939999999999980948e-03
3.735686599999999999e+03 3.331994400000000041e+03 8.929999999999986560e-03
3.735803799999999683e+03 3.331994400000000041e+03 9.200000000000005049e-03
3.735960000000000036e+03 3.331994400000000041e+03 9.180000000000037089e-03
3.736116199999999935e+03 3.331994400000000041e+03 9.239999999999986072e-03
3.736233399999999619e+03 3.331994400000000041e+03 9.599999999999962730e-03
3.736389699999999721e+03 3.331994400000000041e+03 9.959999999999982756e-03
3.736545899999999619e+03 3.331994400000000041e+03 1.045000000000001657e-02
3.736663099999999758e+03 3.331994400000000041e+03 1.079999999999999884e-02
3.736819399999999860e+03 3.331994400000000041e+03 1.064999999999997025e-02
3.736975599999999758e+03 3.331994400000000041e+03 1.069999999999995260e-02
3.737092799999999897e+03 3.331994400000000041e+03 1.055999999999994617e-02
3.737249099999999999e+03 3.331994400000000041e+03 1.162999999999994767e-02
3.737405299999999897e+03 3.331994400000000041e+03 1.228999999999996588e-02
3.737522500000000036e+03 3.331994400000000041e+03 1.190999999999995014e-02
3.737678699999999935e+03 3.331994400000000041e+03 1.264999999999998764e-02
3.737835000000000036e+03 3.331994400000000041e+03 1.298999999999997552e-02
3.737952199999999721e+03 3.331994400000000041e+03 1.287999999999996613e-02
3.738108399999999619e+03 3.331994400000000041e+03 1.255000000000002121e-02
3.738264699999999721e+03 3.331994400000000041e+03 1.324999999999997014e-02
3.738381899999999860e+03 3.331994400000000041e+03 1.338999999999995749e-02
3.738538099999999758e+03 3.331994400000000041e+03 1.288000000000004940e-02
3.738694399999999860e+03 3.331994400000000041e+03 1.314000000000000931e-02
3.738850599999999758e+03 3.331994400000000041e+03 1.406000000000000305e-02
3.738967799999999897e+03 3.331994400000000041e+03 1.518000000000003027e-02
3.739124099999999999e+03 3.331994400000000041e+03 1.439000000000002777e-02
3.739280299999999897e+03 3.331994400000000041e+03 1.499000000000000332e-02
3.739397500000000036e+03 3.331994400000000041e+03 1.612999999999999504e-02
3.739553699999999935e+03 3.331994400000000041e+03 1.559999999999999928e-02
3.739710000000000036e+03 3.331994400000000041e+03 1.639000000000003995e-02
3.739827199999999721e+03 3.331994400000000041e+03 1.694000000000002101e-02
3.739983399999999619e+03 3.331994400000000041e+03 1.792000000000001231e-02
3.740139699999999721e+03 3.331994400000000041e+03 1.846000000000001459e-02
3.740256899999999860e+03 3.331994400000000041e+03 1.803000000000003211e-02
3.740413099999999758e+03 3.331994400000000041e+03 1.823999999999997498e-02
3.740569399999999860e+03 3.331994400000000041e+03 1.899000000000005198e-02
3.740686599999999999e+03 3.331994400000000041e+03 1.771000000000003127e-02
3.740842799999999897e+03 3.331994400000000041e+03 1.850000000000004419e-02
3.740999099999999999e+03 3.331994400000000041e+03 1.960000000000002018e-02
3.741116199999999935e+03 3.331994400000000041e+03 2.017000000000005594e-02
3.741272500000000036e+03 3.331994400000000041e+03 2.013000000000001247e-02
3.741428699999999935e+03 3.331994400000000041e+03 1.998000000000004286e-02
3.741545899999999619e+03 3.331994400000000041e+03 1.999000000000002858e-02
3.741702199999999721e+03 3.331994400000000041e+03 1.992000000000005225e-02
3.741858399999999619e+03 3.331994400000000041e+03 1.907000000000004872e-02
3.742014699999999721e+03 3.331994400000000041e+03 1.986000000000001653e-02
3.742131899999999860e+03 3.331994400000000041e+03 1.994000000000005490e-02
3.742288099999999758e+03 3.331994400000000041e+03 1.924000000000005567e-02
3.742444399999999860e+03 3.331994400000000041e+03 1.911000000000001239e-02
3.742561599999999999e+03 3.331994400000000041e+03 2.012000000000005104e-02
3.742717799999999897e+03 3.331994400000000041e+03 2.074999999999997680e-02
3.719710000000000036e+03 3.332541200000000117e+03 7.924999999999984834e-02
3.719866299999999683e+03 3.332541200000000117e+03 1.066999999999999060e-01
3.719983399999999619e+03 3.332541200000000117e+03 1.439199999999998814e-01
3.720139699999999721e+03 3.332541200000000117e+03 1.872699999999999365e-01
3.720295899999999619e+03 3.332541200000000117e+03 2.327899999999999137e-01
3.720413099999999758e+03 3.332541200000000117e+03 2.626899999999999236e-01
3.720569399999999860e+03 3.332541200000000117e+03 2.977799999999998781e-01
3.720725599999999758e+03 3.332541200000000117e+03 3.106899999999999662e-01
3.720881899999999860e+03 3.332541200000000117e+03 3.108399999999998387e-01
3.720999099999999999e+03 3.332541200000000117e+03 3.108599999999998587e-01
3.721155299999999897e+03 3.332541200000000117e+03 2.951299999999998924e-01
3.721272500000000036e+03 3.332541200000000117e+03 2.820599999999998664e-01
3.721428699999999935e+03 3.332541200000000117e+03 2.701099999999999612e-01
3.721585000000000036e+03 3.332541200000000117e+03 2.624099999999998656e-01
3.721741299999999683e+03 3.332541200000000117e+03 2.451299999999999313e-01
3.721858399999999619e+03 3.332541200000000117e+03 2.380999999999999228e-01
3.722014699999999721e+03 3.332541200000000117e+03 2.307299999999999629e-01
3.722170899999999619e+03 3.332541200000000117e+03 2.164799999999999225e-01
3.722288099999999758e+03 3.332541200000000117e+03 2.043099999999999639e-01
3.722444399999999860e+03 3.332541200000000117e+03 1.968899999999999539e-01
3.722600599999999758e+03 3.332541200000000117e+03 1.840999999999999304e-01
3.722717799999999897e+03 3.332541200000000117e+03 1.722899999999999709e-01
3.722874099999999999e+03 3.332541200000000117e+03 1.605799999999999450e-01
3.723030299999999897e+03 3.332541200000000117e+03 1.448800000000000365e-01
3.723147500000000036e+03 3.332541200000000117e+03 1.385599999999999887e-01
3.723303799999999683e+03 3.332541200000000117e+03 1.252099999999999325e-01
3.723460000000000036e+03 3.332541200000000117e+03 1.145099999999999868e-01
3.723577199999999721e+03 3.332541200000000117e+03 1.052199999999999663e-01
3.723733399999999619e+03 3.332541200000000117e+03 9.989000000000003432e-02
3.723889699999999721e+03 3.332541200000000117e+03 9.368000000000002714e-02
3.724045899999999619e+03 3.332541200000000117e+03 8.859000000000009922e-02
3.724163099999999758e+03 3.332541200000000117e+03 8.440999999999998504e-02
3.724319399999999860e+03 3.332541200000000117e+03 8.157000000000005913e-02
3.724436599999999999e+03 3.332541200000000117e+03 7.981000000000011696e-02
3.724592799999999897e+03 3.332541200000000117e+03 7.745000000000003271e-02
3.724749099999999999e+03 3.332541200000000117e+03 7.269000000000007400e-02
3.724905299999999897e+03 3.332541200000000117e+03 7.243999999999997663e-02
3.725022500000000036e+03 3.332541200000000117e+03 7.109000000000004205e-02
3.725178799999999683e+03 3.332541200000000117e+03 6.903000000000014680e-02
3.725295899999999619e+03 3.332541200000000117e+03 6.487000000000002486e-02
3.725452199999999721e+03 3.332541200000000117e+03 6.148000000000004156e-02
3.725608399999999619e+03 3.332541200000000117e+03 6.018000000000012228e-02
3.725764699999999721e+03 3.332541200000000117e+03 5.689000000000004470e-02
3.725881899999999860e+03 3.332541200000000117e+03 5.502000000000010355e-02
3.726038099999999758e+03 3.332541200000000117e+03 4.950000000000008560e-02
3.726194399999999860e+03 3.332541200000000117e+03 4.871000000000010044e-02
3.726311599999999999e+03 3.332541200000000117e+03 4.520000000000002488e-02
3.726467799999999897e+03 3.332541200000000117e+03 4.344000000000008271e-02
3.726624099999999999e+03 3.332541200000000117e+03 4.196000000000012220e-02
3.726741299999999683e+03 3.332541200000000117e+03 4.014000000000007146e-02
3.726897500000000036e+03 3.332541200000000117e+03 3.668000000000003202e-02
3.727053799999999683e+03 3.332541200000000117e+03 3.637000000000005506e-02
3.727170899999999619e+03 3.332541200000000117e+03 3.395000000000001489e-02
3.727327199999999721e+03 3.332541200000000117e+03 3.284000000000004971e-02
3.727483399999999619e+03 3.332541200000000117e+03 3.053000000000012301e-02
3.727639699999999721e+03 3.332541200000000117e+03 2.986000000000013990e-02
3.727756899999999860e+03 3.332541200000000117e+03 2.733000000000009727e-02
3.727913099999999758e+03 3.332541200000000117e+03 2.673999999999994090e-02
3.728030299999999897e+03 3.332541200000000117e+03 2.551000000000007775e-02
3.728186599999999999e+03 3.332541200000000117e+03 2.546000000000004510e-02
3.728342799999999897e+03 3.332541200000000117e+03 2.296000000000001859e-02
3.728499099999999999e+03 3.332541200000000117e+03 2.181000000000002728e-02
3.728616299999999683e+03 3.332541200000000117e+03 2.161000000000002155e-02
3.728772500000000036e+03 3.332541200000000117e+03 1.972000000000005346e-02
3.728928699999999935e+03 3.332541200000000117e+03 1.993000000000002409e-02
3.729045899999999619e+03 3.332541200000000117e+03 1.902000000000002647e-02
3.729202199999999721e+03 3.332541200000000117e+03 1.787000000000008720e-02
3.729319399999999860e+03 3.332541200000000117e+03 1.803000000000003211e-02
3.729475599999999758e+03 3.332541200000000117e+03 1.761000000000003188e-02
3.729631899999999860e+03 3.332541200000000117e+03 1.645000000000001322e-02
3.729788099999999758e+03 3.332541200000000117e+03 1.702000000000001081e-02
3.729905299999999897e+03 3.332541200000000117e+03 1.523999999999997405e-02
3.730061599999999999e+03 3.332541200000000117e+03 1.561000000000004224e-02
3.730217799999999897e+03 3.332541200000000117e+03 1.383000000000000201e-02
3.730335000000000036e+03 3.332541200000000117e+03 1.398999999999998856e-02
3.730491299999999683e+03 3.332541200000000117e+03 1.435000000000001552e-02
3.730647500000000036e+03 3.332541200000000117e+03 1.355000000000002383e-02
3.730764699999999721e+03 3.332541200000000117e+03 1.307999999999997880e-02
3.730920899999999619e+03 3.332541200000000117e+03 1.217999999999996516e-02
3.731077199999999721e+03 3.332541200000000117e+03 1.248000000000005182e-02
3.731194399999999860e+03 3.332541200000000117e+03 1.124999999999998397e-02
3.731350599999999758e+03 3.332541200000000117e+03 1.165999999999999849e-02
3.731506899999999860e+03 3.332541200000000117e+03 1.060999999999998576e-02
3.731624099999999999e+03 3.332541200000000117e+03 1.162999999999998063e-02
3.731780299999999897e+03 3.332541200000000117e+03 1.075000000000001996e-02
3.731936599999999999e+03 3.332541200000000117e+03 1.081999999999998414e-02
3.732092799999999897e+03 3.332541200000000117e+03 1.058000000000001647e-02
3.732210000000000036e+03 3.332541200000000117e+03 1.030000000000000186e-02
3.732366199999999935e+03 3.332541200000000117e+03 1.022000000000002941e-02
3.732522500000000036e+03 3.332541200000000117e+03 9.420000000000025575e-03
3.732639699999999721e+03 3.332541200000000117e+03 9.390000000000016389e-03
3.732795899999999619e+03 3.332541200000000117e+03 9.480000000000014457e-03
3.732952199999999721e+03 3.332541200000000117e+03 8.749999999999966138e-03
3.733069399999999860e+03 3.332541200000000117e+03 9.849999999999966421e-03
3.733225599999999758e+03 3.332541200000000117e+03 9.430000000000009555e-03
3.733381899999999860e+03 3.332541200000000117e+03 9.019999999999960341e-03
3.733499099999999999e+03 3.332541200000000117e+03 9.029999999999932178e-03
3.733655299999999897e+03 3.332541200000000117e+03 9.949999999999941530e-03
3.733811599999999999e+03 3.332541200000000117e+03 9.119999999999959736e-03
3.733928799999999683e+03 3.332541200000000117e+03 9.219999999999941784e-03
3.734085000000000036e+03 3.332541200000000117e+03 9.409999999999888939e-03
3.734241199999999935e+03 3.332541200000000117e+03 9.809999999999922948e-03
3.734358399999999619e+03 3.332541200000000117e+03 9.279999999999968829e-03
3.734514699999999721e+03 3.332541200000000117e+03 9.629999999999919874e-03
3.734670899999999619e+03 3.332541200000000117e+03 9.059999999999965650e-03
3.734788099999999758e+03 3.332541200000000117e+03 9.099999999999964020e-03
3.734944399999999860e+03 3.332541200000000117e+03 9.569999999999958748e-03
3.735100599999999758e+03 3.332541200000000117e+03 9.029999999999940852e-03
3.735217799999999897e+03 3.332541200000000117e+03 8.799999999999967570e-03
3.735374099999999999e+03 3.332541200000000117e+03 1.028999999999999186e-02
3.735530299999999897e+03 3.332541200000000117e+03 9.769999999999967946e-03
3.735686599999999999e+03 3.332541200000000117e+03 1.037999999999996044e-02
3.735803799999999683e+03 3.332541200000000117e+03 1.038999999999998779e-02
3.735960000000000036e+03 3.332541200000000117e+03 1.062000000000003393e-02
3.736116199999999935e+03 3.332541200000000117e+03 9.509999999999975070e-03
3.736233399999999619e+03 3.332541200000000117e+03 1.089999999999998435e-02
3.736389699999999721e+03 3.332541200000000117e+03 1.123000000000001254e-02
3.736545899999999619e+03 3.332541200000000117e+03 1.062000000000002005e-02
3.736663099999999758e+03 3.332541200000000117e+03 1.146000000000000490e-02
3.736819399999999860e+03 3.332541200000000117e+03 1.154000000000000338e-02
3.736975599999999758e+03 3.332541200000000117e+03 1.204999999999997913e-02
3.737092799999999897e+03 3.332541200000000117e+03 1.208999999999997056e-02
3.737249099999999999e+03 3.332541200000000117e+03 1.250999999999997947e-02
3.737405299999999897e+03 3.332541200000000117e+03 1.239999999999997354e-02
3.737522500000000036e+03 3.332541200000000117e+03 1.283999999999994868e-02
3.737678699999999935e+03 3.332541200000000117e+03 1.410999999999997846e-02
3.737835000000000036e+03 3.332541200000000117e+03 1.339999999999998311e-02
3.737952199999999721e+03 3.332541200000000117e+03 1.415999999999995214e-02
3.738108399999999619e+03 3.332541200000000117e+03 1.344000000000000750e-02
3.738264699999999721e+03 3.332541200000000117e+03 1.521999999999993497e-02
3.738381899999999860e+03 3.332541200000000117e+03 1.560999999999993816e-02
3.738538099999999758e+03 3.332541200000000117e+03 1.553999999999998438e-02
3.738694399999999860e+03 3.332541200000000117e+03 1.495999999999997505e-02
3.738850599999999758e+03 3.332541200000000117e+03 1.649999999999998343e-02
3.738967799999999897e+03 3.332541200000000117e+03 1.602999999999998176e-02
3.739124099999999999e+03 3.332541200000000117e+03 1.660999999999998936e-02
3.739280299999999897e+03 3.332541200000000117e+03 1.662999999999995732e-02
3.739397500000000036e+03 3.332541200000000117e+03 1.722999999999996409e-02
3.739553699999999935e+03 3.332541200000000117e+03 1.704999999999995061e-02
3.739710000000000036e+03 3.332541200000000117e+03 1.811999999999997640e-02
3.739827199999999721e+03 3.332541200000000117e+03 1.817999999999994620e-02
3.739983399999999619e+03 3.332541200000000117e+03 1.881999999999995829e-02
3.740139699999999721e+03 3.332541200000000117e+03 2.014999999999997349e-02
3.740256899999999860e+03 3.332541200000000117e+03 2.003999999999995715e-02
3.740413099999999758e+03 3.332541200000000117e+03 1.996999999999993572e-02
3.740569399999999860e+03 3.332541200000000117e+03 2.027999999999997860e-02
3.740686599999999999e+03 3.332541200000000117e+03 2.216999999999993975e-02
3.740842799999999897e+03 3.332541200000000117e+03 2.151999999999995236e-02
3.740999099999999999e+03 3.332541200000000117e+03 2.227999999999997691e-02
3.741116199999999935e+03 3.332541200000000117e+03 2.357999999999999333e-02
3.741272500000000036e+03 3.332541200000000117e+03 2.176999999999994564e-02
3.741428699999999935e+03 3.332541200000000117e+03 2.245000000000003937e-02
3.741545899999999619e+03 3.332541200000000117e+03 2.345999999999996699e-02
3.741702199999999721e+03 3.332541200000000117e+03 2.384999999999994416e-02
3.741858399999999619e+03 3.332541200000000117e+03 2.374999999999995517e-02
3.742014699999999721e+03 3.332541200000000117e+03 2.309999999999996084e-02
3.742131899999999860e+03 3.332541200000000117e+03 2.453999999999999237e-02
3.742288099999999758e+03 3.332541200000000117e+03 2.306999999999996900e-02
3.742444399999999860e+03 3.332541200000000117e+03 2.384999999999992334e-02
3.742561599999999999e+03 3.332541200000000117e+03 2.272999999999995510e-02
3.742717799999999897e+03 3.332541200000000117e+03 2.293999999999985981e-02
3.719710000000000036e+03 3.333010000000000218e+03 2.705999999999992439e-02
3.719866299999999683e+03 3.333010000000000218e+03 3.703999999999997572e-02
3.719983399999999619e+03 3.333010000000000218e+03 5.293999999999993850e-02
3.720139699999999721e+03 3.333010000000000218e+03 7.697000000000002451e-02
3.720295899999999619e+03 3.333010000000000218e+03 1.034899999999999848e-01
3.720413099999999758e+03 3.333010000000000218e+03 1.445699999999999763e-01
3.720569399999999860e+03 3.333010000000000218e+03 1.901899999999999702e-01
3.720725599999999758e+03 3.333010000000000218e+03 2.415699999999999792e-01
3.720881899999999860e+03 3.333010000000000218e+03 2.917399999999999993e-01
3.720999099999999999e+03 3.333010000000000218e+03 3.305299999999998795e-01
3.721155299999999897e+03 3.333010000000000218e+03 3.510599999999998722e-01
3.721272500000000036e+03 3.333010000000000218e+03 3.660499999999998755e-01
3.721428699999999935e+03 3.333010000000000218e+03 3.637699999999998712e-01
3.721585000000000036e+03 3.333010000000000218e+03 3.505499999999998617e-01
3.721741299999999683e+03 3.333010000000000218e+03 3.391999999999998905e-01
3.721858399999999619e+03 3.333010000000000218e+03 3.271899999999998698e-01
3.722014699999999721e+03 3.333010000000000218e+03 3.076799999999999535e-01
3.722170899999999619e+03 3.333010000000000218e+03 2.960999999999999188e-01
3.722288099999999758e+03 3.333010000000000218e+03 2.828899999999999193e-01
3.722444399999999860e+03 3.333010000000000218e+03 2.670599999999999641e-01
3.722600599999999758e+03 3.333010000000000218e+03 2.588499999999999135e-01
3.722717799999999897e+03 3.333010000000000218e+03 2.440299999999999137e-01
3.722874099999999999e+03 3.333010000000000218e+03 2.285899999999999599e-01
3.723030299999999897e+03 3.333010000000000218e+03 2.197899999999999299e-01
3.723147500000000036e+03 3.333010000000000218e+03 2.076599999999999280e-01
3.723303799999999683e+03 3.333010000000000218e+03 1.897699999999999665e-01
3.723460000000000036e+03 3.333010000000000218e+03 1.761700000000000765e-01
3.723577199999999721e+03 3.333010000000000218e+03 1.610300000000000065e-01
3.723733399999999619e+03 3.333010000000000218e+03 1.509199999999999153e-01
3.723889699999999721e+03 3.333010000000000218e+03 1.397899999999999143e-01
3.724045899999999619e+03 3.333010000000000218e+03 1.277300000000000102e-01
3.724163099999999758e+03 3.333010000000000218e+03 1.166199999999999459e-01
3.724319399999999860e+03 3.333010000000000218e+03 1.111799999999998761e-01
3.724436599999999999e+03 3.333010000000000218e+03 1.048500000000000126e-01
3.724592799999999897e+03 3.333010000000000218e+03 9.811000000000003052e-02
3.724749099999999999e+03 3.333010000000000218e+03 9.539999999999997093e-02
3.724905299999999897e+03 3.333010000000000218e+03 9.124999999999992839e-02
3.725022500000000036e+03 3.333010000000000218e+03 8.833999999999997410e-02
3.725178799999999683e+03 3.333010000000000218e+03 8.879000000000004944e-02
3.725295899999999619e+03 3.333010000000000218e+03 8.232000000000001816e-02
3.725452199999999721e+03 3.333010000000000218e+03 8.268999999999991635e-02
3.725608399999999619e+03 3.333010000000000218e+03 8.028000000000000413e-02
3.725764699999999721e+03 3.333010000000000218e+03 7.801000000000003765e-02
3.725881899999999860e+03 3.333010000000000218e+03 7.293000000000003646e-02
3.726038099999999758e+03 3.333010000000000218e+03 6.824000000000006450e-02
3.726194399999999860e+03 3.333010000000000218e+03 6.805000000000002713e-02
3.726311599999999999e+03 3.333010000000000218e+03 6.247000000000000469e-02
3.726467799999999897e+03 3.333010000000000218e+03 5.884000000000008668e-02
3.726624099999999999e+03 3.333010000000000218e+03 5.700000000000007144e-02
3.726741299999999683e+03 3.333010000000000218e+03 5.230000000000003396e-02
3.726897500000000036e+03 3.333010000000000218e+03 5.032000000000003137e-02
3.727053799999999683e+03 3.333010000000000218e+03 4.794000000000002426e-02
3.727170899999999619e+03 3.333010000000000218e+03 4.533000000000005775e-02
3.727327199999999721e+03 3.333010000000000218e+03 4.313000000000008494e-02
3.727483399999999619e+03 3.333010000000000218e+03 4.134000000000008501e-02
3.727639699999999721e+03 3.333010000000000218e+03 3.867000000000012788e-02
3.727756899999999860e+03 3.333010000000000218e+03 3.579000000000007869e-02
3.727913099999999758e+03 3.333010000000000218e+03 3.624000000000000832e-02
3.728030299999999897e+03 3.333010000000000218e+03 3.340000000000011710e-02
3.728186599999999999e+03 3.333010000000000218e+03 3.098000000000011162e-02
3.728342799999999897e+03 3.333010000000000218e+03 3.008000000000006849e-02
3.728499099999999999e+03 3.333010000000000218e+03 2.763000000000011974e-02
3.728616299999999683e+03 3.333010000000000218e+03 2.732000000000006298e-02
3.728772500000000036e+03 3.333010000000000218e+03 2.540000000000014468e-02
3.728928699999999935e+03 3.333010000000000218e+03 2.446000000000009972e-02
3.729045899999999619e+03 3.333010000000000218e+03 2.449000000000010890e-02
3.729202199999999721e+03 3.333010000000000218e+03 2.248000000000011447e-02
3.729319399999999860e+03 3.333010000000000218e+03 2.276000000000009266e-02
3.729475599999999758e+03 3.333010000000000218e+03 2.219000000000003262e-02
3.729631899999999860e+03 3.333010000000000218e+03 2.199000000000001648e-02
3.729788099999999758e+03 3.333010000000000218e+03 2.024000000000001145e-02
3.729905299999999897e+03 3.333010000000000218e+03 2.054999999999996760e-02
3.730061599999999999e+03 3.333010000000000218e+03 1.906000000000001443e-02
3.730217799999999897e+03 3.333010000000000218e+03 1.771999999999997535e-02
3.730335000000000036e+03 3.333010000000000218e+03 1.730999999999998165e-02
3.730491299999999683e+03 3.333010000000000218e+03 1.731000000000004757e-02
3.730647500000000036e+03 3.333010000000000218e+03 1.692000000000003918e-02
3.730764699999999721e+03 3.333010000000000218e+03 1.680999999999999162e-02
3.730920899999999619e+03 3.333010000000000218e+03 1.627999999999999933e-02
3.731077199999999721e+03 3.333010000000000218e+03 1.643000000000003138e-02
3.731194399999999860e+03 3.333010000000000218e+03 1.547999999999996081e-02
3.731350599999999758e+03 3.333010000000000218e+03 1.406000000000000305e-02
3.731506899999999860e+03 3.333010000000000218e+03 1.514000000000001456e-02
3.731624099999999999e+03 3.333010000000000218e+03 1.423999999999995582e-02
3.731780299999999897e+03 3.333010000000000218e+03 1.444000000000000491e-02
3.731936599999999999e+03 3.333010000000000218e+03 1.331000000000000759e-02
3.732092799999999897e+03 3.333010000000000218e+03 1.345999999999999454e-02
3.732210000000000036e+03 3.333010000000000218e+03 1.317999999999996952e-02
3.732366199999999935e+03 3.333010000000000218e+03 1.269000000000001203e-02
3.732522500000000036e+03 3.333010000000000218e+03 1.253000000000003070e-02
3.732639699999999721e+03 3.333010000000000218e+03 1.233999999999999680e-02
3.732795899999999619e+03 3.333010000000000218e+03 1.166000000000001063e-02
3.732952199999999721e+03 3.333010000000000218e+03 1.131999999999995510e-02
3.733069399999999860e+03 3.333010000000000218e+03 1.203999999999997954e-02
3.733225599999999758e+03 3.333010000000000218e+03 1.178999999999998799e-02
3.733381899999999860e+03 3.333010000000000218e+03 1.153999999999998950e-02
3.733499099999999999e+03 3.333010000000000218e+03 1.182999999999997769e-02
3.733655299999999897e+03 3.333010000000000218e+03 1.061999999999994893e-02
3.733811599999999999e+03 3.333010000000000218e+03 1.194999999999997800e-02
3.733928799999999683e+03 3.333010000000000218e+03 1.098999999999995467e-02
3.734085000000000036e+03 3.333010000000000218e+03 1.108999999999991243e-02
3.734241199999999935e+03 3.333010000000000218e+03 1.111999999999993202e-02
3.734358399999999619e+03 3.333010000000000218e+03 1.043999999999998228e-02
3.734514699999999721e+03 3.333010000000000218e+03 1.143999999999995021e-02
3.734670899999999619e+03 3.333010000000000218e+03 1.056999999999997004e-02
3.734788099999999758e+03 3.333010000000000218e+03 1.166999999999997900e-02
3.734944399999999860e+03 3.333010000000000218e+03 1.092999999999996232e-02
3.735100599999999758e+03 3.333010000000000218e+03 1.167999999999994910e-02
3.735217799999999897e+03 3.333010000000000218e+03 1.111999999999994937e-02
3.735374099999999999e+03 3.333010000000000218e+03 1.139999999999998133e-02
3.735530299999999897e+03 3.333010000000000218e+03 1.218999999999998557e-02
3.735686599999999999e+03 3.333010000000000218e+03 1.234999999999996170e-02
3.735803799999999683e+03 3.333010000000000218e+03 1.209999999999998924e-02
3.735960000000000036e+03 3.333010000000000218e+03 1.168999999999999553e-02
3.736116199999999935e+03 3.333010000000000218e+03 1.230999999999995292e-02
3.736233399999999619e+03 3.333010000000000218e+03 1.178999999999996717e-02
3.736389699999999721e+03 3.333010000000000218e+03 1.281999999999998419e-02
3.736545899999999619e+03 3.333010000000000218e+03 1.331000000000000238e-02
3.736663099999999758e+03 3.333010000000000218e+03 1.257999999999999396e-02
3.736819399999999860e+03 3.333010000000000218e+03 1.343000000000001137e-02
3.736975599999999758e+03 3.333010000000000218e+03 1.298999999999996859e-02
3.737092799999999897e+03 3.333010000000000218e+03 1.380999999999993517e-02
3.737249099999999999e+03 3.333010000000000218e+03 1.328999999999997024e-02
3.737405299999999897e+03 3.333010000000000218e+03 1.409999999999995979e-02
3.737522500000000036e+03 3.333010000000000218e+03 1.472999999999994626e-02
3.737678699999999935e+03 3.333010000000000218e+03 1.404000000000000734e-02
3.737835000000000036e+03 3.333010000000000218e+03 1.568000000000001337e-02
3.737952199999999721e+03 3.333010000000000218e+03 1.526999999999998324e-02
3.738108399999999619e+03 3.333010000000000218e+03 1.565000000000002500e-02
3.738264699999999721e+03 3.333010000000000218e+03 1.669999999999997528e-02
3.738381899999999860e+03 3.333010000000000218e+03 1.719999999999993062e-02
3.738538099999999758e+03 3.333010000000000218e+03 1.704999999999999918e-02
3.738694399999999860e+03 3.333010000000000218e+03 1.726000000000001491e-02
3.738850599999999758e+03 3.333010000000000218e+03 1.885000000000000217e-02
3.738967799999999897e+03 3.333010000000000218e+03 1.754999999999998575e-02
3.739124099999999999e+03 3.333010000000000218e+03 1.855000000000001786e-02
3.739280299999999897e+03 3.333010000000000218e+03 1.870999999999997665e-02
3.739397500000000036e+03 3.333010000000000218e+03 1.977999999999996428e-02
3.739553699999999935e+03 3.333010000000000218e+03 2.089999999999999150e-02
3.739710000000000036e+03 3.333010000000000218e+03 2.019999999999999921e-02
3.739827199999999721e+03 3.333010000000000218e+03 2.023000000000000145e-02
3.739983399999999619e+03 3.333010000000000218e+03 2.118999999999995540e-02
3.740139699999999721e+03 3.333010000000000218e+03 2.167999999999994237e-02
3.740256899999999860e+03 3.333010000000000218e+03 2.145999999999995134e-02
3.740413099999999758e+03 3.333010000000000218e+03 2.311999999999990799e-02
3.740569399999999860e+03 3.333010000000000218e+03 2.375000000000000028e-02
3.740686599999999999e+03 3.333010000000000218e+03 2.392999999999996172e-02
3.740842799999999897e+03 3.333010000000000218e+03 2.561999999999999694e-02
3.740999099999999999e+03 3.333010000000000218e+03 2.560999999999993490e-02
3.741116199999999935e+03 3.333010000000000218e+03 2.584999999999998410e-02
3.741272500000000036e+03 3.333010000000000218e+03 2.568999999999992817e-02
3.741428699999999935e+03 3.333010000000000218e+03 2.785999999999995425e-02
3.741545899999999619e+03 3.333010000000000218e+03 2.632000000000002046e-02
3.741702199999999721e+03 3.333010000000000218e+03 2.870999999999994737e-02
3.741858399999999619e+03 3.333010000000000218e+03 2.800999999999994466e-02
3.742014699999999721e+03 3.333010000000000218e+03 2.730999999999996625e-02
3.742131899999999860e+03 3.333010000000000218e+03 2.982999999999995724e-02
3.742288099999999758e+03 3.333010000000000218e+03 2.972999999999994744e-02
3.742444399999999860e+03 3.333010000000000218e+03 2.984999999999999459e-02
3.742561599999999999e+03 3.333010000000000218e+03 2.911000000000002821e-02
3.742717799999999897e+03 3.333010000000000218e+03 2.763999999999993892e-02
3.719710000000000036e+03 3.333478799999999865e+03 1.243999999999995457e-02
3.719866299999999683e+03 3.333478799999999865e+03 1.553999999999997918e-02
3.719983399999999619e+03 3.333478799999999865e+03 1.896999999999998687e-02
3.720139699999999721e+03 3.333478799999999865e+03 2.612000000000002861e-02
3.720295899999999619e+03 3.333478799999999865e+03 3.501999999999999558e-02
3.720413099999999758e+03 3.333478799999999865e+03 4.969999999999997337e-02
3.720569399999999860e+03 3.333478799999999865e+03 7.453999999999992576e-02
3.720725599999999758e+03 3.333478799999999865e+03 1.066600000000000464e-01
3.720881899999999860e+03 3.333478799999999865e+03 1.465599999999999403e-01
3.720999099999999999e+03 3.333478799999999865e+03 1.989099999999998925e-01
3.721155299999999897e+03 3.333478799999999865e+03 2.544599999999999640e-01
3.721272500000000036e+03 3.333478799999999865e+03 3.091099999999999959e-01
3.721428699999999935e+03 3.333478799999999865e+03 3.616099999999998760e-01
3.721585000000000036e+03 3.333478799999999865e+03 3.984599999999998143e-01
3.721741299999999683e+03 3.333478799999999865e+03 4.124799999999999578e-01
3.721858399999999619e+03 3.333478799999999865e+03 4.215199999999998948e-01
3.722014699999999721e+03 3.333478799999999865e+03 4.176400000000000112e-01
3.722170899999999619e+03 3.333478799999999865e+03 4.050799999999999401e-01
3.722288099999999758e+03 3.333478799999999865e+03 3.894599999999998619e-01
3.722444399999999860e+03 3.333478799999999865e+03 3.703399999999998360e-01
3.722600599999999758e+03 3.333478799999999865e+03 3.520099999999998230e-01
3.722717799999999897e+03 3.333478799999999865e+03 3.380999999999999006e-01
3.722874099999999999e+03 3.333478799999999865e+03 3.193299999999999472e-01
3.723030299999999897e+03 3.333478799999999865e+03 3.032899999999998930e-01
3.723147500000000036e+03 3.333478799999999865e+03 2.922199999999999243e-01
3.723303799999999683e+03 3.333478799999999865e+03 2.753399999999999181e-01
3.723460000000000036e+03 3.333478799999999865e+03 2.633099999999999885e-01
3.723577199999999721e+03 3.333478799999999865e+03 2.467099999999999571e-01
3.723733399999999619e+03 3.333478799999999865e+03 2.291999999999999038e-01
3.723889699999999721e+03 3.333478799999999865e+03 2.100799999999999612e-01
3.724045899999999619e+03 3.333478799999999865e+03 1.942699999999999705e-01
3.724163099999999758e+03 3.333478799999999865e+03 1.769500000000000239e-01
3.724319399999999860e+03 3.333478799999999865e+03 1.650000000000000633e-01
3.724436599999999999e+03 3.333478799999999865e+03 1.558299999999999963e-01
3.724592799999999897e+03 3.333478799999999865e+03 1.427600000000000535e-01
3.724749099999999999e+03 3.333478799999999865e+03 1.325199999999999989e-01
3.724905299999999897e+03 3.333478799999999865e+03 1.223399999999999765e-01
3.725022500000000036e+03 3.333478799999999865e+03 1.171300000000000119e-01
3.725178799999999683e+03 3.333478799999999865e+03 1.095700000000000562e-01
3.725295899999999619e+03 3.333478799999999865e+03 1.067600000000001048e-01
3.725452199999999721e+03 3.333478799999999865e+03 1.048599999999999394e-01
3.725608399999999619e+03 3.333478799999999865e+03 1.002600000000000435e-01
3.725764699999999721e+03 3.333478799999999865e+03 9.692000000000007554e-02
3.725881899999999860e+03 3.333478799999999865e+03 9.517000000000015725e-02
3.726038099999999758e+03 3.333478799999999865e+03 9.330000000000017446e-02
3.726194399999999860e+03 3.333478799999999865e+03 8.834999999999998410e-02
3.726311599999999999e+03 3.333478799999999865e+03 8.490999999999995773e-02
3.726467799999999897e+03 3.333478799999999865e+03 7.951000000000012224e-02
3.726624099999999999e+03 3.333478799999999865e+03 7.505000000000013050e-02
3.726741299999999683e+03 3.333478799999999865e+03 7.114000000000010593e-02
3.726897500000000036e+03 3.333478799999999865e+03 6.774000000000011956e-02
3.727053799999999683e+03 3.333478799999999865e+03 6.214000000000005630e-02
3.727170899999999619e+03 3.333478799999999865e+03 6.087000000000009070e-02
3.727327199999999721e+03 3.333478799999999865e+03 5.687000000000014960e-02
3.727483399999999619e+03 3.333478799999999865e+03 5.380000000000016019e-02
3.727639699999999721e+03 3.333478799999999865e+03 5.110000000000013143e-02
3.727756899999999860e+03 3.333478799999999865e+03 4.936000000000007049e-02
3.727913099999999758e+03 3.333478799999999865e+03 4.677000000000003377e-02
3.728030299999999897e+03 3.333478799999999865e+03 4.447000000000005809e-02
3.728186599999999999e+03 3.333478799999999865e+03 4.114000000000015561e-02
3.728342799999999897e+03 3.333478799999999865e+03 3.930000000000010568e-02
3.728499099999999999e+03 3.333478799999999865e+03 3.848000000000013215e-02
3.728616299999999683e+03 3.333478799999999865e+03 3.633000000000007057e-02
3.728772500000000036e+03 3.333478799999999865e+03 3.472000000000011188e-02
3.728928699999999935e+03 3.333478799999999865e+03 3.256000000000014438e-02
3.729045899999999619e+03 3.333478799999999865e+03 3.153000000000009961e-02
3.729202199999999721e+03 3.333478799999999865e+03 3.025000000000013442e-02
3.729319399999999860e+03 3.333478799999999865e+03 3.066000000000008649e-02
3.729475599999999758e+03 3.333478799999999865e+03 2.890000000000002983e-02
3.729631899999999860e+03 3.333478799999999865e+03 2.685000000000001275e-02
3.729788099999999758e+03 3.333478799999999865e+03 2.669000000000003661e-02
3.729905299999999897e+03 3.333478799999999865e+03 2.615999999999999923e-02
3.730061599999999999e+03 3.333478799999999865e+03 2.460000000000002116e-02
3.730217799999999897e+03 3.333478799999999865e+03 2.356000000000002190e-02
3.730335000000000036e+03 3.333478799999999865e+03 2.286000000000000532e-02
3.730491299999999683e+03 3.333478799999999865e+03 2.262000000000003591e-02
3.730647500000000036e+03 3.333478799999999865e+03 2.124000000000001234e-02
3.730764699999999721e+03 3.333478799999999865e+03 2.100000000000000477e-02
3.730920899999999619e+03 3.333478799999999865e+03 2.073000000000000190e-02
3.731077199999999721e+03 3.333478799999999865e+03 2.048000000000001902e-02
3.731194399999999860e+03 3.333478799999999865e+03 1.982999999999997959e-02
3.731350599999999758e+03 3.333478799999999865e+03 1.939000000000002180e-02
3.731506899999999860e+03 3.333478799999999865e+03 1.957000000000004222e-02
3.731624099999999999e+03 3.333478799999999865e+03 1.921999999999996975e-02
3.731780299999999897e+03 3.333478799999999865e+03 1.698000000000002979e-02
3.731936599999999999e+03 3.333478799999999865e+03 1.809000000000005048e-02
3.732092799999999897e+03 3.333478799999999865e+03 1.790000000000001312e-02
3.732210000000000036e+03 3.333478799999999865e+03 1.706999999999999490e-02
3.732366199999999935e+03 3.333478799999999865e+03 1.622000000000005035e-02
3.732522500000000036e+03 3.333478799999999865e+03 1.615000000000006014e-02
3.732639699999999721e+03 3.333478799999999865e+03 1.549000000000004193e-02
3.732795899999999619e+03 3.333478799999999865e+03 1.614000000000004320e-02
3.732952199999999721e+03 3.333478799999999865e+03 1.510999999999998282e-02
3.733069399999999860e+03 3.333478799999999865e+03 1.581000000000001154e-02
3.733225599999999758e+03 3.333478799999999865e+03 1.426000000000002786e-02
3.733381899999999860e+03 3.333478799999999865e+03 1.435000000000004675e-02
3.733499099999999999e+03 3.333478799999999865e+03 1.394999999999998325e-02
3.733655299999999897e+03 3.333478799999999865e+03 1.330000000000000106e-02
3.733811599999999999e+03 3.333478799999999865e+03 1.389000000000000304e-02
3.733928799999999683e+03 3.333478799999999865e+03 1.427999999999996113e-02
3.734085000000000036e+03 3.333478799999999865e+03 1.408999999999993244e-02
3.734241199999999935e+03 3.333478799999999865e+03 1.312999999999995074e-02
3.734358399999999619e+03 3.333478799999999865e+03 1.288999999999999868e-02
3.734514699999999721e+03 3.333478799999999865e+03 1.351999999999996781e-02
3.734670899999999619e+03 3.333478799999999865e+03 1.290000000000004164e-02
3.734788099999999758e+03 3.333478799999999865e+03 1.349999999999996168e-02
3.734944399999999860e+03 3.333478799999999865e+03 1.295999999999994726e-02
3.735100599999999758e+03 3.333478799999999865e+03 1.275999999999996581e-02
3.735217799999999897e+03 3.333478799999999865e+03 1.399999999999996386e-02
3.735374099999999999e+03 3.333478799999999865e+03 1.268000000000001244e-02
3.735530299999999897e+03 3.333478799999999865e+03 1.295999999999999062e-02
3.735686599999999999e+03 3.333478799999999865e+03 1.387000000000001947e-02
3.735803799999999683e+03 3.333478799999999865e+03 1.428000000000000970e-02
3.735960000000000036e+03 3.333478799999999865e+03 1.359000000000002741e-02
3.736116199999999935e+03 3.333478799999999865e+03 1.427999999999996633e-02
3.736233399999999619e+03 3.333478799999999865e+03 1.422000000000000347e-02
3.736389699999999721e+03 3.333478799999999865e+03 1.441000000000004257e-02
3.736545899999999619e+03 3.333478799999999865e+03 1.456000000000000523e-02
3.736663099999999758e+03 3.333478799999999865e+03 1.479000000000001841e-02
3.736819399999999860e+03 3.333478799999999865e+03 1.462000000000001493e-02
3.736975599999999758e+03 3.333478799999999865e+03 1.502999999999999475e-02
3.737092799999999897e+03 3.333478799999999865e+03 1.580999999999997338e-02
3.737249099999999999e+03 3.333478799999999865e+03 1.556000000000001653e-02
3.737405299999999897e+03 3.333478799999999865e+03 1.548999999999995693e-02
3.737522500000000036e+03 3.333478799999999865e+03 1.571999999999996664e-02
3.737678699999999935e+03 3.333478799999999865e+03 1.647000000000004016e-02
3.737835000000000036e+03 3.333478799999999865e+03 1.698000000000002979e-02
3.737952199999999721e+03 3.333478799999999865e+03 1.705000000000004776e-02
3.738108399999999619e+03 3.333478799999999865e+03 1.749000000000000554e-02
3.738264699999999721e+03 3.333478799999999865e+03 1.757000000000005085e-02
3.738381899999999860e+03 3.333478799999999865e+03 1.849000000000000296e-02
3.738538099999999758e+03 3.333478799999999865e+03 1.872000000000000747e-02
3.738694399999999860e+03 3.333478799999999865e+03 1.912000000000001199e-02
3.738850599999999758e+03 3.333478799999999865e+03 2.020000000000005472e-02
3.738967799999999897e+03 3.333478799999999865e+03 1.958999999999999977e-02
3.739124099999999999e+03 3.333478799999999865e+03 2.175000000000002973e-02
3.739280299999999897e+03 3.333478799999999865e+03 2.137000000000009378e-02
3.739397500000000036e+03 3.333478799999999865e+03 2.288000000000004613e-02
3.739553699999999935e+03 3.333478799999999865e+03 2.416000000000005990e-02
3.739710000000000036e+03 3.333478799999999865e+03 2.399000000000004948e-02
3.739827199999999721e+03 3.333478799999999865e+03 2.277000000000007490e-02
3.739983399999999619e+03 3.333478799999999865e+03 2.324000000000004534e-02
3.740139699999999721e+03 3.333478799999999865e+03 2.384999999999996498e-02
3.740256899999999860e+03 3.333478799999999865e+03 2.622000000000007658e-02
3.740413099999999758e+03 3.333478799999999865e+03 2.636999999999995944e-02
3.740569399999999860e+03 3.333478799999999865e+03 2.723000000000003890e-02
3.740686599999999999e+03 3.333478799999999865e+03 2.724999999999998604e-02
3.740842799999999897e+03 3.333478799999999865e+03 2.754999999999999463e-02
3.740999099999999999e+03 3.333478799999999865e+03 2.807000000000005671e-02
3.741116199999999935e+03 3.333478799999999865e+03 2.914000000000002005e-02
3.741272500000000036e+03 3.333478799999999865e+03 2.878999999999996146e-02
3.741428699999999935e+03 3.333478799999999865e+03 3.123000000000000428e-02
3.741545899999999619e+03 3.333478799999999865e+03 3.173999999999996269e-02
3.741702199999999721e+03 3.333478799999999865e+03 3.033999999999995728e-02
3.741858399999999619e+03 3.333478799999999865e+03 3.353000000000000425e-02
3.742014699999999721e+03 3.333478799999999865e+03 3.463999999999999024e-02
3.742131899999999860e+03 3.333478799999999865e+03 3.448999999999997207e-02
3.742288099999999758e+03 3.333478799999999865e+03 3.366999999999997772e-02
3.742444399999999860e+03 3.333478799999999865e+03 3.617999999999997607e-02
3.742561599999999999e+03 3.333478799999999865e+03 3.447999999999994125e-02
3.742717799999999897e+03 3.333478799999999865e+03 3.554999999999997051e-02
3.719710000000000036e+03 3.334025599999999940e+03 7.029999999999940810e-03
3.719866299999999683e+03 3.334025599999999940e+03 8.909999999999954415e-03
3.719983399999999619e+03 3.334025599999999940e+03 9.909999999999950099e-03
3.720139699999999721e+03 3.334025599999999940e+03 1.294999999999997195e-02
3.720295899999999619e+03 3.334025599999999940e+03 1.503999999999997353e-02
3.720413099999999758e+03 3.334025599999999940e+03 2.028999999999997472e-02
3.720569399999999860e+03 3.334025599999999940e+03 2.836999999999994734e-02
3.720725599999999758e+03 3.334025599999999940e+03 3.648000000000004017e-02
3.720881899999999860e+03 3.334025599999999940e+03 5.081999999999996243e-02
3.720999099999999999e+03 3.334025599999999940e+03 7.225999999999993539e-02
3.721155299999999897e+03 3.334025599999999940e+03 1.022000000000000131e-01
3.721272500000000036e+03 3.334025599999999940e+03 1.452100000000000057e-01
3.721428699999999935e+03 3.334025599999999940e+03 2.000699999999999701e-01
3.721585000000000036e+03 3.334025599999999940e+03 2.613699999999998802e-01
3.721741299999999683e+03 3.334025599999999940e+03 3.316799999999999193e-01
3.721858399999999619e+03 3.334025599999999940e+03 3.977200000000000180e-01
3.722014699999999721e+03 3.334025599999999940e+03 4.457399999999998585e-01
3.722170899999999619e+03 3.334025599999999940e+03 4.778299999999999215e-01
3.722288099999999758e+03 3.334025599999999940e+03 4.963499999999999024e-01
3.722444399999999860e+03 3.334025599999999940e+03 4.911299999999999555e-01
3.722600599999999758e+03 3.334025599999999940e+03 4.803099999999999592e-01
3.722717799999999897e+03 3.334025599999999940e+03 4.618900000000000228e-01
3.722874099999999999e+03 3.334025599999999940e+03 4.369899999999999896e-01
3.723030299999999897e+03 3.334025599999999940e+03 4.174399999999998112e-01
3.723147500000000036e+03 3.334025599999999940e+03 4.019899999999999585e-01
3.723303799999999683e+03 3.334025599999999940e+03 3.811100000000000598e-01
3.723460000000000036e+03 3.334025599999999940e+03 3.655599999999999405e-01
3.723577199999999721e+03 3.334025599999999940e+03 3.462099999999999067e-01
3.723733399999999619e+03 3.334025599999999940e+03 3.299599999999998645e-01
3.723889699999999721e+03 3.334025599999999940e+03 3.099999999999999978e-01
3.724045899999999619e+03 3.334025599999999940e+03 2.920099999999999918e-01
3.724163099999999758e+03 3.334025599999999940e+03 2.692200000000000704e-01
3.724319399999999860e+03 3.334025599999999940e+03 2.518599999999998618e-01
3.724436599999999999e+03 3.334025599999999940e+03 2.328400000000000747e-01
3.724592799999999897e+03 3.334025599999999940e+03 2.141299999999999315e-01
3.724749099999999999e+03 3.334025599999999940e+03 1.948399999999999854e-01
3.724905299999999897e+03 3.334025599999999940e+03 1.816400000000000237e-01
3.725022500000000036e+03 3.334025599999999940e+03 1.684499999999999331e-01
3.725178799999999683e+03 3.334025599999999940e+03 1.560400000000000675e-01
3.725295899999999619e+03 3.334025599999999940e+03 1.465899999999999703e-01
3.725452199999999721e+03 3.334025599999999940e+03 1.408199999999998342e-01
3.725608399999999619e+03 3.334025599999999940e+03 1.312599999999999600e-01
3.725764699999999721e+03 3.334025599999999940e+03 1.295100000000000140e-01
3.725881899999999860e+03 3.334025599999999940e+03 1.221600000000000463e-01
3.726038099999999758e+03 3.334025599999999940e+03 1.179100000000000009e-01
3.726194399999999860e+03 3.334025599999999940e+03 1.165899999999998882e-01
3.726311599999999999e+03 3.334025599999999940e+03 1.103999999999998594e-01
3.726467799999999897e+03 3.334025599999999940e+03 1.089600000000000013e-01
3.726624099999999999e+03 3.334025599999999940e+03 9.999999999999990841e-02
3.726741299999999683e+03 3.334025599999999940e+03 9.749999999999993394e-02
3.726897500000000036e+03 3.334025599999999940e+03 9.238999999999997215e-02
3.727053799999999683e+03 3.334025599999999940e+03 8.518999999999990469e-02
3.727170899999999619e+03 3.334025599999999940e+03 8.260999999999994736e-02
3.727327199999999721e+03 3.334025599999999940e+03 7.828000000000000236e-02
3.727483399999999619e+03 3.334025599999999940e+03 7.262999999999998624e-02
3.727639699999999721e+03 3.334025599999999940e+03 6.868000000000000493e-02
3.727756899999999860e+03 3.334025599999999940e+03 6.380999999999999173e-02
3.727913099999999758e+03 3.334025599999999940e+03 6.018999999999988942e-02
3.728030299999999897e+03 3.334025599999999940e+03 5.700999999999999818e-02
3.728186599999999999e+03 3.334025599999999940e+03 5.524999999999997968e-02
3.728342799999999897e+03 3.334025599999999940e+03 5.346999999999995506e-02
3.728499099999999999e+03 3.334025599999999940e+03 4.973999999999999949e-02
3.728616299999999683e+03 3.334025599999999940e+03 4.770999999999995383e-02
3.728772500000000036e+03 3.334025599999999940e+03 4.709000000000002767e-02
3.728928699999999935e+03 3.334025599999999940e+03 4.301000000000002738e-02
3.729045899999999619e+03 3.334025599999999940e+03 4.184000000000000913e-02
3.729202199999999721e+03 3.334025599999999940e+03 4.002000000000002083e-02
3.729319399999999860e+03 3.334025599999999940e+03 3.838999999999998664e-02
3.729475599999999758e+03 3.334025599999999940e+03 3.718999999999995920e-02
3.729631899999999860e+03 3.334025599999999940e+03 3.426999999999998103e-02
3.729788099999999758e+03 3.334025599999999940e+03 3.506000000000001476e-02
3.729905299999999897e+03 3.334025599999999940e+03 3.352999999999993486e-02
3.730061599999999999e+03 3.334025599999999940e+03 3.178999999999999881e-02
3.730217799999999897e+03 3.334025599999999940e+03 3.258000000000001173e-02
3.730335000000000036e+03 3.334025599999999940e+03 2.903999999999996515e-02
3.730491299999999683e+03 3.334025599999999940e+03 2.974000000000002683e-02
3.730647500000000036e+03 3.334025599999999940e+03 2.818000000000001753e-02
3.730764699999999721e+03 3.334025599999999940e+03 2.850000000000001837e-02
3.730920899999999619e+03 3.334025599999999940e+03 2.823000000000002938e-02
3.731077199999999721e+03 3.334025599999999940e+03 2.640000000000005884e-02
3.731194399999999860e+03 3.334025599999999940e+03 2.557999999999999857e-02
3.731350599999999758e+03 3.334025599999999940e+03 2.579000000000005247e-02
3.731506899999999860e+03 3.334025599999999940e+03 2.459000000000004932e-02
3.731624099999999999e+03 3.334025599999999940e+03 2.506999999999999854e-02
3.731780299999999897e+03 3.334025599999999940e+03 2.243000000000004365e-02
3.731936599999999999e+03 3.334025599999999940e+03 2.414000000000007112e-02
3.732092799999999897e+03 3.334025599999999940e+03 2.256000000000003142e-02
3.732210000000000036e+03 3.334025599999999940e+03 2.125000000000001540e-02
3.732366199999999935e+03 3.334025599999999940e+03 2.097000000000007539e-02
3.732522500000000036e+03 3.334025599999999940e+03 2.199000000000009628e-02
3.732639699999999721e+03 3.334025599999999940e+03 1.959000000000007610e-02
3.732795899999999619e+03 3.334025599999999940e+03 1.995000000000008225e-02
3.732952199999999721e+03 3.334025599999999940e+03 1.973999999999999713e-02
3.733069399999999860e+03 3.334025599999999940e+03 1.921000000000006383e-02
3.733225599999999758e+03 3.334025599999999940e+03 1.819000000000007763e-02
3.733381899999999860e+03 3.334025599999999940e+03 1.882000000000008666e-02
3.733499099999999999e+03 3.334025599999999940e+03 1.797000000000008313e-02
3.733655299999999897e+03 3.334025599999999940e+03 1.767000000000007801e-02
3.733811599999999999e+03 3.334025599999999940e+03 1.783000000000006108e-02
3.733928799999999683e+03 3.334025599999999940e+03 1.729000000000000328e-02
3.734085000000000036e+03 3.334025599999999940e+03 1.845000000000001847e-02
3.734241199999999935e+03 3.334025599999999940e+03 1.706999999999998796e-02
3.734358399999999619e+03 3.334025599999999940e+03 1.577000000000002705e-02
3.734514699999999721e+03 3.334025599999999940e+03 1.621000000000004035e-02
3.734670899999999619e+03 3.334025599999999940e+03 1.638000000000006812e-02
3.734788099999999758e+03 3.334025599999999940e+03 1.582000000000004583e-02
3.734944399999999860e+03 3.334025599999999940e+03 1.534999999999997998e-02
3.735100599999999758e+03 3.334025599999999940e+03 1.572999999999999746e-02
3.735217799999999897e+03 3.334025599999999940e+03 1.509000000000000619e-02
3.735374099999999999e+03 3.334025599999999940e+03 1.671000000000002692e-02
3.735530299999999897e+03 3.334025599999999940e+03 1.598000000000004625e-02
3.735686599999999999e+03 3.334025599999999940e+03 1.661000000000002058e-02
3.735803799999999683e+03 3.334025599999999940e+03 1.599000000000004584e-02
3.735960000000000036e+03 3.334025599999999940e+03 1.541000000000001743e-02
3.736116199999999935e+03 3.334025599999999940e+03 1.553999999999997224e-02
3.736233399999999619e+03 3.334025599999999940e+03 1.706000000000001612e-02
3.736389699999999721e+03 3.334025599999999940e+03 1.694000000000003142e-02
3.736545899999999619e+03 3.334025599999999940e+03 1.683000000000002896e-02
3.736663099999999758e+03 3.334025599999999940e+03 1.695000000000002754e-02
3.736819399999999860e+03 3.334025599999999940e+03 1.755000000000003085e-02
3.736975599999999758e+03 3.334025599999999940e+03 1.747999999999998860e-02
3.737092799999999897e+03 3.334025599999999940e+03 1.841999999999996071e-02
3.737249099999999999e+03 3.334025599999999940e+03 1.818000000000003294e-02
3.737405299999999897e+03 3.334025599999999940e+03 1.860999999999995297e-02
3.737522500000000036e+03 3.334025599999999940e+03 1.888999999999995891e-02
3.737678699999999935e+03 3.334025599999999940e+03 1.967000000000003815e-02
3.737835000000000036e+03 3.334025599999999940e+03 2.026000000000004533e-02
3.737952199999999721e+03 3.334025599999999940e+03 2.049999999999998351e-02
3.738108399999999619e+03 3.334025599999999940e+03 1.992000000000001755e-02
3.738264699999999721e+03 3.334025599999999940e+03 2.070999999999998883e-02
3.738381899999999860e+03 3.334025599999999940e+03 2.121999999999995765e-02
3.738538099999999758e+03 3.334025599999999940e+03 2.302999999999996369e-02
3.738694399999999860e+03 3.334025599999999940e+03 2.345000000000000556e-02
3.738850599999999758e+03 3.334025599999999940e+03 2.392000000000007315e-02
3.738967799999999897e+03 3.334025599999999940e+03 2.471000000000004443e-02
3.739124099999999999e+03 3.334025599999999940e+03 2.414999999999999439e-02
3.739280299999999897e+03 3.334025599999999940e+03 2.431999999999993542e-02
3.739397500000000036e+03 3.334025599999999940e+03 2.632999999999997148e-02
3.739553699999999935e+03 3.334025599999999940e+03 2.623999999999993699e-02
3.739710000000000036e+03 3.334025599999999940e+03 2.679999999999994192e-02
3.739827199999999721e+03 3.334025599999999940e+03 2.809999999999997916e-02
3.739983399999999619e+03 3.334025599999999940e+03 2.710999999999992582e-02
3.740139699999999721e+03 3.334025599999999940e+03 3.044999999999998749e-02
3.740256899999999860e+03 3.334025599999999940e+03 2.927999999999994843e-02
3.740413099999999758e+03 3.334025599999999940e+03 2.967999999999994254e-02
3.740569399999999860e+03 3.334025599999999940e+03 2.928999999999989945e-02
3.740686599999999999e+03 3.334025599999999940e+03 3.104999999999995611e-02
3.740842799999999897e+03 3.334025599999999940e+03 3.232999999999995600e-02
3.740999099999999999e+03 3.334025599999999940e+03 3.255999999999992234e-02
3.741116199999999935e+03 3.334025599999999940e+03 3.395000000000003570e-02
3.741272500000000036e+03 3.334025599999999940e+03 3.516999999999997212e-02
3.741428699999999935e+03 3.334025599999999940e+03 3.423000000000003124e-02
3.741545899999999619e+03 3.334025599999999940e+03 3.655999999999993283e-02
3.741702199999999721e+03 3.334025599999999940e+03 3.750999999999996004e-02
3.741858399999999619e+03 3.334025599999999940e+03 3.815999999999998560e-02
3.742014699999999721e+03 3.334025599999999940e+03 3.966999999999992754e-02
3.742131899999999860e+03 3.334025599999999940e+03 4.107999999999992907e-02
3.742288099999999758e+03 3.334025599999999940e+03 4.078000000000000375e-02
3.742444399999999860e+03 3.334025599999999940e+03 4.160999999999994564e-02
3.742561599999999999e+03 3.334025599999999940e+03 4.218999999999994283e-02
3.742717799999999897e+03 3.334025599999999940e+03 4.329999999999990801e-02
3.719710000000000036e+03 3.334494400000000041e+03 4.379999999999943834e-03
3.719866299999999683e+03 3.334494400000000041e+03 5.839999999999992766e-03
3.719983399999999619e+03 3.334494400000000041e+03 6.420000000000003829e-03
3.720139699999999721e+03 3.334494400000000041e+03 7.839999999999991073e-03
3.720295899999999619e+03 3.334494400000000041e+03 9.159999999999980658e-03
3.720413099999999758e+03 3.334494400000000041e+03 1.140000000000001429e-02
3.720569399999999860e+03 3.334494400000000041e+03 1.379999999999997722e-02
3.720725599999999758e+03 3.334494400000000041e+03 1.670000000000004814e-02
3.720881899999999860e+03 3.334494400000000041e+03 2.076999999999999333e-02
3.720999099999999999e+03 3.334494400000000041e+03 2.737999999999999115e-02
3.721155299999999897e+03 3.334494400000000041e+03 3.494000000000004741e-02
3.721272500000000036e+03 3.334494400000000041e+03 5.087000000000003325e-02
3.721428699999999935e+03 3.334494400000000041e+03 7.157000000000000861e-02
3.721585000000000036e+03 3.334494400000000041e+03 1.042400000000000410e-01
3.721741299999999683e+03 3.334494400000000041e+03 1.429900000000000337e-01
3.721858399999999619e+03 3.334494400000000041e+03 2.027800000000000158e-01
3.722014699999999721e+03 3.334494400000000041e+03 2.742599999999999483e-01
3.722170899999999619e+03 3.334494400000000041e+03 3.537799999999999834e-01
3.722288099999999758e+03 3.334494400000000041e+03 4.284099999999999020e-01
3.722444399999999860e+03 3.334494400000000041e+03 4.888599999999999057e-01
3.722600599999999758e+03 3.334494400000000041e+03 5.398399999999998755e-01
3.722717799999999897e+03 3.334494400000000041e+03 5.777400000000000313e-01
3.722874099999999999e+03 3.334494400000000041e+03 5.759499999999997399e-01
3.723030299999999897e+03 3.334494400000000041e+03 5.674699999999998079e-01
3.723147500000000036e+03 3.334494400000000041e+03 5.508199999999999763e-01
3.723303799999999683e+03 3.334494400000000041e+03 5.229099999999998749e-01
3.723460000000000036e+03 3.334494400000000041e+03 5.022199999999997777e-01
3.723577199999999721e+03 3.334494400000000041e+03 4.780199999999998894e-01
3.723733399999999619e+03 3.334494400000000041e+03 4.580799999999999317e-01
3.723889699999999721e+03 3.334494400000000041e+03 4.341399999999999149e-01
3.724045899999999619e+03 3.334494400000000041e+03 4.103699999999997905e-01
3.724163099999999758e+03 3.334494400000000041e+03 3.929999999999999050e-01
3.724319399999999860e+03 3.334494400000000041e+03 3.664499999999999424e-01
3.724436599999999999e+03 3.334494400000000041e+03 3.461699999999998667e-01
3.724592799999999897e+03 3.334494400000000041e+03 3.240699999999998582e-01
3.724749099999999999e+03 3.334494400000000041e+03 3.004499999999998838e-01
3.724905299999999897e+03 3.334494400000000041e+03 2.834999999999999742e-01
3.725022500000000036e+03 3.334494400000000041e+03 2.609699999999999243e-01
3.725178799999999683e+03 3.334494400000000041e+03 2.396699999999999664e-01
3.725295899999999619e+03 3.334494400000000041e+03 2.225999999999999368e-01
3.725452199999999721e+03 3.334494400000000041e+03 2.084999999999998244e-01
3.725608399999999619e+03 3.334494400000000041e+03 1.936099999999998933e-01
3.725764699999999721e+03 3.334494400000000041e+03 1.768099999999999117e-01
3.725881899999999860e+03 3.334494400000000041e+03 1.684999999999999554e-01
3.726038099999999758e+03 3.334494400000000041e+03 1.590999999999999359e-01
3.726194399999999860e+03 3.334494400000000041e+03 1.513199999999998713e-01
3.726311599999999999e+03 3.334494400000000041e+03 1.474399999999997657e-01
3.726467799999999897e+03 3.334494400000000041e+03 1.430599999999999095e-01
3.726624099999999999e+03 3.334494400000000041e+03 1.351199999999998236e-01
3.726741299999999683e+03 3.334494400000000041e+03 1.296899999999998887e-01
3.726897500000000036e+03 3.334494400000000041e+03 1.237999999999998824e-01
3.727053799999999683e+03 3.334494400000000041e+03 1.192799999999998029e-01
3.727170899999999619e+03 3.334494400000000041e+03 1.133899999999998937e-01
3.727327199999999721e+03 3.334494400000000041e+03 1.052299999999999625e-01
3.727483399999999619e+03 3.334494400000000041e+03 9.963999999999986756e-02
3.727639699999999721e+03 3.334494400000000041e+03 9.335999999999991528e-02
3.727756899999999860e+03 3.334494400000000041e+03 9.107999999999989715e-02
3.727913099999999758e+03 3.334494400000000041e+03 8.302999999999990943e-02
3.728030299999999897e+03 3.334494400000000041e+03 8.069999999999988294e-02
3.728186599999999999e+03 3.334494400000000041e+03 7.602999999999997260e-02
3.728342799999999897e+03 3.334494400000000041e+03 6.982999999999991991e-02
3.728499099999999999e+03 3.334494400000000041e+03 6.612999999999988332e-02
3.728616299999999683e+03 3.334494400000000041e+03 6.457999999999990137e-02
3.728772500000000036e+03 3.334494400000000041e+03 6.026999999999996943e-02
3.728928699999999935e+03 3.334494400000000041e+03 5.621999999999997832e-02
3.729045899999999619e+03 3.334494400000000041e+03 5.546999999999994990e-02
3.729202199999999721e+03 3.334494400000000041e+03 5.270999999999999297e-02
3.729319399999999860e+03 3.334494400000000041e+03 5.196999999999998149e-02
3.729475599999999758e+03 3.334494400000000041e+03 4.873999999999988758e-02
3.729631899999999860e+03 3.334494400000000041e+03 4.817999999999995203e-02
3.729788099999999758e+03 3.334494400000000041e+03 4.651999999999999191e-02
3.729905299999999897e+03 3.334494400000000041e+03 4.544999999999994184e-02
3.730061599999999999e+03 3.334494400000000041e+03 4.359999999999994436e-02
3.730217799999999897e+03 3.334494400000000041e+03 4.185999999999998750e-02
3.730335000000000036e+03 3.334494400000000041e+03 4.169999999999995238e-02
3.730491299999999683e+03 3.334494400000000041e+03 3.984999999999999654e-02
3.730647500000000036e+03 3.334494400000000041e+03 3.926999999999997160e-02
3.730764699999999721e+03 3.334494400000000041e+03 3.678999999999998938e-02
3.730920899999999619e+03 3.334494400000000041e+03 3.676000000000002182e-02
3.731077199999999721e+03 3.334494400000000041e+03 3.597000000000000891e-02
3.731194399999999860e+03 3.334494400000000041e+03 3.391999999999996407e-02
3.731350599999999758e+03 3.334494400000000041e+03 3.443000000000000921e-02
3.731506899999999860e+03 3.334494400000000041e+03 3.402999999999998387e-02
3.731624099999999999e+03 3.334494400000000041e+03 3.312999999999995115e-02
3.731780299999999897e+03 3.334494400000000041e+03 3.230000000000004395e-02
3.731936599999999999e+03 3.334494400000000041e+03 3.086000000000005059e-02
3.732092799999999897e+03 3.334494400000000041e+03 3.015000000000001706e-02
3.732210000000000036e+03 3.334494400000000041e+03 2.899999999999999453e-02
3.732366199999999935e+03 3.334494400000000041e+03 2.947000000000004477e-02
3.732522500000000036e+03 3.334494400000000041e+03 2.819000000000006570e-02
3.732639699999999721e+03 3.334494400000000041e+03 2.813000000000001957e-02
3.732795899999999619e+03 3.334494400000000041e+03 2.647000000000009415e-02
3.732952199999999721e+03 3.334494400000000041e+03 2.543999999999997652e-02
3.733069399999999860e+03 3.334494400000000041e+03 2.468000000000002137e-02
3.733225599999999758e+03 3.334494400000000041e+03 2.512000000000006242e-02
3.733381899999999860e+03 3.334494400000000041e+03 2.418000000000005215e-02
3.733499099999999999e+03 3.334494400000000041e+03 2.451000000000005258e-02
3.733655299999999897e+03 3.334494400000000041e+03 2.321000000000001881e-02
3.733811599999999999e+03 3.334494400000000041e+03 2.247000000000006284e-02
3.733928799999999683e+03 3.334494400000000041e+03 2.235000000000000181e-02
3.734085000000000036e+03 3.334494400000000041e+03 2.154999999999999277e-02
3.734241199999999935e+03 3.334494400000000041e+03 2.132000000000001255e-02
3.734358399999999619e+03 3.334494400000000041e+03 2.087000000000001701e-02
3.734514699999999721e+03 3.334494400000000041e+03 2.167000000000002952e-02
3.734670899999999619e+03 3.334494400000000041e+03 2.143000000000001501e-02
3.734788099999999758e+03 3.334494400000000041e+03 1.970000000000000223e-02
3.734944399999999860e+03 3.334494400000000041e+03 2.031999999999998044e-02
3.735100599999999758e+03 3.334494400000000041e+03 1.932999999999998608e-02
3.735217799999999897e+03 3.334494400000000041e+03 2.091000000000003273e-02
3.735374099999999999e+03 3.334494400000000041e+03 2.038000000000002310e-02
3.735530299999999897e+03 3.334494400000000041e+03 1.976000000000004142e-02
3.735686599999999999e+03 3.334494400000000041e+03 2.026000000000000717e-02
3.735803799999999683e+03 3.334494400000000041e+03 1.913000000000003933e-02
3.735960000000000036e+03 3.334494400000000041e+03 1.962000000000000202e-02
3.736116199999999935e+03 3.334494400000000041e+03 2.055000000000001270e-02
3.736233399999999619e+03 3.334494400000000041e+03 1.999000000000002164e-02
3.736389699999999721e+03 3.334494400000000041e+03 2.013999999999997736e-02
3.736545899999999619e+03 3.334494400000000041e+03 2.085000000000006293e-02
3.736663099999999758e+03 3.334494400000000041e+03 2.057000000000000495e-02
3.736819399999999860e+03 3.334494400000000041e+03 2.004000000000002307e-02
3.736975599999999758e+03 3.334494400000000041e+03 2.148000000000004420e-02
3.737092799999999897e+03 3.334494400000000041e+03 2.227999999999996650e-02
3.737249099999999999e+03 3.334494400000000041e+03 2.154000000000002440e-02
3.737405299999999897e+03 3.334494400000000041e+03 2.198999999999991239e-02
3.737522500000000036e+03 3.334494400000000041e+03 2.199000000000004423e-02
3.737678699999999935e+03 3.334494400000000041e+03 2.192000000000005749e-02
3.737835000000000036e+03 3.334494400000000041e+03 2.294000000000001593e-02
3.737952199999999721e+03 3.334494400000000041e+03 2.291000000000000328e-02
3.738108399999999619e+03 3.334494400000000041e+03 2.349000000000000393e-02
3.738264699999999721e+03 3.334494400000000041e+03 2.432000000000004644e-02
3.738381899999999860e+03 3.334494400000000041e+03 2.458999999999995564e-02
3.738538099999999758e+03 3.334494400000000041e+03 2.633000000000002699e-02
3.738694399999999860e+03 3.334494400000000041e+03 2.603000000000000799e-02
3.738850599999999758e+03 3.334494400000000041e+03 2.717000000000003440e-02
3.738967799999999897e+03 3.334494400000000041e+03 2.799999999999992772e-02
3.739124099999999999e+03 3.334494400000000041e+03 2.874999999999995615e-02
3.739280299999999897e+03 3.334494400000000041e+03 2.957999999999999866e-02
3.739397500000000036e+03 3.334494400000000041e+03 2.999999999999996420e-02
3.739553699999999935e+03 3.334494400000000041e+03 3.107000000000001427e-02
3.739710000000000036e+03 3.334494400000000041e+03 3.169000000000000289e-02
3.739827199999999721e+03 3.334494400000000041e+03 3.178999999999998494e-02
3.739983399999999619e+03 3.334494400000000041e+03 3.323000000000006504e-02
3.740139699999999721e+03 3.334494400000000041e+03 3.424999999999989164e-02
3.740256899999999860e+03 3.334494400000000041e+03 3.544000000000005479e-02
3.740413099999999758e+03 3.334494400000000041e+03 3.641999999999998017e-02
3.740569399999999860e+03 3.334494400000000041e+03 3.483999999999999597e-02
3.740686599999999999e+03 3.334494400000000041e+03 3.675999999999995244e-02
3.740842799999999897e+03 3.334494400000000041e+03 3.797999999999995130e-02
3.740999099999999999e+03 3.334494400000000041e+03 3.930999999999994221e-02
3.741116199999999935e+03 3.334494400000000041e+03 3.865000000000005237e-02
3.741272500000000036e+03 3.334494400000000041e+03 3.982000000000002204e-02
3.741428699999999935e+03 3.334494400000000041e+03 4.104999999999997540e-02
3.741545899999999619e+03 3.334494400000000041e+03 4.311000000000001636e-02
3.741702199999999721e+03 3.334494400000000041e+03 4.263999999999995572e-02
3.741858399999999619e+03 3.334494400000000041e+03 4.482999999999999485e-02
3.742014699999999721e+03 3.334494400000000041e+03 4.596999999999993453e-02
3.742131899999999860e+03 3.334494400000000041e+03 4.620999999999998720e-02
3.742288099999999758e+03 3.334494400000000041e+03 4.756000000000000505e-02
3.742444399999999860e+03 3.334494400000000041e+03 4.807999999999993529e-02
3.742561599999999999e+03 3.334494400000000041e+03 5.124000000000000082e-02
3.742717799999999897e+03 3.334494400000000041e+03 4.955999999999992356e-02
3.719710000000000036e+03 3.335041200000000117e+03 4.059999999999946464e-03
3.719866299999999683e+03 3.335041200000000117e+03 4.339999999999985363e-03
3.719983399999999619e+03 3.335041200000000117e+03 4.840000000000028307e-03
3.720139699999999721e+03 3.335041200000000117e+03 5.639999999999967956e-03
3.720295899999999619e+03 3.335041200000000117e+03 6.200000000000039681e-03
3.720413099999999758e+03 3.335041200000000117e+03 7.530000000000000235e-03
3.720569399999999860e+03 3.335041200000000117e+03 8.279999999999985288e-03
3.720725599999999758e+03 3.335041200000000117e+03 9.409999999999972206e-03
3.720881899999999860e+03 3.335041200000000117e+03 1.132999999999997551e-02
3.720999099999999999e+03 3.335041200000000117e+03 1.418999999999998561e-02
3.721155299999999897e+03 3.335041200000000117e+03 1.723999999999996716e-02
3.721272500000000036e+03 3.335041200000000117e+03 2.098000000000004722e-02
3.721428699999999935e+03 3.335041200000000117e+03 2.810000000000000345e-02
3.721585000000000036e+03 3.335041200000000117e+03 3.544000000000004091e-02
3.721741299999999683e+03 3.335041200000000117e+03 4.768999999999999628e-02
3.721858399999999619e+03 3.335041200000000117e+03 7.083000000000003182e-02
3.722014699999999721e+03 3.335041200000000117e+03 9.939999999999994673e-02
3.722170899999999619e+03 3.335041200000000117e+03 1.418000000000000371e-01
3.722288099999999758e+03 3.335041200000000117e+03 2.032699999999999785e-01
3.722444399999999860e+03 3.335041200000000117e+03 2.754499999999999726e-01
3.722600599999999758e+03 3.335041200000000117e+03 3.665899999999999714e-01
3.722717799999999897e+03 3.335041200000000117e+03 4.600499999999999035e-01
3.722874099999999999e+03 3.335041200000000117e+03 5.442499999999999005e-01
3.723030299999999897e+03 3.335041200000000117e+03 6.150599999999998291e-01
3.723147500000000036e+03 3.335041200000000117e+03 6.621599999999998598e-01
3.723303799999999683e+03 3.335041200000000117e+03 6.777899999999998926e-01
3.723460000000000036e+03 3.335041200000000117e+03 6.769799999999999152e-01
3.723577199999999721e+03 3.335041200000000117e+03 6.496699999999999697e-01
3.723733399999999619e+03 3.335041200000000117e+03 6.246099999999998875e-01
3.723889699999999721e+03 3.335041200000000117e+03 6.050799999999997292e-01
3.724045899999999619e+03 3.335041200000000117e+03 5.676099999999998369e-01
3.724163099999999758e+03 3.335041200000000117e+03 5.357800000000000340e-01
3.724319399999999860e+03 3.335041200000000117e+03 5.146099999999999008e-01
3.724436599999999999e+03 3.335041200000000117e+03 4.840599999999998237e-01
3.724592799999999897e+03 3.335041200000000117e+03 4.645099999999997564e-01
3.724749099999999999e+03 3.335041200000000117e+03 4.391899999999998028e-01
3.724905299999999897e+03 3.335041200000000117e+03 4.112299999999998179e-01
3.725022500000000036e+03 3.335041200000000117e+03 3.868599999999998706e-01
3.725178799999999683e+03 3.335041200000000117e+03 3.604899999999998661e-01
3.725295899999999619e+03 3.335041200000000117e+03 3.347100000000000075e-01
3.725452199999999721e+03 3.335041200000000117e+03 3.095899999999998098e-01
3.725608399999999619e+03 3.335041200000000117e+03 2.887199999999999211e-01
3.725764699999999721e+03 3.335041200000000117e+03 2.683799999999998964e-01
3.725881899999999860e+03 3.335041200000000117e+03 2.481399999999999162e-01
3.726038099999999758e+03 3.335041200000000117e+03 2.374699999999999311e-01
3.726194399999999860e+03 3.335041200000000117e+03 2.146999999999998909e-01
3.726311599999999999e+03 3.335041200000000117e+03 2.028199999999997782e-01
3.726467799999999897e+03 3.335041200000000117e+03 1.955700000000000216e-01
3.726624099999999999e+03 3.335041200000000117e+03 1.827199999999999658e-01
3.726741299999999683e+03 3.335041200000000117e+03 1.755499999999999283e-01
3.726897500000000036e+03 3.335041200000000117e+03 1.665899999999999048e-01
3.727053799999999683e+03 3.335041200000000117e+03 1.591799999999999049e-01
3.727170899999999619e+03 3.335041200000000117e+03 1.554099999999999648e-01
3.727327199999999721e+03 3.335041200000000117e+03 1.417799999999999894e-01
3.727483399999999619e+03 3.335041200000000117e+03 1.369599999999998874e-01
3.727639699999999721e+03 3.335041200000000117e+03 1.314499999999999835e-01
3.727756899999999860e+03 3.335041200000000117e+03 1.230200000000000182e-01
3.727913099999999758e+03 3.335041200000000117e+03 1.154499999999999693e-01
3.728030299999999897e+03 3.335041200000000117e+03 1.091999999999999221e-01
3.728186599999999999e+03 3.335041200000000117e+03 1.059000000000000496e-01
3.728342799999999897e+03 3.335041200000000117e+03 9.480000000000002314e-02
3.728499099999999999e+03 3.335041200000000117e+03 9.327000000000003344e-02
3.728616299999999683e+03 3.335041200000000117e+03 8.687000000000000277e-02
3.728772500000000036e+03 3.335041200000000117e+03 8.198000000000003895e-02
3.728928699999999935e+03 3.335041200000000117e+03 7.699000000000005839e-02
3.729045899999999619e+03 3.335041200000000117e+03 7.315000000000008995e-02
3.729202199999999721e+03 3.335041200000000117e+03 7.025000000000003464e-02
3.729319399999999860e+03 3.335041200000000117e+03 6.698000000000003951e-02
3.729475599999999758e+03 3.335041200000000117e+03 6.540000000000001368e-02
3.729631899999999860e+03 3.335041200000000117e+03 6.314000000000004331e-02
3.729788099999999758e+03 3.335041200000000117e+03 6.281000000000001859e-02
3.729905299999999897e+03 3.335041200000000117e+03 6.120999999999998664e-02
3.730061599999999999e+03 3.335041200000000117e+03 5.884999999999998566e-02
3.730217799999999897e+03 3.335041200000000117e+03 5.604000000000000647e-02
3.730335000000000036e+03 3.335041200000000117e+03 5.542999999999998623e-02
3.730491299999999683e+03 3.335041200000000117e+03 5.469000000000001638e-02
3.730647500000000036e+03 3.335041200000000117e+03 5.331000000000006567e-02
3.730764699999999721e+03 3.335041200000000117e+03 5.034999999999997117e-02
3.730920899999999619e+03 3.335041200000000117e+03 4.981000000000000011e-02
3.731077199999999721e+03 3.335041200000000117e+03 4.871000000000004493e-02
3.731194399999999860e+03 3.335041200000000117e+03 4.753999999999992260e-02
3.731350599999999758e+03 3.335041200000000117e+03 4.705999999999992134e-02
3.731506899999999860e+03 3.335041200000000117e+03 4.391999999999993132e-02
3.731624099999999999e+03 3.335041200000000117e+03 4.272999999999992082e-02
3.731780299999999897e+03 3.335041200000000117e+03 4.268999999999997796e-02
3.731936599999999999e+03 3.335041200000000117e+03 4.170999999999999708e-02
3.732092799999999897e+03 3.335041200000000117e+03 4.057000000000001577e-02
3.732210000000000036e+03 3.335041200000000117e+03 3.987999999999999184e-02
3.732366199999999935e+03 3.335041200000000117e+03 3.989999999999994246e-02
3.732522500000000036e+03 3.335041200000000117e+03 3.872999999999998666e-02
3.732639699999999721e+03 3.335041200000000117e+03 3.797999999999999293e-02
3.732795899999999619e+03 3.335041200000000117e+03 3.736000000000001819e-02
3.732952199999999721e+03 3.335041200000000117e+03 3.583999999999992747e-02
3.733069399999999860e+03 3.335041200000000117e+03 3.483999999999998209e-02
3.733225599999999758e+03 3.335041200000000117e+03 3.296999999999999237e-02
3.733381899999999860e+03 3.335041200000000117e+03 3.180999999999999106e-02
3.733499099999999999e+03 3.335041200000000117e+03 3.229999999999998844e-02
3.733655299999999897e+03 3.335041200000000117e+03 3.080999999999996242e-02
3.733811599999999999e+03 3.335041200000000117e+03 3.124000000000000735e-02
3.733928799999999683e+03 3.335041200000000117e+03 2.918999999999993128e-02
3.734085000000000036e+03 3.335041200000000117e+03 2.914999999999993985e-02
3.734241199999999935e+03 3.335041200000000117e+03 2.952999999999991743e-02
3.734358399999999619e+03 3.335041200000000117e+03 2.874999999999994227e-02
3.734514699999999721e+03 3.335041200000000117e+03 2.639999999999998251e-02
3.734670899999999619e+03 3.335041200000000117e+03 2.630999999999998618e-02
3.734788099999999758e+03 3.335041200000000117e+03 2.666999999999998885e-02
3.734944399999999860e+03 3.335041200000000117e+03 2.603999999999988615e-02
3.735100599999999758e+03 3.335041200000000117e+03 2.630999999999996883e-02
3.735217799999999897e+03 3.335041200000000117e+03 2.562999999999993755e-02
3.735374099999999999e+03 3.335041200000000117e+03 2.531999999999997447e-02
3.735530299999999897e+03 3.335041200000000117e+03 2.451000000000001094e-02
3.735686599999999999e+03 3.335041200000000117e+03 2.535000000000001835e-02
3.735803799999999683e+03 3.335041200000000117e+03 2.464000000000000218e-02
3.735960000000000036e+03 3.335041200000000117e+03 2.563999999999990245e-02
3.736116199999999935e+03 3.335041200000000117e+03 2.400999999999998968e-02
3.736233399999999619e+03 3.335041200000000117e+03 2.445999999999994359e-02
3.736389699999999721e+03 3.335041200000000117e+03 2.483000000000001525e-02
3.736545899999999619e+03 3.335041200000000117e+03 2.446999999999996400e-02
3.736663099999999758e+03 3.335041200000000117e+03 2.257999999999999591e-02
3.736819399999999860e+03 3.335041200000000117e+03 2.562999999999999307e-02
3.736975599999999758e+03 3.335041200000000117e+03 2.606000000000004493e-02
3.737092799999999897e+03 3.335041200000000117e+03 2.516999999999993201e-02
3.737249099999999999e+03 3.335041200000000117e+03 2.595999999999997962e-02
3.737405299999999897e+03 3.335041200000000117e+03 2.775999999999995485e-02
3.737522500000000036e+03 3.335041200000000117e+03 2.851000000000000409e-02
3.737678699999999935e+03 3.335041200000000117e+03 2.809000000000002814e-02
3.737835000000000036e+03 3.335041200000000117e+03 2.836000000000002408e-02
3.737952199999999721e+03 3.335041200000000117e+03 2.846999999999991898e-02
3.738108399999999619e+03 3.335041200000000117e+03 2.814999999999994243e-02
3.738264699999999721e+03 3.335041200000000117e+03 2.975999999999996010e-02
3.738381899999999860e+03 3.335041200000000117e+03 3.101000000000001325e-02
3.738538099999999758e+03 3.335041200000000117e+03 3.040999999999995790e-02
3.738694399999999860e+03 3.335041200000000117e+03 3.104000000000002590e-02
3.738850599999999758e+03 3.335041200000000117e+03 3.219000000000007272e-02
3.738967799999999897e+03 3.335041200000000117e+03 3.250999999999996254e-02
3.739124099999999999e+03 3.335041200000000117e+03 3.361000000000002180e-02
3.739280299999999897e+03 3.335041200000000117e+03 3.455999999999995881e-02
3.739397500000000036e+03 3.335041200000000117e+03 3.665000000000003672e-02
3.739553699999999935e+03 3.335041200000000117e+03 3.682000000000001938e-02
3.739710000000000036e+03 3.335041200000000117e+03 3.724000000000005084e-02
3.739827199999999721e+03 3.335041200000000117e+03 3.854000000000004644e-02
3.739983399999999619e+03 3.335041200000000117e+03 3.859999999999998155e-02
3.740139699999999721e+03 3.335041200000000117e+03 4.076999999999993823e-02
3.740256899999999860e+03 3.335041200000000117e+03 4.124999999999994643e-02
3.740413099999999758e+03 3.335041200000000117e+03 4.027000000000006963e-02
3.740569399999999860e+03 3.335041200000000117e+03 4.413000000000005807e-02
3.740686599999999999e+03 3.335041200000000117e+03 4.320000000000007168e-02
3.740842799999999897e+03 3.335041200000000117e+03 4.388999999999997070e-02
3.740999099999999999e+03 3.335041200000000117e+03 4.694999999999998480e-02
3.741116199999999935e+03 3.335041200000000117e+03 4.734000000000002095e-02
3.741272500000000036e+03 3.335041200000000117e+03 4.812000000000000999e-02
3.741428699999999935e+03 3.335041200000000117e+03 4.784000000000002834e-02
3.741545899999999619e+03 3.335041200000000117e+03 5.133000000000004920e-02
3.741702199999999721e+03 3.335041200000000117e+03 4.987000000000004624e-02
3.741858399999999619e+03 3.335041200000000117e+03 5.284000000000001196e-02
3.742014699999999721e+03 3.335041200000000117e+03 5.354999999999993793e-02
3.742131899999999860e+03 3.335041200000000117e+03 5.652000000000002855e-02
3.742288099999999758e+03 3.335041200000000117e+03 5.566999999999999033e-02
3.742444399999999860e+03 3.335041200000000117e+03 5.829000000000004317e-02
3.742561599999999999e+03 3.335041200000000117e+03 6.027999999999997943e-02
3.742717799999999897e+03 3.335041200000000117e+03 5.954000000000000264e-02
3.719710000000000036e+03 3.335510000000000218e+03 4.009999999999938093e-03
3.719866299999999683e+03 3.335510000000000218e+03 4.700000000000004521e-03
3.719983399999999619e+03 3.335510000000000218e+03 4.450000000000004299e-03
3.720139699999999721e+03 3.335510000000000218e+03 4.799999999999985702e-03
3.720295899999999619e+03 3.335510000000000218e+03 4.780000000000029885e-03
3.720413099999999758e+03 3.335510000000000218e+03 5.269999999999982164e-03
3.720569399999999860e+03 3.335510000000000218e+03 5.799999999999964906e-03
3.720725599999999758e+03 3.335510000000000218e+03 6.279999999999975706e-03
3.720881899999999860e+03 3.335510000000000218e+03 6.769999999999928852e-03
3.720999099999999999e+03 3.335510000000000218e+03 8.609999999999945822e-03
3.721155299999999897e+03 3.335510000000000218e+03 1.001000000000003623e-02
3.721272500000000036e+03 3.335510000000000218e+03 1.108000000000000998e-02
3.721428699999999935e+03 3.335510000000000218e+03 1.438000000000000909e-02
3.721585000000000036e+03 3.335510000000000218e+03 1.741999999999999799e-02
3.721741299999999683e+03 3.335510000000000218e+03 2.117999999999999050e-02
3.721858399999999619e+03 3.335510000000000218e+03 2.903000000000001760e-02
3.722014699999999721e+03 3.335510000000000218e+03 3.697999999999996429e-02
3.722170899999999619e+03 3.335510000000000218e+03 5.108000000000009061e-02
3.722288099999999758e+03 3.335510000000000218e+03 7.083000000000000407e-02
3.722444399999999860e+03 3.335510000000000218e+03 9.955999999999998185e-02
3.722600599999999758e+03 3.335510000000000218e+03 1.428699999999999137e-01
3.722717799999999897e+03 3.335510000000000218e+03 1.995000000000000107e-01
3.722874099999999999e+03 3.335510000000000218e+03 2.831199999999999273e-01
3.723030299999999897e+03 3.335510000000000218e+03 3.854899999999997773e-01
3.723147500000000036e+03 3.335510000000000218e+03 4.895599999999999397e-01
3.723303799999999683e+03 3.335510000000000218e+03 5.920899999999997831e-01
3.723460000000000036e+03 3.335510000000000218e+03 6.853200000000000403e-01
3.723577199999999721e+03 3.335510000000000218e+03 7.454199999999997495e-01
3.723733399999999619e+03 3.335510000000000218e+03 7.716999999999998305e-01
3.723889699999999721e+03 3.335510000000000218e+03 7.825600000000000334e-01
3.724045899999999619e+03 3.335510000000000218e+03 7.680099999999998595e-01
3.724163099999999758e+03 3.335510000000000218e+03 7.333300000000000374e-01
3.724319399999999860e+03 3.335510000000000218e+03 7.014099999999998669e-01
3.724436599999999999e+03 3.335510000000000218e+03 6.693899999999998185e-01
3.724592799999999897e+03 3.335510000000000218e+03 6.287799999999998946e-01
3.724749099999999999e+03 3.335510000000000218e+03 6.014899999999998581e-01
3.724905299999999897e+03 3.335510000000000218e+03 5.741799999999999127e-01
3.725022500000000036e+03 3.335510000000000218e+03 5.419899999999997497e-01
3.725178799999999683e+03 3.335510000000000218e+03 5.153700000000001058e-01
3.725295899999999619e+03 3.335510000000000218e+03 4.946700000000000541e-01
3.725452199999999721e+03 3.335510000000000218e+03 4.626099999999999657e-01
3.725608399999999619e+03 3.335510000000000218e+03 4.401299999999999657e-01
3.725764699999999721e+03 3.335510000000000218e+03 4.092699999999999672e-01
3.725881899999999860e+03 3.335510000000000218e+03 3.821799999999999087e-01
3.726038099999999758e+03 3.335510000000000218e+03 3.586299999999999488e-01
3.726194399999999860e+03 3.335510000000000218e+03 3.358799999999999564e-01
3.726311599999999999e+03 3.335510000000000218e+03 3.098599999999999133e-01
3.726467799999999897e+03 3.335510000000000218e+03 2.892700000000000271e-01
3.726624099999999999e+03 3.335510000000000218e+03 2.685199999999999254e-01
3.726741299999999683e+03 3.335510000000000218e+03 2.514900000000000468e-01
3.726897500000000036e+03 3.335510000000000218e+03 2.381399999999999351e-01
3.727053799999999683e+03 3.335510000000000218e+03 2.242899999999998506e-01
3.727170899999999619e+03 3.335510000000000218e+03 2.083300000000000152e-01
3.727327199999999721e+03 3.335510000000000218e+03 2.028500000000000303e-01
3.727483399999999619e+03 3.335510000000000218e+03 1.947700000000000542e-01
3.727639699999999721e+03 3.335510000000000218e+03 1.800399999999999223e-01
3.727756899999999860e+03 3.335510000000000218e+03 1.694600000000000550e-01
3.727913099999999758e+03 3.335510000000000218e+03 1.636999999999999844e-01
3.728030299999999897e+03 3.335510000000000218e+03 1.512699999999999045e-01
3.728186599999999999e+03 3.335510000000000218e+03 1.469100000000000406e-01
3.728342799999999897e+03 3.335510000000000218e+03 1.363899999999999835e-01
3.728499099999999999e+03 3.335510000000000218e+03 1.270900000000000640e-01
3.728616299999999683e+03 3.335510000000000218e+03 1.219699999999999812e-01
3.728772500000000036e+03 3.335510000000000218e+03 1.153200000000000613e-01
3.728928699999999935e+03 3.335510000000000218e+03 1.047100000000000947e-01
3.729045899999999619e+03 3.335510000000000218e+03 1.002200000000001007e-01
3.729202199999999721e+03 3.335510000000000218e+03 9.550000000000009870e-02
3.729319399999999860e+03 3.335510000000000218e+03 8.898000000000005905e-02
3.729475599999999758e+03 3.335510000000000218e+03 8.628000000000007885e-02
3.729631899999999860e+03 3.335510000000000218e+03 8.525000000000002021e-02
3.729788099999999758e+03 3.335510000000000218e+03 8.075000000000008560e-02
3.729905299999999897e+03 3.335510000000000218e+03 7.918000000000002814e-02
3.730061599999999999e+03 3.335510000000000218e+03 7.467000000000000026e-02
3.730217799999999897e+03 3.335510000000000218e+03 7.346000000000010854e-02
3.730335000000000036e+03 3.335510000000000218e+03 7.181000000000001271e-02
3.730491299999999683e+03 3.335510000000000218e+03 7.129000000000008941e-02
3.730647500000000036e+03 3.335510000000000218e+03 7.026000000000000301e-02
3.730764699999999721e+03 3.335510000000000218e+03 6.993000000000004768e-02
3.730920899999999619e+03 3.335510000000000218e+03 6.883000000000007168e-02
3.731077199999999721e+03 3.335510000000000218e+03 6.607000000000005924e-02
3.731194399999999860e+03 3.335510000000000218e+03 6.714000000000000523e-02
3.731350599999999758e+03 3.335510000000000218e+03 6.333999999999997965e-02
3.731506899999999860e+03 3.335510000000000218e+03 6.225999999999998202e-02
3.731624099999999999e+03 3.335510000000000218e+03 6.122999999999995113e-02
3.731780299999999897e+03 3.335510000000000218e+03 5.796000000000000457e-02
3.731936599999999999e+03 3.335510000000000218e+03 5.544000000000011419e-02
3.732092799999999897e+03 3.335510000000000218e+03 5.554000000000001991e-02
3.732210000000000036e+03 3.335510000000000218e+03 5.334000000000004016e-02
3.732366199999999935e+03 3.335510000000000218e+03 5.349000000000004446e-02
3.732522500000000036e+03 3.335510000000000218e+03 5.136000000000000981e-02
3.732639699999999721e+03 3.335510000000000218e+03 5.064999999999997282e-02
3.732795899999999619e+03 3.335510000000000218e+03 4.917000000000002619e-02
3.732952199999999721e+03 3.335510000000000218e+03 4.889000000000001678e-02
3.733069399999999860e+03 3.335510000000000218e+03 4.599000000000002392e-02
3.733225599999999758e+03 3.335510000000000218e+03 4.504000000000005222e-02
3.733381899999999860e+03 3.335510000000000218e+03 4.485000000000007037e-02
3.733499099999999999e+03 3.335510000000000218e+03 4.330000000000006760e-02
3.733655299999999897e+03 3.335510000000000218e+03 4.251000000000001305e-02
3.733811599999999999e+03 3.335510000000000218e+03 4.275000000000006573e-02
3.733928799999999683e+03 3.335510000000000218e+03 4.048000000000007842e-02
3.734085000000000036e+03 3.335510000000000218e+03 3.977000000000002755e-02
3.734241199999999935e+03 3.335510000000000218e+03 3.779000000000001802e-02
3.734358399999999619e+03 3.335510000000000218e+03 3.696000000000013858e-02
3.734514699999999721e+03 3.335510000000000218e+03 3.578000000000003400e-02
3.734670899999999619e+03 3.335510000000000218e+03 3.475000000000003780e-02
3.734788099999999758e+03 3.335510000000000218e+03 3.582000000000003237e-02
3.734944399999999860e+03 3.335510000000000218e+03 3.388000000000002121e-02
3.735100599999999758e+03 3.335510000000000218e+03 3.161000000000002003e-02
3.735217799999999897e+03 3.335510000000000218e+03 3.482000000000000373e-02
3.735374099999999999e+03 3.335510000000000218e+03 3.276000000000003909e-02
3.735530299999999897e+03 3.335510000000000218e+03 3.322000000000006892e-02
3.735686599999999999e+03 3.335510000000000218e+03 3.159000000000005554e-02
3.735803799999999683e+03 3.335510000000000218e+03 2.938000000000011436e-02
3.735960000000000036e+03 3.335510000000000218e+03 2.993000000000001215e-02
3.736116199999999935e+03 3.335510000000000218e+03 2.983999999999999847e-02
3.736233399999999619e+03 3.335510000000000218e+03 3.069000000000002629e-02
3.736389699999999721e+03 3.335510000000000218e+03 3.126000000000007939e-02
3.736545899999999619e+03 3.335510000000000218e+03 3.013000000000007339e-02
3.736663099999999758e+03 3.335510000000000218e+03 3.001000000000005052e-02
3.736819399999999860e+03 3.335510000000000218e+03 2.938000000000006925e-02
3.736975599999999758e+03 3.335510000000000218e+03 3.101000000000007917e-02
3.737092799999999897e+03 3.335510000000000218e+03 3.145999999999990471e-02
3.737249099999999999e+03 3.335510000000000218e+03 3.135000000000003062e-02
3.737405299999999897e+03 3.335510000000000218e+03 3.191999999999999005e-02
3.737522500000000036e+03 3.335510000000000218e+03 3.165999999999996595e-02
3.737678699999999935e+03 3.335510000000000218e+03 3.321000000000003116e-02
3.737835000000000036e+03 3.335510000000000218e+03 3.341000000000005077e-02
3.737952199999999721e+03 3.335510000000000218e+03 3.339000000000005158e-02
3.738108399999999619e+03 3.335510000000000218e+03 3.543000000000001704e-02
3.738264699999999721e+03 3.335510000000000218e+03 3.475999999999993678e-02
3.738381899999999860e+03 3.335510000000000218e+03 3.497000000000004272e-02
3.738538099999999758e+03 3.335510000000000218e+03 3.677999999999998632e-02
3.738694399999999860e+03 3.335510000000000218e+03 3.694000000000002143e-02
3.738850599999999758e+03 3.335510000000000218e+03 3.797999999999993048e-02
3.738967799999999897e+03 3.335510000000000218e+03 3.853999999999999787e-02
3.739124099999999999e+03 3.335510000000000218e+03 3.905000000000004301e-02
3.739280299999999897e+03 3.335510000000000218e+03 4.061000000000008353e-02
3.739397500000000036e+03 3.335510000000000218e+03 4.248000000000001081e-02
3.739553699999999935e+03 3.335510000000000218e+03 4.138999999999994767e-02
3.739710000000000036e+03 3.335510000000000218e+03 4.377999999999995784e-02
3.739827199999999721e+03 3.335510000000000218e+03 4.486000000000005261e-02
3.739983399999999619e+03 3.335510000000000218e+03 4.470000000000003831e-02
3.740139699999999721e+03 3.335510000000000218e+03 4.720999999999994645e-02
3.740256899999999860e+03 3.335510000000000218e+03 4.787000000000009303e-02
3.740413099999999758e+03 3.335510000000000218e+03 4.981000000000009031e-02
3.740569399999999860e+03 3.335510000000000218e+03 5.003000000000001196e-02
3.740686599999999999e+03 3.335510000000000218e+03 5.314999999999999586e-02
3.740842799999999897e+03 3.335510000000000218e+03 5.173999999999996657e-02
3.740999099999999999e+03 3.335510000000000218e+03 5.466000000000009740e-02
3.741116199999999935e+03 3.335510000000000218e+03 5.515000000000006009e-02
3.741272500000000036e+03 3.335510000000000218e+03 5.768000000000000210e-02
3.741428699999999935e+03 3.335510000000000218e+03 5.723000000000003779e-02
3.741545899999999619e+03 3.335510000000000218e+03 5.916000000000004588e-02
3.741702199999999721e+03 3.335510000000000218e+03 6.097000000000000336e-02
3.741858399999999619e+03 3.335510000000000218e+03 6.277999999999998859e-02
3.742014699999999721e+03 3.335510000000000218e+03 6.339000000000002966e-02
3.742131899999999860e+03 3.335510000000000218e+03 6.377000000000000723e-02
3.742288099999999758e+03 3.335510000000000218e+03 6.568999999999997064e-02
3.742444399999999860e+03 3.335510000000000218e+03 6.811000000000001775e-02
3.742561599999999999e+03 3.335510000000000218e+03 7.037000000000004363e-02
3.742717799999999897e+03 3.335510000000000218e+03 7.019999999999998463e-02
3.719710000000000036e+03 3.335978700000000117e+03 4.150000000000005247e-03
3.719866299999999683e+03 3.335978700000000117e+03 4.190000000000067802e-03
3.719983399999999619e+03 3.335978700000000117e+03 3.830000000000050812e-03
3.720139699999999721e+03 3.335978700000000117e+03 4.610000000000008188e-03
3.720295899999999619e+03 3.335978700000000117e+03 4.440000000000091443e-03
3.720413099999999758e+03 3.335978700000000117e+03 4.020000000000053045e-03
3.720569399999999860e+03 3.335978700000000117e+03 5.359999999999949007e-03
3.720725599999999758e+03 3.335978700000000117e+03 5.300000000000071147e-03
3.720881899999999860e+03 3.335978700000000117e+03 5.730000000000022402e-03
3.720999099999999999e+03 3.335978700000000117e+03 6.369999999999950355e-03
3.721155299999999897e+03 3.335978700000000117e+03 7.319999999999937668e-03
3.721272500000000036e+03 3.335978700000000117e+03 8.260000000000060696e-03
3.721428699999999935e+03 3.335978700000000117e+03 8.979999999999972379e-03
3.721585000000000036e+03 3.335978700000000117e+03 1.107000000000002427e-02
3.721741299999999683e+03 3.335978700000000117e+03 1.317000000000005146e-02
3.721858399999999619e+03 3.335978700000000117e+03 1.538999999999998529e-02
3.722014699999999721e+03 3.335978700000000117e+03 1.758999999999998759e-02
3.722170899999999619e+03 3.335978700000000117e+03 2.383000000000000743e-02
3.722288099999999758e+03 3.335978700000000117e+03 2.961000000000002172e-02
3.722444399999999860e+03 3.335978700000000117e+03 3.630000000000003363e-02
3.722600599999999758e+03 3.335978700000000117e+03 5.229999999999989518e-02
3.722717799999999897e+03 3.335978700000000117e+03 7.050000000000003486e-02
3.722874099999999999e+03 3.335978700000000117e+03 9.920999999999996488e-02
3.723030299999999897e+03 3.335978700000000117e+03 1.411199999999999399e-01
3.723147500000000036e+03 3.335978700000000117e+03 2.029600000000000015e-01
3.723303799999999683e+03 3.335978700000000117e+03 2.803700000000000081e-01
3.723460000000000036e+03 3.335978700000000117e+03 3.824500000000000677e-01
3.723577199999999721e+03 3.335978700000000117e+03 5.033599999999999186e-01
3.723733399999999619e+03 3.335978700000000117e+03 6.276899999999997481e-01
3.723889699999999721e+03 3.335978700000000117e+03 7.292699999999998628e-01
3.724045899999999619e+03 3.335978700000000117e+03 8.355999999999997874e-01
3.724163099999999758e+03 3.335978700000000117e+03 8.758799999999997699e-01
3.724319399999999860e+03 3.335978700000000117e+03 8.849499999999999034e-01
3.724436599999999999e+03 3.335978700000000117e+03 8.731799999999997342e-01
3.724592799999999897e+03 3.335978700000000117e+03 8.473299999999999166e-01
3.724749099999999999e+03 3.335978700000000117e+03 8.079599999999999005e-01
3.724905299999999897e+03 3.335978700000000117e+03 7.611999999999997657e-01
3.725022500000000036e+03 3.335978700000000117e+03 7.256499999999999062e-01
3.725178799999999683e+03 3.335978700000000117e+03 6.874299999999999855e-01
3.725295899999999619e+03 3.335978700000000117e+03 6.677999999999998382e-01
3.725452199999999721e+03 3.335978700000000117e+03 6.360599999999997367e-01
3.725608399999999619e+03 3.335978700000000117e+03 6.055399999999999672e-01
3.725764699999999721e+03 3.335978700000000117e+03 5.788099999999999357e-01
3.725881899999999860e+03 3.335978700000000117e+03 5.521199999999998331e-01
3.726038099999999758e+03 3.335978700000000117e+03 5.224999999999998535e-01
3.726194399999999860e+03 3.335978700000000117e+03 4.980299999999998617e-01
3.726311599999999999e+03 3.335978700000000117e+03 4.690299999999997804e-01
3.726467799999999897e+03 3.335978700000000117e+03 4.349799999999998668e-01
3.726624099999999999e+03 3.335978700000000117e+03 4.051299999999999346e-01
3.726741299999999683e+03 3.335978700000000117e+03 3.817699999999999427e-01
3.726897500000000036e+03 3.335978700000000117e+03 3.532599999999998519e-01
3.727053799999999683e+03 3.335978700000000117e+03 3.261299999999998089e-01
3.727170899999999619e+03 3.335978700000000117e+03 3.094199999999999173e-01
3.727327199999999721e+03 3.335978700000000117e+03 2.856699999999998685e-01
3.727483399999999619e+03 3.335978700000000117e+03 2.680899999999998284e-01
3.727639699999999721e+03 3.335978700000000117e+03 2.516199999999998993e-01
3.727756899999999860e+03 3.335978700000000117e+03 2.402199999999999613e-01
3.727913099999999758e+03 3.335978700000000117e+03 2.243099999999999261e-01
3.728030299999999897e+03 3.335978700000000117e+03 2.129599999999998716e-01
3.728186599999999999e+03 3.335978700000000117e+03 2.019399999999999529e-01
3.728342799999999897e+03 3.335978700000000117e+03 1.865999999999998493e-01
3.728499099999999999e+03 3.335978700000000117e+03 1.781699999999999673e-01
3.728616299999999683e+03 3.335978700000000117e+03 1.652299999999999325e-01
3.728772500000000036e+03 3.335978700000000117e+03 1.556899999999999951e-01
3.728928699999999935e+03 3.335978700000000117e+03 1.499500000000000000e-01
3.729045899999999619e+03 3.335978700000000117e+03 1.396699999999999886e-01
3.729202199999999721e+03 3.335978700000000117e+03 1.324500000000000399e-01
3.729319399999999860e+03 3.335978700000000117e+03 1.243699999999999389e-01
3.729475599999999758e+03 3.335978700000000117e+03 1.169799999999999729e-01
3.729631899999999860e+03 3.335978700000000117e+03 1.133799999999999808e-01
3.729788099999999758e+03 3.335978700000000117e+03 1.063400000000000734e-01
3.729905299999999897e+03 3.335978700000000117e+03 1.005799999999999611e-01
3.730061599999999999e+03 3.335978700000000117e+03 9.931999999999997775e-02
3.730217799999999897e+03 3.335978700000000117e+03 9.654999999999999694e-02
3.730335000000000036e+03 3.335978700000000117e+03 9.370999999999994612e-02
3.730491299999999683e+03 3.335978700000000117e+03 9.091000000000007408e-02
3.730647500000000036e+03 3.335978700000000117e+03 9.128999999999999615e-02
3.730764699999999721e+03 3.335978700000000117e+03 8.734000000000001485e-02
3.730920899999999619e+03 3.335978700000000117e+03 8.812999999999998613e-02
3.731077199999999721e+03 3.335978700000000117e+03 8.589000000000004964e-02
3.731194399999999860e+03 3.335978700000000117e+03 8.288999999999997759e-02
3.731350599999999758e+03 3.335978700000000117e+03 8.362999999999991274e-02
3.731506899999999860e+03 3.335978700000000117e+03 7.920000000000004814e-02
3.731624099999999999e+03 3.335978700000000117e+03 8.097999999999998255e-02
3.731780299999999897e+03 3.335978700000000117e+03 7.679000000000008042e-02
3.731936599999999999e+03 3.335978700000000117e+03 7.689000000000011104e-02
3.732092799999999897e+03 3.335978700000000117e+03 7.583000000000007790e-02
3.732210000000000036e+03 3.335978700000000117e+03 6.983000000000005869e-02
3.732366199999999935e+03 3.335978700000000117e+03 7.107000000000003592e-02
3.732522500000000036e+03 3.335978700000000117e+03 6.652000000000013458e-02
3.732639699999999721e+03 3.335978700000000117e+03 6.821000000000007613e-02
3.732795899999999619e+03 3.335978700000000117e+03 6.404000000000005521e-02
3.732952199999999721e+03 3.335978700000000117e+03 6.365999999999998049e-02
3.733069399999999860e+03 3.335978700000000117e+03 6.139000000000002788e-02
3.733225599999999758e+03 3.335978700000000117e+03 5.982000000000008144e-02
3.733381899999999860e+03 3.335978700000000117e+03 5.969000000000003470e-02
3.733499099999999999e+03 3.335978700000000117e+03 5.520000000000008233e-02
3.733655299999999897e+03 3.335978700000000117e+03 5.510000000000003090e-02
3.733811599999999999e+03 3.335978700000000117e+03 5.578000000000001707e-02
3.733928799999999683e+03 3.335978700000000117e+03 5.366000000000004100e-02
3.734085000000000036e+03 3.335978700000000117e+03 5.243000000000000438e-02
3.734241199999999935e+03 3.335978700000000117e+03 5.049000000000005567e-02
3.734358399999999619e+03 3.335978700000000117e+03 4.948000000000006560e-02
3.734514699999999721e+03 3.335978700000000117e+03 4.786000000000002752e-02
3.734670899999999619e+03 3.335978700000000117e+03 4.516000000000005427e-02
3.734788099999999758e+03 3.335978700000000117e+03 4.494999999999994139e-02
3.734944399999999860e+03 3.335978700000000117e+03 4.355999999999996680e-02
3.735100599999999758e+03 3.335978700000000117e+03 4.340999999999999026e-02
3.735217799999999897e+03 3.335978700000000117e+03 4.375000000000005967e-02
3.735374099999999999e+03 3.335978700000000117e+03 4.067000000000000476e-02
3.735530299999999897e+03 3.335978700000000117e+03 4.163000000000006279e-02
3.735686599999999999e+03 3.335978700000000117e+03 3.980000000000005062e-02
3.735803799999999683e+03 3.335978700000000117e+03 3.837999999999994888e-02
3.735960000000000036e+03 3.335978700000000117e+03 3.799999999999994355e-02
3.736116199999999935e+03 3.335978700000000117e+03 3.785000000000008497e-02
3.736233399999999619e+03 3.335978700000000117e+03 3.629000000000000281e-02
3.736389699999999721e+03 3.335978700000000117e+03 3.728999999999992737e-02
3.736545899999999619e+03 3.335978700000000117e+03 3.647000000000000935e-02
3.736663099999999758e+03 3.335978700000000117e+03 3.692000000000002918e-02
3.736819399999999860e+03 3.335978700000000117e+03 3.654999999999993671e-02
3.736975599999999758e+03 3.335978700000000117e+03 3.744000000000002881e-02
3.737092799999999897e+03 3.335978700000000117e+03 3.658999999999992120e-02
3.737249099999999999e+03 3.335978700000000117e+03 3.659000000000001140e-02
3.737405299999999897e+03 3.335978700000000117e+03 3.883999999999994401e-02
3.737522500000000036e+03 3.335978700000000117e+03 3.735000000000001513e-02
3.737678699999999935e+03 3.335978700000000117e+03 3.812000000000012601e-02
3.737835000000000036e+03 3.335978700000000117e+03 4.007999999999999757e-02
3.737952199999999721e+03 3.335978700000000117e+03 3.993999999999996164e-02
3.738108399999999619e+03 3.335978700000000117e+03 4.124999999999994643e-02
3.738264699999999721e+03 3.335978700000000117e+03 4.089000000000007212e-02
3.738381899999999860e+03 3.335978700000000117e+03 4.111999999999981642e-02
3.738538099999999758e+03 3.335978700000000117e+03 4.296000000000010921e-02
3.738694399999999860e+03 3.335978700000000117e+03 4.244000000000006795e-02
3.738850599999999758e+03 3.335978700000000117e+03 4.260000000000001286e-02
3.738967799999999897e+03 3.335978700000000117e+03 4.529000000000010101e-02
3.739124099999999999e+03 3.335978700000000117e+03 4.637999999999990047e-02
3.739280299999999897e+03 3.335978700000000117e+03 4.773000000000014037e-02
3.739397500000000036e+03 3.335978700000000117e+03 4.675999999999994744e-02
3.739553699999999935e+03 3.335978700000000117e+03 4.870999999999998248e-02
3.739710000000000036e+03 3.335978700000000117e+03 4.864000000000000962e-02
3.739827199999999721e+03 3.335978700000000117e+03 5.216999999999995946e-02
3.739983399999999619e+03 3.335978700000000117e+03 5.170000000000003065e-02
3.740139699999999721e+03 3.335978700000000117e+03 5.380000000000000754e-02
3.740256899999999860e+03 3.335978700000000117e+03 5.544999999999999929e-02
3.740413099999999758e+03 3.335978700000000117e+03 5.631999999999991874e-02
3.740569399999999860e+03 3.335978700000000117e+03 5.868000000000000993e-02
3.740686599999999999e+03 3.335978700000000117e+03 5.902000000000009322e-02
3.740842799999999897e+03 3.335978700000000117e+03 6.286999999999992594e-02
3.740999099999999999e+03 3.335978700000000117e+03 6.237000000000004346e-02
3.741116199999999935e+03 3.335978700000000117e+03 6.370000000000006213e-02
3.741272500000000036e+03 3.335978700000000117e+03 6.731000000000003647e-02
3.741428699999999935e+03 3.335978700000000117e+03 6.960999999999997745e-02
3.741545899999999619e+03 3.335978700000000117e+03 7.065000000000001834e-02
3.741702199999999721e+03 3.335978700000000117e+03 7.073999999999999733e-02
3.741858399999999619e+03 3.335978700000000117e+03 7.107000000000000817e-02
3.742014699999999721e+03 3.335978700000000117e+03 7.093000000000006244e-02
3.742131899999999860e+03 3.335978700000000117e+03 7.808000000000001051e-02
3.742288099999999758e+03 3.335978700000000117e+03 7.636000000000003896e-02
3.742444399999999860e+03 3.335978700000000117e+03 7.981000000000000594e-02
3.742561599999999999e+03 3.335978700000000117e+03 7.801000000000005152e-02
3.742717799999999897e+03 3.335978700000000117e+03 8.325999999999995904e-02
3.719710000000000036e+03 3.336525599999999940e+03 4.389999999999959907e-03
3.719866299999999683e+03 3.336525599999999940e+03 4.640000000000033854e-03
3.719983399999999619e+03 3.336525599999999940e+03 4.680000000000036561e-03
3.720139699999999721e+03 3.336525599999999940e+03 4.570000000000027165e-03
3.720295899999999619e+03 3.336525599999999940e+03 4.820000000000040398e-03
3.720413099999999758e+03 3.336525599999999940e+03 4.890000000000054893e-03
3.720569399999999860e+03 3.336525599999999940e+03 4.290000000000060258e-03
3.720725599999999758e+03 3.336525599999999940e+03 5.120000000000044654e-03
3.720881899999999860e+03 3.336525599999999940e+03 5.349999999999910383e-03
3.720999099999999999e+03 3.336525599999999940e+03 5.729999999999994646e-03
3.721155299999999897e+03 3.336525599999999940e+03 6.049999999999989414e-03
3.721272500000000036e+03 3.336525599999999940e+03 7.039999999999989842e-03
3.721428699999999935e+03 3.336525599999999940e+03 7.069999999999973875e-03
3.721585000000000036e+03 3.336525599999999940e+03 7.970000000000011797e-03
3.721741299999999683e+03 3.336525599999999940e+03 9.189999999999993313e-03
3.721858399999999619e+03 3.336525599999999940e+03 1.006999999999993838e-02
3.722014699999999721e+03 3.336525599999999940e+03 1.153999999999998950e-02
3.722170899999999619e+03 3.336525599999999940e+03 1.349000000000007311e-02
3.722288099999999758e+03 3.336525599999999940e+03 1.632999999999998342e-02
3.722444399999999860e+03 3.336525599999999940e+03 2.009999999999998940e-02
3.722600599999999758e+03 3.336525599999999940e+03 2.546999999999996142e-02
3.722717799999999897e+03 3.336525599999999940e+03 3.049000000000003791e-02
3.722874099999999999e+03 3.336525599999999940e+03 3.941999999999994814e-02
3.723030299999999897e+03 3.336525599999999940e+03 5.296000000000002789e-02
3.723147500000000036e+03 3.336525599999999940e+03 7.064000000000014712e-02
3.723303799999999683e+03 3.336525599999999940e+03 9.424000000000004595e-02
3.723460000000000036e+03 3.336525599999999940e+03 1.337000000000000410e-01
3.723577199999999721e+03 3.336525599999999940e+03 1.956600000000000006e-01
3.723733399999999619e+03 3.336525599999999940e+03 2.800599999999999756e-01
3.723889699999999721e+03 3.336525599999999940e+03 3.789599999999999080e-01
3.724045899999999619e+03 3.336525599999999940e+03 5.157599999999998852e-01
3.724163099999999758e+03 3.336525599999999940e+03 6.464400000000000146e-01
3.724319399999999860e+03 3.336525599999999940e+03 7.701799999999997537e-01
3.724436599999999999e+03 3.336525599999999940e+03 8.717199999999998283e-01
3.724592799999999897e+03 3.336525599999999940e+03 9.343699999999998118e-01
3.724749099999999999e+03 3.336525599999999940e+03 9.605099999999999749e-01
3.724905299999999897e+03 3.336525599999999940e+03 9.616499999999995607e-01
3.725022500000000036e+03 3.336525599999999940e+03 9.285199999999999010e-01
3.725178799999999683e+03 3.336525599999999940e+03 8.914800000000000502e-01
3.725295899999999619e+03 3.336525599999999940e+03 8.481299999999998285e-01
3.725452199999999721e+03 3.336525599999999940e+03 8.052999999999999048e-01
3.725608399999999619e+03 3.336525599999999940e+03 7.795699999999998742e-01
3.725764699999999721e+03 3.336525599999999940e+03 7.471999999999997533e-01
3.725881899999999860e+03 3.336525599999999940e+03 7.288799999999996393e-01
3.726038099999999758e+03 3.336525599999999940e+03 6.983599999999997587e-01
3.726194399999999860e+03 3.336525599999999940e+03 6.668199999999998573e-01
3.726311599999999999e+03 3.336525599999999940e+03 6.467399999999996485e-01
3.726467799999999897e+03 3.336525599999999940e+03 6.065799999999998970e-01
3.726624099999999999e+03 3.336525599999999940e+03 5.859699999999999909e-01
3.726741299999999683e+03 3.336525599999999940e+03 5.467199999999998727e-01
3.726897500000000036e+03 3.336525599999999940e+03 5.136699999999998489e-01
3.727053799999999683e+03 3.336525599999999940e+03 4.810299999999997911e-01
3.727170899999999619e+03 3.336525599999999940e+03 4.502300000000000746e-01
3.727327199999999721e+03 3.336525599999999940e+03 4.165899999999999603e-01
3.727483399999999619e+03 3.336525599999999940e+03 3.867899999999998562e-01
3.727639699999999721e+03 3.336525599999999940e+03 3.597099999999999742e-01
3.727756899999999860e+03 3.336525599999999940e+03 3.312999999999998724e-01
3.727913099999999758e+03 3.336525599999999940e+03 3.092199999999998838e-01
3.728030299999999897e+03 3.336525599999999940e+03 2.883899999999998687e-01
3.728186599999999999e+03 3.336525599999999940e+03 2.752200000000000757e-01
3.728342799999999897e+03 3.336525599999999940e+03 2.574199999999998711e-01
3.728499099999999999e+03 3.336525599999999940e+03 2.361399999999999610e-01
3.728616299999999683e+03 3.336525599999999940e+03 2.242199999999999471e-01
3.728772500000000036e+03 3.336525599999999940e+03 2.100199999999999567e-01
3.728928699999999935e+03 3.336525599999999940e+03 1.961099999999999788e-01
3.729045899999999619e+03 3.336525599999999940e+03 1.866200000000000359e-01
3.729202199999999721e+03 3.336525599999999940e+03 1.768300000000000149e-01
3.729319399999999860e+03 3.336525599999999940e+03 1.673499999999999988e-01
3.729475599999999758e+03 3.336525599999999940e+03 1.557899999999999285e-01
3.729631899999999860e+03 3.336525599999999940e+03 1.458499999999999519e-01
3.729788099999999758e+03 3.336525599999999940e+03 1.400099999999999956e-01
3.729905299999999897e+03 3.336525599999999940e+03 1.298499999999999654e-01
3.730061599999999999e+03 3.336525599999999940e+03 1.239999999999999575e-01
3.730217799999999897e+03 3.336525599999999940e+03 1.184800000000000575e-01
3.730335000000000036e+03 3.336525599999999940e+03 1.170199999999999435e-01
3.730491299999999683e+03 3.336525599999999940e+03 1.097700000000000758e-01
3.730647500000000036e+03 3.336525599999999940e+03 1.093200000000000144e-01
3.730764699999999721e+03 3.336525599999999940e+03 1.062999999999999778e-01
3.730920899999999619e+03 3.336525599999999940e+03 1.055400000000000366e-01
3.731077199999999721e+03 3.336525599999999940e+03 1.025600000000000400e-01
3.731194399999999860e+03 3.336525599999999940e+03 1.002800000000000358e-01
3.731350599999999758e+03 3.336525599999999940e+03 1.007599999999999191e-01
3.731506899999999860e+03 3.336525599999999940e+03 9.971000000000000696e-02
3.731624099999999999e+03 3.336525599999999940e+03 9.773999999999997967e-02
3.731780299999999897e+03 3.336525599999999940e+03 9.675000000000004430e-02
3.731936599999999999e+03 3.336525599999999940e+03 9.868000000000014260e-02
3.732092799999999897e+03 3.336525599999999940e+03 9.417000000000011473e-02
3.732210000000000036e+03 3.336525599999999940e+03 9.133000000000009166e-02
3.732366199999999935e+03 3.336525599999999940e+03 9.046000000000002650e-02
3.732522500000000036e+03 3.336525599999999940e+03 8.617000000000009374e-02
3.732639699999999721e+03 3.336525599999999940e+03 8.360000000000004927e-02
3.732795899999999619e+03 3.336525599999999940e+03 8.214000000000004631e-02
3.732952199999999721e+03 3.336525599999999940e+03 7.914999999999999813e-02
3.733069399999999860e+03 3.336525599999999940e+03 7.703999999999999737e-02
3.733225599999999758e+03 3.336525599999999940e+03 7.608000000000000873e-02
3.733381899999999860e+03 3.336525599999999940e+03 7.180999999999997108e-02
3.733499099999999999e+03 3.336525599999999940e+03 6.985000000000006481e-02
3.733655299999999897e+03 3.336525599999999940e+03 6.886000000000006005e-02
3.733811599999999999e+03 3.336525599999999940e+03 6.879999999999997229e-02
3.733928799999999683e+03 3.336525599999999940e+03 6.560000000000008880e-02
3.734085000000000036e+03 3.336525599999999940e+03 6.596000000000008801e-02
3.734241199999999935e+03 3.336525599999999940e+03 6.045999999999999291e-02
3.734358399999999619e+03 3.336525599999999940e+03 6.199000000000005201e-02
3.734514699999999721e+03 3.336525599999999940e+03 5.883000000000010443e-02
3.734670899999999619e+03 3.336525599999999940e+03 5.785000000000001252e-02
3.734788099999999758e+03 3.336525599999999940e+03 5.597000000000004055e-02
3.734944399999999860e+03 3.336525599999999940e+03 5.499000000000000415e-02
3.735100599999999758e+03 3.336525599999999940e+03 5.486000000000006843e-02
3.735217799999999897e+03 3.336525599999999940e+03 5.322999999999997178e-02
3.735374099999999999e+03 3.336525599999999940e+03 5.119000000000007572e-02
3.735530299999999897e+03 3.336525599999999940e+03 4.859000000000007063e-02
3.735686599999999999e+03 3.336525599999999940e+03 4.884000000000005004e-02
3.735803799999999683e+03 3.336525599999999940e+03 4.762000000000005118e-02
3.735960000000000036e+03 3.336525599999999940e+03 4.743999999999997524e-02
3.736116199999999935e+03 3.336525599999999940e+03 4.692000000000011439e-02
3.736233399999999619e+03 3.336525599999999940e+03 4.385999999999988519e-02
3.736389699999999721e+03 3.336525599999999940e+03 4.491999999999989751e-02
3.736545899999999619e+03 3.336525599999999940e+03 4.358000000000000762e-02
3.736663099999999758e+03 3.336525599999999940e+03 4.243000000000011346e-02
3.736819399999999860e+03 3.336525599999999940e+03 4.298000000000010146e-02
3.736975599999999758e+03 3.336525599999999940e+03 4.335999999999997495e-02
3.737092799999999897e+03 3.336525599999999940e+03 4.253999999999990428e-02
3.737249099999999999e+03 3.336525599999999940e+03 4.263999999999991408e-02
3.737405299999999897e+03 3.336525599999999940e+03 4.285999999999996757e-02
3.737522500000000036e+03 3.336525599999999940e+03 4.250000000000000305e-02
3.737678699999999935e+03 3.336525599999999940e+03 4.336000000000014842e-02
3.737835000000000036e+03 3.336525599999999940e+03 4.391000000000013642e-02
3.737952199999999721e+03 3.336525599999999940e+03 4.529000000000010101e-02
3.738108399999999619e+03 3.336525599999999940e+03 4.546999999999995490e-02
3.738264699999999721e+03 3.336525599999999940e+03 4.458999999999999075e-02
3.738381899999999860e+03 3.336525599999999940e+03 4.568000000000005389e-02
3.738538099999999758e+03 3.336525599999999940e+03 4.664999999999998315e-02
3.738694399999999860e+03 3.336525599999999940e+03 4.633999999999991598e-02
3.738850599999999758e+03 3.336525599999999940e+03 4.842000000000012960e-02
3.738967799999999897e+03 3.336525599999999940e+03 4.870000000000002799e-02
3.739124099999999999e+03 3.336525599999999940e+03 5.333000000000006485e-02
3.739280299999999897e+03 3.336525599999999940e+03 5.350999999999996037e-02
3.739397500000000036e+03 3.336525599999999940e+03 5.204999999999997823e-02
3.739553699999999935e+03 3.336525599999999940e+03 5.402000000000009572e-02
3.739710000000000036e+03 3.336525599999999940e+03 5.445000000000003310e-02
3.739827199999999721e+03 3.336525599999999940e+03 5.504999999999998089e-02
3.739983399999999619e+03 3.336525599999999940e+03 5.713000000000006962e-02
3.740139699999999721e+03 3.336525599999999940e+03 5.781999999999998946e-02
3.740256899999999860e+03 3.336525599999999940e+03 5.852000000000002339e-02
3.740413099999999758e+03 3.336525599999999940e+03 6.299000000000003208e-02
3.740569399999999860e+03 3.336525599999999940e+03 6.210000000000005793e-02
3.740686599999999999e+03 3.336525599999999940e+03 6.191000000000001363e-02
3.740842799999999897e+03 3.336525599999999940e+03 6.485999999999995935e-02
3.740999099999999999e+03 3.336525599999999940e+03 6.942000000000009274e-02
3.741116199999999935e+03 3.336525599999999940e+03 7.098000000000005694e-02
3.741272500000000036e+03 3.336525599999999940e+03 7.172000000000003372e-02
3.741428699999999935e+03 3.336525599999999940e+03 7.391999999999998572e-02
3.741545899999999619e+03 3.336525599999999940e+03 7.768000000000008232e-02
3.741702199999999721e+03 3.336525599999999940e+03 7.791999999999997539e-02
3.741858399999999619e+03 3.336525599999999940e+03 8.051999999999996660e-02
3.742014699999999721e+03 3.336525599999999940e+03 8.292000000000004922e-02
3.742131899999999860e+03 3.336525599999999940e+03 8.419000000000004258e-02
3.742288099999999758e+03 3.336525599999999940e+03 8.400999999999994583e-02
3.742444399999999860e+03 3.336525599999999940e+03 8.952999999999995684e-02
3.742561599999999999e+03 3.336525599999999940e+03 8.869000000000006045e-02
3.742717799999999897e+03 3.336525599999999940e+03 9.003999999999999504e-02
3.719710000000000036e+03 3.336994400000000041e+03 4.959999999999978315e-03
3.719866299999999683e+03 3.336994400000000041e+03 4.580000000000092678e-03
3.719983399999999619e+03 3.336994400000000041e+03 4.580000000000070993e-03
3.720139699999999721e+03 3.336994400000000041e+03 5.060000000000093069e-03
3.720295899999999619e+03 3.336994400000000041e+03 4.970000000000132298e-03
3.720413099999999758e+03 3.336994400000000041e+03 5.380000000000053142e-03
3.720569399999999860e+03 3.336994400000000041e+03 4.690000000000076920e-03
3.720725599999999758e+03 3.336994400000000041e+03 5.410000000000022430e-03
3.720881899999999860e+03 3.336994400000000041e+03 5.360000000000044416e-03
3.720999099999999999e+03 3.336994400000000041e+03 5.689999999999931224e-03
3.721155299999999897e+03 3.336994400000000041e+03 5.620000000000005200e-03
3.721272500000000036e+03 3.336994400000000041e+03 5.890000000000071394e-03
3.721428699999999935e+03 3.336994400000000041e+03 6.020000000000021861e-03
3.721585000000000036e+03 3.336994400000000041e+03 6.850000000000044421e-03
3.721741299999999683e+03 3.336994400000000041e+03 6.900000000000010292e-03
3.721858399999999619e+03 3.336994400000000041e+03 7.400000000000053237e-03
3.722014699999999721e+03 3.336994400000000041e+03 8.369999999999939988e-03
3.722170899999999619e+03 3.336994400000000041e+03 9.739999999999941413e-03
3.722288099999999758e+03 3.336994400000000041e+03 1.189999999999998698e-02
3.722444399999999860e+03 3.336994400000000041e+03 1.247999999999996334e-02
3.722600599999999758e+03 3.336994400000000041e+03 1.464999999999990442e-02
3.722717799999999897e+03 3.336994400000000041e+03 1.853999999999991072e-02
3.722874099999999999e+03 3.336994400000000041e+03 2.166999999999992890e-02
3.723030299999999897e+03 3.336994400000000041e+03 2.732999999999992727e-02
3.723147500000000036e+03 3.336994400000000041e+03 3.213999999999997415e-02
3.723303799999999683e+03 3.336994400000000041e+03 4.306999999999997636e-02
3.723460000000000036e+03 3.336994400000000041e+03 5.201999999999994129e-02
3.723577199999999721e+03 3.336994400000000041e+03 7.023000000000001464e-02
3.723733399999999619e+03 3.336994400000000041e+03 9.578999999999995851e-02
3.723889699999999721e+03 3.336994400000000041e+03 1.356399999999999828e-01
3.724045899999999619e+03 3.336994400000000041e+03 1.881499999999999839e-01
3.724163099999999758e+03 3.336994400000000041e+03 2.692800000000000193e-01
3.724319399999999860e+03 3.336994400000000041e+03 3.673099999999999143e-01
3.724436599999999999e+03 3.336994400000000041e+03 4.923799999999998733e-01
3.724592799999999897e+03 3.336994400000000041e+03 6.311899999999999178e-01
3.724749099999999999e+03 3.336994400000000041e+03 7.689399999999997348e-01
3.724905299999999897e+03 3.336994400000000041e+03 8.773699999999999832e-01
3.725022500000000036e+03 3.336994400000000041e+03 9.599799999999996114e-01
3.725178799999999683e+03 3.336994400000000041e+03 9.992299999999996185e-01
3.725295899999999619e+03 3.336994400000000041e+03 9.999999999999997780e-01
3.725452199999999721e+03 3.336994400000000041e+03 9.747899999999998233e-01
3.725608399999999619e+03 3.336994400000000041e+03 9.442299999999999027e-01
3.725764699999999721e+03 3.336994400000000041e+03 8.967199999999998505e-01
3.725881899999999860e+03 3.336994400000000041e+03 8.589099999999996182e-01
3.726038099999999758e+03 3.336994400000000041e+03 8.404699999999996063e-01
3.726194399999999860e+03 3.336994400000000041e+03 8.044899999999997053e-01
3.726311599999999999e+03 3.336994400000000041e+03 7.856999999999997319e-01
3.726467799999999897e+03 3.336994400000000041e+03 7.648899999999996258e-01
3.726624099999999999e+03 3.336994400000000041e+03 7.373800000000000354e-01
3.726741299999999683e+03 3.336994400000000041e+03 7.121499999999997277e-01
3.726897500000000036e+03 3.336994400000000041e+03 6.815699999999996761e-01
3.727053799999999683e+03 3.336994400000000041e+03 6.451699999999996882e-01
3.727170899999999619e+03 3.336994400000000041e+03 6.111399999999997945e-01
3.727327199999999721e+03 3.336994400000000041e+03 5.708199999999997720e-01
3.727483399999999619e+03 3.336994400000000041e+03 5.317999999999998284e-01
3.727639699999999721e+03 3.336994400000000041e+03 4.955499999999997129e-01
3.727756899999999860e+03 3.336994400000000041e+03 4.548299999999998455e-01
3.727913099999999758e+03 3.336994400000000041e+03 4.272899999999998921e-01
3.728030299999999897e+03 3.336994400000000041e+03 3.916499999999996651e-01
3.728186599999999999e+03 3.336994400000000041e+03 3.578599999999999559e-01
3.728342799999999897e+03 3.336994400000000041e+03 3.363599999999997703e-01
3.728499099999999999e+03 3.336994400000000041e+03 3.076899999999999635e-01
3.728616299999999683e+03 3.336994400000000041e+03 2.867299999999999294e-01
3.728772500000000036e+03 3.336994400000000041e+03 2.651799999999999158e-01
3.728928699999999935e+03 3.336994400000000041e+03 2.524600000000000177e-01
3.729045899999999619e+03 3.336994400000000041e+03 2.330100000000000227e-01
3.729202199999999721e+03 3.336994400000000041e+03 2.179400000000000504e-01
3.729319399999999860e+03 3.336994400000000041e+03 2.106800000000000339e-01
3.729475599999999758e+03 3.336994400000000041e+03 1.914099999999999691e-01
3.729631899999999860e+03 3.336994400000000041e+03 1.799999999999999378e-01
3.729788099999999758e+03 3.336994400000000041e+03 1.702700000000000879e-01
3.729905299999999897e+03 3.336994400000000041e+03 1.643300000000000871e-01
3.730061599999999999e+03 3.336994400000000041e+03 1.541600000000000470e-01
3.730217799999999897e+03 3.336994400000000041e+03 1.467500000000001303e-01
3.730335000000000036e+03 3.336994400000000041e+03 1.369200000000000694e-01
3.730491299999999683e+03 3.336994400000000041e+03 1.311900000000000566e-01
3.730647500000000036e+03 3.336994400000000041e+03 1.245500000000000773e-01
3.730764699999999721e+03 3.336994400000000041e+03 1.220100000000000490e-01
3.730920899999999619e+03 3.336994400000000041e+03 1.220000000000000945e-01
3.731077199999999721e+03 3.336994400000000041e+03 1.160100000000000853e-01
3.731194399999999860e+03 3.336994400000000041e+03 1.123600000000001126e-01
3.731350599999999758e+03 3.336994400000000041e+03 1.119100000000000511e-01
3.731506899999999860e+03 3.336994400000000041e+03 1.097400000000000181e-01
3.731624099999999999e+03 3.336994400000000041e+03 1.088300000000000656e-01
3.731780299999999897e+03 3.336994400000000041e+03 1.077900000000000941e-01
3.731936599999999999e+03 3.336994400000000041e+03 1.069400000000001738e-01
3.732092799999999897e+03 3.336994400000000041e+03 1.049400000000001582e-01
3.732210000000000036e+03 3.336994400000000041e+03 1.048000000000001569e-01
3.732366199999999935e+03 3.336994400000000041e+03 1.017900000000001859e-01
3.732522500000000036e+03 3.336994400000000041e+03 9.988000000000010759e-02
3.732639699999999721e+03 3.336994400000000041e+03 9.745000000000010598e-02
3.732795899999999619e+03 3.336994400000000041e+03 9.462000000000005129e-02
3.732952199999999721e+03 3.336994400000000041e+03 9.314999999999991342e-02
3.733069399999999860e+03 3.336994400000000041e+03 9.050000000000001099e-02
3.733225599999999758e+03 3.336994400000000041e+03 9.071000000000004060e-02
3.733381899999999860e+03 3.336994400000000041e+03 8.415999999999995707e-02
3.733499099999999999e+03 3.336994400000000041e+03 8.526000000000000245e-02
3.733655299999999897e+03 3.336994400000000041e+03 8.134000000000000952e-02
3.733811599999999999e+03 3.336994400000000041e+03 7.882000000000001505e-02
3.733928799999999683e+03 3.336994400000000041e+03 7.874999999999995892e-02
3.734085000000000036e+03 3.336994400000000041e+03 7.557000000000005380e-02
3.734241199999999935e+03 3.336994400000000041e+03 7.365999999999996162e-02
3.734358399999999619e+03 3.336994400000000041e+03 7.155000000000007188e-02
3.734514699999999721e+03 3.336994400000000041e+03 6.900000000000001965e-02
3.734670899999999619e+03 3.336994400000000041e+03 6.993000000000006156e-02
3.734788099999999758e+03 3.336994400000000041e+03 6.854000000000010084e-02
3.734944399999999860e+03 3.336994400000000041e+03 6.351999999999999313e-02
3.735100599999999758e+03 3.336994400000000041e+03 6.189000000000007690e-02
3.735217799999999897e+03 3.336994400000000041e+03 6.001999999999996921e-02
3.735374099999999999e+03 3.336994400000000041e+03 5.876999999999998198e-02
3.735530299999999897e+03 3.336994400000000041e+03 5.810999999999998805e-02
3.735686599999999999e+03 3.336994400000000041e+03 5.527000000000006213e-02
3.735803799999999683e+03 3.336994400000000041e+03 5.455000000000013310e-02
3.735960000000000036e+03 3.336994400000000041e+03 5.309000000000010239e-02
3.736116199999999935e+03 3.336994400000000041e+03 5.269000000000011175e-02
3.736233399999999619e+03 3.336994400000000041e+03 5.169000000000005535e-02
3.736389699999999721e+03 3.336994400000000041e+03 5.015999999999992687e-02
3.736545899999999619e+03 3.336994400000000041e+03 4.860000000000001819e-02
3.736663099999999758e+03 3.336994400000000041e+03 4.726000000000003809e-02
3.736819399999999860e+03 3.336994400000000041e+03 4.629000000000010884e-02
3.736975599999999758e+03 3.336994400000000041e+03 4.619000000000005740e-02
3.737092799999999897e+03 3.336994400000000041e+03 4.535000000000016795e-02
3.737249099999999999e+03 3.336994400000000041e+03 4.767999999999993771e-02
3.737405299999999897e+03 3.336994400000000041e+03 4.598999999999994759e-02
3.737522500000000036e+03 3.336994400000000041e+03 4.433999999999999053e-02
3.737678699999999935e+03 3.336994400000000041e+03 4.524000000000016203e-02
3.737835000000000036e+03 3.336994400000000041e+03 4.585999999999994942e-02
3.737952199999999721e+03 3.336994400000000041e+03 4.573000000000004145e-02
3.738108399999999619e+03 3.336994400000000041e+03 4.601000000000012025e-02
3.738264699999999721e+03 3.336994400000000041e+03 4.760000000000001036e-02
3.738381899999999860e+03 3.336994400000000041e+03 4.741000000000007708e-02
3.738538099999999758e+03 3.336994400000000041e+03 4.865999999999982145e-02
3.738694399999999860e+03 3.336994400000000041e+03 5.013999999999992768e-02
3.738850599999999758e+03 3.336994400000000041e+03 4.870000000000011126e-02
3.738967799999999897e+03 3.336994400000000041e+03 4.989999999999995828e-02
3.739124099999999999e+03 3.336994400000000041e+03 5.306000000000007238e-02
3.739280299999999897e+03 3.336994400000000041e+03 5.262999999999997541e-02
3.739397500000000036e+03 3.336994400000000041e+03 5.315000000000001668e-02
3.739553699999999935e+03 3.336994400000000041e+03 5.341999999999994669e-02
3.739710000000000036e+03 3.336994400000000041e+03 5.585999999999998605e-02
3.739827199999999721e+03 3.336994400000000041e+03 5.651999999999999386e-02
3.739983399999999619e+03 3.336994400000000041e+03 5.820999999999994928e-02
3.740139699999999721e+03 3.336994400000000041e+03 5.913000000000002282e-02
3.740256899999999860e+03 3.336994400000000041e+03 5.994000000000006267e-02
3.740413099999999758e+03 3.336994400000000041e+03 6.150000000000003381e-02
3.740569399999999860e+03 3.336994400000000041e+03 6.219999999999996365e-02
3.740686599999999999e+03 3.336994400000000041e+03 6.439999999999998503e-02
3.740842799999999897e+03 3.336994400000000041e+03 6.614000000000001822e-02
3.740999099999999999e+03 3.336994400000000041e+03 6.802000000000003876e-02
3.741116199999999935e+03 3.336994400000000041e+03 6.883000000000004392e-02
3.741272500000000036e+03 3.336994400000000041e+03 7.087000000000005795e-02
3.741428699999999935e+03 3.336994400000000041e+03 7.311000000000002219e-02
3.741545899999999619e+03 3.336994400000000041e+03 7.452000000000001678e-02
3.741702199999999721e+03 3.336994400000000041e+03 7.728000000000002923e-02
3.741858399999999619e+03 3.336994400000000041e+03 8.109000000000002317e-02
3.742014699999999721e+03 3.336994400000000041e+03 7.895000000000002016e-02
3.742131899999999860e+03 3.336994400000000041e+03 8.264000000000007451e-02
3.742288099999999758e+03 3.336994400000000041e+03 8.371000000000003438e-02
3.742444399999999860e+03 3.336994400000000041e+03 9.037000000000007527e-02
3.742561599999999999e+03 3.336994400000000041e+03 8.950000000000003786e-02
3.742717799999999897e+03 3.336994400000000041e+03 9.191000000000003334e-02
3.719710000000000036e+03 3.337541200000000117e+03 4.349999999999985822e-03
3.719866299999999683e+03 3.337541200000000117e+03 4.730000000000037126e-03
3.719983399999999619e+03 3.337541200000000117e+03 5.420000000000074931e-03
3.720139699999999721e+03 3.337541200000000117e+03 4.800000000000011723e-03
3.720295899999999619e+03 3.337541200000000117e+03 4.860000000000054381e-03
3.720413099999999758e+03 3.337541200000000117e+03 5.630000000000017803e-03
3.720569399999999860e+03 3.337541200000000117e+03 5.800000000000069857e-03
3.720725599999999758e+03 3.337541200000000117e+03 5.960000000000080685e-03
3.720881899999999860e+03 3.337541200000000117e+03 5.009999999999978013e-03
3.720999099999999999e+03 3.337541200000000117e+03 5.849999999999975012e-03
3.721155299999999897e+03 3.337541200000000117e+03 5.789999999999985263e-03
3.721272500000000036e+03 3.337541200000000117e+03 5.890000000000054914e-03
3.721428699999999935e+03 3.337541200000000117e+03 5.329999999999989260e-03
3.721585000000000036e+03 3.337541200000000117e+03 6.090000000000019009e-03
3.721741299999999683e+03 3.337541200000000117e+03 6.790000000000032121e-03
3.721858399999999619e+03 3.337541200000000117e+03 7.400000000000020277e-03
3.722014699999999721e+03 3.337541200000000117e+03 7.479999999999915536e-03
3.722170899999999619e+03 3.337541200000000117e+03 8.409999999999898460e-03
3.722288099999999758e+03 3.337541200000000117e+03 8.799999999999984918e-03
3.722444399999999860e+03 3.337541200000000117e+03 9.730000000000006005e-03
3.722600599999999758e+03 3.337541200000000117e+03 1.027999999999994890e-02
3.722717799999999897e+03 3.337541200000000117e+03 1.153000000000001940e-02
3.722874099999999999e+03 3.337541200000000117e+03 1.446000000000000063e-02
3.723030299999999897e+03 3.337541200000000117e+03 1.554000000000002255e-02
3.723147500000000036e+03 3.337541200000000117e+03 1.818000000000002947e-02
3.723303799999999683e+03 3.337541200000000117e+03 2.276000000000009266e-02
3.723460000000000036e+03 3.337541200000000117e+03 2.765000000000007382e-02
3.723577199999999721e+03 3.337541200000000117e+03 3.392000000000015142e-02
3.723733399999999619e+03 3.337541200000000117e+03 4.247000000000009795e-02
3.723889699999999721e+03 3.337541200000000117e+03 5.444000000000001616e-02
3.724045899999999619e+03 3.337541200000000117e+03 7.204000000000009007e-02
3.724163099999999758e+03 3.337541200000000117e+03 9.611000000000000099e-02
3.724319399999999860e+03 3.337541200000000117e+03 1.251800000000000690e-01
3.724436599999999999e+03 3.337541200000000117e+03 1.769500000000000239e-01
3.724592799999999897e+03 3.337541200000000117e+03 2.462199999999999944e-01
3.724749099999999999e+03 3.337541200000000117e+03 3.347999999999999865e-01
3.724905299999999897e+03 3.337541200000000117e+03 4.537400000000000322e-01
3.725022500000000036e+03 3.337541200000000117e+03 5.897999999999998799e-01
3.725178799999999683e+03 3.337541200000000117e+03 7.171999999999997266e-01
3.725295899999999619e+03 3.337541200000000117e+03 8.331099999999996841e-01
3.725452199999999721e+03 3.337541200000000117e+03 9.204499999999999904e-01
3.725608399999999619e+03 3.337541200000000117e+03 9.626899999999997126e-01
3.725764699999999721e+03 3.337541200000000117e+03 9.762600000000000167e-01
3.725881899999999860e+03 3.337541200000000117e+03 9.649099999999997124e-01
3.726038099999999758e+03 3.337541200000000117e+03 9.263199999999999212e-01
3.726194399999999860e+03 3.337541200000000117e+03 9.028699999999997283e-01
3.726311599999999999e+03 3.337541200000000117e+03 8.737999999999996881e-01
3.726467799999999897e+03 3.337541200000000117e+03 8.415599999999998637e-01
3.726624099999999999e+03 3.337541200000000117e+03 8.270399999999998863e-01
3.726741299999999683e+03 3.337541200000000117e+03 8.042199999999998239e-01
3.726897500000000036e+03 3.337541200000000117e+03 7.811799999999996524e-01
3.727053799999999683e+03 3.337541200000000117e+03 7.644099999999997008e-01
3.727170899999999619e+03 3.337541200000000117e+03 7.408699999999999175e-01
3.727327199999999721e+03 3.337541200000000117e+03 7.036399999999998212e-01
3.727483399999999619e+03 3.337541200000000117e+03 6.789999999999999369e-01
3.727639699999999721e+03 3.337541200000000117e+03 6.334099999999999175e-01
3.727756899999999860e+03 3.337541200000000117e+03 5.875699999999999257e-01
3.727913099999999758e+03 3.337541200000000117e+03 5.577499999999998570e-01
3.728030299999999897e+03 3.337541200000000117e+03 5.068899999999998407e-01
3.728186599999999999e+03 3.337541200000000117e+03 4.649499999999998634e-01
3.728342799999999897e+03 3.337541200000000117e+03 4.290199999999997904e-01
3.728499099999999999e+03 3.337541200000000117e+03 3.927200000000000135e-01
3.728616299999999683e+03 3.337541200000000117e+03 3.639799999999999147e-01
3.728772500000000036e+03 3.337541200000000117e+03 3.358099999999999974e-01
3.728928699999999935e+03 3.337541200000000117e+03 3.105600000000000027e-01
3.729045899999999619e+03 3.337541200000000117e+03 2.853900000000000325e-01
3.729202199999999721e+03 3.337541200000000117e+03 2.617900000000000227e-01
3.729319399999999860e+03 3.337541200000000117e+03 2.439400000000000457e-01
3.729475599999999758e+03 3.337541200000000117e+03 2.267499999999999516e-01
3.729631899999999860e+03 3.337541200000000117e+03 2.120299999999999685e-01
3.729788099999999758e+03 3.337541200000000117e+03 1.982700000000000295e-01
3.729905299999999897e+03 3.337541200000000117e+03 1.821900000000000186e-01
3.730061599999999999e+03 3.337541200000000117e+03 1.756000000000000338e-01
3.730217799999999897e+03 3.337541200000000117e+03 1.616799999999999626e-01
3.730335000000000036e+03 3.337541200000000117e+03 1.546800000000000397e-01
3.730491299999999683e+03 3.337541200000000117e+03 1.479400000000000159e-01
3.730647500000000036e+03 3.337541200000000117e+03 1.424000000000000543e-01
3.730764699999999721e+03 3.337541200000000117e+03 1.323699999999999322e-01
3.730920899999999619e+03 3.337541200000000117e+03 1.312099999999999378e-01
3.731077199999999721e+03 3.337541200000000117e+03 1.230299999999999866e-01
3.731194399999999860e+03 3.337541200000000117e+03 1.173599999999999366e-01
3.731350599999999758e+03 3.337541200000000117e+03 1.147999999999999299e-01
3.731506899999999860e+03 3.337541200000000117e+03 1.121399999999999481e-01
3.731624099999999999e+03 3.337541200000000117e+03 1.077899999999999830e-01
3.731780299999999897e+03 3.337541200000000117e+03 1.078000000000000347e-01
3.731936599999999999e+03 3.337541200000000117e+03 1.061800000000000799e-01
3.732092799999999897e+03 3.337541200000000117e+03 1.064600000000000546e-01
3.732210000000000036e+03 3.337541200000000117e+03 1.064300000000000385e-01
3.732366199999999935e+03 3.337541200000000117e+03 1.035399999999999793e-01
3.732522500000000036e+03 3.337541200000000117e+03 1.012800000000000228e-01
3.732639699999999721e+03 3.337541200000000117e+03 1.001800000000000884e-01
3.732795899999999619e+03 3.337541200000000117e+03 9.763000000000003620e-02
3.732952199999999721e+03 3.337541200000000117e+03 9.677999999999999103e-02
3.733069399999999860e+03 3.337541200000000117e+03 9.361999999999998101e-02
3.733225599999999758e+03 3.337541200000000117e+03 9.245000000000004603e-02
3.733381899999999860e+03 3.337541200000000117e+03 9.317999999999988792e-02
3.733499099999999999e+03 3.337541200000000117e+03 8.804999999999997551e-02
3.733655299999999897e+03 3.337541200000000117e+03 8.267000000000002125e-02
3.733811599999999999e+03 3.337541200000000117e+03 8.497000000000008713e-02
3.733928799999999683e+03 3.337541200000000117e+03 8.292999999999998983e-02
3.734085000000000036e+03 3.337541200000000117e+03 7.961000000000001409e-02
3.734241199999999935e+03 3.337541200000000117e+03 7.761000000000004007e-02
3.734358399999999619e+03 3.337541200000000117e+03 7.449000000000008392e-02
3.734514699999999721e+03 3.337541200000000117e+03 7.403999999999999471e-02
3.734670899999999619e+03 3.337541200000000117e+03 7.288000000000008360e-02
3.734788099999999758e+03 3.337541200000000117e+03 6.932000000000011763e-02
3.734944399999999860e+03 3.337541200000000117e+03 6.710000000000004849e-02
3.735100599999999758e+03 3.337541200000000117e+03 6.647999999999999743e-02
3.735217799999999897e+03 3.337541200000000117e+03 6.727000000000002422e-02
3.735374099999999999e+03 3.337541200000000117e+03 6.397999999999999521e-02
3.735530299999999897e+03 3.337541200000000117e+03 6.381000000000003336e-02
3.735686599999999999e+03 3.337541200000000117e+03 5.902000000000009322e-02
3.735803799999999683e+03 3.337541200000000117e+03 5.877000000000017627e-02
3.735960000000000036e+03 3.337541200000000117e+03 5.720999999999992064e-02
3.736116199999999935e+03 3.337541200000000117e+03 5.487000000000002292e-02
3.736233399999999619e+03 3.337541200000000117e+03 5.202999999999985414e-02
3.736389699999999721e+03 3.337541200000000117e+03 5.167000000000002147e-02
3.736545899999999619e+03 3.337541200000000117e+03 4.966000000000000969e-02
3.736663099999999758e+03 3.337541200000000117e+03 5.137000000000008226e-02
3.736819399999999860e+03 3.337541200000000117e+03 4.790000000000008834e-02
3.736975599999999758e+03 3.337541200000000117e+03 4.610000000000000209e-02
3.737092799999999897e+03 3.337541200000000117e+03 4.738999999999990442e-02
3.737249099999999999e+03 3.337541200000000117e+03 4.552999999999984143e-02
3.737405299999999897e+03 3.337541200000000117e+03 4.464999999999988423e-02
3.737522500000000036e+03 3.337541200000000117e+03 4.558999999999999858e-02
3.737678699999999935e+03 3.337541200000000117e+03 4.495000000000021895e-02
3.737835000000000036e+03 3.337541200000000117e+03 4.374999999999999029e-02
3.737952199999999721e+03 3.337541200000000117e+03 4.473999999999998117e-02
3.738108399999999619e+03 3.337541200000000117e+03 4.509000000000003977e-02
3.738264699999999721e+03 3.337541200000000117e+03 4.232000000000002427e-02
3.738381899999999860e+03 3.337541200000000117e+03 4.431999999999981787e-02
3.738538099999999758e+03 3.337541200000000117e+03 4.571999999999986491e-02
3.738694399999999860e+03 3.337541200000000117e+03 4.435000000000006992e-02
3.738850599999999758e+03 3.337541200000000117e+03 4.574999999999999206e-02
3.738967799999999897e+03 3.337541200000000117e+03 4.719000000000001666e-02
3.739124099999999999e+03 3.337541200000000117e+03 4.685000000000003745e-02
3.739280299999999897e+03 3.337541200000000117e+03 4.736000000000008259e-02
3.739397500000000036e+03 3.337541200000000117e+03 4.968999999999998418e-02
3.739553699999999935e+03 3.337541200000000117e+03 5.059999999999992976e-02
3.739710000000000036e+03 3.337541200000000117e+03 4.992000000000006155e-02
3.739827199999999721e+03 3.337541200000000117e+03 5.384999999999997428e-02
3.739983399999999619e+03 3.337541200000000117e+03 5.260999999999994847e-02
3.740139699999999721e+03 3.337541200000000117e+03 5.351000000000000201e-02
3.740256899999999860e+03 3.337541200000000117e+03 5.476000000000010026e-02
3.740413099999999758e+03 3.337541200000000117e+03 5.559000000000001440e-02
3.740569399999999860e+03 3.337541200000000117e+03 5.724000000000002003e-02
3.740686599999999999e+03 3.337541200000000117e+03 5.984000000000003205e-02
3.740842799999999897e+03 3.337541200000000117e+03 5.917000000000000731e-02
3.740999099999999999e+03 3.337541200000000117e+03 5.942000000000005611e-02
3.741116199999999935e+03 3.337541200000000117e+03 6.205000000000006344e-02
3.741272500000000036e+03 3.337541200000000117e+03 6.161000000000010218e-02
3.741428699999999935e+03 3.337541200000000117e+03 6.568999999999997064e-02
3.741545899999999619e+03 3.337541200000000117e+03 6.973000000000008358e-02
3.741702199999999721e+03 3.337541200000000117e+03 6.844000000000002859e-02
3.741858399999999619e+03 3.337541200000000117e+03 7.121000000000003716e-02
3.742014699999999721e+03 3.337541200000000117e+03 7.240000000000001990e-02
3.742131899999999860e+03 3.337541200000000117e+03 7.542000000000004256e-02
3.742288099999999758e+03 3.337541200000000117e+03 7.599999999999999811e-02
3.742444399999999860e+03 3.337541200000000117e+03 8.032999999999999863e-02
3.742561599999999999e+03 3.337541200000000117e+03 8.263000000000003675e-02
3.742717799999999897e+03 3.337541200000000117e+03 8.239000000000003265e-02
3.719710000000000036e+03 3.338010000000000218e+03 2.619999999999996030e-03
3.719866299999999683e+03 3.338010000000000218e+03 3.880000000000113393e-03
3.719983399999999619e+03 3.338010000000000218e+03 3.960000000000127481e-03
3.720139699999999721e+03 3.338010000000000218e+03 4.300000000000020819e-03
3.720295899999999619e+03 3.338010000000000218e+03 5.150000000000020881e-03
3.720413099999999758e+03 3.338010000000000218e+03 5.470000000000055547e-03
3.720569399999999860e+03 3.338010000000000218e+03 5.480000000000044731e-03
3.720725599999999758e+03 3.338010000000000218e+03 6.090000000000036356e-03
3.720881899999999860e+03 3.338010000000000218e+03 6.240000000000061470e-03
3.720999099999999999e+03 3.338010000000000218e+03 6.290000000000049891e-03
3.721155299999999897e+03 3.338010000000000218e+03 6.560000000000028482e-03
3.721272500000000036e+03 3.338010000000000218e+03 6.320000000000045200e-03
3.721428699999999935e+03 3.338010000000000218e+03 6.320000000000050404e-03
3.721585000000000036e+03 3.338010000000000218e+03 6.420000000000027247e-03
3.721741299999999683e+03 3.338010000000000218e+03 6.950000000000056827e-03
3.721858399999999619e+03 3.338010000000000218e+03 6.720000000000050586e-03
3.722014699999999721e+03 3.338010000000000218e+03 7.070000000000048468e-03
3.722170899999999619e+03 3.338010000000000218e+03 7.540000000000030185e-03
3.722288099999999758e+03 3.338010000000000218e+03 8.330000000000011007e-03
3.722444399999999860e+03 3.338010000000000218e+03 8.330000000000024885e-03
3.722600599999999758e+03 3.338010000000000218e+03 8.969999999999997073e-03
3.722717799999999897e+03 3.338010000000000218e+03 9.970000000000067350e-03
3.722874099999999999e+03 3.338010000000000218e+03 1.057000000000003596e-02
3.723030299999999897e+03 3.338010000000000218e+03 1.119000000000009050e-02
3.723147500000000036e+03 3.338010000000000218e+03 1.289000000000018777e-02
3.723303799999999683e+03 3.338010000000000218e+03 1.466000000000012779e-02
3.723460000000000036e+03 3.338010000000000218e+03 1.794000000000011211e-02
3.723577199999999721e+03 3.338010000000000218e+03 2.036000000000015575e-02
3.723733399999999619e+03 3.338010000000000218e+03 2.473000000000014770e-02
3.723889699999999721e+03 3.338010000000000218e+03 2.904000000000005188e-02
3.724045899999999619e+03 3.338010000000000218e+03 3.594000000000010381e-02
3.724163099999999758e+03 3.338010000000000218e+03 4.305000000000010207e-02
3.724319399999999860e+03 3.338010000000000218e+03 5.357000000000004813e-02
3.724436599999999999e+03 3.338010000000000218e+03 6.896000000000006291e-02
3.724592799999999897e+03 3.338010000000000218e+03 8.769000000000004569e-02
3.724749099999999999e+03 3.338010000000000218e+03 1.178300000000001291e-01
3.724905299999999897e+03 3.338010000000000218e+03 1.647800000000000653e-01
3.725022500000000036e+03 3.338010000000000218e+03 2.202200000000001379e-01
3.725178799999999683e+03 3.338010000000000218e+03 2.995600000000000485e-01
3.725295899999999619e+03 3.338010000000000218e+03 3.912499999999998757e-01
3.725452199999999721e+03 3.338010000000000218e+03 5.086199999999999610e-01
3.725608399999999619e+03 3.338010000000000218e+03 6.363699999999998802e-01
3.725764699999999721e+03 3.338010000000000218e+03 7.497999999999999110e-01
3.725881899999999860e+03 3.338010000000000218e+03 8.245099999999998541e-01
3.726038099999999758e+03 3.338010000000000218e+03 8.853299999999997283e-01
3.726194399999999860e+03 3.338010000000000218e+03 9.076999999999999513e-01
3.726311599999999999e+03 3.338010000000000218e+03 9.009799999999997810e-01
3.726467799999999897e+03 3.338010000000000218e+03 8.737000000000000322e-01
3.726624099999999999e+03 3.338010000000000218e+03 8.487700000000000244e-01
3.726741299999999683e+03 3.338010000000000218e+03 8.171299999999999120e-01
3.726897500000000036e+03 3.338010000000000218e+03 8.094199999999998063e-01
3.727053799999999683e+03 3.338010000000000218e+03 7.910299999999998999e-01
3.727170899999999619e+03 3.338010000000000218e+03 7.717100000000000071e-01
3.727327199999999721e+03 3.338010000000000218e+03 7.530599999999997296e-01
3.727483399999999619e+03 3.338010000000000218e+03 7.420600000000000529e-01
3.727639699999999721e+03 3.338010000000000218e+03 7.100400000000000045e-01
3.727756899999999860e+03 3.338010000000000218e+03 6.832599999999998674e-01
3.727913099999999758e+03 3.338010000000000218e+03 6.524599999999998179e-01
3.728030299999999897e+03 3.338010000000000218e+03 6.065899999999998515e-01
3.728186599999999999e+03 3.338010000000000218e+03 5.678400000000000114e-01
3.728342799999999897e+03 3.338010000000000218e+03 5.291200000000000347e-01
3.728499099999999999e+03 3.338010000000000218e+03 4.837099999999999178e-01
3.728616299999999683e+03 3.338010000000000218e+03 4.457900000000000196e-01
3.728772500000000036e+03 3.338010000000000218e+03 4.072199999999999709e-01
3.728928699999999935e+03 3.338010000000000218e+03 3.664899999999999824e-01
3.729045899999999619e+03 3.338010000000000218e+03 3.375900000000000012e-01
3.729202199999999721e+03 3.338010000000000218e+03 3.133299999999999974e-01
3.729319399999999860e+03 3.338010000000000218e+03 2.866700000000000359e-01
3.729475599999999758e+03 3.338010000000000218e+03 2.583699999999999330e-01
3.729631899999999860e+03 3.338010000000000218e+03 2.387999999999999567e-01
3.729788099999999758e+03 3.338010000000000218e+03 2.182499999999999718e-01
3.729905299999999897e+03 3.338010000000000218e+03 2.045499999999998431e-01
3.730061599999999999e+03 3.338010000000000218e+03 1.916599999999999138e-01
3.730217799999999897e+03 3.338010000000000218e+03 1.769200000000000494e-01
3.730335000000000036e+03 3.338010000000000218e+03 1.662699999999998901e-01
3.730491299999999683e+03 3.338010000000000218e+03 1.562399999999999622e-01
3.730647500000000036e+03 3.338010000000000218e+03 1.455100000000000837e-01
3.730764699999999721e+03 3.338010000000000218e+03 1.418999999999999151e-01
3.730920899999999619e+03 3.338010000000000218e+03 1.279999999999999194e-01
3.731077199999999721e+03 3.338010000000000218e+03 1.284399999999999431e-01
3.731194399999999860e+03 3.338010000000000218e+03 1.203800000000000009e-01
3.731350599999999758e+03 3.338010000000000218e+03 1.146599999999998870e-01
3.731506899999999860e+03 3.338010000000000218e+03 1.096899999999999264e-01
3.731624099999999999e+03 3.338010000000000218e+03 1.071099999999999414e-01
3.731780299999999897e+03 3.338010000000000218e+03 1.023600000000000065e-01
3.731936599999999999e+03 3.338010000000000218e+03 1.029000000000000609e-01
3.732092799999999897e+03 3.338010000000000218e+03 1.005999999999999950e-01
3.732210000000000036e+03 3.338010000000000218e+03 9.541000000000003645e-02
3.732366199999999935e+03 3.338010000000000218e+03 9.611999999999996935e-02
3.732522500000000036e+03 3.338010000000000218e+03 9.524000000000006072e-02
3.732639699999999721e+03 3.338010000000000218e+03 9.273000000000002074e-02
3.732795899999999619e+03 3.338010000000000218e+03 9.167000000000005699e-02
3.732952199999999721e+03 3.338010000000000218e+03 9.199999999999991518e-02
3.733069399999999860e+03 3.338010000000000218e+03 8.948999999999995847e-02
3.733225599999999758e+03 3.338010000000000218e+03 8.830999999999999961e-02
3.733381899999999860e+03 3.338010000000000218e+03 8.635999999999992294e-02
3.733499099999999999e+03 3.338010000000000218e+03 8.646000000000000907e-02
3.733655299999999897e+03 3.338010000000000218e+03 8.507000000000008999e-02
3.733811599999999999e+03 3.338010000000000218e+03 8.390000000000014113e-02
3.733928799999999683e+03 3.338010000000000218e+03 7.745000000000007434e-02
3.734085000000000036e+03 3.338010000000000218e+03 7.759000000000004782e-02
3.734241199999999935e+03 3.338010000000000218e+03 7.583000000000003626e-02
3.734358399999999619e+03 3.338010000000000218e+03 7.486000000000000987e-02
3.734514699999999721e+03 3.338010000000000218e+03 6.986000000000008869e-02
3.734670899999999619e+03 3.338010000000000218e+03 7.129000000000006165e-02
3.734788099999999758e+03 3.338010000000000218e+03 7.005999999999999728e-02
3.734944399999999860e+03 3.338010000000000218e+03 6.750000000000008771e-02
3.735100599999999758e+03 3.338010000000000218e+03 6.431000000000007544e-02
3.735217799999999897e+03 3.338010000000000218e+03 6.407999999999988705e-02
3.735374099999999999e+03 3.338010000000000218e+03 6.359000000000010477e-02
3.735530299999999897e+03 3.338010000000000218e+03 6.126000000000007134e-02
3.735686599999999999e+03 3.338010000000000218e+03 5.995000000000007961e-02
3.735803799999999683e+03 3.338010000000000218e+03 5.850000000000013523e-02
3.735960000000000036e+03 3.338010000000000218e+03 5.545000000000008950e-02
3.736116199999999935e+03 3.338010000000000218e+03 5.332000000000002710e-02
3.736233399999999619e+03 3.338010000000000218e+03 5.179999999999997801e-02
3.736389699999999721e+03 3.338010000000000218e+03 5.193999999999993067e-02
3.736545899999999619e+03 3.338010000000000218e+03 5.102000000000011387e-02
3.736663099999999758e+03 3.338010000000000218e+03 4.884999999999997677e-02
3.736819399999999860e+03 3.338010000000000218e+03 4.675000000000004152e-02
3.736975599999999758e+03 3.338010000000000218e+03 4.547000000000012837e-02
3.737092799999999897e+03 3.338010000000000218e+03 4.537000000000016020e-02
3.737249099999999999e+03 3.338010000000000218e+03 4.404999999999982541e-02
3.737405299999999897e+03 3.338010000000000218e+03 4.205999999999988914e-02
3.737522500000000036e+03 3.338010000000000218e+03 4.107000000000014112e-02
3.737678699999999935e+03 3.338010000000000218e+03 4.242000000000003407e-02
3.737835000000000036e+03 3.338010000000000218e+03 4.214000000000003854e-02
3.737952199999999721e+03 3.338010000000000218e+03 4.070999999999998231e-02
3.738108399999999619e+03 3.338010000000000218e+03 3.959000000000009040e-02
3.738264699999999721e+03 3.338010000000000218e+03 4.040999999999993209e-02
3.738381899999999860e+03 3.338010000000000218e+03 3.976000000000002449e-02
3.738538099999999758e+03 3.338010000000000218e+03 3.970000000000004081e-02
3.738694399999999860e+03 3.338010000000000218e+03 4.039000000000002311e-02
3.738850599999999758e+03 3.338010000000000218e+03 4.086000000000004212e-02
3.738967799999999897e+03 3.338010000000000218e+03 4.095000000000000029e-02
3.739124099999999999e+03 3.338010000000000218e+03 4.110000000000005316e-02
3.739280299999999897e+03 3.338010000000000218e+03 3.993999999999996164e-02
3.739397500000000036e+03 3.338010000000000218e+03 4.298999999999997268e-02
3.739553699999999935e+03 3.338010000000000218e+03 4.238999999999997631e-02
3.739710000000000036e+03 3.338010000000000218e+03 4.227999999999995651e-02
3.739827199999999721e+03 3.338010000000000218e+03 4.307999999999996554e-02
3.739983399999999619e+03 3.338010000000000218e+03 4.598000000000000004e-02
3.740139699999999721e+03 3.338010000000000218e+03 4.583999999999999880e-02
3.740256899999999860e+03 3.338010000000000218e+03 4.572000000000005226e-02
3.740413099999999758e+03 3.338010000000000218e+03 4.757000000000004974e-02
3.740569399999999860e+03 3.338010000000000218e+03 4.949000000000009641e-02
3.740686599999999999e+03 3.338010000000000218e+03 4.911000000000004251e-02
3.740842799999999897e+03 3.338010000000000218e+03 5.056000000000002853e-02
3.740999099999999999e+03 3.338010000000000218e+03 4.948000000000010723e-02
3.741116199999999935e+03 3.338010000000000218e+03 5.121000000000008184e-02
3.741272500000000036e+03 3.338010000000000218e+03 5.472000000000003250e-02
3.741428699999999935e+03 3.338010000000000218e+03 5.441000000000002779e-02
3.741545899999999619e+03 3.338010000000000218e+03 5.582000000000009177e-02
3.741702199999999721e+03 3.338010000000000218e+03 5.722000000000004860e-02
3.741858399999999619e+03 3.338010000000000218e+03 5.966000000000009490e-02
3.742014699999999721e+03 3.338010000000000218e+03 5.788000000000013273e-02
3.742131899999999860e+03 3.338010000000000218e+03 6.290000000000015024e-02
3.742288099999999758e+03 3.338010000000000218e+03 6.389000000000004398e-02
3.742444399999999860e+03 3.338010000000000218e+03 6.649000000000007682e-02
3.742561599999999999e+03 3.338010000000000218e+03 6.917000000000012028e-02
3.742717799999999897e+03 3.338010000000000218e+03 6.787999999999998202e-02
3.719710000000000036e+03 3.338478700000000117e+03 1.399999999999903709e-03
3.719866299999999683e+03 3.338478700000000117e+03 2.039999999999952008e-03
3.719983399999999619e+03 3.338478700000000117e+03 2.439999999999982981e-03
3.720139699999999721e+03 3.338478700000000117e+03 3.270000000000023322e-03
3.720295899999999619e+03 3.338478700000000117e+03 3.689999999999921208e-03
3.720413099999999758e+03 3.338478700000000117e+03 4.309999999999944952e-03
3.720569399999999860e+03 3.338478700000000117e+03 4.559999999999900938e-03
3.720725599999999758e+03 3.338478700000000117e+03 5.189999999999927310e-03
3.720881899999999860e+03 3.338478700000000117e+03 6.379999999999894436e-03
3.720999099999999999e+03 3.338478700000000117e+03 6.449999999999903727e-03
3.721155299999999897e+03 3.338478700000000117e+03 6.059999999999971659e-03
3.721272500000000036e+03 3.338478700000000117e+03 6.799999999999899007e-03
3.721428699999999935e+03 3.338478700000000117e+03 7.359999999999959457e-03
3.721585000000000036e+03 3.338478700000000117e+03 7.169999999999939443e-03
3.721741299999999683e+03 3.338478700000000117e+03 6.529999999999928223e-03
3.721858399999999619e+03 3.338478700000000117e+03 7.859999999999931278e-03
3.722014699999999721e+03 3.338478700000000117e+03 8.079999999999951804e-03
3.722170899999999619e+03 3.338478700000000117e+03 8.209999999999936099e-03
3.722288099999999758e+03 3.338478700000000117e+03 7.429999999999894154e-03
3.722444399999999860e+03 3.338478700000000117e+03 8.189999999999949057e-03
3.722600599999999758e+03 3.338478700000000117e+03 8.539999999999922653e-03
3.722717799999999897e+03 3.338478700000000117e+03 8.699999999999999400e-03
3.722874099999999999e+03 3.338478700000000117e+03 8.959999999999957582e-03
3.723030299999999897e+03 3.338478700000000117e+03 9.389999999999988634e-03
3.723147500000000036e+03 3.338478700000000117e+03 1.005999999999999082e-02
3.723303799999999683e+03 3.338478700000000117e+03 1.112000000000005172e-02
3.723460000000000036e+03 3.338478700000000117e+03 1.239999999999999609e-02
3.723577199999999721e+03 3.338478700000000117e+03 1.498000000000006444e-02
3.723733399999999619e+03 3.338478700000000117e+03 1.609000000000004177e-02
3.723889699999999721e+03 3.338478700000000117e+03 1.870000000000000828e-02
3.724045899999999619e+03 3.338478700000000117e+03 2.248000000000003121e-02
3.724163099999999758e+03 3.338478700000000117e+03 2.597999999999993370e-02
3.724319399999999860e+03 3.338478700000000117e+03 3.166999999999997595e-02
3.724436599999999999e+03 3.338478700000000117e+03 3.477000000000005087e-02
3.724592799999999897e+03 3.338478700000000117e+03 4.286000000000001614e-02
3.724749099999999999e+03 3.338478700000000117e+03 5.374000000000003774e-02
3.724905299999999897e+03 3.338478700000000117e+03 6.545000000000009144e-02
3.725022500000000036e+03 3.338478700000000117e+03 8.331000000000003680e-02
3.725178799999999683e+03 3.338478700000000117e+03 1.078100000000000308e-01
3.725295899999999619e+03 3.338478700000000117e+03 1.390399999999999969e-01
3.725452199999999721e+03 3.338478700000000117e+03 1.819800000000000306e-01
3.725608399999999619e+03 3.338478700000000117e+03 2.481599999999999917e-01
3.725764699999999721e+03 3.338478700000000117e+03 3.265599999999999614e-01
3.725881899999999860e+03 3.338478700000000117e+03 4.250699999999999479e-01
3.726038099999999758e+03 3.338478700000000117e+03 5.278699999999997283e-01
3.726194399999999860e+03 3.338478700000000117e+03 6.277599999999997626e-01
3.726311599999999999e+03 3.338478700000000117e+03 7.088999999999998636e-01
3.726467799999999897e+03 3.338478700000000117e+03 7.679399999999999560e-01
3.726624099999999999e+03 3.338478700000000117e+03 7.948899999999998744e-01
3.726741299999999683e+03 3.338478700000000117e+03 7.996299999999999519e-01
3.726897500000000036e+03 3.338478700000000117e+03 7.908899999999997599e-01
3.727053799999999683e+03 3.338478700000000117e+03 7.697499999999998233e-01
3.727170899999999619e+03 3.338478700000000117e+03 7.509500000000000064e-01
3.727327199999999721e+03 3.338478700000000117e+03 7.304099999999997817e-01
3.727483399999999619e+03 3.338478700000000117e+03 7.262399999999998856e-01
3.727639699999999721e+03 3.338478700000000117e+03 7.124699999999999367e-01
3.727756899999999860e+03 3.338478700000000117e+03 6.974199999999999289e-01
3.727913099999999758e+03 3.338478700000000117e+03 6.829399999999997695e-01
3.728030299999999897e+03 3.338478700000000117e+03 6.596999999999996200e-01
3.728186599999999999e+03 3.338478700000000117e+03 6.314399999999998903e-01
3.728342799999999897e+03 3.338478700000000117e+03 5.957700000000000218e-01
3.728499099999999999e+03 3.338478700000000117e+03 5.643499999999999073e-01
3.728616299999999683e+03 3.338478700000000117e+03 5.191499999999997783e-01
3.728772500000000036e+03 3.338478700000000117e+03 4.849799999999999112e-01
3.728928699999999935e+03 3.338478700000000117e+03 4.395199999999997997e-01
3.729045899999999619e+03 3.338478700000000117e+03 4.029199999999998894e-01
3.729202199999999721e+03 3.338478700000000117e+03 3.689499999999999447e-01
3.729319399999999860e+03 3.338478700000000117e+03 3.355099999999999194e-01
3.729475599999999758e+03 3.338478700000000117e+03 3.069199999999998596e-01
3.729631899999999860e+03 3.338478700000000117e+03 2.801299999999997681e-01
3.729788099999999758e+03 3.338478700000000117e+03 2.506299999999999084e-01
3.729905299999999897e+03 3.338478700000000117e+03 2.290899999999999603e-01
3.730061599999999999e+03 3.338478700000000117e+03 2.095999999999998697e-01
3.730217799999999897e+03 3.338478700000000117e+03 1.917099999999999360e-01
3.730335000000000036e+03 3.338478700000000117e+03 1.795099999999998364e-01
3.730491299999999683e+03 3.338478700000000117e+03 1.677899999999998559e-01
3.730647500000000036e+03 3.338478700000000117e+03 1.572399999999998799e-01
3.730764699999999721e+03 3.338478700000000117e+03 1.479099999999998749e-01
3.730920899999999619e+03 3.338478700000000117e+03 1.379799999999997973e-01
3.731077199999999721e+03 3.338478700000000117e+03 1.274399999999998867e-01
3.731194399999999860e+03 3.338478700000000117e+03 1.238499999999999046e-01
3.731350599999999758e+03 3.338478700000000117e+03 1.138399999999998163e-01
3.731506899999999860e+03 3.338478700000000117e+03 1.112199999999998606e-01
3.731624099999999999e+03 3.338478700000000117e+03 1.033699999999998786e-01
3.731780299999999897e+03 3.338478700000000117e+03 1.002999999999999031e-01
3.731936599999999999e+03 3.338478700000000117e+03 9.561999999999995503e-02
3.732092799999999897e+03 3.338478700000000117e+03 9.295999999999991770e-02
3.732210000000000036e+03 3.338478700000000117e+03 8.879999999999993454e-02
3.732366199999999935e+03 3.338478700000000117e+03 8.582999999999989249e-02
3.732522500000000036e+03 3.338478700000000117e+03 8.495999999999997998e-02
3.732639699999999721e+03 3.338478700000000117e+03 8.367999999999994887e-02
3.732795899999999619e+03 3.338478700000000117e+03 7.982999999999992879e-02
3.732952199999999721e+03 3.338478700000000117e+03 7.862999999999993606e-02
3.733069399999999860e+03 3.338478700000000117e+03 8.000999999999994228e-02
3.733225599999999758e+03 3.338478700000000117e+03 7.822999999999993848e-02
3.733381899999999860e+03 3.338478700000000117e+03 7.945999999999985020e-02
3.733499099999999999e+03 3.338478700000000117e+03 7.584999999999998688e-02
3.733655299999999897e+03 3.338478700000000117e+03 7.495999999999991559e-02
3.733811599999999999e+03 3.338478700000000117e+03 7.279999999999997584e-02
3.733928799999999683e+03 3.338478700000000117e+03 7.342999999999989813e-02
3.734085000000000036e+03 3.338478700000000117e+03 7.045999999999993935e-02
3.734241199999999935e+03 3.338478700000000117e+03 6.934999999999995335e-02
3.734358399999999619e+03 3.338478700000000117e+03 6.878999999999996229e-02
3.734514699999999721e+03 3.338478700000000117e+03 6.731999999999999096e-02
3.734670899999999619e+03 3.338478700000000117e+03 6.352999999999990599e-02
3.734788099999999758e+03 3.338478700000000117e+03 6.289999999999981717e-02
3.734944399999999860e+03 3.338478700000000117e+03 6.167999999999983912e-02
3.735100599999999758e+03 3.338478700000000117e+03 5.976000000000001450e-02
3.735217799999999897e+03 3.338478700000000117e+03 5.955999999999999489e-02
3.735374099999999999e+03 3.338478700000000117e+03 5.788999999999994844e-02
3.735530299999999897e+03 3.338478700000000117e+03 5.751999999999998781e-02
3.735686599999999999e+03 3.338478700000000117e+03 5.480000000000000149e-02
3.735803799999999683e+03 3.338478700000000117e+03 5.319000000000007056e-02
3.735960000000000036e+03 3.338478700000000117e+03 5.088999999999998386e-02
3.736116199999999935e+03 3.338478700000000117e+03 5.013000000000002176e-02
3.736233399999999619e+03 3.338478700000000117e+03 5.086000000000012733e-02
3.736389699999999721e+03 3.338478700000000117e+03 4.789999999999999813e-02
3.736545899999999619e+03 3.338478700000000117e+03 4.556999999999995776e-02
3.736663099999999758e+03 3.338478700000000117e+03 4.355999999999999456e-02
3.736819399999999860e+03 3.338478700000000117e+03 4.347999999999992843e-02
3.736975599999999758e+03 3.338478700000000117e+03 4.019999999999997881e-02
3.737092799999999897e+03 3.338478700000000117e+03 4.138000000000003481e-02
3.737249099999999999e+03 3.338478700000000117e+03 4.022000000000008207e-02
3.737405299999999897e+03 3.338478700000000117e+03 3.814999999999996172e-02
3.737522500000000036e+03 3.338478700000000117e+03 3.769999999999993495e-02
3.737678699999999935e+03 3.338478700000000117e+03 3.725000000000004696e-02
3.737835000000000036e+03 3.338478700000000117e+03 3.620999999999998525e-02
3.737952199999999721e+03 3.338478700000000117e+03 3.477999999999996372e-02
3.738108399999999619e+03 3.338478700000000117e+03 3.511000000000001620e-02
3.738264699999999721e+03 3.338478700000000117e+03 3.541999999999996540e-02
3.738381899999999860e+03 3.338478700000000117e+03 3.284999999999999032e-02
3.738538099999999758e+03 3.338478700000000117e+03 3.384000000000000202e-02
3.738694399999999860e+03 3.338478700000000117e+03 3.369000000000001854e-02
3.738850599999999758e+03 3.338478700000000117e+03 3.271999999999993664e-02
3.738967799999999897e+03 3.338478700000000117e+03 3.391999999999995713e-02
3.739124099999999999e+03 3.338478700000000117e+03 3.230000000000005783e-02
3.739280299999999897e+03 3.338478700000000117e+03 3.287999999999998563e-02
3.739397500000000036e+03 3.338478700000000117e+03 3.301999999999998686e-02
3.739553699999999935e+03 3.338478700000000117e+03 3.430999999999991695e-02
3.739710000000000036e+03 3.338478700000000117e+03 3.471000000000003249e-02
3.739827199999999721e+03 3.338478700000000117e+03 3.495999999999993557e-02
3.739983399999999619e+03 3.338478700000000117e+03 3.507999999999997925e-02
3.740139699999999721e+03 3.338478700000000117e+03 3.625999999999997975e-02
3.740256899999999860e+03 3.338478700000000117e+03 3.605000000000008892e-02
3.740413099999999758e+03 3.338478700000000117e+03 3.802000000000004681e-02
3.740569399999999860e+03 3.338478700000000117e+03 4.000000000000002859e-02
3.740686599999999999e+03 3.338478700000000117e+03 3.923999999999998323e-02
3.740842799999999897e+03 3.338478700000000117e+03 3.978999999999999898e-02
3.740999099999999999e+03 3.338478700000000117e+03 4.106999999999998846e-02
3.741116199999999935e+03 3.338478700000000117e+03 3.913999999999995955e-02
3.741272500000000036e+03 3.338478700000000117e+03 4.255000000000007387e-02
3.741428699999999935e+03 3.338478700000000117e+03 4.207999999999999935e-02
3.741545899999999619e+03 3.338478700000000117e+03 4.496999999999996833e-02
3.741702199999999721e+03 3.338478700000000117e+03 4.536999999999995203e-02
3.741858399999999619e+03 3.338478700000000117e+03 4.618000000000004046e-02
3.742014699999999721e+03 3.338478700000000117e+03 4.604999999999997984e-02
3.742131899999999860e+03 3.338478700000000117e+03 4.954999999999998295e-02
3.742288099999999758e+03 3.338478700000000117e+03 5.110000000000004122e-02
3.742444399999999860e+03 3.338478700000000117e+03 5.200000000000001843e-02
3.742561599999999999e+03 3.338478700000000117e+03 5.152000000000000329e-02
3.742717799999999897e+03 3.338478700000000117e+03 5.490999999999991721e-02
3.719710000000000036e+03 3.339025599999999940e+03 1.339999999999997443e-03
3.719866299999999683e+03 3.339025599999999940e+03 1.510000000000044943e-03
3.719983399999999619e+03 3.339025599999999940e+03 1.460000000000082976e-03
3.720139699999999721e+03 3.339025599999999940e+03 2.100000000000015483e-03
3.720295899999999619e+03 3.339025599999999940e+03 2.690000000000025704e-03
3.720413099999999758e+03 3.339025599999999940e+03 2.640000000000069808e-03
3.720569399999999860e+03 3.339025599999999940e+03 3.099999999999999024e-03
3.720725599999999758e+03 3.339025599999999940e+03 4.060000000000067895e-03
3.720881899999999860e+03 3.339025599999999940e+03 4.140000000000087187e-03
3.720999099999999999e+03 3.339025599999999940e+03 5.079999999999983834e-03
3.721155299999999897e+03 3.339025599999999940e+03 5.949999999999973539e-03
3.721272500000000036e+03 3.339025599999999940e+03 7.690000000000022339e-03
3.721428699999999935e+03 3.339025599999999940e+03 7.560000000000067534e-03
3.721585000000000036e+03 3.339025599999999940e+03 7.099999999999996939e-03
3.721741299999999683e+03 3.339025599999999940e+03 7.350000000000010171e-03
3.721858399999999619e+03 3.339025599999999940e+03 7.670000000000062185e-03
3.722014699999999721e+03 3.339025599999999940e+03 8.480000000000011834e-03
3.722170899999999619e+03 3.339025599999999940e+03 8.799999999999979713e-03
3.722288099999999758e+03 3.339025599999999940e+03 8.720000000000017668e-03
3.722444399999999860e+03 3.339025599999999940e+03 8.520000000000022347e-03
[truncated: 167,552 more chars]
