# Supplementary material for: Resonant inelastic X-ray scattering tools to count 5 f electrons of actinides and probe bond covalency
Source: Nat Commun. 2025 Feb 10;16:1221. doi: 10.1038/s41467-024-54574-7 (PMC11811144; doi:10.1038/s41467-024-54574-7)
Supplement: Supplementary file 3 — Source Data [file 41467_2024_54574_MOESM3_ESM.zip › Data_figures/Data_main_figures/Fig1/1d_UO2_Map.txt]

# Ein | Eloss | Intensity
3.719710000000000036e+03 3.741999999999998181e+02 1.207769999955582143e-06
3.719866299999999683e+03 3.741999999999998181e+02 0.000000000000000000e+00
3.719983399999999619e+03 3.741999999999998181e+02 0.000000000000000000e+00
3.720139699999999721e+03 3.741999999999998181e+02 0.000000000000000000e+00
3.720295899999999619e+03 3.741999999999998181e+02 0.000000000000000000e+00
3.720413099999999758e+03 3.741999999999998181e+02 0.000000000000000000e+00
3.720569399999999860e+03 3.741999999999998181e+02 0.000000000000000000e+00
3.720725599999999758e+03 3.741999999999998181e+02 0.000000000000000000e+00
3.720881899999999860e+03 3.741999999999998181e+02 0.000000000000000000e+00
3.720999099999999999e+03 3.741999999999998181e+02 0.000000000000000000e+00
3.721155299999999897e+03 3.741999999999998181e+02 0.000000000000000000e+00
3.721272500000000036e+03 3.741999999999998181e+02 0.000000000000000000e+00
3.721428699999999935e+03 3.741999999999998181e+02 0.000000000000000000e+00
3.721585000000000036e+03 3.741999999999998181e+02 0.000000000000000000e+00
3.721741299999999683e+03 3.741999999999998181e+02 0.000000000000000000e+00
3.721858399999999619e+03 3.741999999999998181e+02 0.000000000000000000e+00
3.722014699999999721e+03 3.741999999999998181e+02 0.000000000000000000e+00
3.722170899999999619e+03 3.741999999999998181e+02 0.000000000000000000e+00
3.722288099999999758e+03 3.741999999999998181e+02 0.000000000000000000e+00
3.722444399999999860e+03 3.741999999999998181e+02 0.000000000000000000e+00
3.722600599999999758e+03 3.741999999999998181e+02 0.000000000000000000e+00
3.722717799999999897e+03 3.741999999999998181e+02 0.000000000000000000e+00
3.722874099999999999e+03 3.741999999999998181e+02 0.000000000000000000e+00
3.723030299999999897e+03 3.741999999999998181e+02 0.000000000000000000e+00
3.723147500000000036e+03 3.741999999999998181e+02 0.000000000000000000e+00
3.723303799999999683e+03 3.741999999999998181e+02 0.000000000000000000e+00
3.723460000000000036e+03 3.741999999999998181e+02 0.000000000000000000e+00
3.723577199999999721e+03 3.741999999999998181e+02 0.000000000000000000e+00
3.723733399999999619e+03 3.741999999999998181e+02 0.000000000000000000e+00
3.723889699999999721e+03 3.741999999999998181e+02 0.000000000000000000e+00
3.724045899999999619e+03 3.741999999999998181e+02 0.000000000000000000e+00
3.724163099999999758e+03 3.741999999999998181e+02 0.000000000000000000e+00
3.724319399999999860e+03 3.741999999999998181e+02 0.000000000000000000e+00
3.724436599999999999e+03 3.741999999999998181e+02 0.000000000000000000e+00
3.724592799999999897e+03 3.741999999999998181e+02 0.000000000000000000e+00
3.724749099999999999e+03 3.741999999999998181e+02 0.000000000000000000e+00
3.724905299999999897e+03 3.741999999999998181e+02 0.000000000000000000e+00
3.725022500000000036e+03 3.741999999999998181e+02 0.000000000000000000e+00
3.725178799999999683e+03 3.741999999999998181e+02 0.000000000000000000e+00
3.725295899999999619e+03 3.741999999999998181e+02 0.000000000000000000e+00
3.725452199999999721e+03 3.741999999999998181e+02 0.000000000000000000e+00
3.725608399999999619e+03 3.741999999999998181e+02 0.000000000000000000e+00
3.725764699999999721e+03 3.741999999999998181e+02 0.000000000000000000e+00
3.725881899999999860e+03 3.741999999999998181e+02 0.000000000000000000e+00
3.726038099999999758e+03 3.741999999999998181e+02 0.000000000000000000e+00
3.726194399999999860e+03 3.741999999999998181e+02 0.000000000000000000e+00
3.726311599999999999e+03 3.741999999999998181e+02 0.000000000000000000e+00
3.726467799999999897e+03 3.741999999999998181e+02 0.000000000000000000e+00
3.726624099999999999e+03 3.741999999999998181e+02 0.000000000000000000e+00
3.726741299999999683e+03 3.741999999999998181e+02 0.000000000000000000e+00
3.726897500000000036e+03 3.741999999999998181e+02 0.000000000000000000e+00
3.727053799999999683e+03 3.741999999999998181e+02 0.000000000000000000e+00
3.727170899999999619e+03 3.741999999999998181e+02 0.000000000000000000e+00
3.727327199999999721e+03 3.741999999999998181e+02 0.000000000000000000e+00
3.727483399999999619e+03 3.741999999999998181e+02 0.000000000000000000e+00
3.727639699999999721e+03 3.741999999999998181e+02 0.000000000000000000e+00
3.727756899999999860e+03 3.741999999999998181e+02 0.000000000000000000e+00
3.727913099999999758e+03 3.741999999999998181e+02 0.000000000000000000e+00
3.728030299999999897e+03 3.741999999999998181e+02 0.000000000000000000e+00
3.728186599999999999e+03 3.741999999999998181e+02 0.000000000000000000e+00
3.728342799999999897e+03 3.741999999999998181e+02 0.000000000000000000e+00
3.728499099999999999e+03 3.741999999999998181e+02 0.000000000000000000e+00
3.728616299999999683e+03 3.741999999999998181e+02 0.000000000000000000e+00
3.728772500000000036e+03 3.741999999999998181e+02 0.000000000000000000e+00
3.728928699999999935e+03 3.741999999999998181e+02 0.000000000000000000e+00
3.729045899999999619e+03 3.741999999999998181e+02 0.000000000000000000e+00
3.729202199999999721e+03 3.741999999999998181e+02 0.000000000000000000e+00
3.729319399999999860e+03 3.741999999999998181e+02 0.000000000000000000e+00
3.729475599999999758e+03 3.741999999999998181e+02 0.000000000000000000e+00
3.729631899999999860e+03 3.741999999999998181e+02 0.000000000000000000e+00
3.729788099999999758e+03 3.741999999999998181e+02 0.000000000000000000e+00
3.729905299999999897e+03 3.741999999999998181e+02 0.000000000000000000e+00
3.730061599999999999e+03 3.741999999999998181e+02 0.000000000000000000e+00
3.730217799999999897e+03 3.741999999999998181e+02 0.000000000000000000e+00
3.730335000000000036e+03 3.741999999999998181e+02 0.000000000000000000e+00
3.730491299999999683e+03 3.741999999999998181e+02 0.000000000000000000e+00
3.730647500000000036e+03 3.741999999999998181e+02 0.000000000000000000e+00
3.730764699999999721e+03 3.741999999999998181e+02 0.000000000000000000e+00
3.730920899999999619e+03 3.741999999999998181e+02 0.000000000000000000e+00
3.731077199999999721e+03 3.741999999999998181e+02 0.000000000000000000e+00
3.731194399999999860e+03 3.741999999999998181e+02 0.000000000000000000e+00
3.731350599999999758e+03 3.741999999999998181e+02 0.000000000000000000e+00
3.731506899999999860e+03 3.741999999999998181e+02 0.000000000000000000e+00
3.731624099999999999e+03 3.741999999999998181e+02 0.000000000000000000e+00
3.731780299999999897e+03 3.741999999999998181e+02 0.000000000000000000e+00
3.731936599999999999e+03 3.741999999999998181e+02 0.000000000000000000e+00
3.732092799999999897e+03 3.741999999999998181e+02 0.000000000000000000e+00
3.732210000000000036e+03 3.741999999999998181e+02 0.000000000000000000e+00
3.732366199999999935e+03 3.741999999999998181e+02 0.000000000000000000e+00
3.732522500000000036e+03 3.741999999999998181e+02 0.000000000000000000e+00
3.732639699999999721e+03 3.741999999999998181e+02 0.000000000000000000e+00
3.732795899999999619e+03 3.741999999999998181e+02 0.000000000000000000e+00
3.732952199999999721e+03 3.741999999999998181e+02 0.000000000000000000e+00
3.733069399999999860e+03 3.741999999999998181e+02 0.000000000000000000e+00
3.733225599999999758e+03 3.741999999999998181e+02 0.000000000000000000e+00
3.733381899999999860e+03 3.741999999999998181e+02 0.000000000000000000e+00
3.733499099999999999e+03 3.741999999999998181e+02 0.000000000000000000e+00
3.733655299999999897e+03 3.741999999999998181e+02 0.000000000000000000e+00
3.733811599999999999e+03 3.741999999999998181e+02 0.000000000000000000e+00
3.733928799999999683e+03 3.741999999999998181e+02 0.000000000000000000e+00
3.734085000000000036e+03 3.741999999999998181e+02 0.000000000000000000e+00
3.734241199999999935e+03 3.741999999999998181e+02 0.000000000000000000e+00
3.734358399999999619e+03 3.741999999999998181e+02 0.000000000000000000e+00
3.734514699999999721e+03 3.741999999999998181e+02 0.000000000000000000e+00
3.734670899999999619e+03 3.741999999999998181e+02 0.000000000000000000e+00
3.734788099999999758e+03 3.741999999999998181e+02 0.000000000000000000e+00
3.734944399999999860e+03 3.741999999999998181e+02 0.000000000000000000e+00
3.735100599999999758e+03 3.741999999999998181e+02 0.000000000000000000e+00
3.735217799999999897e+03 3.741999999999998181e+02 0.000000000000000000e+00
3.735374099999999999e+03 3.741999999999998181e+02 0.000000000000000000e+00
3.735530299999999897e+03 3.741999999999998181e+02 0.000000000000000000e+00
3.735686599999999999e+03 3.741999999999998181e+02 0.000000000000000000e+00
3.735803799999999683e+03 3.741999999999998181e+02 0.000000000000000000e+00
3.735960000000000036e+03 3.741999999999998181e+02 0.000000000000000000e+00
3.736116199999999935e+03 3.741999999999998181e+02 0.000000000000000000e+00
3.736233399999999619e+03 3.741999999999998181e+02 0.000000000000000000e+00
3.736389699999999721e+03 3.741999999999998181e+02 0.000000000000000000e+00
3.736545899999999619e+03 3.741999999999998181e+02 0.000000000000000000e+00
3.736663099999999758e+03 3.741999999999998181e+02 0.000000000000000000e+00
3.736819399999999860e+03 3.741999999999998181e+02 0.000000000000000000e+00
3.736975599999999758e+03 3.741999999999998181e+02 0.000000000000000000e+00
3.737092799999999897e+03 3.741999999999998181e+02 0.000000000000000000e+00
3.737249099999999999e+03 3.741999999999998181e+02 0.000000000000000000e+00
3.737405299999999897e+03 3.741999999999998181e+02 0.000000000000000000e+00
3.737522500000000036e+03 3.741999999999998181e+02 0.000000000000000000e+00
3.737678699999999935e+03 3.741999999999998181e+02 0.000000000000000000e+00
3.737835000000000036e+03 3.741999999999998181e+02 0.000000000000000000e+00
3.737952199999999721e+03 3.741999999999998181e+02 0.000000000000000000e+00
3.738108399999999619e+03 3.741999999999998181e+02 0.000000000000000000e+00
3.738264699999999721e+03 3.741999999999998181e+02 0.000000000000000000e+00
3.738381899999999860e+03 3.741999999999998181e+02 0.000000000000000000e+00
3.738538099999999758e+03 3.741999999999998181e+02 0.000000000000000000e+00
3.738694399999999860e+03 3.741999999999998181e+02 0.000000000000000000e+00
3.738850599999999758e+03 3.741999999999998181e+02 0.000000000000000000e+00
3.738967799999999897e+03 3.741999999999998181e+02 0.000000000000000000e+00
3.739124099999999999e+03 3.741999999999998181e+02 0.000000000000000000e+00
3.739280299999999897e+03 3.741999999999998181e+02 0.000000000000000000e+00
3.739397500000000036e+03 3.741999999999998181e+02 0.000000000000000000e+00
3.739553699999999935e+03 3.741999999999998181e+02 0.000000000000000000e+00
3.739710000000000036e+03 3.741999999999998181e+02 0.000000000000000000e+00
3.739827199999999721e+03 3.741999999999998181e+02 0.000000000000000000e+00
3.739983399999999619e+03 3.741999999999998181e+02 0.000000000000000000e+00
3.740139699999999721e+03 3.741999999999998181e+02 0.000000000000000000e+00
3.740256899999999860e+03 3.741999999999998181e+02 0.000000000000000000e+00
3.740413099999999758e+03 3.741999999999998181e+02 0.000000000000000000e+00
3.740569399999999860e+03 3.741999999999998181e+02 0.000000000000000000e+00
3.740686599999999999e+03 3.741999999999998181e+02 0.000000000000000000e+00
3.740842799999999897e+03 3.741999999999998181e+02 0.000000000000000000e+00
3.740999099999999999e+03 3.741999999999998181e+02 0.000000000000000000e+00
3.741116199999999935e+03 3.741999999999998181e+02 0.000000000000000000e+00
3.741272500000000036e+03 3.741999999999998181e+02 0.000000000000000000e+00
3.741428699999999935e+03 3.741999999999998181e+02 0.000000000000000000e+00
3.741545899999999619e+03 3.741999999999998181e+02 0.000000000000000000e+00
3.741702199999999721e+03 3.741999999999998181e+02 0.000000000000000000e+00
3.741858399999999619e+03 3.741999999999998181e+02 0.000000000000000000e+00
3.742014699999999721e+03 3.741999999999998181e+02 0.000000000000000000e+00
3.742131899999999860e+03 3.741999999999998181e+02 0.000000000000000000e+00
3.742288099999999758e+03 3.741999999999998181e+02 0.000000000000000000e+00
3.742444399999999860e+03 3.741999999999998181e+02 0.000000000000000000e+00
3.742561599999999999e+03 3.741999999999998181e+02 0.000000000000000000e+00
3.742717799999999897e+03 3.741999999999998181e+02 0.000000000000000000e+00
3.719710000000000036e+03 3.742980309168441408e+02 9.551589471815979642e-07
3.719866299999999683e+03 3.742980309168441408e+02 0.000000000000000000e+00
3.719983399999999619e+03 3.742980309168441408e+02 0.000000000000000000e+00
3.720139699999999721e+03 3.742980309168441408e+02 0.000000000000000000e+00
3.720295899999999619e+03 3.742980309168441408e+02 0.000000000000000000e+00
3.720413099999999758e+03 3.742980309168441408e+02 0.000000000000000000e+00
3.720569399999999860e+03 3.742980309168441408e+02 0.000000000000000000e+00
3.720725599999999758e+03 3.742980309168441408e+02 0.000000000000000000e+00
3.720881899999999860e+03 3.742980309168441408e+02 0.000000000000000000e+00
3.720999099999999999e+03 3.742980309168441408e+02 0.000000000000000000e+00
3.721155299999999897e+03 3.742980309168441408e+02 0.000000000000000000e+00
3.721272500000000036e+03 3.742980309168441408e+02 0.000000000000000000e+00
3.721428699999999935e+03 3.742980309168441408e+02 0.000000000000000000e+00
3.721585000000000036e+03 3.742980309168441408e+02 0.000000000000000000e+00
3.721741299999999683e+03 3.742980309168441408e+02 0.000000000000000000e+00
3.721858399999999619e+03 3.742980309168441408e+02 0.000000000000000000e+00
3.722014699999999721e+03 3.742980309168441408e+02 0.000000000000000000e+00
3.722170899999999619e+03 3.742980309168441408e+02 0.000000000000000000e+00
3.722288099999999758e+03 3.742980309168441408e+02 0.000000000000000000e+00
3.722444399999999860e+03 3.742980309168441408e+02 0.000000000000000000e+00
3.722600599999999758e+03 3.742980309168441408e+02 0.000000000000000000e+00
3.722717799999999897e+03 3.742980309168441408e+02 0.000000000000000000e+00
3.722874099999999999e+03 3.742980309168441408e+02 0.000000000000000000e+00
3.723030299999999897e+03 3.742980309168441408e+02 0.000000000000000000e+00
3.723147500000000036e+03 3.742980309168441408e+02 0.000000000000000000e+00
3.723303799999999683e+03 3.742980309168441408e+02 0.000000000000000000e+00
3.723460000000000036e+03 3.742980309168441408e+02 0.000000000000000000e+00
3.723577199999999721e+03 3.742980309168441408e+02 0.000000000000000000e+00
3.723733399999999619e+03 3.742980309168441408e+02 0.000000000000000000e+00
3.723889699999999721e+03 3.742980309168441408e+02 0.000000000000000000e+00
3.724045899999999619e+03 3.742980309168441408e+02 0.000000000000000000e+00
3.724163099999999758e+03 3.742980309168441408e+02 0.000000000000000000e+00
3.724319399999999860e+03 3.742980309168441408e+02 0.000000000000000000e+00
3.724436599999999999e+03 3.742980309168441408e+02 0.000000000000000000e+00
3.724592799999999897e+03 3.742980309168441408e+02 0.000000000000000000e+00
3.724749099999999999e+03 3.742980309168441408e+02 0.000000000000000000e+00
3.724905299999999897e+03 3.742980309168441408e+02 0.000000000000000000e+00
3.725022500000000036e+03 3.742980309168441408e+02 0.000000000000000000e+00
3.725178799999999683e+03 3.742980309168441408e+02 0.000000000000000000e+00
3.725295899999999619e+03 3.742980309168441408e+02 0.000000000000000000e+00
3.725452199999999721e+03 3.742980309168441408e+02 0.000000000000000000e+00
3.725608399999999619e+03 3.742980309168441408e+02 0.000000000000000000e+00
3.725764699999999721e+03 3.742980309168441408e+02 0.000000000000000000e+00
3.725881899999999860e+03 3.742980309168441408e+02 0.000000000000000000e+00
3.726038099999999758e+03 3.742980309168441408e+02 0.000000000000000000e+00
3.726194399999999860e+03 3.742980309168441408e+02 0.000000000000000000e+00
3.726311599999999999e+03 3.742980309168441408e+02 0.000000000000000000e+00
3.726467799999999897e+03 3.742980309168441408e+02 0.000000000000000000e+00
3.726624099999999999e+03 3.742980309168441408e+02 0.000000000000000000e+00
3.726741299999999683e+03 3.742980309168441408e+02 0.000000000000000000e+00
3.726897500000000036e+03 3.742980309168441408e+02 0.000000000000000000e+00
3.727053799999999683e+03 3.742980309168441408e+02 0.000000000000000000e+00
3.727170899999999619e+03 3.742980309168441408e+02 0.000000000000000000e+00
3.727327199999999721e+03 3.742980309168441408e+02 0.000000000000000000e+00
3.727483399999999619e+03 3.742980309168441408e+02 0.000000000000000000e+00
3.727639699999999721e+03 3.742980309168441408e+02 0.000000000000000000e+00
3.727756899999999860e+03 3.742980309168441408e+02 0.000000000000000000e+00
3.727913099999999758e+03 3.742980309168441408e+02 0.000000000000000000e+00
3.728030299999999897e+03 3.742980309168441408e+02 0.000000000000000000e+00
3.728186599999999999e+03 3.742980309168441408e+02 0.000000000000000000e+00
3.728342799999999897e+03 3.742980309168441408e+02 0.000000000000000000e+00
3.728499099999999999e+03 3.742980309168441408e+02 0.000000000000000000e+00
3.728616299999999683e+03 3.742980309168441408e+02 0.000000000000000000e+00
3.728772500000000036e+03 3.742980309168441408e+02 0.000000000000000000e+00
3.728928699999999935e+03 3.742980309168441408e+02 0.000000000000000000e+00
3.729045899999999619e+03 3.742980309168441408e+02 0.000000000000000000e+00
3.729202199999999721e+03 3.742980309168441408e+02 0.000000000000000000e+00
3.729319399999999860e+03 3.742980309168441408e+02 0.000000000000000000e+00
3.729475599999999758e+03 3.742980309168441408e+02 0.000000000000000000e+00
3.729631899999999860e+03 3.742980309168441408e+02 0.000000000000000000e+00
3.729788099999999758e+03 3.742980309168441408e+02 0.000000000000000000e+00
3.729905299999999897e+03 3.742980309168441408e+02 0.000000000000000000e+00
3.730061599999999999e+03 3.742980309168441408e+02 0.000000000000000000e+00
3.730217799999999897e+03 3.742980309168441408e+02 0.000000000000000000e+00
3.730335000000000036e+03 3.742980309168441408e+02 0.000000000000000000e+00
3.730491299999999683e+03 3.742980309168441408e+02 0.000000000000000000e+00
3.730647500000000036e+03 3.742980309168441408e+02 0.000000000000000000e+00
3.730764699999999721e+03 3.742980309168441408e+02 0.000000000000000000e+00
3.730920899999999619e+03 3.742980309168441408e+02 0.000000000000000000e+00
3.731077199999999721e+03 3.742980309168441408e+02 0.000000000000000000e+00
3.731194399999999860e+03 3.742980309168441408e+02 0.000000000000000000e+00
3.731350599999999758e+03 3.742980309168441408e+02 0.000000000000000000e+00
3.731506899999999860e+03 3.742980309168441408e+02 0.000000000000000000e+00
3.731624099999999999e+03 3.742980309168441408e+02 0.000000000000000000e+00
3.731780299999999897e+03 3.742980309168441408e+02 0.000000000000000000e+00
3.731936599999999999e+03 3.742980309168441408e+02 0.000000000000000000e+00
3.732092799999999897e+03 3.742980309168441408e+02 0.000000000000000000e+00
3.732210000000000036e+03 3.742980309168441408e+02 0.000000000000000000e+00
3.732366199999999935e+03 3.742980309168441408e+02 0.000000000000000000e+00
3.732522500000000036e+03 3.742980309168441408e+02 0.000000000000000000e+00
3.732639699999999721e+03 3.742980309168441408e+02 0.000000000000000000e+00
3.732795899999999619e+03 3.742980309168441408e+02 0.000000000000000000e+00
3.732952199999999721e+03 3.742980309168441408e+02 0.000000000000000000e+00
3.733069399999999860e+03 3.742980309168441408e+02 0.000000000000000000e+00
3.733225599999999758e+03 3.742980309168441408e+02 0.000000000000000000e+00
3.733381899999999860e+03 3.742980309168441408e+02 0.000000000000000000e+00
3.733499099999999999e+03 3.742980309168441408e+02 0.000000000000000000e+00
3.733655299999999897e+03 3.742980309168441408e+02 0.000000000000000000e+00
3.733811599999999999e+03 3.742980309168441408e+02 0.000000000000000000e+00
3.733928799999999683e+03 3.742980309168441408e+02 0.000000000000000000e+00
3.734085000000000036e+03 3.742980309168441408e+02 0.000000000000000000e+00
3.734241199999999935e+03 3.742980309168441408e+02 0.000000000000000000e+00
3.734358399999999619e+03 3.742980309168441408e+02 0.000000000000000000e+00
3.734514699999999721e+03 3.742980309168441408e+02 0.000000000000000000e+00
3.734670899999999619e+03 3.742980309168441408e+02 0.000000000000000000e+00
3.734788099999999758e+03 3.742980309168441408e+02 0.000000000000000000e+00
3.734944399999999860e+03 3.742980309168441408e+02 0.000000000000000000e+00
3.735100599999999758e+03 3.742980309168441408e+02 0.000000000000000000e+00
3.735217799999999897e+03 3.742980309168441408e+02 0.000000000000000000e+00
3.735374099999999999e+03 3.742980309168441408e+02 0.000000000000000000e+00
3.735530299999999897e+03 3.742980309168441408e+02 0.000000000000000000e+00
3.735686599999999999e+03 3.742980309168441408e+02 0.000000000000000000e+00
3.735803799999999683e+03 3.742980309168441408e+02 0.000000000000000000e+00
3.735960000000000036e+03 3.742980309168441408e+02 0.000000000000000000e+00
3.736116199999999935e+03 3.742980309168441408e+02 0.000000000000000000e+00
3.736233399999999619e+03 3.742980309168441408e+02 0.000000000000000000e+00
3.736389699999999721e+03 3.742980309168441408e+02 0.000000000000000000e+00
3.736545899999999619e+03 3.742980309168441408e+02 0.000000000000000000e+00
3.736663099999999758e+03 3.742980309168441408e+02 0.000000000000000000e+00
3.736819399999999860e+03 3.742980309168441408e+02 0.000000000000000000e+00
3.736975599999999758e+03 3.742980309168441408e+02 0.000000000000000000e+00
3.737092799999999897e+03 3.742980309168441408e+02 0.000000000000000000e+00
3.737249099999999999e+03 3.742980309168441408e+02 0.000000000000000000e+00
3.737405299999999897e+03 3.742980309168441408e+02 0.000000000000000000e+00
3.737522500000000036e+03 3.742980309168441408e+02 0.000000000000000000e+00
3.737678699999999935e+03 3.742980309168441408e+02 0.000000000000000000e+00
3.737835000000000036e+03 3.742980309168441408e+02 0.000000000000000000e+00
3.737952199999999721e+03 3.742980309168441408e+02 0.000000000000000000e+00
3.738108399999999619e+03 3.742980309168441408e+02 0.000000000000000000e+00
3.738264699999999721e+03 3.742980309168441408e+02 0.000000000000000000e+00
3.738381899999999860e+03 3.742980309168441408e+02 0.000000000000000000e+00
3.738538099999999758e+03 3.742980309168441408e+02 0.000000000000000000e+00
3.738694399999999860e+03 3.742980309168441408e+02 0.000000000000000000e+00
3.738850599999999758e+03 3.742980309168441408e+02 0.000000000000000000e+00
3.738967799999999897e+03 3.742980309168441408e+02 0.000000000000000000e+00
3.739124099999999999e+03 3.742980309168441408e+02 0.000000000000000000e+00
3.739280299999999897e+03 3.742980309168441408e+02 0.000000000000000000e+00
3.739397500000000036e+03 3.742980309168441408e+02 0.000000000000000000e+00
3.739553699999999935e+03 3.742980309168441408e+02 0.000000000000000000e+00
3.739710000000000036e+03 3.742980309168441408e+02 0.000000000000000000e+00
3.739827199999999721e+03 3.742980309168441408e+02 0.000000000000000000e+00
3.739983399999999619e+03 3.742980309168441408e+02 0.000000000000000000e+00
3.740139699999999721e+03 3.742980309168441408e+02 0.000000000000000000e+00
3.740256899999999860e+03 3.742980309168441408e+02 0.000000000000000000e+00
3.740413099999999758e+03 3.742980309168441408e+02 0.000000000000000000e+00
3.740569399999999860e+03 3.742980309168441408e+02 0.000000000000000000e+00
3.740686599999999999e+03 3.742980309168441408e+02 0.000000000000000000e+00
3.740842799999999897e+03 3.742980309168441408e+02 0.000000000000000000e+00
3.740999099999999999e+03 3.742980309168441408e+02 0.000000000000000000e+00
3.741116199999999935e+03 3.742980309168441408e+02 0.000000000000000000e+00
3.741272500000000036e+03 3.742980309168441408e+02 0.000000000000000000e+00
3.741428699999999935e+03 3.742980309168441408e+02 0.000000000000000000e+00
3.741545899999999619e+03 3.742980309168441408e+02 0.000000000000000000e+00
3.741702199999999721e+03 3.742980309168441408e+02 0.000000000000000000e+00
3.741858399999999619e+03 3.742980309168441408e+02 0.000000000000000000e+00
3.742014699999999721e+03 3.742980309168441408e+02 0.000000000000000000e+00
3.742131899999999860e+03 3.742980309168441408e+02 0.000000000000000000e+00
3.742288099999999758e+03 3.742980309168441408e+02 0.000000000000000000e+00
3.742444399999999860e+03 3.742980309168441408e+02 0.000000000000000000e+00
3.742561599999999999e+03 3.742980309168441408e+02 0.000000000000000000e+00
3.742717799999999897e+03 3.742980309168441408e+02 0.000000000000000000e+00
3.719710000000000036e+03 3.743960618336885204e+02 7.025478944076137855e-07
3.719866299999999683e+03 3.743960618336885204e+02 3.049702251305110850e-05
3.719983399999999619e+03 3.743960618336885204e+02 0.000000000000000000e+00
3.720139699999999721e+03 3.743960618336885204e+02 0.000000000000000000e+00
3.720295899999999619e+03 3.743960618336885204e+02 0.000000000000000000e+00
3.720413099999999758e+03 3.743960618336885204e+02 0.000000000000000000e+00
3.720569399999999860e+03 3.743960618336885204e+02 0.000000000000000000e+00
3.720725599999999758e+03 3.743960618336885204e+02 0.000000000000000000e+00
3.720881899999999860e+03 3.743960618336885204e+02 0.000000000000000000e+00
3.720999099999999999e+03 3.743960618336885204e+02 0.000000000000000000e+00
3.721155299999999897e+03 3.743960618336885204e+02 0.000000000000000000e+00
3.721272500000000036e+03 3.743960618336885204e+02 0.000000000000000000e+00
3.721428699999999935e+03 3.743960618336885204e+02 0.000000000000000000e+00
3.721585000000000036e+03 3.743960618336885204e+02 0.000000000000000000e+00
3.721741299999999683e+03 3.743960618336885204e+02 0.000000000000000000e+00
3.721858399999999619e+03 3.743960618336885204e+02 0.000000000000000000e+00
3.722014699999999721e+03 3.743960618336885204e+02 0.000000000000000000e+00
3.722170899999999619e+03 3.743960618336885204e+02 0.000000000000000000e+00
3.722288099999999758e+03 3.743960618336885204e+02 0.000000000000000000e+00
3.722444399999999860e+03 3.743960618336885204e+02 0.000000000000000000e+00
3.722600599999999758e+03 3.743960618336885204e+02 0.000000000000000000e+00
3.722717799999999897e+03 3.743960618336885204e+02 0.000000000000000000e+00
3.722874099999999999e+03 3.743960618336885204e+02 0.000000000000000000e+00
3.723030299999999897e+03 3.743960618336885204e+02 0.000000000000000000e+00
3.723147500000000036e+03 3.743960618336885204e+02 0.000000000000000000e+00
3.723303799999999683e+03 3.743960618336885204e+02 0.000000000000000000e+00
3.723460000000000036e+03 3.743960618336885204e+02 0.000000000000000000e+00
3.723577199999999721e+03 3.743960618336885204e+02 0.000000000000000000e+00
3.723733399999999619e+03 3.743960618336885204e+02 0.000000000000000000e+00
3.723889699999999721e+03 3.743960618336885204e+02 0.000000000000000000e+00
3.724045899999999619e+03 3.743960618336885204e+02 0.000000000000000000e+00
3.724163099999999758e+03 3.743960618336885204e+02 0.000000000000000000e+00
3.724319399999999860e+03 3.743960618336885204e+02 0.000000000000000000e+00
3.724436599999999999e+03 3.743960618336885204e+02 0.000000000000000000e+00
3.724592799999999897e+03 3.743960618336885204e+02 0.000000000000000000e+00
3.724749099999999999e+03 3.743960618336885204e+02 0.000000000000000000e+00
3.724905299999999897e+03 3.743960618336885204e+02 0.000000000000000000e+00
3.725022500000000036e+03 3.743960618336885204e+02 0.000000000000000000e+00
3.725178799999999683e+03 3.743960618336885204e+02 0.000000000000000000e+00
3.725295899999999619e+03 3.743960618336885204e+02 0.000000000000000000e+00
3.725452199999999721e+03 3.743960618336885204e+02 0.000000000000000000e+00
3.725608399999999619e+03 3.743960618336885204e+02 0.000000000000000000e+00
3.725764699999999721e+03 3.743960618336885204e+02 0.000000000000000000e+00
3.725881899999999860e+03 3.743960618336885204e+02 0.000000000000000000e+00
3.726038099999999758e+03 3.743960618336885204e+02 0.000000000000000000e+00
3.726194399999999860e+03 3.743960618336885204e+02 0.000000000000000000e+00
3.726311599999999999e+03 3.743960618336885204e+02 0.000000000000000000e+00
3.726467799999999897e+03 3.743960618336885204e+02 0.000000000000000000e+00
3.726624099999999999e+03 3.743960618336885204e+02 0.000000000000000000e+00
3.726741299999999683e+03 3.743960618336885204e+02 0.000000000000000000e+00
3.726897500000000036e+03 3.743960618336885204e+02 0.000000000000000000e+00
3.727053799999999683e+03 3.743960618336885204e+02 0.000000000000000000e+00
3.727170899999999619e+03 3.743960618336885204e+02 0.000000000000000000e+00
3.727327199999999721e+03 3.743960618336885204e+02 0.000000000000000000e+00
3.727483399999999619e+03 3.743960618336885204e+02 0.000000000000000000e+00
3.727639699999999721e+03 3.743960618336885204e+02 0.000000000000000000e+00
3.727756899999999860e+03 3.743960618336885204e+02 0.000000000000000000e+00
3.727913099999999758e+03 3.743960618336885204e+02 0.000000000000000000e+00
3.728030299999999897e+03 3.743960618336885204e+02 0.000000000000000000e+00
3.728186599999999999e+03 3.743960618336885204e+02 0.000000000000000000e+00
3.728342799999999897e+03 3.743960618336885204e+02 0.000000000000000000e+00
3.728499099999999999e+03 3.743960618336885204e+02 0.000000000000000000e+00
3.728616299999999683e+03 3.743960618336885204e+02 0.000000000000000000e+00
3.728772500000000036e+03 3.743960618336885204e+02 0.000000000000000000e+00
3.728928699999999935e+03 3.743960618336885204e+02 0.000000000000000000e+00
3.729045899999999619e+03 3.743960618336885204e+02 0.000000000000000000e+00
3.729202199999999721e+03 3.743960618336885204e+02 0.000000000000000000e+00
3.729319399999999860e+03 3.743960618336885204e+02 0.000000000000000000e+00
3.729475599999999758e+03 3.743960618336885204e+02 0.000000000000000000e+00
3.729631899999999860e+03 3.743960618336885204e+02 0.000000000000000000e+00
3.729788099999999758e+03 3.743960618336885204e+02 0.000000000000000000e+00
3.729905299999999897e+03 3.743960618336885204e+02 0.000000000000000000e+00
3.730061599999999999e+03 3.743960618336885204e+02 0.000000000000000000e+00
3.730217799999999897e+03 3.743960618336885204e+02 0.000000000000000000e+00
3.730335000000000036e+03 3.743960618336885204e+02 0.000000000000000000e+00
3.730491299999999683e+03 3.743960618336885204e+02 0.000000000000000000e+00
3.730647500000000036e+03 3.743960618336885204e+02 0.000000000000000000e+00
3.730764699999999721e+03 3.743960618336885204e+02 0.000000000000000000e+00
3.730920899999999619e+03 3.743960618336885204e+02 0.000000000000000000e+00
3.731077199999999721e+03 3.743960618336885204e+02 0.000000000000000000e+00
3.731194399999999860e+03 3.743960618336885204e+02 0.000000000000000000e+00
3.731350599999999758e+03 3.743960618336885204e+02 0.000000000000000000e+00
3.731506899999999860e+03 3.743960618336885204e+02 0.000000000000000000e+00
3.731624099999999999e+03 3.743960618336885204e+02 0.000000000000000000e+00
3.731780299999999897e+03 3.743960618336885204e+02 0.000000000000000000e+00
3.731936599999999999e+03 3.743960618336885204e+02 0.000000000000000000e+00
3.732092799999999897e+03 3.743960618336885204e+02 0.000000000000000000e+00
3.732210000000000036e+03 3.743960618336885204e+02 0.000000000000000000e+00
3.732366199999999935e+03 3.743960618336885204e+02 0.000000000000000000e+00
3.732522500000000036e+03 3.743960618336885204e+02 0.000000000000000000e+00
3.732639699999999721e+03 3.743960618336885204e+02 0.000000000000000000e+00
3.732795899999999619e+03 3.743960618336885204e+02 0.000000000000000000e+00
3.732952199999999721e+03 3.743960618336885204e+02 0.000000000000000000e+00
3.733069399999999860e+03 3.743960618336885204e+02 0.000000000000000000e+00
3.733225599999999758e+03 3.743960618336885204e+02 0.000000000000000000e+00
3.733381899999999860e+03 3.743960618336885204e+02 0.000000000000000000e+00
3.733499099999999999e+03 3.743960618336885204e+02 0.000000000000000000e+00
3.733655299999999897e+03 3.743960618336885204e+02 0.000000000000000000e+00
3.733811599999999999e+03 3.743960618336885204e+02 0.000000000000000000e+00
3.733928799999999683e+03 3.743960618336885204e+02 0.000000000000000000e+00
3.734085000000000036e+03 3.743960618336885204e+02 0.000000000000000000e+00
3.734241199999999935e+03 3.743960618336885204e+02 0.000000000000000000e+00
3.734358399999999619e+03 3.743960618336885204e+02 0.000000000000000000e+00
3.734514699999999721e+03 3.743960618336885204e+02 0.000000000000000000e+00
3.734670899999999619e+03 3.743960618336885204e+02 0.000000000000000000e+00
3.734788099999999758e+03 3.743960618336885204e+02 0.000000000000000000e+00
3.734944399999999860e+03 3.743960618336885204e+02 0.000000000000000000e+00
3.735100599999999758e+03 3.743960618336885204e+02 0.000000000000000000e+00
3.735217799999999897e+03 3.743960618336885204e+02 0.000000000000000000e+00
3.735374099999999999e+03 3.743960618336885204e+02 0.000000000000000000e+00
3.735530299999999897e+03 3.743960618336885204e+02 0.000000000000000000e+00
3.735686599999999999e+03 3.743960618336885204e+02 0.000000000000000000e+00
3.735803799999999683e+03 3.743960618336885204e+02 0.000000000000000000e+00
3.735960000000000036e+03 3.743960618336885204e+02 0.000000000000000000e+00
3.736116199999999935e+03 3.743960618336885204e+02 0.000000000000000000e+00
3.736233399999999619e+03 3.743960618336885204e+02 0.000000000000000000e+00
3.736389699999999721e+03 3.743960618336885204e+02 0.000000000000000000e+00
3.736545899999999619e+03 3.743960618336885204e+02 0.000000000000000000e+00
3.736663099999999758e+03 3.743960618336885204e+02 0.000000000000000000e+00
3.736819399999999860e+03 3.743960618336885204e+02 0.000000000000000000e+00
3.736975599999999758e+03 3.743960618336885204e+02 0.000000000000000000e+00
3.737092799999999897e+03 3.743960618336885204e+02 0.000000000000000000e+00
3.737249099999999999e+03 3.743960618336885204e+02 0.000000000000000000e+00
3.737405299999999897e+03 3.743960618336885204e+02 0.000000000000000000e+00
3.737522500000000036e+03 3.743960618336885204e+02 0.000000000000000000e+00
3.737678699999999935e+03 3.743960618336885204e+02 0.000000000000000000e+00
3.737835000000000036e+03 3.743960618336885204e+02 0.000000000000000000e+00
3.737952199999999721e+03 3.743960618336885204e+02 0.000000000000000000e+00
3.738108399999999619e+03 3.743960618336885204e+02 0.000000000000000000e+00
3.738264699999999721e+03 3.743960618336885204e+02 0.000000000000000000e+00
3.738381899999999860e+03 3.743960618336885204e+02 0.000000000000000000e+00
3.738538099999999758e+03 3.743960618336885204e+02 0.000000000000000000e+00
3.738694399999999860e+03 3.743960618336885204e+02 0.000000000000000000e+00
3.738850599999999758e+03 3.743960618336885204e+02 0.000000000000000000e+00
3.738967799999999897e+03 3.743960618336885204e+02 0.000000000000000000e+00
3.739124099999999999e+03 3.743960618336885204e+02 0.000000000000000000e+00
3.739280299999999897e+03 3.743960618336885204e+02 0.000000000000000000e+00
3.739397500000000036e+03 3.743960618336885204e+02 0.000000000000000000e+00
3.739553699999999935e+03 3.743960618336885204e+02 0.000000000000000000e+00
3.739710000000000036e+03 3.743960618336885204e+02 0.000000000000000000e+00
3.739827199999999721e+03 3.743960618336885204e+02 0.000000000000000000e+00
3.739983399999999619e+03 3.743960618336885204e+02 0.000000000000000000e+00
3.740139699999999721e+03 3.743960618336885204e+02 0.000000000000000000e+00
3.740256899999999860e+03 3.743960618336885204e+02 0.000000000000000000e+00
3.740413099999999758e+03 3.743960618336885204e+02 0.000000000000000000e+00
3.740569399999999860e+03 3.743960618336885204e+02 0.000000000000000000e+00
3.740686599999999999e+03 3.743960618336885204e+02 0.000000000000000000e+00
3.740842799999999897e+03 3.743960618336885204e+02 0.000000000000000000e+00
3.740999099999999999e+03 3.743960618336885204e+02 0.000000000000000000e+00
3.741116199999999935e+03 3.743960618336885204e+02 0.000000000000000000e+00
3.741272500000000036e+03 3.743960618336885204e+02 0.000000000000000000e+00
3.741428699999999935e+03 3.743960618336885204e+02 0.000000000000000000e+00
3.741545899999999619e+03 3.743960618336885204e+02 0.000000000000000000e+00
3.741702199999999721e+03 3.743960618336885204e+02 0.000000000000000000e+00
3.741858399999999619e+03 3.743960618336885204e+02 0.000000000000000000e+00
3.742014699999999721e+03 3.743960618336885204e+02 0.000000000000000000e+00
3.742131899999999860e+03 3.743960618336885204e+02 0.000000000000000000e+00
3.742288099999999758e+03 3.743960618336885204e+02 0.000000000000000000e+00
3.742444399999999860e+03 3.743960618336885204e+02 0.000000000000000000e+00
3.742561599999999999e+03 3.743960618336885204e+02 0.000000000000000000e+00
3.742717799999999897e+03 3.743960618336885204e+02 0.000000000000000000e+00
3.719710000000000036e+03 3.744940927505328432e+02 4.499368416348011593e-07
3.719866299999999683e+03 3.744940927505328432e+02 5.989316263646418914e-05
3.719983399999999619e+03 3.744940927505328432e+02 9.378444583725652607e-05
3.720139699999999721e+03 3.744940927505328432e+02 0.000000000000000000e+00
3.720295899999999619e+03 3.744940927505328432e+02 0.000000000000000000e+00
3.720413099999999758e+03 3.744940927505328432e+02 0.000000000000000000e+00
3.720569399999999860e+03 3.744940927505328432e+02 0.000000000000000000e+00
3.720725599999999758e+03 3.744940927505328432e+02 0.000000000000000000e+00
3.720881899999999860e+03 3.744940927505328432e+02 0.000000000000000000e+00
3.720999099999999999e+03 3.744940927505328432e+02 0.000000000000000000e+00
3.721155299999999897e+03 3.744940927505328432e+02 0.000000000000000000e+00
3.721272500000000036e+03 3.744940927505328432e+02 0.000000000000000000e+00
3.721428699999999935e+03 3.744940927505328432e+02 0.000000000000000000e+00
3.721585000000000036e+03 3.744940927505328432e+02 0.000000000000000000e+00
3.721741299999999683e+03 3.744940927505328432e+02 0.000000000000000000e+00
3.721858399999999619e+03 3.744940927505328432e+02 0.000000000000000000e+00
3.722014699999999721e+03 3.744940927505328432e+02 0.000000000000000000e+00
3.722170899999999619e+03 3.744940927505328432e+02 0.000000000000000000e+00
3.722288099999999758e+03 3.744940927505328432e+02 0.000000000000000000e+00
3.722444399999999860e+03 3.744940927505328432e+02 0.000000000000000000e+00
3.722600599999999758e+03 3.744940927505328432e+02 0.000000000000000000e+00
3.722717799999999897e+03 3.744940927505328432e+02 0.000000000000000000e+00
3.722874099999999999e+03 3.744940927505328432e+02 0.000000000000000000e+00
3.723030299999999897e+03 3.744940927505328432e+02 0.000000000000000000e+00
3.723147500000000036e+03 3.744940927505328432e+02 0.000000000000000000e+00
3.723303799999999683e+03 3.744940927505328432e+02 0.000000000000000000e+00
3.723460000000000036e+03 3.744940927505328432e+02 0.000000000000000000e+00
3.723577199999999721e+03 3.744940927505328432e+02 0.000000000000000000e+00
3.723733399999999619e+03 3.744940927505328432e+02 0.000000000000000000e+00
3.723889699999999721e+03 3.744940927505328432e+02 0.000000000000000000e+00
3.724045899999999619e+03 3.744940927505328432e+02 0.000000000000000000e+00
3.724163099999999758e+03 3.744940927505328432e+02 0.000000000000000000e+00
3.724319399999999860e+03 3.744940927505328432e+02 0.000000000000000000e+00
3.724436599999999999e+03 3.744940927505328432e+02 0.000000000000000000e+00
3.724592799999999897e+03 3.744940927505328432e+02 0.000000000000000000e+00
3.724749099999999999e+03 3.744940927505328432e+02 0.000000000000000000e+00
3.724905299999999897e+03 3.744940927505328432e+02 0.000000000000000000e+00
3.725022500000000036e+03 3.744940927505328432e+02 0.000000000000000000e+00
3.725178799999999683e+03 3.744940927505328432e+02 0.000000000000000000e+00
3.725295899999999619e+03 3.744940927505328432e+02 0.000000000000000000e+00
3.725452199999999721e+03 3.744940927505328432e+02 0.000000000000000000e+00
3.725608399999999619e+03 3.744940927505328432e+02 0.000000000000000000e+00
3.725764699999999721e+03 3.744940927505328432e+02 0.000000000000000000e+00
3.725881899999999860e+03 3.744940927505328432e+02 0.000000000000000000e+00
3.726038099999999758e+03 3.744940927505328432e+02 0.000000000000000000e+00
3.726194399999999860e+03 3.744940927505328432e+02 0.000000000000000000e+00
3.726311599999999999e+03 3.744940927505328432e+02 0.000000000000000000e+00
3.726467799999999897e+03 3.744940927505328432e+02 0.000000000000000000e+00
3.726624099999999999e+03 3.744940927505328432e+02 0.000000000000000000e+00
3.726741299999999683e+03 3.744940927505328432e+02 0.000000000000000000e+00
3.726897500000000036e+03 3.744940927505328432e+02 0.000000000000000000e+00
3.727053799999999683e+03 3.744940927505328432e+02 0.000000000000000000e+00
3.727170899999999619e+03 3.744940927505328432e+02 0.000000000000000000e+00
3.727327199999999721e+03 3.744940927505328432e+02 0.000000000000000000e+00
3.727483399999999619e+03 3.744940927505328432e+02 0.000000000000000000e+00
3.727639699999999721e+03 3.744940927505328432e+02 0.000000000000000000e+00
3.727756899999999860e+03 3.744940927505328432e+02 0.000000000000000000e+00
3.727913099999999758e+03 3.744940927505328432e+02 0.000000000000000000e+00
3.728030299999999897e+03 3.744940927505328432e+02 0.000000000000000000e+00
3.728186599999999999e+03 3.744940927505328432e+02 0.000000000000000000e+00
3.728342799999999897e+03 3.744940927505328432e+02 0.000000000000000000e+00
3.728499099999999999e+03 3.744940927505328432e+02 0.000000000000000000e+00
3.728616299999999683e+03 3.744940927505328432e+02 0.000000000000000000e+00
3.728772500000000036e+03 3.744940927505328432e+02 0.000000000000000000e+00
3.728928699999999935e+03 3.744940927505328432e+02 0.000000000000000000e+00
3.729045899999999619e+03 3.744940927505328432e+02 0.000000000000000000e+00
3.729202199999999721e+03 3.744940927505328432e+02 0.000000000000000000e+00
3.729319399999999860e+03 3.744940927505328432e+02 0.000000000000000000e+00
3.729475599999999758e+03 3.744940927505328432e+02 0.000000000000000000e+00
3.729631899999999860e+03 3.744940927505328432e+02 0.000000000000000000e+00
3.729788099999999758e+03 3.744940927505328432e+02 0.000000000000000000e+00
3.729905299999999897e+03 3.744940927505328432e+02 0.000000000000000000e+00
3.730061599999999999e+03 3.744940927505328432e+02 0.000000000000000000e+00
3.730217799999999897e+03 3.744940927505328432e+02 0.000000000000000000e+00
3.730335000000000036e+03 3.744940927505328432e+02 0.000000000000000000e+00
3.730491299999999683e+03 3.744940927505328432e+02 0.000000000000000000e+00
3.730647500000000036e+03 3.744940927505328432e+02 0.000000000000000000e+00
3.730764699999999721e+03 3.744940927505328432e+02 0.000000000000000000e+00
3.730920899999999619e+03 3.744940927505328432e+02 0.000000000000000000e+00
3.731077199999999721e+03 3.744940927505328432e+02 0.000000000000000000e+00
3.731194399999999860e+03 3.744940927505328432e+02 0.000000000000000000e+00
3.731350599999999758e+03 3.744940927505328432e+02 0.000000000000000000e+00
3.731506899999999860e+03 3.744940927505328432e+02 0.000000000000000000e+00
3.731624099999999999e+03 3.744940927505328432e+02 0.000000000000000000e+00
3.731780299999999897e+03 3.744940927505328432e+02 0.000000000000000000e+00
3.731936599999999999e+03 3.744940927505328432e+02 0.000000000000000000e+00
3.732092799999999897e+03 3.744940927505328432e+02 0.000000000000000000e+00
3.732210000000000036e+03 3.744940927505328432e+02 0.000000000000000000e+00
3.732366199999999935e+03 3.744940927505328432e+02 0.000000000000000000e+00
3.732522500000000036e+03 3.744940927505328432e+02 0.000000000000000000e+00
3.732639699999999721e+03 3.744940927505328432e+02 0.000000000000000000e+00
3.732795899999999619e+03 3.744940927505328432e+02 0.000000000000000000e+00
3.732952199999999721e+03 3.744940927505328432e+02 0.000000000000000000e+00
3.733069399999999860e+03 3.744940927505328432e+02 0.000000000000000000e+00
3.733225599999999758e+03 3.744940927505328432e+02 0.000000000000000000e+00
3.733381899999999860e+03 3.744940927505328432e+02 0.000000000000000000e+00
3.733499099999999999e+03 3.744940927505328432e+02 0.000000000000000000e+00
3.733655299999999897e+03 3.744940927505328432e+02 0.000000000000000000e+00
3.733811599999999999e+03 3.744940927505328432e+02 0.000000000000000000e+00
3.733928799999999683e+03 3.744940927505328432e+02 0.000000000000000000e+00
3.734085000000000036e+03 3.744940927505328432e+02 0.000000000000000000e+00
3.734241199999999935e+03 3.744940927505328432e+02 0.000000000000000000e+00
3.734358399999999619e+03 3.744940927505328432e+02 0.000000000000000000e+00
3.734514699999999721e+03 3.744940927505328432e+02 0.000000000000000000e+00
3.734670899999999619e+03 3.744940927505328432e+02 0.000000000000000000e+00
3.734788099999999758e+03 3.744940927505328432e+02 0.000000000000000000e+00
3.734944399999999860e+03 3.744940927505328432e+02 0.000000000000000000e+00
3.735100599999999758e+03 3.744940927505328432e+02 0.000000000000000000e+00
3.735217799999999897e+03 3.744940927505328432e+02 0.000000000000000000e+00
3.735374099999999999e+03 3.744940927505328432e+02 0.000000000000000000e+00
3.735530299999999897e+03 3.744940927505328432e+02 0.000000000000000000e+00
3.735686599999999999e+03 3.744940927505328432e+02 0.000000000000000000e+00
3.735803799999999683e+03 3.744940927505328432e+02 0.000000000000000000e+00
3.735960000000000036e+03 3.744940927505328432e+02 0.000000000000000000e+00
3.736116199999999935e+03 3.744940927505328432e+02 0.000000000000000000e+00
3.736233399999999619e+03 3.744940927505328432e+02 0.000000000000000000e+00
3.736389699999999721e+03 3.744940927505328432e+02 0.000000000000000000e+00
3.736545899999999619e+03 3.744940927505328432e+02 0.000000000000000000e+00
3.736663099999999758e+03 3.744940927505328432e+02 0.000000000000000000e+00
3.736819399999999860e+03 3.744940927505328432e+02 0.000000000000000000e+00
3.736975599999999758e+03 3.744940927505328432e+02 0.000000000000000000e+00
3.737092799999999897e+03 3.744940927505328432e+02 0.000000000000000000e+00
3.737249099999999999e+03 3.744940927505328432e+02 0.000000000000000000e+00
3.737405299999999897e+03 3.744940927505328432e+02 0.000000000000000000e+00
3.737522500000000036e+03 3.744940927505328432e+02 0.000000000000000000e+00
3.737678699999999935e+03 3.744940927505328432e+02 0.000000000000000000e+00
3.737835000000000036e+03 3.744940927505328432e+02 0.000000000000000000e+00
3.737952199999999721e+03 3.744940927505328432e+02 0.000000000000000000e+00
3.738108399999999619e+03 3.744940927505328432e+02 0.000000000000000000e+00
3.738264699999999721e+03 3.744940927505328432e+02 0.000000000000000000e+00
3.738381899999999860e+03 3.744940927505328432e+02 0.000000000000000000e+00
3.738538099999999758e+03 3.744940927505328432e+02 0.000000000000000000e+00
3.738694399999999860e+03 3.744940927505328432e+02 0.000000000000000000e+00
3.738850599999999758e+03 3.744940927505328432e+02 0.000000000000000000e+00
3.738967799999999897e+03 3.744940927505328432e+02 0.000000000000000000e+00
3.739124099999999999e+03 3.744940927505328432e+02 0.000000000000000000e+00
3.739280299999999897e+03 3.744940927505328432e+02 0.000000000000000000e+00
3.739397500000000036e+03 3.744940927505328432e+02 0.000000000000000000e+00
3.739553699999999935e+03 3.744940927505328432e+02 0.000000000000000000e+00
3.739710000000000036e+03 3.744940927505328432e+02 0.000000000000000000e+00
3.739827199999999721e+03 3.744940927505328432e+02 0.000000000000000000e+00
3.739983399999999619e+03 3.744940927505328432e+02 0.000000000000000000e+00
3.740139699999999721e+03 3.744940927505328432e+02 0.000000000000000000e+00
3.740256899999999860e+03 3.744940927505328432e+02 0.000000000000000000e+00
3.740413099999999758e+03 3.744940927505328432e+02 0.000000000000000000e+00
3.740569399999999860e+03 3.744940927505328432e+02 0.000000000000000000e+00
3.740686599999999999e+03 3.744940927505328432e+02 0.000000000000000000e+00
3.740842799999999897e+03 3.744940927505328432e+02 0.000000000000000000e+00
3.740999099999999999e+03 3.744940927505328432e+02 0.000000000000000000e+00
3.741116199999999935e+03 3.744940927505328432e+02 0.000000000000000000e+00
3.741272500000000036e+03 3.744940927505328432e+02 0.000000000000000000e+00
3.741428699999999935e+03 3.744940927505328432e+02 0.000000000000000000e+00
3.741545899999999619e+03 3.744940927505328432e+02 0.000000000000000000e+00
3.741702199999999721e+03 3.744940927505328432e+02 0.000000000000000000e+00
3.741858399999999619e+03 3.744940927505328432e+02 0.000000000000000000e+00
3.742014699999999721e+03 3.744940927505328432e+02 0.000000000000000000e+00
3.742131899999999860e+03 3.744940927505328432e+02 0.000000000000000000e+00
3.742288099999999758e+03 3.744940927505328432e+02 0.000000000000000000e+00
3.742444399999999860e+03 3.744940927505328432e+02 0.000000000000000000e+00
3.742561599999999999e+03 3.744940927505328432e+02 0.000000000000000000e+00
3.742717799999999897e+03 3.744940927505328432e+02 0.000000000000000000e+00
3.719710000000000036e+03 3.745921236673772228e+02 1.973257888608169012e-07
3.719866299999999683e+03 3.745921236673772228e+02 8.928930276001365224e-05
3.719983399999999619e+03 3.745921236673772228e+02 1.119703208062703022e-04
3.720139699999999721e+03 3.745921236673772228e+02 0.000000000000000000e+00
3.720295899999999619e+03 3.745921236673772228e+02 0.000000000000000000e+00
3.720413099999999758e+03 3.745921236673772228e+02 0.000000000000000000e+00
3.720569399999999860e+03 3.745921236673772228e+02 0.000000000000000000e+00
3.720725599999999758e+03 3.745921236673772228e+02 0.000000000000000000e+00
3.720881899999999860e+03 3.745921236673772228e+02 0.000000000000000000e+00
3.720999099999999999e+03 3.745921236673772228e+02 0.000000000000000000e+00
3.721155299999999897e+03 3.745921236673772228e+02 0.000000000000000000e+00
3.721272500000000036e+03 3.745921236673772228e+02 0.000000000000000000e+00
3.721428699999999935e+03 3.745921236673772228e+02 0.000000000000000000e+00
3.721585000000000036e+03 3.745921236673772228e+02 0.000000000000000000e+00
3.721741299999999683e+03 3.745921236673772228e+02 0.000000000000000000e+00
3.721858399999999619e+03 3.745921236673772228e+02 0.000000000000000000e+00
3.722014699999999721e+03 3.745921236673772228e+02 0.000000000000000000e+00
3.722170899999999619e+03 3.745921236673772228e+02 0.000000000000000000e+00
3.722288099999999758e+03 3.745921236673772228e+02 0.000000000000000000e+00
3.722444399999999860e+03 3.745921236673772228e+02 0.000000000000000000e+00
3.722600599999999758e+03 3.745921236673772228e+02 0.000000000000000000e+00
3.722717799999999897e+03 3.745921236673772228e+02 0.000000000000000000e+00
3.722874099999999999e+03 3.745921236673772228e+02 0.000000000000000000e+00
3.723030299999999897e+03 3.745921236673772228e+02 0.000000000000000000e+00
3.723147500000000036e+03 3.745921236673772228e+02 0.000000000000000000e+00
3.723303799999999683e+03 3.745921236673772228e+02 0.000000000000000000e+00
3.723460000000000036e+03 3.745921236673772228e+02 0.000000000000000000e+00
3.723577199999999721e+03 3.745921236673772228e+02 0.000000000000000000e+00
3.723733399999999619e+03 3.745921236673772228e+02 0.000000000000000000e+00
3.723889699999999721e+03 3.745921236673772228e+02 0.000000000000000000e+00
3.724045899999999619e+03 3.745921236673772228e+02 0.000000000000000000e+00
3.724163099999999758e+03 3.745921236673772228e+02 0.000000000000000000e+00
3.724319399999999860e+03 3.745921236673772228e+02 0.000000000000000000e+00
3.724436599999999999e+03 3.745921236673772228e+02 0.000000000000000000e+00
3.724592799999999897e+03 3.745921236673772228e+02 0.000000000000000000e+00
3.724749099999999999e+03 3.745921236673772228e+02 0.000000000000000000e+00
3.724905299999999897e+03 3.745921236673772228e+02 0.000000000000000000e+00
3.725022500000000036e+03 3.745921236673772228e+02 0.000000000000000000e+00
3.725178799999999683e+03 3.745921236673772228e+02 0.000000000000000000e+00
3.725295899999999619e+03 3.745921236673772228e+02 0.000000000000000000e+00
3.725452199999999721e+03 3.745921236673772228e+02 0.000000000000000000e+00
3.725608399999999619e+03 3.745921236673772228e+02 0.000000000000000000e+00
3.725764699999999721e+03 3.745921236673772228e+02 0.000000000000000000e+00
3.725881899999999860e+03 3.745921236673772228e+02 0.000000000000000000e+00
3.726038099999999758e+03 3.745921236673772228e+02 0.000000000000000000e+00
3.726194399999999860e+03 3.745921236673772228e+02 0.000000000000000000e+00
3.726311599999999999e+03 3.745921236673772228e+02 0.000000000000000000e+00
3.726467799999999897e+03 3.745921236673772228e+02 0.000000000000000000e+00
3.726624099999999999e+03 3.745921236673772228e+02 0.000000000000000000e+00
3.726741299999999683e+03 3.745921236673772228e+02 0.000000000000000000e+00
3.726897500000000036e+03 3.745921236673772228e+02 0.000000000000000000e+00
3.727053799999999683e+03 3.745921236673772228e+02 0.000000000000000000e+00
3.727170899999999619e+03 3.745921236673772228e+02 0.000000000000000000e+00
3.727327199999999721e+03 3.745921236673772228e+02 0.000000000000000000e+00
3.727483399999999619e+03 3.745921236673772228e+02 0.000000000000000000e+00
3.727639699999999721e+03 3.745921236673772228e+02 0.000000000000000000e+00
3.727756899999999860e+03 3.745921236673772228e+02 0.000000000000000000e+00
3.727913099999999758e+03 3.745921236673772228e+02 0.000000000000000000e+00
3.728030299999999897e+03 3.745921236673772228e+02 0.000000000000000000e+00
3.728186599999999999e+03 3.745921236673772228e+02 0.000000000000000000e+00
3.728342799999999897e+03 3.745921236673772228e+02 0.000000000000000000e+00
3.728499099999999999e+03 3.745921236673772228e+02 0.000000000000000000e+00
3.728616299999999683e+03 3.745921236673772228e+02 0.000000000000000000e+00
3.728772500000000036e+03 3.745921236673772228e+02 0.000000000000000000e+00
3.728928699999999935e+03 3.745921236673772228e+02 0.000000000000000000e+00
3.729045899999999619e+03 3.745921236673772228e+02 0.000000000000000000e+00
3.729202199999999721e+03 3.745921236673772228e+02 0.000000000000000000e+00
3.729319399999999860e+03 3.745921236673772228e+02 0.000000000000000000e+00
3.729475599999999758e+03 3.745921236673772228e+02 0.000000000000000000e+00
3.729631899999999860e+03 3.745921236673772228e+02 0.000000000000000000e+00
3.729788099999999758e+03 3.745921236673772228e+02 0.000000000000000000e+00
3.729905299999999897e+03 3.745921236673772228e+02 0.000000000000000000e+00
3.730061599999999999e+03 3.745921236673772228e+02 0.000000000000000000e+00
3.730217799999999897e+03 3.745921236673772228e+02 0.000000000000000000e+00
3.730335000000000036e+03 3.745921236673772228e+02 0.000000000000000000e+00
3.730491299999999683e+03 3.745921236673772228e+02 0.000000000000000000e+00
3.730647500000000036e+03 3.745921236673772228e+02 0.000000000000000000e+00
3.730764699999999721e+03 3.745921236673772228e+02 0.000000000000000000e+00
3.730920899999999619e+03 3.745921236673772228e+02 0.000000000000000000e+00
3.731077199999999721e+03 3.745921236673772228e+02 0.000000000000000000e+00
3.731194399999999860e+03 3.745921236673772228e+02 0.000000000000000000e+00
3.731350599999999758e+03 3.745921236673772228e+02 0.000000000000000000e+00
3.731506899999999860e+03 3.745921236673772228e+02 0.000000000000000000e+00
3.731624099999999999e+03 3.745921236673772228e+02 0.000000000000000000e+00
3.731780299999999897e+03 3.745921236673772228e+02 0.000000000000000000e+00
3.731936599999999999e+03 3.745921236673772228e+02 0.000000000000000000e+00
3.732092799999999897e+03 3.745921236673772228e+02 0.000000000000000000e+00
3.732210000000000036e+03 3.745921236673772228e+02 0.000000000000000000e+00
3.732366199999999935e+03 3.745921236673772228e+02 0.000000000000000000e+00
3.732522500000000036e+03 3.745921236673772228e+02 0.000000000000000000e+00
3.732639699999999721e+03 3.745921236673772228e+02 0.000000000000000000e+00
3.732795899999999619e+03 3.745921236673772228e+02 0.000000000000000000e+00
3.732952199999999721e+03 3.745921236673772228e+02 0.000000000000000000e+00
3.733069399999999860e+03 3.745921236673772228e+02 0.000000000000000000e+00
3.733225599999999758e+03 3.745921236673772228e+02 0.000000000000000000e+00
3.733381899999999860e+03 3.745921236673772228e+02 0.000000000000000000e+00
3.733499099999999999e+03 3.745921236673772228e+02 0.000000000000000000e+00
3.733655299999999897e+03 3.745921236673772228e+02 0.000000000000000000e+00
3.733811599999999999e+03 3.745921236673772228e+02 0.000000000000000000e+00
3.733928799999999683e+03 3.745921236673772228e+02 0.000000000000000000e+00
3.734085000000000036e+03 3.745921236673772228e+02 0.000000000000000000e+00
3.734241199999999935e+03 3.745921236673772228e+02 0.000000000000000000e+00
3.734358399999999619e+03 3.745921236673772228e+02 0.000000000000000000e+00
3.734514699999999721e+03 3.745921236673772228e+02 0.000000000000000000e+00
3.734670899999999619e+03 3.745921236673772228e+02 0.000000000000000000e+00
3.734788099999999758e+03 3.745921236673772228e+02 0.000000000000000000e+00
3.734944399999999860e+03 3.745921236673772228e+02 0.000000000000000000e+00
3.735100599999999758e+03 3.745921236673772228e+02 0.000000000000000000e+00
3.735217799999999897e+03 3.745921236673772228e+02 0.000000000000000000e+00
3.735374099999999999e+03 3.745921236673772228e+02 0.000000000000000000e+00
3.735530299999999897e+03 3.745921236673772228e+02 0.000000000000000000e+00
3.735686599999999999e+03 3.745921236673772228e+02 0.000000000000000000e+00
3.735803799999999683e+03 3.745921236673772228e+02 0.000000000000000000e+00
3.735960000000000036e+03 3.745921236673772228e+02 0.000000000000000000e+00
3.736116199999999935e+03 3.745921236673772228e+02 0.000000000000000000e+00
3.736233399999999619e+03 3.745921236673772228e+02 0.000000000000000000e+00
3.736389699999999721e+03 3.745921236673772228e+02 0.000000000000000000e+00
3.736545899999999619e+03 3.745921236673772228e+02 0.000000000000000000e+00
3.736663099999999758e+03 3.745921236673772228e+02 0.000000000000000000e+00
3.736819399999999860e+03 3.745921236673772228e+02 0.000000000000000000e+00
3.736975599999999758e+03 3.745921236673772228e+02 0.000000000000000000e+00
3.737092799999999897e+03 3.745921236673772228e+02 0.000000000000000000e+00
3.737249099999999999e+03 3.745921236673772228e+02 0.000000000000000000e+00
3.737405299999999897e+03 3.745921236673772228e+02 0.000000000000000000e+00
3.737522500000000036e+03 3.745921236673772228e+02 0.000000000000000000e+00
3.737678699999999935e+03 3.745921236673772228e+02 0.000000000000000000e+00
3.737835000000000036e+03 3.745921236673772228e+02 0.000000000000000000e+00
3.737952199999999721e+03 3.745921236673772228e+02 0.000000000000000000e+00
3.738108399999999619e+03 3.745921236673772228e+02 0.000000000000000000e+00
3.738264699999999721e+03 3.745921236673772228e+02 0.000000000000000000e+00
3.738381899999999860e+03 3.745921236673772228e+02 0.000000000000000000e+00
3.738538099999999758e+03 3.745921236673772228e+02 0.000000000000000000e+00
3.738694399999999860e+03 3.745921236673772228e+02 0.000000000000000000e+00
3.738850599999999758e+03 3.745921236673772228e+02 0.000000000000000000e+00
3.738967799999999897e+03 3.745921236673772228e+02 0.000000000000000000e+00
3.739124099999999999e+03 3.745921236673772228e+02 0.000000000000000000e+00
3.739280299999999897e+03 3.745921236673772228e+02 0.000000000000000000e+00
3.739397500000000036e+03 3.745921236673772228e+02 0.000000000000000000e+00
3.739553699999999935e+03 3.745921236673772228e+02 0.000000000000000000e+00
3.739710000000000036e+03 3.745921236673772228e+02 0.000000000000000000e+00
3.739827199999999721e+03 3.745921236673772228e+02 0.000000000000000000e+00
3.739983399999999619e+03 3.745921236673772228e+02 0.000000000000000000e+00
3.740139699999999721e+03 3.745921236673772228e+02 0.000000000000000000e+00
3.740256899999999860e+03 3.745921236673772228e+02 0.000000000000000000e+00
3.740413099999999758e+03 3.745921236673772228e+02 0.000000000000000000e+00
3.740569399999999860e+03 3.745921236673772228e+02 0.000000000000000000e+00
3.740686599999999999e+03 3.745921236673772228e+02 0.000000000000000000e+00
3.740842799999999897e+03 3.745921236673772228e+02 0.000000000000000000e+00
3.740999099999999999e+03 3.745921236673772228e+02 0.000000000000000000e+00
3.741116199999999935e+03 3.745921236673772228e+02 0.000000000000000000e+00
3.741272500000000036e+03 3.745921236673772228e+02 0.000000000000000000e+00
3.741428699999999935e+03 3.745921236673772228e+02 0.000000000000000000e+00
3.741545899999999619e+03 3.745921236673772228e+02 0.000000000000000000e+00
3.741702199999999721e+03 3.745921236673772228e+02 0.000000000000000000e+00
3.741858399999999619e+03 3.745921236673772228e+02 0.000000000000000000e+00
3.742014699999999721e+03 3.745921236673772228e+02 0.000000000000000000e+00
3.742131899999999860e+03 3.745921236673772228e+02 0.000000000000000000e+00
3.742288099999999758e+03 3.745921236673772228e+02 0.000000000000000000e+00
3.742444399999999860e+03 3.745921236673772228e+02 0.000000000000000000e+00
3.742561599999999999e+03 3.745921236673772228e+02 0.000000000000000000e+00
3.742717799999999897e+03 3.745921236673772228e+02 0.000000000000000000e+00
3.719710000000000036e+03 3.746901545842215455e+02 4.798545880317915475e-06
3.719866299999999683e+03 3.746901545842215455e+02 1.186854428835631086e-04
3.719983399999999619e+03 3.746901545842215455e+02 1.301561957752840918e-04
3.720139699999999721e+03 3.746901545842215455e+02 1.674316688162696769e-04
3.720295899999999619e+03 3.746901545842215455e+02 0.000000000000000000e+00
3.720413099999999758e+03 3.746901545842215455e+02 0.000000000000000000e+00
3.720569399999999860e+03 3.746901545842215455e+02 0.000000000000000000e+00
3.720725599999999758e+03 3.746901545842215455e+02 0.000000000000000000e+00
3.720881899999999860e+03 3.746901545842215455e+02 0.000000000000000000e+00
3.720999099999999999e+03 3.746901545842215455e+02 0.000000000000000000e+00
3.721155299999999897e+03 3.746901545842215455e+02 0.000000000000000000e+00
3.721272500000000036e+03 3.746901545842215455e+02 0.000000000000000000e+00
3.721428699999999935e+03 3.746901545842215455e+02 0.000000000000000000e+00
3.721585000000000036e+03 3.746901545842215455e+02 0.000000000000000000e+00
3.721741299999999683e+03 3.746901545842215455e+02 0.000000000000000000e+00
3.721858399999999619e+03 3.746901545842215455e+02 0.000000000000000000e+00
3.722014699999999721e+03 3.746901545842215455e+02 0.000000000000000000e+00
3.722170899999999619e+03 3.746901545842215455e+02 0.000000000000000000e+00
3.722288099999999758e+03 3.746901545842215455e+02 0.000000000000000000e+00
3.722444399999999860e+03 3.746901545842215455e+02 0.000000000000000000e+00
3.722600599999999758e+03 3.746901545842215455e+02 0.000000000000000000e+00
3.722717799999999897e+03 3.746901545842215455e+02 0.000000000000000000e+00
3.722874099999999999e+03 3.746901545842215455e+02 0.000000000000000000e+00
3.723030299999999897e+03 3.746901545842215455e+02 0.000000000000000000e+00
3.723147500000000036e+03 3.746901545842215455e+02 0.000000000000000000e+00
3.723303799999999683e+03 3.746901545842215455e+02 0.000000000000000000e+00
3.723460000000000036e+03 3.746901545842215455e+02 0.000000000000000000e+00
3.723577199999999721e+03 3.746901545842215455e+02 0.000000000000000000e+00
3.723733399999999619e+03 3.746901545842215455e+02 0.000000000000000000e+00
3.723889699999999721e+03 3.746901545842215455e+02 0.000000000000000000e+00
3.724045899999999619e+03 3.746901545842215455e+02 0.000000000000000000e+00
3.724163099999999758e+03 3.746901545842215455e+02 0.000000000000000000e+00
3.724319399999999860e+03 3.746901545842215455e+02 0.000000000000000000e+00
3.724436599999999999e+03 3.746901545842215455e+02 0.000000000000000000e+00
3.724592799999999897e+03 3.746901545842215455e+02 0.000000000000000000e+00
3.724749099999999999e+03 3.746901545842215455e+02 0.000000000000000000e+00
3.724905299999999897e+03 3.746901545842215455e+02 0.000000000000000000e+00
3.725022500000000036e+03 3.746901545842215455e+02 0.000000000000000000e+00
3.725178799999999683e+03 3.746901545842215455e+02 0.000000000000000000e+00
3.725295899999999619e+03 3.746901545842215455e+02 0.000000000000000000e+00
3.725452199999999721e+03 3.746901545842215455e+02 0.000000000000000000e+00
3.725608399999999619e+03 3.746901545842215455e+02 0.000000000000000000e+00
3.725764699999999721e+03 3.746901545842215455e+02 0.000000000000000000e+00
3.725881899999999860e+03 3.746901545842215455e+02 0.000000000000000000e+00
3.726038099999999758e+03 3.746901545842215455e+02 0.000000000000000000e+00
3.726194399999999860e+03 3.746901545842215455e+02 0.000000000000000000e+00
3.726311599999999999e+03 3.746901545842215455e+02 0.000000000000000000e+00
3.726467799999999897e+03 3.746901545842215455e+02 0.000000000000000000e+00
3.726624099999999999e+03 3.746901545842215455e+02 0.000000000000000000e+00
3.726741299999999683e+03 3.746901545842215455e+02 0.000000000000000000e+00
3.726897500000000036e+03 3.746901545842215455e+02 0.000000000000000000e+00
3.727053799999999683e+03 3.746901545842215455e+02 0.000000000000000000e+00
3.727170899999999619e+03 3.746901545842215455e+02 0.000000000000000000e+00
3.727327199999999721e+03 3.746901545842215455e+02 0.000000000000000000e+00
3.727483399999999619e+03 3.746901545842215455e+02 0.000000000000000000e+00
3.727639699999999721e+03 3.746901545842215455e+02 0.000000000000000000e+00
3.727756899999999860e+03 3.746901545842215455e+02 0.000000000000000000e+00
3.727913099999999758e+03 3.746901545842215455e+02 0.000000000000000000e+00
3.728030299999999897e+03 3.746901545842215455e+02 0.000000000000000000e+00
3.728186599999999999e+03 3.746901545842215455e+02 0.000000000000000000e+00
3.728342799999999897e+03 3.746901545842215455e+02 0.000000000000000000e+00
3.728499099999999999e+03 3.746901545842215455e+02 0.000000000000000000e+00
3.728616299999999683e+03 3.746901545842215455e+02 0.000000000000000000e+00
3.728772500000000036e+03 3.746901545842215455e+02 0.000000000000000000e+00
3.728928699999999935e+03 3.746901545842215455e+02 0.000000000000000000e+00
3.729045899999999619e+03 3.746901545842215455e+02 0.000000000000000000e+00
3.729202199999999721e+03 3.746901545842215455e+02 0.000000000000000000e+00
3.729319399999999860e+03 3.746901545842215455e+02 0.000000000000000000e+00
3.729475599999999758e+03 3.746901545842215455e+02 0.000000000000000000e+00
3.729631899999999860e+03 3.746901545842215455e+02 0.000000000000000000e+00
3.729788099999999758e+03 3.746901545842215455e+02 0.000000000000000000e+00
3.729905299999999897e+03 3.746901545842215455e+02 0.000000000000000000e+00
3.730061599999999999e+03 3.746901545842215455e+02 0.000000000000000000e+00
3.730217799999999897e+03 3.746901545842215455e+02 0.000000000000000000e+00
3.730335000000000036e+03 3.746901545842215455e+02 0.000000000000000000e+00
3.730491299999999683e+03 3.746901545842215455e+02 0.000000000000000000e+00
3.730647500000000036e+03 3.746901545842215455e+02 0.000000000000000000e+00
3.730764699999999721e+03 3.746901545842215455e+02 0.000000000000000000e+00
3.730920899999999619e+03 3.746901545842215455e+02 0.000000000000000000e+00
3.731077199999999721e+03 3.746901545842215455e+02 0.000000000000000000e+00
3.731194399999999860e+03 3.746901545842215455e+02 0.000000000000000000e+00
3.731350599999999758e+03 3.746901545842215455e+02 0.000000000000000000e+00
3.731506899999999860e+03 3.746901545842215455e+02 0.000000000000000000e+00
3.731624099999999999e+03 3.746901545842215455e+02 0.000000000000000000e+00
3.731780299999999897e+03 3.746901545842215455e+02 0.000000000000000000e+00
3.731936599999999999e+03 3.746901545842215455e+02 0.000000000000000000e+00
3.732092799999999897e+03 3.746901545842215455e+02 0.000000000000000000e+00
3.732210000000000036e+03 3.746901545842215455e+02 0.000000000000000000e+00
3.732366199999999935e+03 3.746901545842215455e+02 0.000000000000000000e+00
3.732522500000000036e+03 3.746901545842215455e+02 0.000000000000000000e+00
3.732639699999999721e+03 3.746901545842215455e+02 0.000000000000000000e+00
3.732795899999999619e+03 3.746901545842215455e+02 0.000000000000000000e+00
3.732952199999999721e+03 3.746901545842215455e+02 0.000000000000000000e+00
3.733069399999999860e+03 3.746901545842215455e+02 0.000000000000000000e+00
3.733225599999999758e+03 3.746901545842215455e+02 0.000000000000000000e+00
3.733381899999999860e+03 3.746901545842215455e+02 0.000000000000000000e+00
3.733499099999999999e+03 3.746901545842215455e+02 0.000000000000000000e+00
3.733655299999999897e+03 3.746901545842215455e+02 0.000000000000000000e+00
3.733811599999999999e+03 3.746901545842215455e+02 0.000000000000000000e+00
3.733928799999999683e+03 3.746901545842215455e+02 0.000000000000000000e+00
3.734085000000000036e+03 3.746901545842215455e+02 0.000000000000000000e+00
3.734241199999999935e+03 3.746901545842215455e+02 0.000000000000000000e+00
3.734358399999999619e+03 3.746901545842215455e+02 0.000000000000000000e+00
3.734514699999999721e+03 3.746901545842215455e+02 0.000000000000000000e+00
3.734670899999999619e+03 3.746901545842215455e+02 0.000000000000000000e+00
3.734788099999999758e+03 3.746901545842215455e+02 0.000000000000000000e+00
3.734944399999999860e+03 3.746901545842215455e+02 0.000000000000000000e+00
3.735100599999999758e+03 3.746901545842215455e+02 0.000000000000000000e+00
3.735217799999999897e+03 3.746901545842215455e+02 0.000000000000000000e+00
3.735374099999999999e+03 3.746901545842215455e+02 0.000000000000000000e+00
3.735530299999999897e+03 3.746901545842215455e+02 0.000000000000000000e+00
3.735686599999999999e+03 3.746901545842215455e+02 0.000000000000000000e+00
3.735803799999999683e+03 3.746901545842215455e+02 0.000000000000000000e+00
3.735960000000000036e+03 3.746901545842215455e+02 0.000000000000000000e+00
3.736116199999999935e+03 3.746901545842215455e+02 0.000000000000000000e+00
3.736233399999999619e+03 3.746901545842215455e+02 0.000000000000000000e+00
3.736389699999999721e+03 3.746901545842215455e+02 0.000000000000000000e+00
3.736545899999999619e+03 3.746901545842215455e+02 0.000000000000000000e+00
3.736663099999999758e+03 3.746901545842215455e+02 0.000000000000000000e+00
3.736819399999999860e+03 3.746901545842215455e+02 0.000000000000000000e+00
3.736975599999999758e+03 3.746901545842215455e+02 0.000000000000000000e+00
3.737092799999999897e+03 3.746901545842215455e+02 0.000000000000000000e+00
3.737249099999999999e+03 3.746901545842215455e+02 0.000000000000000000e+00
3.737405299999999897e+03 3.746901545842215455e+02 0.000000000000000000e+00
3.737522500000000036e+03 3.746901545842215455e+02 0.000000000000000000e+00
3.737678699999999935e+03 3.746901545842215455e+02 0.000000000000000000e+00
3.737835000000000036e+03 3.746901545842215455e+02 0.000000000000000000e+00
3.737952199999999721e+03 3.746901545842215455e+02 0.000000000000000000e+00
3.738108399999999619e+03 3.746901545842215455e+02 0.000000000000000000e+00
3.738264699999999721e+03 3.746901545842215455e+02 0.000000000000000000e+00
3.738381899999999860e+03 3.746901545842215455e+02 0.000000000000000000e+00
3.738538099999999758e+03 3.746901545842215455e+02 0.000000000000000000e+00
3.738694399999999860e+03 3.746901545842215455e+02 0.000000000000000000e+00
3.738850599999999758e+03 3.746901545842215455e+02 0.000000000000000000e+00
3.738967799999999897e+03 3.746901545842215455e+02 0.000000000000000000e+00
3.739124099999999999e+03 3.746901545842215455e+02 0.000000000000000000e+00
3.739280299999999897e+03 3.746901545842215455e+02 0.000000000000000000e+00
3.739397500000000036e+03 3.746901545842215455e+02 0.000000000000000000e+00
3.739553699999999935e+03 3.746901545842215455e+02 0.000000000000000000e+00
3.739710000000000036e+03 3.746901545842215455e+02 0.000000000000000000e+00
3.739827199999999721e+03 3.746901545842215455e+02 0.000000000000000000e+00
3.739983399999999619e+03 3.746901545842215455e+02 0.000000000000000000e+00
3.740139699999999721e+03 3.746901545842215455e+02 0.000000000000000000e+00
3.740256899999999860e+03 3.746901545842215455e+02 0.000000000000000000e+00
3.740413099999999758e+03 3.746901545842215455e+02 0.000000000000000000e+00
3.740569399999999860e+03 3.746901545842215455e+02 0.000000000000000000e+00
3.740686599999999999e+03 3.746901545842215455e+02 0.000000000000000000e+00
3.740842799999999897e+03 3.746901545842215455e+02 0.000000000000000000e+00
3.740999099999999999e+03 3.746901545842215455e+02 0.000000000000000000e+00
3.741116199999999935e+03 3.746901545842215455e+02 0.000000000000000000e+00
3.741272500000000036e+03 3.746901545842215455e+02 0.000000000000000000e+00
3.741428699999999935e+03 3.746901545842215455e+02 0.000000000000000000e+00
3.741545899999999619e+03 3.746901545842215455e+02 0.000000000000000000e+00
3.741702199999999721e+03 3.746901545842215455e+02 0.000000000000000000e+00
3.741858399999999619e+03 3.746901545842215455e+02 0.000000000000000000e+00
3.742014699999999721e+03 3.746901545842215455e+02 0.000000000000000000e+00
3.742131899999999860e+03 3.746901545842215455e+02 0.000000000000000000e+00
3.742288099999999758e+03 3.746901545842215455e+02 0.000000000000000000e+00
3.742444399999999860e+03 3.746901545842215455e+02 0.000000000000000000e+00
3.742561599999999999e+03 3.746901545842215455e+02 0.000000000000000000e+00
3.742717799999999897e+03 3.746901545842215455e+02 0.000000000000000000e+00
3.719710000000000036e+03 3.747881855010659251e+02 2.672420276167704702e-05
3.719866299999999683e+03 3.747881855010659251e+02 1.480815830071125514e-04
3.719983399999999619e+03 3.747881855010659251e+02 1.483420707442978544e-04
3.720139699999999721e+03 3.747881855010659251e+02 1.781318260060354812e-04
3.720295899999999619e+03 3.747881855010659251e+02 1.209061694521573407e-06
3.720413099999999758e+03 3.747881855010659251e+02 0.000000000000000000e+00
3.720569399999999860e+03 3.747881855010659251e+02 0.000000000000000000e+00
3.720725599999999758e+03 3.747881855010659251e+02 0.000000000000000000e+00
3.720881899999999860e+03 3.747881855010659251e+02 0.000000000000000000e+00
3.720999099999999999e+03 3.747881855010659251e+02 0.000000000000000000e+00
3.721155299999999897e+03 3.747881855010659251e+02 0.000000000000000000e+00
3.721272500000000036e+03 3.747881855010659251e+02 0.000000000000000000e+00
3.721428699999999935e+03 3.747881855010659251e+02 0.000000000000000000e+00
3.721585000000000036e+03 3.747881855010659251e+02 0.000000000000000000e+00
3.721741299999999683e+03 3.747881855010659251e+02 0.000000000000000000e+00
3.721858399999999619e+03 3.747881855010659251e+02 0.000000000000000000e+00
3.722014699999999721e+03 3.747881855010659251e+02 0.000000000000000000e+00
3.722170899999999619e+03 3.747881855010659251e+02 0.000000000000000000e+00
3.722288099999999758e+03 3.747881855010659251e+02 0.000000000000000000e+00
3.722444399999999860e+03 3.747881855010659251e+02 0.000000000000000000e+00
3.722600599999999758e+03 3.747881855010659251e+02 0.000000000000000000e+00
3.722717799999999897e+03 3.747881855010659251e+02 0.000000000000000000e+00
3.722874099999999999e+03 3.747881855010659251e+02 0.000000000000000000e+00
3.723030299999999897e+03 3.747881855010659251e+02 0.000000000000000000e+00
3.723147500000000036e+03 3.747881855010659251e+02 0.000000000000000000e+00
3.723303799999999683e+03 3.747881855010659251e+02 0.000000000000000000e+00
3.723460000000000036e+03 3.747881855010659251e+02 0.000000000000000000e+00
3.723577199999999721e+03 3.747881855010659251e+02 0.000000000000000000e+00
3.723733399999999619e+03 3.747881855010659251e+02 0.000000000000000000e+00
3.723889699999999721e+03 3.747881855010659251e+02 0.000000000000000000e+00
3.724045899999999619e+03 3.747881855010659251e+02 0.000000000000000000e+00
3.724163099999999758e+03 3.747881855010659251e+02 0.000000000000000000e+00
3.724319399999999860e+03 3.747881855010659251e+02 0.000000000000000000e+00
3.724436599999999999e+03 3.747881855010659251e+02 0.000000000000000000e+00
3.724592799999999897e+03 3.747881855010659251e+02 0.000000000000000000e+00
3.724749099999999999e+03 3.747881855010659251e+02 0.000000000000000000e+00
3.724905299999999897e+03 3.747881855010659251e+02 0.000000000000000000e+00
3.725022500000000036e+03 3.747881855010659251e+02 0.000000000000000000e+00
3.725178799999999683e+03 3.747881855010659251e+02 0.000000000000000000e+00
3.725295899999999619e+03 3.747881855010659251e+02 0.000000000000000000e+00
3.725452199999999721e+03 3.747881855010659251e+02 0.000000000000000000e+00
3.725608399999999619e+03 3.747881855010659251e+02 0.000000000000000000e+00
3.725764699999999721e+03 3.747881855010659251e+02 0.000000000000000000e+00
3.725881899999999860e+03 3.747881855010659251e+02 0.000000000000000000e+00
3.726038099999999758e+03 3.747881855010659251e+02 0.000000000000000000e+00
3.726194399999999860e+03 3.747881855010659251e+02 0.000000000000000000e+00
3.726311599999999999e+03 3.747881855010659251e+02 0.000000000000000000e+00
3.726467799999999897e+03 3.747881855010659251e+02 0.000000000000000000e+00
3.726624099999999999e+03 3.747881855010659251e+02 0.000000000000000000e+00
3.726741299999999683e+03 3.747881855010659251e+02 0.000000000000000000e+00
3.726897500000000036e+03 3.747881855010659251e+02 0.000000000000000000e+00
3.727053799999999683e+03 3.747881855010659251e+02 0.000000000000000000e+00
3.727170899999999619e+03 3.747881855010659251e+02 0.000000000000000000e+00
3.727327199999999721e+03 3.747881855010659251e+02 0.000000000000000000e+00
3.727483399999999619e+03 3.747881855010659251e+02 0.000000000000000000e+00
3.727639699999999721e+03 3.747881855010659251e+02 0.000000000000000000e+00
3.727756899999999860e+03 3.747881855010659251e+02 0.000000000000000000e+00
3.727913099999999758e+03 3.747881855010659251e+02 0.000000000000000000e+00
3.728030299999999897e+03 3.747881855010659251e+02 0.000000000000000000e+00
3.728186599999999999e+03 3.747881855010659251e+02 0.000000000000000000e+00
3.728342799999999897e+03 3.747881855010659251e+02 0.000000000000000000e+00
3.728499099999999999e+03 3.747881855010659251e+02 0.000000000000000000e+00
3.728616299999999683e+03 3.747881855010659251e+02 0.000000000000000000e+00
3.728772500000000036e+03 3.747881855010659251e+02 0.000000000000000000e+00
3.728928699999999935e+03 3.747881855010659251e+02 0.000000000000000000e+00
3.729045899999999619e+03 3.747881855010659251e+02 0.000000000000000000e+00
3.729202199999999721e+03 3.747881855010659251e+02 0.000000000000000000e+00
3.729319399999999860e+03 3.747881855010659251e+02 0.000000000000000000e+00
3.729475599999999758e+03 3.747881855010659251e+02 0.000000000000000000e+00
3.729631899999999860e+03 3.747881855010659251e+02 0.000000000000000000e+00
3.729788099999999758e+03 3.747881855010659251e+02 0.000000000000000000e+00
3.729905299999999897e+03 3.747881855010659251e+02 0.000000000000000000e+00
3.730061599999999999e+03 3.747881855010659251e+02 0.000000000000000000e+00
3.730217799999999897e+03 3.747881855010659251e+02 0.000000000000000000e+00
3.730335000000000036e+03 3.747881855010659251e+02 0.000000000000000000e+00
3.730491299999999683e+03 3.747881855010659251e+02 0.000000000000000000e+00
3.730647500000000036e+03 3.747881855010659251e+02 0.000000000000000000e+00
3.730764699999999721e+03 3.747881855010659251e+02 0.000000000000000000e+00
3.730920899999999619e+03 3.747881855010659251e+02 0.000000000000000000e+00
3.731077199999999721e+03 3.747881855010659251e+02 0.000000000000000000e+00
3.731194399999999860e+03 3.747881855010659251e+02 0.000000000000000000e+00
3.731350599999999758e+03 3.747881855010659251e+02 0.000000000000000000e+00
3.731506899999999860e+03 3.747881855010659251e+02 0.000000000000000000e+00
3.731624099999999999e+03 3.747881855010659251e+02 0.000000000000000000e+00
3.731780299999999897e+03 3.747881855010659251e+02 0.000000000000000000e+00
3.731936599999999999e+03 3.747881855010659251e+02 0.000000000000000000e+00
3.732092799999999897e+03 3.747881855010659251e+02 0.000000000000000000e+00
3.732210000000000036e+03 3.747881855010659251e+02 0.000000000000000000e+00
3.732366199999999935e+03 3.747881855010659251e+02 0.000000000000000000e+00
3.732522500000000036e+03 3.747881855010659251e+02 0.000000000000000000e+00
3.732639699999999721e+03 3.747881855010659251e+02 0.000000000000000000e+00
3.732795899999999619e+03 3.747881855010659251e+02 0.000000000000000000e+00
3.732952199999999721e+03 3.747881855010659251e+02 0.000000000000000000e+00
3.733069399999999860e+03 3.747881855010659251e+02 0.000000000000000000e+00
3.733225599999999758e+03 3.747881855010659251e+02 0.000000000000000000e+00
3.733381899999999860e+03 3.747881855010659251e+02 0.000000000000000000e+00
3.733499099999999999e+03 3.747881855010659251e+02 0.000000000000000000e+00
3.733655299999999897e+03 3.747881855010659251e+02 0.000000000000000000e+00
3.733811599999999999e+03 3.747881855010659251e+02 0.000000000000000000e+00
3.733928799999999683e+03 3.747881855010659251e+02 0.000000000000000000e+00
3.734085000000000036e+03 3.747881855010659251e+02 0.000000000000000000e+00
3.734241199999999935e+03 3.747881855010659251e+02 0.000000000000000000e+00
3.734358399999999619e+03 3.747881855010659251e+02 0.000000000000000000e+00
3.734514699999999721e+03 3.747881855010659251e+02 0.000000000000000000e+00
3.734670899999999619e+03 3.747881855010659251e+02 0.000000000000000000e+00
3.734788099999999758e+03 3.747881855010659251e+02 0.000000000000000000e+00
3.734944399999999860e+03 3.747881855010659251e+02 0.000000000000000000e+00
3.735100599999999758e+03 3.747881855010659251e+02 0.000000000000000000e+00
3.735217799999999897e+03 3.747881855010659251e+02 0.000000000000000000e+00
3.735374099999999999e+03 3.747881855010659251e+02 0.000000000000000000e+00
3.735530299999999897e+03 3.747881855010659251e+02 0.000000000000000000e+00
3.735686599999999999e+03 3.747881855010659251e+02 0.000000000000000000e+00
3.735803799999999683e+03 3.747881855010659251e+02 0.000000000000000000e+00
3.735960000000000036e+03 3.747881855010659251e+02 0.000000000000000000e+00
3.736116199999999935e+03 3.747881855010659251e+02 0.000000000000000000e+00
3.736233399999999619e+03 3.747881855010659251e+02 0.000000000000000000e+00
3.736389699999999721e+03 3.747881855010659251e+02 0.000000000000000000e+00
3.736545899999999619e+03 3.747881855010659251e+02 0.000000000000000000e+00
3.736663099999999758e+03 3.747881855010659251e+02 0.000000000000000000e+00
3.736819399999999860e+03 3.747881855010659251e+02 0.000000000000000000e+00
3.736975599999999758e+03 3.747881855010659251e+02 0.000000000000000000e+00
3.737092799999999897e+03 3.747881855010659251e+02 0.000000000000000000e+00
3.737249099999999999e+03 3.747881855010659251e+02 0.000000000000000000e+00
3.737405299999999897e+03 3.747881855010659251e+02 0.000000000000000000e+00
3.737522500000000036e+03 3.747881855010659251e+02 0.000000000000000000e+00
3.737678699999999935e+03 3.747881855010659251e+02 0.000000000000000000e+00
3.737835000000000036e+03 3.747881855010659251e+02 0.000000000000000000e+00
3.737952199999999721e+03 3.747881855010659251e+02 0.000000000000000000e+00
3.738108399999999619e+03 3.747881855010659251e+02 0.000000000000000000e+00
3.738264699999999721e+03 3.747881855010659251e+02 0.000000000000000000e+00
3.738381899999999860e+03 3.747881855010659251e+02 0.000000000000000000e+00
3.738538099999999758e+03 3.747881855010659251e+02 0.000000000000000000e+00
3.738694399999999860e+03 3.747881855010659251e+02 0.000000000000000000e+00
3.738850599999999758e+03 3.747881855010659251e+02 0.000000000000000000e+00
3.738967799999999897e+03 3.747881855010659251e+02 0.000000000000000000e+00
3.739124099999999999e+03 3.747881855010659251e+02 0.000000000000000000e+00
3.739280299999999897e+03 3.747881855010659251e+02 0.000000000000000000e+00
3.739397500000000036e+03 3.747881855010659251e+02 0.000000000000000000e+00
3.739553699999999935e+03 3.747881855010659251e+02 0.000000000000000000e+00
3.739710000000000036e+03 3.747881855010659251e+02 0.000000000000000000e+00
3.739827199999999721e+03 3.747881855010659251e+02 0.000000000000000000e+00
3.739983399999999619e+03 3.747881855010659251e+02 0.000000000000000000e+00
3.740139699999999721e+03 3.747881855010659251e+02 0.000000000000000000e+00
3.740256899999999860e+03 3.747881855010659251e+02 0.000000000000000000e+00
3.740413099999999758e+03 3.747881855010659251e+02 0.000000000000000000e+00
3.740569399999999860e+03 3.747881855010659251e+02 0.000000000000000000e+00
3.740686599999999999e+03 3.747881855010659251e+02 0.000000000000000000e+00
3.740842799999999897e+03 3.747881855010659251e+02 0.000000000000000000e+00
3.740999099999999999e+03 3.747881855010659251e+02 0.000000000000000000e+00
3.741116199999999935e+03 3.747881855010659251e+02 0.000000000000000000e+00
3.741272500000000036e+03 3.747881855010659251e+02 0.000000000000000000e+00
3.741428699999999935e+03 3.747881855010659251e+02 0.000000000000000000e+00
3.741545899999999619e+03 3.747881855010659251e+02 0.000000000000000000e+00
3.741702199999999721e+03 3.747881855010659251e+02 0.000000000000000000e+00
3.741858399999999619e+03 3.747881855010659251e+02 0.000000000000000000e+00
3.742014699999999721e+03 3.747881855010659251e+02 0.000000000000000000e+00
3.742131899999999860e+03 3.747881855010659251e+02 0.000000000000000000e+00
3.742288099999999758e+03 3.747881855010659251e+02 0.000000000000000000e+00
3.742444399999999860e+03 3.747881855010659251e+02 0.000000000000000000e+00
3.742561599999999999e+03 3.747881855010659251e+02 0.000000000000000000e+00
3.742717799999999897e+03 3.747881855010659251e+02 0.000000000000000000e+00
3.719710000000000036e+03 3.748862164179102479e+02 4.864985964303617265e-05
3.719866299999999683e+03 3.748862164179102479e+02 1.569126644560652471e-04
3.719983399999999619e+03 3.748862164179102479e+02 1.665279457133116169e-04
3.720139699999999721e+03 3.748862164179102479e+02 1.888319831958012313e-04
3.720295899999999619e+03 3.748862164179102479e+02 3.060479877651935512e-05
3.720413099999999758e+03 3.748862164179102479e+02 0.000000000000000000e+00
3.720569399999999860e+03 3.748862164179102479e+02 0.000000000000000000e+00
3.720725599999999758e+03 3.748862164179102479e+02 0.000000000000000000e+00
3.720881899999999860e+03 3.748862164179102479e+02 0.000000000000000000e+00
3.720999099999999999e+03 3.748862164179102479e+02 0.000000000000000000e+00
3.721155299999999897e+03 3.748862164179102479e+02 0.000000000000000000e+00
3.721272500000000036e+03 3.748862164179102479e+02 0.000000000000000000e+00
3.721428699999999935e+03 3.748862164179102479e+02 0.000000000000000000e+00
3.721585000000000036e+03 3.748862164179102479e+02 0.000000000000000000e+00
3.721741299999999683e+03 3.748862164179102479e+02 0.000000000000000000e+00
3.721858399999999619e+03 3.748862164179102479e+02 0.000000000000000000e+00
3.722014699999999721e+03 3.748862164179102479e+02 0.000000000000000000e+00
3.722170899999999619e+03 3.748862164179102479e+02 0.000000000000000000e+00
3.722288099999999758e+03 3.748862164179102479e+02 0.000000000000000000e+00
3.722444399999999860e+03 3.748862164179102479e+02 0.000000000000000000e+00
3.722600599999999758e+03 3.748862164179102479e+02 0.000000000000000000e+00
3.722717799999999897e+03 3.748862164179102479e+02 0.000000000000000000e+00
3.722874099999999999e+03 3.748862164179102479e+02 0.000000000000000000e+00
3.723030299999999897e+03 3.748862164179102479e+02 0.000000000000000000e+00
3.723147500000000036e+03 3.748862164179102479e+02 0.000000000000000000e+00
3.723303799999999683e+03 3.748862164179102479e+02 0.000000000000000000e+00
3.723460000000000036e+03 3.748862164179102479e+02 0.000000000000000000e+00
3.723577199999999721e+03 3.748862164179102479e+02 0.000000000000000000e+00
3.723733399999999619e+03 3.748862164179102479e+02 0.000000000000000000e+00
3.723889699999999721e+03 3.748862164179102479e+02 0.000000000000000000e+00
3.724045899999999619e+03 3.748862164179102479e+02 0.000000000000000000e+00
3.724163099999999758e+03 3.748862164179102479e+02 0.000000000000000000e+00
3.724319399999999860e+03 3.748862164179102479e+02 0.000000000000000000e+00
3.724436599999999999e+03 3.748862164179102479e+02 0.000000000000000000e+00
3.724592799999999897e+03 3.748862164179102479e+02 0.000000000000000000e+00
3.724749099999999999e+03 3.748862164179102479e+02 0.000000000000000000e+00
3.724905299999999897e+03 3.748862164179102479e+02 0.000000000000000000e+00
3.725022500000000036e+03 3.748862164179102479e+02 0.000000000000000000e+00
3.725178799999999683e+03 3.748862164179102479e+02 0.000000000000000000e+00
3.725295899999999619e+03 3.748862164179102479e+02 0.000000000000000000e+00
3.725452199999999721e+03 3.748862164179102479e+02 0.000000000000000000e+00
3.725608399999999619e+03 3.748862164179102479e+02 0.000000000000000000e+00
3.725764699999999721e+03 3.748862164179102479e+02 0.000000000000000000e+00
3.725881899999999860e+03 3.748862164179102479e+02 0.000000000000000000e+00
3.726038099999999758e+03 3.748862164179102479e+02 0.000000000000000000e+00
3.726194399999999860e+03 3.748862164179102479e+02 0.000000000000000000e+00
3.726311599999999999e+03 3.748862164179102479e+02 0.000000000000000000e+00
3.726467799999999897e+03 3.748862164179102479e+02 0.000000000000000000e+00
3.726624099999999999e+03 3.748862164179102479e+02 0.000000000000000000e+00
3.726741299999999683e+03 3.748862164179102479e+02 0.000000000000000000e+00
3.726897500000000036e+03 3.748862164179102479e+02 0.000000000000000000e+00
3.727053799999999683e+03 3.748862164179102479e+02 0.000000000000000000e+00
3.727170899999999619e+03 3.748862164179102479e+02 0.000000000000000000e+00
3.727327199999999721e+03 3.748862164179102479e+02 0.000000000000000000e+00
3.727483399999999619e+03 3.748862164179102479e+02 0.000000000000000000e+00
3.727639699999999721e+03 3.748862164179102479e+02 0.000000000000000000e+00
3.727756899999999860e+03 3.748862164179102479e+02 0.000000000000000000e+00
3.727913099999999758e+03 3.748862164179102479e+02 0.000000000000000000e+00
3.728030299999999897e+03 3.748862164179102479e+02 0.000000000000000000e+00
3.728186599999999999e+03 3.748862164179102479e+02 0.000000000000000000e+00
3.728342799999999897e+03 3.748862164179102479e+02 0.000000000000000000e+00
3.728499099999999999e+03 3.748862164179102479e+02 0.000000000000000000e+00
3.728616299999999683e+03 3.748862164179102479e+02 0.000000000000000000e+00
3.728772500000000036e+03 3.748862164179102479e+02 0.000000000000000000e+00
3.728928699999999935e+03 3.748862164179102479e+02 0.000000000000000000e+00
3.729045899999999619e+03 3.748862164179102479e+02 0.000000000000000000e+00
3.729202199999999721e+03 3.748862164179102479e+02 0.000000000000000000e+00
3.729319399999999860e+03 3.748862164179102479e+02 0.000000000000000000e+00
3.729475599999999758e+03 3.748862164179102479e+02 0.000000000000000000e+00
3.729631899999999860e+03 3.748862164179102479e+02 0.000000000000000000e+00
3.729788099999999758e+03 3.748862164179102479e+02 0.000000000000000000e+00
3.729905299999999897e+03 3.748862164179102479e+02 0.000000000000000000e+00
3.730061599999999999e+03 3.748862164179102479e+02 0.000000000000000000e+00
3.730217799999999897e+03 3.748862164179102479e+02 0.000000000000000000e+00
3.730335000000000036e+03 3.748862164179102479e+02 0.000000000000000000e+00
3.730491299999999683e+03 3.748862164179102479e+02 0.000000000000000000e+00
3.730647500000000036e+03 3.748862164179102479e+02 0.000000000000000000e+00
3.730764699999999721e+03 3.748862164179102479e+02 0.000000000000000000e+00
3.730920899999999619e+03 3.748862164179102479e+02 0.000000000000000000e+00
3.731077199999999721e+03 3.748862164179102479e+02 0.000000000000000000e+00
3.731194399999999860e+03 3.748862164179102479e+02 0.000000000000000000e+00
3.731350599999999758e+03 3.748862164179102479e+02 0.000000000000000000e+00
3.731506899999999860e+03 3.748862164179102479e+02 0.000000000000000000e+00
3.731624099999999999e+03 3.748862164179102479e+02 0.000000000000000000e+00
3.731780299999999897e+03 3.748862164179102479e+02 0.000000000000000000e+00
3.731936599999999999e+03 3.748862164179102479e+02 0.000000000000000000e+00
3.732092799999999897e+03 3.748862164179102479e+02 0.000000000000000000e+00
3.732210000000000036e+03 3.748862164179102479e+02 0.000000000000000000e+00
3.732366199999999935e+03 3.748862164179102479e+02 0.000000000000000000e+00
3.732522500000000036e+03 3.748862164179102479e+02 0.000000000000000000e+00
3.732639699999999721e+03 3.748862164179102479e+02 0.000000000000000000e+00
3.732795899999999619e+03 3.748862164179102479e+02 0.000000000000000000e+00
3.732952199999999721e+03 3.748862164179102479e+02 0.000000000000000000e+00
3.733069399999999860e+03 3.748862164179102479e+02 0.000000000000000000e+00
3.733225599999999758e+03 3.748862164179102479e+02 0.000000000000000000e+00
3.733381899999999860e+03 3.748862164179102479e+02 0.000000000000000000e+00
3.733499099999999999e+03 3.748862164179102479e+02 0.000000000000000000e+00
3.733655299999999897e+03 3.748862164179102479e+02 0.000000000000000000e+00
3.733811599999999999e+03 3.748862164179102479e+02 0.000000000000000000e+00
3.733928799999999683e+03 3.748862164179102479e+02 0.000000000000000000e+00
3.734085000000000036e+03 3.748862164179102479e+02 0.000000000000000000e+00
3.734241199999999935e+03 3.748862164179102479e+02 0.000000000000000000e+00
3.734358399999999619e+03 3.748862164179102479e+02 0.000000000000000000e+00
3.734514699999999721e+03 3.748862164179102479e+02 0.000000000000000000e+00
3.734670899999999619e+03 3.748862164179102479e+02 0.000000000000000000e+00
3.734788099999999758e+03 3.748862164179102479e+02 0.000000000000000000e+00
3.734944399999999860e+03 3.748862164179102479e+02 0.000000000000000000e+00
3.735100599999999758e+03 3.748862164179102479e+02 0.000000000000000000e+00
3.735217799999999897e+03 3.748862164179102479e+02 0.000000000000000000e+00
3.735374099999999999e+03 3.748862164179102479e+02 0.000000000000000000e+00
3.735530299999999897e+03 3.748862164179102479e+02 0.000000000000000000e+00
3.735686599999999999e+03 3.748862164179102479e+02 0.000000000000000000e+00
3.735803799999999683e+03 3.748862164179102479e+02 0.000000000000000000e+00
3.735960000000000036e+03 3.748862164179102479e+02 0.000000000000000000e+00
3.736116199999999935e+03 3.748862164179102479e+02 0.000000000000000000e+00
3.736233399999999619e+03 3.748862164179102479e+02 0.000000000000000000e+00
3.736389699999999721e+03 3.748862164179102479e+02 0.000000000000000000e+00
3.736545899999999619e+03 3.748862164179102479e+02 0.000000000000000000e+00
3.736663099999999758e+03 3.748862164179102479e+02 0.000000000000000000e+00
3.736819399999999860e+03 3.748862164179102479e+02 0.000000000000000000e+00
3.736975599999999758e+03 3.748862164179102479e+02 0.000000000000000000e+00
3.737092799999999897e+03 3.748862164179102479e+02 0.000000000000000000e+00
3.737249099999999999e+03 3.748862164179102479e+02 0.000000000000000000e+00
3.737405299999999897e+03 3.748862164179102479e+02 0.000000000000000000e+00
3.737522500000000036e+03 3.748862164179102479e+02 0.000000000000000000e+00
3.737678699999999935e+03 3.748862164179102479e+02 0.000000000000000000e+00
3.737835000000000036e+03 3.748862164179102479e+02 0.000000000000000000e+00
3.737952199999999721e+03 3.748862164179102479e+02 0.000000000000000000e+00
3.738108399999999619e+03 3.748862164179102479e+02 0.000000000000000000e+00
3.738264699999999721e+03 3.748862164179102479e+02 0.000000000000000000e+00
3.738381899999999860e+03 3.748862164179102479e+02 0.000000000000000000e+00
3.738538099999999758e+03 3.748862164179102479e+02 0.000000000000000000e+00
3.738694399999999860e+03 3.748862164179102479e+02 0.000000000000000000e+00
3.738850599999999758e+03 3.748862164179102479e+02 0.000000000000000000e+00
3.738967799999999897e+03 3.748862164179102479e+02 0.000000000000000000e+00
3.739124099999999999e+03 3.748862164179102479e+02 0.000000000000000000e+00
3.739280299999999897e+03 3.748862164179102479e+02 0.000000000000000000e+00
3.739397500000000036e+03 3.748862164179102479e+02 0.000000000000000000e+00
3.739553699999999935e+03 3.748862164179102479e+02 0.000000000000000000e+00
3.739710000000000036e+03 3.748862164179102479e+02 0.000000000000000000e+00
3.739827199999999721e+03 3.748862164179102479e+02 0.000000000000000000e+00
3.739983399999999619e+03 3.748862164179102479e+02 0.000000000000000000e+00
3.740139699999999721e+03 3.748862164179102479e+02 0.000000000000000000e+00
3.740256899999999860e+03 3.748862164179102479e+02 0.000000000000000000e+00
3.740413099999999758e+03 3.748862164179102479e+02 0.000000000000000000e+00
3.740569399999999860e+03 3.748862164179102479e+02 0.000000000000000000e+00
3.740686599999999999e+03 3.748862164179102479e+02 0.000000000000000000e+00
3.740842799999999897e+03 3.748862164179102479e+02 0.000000000000000000e+00
3.740999099999999999e+03 3.748862164179102479e+02 0.000000000000000000e+00
3.741116199999999935e+03 3.748862164179102479e+02 0.000000000000000000e+00
3.741272500000000036e+03 3.748862164179102479e+02 0.000000000000000000e+00
3.741428699999999935e+03 3.748862164179102479e+02 0.000000000000000000e+00
3.741545899999999619e+03 3.748862164179102479e+02 0.000000000000000000e+00
3.741702199999999721e+03 3.748862164179102479e+02 0.000000000000000000e+00
3.741858399999999619e+03 3.748862164179102479e+02 0.000000000000000000e+00
3.742014699999999721e+03 3.748862164179102479e+02 0.000000000000000000e+00
3.742131899999999860e+03 3.748862164179102479e+02 0.000000000000000000e+00
3.742288099999999758e+03 3.748862164179102479e+02 0.000000000000000000e+00
3.742444399999999860e+03 3.748862164179102479e+02 0.000000000000000000e+00
3.742561599999999999e+03 3.748862164179102479e+02 0.000000000000000000e+00
3.742717799999999897e+03 3.748862164179102479e+02 0.000000000000000000e+00
3.719710000000000036e+03 3.749842473347546274e+02 7.057551652429360010e-05
3.719866299999999683e+03 3.749842473347546274e+02 1.533762739670998913e-04
3.719983399999999619e+03 3.749842473347546274e+02 1.699283900494762687e-04
3.720139699999999721e+03 3.749842473347546274e+02 1.995321403855173791e-04
3.720295899999999619e+03 3.749842473347546274e+02 6.000053585851713344e-05
3.720413099999999758e+03 3.749842473347546274e+02 1.951095315741368727e-04
3.720569399999999860e+03 3.749842473347546274e+02 0.000000000000000000e+00
3.720725599999999758e+03 3.749842473347546274e+02 0.000000000000000000e+00
3.720881899999999860e+03 3.749842473347546274e+02 0.000000000000000000e+00
3.720999099999999999e+03 3.749842473347546274e+02 0.000000000000000000e+00
3.721155299999999897e+03 3.749842473347546274e+02 0.000000000000000000e+00
3.721272500000000036e+03 3.749842473347546274e+02 0.000000000000000000e+00
3.721428699999999935e+03 3.749842473347546274e+02 0.000000000000000000e+00
3.721585000000000036e+03 3.749842473347546274e+02 0.000000000000000000e+00
3.721741299999999683e+03 3.749842473347546274e+02 0.000000000000000000e+00
3.721858399999999619e+03 3.749842473347546274e+02 0.000000000000000000e+00
3.722014699999999721e+03 3.749842473347546274e+02 0.000000000000000000e+00
3.722170899999999619e+03 3.749842473347546274e+02 0.000000000000000000e+00
3.722288099999999758e+03 3.749842473347546274e+02 0.000000000000000000e+00
3.722444399999999860e+03 3.749842473347546274e+02 0.000000000000000000e+00
3.722600599999999758e+03 3.749842473347546274e+02 0.000000000000000000e+00
3.722717799999999897e+03 3.749842473347546274e+02 0.000000000000000000e+00
3.722874099999999999e+03 3.749842473347546274e+02 0.000000000000000000e+00
3.723030299999999897e+03 3.749842473347546274e+02 0.000000000000000000e+00
3.723147500000000036e+03 3.749842473347546274e+02 0.000000000000000000e+00
3.723303799999999683e+03 3.749842473347546274e+02 0.000000000000000000e+00
3.723460000000000036e+03 3.749842473347546274e+02 0.000000000000000000e+00
3.723577199999999721e+03 3.749842473347546274e+02 0.000000000000000000e+00
3.723733399999999619e+03 3.749842473347546274e+02 0.000000000000000000e+00
3.723889699999999721e+03 3.749842473347546274e+02 0.000000000000000000e+00
3.724045899999999619e+03 3.749842473347546274e+02 0.000000000000000000e+00
3.724163099999999758e+03 3.749842473347546274e+02 0.000000000000000000e+00
3.724319399999999860e+03 3.749842473347546274e+02 0.000000000000000000e+00
3.724436599999999999e+03 3.749842473347546274e+02 0.000000000000000000e+00
3.724592799999999897e+03 3.749842473347546274e+02 0.000000000000000000e+00
3.724749099999999999e+03 3.749842473347546274e+02 0.000000000000000000e+00
3.724905299999999897e+03 3.749842473347546274e+02 0.000000000000000000e+00
3.725022500000000036e+03 3.749842473347546274e+02 0.000000000000000000e+00
3.725178799999999683e+03 3.749842473347546274e+02 0.000000000000000000e+00
3.725295899999999619e+03 3.749842473347546274e+02 0.000000000000000000e+00
3.725452199999999721e+03 3.749842473347546274e+02 0.000000000000000000e+00
3.725608399999999619e+03 3.749842473347546274e+02 0.000000000000000000e+00
3.725764699999999721e+03 3.749842473347546274e+02 0.000000000000000000e+00
3.725881899999999860e+03 3.749842473347546274e+02 0.000000000000000000e+00
3.726038099999999758e+03 3.749842473347546274e+02 0.000000000000000000e+00
3.726194399999999860e+03 3.749842473347546274e+02 0.000000000000000000e+00
3.726311599999999999e+03 3.749842473347546274e+02 0.000000000000000000e+00
3.726467799999999897e+03 3.749842473347546274e+02 0.000000000000000000e+00
3.726624099999999999e+03 3.749842473347546274e+02 0.000000000000000000e+00
3.726741299999999683e+03 3.749842473347546274e+02 0.000000000000000000e+00
3.726897500000000036e+03 3.749842473347546274e+02 0.000000000000000000e+00
3.727053799999999683e+03 3.749842473347546274e+02 0.000000000000000000e+00
3.727170899999999619e+03 3.749842473347546274e+02 0.000000000000000000e+00
3.727327199999999721e+03 3.749842473347546274e+02 0.000000000000000000e+00
3.727483399999999619e+03 3.749842473347546274e+02 0.000000000000000000e+00
3.727639699999999721e+03 3.749842473347546274e+02 0.000000000000000000e+00
3.727756899999999860e+03 3.749842473347546274e+02 0.000000000000000000e+00
3.727913099999999758e+03 3.749842473347546274e+02 0.000000000000000000e+00
3.728030299999999897e+03 3.749842473347546274e+02 0.000000000000000000e+00
3.728186599999999999e+03 3.749842473347546274e+02 0.000000000000000000e+00
3.728342799999999897e+03 3.749842473347546274e+02 0.000000000000000000e+00
3.728499099999999999e+03 3.749842473347546274e+02 0.000000000000000000e+00
3.728616299999999683e+03 3.749842473347546274e+02 0.000000000000000000e+00
3.728772500000000036e+03 3.749842473347546274e+02 0.000000000000000000e+00
3.728928699999999935e+03 3.749842473347546274e+02 0.000000000000000000e+00
3.729045899999999619e+03 3.749842473347546274e+02 0.000000000000000000e+00
3.729202199999999721e+03 3.749842473347546274e+02 0.000000000000000000e+00
3.729319399999999860e+03 3.749842473347546274e+02 0.000000000000000000e+00
3.729475599999999758e+03 3.749842473347546274e+02 0.000000000000000000e+00
3.729631899999999860e+03 3.749842473347546274e+02 0.000000000000000000e+00
3.729788099999999758e+03 3.749842473347546274e+02 0.000000000000000000e+00
3.729905299999999897e+03 3.749842473347546274e+02 0.000000000000000000e+00
3.730061599999999999e+03 3.749842473347546274e+02 0.000000000000000000e+00
3.730217799999999897e+03 3.749842473347546274e+02 0.000000000000000000e+00
3.730335000000000036e+03 3.749842473347546274e+02 0.000000000000000000e+00
3.730491299999999683e+03 3.749842473347546274e+02 0.000000000000000000e+00
3.730647500000000036e+03 3.749842473347546274e+02 0.000000000000000000e+00
3.730764699999999721e+03 3.749842473347546274e+02 0.000000000000000000e+00
3.730920899999999619e+03 3.749842473347546274e+02 0.000000000000000000e+00
3.731077199999999721e+03 3.749842473347546274e+02 0.000000000000000000e+00
3.731194399999999860e+03 3.749842473347546274e+02 0.000000000000000000e+00
3.731350599999999758e+03 3.749842473347546274e+02 0.000000000000000000e+00
3.731506899999999860e+03 3.749842473347546274e+02 0.000000000000000000e+00
3.731624099999999999e+03 3.749842473347546274e+02 0.000000000000000000e+00
3.731780299999999897e+03 3.749842473347546274e+02 0.000000000000000000e+00
3.731936599999999999e+03 3.749842473347546274e+02 0.000000000000000000e+00
3.732092799999999897e+03 3.749842473347546274e+02 0.000000000000000000e+00
3.732210000000000036e+03 3.749842473347546274e+02 0.000000000000000000e+00
3.732366199999999935e+03 3.749842473347546274e+02 0.000000000000000000e+00
3.732522500000000036e+03 3.749842473347546274e+02 0.000000000000000000e+00
3.732639699999999721e+03 3.749842473347546274e+02 0.000000000000000000e+00
3.732795899999999619e+03 3.749842473347546274e+02 0.000000000000000000e+00
3.732952199999999721e+03 3.749842473347546274e+02 0.000000000000000000e+00
3.733069399999999860e+03 3.749842473347546274e+02 0.000000000000000000e+00
3.733225599999999758e+03 3.749842473347546274e+02 0.000000000000000000e+00
3.733381899999999860e+03 3.749842473347546274e+02 0.000000000000000000e+00
3.733499099999999999e+03 3.749842473347546274e+02 0.000000000000000000e+00
3.733655299999999897e+03 3.749842473347546274e+02 0.000000000000000000e+00
3.733811599999999999e+03 3.749842473347546274e+02 0.000000000000000000e+00
3.733928799999999683e+03 3.749842473347546274e+02 0.000000000000000000e+00
3.734085000000000036e+03 3.749842473347546274e+02 0.000000000000000000e+00
3.734241199999999935e+03 3.749842473347546274e+02 0.000000000000000000e+00
3.734358399999999619e+03 3.749842473347546274e+02 0.000000000000000000e+00
3.734514699999999721e+03 3.749842473347546274e+02 0.000000000000000000e+00
3.734670899999999619e+03 3.749842473347546274e+02 0.000000000000000000e+00
3.734788099999999758e+03 3.749842473347546274e+02 0.000000000000000000e+00
3.734944399999999860e+03 3.749842473347546274e+02 0.000000000000000000e+00
3.735100599999999758e+03 3.749842473347546274e+02 0.000000000000000000e+00
3.735217799999999897e+03 3.749842473347546274e+02 0.000000000000000000e+00
3.735374099999999999e+03 3.749842473347546274e+02 0.000000000000000000e+00
3.735530299999999897e+03 3.749842473347546274e+02 0.000000000000000000e+00
3.735686599999999999e+03 3.749842473347546274e+02 0.000000000000000000e+00
3.735803799999999683e+03 3.749842473347546274e+02 0.000000000000000000e+00
3.735960000000000036e+03 3.749842473347546274e+02 0.000000000000000000e+00
3.736116199999999935e+03 3.749842473347546274e+02 0.000000000000000000e+00
3.736233399999999619e+03 3.749842473347546274e+02 0.000000000000000000e+00
3.736389699999999721e+03 3.749842473347546274e+02 0.000000000000000000e+00
3.736545899999999619e+03 3.749842473347546274e+02 0.000000000000000000e+00
3.736663099999999758e+03 3.749842473347546274e+02 0.000000000000000000e+00
3.736819399999999860e+03 3.749842473347546274e+02 0.000000000000000000e+00
3.736975599999999758e+03 3.749842473347546274e+02 0.000000000000000000e+00
3.737092799999999897e+03 3.749842473347546274e+02 0.000000000000000000e+00
3.737249099999999999e+03 3.749842473347546274e+02 0.000000000000000000e+00
3.737405299999999897e+03 3.749842473347546274e+02 0.000000000000000000e+00
3.737522500000000036e+03 3.749842473347546274e+02 0.000000000000000000e+00
3.737678699999999935e+03 3.749842473347546274e+02 0.000000000000000000e+00
3.737835000000000036e+03 3.749842473347546274e+02 0.000000000000000000e+00
3.737952199999999721e+03 3.749842473347546274e+02 0.000000000000000000e+00
3.738108399999999619e+03 3.749842473347546274e+02 0.000000000000000000e+00
3.738264699999999721e+03 3.749842473347546274e+02 0.000000000000000000e+00
3.738381899999999860e+03 3.749842473347546274e+02 0.000000000000000000e+00
3.738538099999999758e+03 3.749842473347546274e+02 0.000000000000000000e+00
3.738694399999999860e+03 3.749842473347546274e+02 0.000000000000000000e+00
3.738850599999999758e+03 3.749842473347546274e+02 0.000000000000000000e+00
3.738967799999999897e+03 3.749842473347546274e+02 0.000000000000000000e+00
3.739124099999999999e+03 3.749842473347546274e+02 0.000000000000000000e+00
3.739280299999999897e+03 3.749842473347546274e+02 0.000000000000000000e+00
3.739397500000000036e+03 3.749842473347546274e+02 0.000000000000000000e+00
3.739553699999999935e+03 3.749842473347546274e+02 0.000000000000000000e+00
3.739710000000000036e+03 3.749842473347546274e+02 0.000000000000000000e+00
3.739827199999999721e+03 3.749842473347546274e+02 0.000000000000000000e+00
3.739983399999999619e+03 3.749842473347546274e+02 0.000000000000000000e+00
3.740139699999999721e+03 3.749842473347546274e+02 0.000000000000000000e+00
3.740256899999999860e+03 3.749842473347546274e+02 0.000000000000000000e+00
3.740413099999999758e+03 3.749842473347546274e+02 0.000000000000000000e+00
3.740569399999999860e+03 3.749842473347546274e+02 0.000000000000000000e+00
3.740686599999999999e+03 3.749842473347546274e+02 0.000000000000000000e+00
3.740842799999999897e+03 3.749842473347546274e+02 0.000000000000000000e+00
3.740999099999999999e+03 3.749842473347546274e+02 0.000000000000000000e+00
3.741116199999999935e+03 3.749842473347546274e+02 0.000000000000000000e+00
3.741272500000000036e+03 3.749842473347546274e+02 0.000000000000000000e+00
3.741428699999999935e+03 3.749842473347546274e+02 0.000000000000000000e+00
3.741545899999999619e+03 3.749842473347546274e+02 0.000000000000000000e+00
3.741702199999999721e+03 3.749842473347546274e+02 0.000000000000000000e+00
3.741858399999999619e+03 3.749842473347546274e+02 0.000000000000000000e+00
3.742014699999999721e+03 3.749842473347546274e+02 0.000000000000000000e+00
3.742131899999999860e+03 3.749842473347546274e+02 0.000000000000000000e+00
3.742288099999999758e+03 3.749842473347546274e+02 0.000000000000000000e+00
3.742444399999999860e+03 3.749842473347546274e+02 0.000000000000000000e+00
3.742561599999999999e+03 3.749842473347546274e+02 0.000000000000000000e+00
3.742717799999999897e+03 3.749842473347546274e+02 0.000000000000000000e+00
3.719710000000000036e+03 3.750822782515989502e+02 9.250117340565272572e-05
3.719866299999999683e+03 3.750822782515989502e+02 1.498398834781181370e-04
3.719983399999999619e+03 3.750822782515989502e+02 1.537246807352404419e-04
3.720139699999999721e+03 3.750822782515989502e+02 2.102322975752831833e-04
3.720295899999999619e+03 3.750822782515989502e+02 8.939627294037855978e-05
3.720413099999999758e+03 3.750822782515989502e+02 1.724735298536408620e-04
3.720569399999999860e+03 3.750822782515989502e+02 4.033619627357965226e-05
3.720725599999999758e+03 3.750822782515989502e+02 0.000000000000000000e+00
3.720881899999999860e+03 3.750822782515989502e+02 0.000000000000000000e+00
3.720999099999999999e+03 3.750822782515989502e+02 0.000000000000000000e+00
3.721155299999999897e+03 3.750822782515989502e+02 0.000000000000000000e+00
3.721272500000000036e+03 3.750822782515989502e+02 0.000000000000000000e+00
3.721428699999999935e+03 3.750822782515989502e+02 0.000000000000000000e+00
3.721585000000000036e+03 3.750822782515989502e+02 0.000000000000000000e+00
3.721741299999999683e+03 3.750822782515989502e+02 0.000000000000000000e+00
3.721858399999999619e+03 3.750822782515989502e+02 0.000000000000000000e+00
3.722014699999999721e+03 3.750822782515989502e+02 0.000000000000000000e+00
3.722170899999999619e+03 3.750822782515989502e+02 0.000000000000000000e+00
3.722288099999999758e+03 3.750822782515989502e+02 0.000000000000000000e+00
3.722444399999999860e+03 3.750822782515989502e+02 0.000000000000000000e+00
3.722600599999999758e+03 3.750822782515989502e+02 0.000000000000000000e+00
3.722717799999999897e+03 3.750822782515989502e+02 0.000000000000000000e+00
3.722874099999999999e+03 3.750822782515989502e+02 0.000000000000000000e+00
3.723030299999999897e+03 3.750822782515989502e+02 0.000000000000000000e+00
3.723147500000000036e+03 3.750822782515989502e+02 0.000000000000000000e+00
3.723303799999999683e+03 3.750822782515989502e+02 0.000000000000000000e+00
3.723460000000000036e+03 3.750822782515989502e+02 0.000000000000000000e+00
3.723577199999999721e+03 3.750822782515989502e+02 0.000000000000000000e+00
3.723733399999999619e+03 3.750822782515989502e+02 0.000000000000000000e+00
3.723889699999999721e+03 3.750822782515989502e+02 0.000000000000000000e+00
3.724045899999999619e+03 3.750822782515989502e+02 0.000000000000000000e+00
3.724163099999999758e+03 3.750822782515989502e+02 0.000000000000000000e+00
3.724319399999999860e+03 3.750822782515989502e+02 0.000000000000000000e+00
3.724436599999999999e+03 3.750822782515989502e+02 0.000000000000000000e+00
3.724592799999999897e+03 3.750822782515989502e+02 0.000000000000000000e+00
3.724749099999999999e+03 3.750822782515989502e+02 0.000000000000000000e+00
3.724905299999999897e+03 3.750822782515989502e+02 0.000000000000000000e+00
3.725022500000000036e+03 3.750822782515989502e+02 0.000000000000000000e+00
3.725178799999999683e+03 3.750822782515989502e+02 0.000000000000000000e+00
3.725295899999999619e+03 3.750822782515989502e+02 0.000000000000000000e+00
3.725452199999999721e+03 3.750822782515989502e+02 0.000000000000000000e+00
3.725608399999999619e+03 3.750822782515989502e+02 0.000000000000000000e+00
3.725764699999999721e+03 3.750822782515989502e+02 0.000000000000000000e+00
3.725881899999999860e+03 3.750822782515989502e+02 0.000000000000000000e+00
3.726038099999999758e+03 3.750822782515989502e+02 0.000000000000000000e+00
3.726194399999999860e+03 3.750822782515989502e+02 0.000000000000000000e+00
3.726311599999999999e+03 3.750822782515989502e+02 0.000000000000000000e+00
3.726467799999999897e+03 3.750822782515989502e+02 0.000000000000000000e+00
3.726624099999999999e+03 3.750822782515989502e+02 0.000000000000000000e+00
3.726741299999999683e+03 3.750822782515989502e+02 0.000000000000000000e+00
3.726897500000000036e+03 3.750822782515989502e+02 0.000000000000000000e+00
3.727053799999999683e+03 3.750822782515989502e+02 0.000000000000000000e+00
3.727170899999999619e+03 3.750822782515989502e+02 0.000000000000000000e+00
3.727327199999999721e+03 3.750822782515989502e+02 0.000000000000000000e+00
3.727483399999999619e+03 3.750822782515989502e+02 0.000000000000000000e+00
3.727639699999999721e+03 3.750822782515989502e+02 0.000000000000000000e+00
3.727756899999999860e+03 3.750822782515989502e+02 0.000000000000000000e+00
3.727913099999999758e+03 3.750822782515989502e+02 0.000000000000000000e+00
3.728030299999999897e+03 3.750822782515989502e+02 0.000000000000000000e+00
3.728186599999999999e+03 3.750822782515989502e+02 0.000000000000000000e+00
3.728342799999999897e+03 3.750822782515989502e+02 0.000000000000000000e+00
3.728499099999999999e+03 3.750822782515989502e+02 0.000000000000000000e+00
3.728616299999999683e+03 3.750822782515989502e+02 0.000000000000000000e+00
3.728772500000000036e+03 3.750822782515989502e+02 0.000000000000000000e+00
3.728928699999999935e+03 3.750822782515989502e+02 0.000000000000000000e+00
3.729045899999999619e+03 3.750822782515989502e+02 0.000000000000000000e+00
3.729202199999999721e+03 3.750822782515989502e+02 0.000000000000000000e+00
3.729319399999999860e+03 3.750822782515989502e+02 0.000000000000000000e+00
3.729475599999999758e+03 3.750822782515989502e+02 0.000000000000000000e+00
3.729631899999999860e+03 3.750822782515989502e+02 0.000000000000000000e+00
3.729788099999999758e+03 3.750822782515989502e+02 0.000000000000000000e+00
3.729905299999999897e+03 3.750822782515989502e+02 0.000000000000000000e+00
3.730061599999999999e+03 3.750822782515989502e+02 0.000000000000000000e+00
3.730217799999999897e+03 3.750822782515989502e+02 0.000000000000000000e+00
3.730335000000000036e+03 3.750822782515989502e+02 0.000000000000000000e+00
3.730491299999999683e+03 3.750822782515989502e+02 0.000000000000000000e+00
3.730647500000000036e+03 3.750822782515989502e+02 0.000000000000000000e+00
3.730764699999999721e+03 3.750822782515989502e+02 0.000000000000000000e+00
3.730920899999999619e+03 3.750822782515989502e+02 0.000000000000000000e+00
3.731077199999999721e+03 3.750822782515989502e+02 0.000000000000000000e+00
3.731194399999999860e+03 3.750822782515989502e+02 0.000000000000000000e+00
3.731350599999999758e+03 3.750822782515989502e+02 0.000000000000000000e+00
3.731506899999999860e+03 3.750822782515989502e+02 0.000000000000000000e+00
3.731624099999999999e+03 3.750822782515989502e+02 0.000000000000000000e+00
3.731780299999999897e+03 3.750822782515989502e+02 0.000000000000000000e+00
3.731936599999999999e+03 3.750822782515989502e+02 0.000000000000000000e+00
3.732092799999999897e+03 3.750822782515989502e+02 0.000000000000000000e+00
3.732210000000000036e+03 3.750822782515989502e+02 0.000000000000000000e+00
3.732366199999999935e+03 3.750822782515989502e+02 0.000000000000000000e+00
3.732522500000000036e+03 3.750822782515989502e+02 0.000000000000000000e+00
3.732639699999999721e+03 3.750822782515989502e+02 0.000000000000000000e+00
3.732795899999999619e+03 3.750822782515989502e+02 0.000000000000000000e+00
3.732952199999999721e+03 3.750822782515989502e+02 0.000000000000000000e+00
3.733069399999999860e+03 3.750822782515989502e+02 0.000000000000000000e+00
3.733225599999999758e+03 3.750822782515989502e+02 0.000000000000000000e+00
3.733381899999999860e+03 3.750822782515989502e+02 0.000000000000000000e+00
3.733499099999999999e+03 3.750822782515989502e+02 0.000000000000000000e+00
3.733655299999999897e+03 3.750822782515989502e+02 0.000000000000000000e+00
3.733811599999999999e+03 3.750822782515989502e+02 0.000000000000000000e+00
3.733928799999999683e+03 3.750822782515989502e+02 0.000000000000000000e+00
3.734085000000000036e+03 3.750822782515989502e+02 0.000000000000000000e+00
3.734241199999999935e+03 3.750822782515989502e+02 0.000000000000000000e+00
3.734358399999999619e+03 3.750822782515989502e+02 0.000000000000000000e+00
3.734514699999999721e+03 3.750822782515989502e+02 0.000000000000000000e+00
3.734670899999999619e+03 3.750822782515989502e+02 0.000000000000000000e+00
3.734788099999999758e+03 3.750822782515989502e+02 0.000000000000000000e+00
3.734944399999999860e+03 3.750822782515989502e+02 0.000000000000000000e+00
3.735100599999999758e+03 3.750822782515989502e+02 0.000000000000000000e+00
3.735217799999999897e+03 3.750822782515989502e+02 0.000000000000000000e+00
3.735374099999999999e+03 3.750822782515989502e+02 0.000000000000000000e+00
3.735530299999999897e+03 3.750822782515989502e+02 0.000000000000000000e+00
3.735686599999999999e+03 3.750822782515989502e+02 0.000000000000000000e+00
3.735803799999999683e+03 3.750822782515989502e+02 0.000000000000000000e+00
3.735960000000000036e+03 3.750822782515989502e+02 0.000000000000000000e+00
3.736116199999999935e+03 3.750822782515989502e+02 0.000000000000000000e+00
3.736233399999999619e+03 3.750822782515989502e+02 0.000000000000000000e+00
3.736389699999999721e+03 3.750822782515989502e+02 0.000000000000000000e+00
3.736545899999999619e+03 3.750822782515989502e+02 0.000000000000000000e+00
3.736663099999999758e+03 3.750822782515989502e+02 0.000000000000000000e+00
3.736819399999999860e+03 3.750822782515989502e+02 0.000000000000000000e+00
3.736975599999999758e+03 3.750822782515989502e+02 0.000000000000000000e+00
3.737092799999999897e+03 3.750822782515989502e+02 0.000000000000000000e+00
3.737249099999999999e+03 3.750822782515989502e+02 0.000000000000000000e+00
3.737405299999999897e+03 3.750822782515989502e+02 0.000000000000000000e+00
3.737522500000000036e+03 3.750822782515989502e+02 0.000000000000000000e+00
3.737678699999999935e+03 3.750822782515989502e+02 0.000000000000000000e+00
3.737835000000000036e+03 3.750822782515989502e+02 0.000000000000000000e+00
3.737952199999999721e+03 3.750822782515989502e+02 0.000000000000000000e+00
3.738108399999999619e+03 3.750822782515989502e+02 0.000000000000000000e+00
3.738264699999999721e+03 3.750822782515989502e+02 0.000000000000000000e+00
3.738381899999999860e+03 3.750822782515989502e+02 0.000000000000000000e+00
3.738538099999999758e+03 3.750822782515989502e+02 0.000000000000000000e+00
3.738694399999999860e+03 3.750822782515989502e+02 0.000000000000000000e+00
3.738850599999999758e+03 3.750822782515989502e+02 0.000000000000000000e+00
3.738967799999999897e+03 3.750822782515989502e+02 0.000000000000000000e+00
3.739124099999999999e+03 3.750822782515989502e+02 0.000000000000000000e+00
3.739280299999999897e+03 3.750822782515989502e+02 0.000000000000000000e+00
3.739397500000000036e+03 3.750822782515989502e+02 0.000000000000000000e+00
3.739553699999999935e+03 3.750822782515989502e+02 0.000000000000000000e+00
3.739710000000000036e+03 3.750822782515989502e+02 0.000000000000000000e+00
3.739827199999999721e+03 3.750822782515989502e+02 0.000000000000000000e+00
3.739983399999999619e+03 3.750822782515989502e+02 0.000000000000000000e+00
3.740139699999999721e+03 3.750822782515989502e+02 0.000000000000000000e+00
3.740256899999999860e+03 3.750822782515989502e+02 0.000000000000000000e+00
3.740413099999999758e+03 3.750822782515989502e+02 0.000000000000000000e+00
3.740569399999999860e+03 3.750822782515989502e+02 0.000000000000000000e+00
3.740686599999999999e+03 3.750822782515989502e+02 0.000000000000000000e+00
3.740842799999999897e+03 3.750822782515989502e+02 0.000000000000000000e+00
3.740999099999999999e+03 3.750822782515989502e+02 0.000000000000000000e+00
3.741116199999999935e+03 3.750822782515989502e+02 0.000000000000000000e+00
3.741272500000000036e+03 3.750822782515989502e+02 0.000000000000000000e+00
3.741428699999999935e+03 3.750822782515989502e+02 0.000000000000000000e+00
3.741545899999999619e+03 3.750822782515989502e+02 0.000000000000000000e+00
3.741702199999999721e+03 3.750822782515989502e+02 0.000000000000000000e+00
3.741858399999999619e+03 3.750822782515989502e+02 0.000000000000000000e+00
3.742014699999999721e+03 3.750822782515989502e+02 0.000000000000000000e+00
3.742131899999999860e+03 3.750822782515989502e+02 0.000000000000000000e+00
3.742288099999999758e+03 3.750822782515989502e+02 0.000000000000000000e+00
3.742444399999999860e+03 3.750822782515989502e+02 0.000000000000000000e+00
3.742561599999999999e+03 3.750822782515989502e+02 0.000000000000000000e+00
3.742717799999999897e+03 3.750822782515989502e+02 0.000000000000000000e+00
3.719710000000000036e+03 3.751803091684433298e+02 1.144268302870118649e-04
3.719866299999999683e+03 3.751803091684433298e+02 1.463034929891363555e-04
3.719983399999999619e+03 3.751803091684433298e+02 1.375209714209293986e-04
3.720139699999999721e+03 3.751803091684433298e+02 2.169436930463682729e-04
3.720295899999999619e+03 3.751803091684433298e+02 1.187920100223763313e-04
3.720413099999999758e+03 3.751803091684433298e+02 1.498375281331448513e-04
3.720569399999999860e+03 3.751803091684433298e+02 5.860226124369722646e-05
3.720725599999999758e+03 3.751803091684433298e+02 0.000000000000000000e+00
3.720881899999999860e+03 3.751803091684433298e+02 0.000000000000000000e+00
3.720999099999999999e+03 3.751803091684433298e+02 0.000000000000000000e+00
3.721155299999999897e+03 3.751803091684433298e+02 0.000000000000000000e+00
3.721272500000000036e+03 3.751803091684433298e+02 0.000000000000000000e+00
3.721428699999999935e+03 3.751803091684433298e+02 0.000000000000000000e+00
3.721585000000000036e+03 3.751803091684433298e+02 0.000000000000000000e+00
3.721741299999999683e+03 3.751803091684433298e+02 0.000000000000000000e+00
3.721858399999999619e+03 3.751803091684433298e+02 0.000000000000000000e+00
3.722014699999999721e+03 3.751803091684433298e+02 0.000000000000000000e+00
3.722170899999999619e+03 3.751803091684433298e+02 0.000000000000000000e+00
3.722288099999999758e+03 3.751803091684433298e+02 0.000000000000000000e+00
3.722444399999999860e+03 3.751803091684433298e+02 0.000000000000000000e+00
3.722600599999999758e+03 3.751803091684433298e+02 0.000000000000000000e+00
3.722717799999999897e+03 3.751803091684433298e+02 0.000000000000000000e+00
3.722874099999999999e+03 3.751803091684433298e+02 0.000000000000000000e+00
3.723030299999999897e+03 3.751803091684433298e+02 0.000000000000000000e+00
3.723147500000000036e+03 3.751803091684433298e+02 0.000000000000000000e+00
3.723303799999999683e+03 3.751803091684433298e+02 0.000000000000000000e+00
3.723460000000000036e+03 3.751803091684433298e+02 0.000000000000000000e+00
3.723577199999999721e+03 3.751803091684433298e+02 0.000000000000000000e+00
3.723733399999999619e+03 3.751803091684433298e+02 0.000000000000000000e+00
3.723889699999999721e+03 3.751803091684433298e+02 0.000000000000000000e+00
3.724045899999999619e+03 3.751803091684433298e+02 0.000000000000000000e+00
3.724163099999999758e+03 3.751803091684433298e+02 0.000000000000000000e+00
3.724319399999999860e+03 3.751803091684433298e+02 0.000000000000000000e+00
3.724436599999999999e+03 3.751803091684433298e+02 0.000000000000000000e+00
3.724592799999999897e+03 3.751803091684433298e+02 0.000000000000000000e+00
3.724749099999999999e+03 3.751803091684433298e+02 0.000000000000000000e+00
3.724905299999999897e+03 3.751803091684433298e+02 0.000000000000000000e+00
3.725022500000000036e+03 3.751803091684433298e+02 0.000000000000000000e+00
3.725178799999999683e+03 3.751803091684433298e+02 0.000000000000000000e+00
3.725295899999999619e+03 3.751803091684433298e+02 0.000000000000000000e+00
3.725452199999999721e+03 3.751803091684433298e+02 0.000000000000000000e+00
3.725608399999999619e+03 3.751803091684433298e+02 0.000000000000000000e+00
3.725764699999999721e+03 3.751803091684433298e+02 0.000000000000000000e+00
3.725881899999999860e+03 3.751803091684433298e+02 0.000000000000000000e+00
3.726038099999999758e+03 3.751803091684433298e+02 0.000000000000000000e+00
3.726194399999999860e+03 3.751803091684433298e+02 0.000000000000000000e+00
3.726311599999999999e+03 3.751803091684433298e+02 0.000000000000000000e+00
3.726467799999999897e+03 3.751803091684433298e+02 0.000000000000000000e+00
3.726624099999999999e+03 3.751803091684433298e+02 0.000000000000000000e+00
3.726741299999999683e+03 3.751803091684433298e+02 0.000000000000000000e+00
3.726897500000000036e+03 3.751803091684433298e+02 0.000000000000000000e+00
3.727053799999999683e+03 3.751803091684433298e+02 0.000000000000000000e+00
3.727170899999999619e+03 3.751803091684433298e+02 0.000000000000000000e+00
3.727327199999999721e+03 3.751803091684433298e+02 0.000000000000000000e+00
3.727483399999999619e+03 3.751803091684433298e+02 0.000000000000000000e+00
3.727639699999999721e+03 3.751803091684433298e+02 0.000000000000000000e+00
3.727756899999999860e+03 3.751803091684433298e+02 0.000000000000000000e+00
3.727913099999999758e+03 3.751803091684433298e+02 0.000000000000000000e+00
3.728030299999999897e+03 3.751803091684433298e+02 0.000000000000000000e+00
3.728186599999999999e+03 3.751803091684433298e+02 0.000000000000000000e+00
3.728342799999999897e+03 3.751803091684433298e+02 0.000000000000000000e+00
3.728499099999999999e+03 3.751803091684433298e+02 0.000000000000000000e+00
3.728616299999999683e+03 3.751803091684433298e+02 0.000000000000000000e+00
3.728772500000000036e+03 3.751803091684433298e+02 0.000000000000000000e+00
3.728928699999999935e+03 3.751803091684433298e+02 0.000000000000000000e+00
3.729045899999999619e+03 3.751803091684433298e+02 0.000000000000000000e+00
3.729202199999999721e+03 3.751803091684433298e+02 0.000000000000000000e+00
3.729319399999999860e+03 3.751803091684433298e+02 0.000000000000000000e+00
3.729475599999999758e+03 3.751803091684433298e+02 0.000000000000000000e+00
3.729631899999999860e+03 3.751803091684433298e+02 0.000000000000000000e+00
3.729788099999999758e+03 3.751803091684433298e+02 0.000000000000000000e+00
3.729905299999999897e+03 3.751803091684433298e+02 0.000000000000000000e+00
3.730061599999999999e+03 3.751803091684433298e+02 0.000000000000000000e+00
3.730217799999999897e+03 3.751803091684433298e+02 0.000000000000000000e+00
3.730335000000000036e+03 3.751803091684433298e+02 0.000000000000000000e+00
3.730491299999999683e+03 3.751803091684433298e+02 0.000000000000000000e+00
3.730647500000000036e+03 3.751803091684433298e+02 0.000000000000000000e+00
3.730764699999999721e+03 3.751803091684433298e+02 0.000000000000000000e+00
3.730920899999999619e+03 3.751803091684433298e+02 0.000000000000000000e+00
3.731077199999999721e+03 3.751803091684433298e+02 0.000000000000000000e+00
3.731194399999999860e+03 3.751803091684433298e+02 0.000000000000000000e+00
3.731350599999999758e+03 3.751803091684433298e+02 0.000000000000000000e+00
3.731506899999999860e+03 3.751803091684433298e+02 0.000000000000000000e+00
3.731624099999999999e+03 3.751803091684433298e+02 0.000000000000000000e+00
3.731780299999999897e+03 3.751803091684433298e+02 0.000000000000000000e+00
3.731936599999999999e+03 3.751803091684433298e+02 0.000000000000000000e+00
3.732092799999999897e+03 3.751803091684433298e+02 0.000000000000000000e+00
3.732210000000000036e+03 3.751803091684433298e+02 0.000000000000000000e+00
3.732366199999999935e+03 3.751803091684433298e+02 0.000000000000000000e+00
3.732522500000000036e+03 3.751803091684433298e+02 0.000000000000000000e+00
3.732639699999999721e+03 3.751803091684433298e+02 0.000000000000000000e+00
3.732795899999999619e+03 3.751803091684433298e+02 0.000000000000000000e+00
3.732952199999999721e+03 3.751803091684433298e+02 0.000000000000000000e+00
3.733069399999999860e+03 3.751803091684433298e+02 0.000000000000000000e+00
3.733225599999999758e+03 3.751803091684433298e+02 0.000000000000000000e+00
3.733381899999999860e+03 3.751803091684433298e+02 0.000000000000000000e+00
3.733499099999999999e+03 3.751803091684433298e+02 0.000000000000000000e+00
3.733655299999999897e+03 3.751803091684433298e+02 0.000000000000000000e+00
3.733811599999999999e+03 3.751803091684433298e+02 0.000000000000000000e+00
3.733928799999999683e+03 3.751803091684433298e+02 0.000000000000000000e+00
3.734085000000000036e+03 3.751803091684433298e+02 0.000000000000000000e+00
3.734241199999999935e+03 3.751803091684433298e+02 0.000000000000000000e+00
3.734358399999999619e+03 3.751803091684433298e+02 0.000000000000000000e+00
3.734514699999999721e+03 3.751803091684433298e+02 0.000000000000000000e+00
3.734670899999999619e+03 3.751803091684433298e+02 0.000000000000000000e+00
3.734788099999999758e+03 3.751803091684433298e+02 0.000000000000000000e+00
3.734944399999999860e+03 3.751803091684433298e+02 0.000000000000000000e+00
3.735100599999999758e+03 3.751803091684433298e+02 0.000000000000000000e+00
3.735217799999999897e+03 3.751803091684433298e+02 0.000000000000000000e+00
3.735374099999999999e+03 3.751803091684433298e+02 0.000000000000000000e+00
3.735530299999999897e+03 3.751803091684433298e+02 0.000000000000000000e+00
3.735686599999999999e+03 3.751803091684433298e+02 0.000000000000000000e+00
3.735803799999999683e+03 3.751803091684433298e+02 0.000000000000000000e+00
3.735960000000000036e+03 3.751803091684433298e+02 0.000000000000000000e+00
3.736116199999999935e+03 3.751803091684433298e+02 0.000000000000000000e+00
3.736233399999999619e+03 3.751803091684433298e+02 0.000000000000000000e+00
3.736389699999999721e+03 3.751803091684433298e+02 0.000000000000000000e+00
3.736545899999999619e+03 3.751803091684433298e+02 0.000000000000000000e+00
3.736663099999999758e+03 3.751803091684433298e+02 0.000000000000000000e+00
3.736819399999999860e+03 3.751803091684433298e+02 0.000000000000000000e+00
3.736975599999999758e+03 3.751803091684433298e+02 0.000000000000000000e+00
3.737092799999999897e+03 3.751803091684433298e+02 0.000000000000000000e+00
3.737249099999999999e+03 3.751803091684433298e+02 0.000000000000000000e+00
3.737405299999999897e+03 3.751803091684433298e+02 0.000000000000000000e+00
3.737522500000000036e+03 3.751803091684433298e+02 0.000000000000000000e+00
3.737678699999999935e+03 3.751803091684433298e+02 0.000000000000000000e+00
3.737835000000000036e+03 3.751803091684433298e+02 0.000000000000000000e+00
3.737952199999999721e+03 3.751803091684433298e+02 0.000000000000000000e+00
3.738108399999999619e+03 3.751803091684433298e+02 0.000000000000000000e+00
3.738264699999999721e+03 3.751803091684433298e+02 0.000000000000000000e+00
3.738381899999999860e+03 3.751803091684433298e+02 0.000000000000000000e+00
3.738538099999999758e+03 3.751803091684433298e+02 0.000000000000000000e+00
3.738694399999999860e+03 3.751803091684433298e+02 0.000000000000000000e+00
3.738850599999999758e+03 3.751803091684433298e+02 0.000000000000000000e+00
3.738967799999999897e+03 3.751803091684433298e+02 0.000000000000000000e+00
3.739124099999999999e+03 3.751803091684433298e+02 0.000000000000000000e+00
3.739280299999999897e+03 3.751803091684433298e+02 0.000000000000000000e+00
3.739397500000000036e+03 3.751803091684433298e+02 0.000000000000000000e+00
3.739553699999999935e+03 3.751803091684433298e+02 0.000000000000000000e+00
3.739710000000000036e+03 3.751803091684433298e+02 0.000000000000000000e+00
3.739827199999999721e+03 3.751803091684433298e+02 0.000000000000000000e+00
3.739983399999999619e+03 3.751803091684433298e+02 0.000000000000000000e+00
3.740139699999999721e+03 3.751803091684433298e+02 0.000000000000000000e+00
3.740256899999999860e+03 3.751803091684433298e+02 0.000000000000000000e+00
3.740413099999999758e+03 3.751803091684433298e+02 0.000000000000000000e+00
3.740569399999999860e+03 3.751803091684433298e+02 0.000000000000000000e+00
3.740686599999999999e+03 3.751803091684433298e+02 0.000000000000000000e+00
3.740842799999999897e+03 3.751803091684433298e+02 0.000000000000000000e+00
3.740999099999999999e+03 3.751803091684433298e+02 0.000000000000000000e+00
3.741116199999999935e+03 3.751803091684433298e+02 0.000000000000000000e+00
3.741272500000000036e+03 3.751803091684433298e+02 0.000000000000000000e+00
3.741428699999999935e+03 3.751803091684433298e+02 0.000000000000000000e+00
3.741545899999999619e+03 3.751803091684433298e+02 0.000000000000000000e+00
3.741702199999999721e+03 3.751803091684433298e+02 0.000000000000000000e+00
3.741858399999999619e+03 3.751803091684433298e+02 0.000000000000000000e+00
3.742014699999999721e+03 3.751803091684433298e+02 0.000000000000000000e+00
3.742131899999999860e+03 3.751803091684433298e+02 0.000000000000000000e+00
3.742288099999999758e+03 3.751803091684433298e+02 0.000000000000000000e+00
3.742444399999999860e+03 3.751803091684433298e+02 0.000000000000000000e+00
3.742561599999999999e+03 3.751803091684433298e+02 0.000000000000000000e+00
3.742717799999999897e+03 3.751803091684433298e+02 0.000000000000000000e+00
3.719710000000000036e+03 3.752783400852876525e+02 1.102987694691173634e-04
3.719866299999999683e+03 3.752783400852876525e+02 1.427671025001545741e-04
3.719983399999999619e+03 3.752783400852876525e+02 1.213172621066183960e-04
3.720139699999999721e+03 3.752783400852876525e+02 2.228700016452234936e-04
3.720295899999999619e+03 3.752783400852876525e+02 1.402106845741128249e-04
3.720413099999999758e+03 3.752783400852876525e+02 1.272015264126488134e-04
3.720569399999999860e+03 3.752783400852876525e+02 7.686832621381480067e-05
3.720725599999999758e+03 3.752783400852876525e+02 1.469818783988489593e-04
3.720881899999999860e+03 3.752783400852876525e+02 0.000000000000000000e+00
3.720999099999999999e+03 3.752783400852876525e+02 0.000000000000000000e+00
3.721155299999999897e+03 3.752783400852876525e+02 0.000000000000000000e+00
3.721272500000000036e+03 3.752783400852876525e+02 0.000000000000000000e+00
3.721428699999999935e+03 3.752783400852876525e+02 0.000000000000000000e+00
3.721585000000000036e+03 3.752783400852876525e+02 0.000000000000000000e+00
3.721741299999999683e+03 3.752783400852876525e+02 0.000000000000000000e+00
3.721858399999999619e+03 3.752783400852876525e+02 0.000000000000000000e+00
3.722014699999999721e+03 3.752783400852876525e+02 0.000000000000000000e+00
3.722170899999999619e+03 3.752783400852876525e+02 0.000000000000000000e+00
3.722288099999999758e+03 3.752783400852876525e+02 0.000000000000000000e+00
3.722444399999999860e+03 3.752783400852876525e+02 0.000000000000000000e+00
3.722600599999999758e+03 3.752783400852876525e+02 0.000000000000000000e+00
3.722717799999999897e+03 3.752783400852876525e+02 0.000000000000000000e+00
3.722874099999999999e+03 3.752783400852876525e+02 0.000000000000000000e+00
3.723030299999999897e+03 3.752783400852876525e+02 0.000000000000000000e+00
3.723147500000000036e+03 3.752783400852876525e+02 0.000000000000000000e+00
3.723303799999999683e+03 3.752783400852876525e+02 0.000000000000000000e+00
3.723460000000000036e+03 3.752783400852876525e+02 0.000000000000000000e+00
3.723577199999999721e+03 3.752783400852876525e+02 0.000000000000000000e+00
3.723733399999999619e+03 3.752783400852876525e+02 0.000000000000000000e+00
3.723889699999999721e+03 3.752783400852876525e+02 0.000000000000000000e+00
3.724045899999999619e+03 3.752783400852876525e+02 0.000000000000000000e+00
3.724163099999999758e+03 3.752783400852876525e+02 0.000000000000000000e+00
3.724319399999999860e+03 3.752783400852876525e+02 0.000000000000000000e+00
3.724436599999999999e+03 3.752783400852876525e+02 0.000000000000000000e+00
3.724592799999999897e+03 3.752783400852876525e+02 0.000000000000000000e+00
3.724749099999999999e+03 3.752783400852876525e+02 0.000000000000000000e+00
3.724905299999999897e+03 3.752783400852876525e+02 0.000000000000000000e+00
3.725022500000000036e+03 3.752783400852876525e+02 0.000000000000000000e+00
3.725178799999999683e+03 3.752783400852876525e+02 0.000000000000000000e+00
3.725295899999999619e+03 3.752783400852876525e+02 0.000000000000000000e+00
3.725452199999999721e+03 3.752783400852876525e+02 0.000000000000000000e+00
3.725608399999999619e+03 3.752783400852876525e+02 0.000000000000000000e+00
3.725764699999999721e+03 3.752783400852876525e+02 0.000000000000000000e+00
3.725881899999999860e+03 3.752783400852876525e+02 0.000000000000000000e+00
3.726038099999999758e+03 3.752783400852876525e+02 0.000000000000000000e+00
3.726194399999999860e+03 3.752783400852876525e+02 0.000000000000000000e+00
3.726311599999999999e+03 3.752783400852876525e+02 0.000000000000000000e+00
3.726467799999999897e+03 3.752783400852876525e+02 0.000000000000000000e+00
3.726624099999999999e+03 3.752783400852876525e+02 0.000000000000000000e+00
3.726741299999999683e+03 3.752783400852876525e+02 0.000000000000000000e+00
3.726897500000000036e+03 3.752783400852876525e+02 0.000000000000000000e+00
3.727053799999999683e+03 3.752783400852876525e+02 0.000000000000000000e+00
3.727170899999999619e+03 3.752783400852876525e+02 0.000000000000000000e+00
3.727327199999999721e+03 3.752783400852876525e+02 0.000000000000000000e+00
3.727483399999999619e+03 3.752783400852876525e+02 0.000000000000000000e+00
3.727639699999999721e+03 3.752783400852876525e+02 0.000000000000000000e+00
3.727756899999999860e+03 3.752783400852876525e+02 0.000000000000000000e+00
3.727913099999999758e+03 3.752783400852876525e+02 0.000000000000000000e+00
3.728030299999999897e+03 3.752783400852876525e+02 0.000000000000000000e+00
3.728186599999999999e+03 3.752783400852876525e+02 0.000000000000000000e+00
3.728342799999999897e+03 3.752783400852876525e+02 0.000000000000000000e+00
3.728499099999999999e+03 3.752783400852876525e+02 0.000000000000000000e+00
3.728616299999999683e+03 3.752783400852876525e+02 0.000000000000000000e+00
3.728772500000000036e+03 3.752783400852876525e+02 0.000000000000000000e+00
3.728928699999999935e+03 3.752783400852876525e+02 0.000000000000000000e+00
3.729045899999999619e+03 3.752783400852876525e+02 0.000000000000000000e+00
3.729202199999999721e+03 3.752783400852876525e+02 0.000000000000000000e+00
3.729319399999999860e+03 3.752783400852876525e+02 0.000000000000000000e+00
3.729475599999999758e+03 3.752783400852876525e+02 0.000000000000000000e+00
3.729631899999999860e+03 3.752783400852876525e+02 0.000000000000000000e+00
3.729788099999999758e+03 3.752783400852876525e+02 0.000000000000000000e+00
3.729905299999999897e+03 3.752783400852876525e+02 0.000000000000000000e+00
3.730061599999999999e+03 3.752783400852876525e+02 0.000000000000000000e+00
3.730217799999999897e+03 3.752783400852876525e+02 0.000000000000000000e+00
3.730335000000000036e+03 3.752783400852876525e+02 0.000000000000000000e+00
3.730491299999999683e+03 3.752783400852876525e+02 0.000000000000000000e+00
3.730647500000000036e+03 3.752783400852876525e+02 0.000000000000000000e+00
3.730764699999999721e+03 3.752783400852876525e+02 0.000000000000000000e+00
3.730920899999999619e+03 3.752783400852876525e+02 0.000000000000000000e+00
3.731077199999999721e+03 3.752783400852876525e+02 0.000000000000000000e+00
3.731194399999999860e+03 3.752783400852876525e+02 0.000000000000000000e+00
3.731350599999999758e+03 3.752783400852876525e+02 0.000000000000000000e+00
3.731506899999999860e+03 3.752783400852876525e+02 0.000000000000000000e+00
3.731624099999999999e+03 3.752783400852876525e+02 0.000000000000000000e+00
3.731780299999999897e+03 3.752783400852876525e+02 0.000000000000000000e+00
3.731936599999999999e+03 3.752783400852876525e+02 0.000000000000000000e+00
3.732092799999999897e+03 3.752783400852876525e+02 0.000000000000000000e+00
3.732210000000000036e+03 3.752783400852876525e+02 0.000000000000000000e+00
3.732366199999999935e+03 3.752783400852876525e+02 0.000000000000000000e+00
3.732522500000000036e+03 3.752783400852876525e+02 0.000000000000000000e+00
3.732639699999999721e+03 3.752783400852876525e+02 0.000000000000000000e+00
3.732795899999999619e+03 3.752783400852876525e+02 0.000000000000000000e+00
3.732952199999999721e+03 3.752783400852876525e+02 0.000000000000000000e+00
3.733069399999999860e+03 3.752783400852876525e+02 0.000000000000000000e+00
3.733225599999999758e+03 3.752783400852876525e+02 0.000000000000000000e+00
3.733381899999999860e+03 3.752783400852876525e+02 0.000000000000000000e+00
3.733499099999999999e+03 3.752783400852876525e+02 0.000000000000000000e+00
3.733655299999999897e+03 3.752783400852876525e+02 0.000000000000000000e+00
3.733811599999999999e+03 3.752783400852876525e+02 0.000000000000000000e+00
3.733928799999999683e+03 3.752783400852876525e+02 0.000000000000000000e+00
3.734085000000000036e+03 3.752783400852876525e+02 0.000000000000000000e+00
3.734241199999999935e+03 3.752783400852876525e+02 0.000000000000000000e+00
3.734358399999999619e+03 3.752783400852876525e+02 0.000000000000000000e+00
3.734514699999999721e+03 3.752783400852876525e+02 0.000000000000000000e+00
3.734670899999999619e+03 3.752783400852876525e+02 0.000000000000000000e+00
3.734788099999999758e+03 3.752783400852876525e+02 0.000000000000000000e+00
3.734944399999999860e+03 3.752783400852876525e+02 0.000000000000000000e+00
3.735100599999999758e+03 3.752783400852876525e+02 0.000000000000000000e+00
3.735217799999999897e+03 3.752783400852876525e+02 0.000000000000000000e+00
3.735374099999999999e+03 3.752783400852876525e+02 0.000000000000000000e+00
3.735530299999999897e+03 3.752783400852876525e+02 0.000000000000000000e+00
3.735686599999999999e+03 3.752783400852876525e+02 0.000000000000000000e+00
3.735803799999999683e+03 3.752783400852876525e+02 0.000000000000000000e+00
3.735960000000000036e+03 3.752783400852876525e+02 0.000000000000000000e+00
3.736116199999999935e+03 3.752783400852876525e+02 0.000000000000000000e+00
3.736233399999999619e+03 3.752783400852876525e+02 0.000000000000000000e+00
3.736389699999999721e+03 3.752783400852876525e+02 0.000000000000000000e+00
3.736545899999999619e+03 3.752783400852876525e+02 0.000000000000000000e+00
3.736663099999999758e+03 3.752783400852876525e+02 0.000000000000000000e+00
3.736819399999999860e+03 3.752783400852876525e+02 0.000000000000000000e+00
3.736975599999999758e+03 3.752783400852876525e+02 0.000000000000000000e+00
3.737092799999999897e+03 3.752783400852876525e+02 0.000000000000000000e+00
3.737249099999999999e+03 3.752783400852876525e+02 0.000000000000000000e+00
3.737405299999999897e+03 3.752783400852876525e+02 0.000000000000000000e+00
3.737522500000000036e+03 3.752783400852876525e+02 0.000000000000000000e+00
3.737678699999999935e+03 3.752783400852876525e+02 0.000000000000000000e+00
3.737835000000000036e+03 3.752783400852876525e+02 0.000000000000000000e+00
3.737952199999999721e+03 3.752783400852876525e+02 0.000000000000000000e+00
3.738108399999999619e+03 3.752783400852876525e+02 0.000000000000000000e+00
3.738264699999999721e+03 3.752783400852876525e+02 0.000000000000000000e+00
3.738381899999999860e+03 3.752783400852876525e+02 0.000000000000000000e+00
3.738538099999999758e+03 3.752783400852876525e+02 0.000000000000000000e+00
3.738694399999999860e+03 3.752783400852876525e+02 0.000000000000000000e+00
3.738850599999999758e+03 3.752783400852876525e+02 0.000000000000000000e+00
3.738967799999999897e+03 3.752783400852876525e+02 0.000000000000000000e+00
3.739124099999999999e+03 3.752783400852876525e+02 0.000000000000000000e+00
3.739280299999999897e+03 3.752783400852876525e+02 0.000000000000000000e+00
3.739397500000000036e+03 3.752783400852876525e+02 0.000000000000000000e+00
3.739553699999999935e+03 3.752783400852876525e+02 0.000000000000000000e+00
3.739710000000000036e+03 3.752783400852876525e+02 0.000000000000000000e+00
3.739827199999999721e+03 3.752783400852876525e+02 0.000000000000000000e+00
3.739983399999999619e+03 3.752783400852876525e+02 0.000000000000000000e+00
3.740139699999999721e+03 3.752783400852876525e+02 0.000000000000000000e+00
3.740256899999999860e+03 3.752783400852876525e+02 0.000000000000000000e+00
3.740413099999999758e+03 3.752783400852876525e+02 0.000000000000000000e+00
3.740569399999999860e+03 3.752783400852876525e+02 0.000000000000000000e+00
3.740686599999999999e+03 3.752783400852876525e+02 0.000000000000000000e+00
3.740842799999999897e+03 3.752783400852876525e+02 0.000000000000000000e+00
3.740999099999999999e+03 3.752783400852876525e+02 0.000000000000000000e+00
3.741116199999999935e+03 3.752783400852876525e+02 0.000000000000000000e+00
3.741272500000000036e+03 3.752783400852876525e+02 0.000000000000000000e+00
3.741428699999999935e+03 3.752783400852876525e+02 0.000000000000000000e+00
3.741545899999999619e+03 3.752783400852876525e+02 0.000000000000000000e+00
3.741702199999999721e+03 3.752783400852876525e+02 0.000000000000000000e+00
3.741858399999999619e+03 3.752783400852876525e+02 0.000000000000000000e+00
3.742014699999999721e+03 3.752783400852876525e+02 0.000000000000000000e+00
3.742131899999999860e+03 3.752783400852876525e+02 0.000000000000000000e+00
3.742288099999999758e+03 3.752783400852876525e+02 0.000000000000000000e+00
3.742444399999999860e+03 3.752783400852876525e+02 0.000000000000000000e+00
3.742561599999999999e+03 3.752783400852876525e+02 0.000000000000000000e+00
3.742717799999999897e+03 3.752783400852876525e+02 0.000000000000000000e+00
3.719710000000000036e+03 3.753763710021320321e+02 9.151568613197887711e-05
3.719866299999999683e+03 3.753763710021320321e+02 1.403832692398318462e-04
3.719983399999999619e+03 3.753763710021320321e+02 1.051135527923073663e-04
3.720139699999999721e+03 3.753763710021320321e+02 2.287963102440787686e-04
3.720295899999999619e+03 3.753763710021320321e+02 1.366664071581975067e-04
3.720413099999999758e+03 3.753763710021320321e+02 1.063427486160201460e-04
3.720569399999999860e+03 3.753763710021320321e+02 9.513439118393238842e-05
3.720725599999999758e+03 3.753763710021320321e+02 1.540582172287956013e-04
3.720881899999999860e+03 3.753763710021320321e+02 7.377953849604923769e-05
3.720999099999999999e+03 3.753763710021320321e+02 0.000000000000000000e+00
3.721155299999999897e+03 3.753763710021320321e+02 0.000000000000000000e+00
3.721272500000000036e+03 3.753763710021320321e+02 0.000000000000000000e+00
3.721428699999999935e+03 3.753763710021320321e+02 0.000000000000000000e+00
3.721585000000000036e+03 3.753763710021320321e+02 0.000000000000000000e+00
3.721741299999999683e+03 3.753763710021320321e+02 0.000000000000000000e+00
3.721858399999999619e+03 3.753763710021320321e+02 0.000000000000000000e+00
3.722014699999999721e+03 3.753763710021320321e+02 0.000000000000000000e+00
3.722170899999999619e+03 3.753763710021320321e+02 0.000000000000000000e+00
3.722288099999999758e+03 3.753763710021320321e+02 0.000000000000000000e+00
3.722444399999999860e+03 3.753763710021320321e+02 0.000000000000000000e+00
3.722600599999999758e+03 3.753763710021320321e+02 0.000000000000000000e+00
3.722717799999999897e+03 3.753763710021320321e+02 0.000000000000000000e+00
3.722874099999999999e+03 3.753763710021320321e+02 0.000000000000000000e+00
3.723030299999999897e+03 3.753763710021320321e+02 0.000000000000000000e+00
3.723147500000000036e+03 3.753763710021320321e+02 0.000000000000000000e+00
3.723303799999999683e+03 3.753763710021320321e+02 0.000000000000000000e+00
3.723460000000000036e+03 3.753763710021320321e+02 0.000000000000000000e+00
3.723577199999999721e+03 3.753763710021320321e+02 0.000000000000000000e+00
3.723733399999999619e+03 3.753763710021320321e+02 0.000000000000000000e+00
3.723889699999999721e+03 3.753763710021320321e+02 0.000000000000000000e+00
3.724045899999999619e+03 3.753763710021320321e+02 0.000000000000000000e+00
3.724163099999999758e+03 3.753763710021320321e+02 0.000000000000000000e+00
3.724319399999999860e+03 3.753763710021320321e+02 0.000000000000000000e+00
3.724436599999999999e+03 3.753763710021320321e+02 0.000000000000000000e+00
3.724592799999999897e+03 3.753763710021320321e+02 0.000000000000000000e+00
3.724749099999999999e+03 3.753763710021320321e+02 0.000000000000000000e+00
3.724905299999999897e+03 3.753763710021320321e+02 0.000000000000000000e+00
3.725022500000000036e+03 3.753763710021320321e+02 0.000000000000000000e+00
3.725178799999999683e+03 3.753763710021320321e+02 0.000000000000000000e+00
3.725295899999999619e+03 3.753763710021320321e+02 0.000000000000000000e+00
3.725452199999999721e+03 3.753763710021320321e+02 0.000000000000000000e+00
3.725608399999999619e+03 3.753763710021320321e+02 0.000000000000000000e+00
3.725764699999999721e+03 3.753763710021320321e+02 0.000000000000000000e+00
3.725881899999999860e+03 3.753763710021320321e+02 0.000000000000000000e+00
3.726038099999999758e+03 3.753763710021320321e+02 0.000000000000000000e+00
3.726194399999999860e+03 3.753763710021320321e+02 0.000000000000000000e+00
3.726311599999999999e+03 3.753763710021320321e+02 0.000000000000000000e+00
3.726467799999999897e+03 3.753763710021320321e+02 0.000000000000000000e+00
3.726624099999999999e+03 3.753763710021320321e+02 0.000000000000000000e+00
3.726741299999999683e+03 3.753763710021320321e+02 0.000000000000000000e+00
3.726897500000000036e+03 3.753763710021320321e+02 0.000000000000000000e+00
3.727053799999999683e+03 3.753763710021320321e+02 0.000000000000000000e+00
3.727170899999999619e+03 3.753763710021320321e+02 0.000000000000000000e+00
3.727327199999999721e+03 3.753763710021320321e+02 0.000000000000000000e+00
3.727483399999999619e+03 3.753763710021320321e+02 0.000000000000000000e+00
3.727639699999999721e+03 3.753763710021320321e+02 0.000000000000000000e+00
3.727756899999999860e+03 3.753763710021320321e+02 0.000000000000000000e+00
3.727913099999999758e+03 3.753763710021320321e+02 0.000000000000000000e+00
3.728030299999999897e+03 3.753763710021320321e+02 0.000000000000000000e+00
3.728186599999999999e+03 3.753763710021320321e+02 0.000000000000000000e+00
3.728342799999999897e+03 3.753763710021320321e+02 0.000000000000000000e+00
3.728499099999999999e+03 3.753763710021320321e+02 0.000000000000000000e+00
3.728616299999999683e+03 3.753763710021320321e+02 0.000000000000000000e+00
3.728772500000000036e+03 3.753763710021320321e+02 0.000000000000000000e+00
3.728928699999999935e+03 3.753763710021320321e+02 0.000000000000000000e+00
3.729045899999999619e+03 3.753763710021320321e+02 0.000000000000000000e+00
3.729202199999999721e+03 3.753763710021320321e+02 0.000000000000000000e+00
3.729319399999999860e+03 3.753763710021320321e+02 0.000000000000000000e+00
3.729475599999999758e+03 3.753763710021320321e+02 0.000000000000000000e+00
3.729631899999999860e+03 3.753763710021320321e+02 0.000000000000000000e+00
3.729788099999999758e+03 3.753763710021320321e+02 0.000000000000000000e+00
3.729905299999999897e+03 3.753763710021320321e+02 0.000000000000000000e+00
3.730061599999999999e+03 3.753763710021320321e+02 0.000000000000000000e+00
3.730217799999999897e+03 3.753763710021320321e+02 0.000000000000000000e+00
3.730335000000000036e+03 3.753763710021320321e+02 0.000000000000000000e+00
3.730491299999999683e+03 3.753763710021320321e+02 0.000000000000000000e+00
3.730647500000000036e+03 3.753763710021320321e+02 0.000000000000000000e+00
3.730764699999999721e+03 3.753763710021320321e+02 0.000000000000000000e+00
3.730920899999999619e+03 3.753763710021320321e+02 0.000000000000000000e+00
3.731077199999999721e+03 3.753763710021320321e+02 0.000000000000000000e+00
3.731194399999999860e+03 3.753763710021320321e+02 0.000000000000000000e+00
3.731350599999999758e+03 3.753763710021320321e+02 0.000000000000000000e+00
3.731506899999999860e+03 3.753763710021320321e+02 0.000000000000000000e+00
3.731624099999999999e+03 3.753763710021320321e+02 0.000000000000000000e+00
3.731780299999999897e+03 3.753763710021320321e+02 0.000000000000000000e+00
3.731936599999999999e+03 3.753763710021320321e+02 0.000000000000000000e+00
3.732092799999999897e+03 3.753763710021320321e+02 0.000000000000000000e+00
3.732210000000000036e+03 3.753763710021320321e+02 0.000000000000000000e+00
3.732366199999999935e+03 3.753763710021320321e+02 0.000000000000000000e+00
3.732522500000000036e+03 3.753763710021320321e+02 0.000000000000000000e+00
3.732639699999999721e+03 3.753763710021320321e+02 0.000000000000000000e+00
3.732795899999999619e+03 3.753763710021320321e+02 0.000000000000000000e+00
3.732952199999999721e+03 3.753763710021320321e+02 0.000000000000000000e+00
3.733069399999999860e+03 3.753763710021320321e+02 0.000000000000000000e+00
3.733225599999999758e+03 3.753763710021320321e+02 0.000000000000000000e+00
3.733381899999999860e+03 3.753763710021320321e+02 0.000000000000000000e+00
3.733499099999999999e+03 3.753763710021320321e+02 0.000000000000000000e+00
3.733655299999999897e+03 3.753763710021320321e+02 0.000000000000000000e+00
3.733811599999999999e+03 3.753763710021320321e+02 0.000000000000000000e+00
3.733928799999999683e+03 3.753763710021320321e+02 0.000000000000000000e+00
3.734085000000000036e+03 3.753763710021320321e+02 0.000000000000000000e+00
3.734241199999999935e+03 3.753763710021320321e+02 0.000000000000000000e+00
3.734358399999999619e+03 3.753763710021320321e+02 0.000000000000000000e+00
3.734514699999999721e+03 3.753763710021320321e+02 0.000000000000000000e+00
3.734670899999999619e+03 3.753763710021320321e+02 0.000000000000000000e+00
3.734788099999999758e+03 3.753763710021320321e+02 0.000000000000000000e+00
3.734944399999999860e+03 3.753763710021320321e+02 0.000000000000000000e+00
3.735100599999999758e+03 3.753763710021320321e+02 0.000000000000000000e+00
3.735217799999999897e+03 3.753763710021320321e+02 0.000000000000000000e+00
3.735374099999999999e+03 3.753763710021320321e+02 0.000000000000000000e+00
3.735530299999999897e+03 3.753763710021320321e+02 0.000000000000000000e+00
3.735686599999999999e+03 3.753763710021320321e+02 0.000000000000000000e+00
3.735803799999999683e+03 3.753763710021320321e+02 0.000000000000000000e+00
3.735960000000000036e+03 3.753763710021320321e+02 0.000000000000000000e+00
3.736116199999999935e+03 3.753763710021320321e+02 0.000000000000000000e+00
3.736233399999999619e+03 3.753763710021320321e+02 0.000000000000000000e+00
3.736389699999999721e+03 3.753763710021320321e+02 0.000000000000000000e+00
3.736545899999999619e+03 3.753763710021320321e+02 0.000000000000000000e+00
3.736663099999999758e+03 3.753763710021320321e+02 0.000000000000000000e+00
3.736819399999999860e+03 3.753763710021320321e+02 0.000000000000000000e+00
3.736975599999999758e+03 3.753763710021320321e+02 0.000000000000000000e+00
3.737092799999999897e+03 3.753763710021320321e+02 0.000000000000000000e+00
3.737249099999999999e+03 3.753763710021320321e+02 0.000000000000000000e+00
3.737405299999999897e+03 3.753763710021320321e+02 0.000000000000000000e+00
3.737522500000000036e+03 3.753763710021320321e+02 0.000000000000000000e+00
3.737678699999999935e+03 3.753763710021320321e+02 0.000000000000000000e+00
3.737835000000000036e+03 3.753763710021320321e+02 0.000000000000000000e+00
3.737952199999999721e+03 3.753763710021320321e+02 0.000000000000000000e+00
3.738108399999999619e+03 3.753763710021320321e+02 0.000000000000000000e+00
3.738264699999999721e+03 3.753763710021320321e+02 0.000000000000000000e+00
3.738381899999999860e+03 3.753763710021320321e+02 0.000000000000000000e+00
3.738538099999999758e+03 3.753763710021320321e+02 0.000000000000000000e+00
3.738694399999999860e+03 3.753763710021320321e+02 0.000000000000000000e+00
3.738850599999999758e+03 3.753763710021320321e+02 0.000000000000000000e+00
3.738967799999999897e+03 3.753763710021320321e+02 0.000000000000000000e+00
3.739124099999999999e+03 3.753763710021320321e+02 0.000000000000000000e+00
3.739280299999999897e+03 3.753763710021320321e+02 0.000000000000000000e+00
3.739397500000000036e+03 3.753763710021320321e+02 0.000000000000000000e+00
3.739553699999999935e+03 3.753763710021320321e+02 0.000000000000000000e+00
3.739710000000000036e+03 3.753763710021320321e+02 0.000000000000000000e+00
3.739827199999999721e+03 3.753763710021320321e+02 0.000000000000000000e+00
3.739983399999999619e+03 3.753763710021320321e+02 0.000000000000000000e+00
3.740139699999999721e+03 3.753763710021320321e+02 0.000000000000000000e+00
3.740256899999999860e+03 3.753763710021320321e+02 0.000000000000000000e+00
3.740413099999999758e+03 3.753763710021320321e+02 0.000000000000000000e+00
3.740569399999999860e+03 3.753763710021320321e+02 0.000000000000000000e+00
3.740686599999999999e+03 3.753763710021320321e+02 0.000000000000000000e+00
3.740842799999999897e+03 3.753763710021320321e+02 0.000000000000000000e+00
3.740999099999999999e+03 3.753763710021320321e+02 0.000000000000000000e+00
3.741116199999999935e+03 3.753763710021320321e+02 0.000000000000000000e+00
3.741272500000000036e+03 3.753763710021320321e+02 0.000000000000000000e+00
3.741428699999999935e+03 3.753763710021320321e+02 0.000000000000000000e+00
3.741545899999999619e+03 3.753763710021320321e+02 0.000000000000000000e+00
3.741702199999999721e+03 3.753763710021320321e+02 0.000000000000000000e+00
3.741858399999999619e+03 3.753763710021320321e+02 0.000000000000000000e+00
3.742014699999999721e+03 3.753763710021320321e+02 0.000000000000000000e+00
3.742131899999999860e+03 3.753763710021320321e+02 0.000000000000000000e+00
3.742288099999999758e+03 3.753763710021320321e+02 0.000000000000000000e+00
3.742444399999999860e+03 3.753763710021320321e+02 0.000000000000000000e+00
3.742561599999999999e+03 3.753763710021320321e+02 0.000000000000000000e+00
3.742717799999999897e+03 3.753763710021320321e+02 0.000000000000000000e+00
3.719710000000000036e+03 3.754744019189763549e+02 7.273260279484037726e-05
3.719866299999999683e+03 3.754744019189763549e+02 1.621177774202351546e-04
3.719983399999999619e+03 3.754744019189763549e+02 8.890984347807152596e-05
3.720139699999999721e+03 3.754744019189763549e+02 2.347226188429340165e-04
3.720295899999999619e+03 3.754744019189763549e+02 1.331221297422986683e-04
3.720413099999999758e+03 3.754744019189763549e+02 1.218215597207696359e-04
3.720569399999999860e+03 3.754744019189763549e+02 1.134004561539652322e-04
3.720725599999999758e+03 3.754744019189763549e+02 1.611345560587422432e-04
3.720881899999999860e+03 3.754744019189763549e+02 1.215657724644438292e-04
3.720999099999999999e+03 3.754744019189763549e+02 0.000000000000000000e+00
3.721155299999999897e+03 3.754744019189763549e+02 0.000000000000000000e+00
3.721272500000000036e+03 3.754744019189763549e+02 0.000000000000000000e+00
3.721428699999999935e+03 3.754744019189763549e+02 0.000000000000000000e+00
3.721585000000000036e+03 3.754744019189763549e+02 0.000000000000000000e+00
3.721741299999999683e+03 3.754744019189763549e+02 0.000000000000000000e+00
3.721858399999999619e+03 3.754744019189763549e+02 0.000000000000000000e+00
3.722014699999999721e+03 3.754744019189763549e+02 0.000000000000000000e+00
3.722170899999999619e+03 3.754744019189763549e+02 0.000000000000000000e+00
3.722288099999999758e+03 3.754744019189763549e+02 0.000000000000000000e+00
3.722444399999999860e+03 3.754744019189763549e+02 0.000000000000000000e+00
3.722600599999999758e+03 3.754744019189763549e+02 0.000000000000000000e+00
3.722717799999999897e+03 3.754744019189763549e+02 0.000000000000000000e+00
3.722874099999999999e+03 3.754744019189763549e+02 0.000000000000000000e+00
3.723030299999999897e+03 3.754744019189763549e+02 0.000000000000000000e+00
3.723147500000000036e+03 3.754744019189763549e+02 0.000000000000000000e+00
3.723303799999999683e+03 3.754744019189763549e+02 0.000000000000000000e+00
3.723460000000000036e+03 3.754744019189763549e+02 0.000000000000000000e+00
3.723577199999999721e+03 3.754744019189763549e+02 0.000000000000000000e+00
3.723733399999999619e+03 3.754744019189763549e+02 0.000000000000000000e+00
3.723889699999999721e+03 3.754744019189763549e+02 0.000000000000000000e+00
3.724045899999999619e+03 3.754744019189763549e+02 0.000000000000000000e+00
3.724163099999999758e+03 3.754744019189763549e+02 0.000000000000000000e+00
3.724319399999999860e+03 3.754744019189763549e+02 0.000000000000000000e+00
3.724436599999999999e+03 3.754744019189763549e+02 0.000000000000000000e+00
3.724592799999999897e+03 3.754744019189763549e+02 0.000000000000000000e+00
3.724749099999999999e+03 3.754744019189763549e+02 0.000000000000000000e+00
3.724905299999999897e+03 3.754744019189763549e+02 0.000000000000000000e+00
3.725022500000000036e+03 3.754744019189763549e+02 0.000000000000000000e+00
3.725178799999999683e+03 3.754744019189763549e+02 0.000000000000000000e+00
3.725295899999999619e+03 3.754744019189763549e+02 0.000000000000000000e+00
3.725452199999999721e+03 3.754744019189763549e+02 0.000000000000000000e+00
3.725608399999999619e+03 3.754744019189763549e+02 0.000000000000000000e+00
3.725764699999999721e+03 3.754744019189763549e+02 0.000000000000000000e+00
3.725881899999999860e+03 3.754744019189763549e+02 0.000000000000000000e+00
3.726038099999999758e+03 3.754744019189763549e+02 0.000000000000000000e+00
3.726194399999999860e+03 3.754744019189763549e+02 0.000000000000000000e+00
3.726311599999999999e+03 3.754744019189763549e+02 0.000000000000000000e+00
3.726467799999999897e+03 3.754744019189763549e+02 0.000000000000000000e+00
3.726624099999999999e+03 3.754744019189763549e+02 0.000000000000000000e+00
3.726741299999999683e+03 3.754744019189763549e+02 0.000000000000000000e+00
3.726897500000000036e+03 3.754744019189763549e+02 0.000000000000000000e+00
3.727053799999999683e+03 3.754744019189763549e+02 0.000000000000000000e+00
3.727170899999999619e+03 3.754744019189763549e+02 0.000000000000000000e+00
3.727327199999999721e+03 3.754744019189763549e+02 0.000000000000000000e+00
3.727483399999999619e+03 3.754744019189763549e+02 0.000000000000000000e+00
3.727639699999999721e+03 3.754744019189763549e+02 0.000000000000000000e+00
3.727756899999999860e+03 3.754744019189763549e+02 0.000000000000000000e+00
3.727913099999999758e+03 3.754744019189763549e+02 0.000000000000000000e+00
3.728030299999999897e+03 3.754744019189763549e+02 0.000000000000000000e+00
3.728186599999999999e+03 3.754744019189763549e+02 0.000000000000000000e+00
3.728342799999999897e+03 3.754744019189763549e+02 0.000000000000000000e+00
3.728499099999999999e+03 3.754744019189763549e+02 0.000000000000000000e+00
3.728616299999999683e+03 3.754744019189763549e+02 0.000000000000000000e+00
3.728772500000000036e+03 3.754744019189763549e+02 0.000000000000000000e+00
3.728928699999999935e+03 3.754744019189763549e+02 0.000000000000000000e+00
3.729045899999999619e+03 3.754744019189763549e+02 0.000000000000000000e+00
3.729202199999999721e+03 3.754744019189763549e+02 0.000000000000000000e+00
3.729319399999999860e+03 3.754744019189763549e+02 0.000000000000000000e+00
3.729475599999999758e+03 3.754744019189763549e+02 0.000000000000000000e+00
3.729631899999999860e+03 3.754744019189763549e+02 0.000000000000000000e+00
3.729788099999999758e+03 3.754744019189763549e+02 0.000000000000000000e+00
3.729905299999999897e+03 3.754744019189763549e+02 0.000000000000000000e+00
3.730061599999999999e+03 3.754744019189763549e+02 0.000000000000000000e+00
3.730217799999999897e+03 3.754744019189763549e+02 0.000000000000000000e+00
3.730335000000000036e+03 3.754744019189763549e+02 0.000000000000000000e+00
3.730491299999999683e+03 3.754744019189763549e+02 0.000000000000000000e+00
3.730647500000000036e+03 3.754744019189763549e+02 0.000000000000000000e+00
3.730764699999999721e+03 3.754744019189763549e+02 0.000000000000000000e+00
3.730920899999999619e+03 3.754744019189763549e+02 0.000000000000000000e+00
3.731077199999999721e+03 3.754744019189763549e+02 0.000000000000000000e+00
3.731194399999999860e+03 3.754744019189763549e+02 0.000000000000000000e+00
3.731350599999999758e+03 3.754744019189763549e+02 0.000000000000000000e+00
3.731506899999999860e+03 3.754744019189763549e+02 0.000000000000000000e+00
3.731624099999999999e+03 3.754744019189763549e+02 0.000000000000000000e+00
3.731780299999999897e+03 3.754744019189763549e+02 0.000000000000000000e+00
3.731936599999999999e+03 3.754744019189763549e+02 0.000000000000000000e+00
3.732092799999999897e+03 3.754744019189763549e+02 0.000000000000000000e+00
3.732210000000000036e+03 3.754744019189763549e+02 0.000000000000000000e+00
3.732366199999999935e+03 3.754744019189763549e+02 0.000000000000000000e+00
3.732522500000000036e+03 3.754744019189763549e+02 0.000000000000000000e+00
3.732639699999999721e+03 3.754744019189763549e+02 0.000000000000000000e+00
3.732795899999999619e+03 3.754744019189763549e+02 0.000000000000000000e+00
3.732952199999999721e+03 3.754744019189763549e+02 0.000000000000000000e+00
3.733069399999999860e+03 3.754744019189763549e+02 0.000000000000000000e+00
3.733225599999999758e+03 3.754744019189763549e+02 0.000000000000000000e+00
3.733381899999999860e+03 3.754744019189763549e+02 0.000000000000000000e+00
3.733499099999999999e+03 3.754744019189763549e+02 0.000000000000000000e+00
3.733655299999999897e+03 3.754744019189763549e+02 0.000000000000000000e+00
3.733811599999999999e+03 3.754744019189763549e+02 0.000000000000000000e+00
3.733928799999999683e+03 3.754744019189763549e+02 0.000000000000000000e+00
3.734085000000000036e+03 3.754744019189763549e+02 0.000000000000000000e+00
3.734241199999999935e+03 3.754744019189763549e+02 0.000000000000000000e+00
3.734358399999999619e+03 3.754744019189763549e+02 0.000000000000000000e+00
3.734514699999999721e+03 3.754744019189763549e+02 0.000000000000000000e+00
3.734670899999999619e+03 3.754744019189763549e+02 0.000000000000000000e+00
3.734788099999999758e+03 3.754744019189763549e+02 0.000000000000000000e+00
3.734944399999999860e+03 3.754744019189763549e+02 0.000000000000000000e+00
3.735100599999999758e+03 3.754744019189763549e+02 0.000000000000000000e+00
3.735217799999999897e+03 3.754744019189763549e+02 0.000000000000000000e+00
3.735374099999999999e+03 3.754744019189763549e+02 0.000000000000000000e+00
3.735530299999999897e+03 3.754744019189763549e+02 0.000000000000000000e+00
3.735686599999999999e+03 3.754744019189763549e+02 0.000000000000000000e+00
3.735803799999999683e+03 3.754744019189763549e+02 0.000000000000000000e+00
3.735960000000000036e+03 3.754744019189763549e+02 0.000000000000000000e+00
3.736116199999999935e+03 3.754744019189763549e+02 0.000000000000000000e+00
3.736233399999999619e+03 3.754744019189763549e+02 0.000000000000000000e+00
3.736389699999999721e+03 3.754744019189763549e+02 0.000000000000000000e+00
3.736545899999999619e+03 3.754744019189763549e+02 0.000000000000000000e+00
3.736663099999999758e+03 3.754744019189763549e+02 0.000000000000000000e+00
3.736819399999999860e+03 3.754744019189763549e+02 0.000000000000000000e+00
3.736975599999999758e+03 3.754744019189763549e+02 0.000000000000000000e+00
3.737092799999999897e+03 3.754744019189763549e+02 0.000000000000000000e+00
3.737249099999999999e+03 3.754744019189763549e+02 0.000000000000000000e+00
3.737405299999999897e+03 3.754744019189763549e+02 0.000000000000000000e+00
3.737522500000000036e+03 3.754744019189763549e+02 0.000000000000000000e+00
3.737678699999999935e+03 3.754744019189763549e+02 0.000000000000000000e+00
3.737835000000000036e+03 3.754744019189763549e+02 0.000000000000000000e+00
3.737952199999999721e+03 3.754744019189763549e+02 0.000000000000000000e+00
3.738108399999999619e+03 3.754744019189763549e+02 0.000000000000000000e+00
3.738264699999999721e+03 3.754744019189763549e+02 0.000000000000000000e+00
3.738381899999999860e+03 3.754744019189763549e+02 0.000000000000000000e+00
3.738538099999999758e+03 3.754744019189763549e+02 0.000000000000000000e+00
3.738694399999999860e+03 3.754744019189763549e+02 0.000000000000000000e+00
3.738850599999999758e+03 3.754744019189763549e+02 0.000000000000000000e+00
3.738967799999999897e+03 3.754744019189763549e+02 0.000000000000000000e+00
3.739124099999999999e+03 3.754744019189763549e+02 0.000000000000000000e+00
3.739280299999999897e+03 3.754744019189763549e+02 0.000000000000000000e+00
3.739397500000000036e+03 3.754744019189763549e+02 0.000000000000000000e+00
3.739553699999999935e+03 3.754744019189763549e+02 0.000000000000000000e+00
3.739710000000000036e+03 3.754744019189763549e+02 0.000000000000000000e+00
3.739827199999999721e+03 3.754744019189763549e+02 0.000000000000000000e+00
3.739983399999999619e+03 3.754744019189763549e+02 0.000000000000000000e+00
3.740139699999999721e+03 3.754744019189763549e+02 0.000000000000000000e+00
3.740256899999999860e+03 3.754744019189763549e+02 0.000000000000000000e+00
3.740413099999999758e+03 3.754744019189763549e+02 0.000000000000000000e+00
3.740569399999999860e+03 3.754744019189763549e+02 0.000000000000000000e+00
3.740686599999999999e+03 3.754744019189763549e+02 0.000000000000000000e+00
3.740842799999999897e+03 3.754744019189763549e+02 0.000000000000000000e+00
3.740999099999999999e+03 3.754744019189763549e+02 0.000000000000000000e+00
3.741116199999999935e+03 3.754744019189763549e+02 0.000000000000000000e+00
3.741272500000000036e+03 3.754744019189763549e+02 0.000000000000000000e+00
3.741428699999999935e+03 3.754744019189763549e+02 0.000000000000000000e+00
3.741545899999999619e+03 3.754744019189763549e+02 0.000000000000000000e+00
3.741702199999999721e+03 3.754744019189763549e+02 0.000000000000000000e+00
3.741858399999999619e+03 3.754744019189763549e+02 0.000000000000000000e+00
3.742014699999999721e+03 3.754744019189763549e+02 0.000000000000000000e+00
3.742131899999999860e+03 3.754744019189763549e+02 0.000000000000000000e+00
3.742288099999999758e+03 3.754744019189763549e+02 0.000000000000000000e+00
3.742444399999999860e+03 3.754744019189763549e+02 0.000000000000000000e+00
3.742561599999999999e+03 3.754744019189763549e+02 0.000000000000000000e+00
3.742717799999999897e+03 3.754744019189763549e+02 0.000000000000000000e+00
3.719710000000000036e+03 3.755724328358207345e+02 5.394951945778899983e-05
3.719866299999999683e+03 3.755724328358207345e+02 1.838522856005376594e-04
3.719983399999999619e+03 3.755724328358207345e+02 1.018604480553641633e-04
3.720139699999999721e+03 3.755724328358207345e+02 2.406489274417617798e-04
3.720295899999999619e+03 3.755724328358207345e+02 1.295778523263833772e-04
3.720413099999999758e+03 3.755724328358207345e+02 1.373003708254473109e-04
3.720569399999999860e+03 3.755724328358207345e+02 1.418306746873085604e-04
3.720725599999999758e+03 3.755724328358207345e+02 1.682108948886560610e-04
3.720881899999999860e+03 3.755724328358207345e+02 1.693520064330600588e-04
3.720999099999999999e+03 3.755724328358207345e+02 1.099919070850344428e-04
3.721155299999999897e+03 3.755724328358207345e+02 0.000000000000000000e+00
3.721272500000000036e+03 3.755724328358207345e+02 0.000000000000000000e+00
3.721428699999999935e+03 3.755724328358207345e+02 0.000000000000000000e+00
3.721585000000000036e+03 3.755724328358207345e+02 0.000000000000000000e+00
3.721741299999999683e+03 3.755724328358207345e+02 0.000000000000000000e+00
3.721858399999999619e+03 3.755724328358207345e+02 0.000000000000000000e+00
3.722014699999999721e+03 3.755724328358207345e+02 0.000000000000000000e+00
3.722170899999999619e+03 3.755724328358207345e+02 0.000000000000000000e+00
3.722288099999999758e+03 3.755724328358207345e+02 0.000000000000000000e+00
3.722444399999999860e+03 3.755724328358207345e+02 0.000000000000000000e+00
3.722600599999999758e+03 3.755724328358207345e+02 0.000000000000000000e+00
3.722717799999999897e+03 3.755724328358207345e+02 0.000000000000000000e+00
3.722874099999999999e+03 3.755724328358207345e+02 0.000000000000000000e+00
3.723030299999999897e+03 3.755724328358207345e+02 0.000000000000000000e+00
3.723147500000000036e+03 3.755724328358207345e+02 0.000000000000000000e+00
3.723303799999999683e+03 3.755724328358207345e+02 0.000000000000000000e+00
3.723460000000000036e+03 3.755724328358207345e+02 0.000000000000000000e+00
3.723577199999999721e+03 3.755724328358207345e+02 0.000000000000000000e+00
3.723733399999999619e+03 3.755724328358207345e+02 0.000000000000000000e+00
3.723889699999999721e+03 3.755724328358207345e+02 0.000000000000000000e+00
3.724045899999999619e+03 3.755724328358207345e+02 0.000000000000000000e+00
3.724163099999999758e+03 3.755724328358207345e+02 0.000000000000000000e+00
3.724319399999999860e+03 3.755724328358207345e+02 0.000000000000000000e+00
3.724436599999999999e+03 3.755724328358207345e+02 0.000000000000000000e+00
3.724592799999999897e+03 3.755724328358207345e+02 0.000000000000000000e+00
3.724749099999999999e+03 3.755724328358207345e+02 0.000000000000000000e+00
3.724905299999999897e+03 3.755724328358207345e+02 0.000000000000000000e+00
3.725022500000000036e+03 3.755724328358207345e+02 0.000000000000000000e+00
3.725178799999999683e+03 3.755724328358207345e+02 0.000000000000000000e+00
3.725295899999999619e+03 3.755724328358207345e+02 0.000000000000000000e+00
3.725452199999999721e+03 3.755724328358207345e+02 0.000000000000000000e+00
3.725608399999999619e+03 3.755724328358207345e+02 0.000000000000000000e+00
3.725764699999999721e+03 3.755724328358207345e+02 0.000000000000000000e+00
3.725881899999999860e+03 3.755724328358207345e+02 0.000000000000000000e+00
3.726038099999999758e+03 3.755724328358207345e+02 0.000000000000000000e+00
3.726194399999999860e+03 3.755724328358207345e+02 0.000000000000000000e+00
3.726311599999999999e+03 3.755724328358207345e+02 0.000000000000000000e+00
3.726467799999999897e+03 3.755724328358207345e+02 0.000000000000000000e+00
3.726624099999999999e+03 3.755724328358207345e+02 0.000000000000000000e+00
3.726741299999999683e+03 3.755724328358207345e+02 0.000000000000000000e+00
3.726897500000000036e+03 3.755724328358207345e+02 0.000000000000000000e+00
3.727053799999999683e+03 3.755724328358207345e+02 0.000000000000000000e+00
3.727170899999999619e+03 3.755724328358207345e+02 0.000000000000000000e+00
3.727327199999999721e+03 3.755724328358207345e+02 0.000000000000000000e+00
3.727483399999999619e+03 3.755724328358207345e+02 0.000000000000000000e+00
3.727639699999999721e+03 3.755724328358207345e+02 0.000000000000000000e+00
3.727756899999999860e+03 3.755724328358207345e+02 0.000000000000000000e+00
3.727913099999999758e+03 3.755724328358207345e+02 0.000000000000000000e+00
3.728030299999999897e+03 3.755724328358207345e+02 0.000000000000000000e+00
3.728186599999999999e+03 3.755724328358207345e+02 0.000000000000000000e+00
3.728342799999999897e+03 3.755724328358207345e+02 0.000000000000000000e+00
3.728499099999999999e+03 3.755724328358207345e+02 0.000000000000000000e+00
3.728616299999999683e+03 3.755724328358207345e+02 0.000000000000000000e+00
3.728772500000000036e+03 3.755724328358207345e+02 0.000000000000000000e+00
3.728928699999999935e+03 3.755724328358207345e+02 0.000000000000000000e+00
3.729045899999999619e+03 3.755724328358207345e+02 0.000000000000000000e+00
3.729202199999999721e+03 3.755724328358207345e+02 0.000000000000000000e+00
3.729319399999999860e+03 3.755724328358207345e+02 0.000000000000000000e+00
3.729475599999999758e+03 3.755724328358207345e+02 0.000000000000000000e+00
3.729631899999999860e+03 3.755724328358207345e+02 0.000000000000000000e+00
3.729788099999999758e+03 3.755724328358207345e+02 0.000000000000000000e+00
3.729905299999999897e+03 3.755724328358207345e+02 0.000000000000000000e+00
3.730061599999999999e+03 3.755724328358207345e+02 0.000000000000000000e+00
3.730217799999999897e+03 3.755724328358207345e+02 0.000000000000000000e+00
3.730335000000000036e+03 3.755724328358207345e+02 0.000000000000000000e+00
3.730491299999999683e+03 3.755724328358207345e+02 0.000000000000000000e+00
3.730647500000000036e+03 3.755724328358207345e+02 0.000000000000000000e+00
3.730764699999999721e+03 3.755724328358207345e+02 0.000000000000000000e+00
3.730920899999999619e+03 3.755724328358207345e+02 0.000000000000000000e+00
3.731077199999999721e+03 3.755724328358207345e+02 0.000000000000000000e+00
3.731194399999999860e+03 3.755724328358207345e+02 0.000000000000000000e+00
3.731350599999999758e+03 3.755724328358207345e+02 0.000000000000000000e+00
3.731506899999999860e+03 3.755724328358207345e+02 0.000000000000000000e+00
3.731624099999999999e+03 3.755724328358207345e+02 0.000000000000000000e+00
3.731780299999999897e+03 3.755724328358207345e+02 0.000000000000000000e+00
3.731936599999999999e+03 3.755724328358207345e+02 0.000000000000000000e+00
3.732092799999999897e+03 3.755724328358207345e+02 0.000000000000000000e+00
3.732210000000000036e+03 3.755724328358207345e+02 0.000000000000000000e+00
3.732366199999999935e+03 3.755724328358207345e+02 0.000000000000000000e+00
3.732522500000000036e+03 3.755724328358207345e+02 0.000000000000000000e+00
3.732639699999999721e+03 3.755724328358207345e+02 0.000000000000000000e+00
3.732795899999999619e+03 3.755724328358207345e+02 0.000000000000000000e+00
3.732952199999999721e+03 3.755724328358207345e+02 0.000000000000000000e+00
3.733069399999999860e+03 3.755724328358207345e+02 0.000000000000000000e+00
3.733225599999999758e+03 3.755724328358207345e+02 0.000000000000000000e+00
3.733381899999999860e+03 3.755724328358207345e+02 0.000000000000000000e+00
3.733499099999999999e+03 3.755724328358207345e+02 0.000000000000000000e+00
3.733655299999999897e+03 3.755724328358207345e+02 0.000000000000000000e+00
3.733811599999999999e+03 3.755724328358207345e+02 0.000000000000000000e+00
3.733928799999999683e+03 3.755724328358207345e+02 0.000000000000000000e+00
3.734085000000000036e+03 3.755724328358207345e+02 0.000000000000000000e+00
3.734241199999999935e+03 3.755724328358207345e+02 0.000000000000000000e+00
3.734358399999999619e+03 3.755724328358207345e+02 0.000000000000000000e+00
3.734514699999999721e+03 3.755724328358207345e+02 0.000000000000000000e+00
3.734670899999999619e+03 3.755724328358207345e+02 0.000000000000000000e+00
3.734788099999999758e+03 3.755724328358207345e+02 0.000000000000000000e+00
3.734944399999999860e+03 3.755724328358207345e+02 0.000000000000000000e+00
3.735100599999999758e+03 3.755724328358207345e+02 0.000000000000000000e+00
3.735217799999999897e+03 3.755724328358207345e+02 0.000000000000000000e+00
3.735374099999999999e+03 3.755724328358207345e+02 0.000000000000000000e+00
3.735530299999999897e+03 3.755724328358207345e+02 0.000000000000000000e+00
3.735686599999999999e+03 3.755724328358207345e+02 0.000000000000000000e+00
3.735803799999999683e+03 3.755724328358207345e+02 0.000000000000000000e+00
3.735960000000000036e+03 3.755724328358207345e+02 0.000000000000000000e+00
3.736116199999999935e+03 3.755724328358207345e+02 0.000000000000000000e+00
3.736233399999999619e+03 3.755724328358207345e+02 0.000000000000000000e+00
3.736389699999999721e+03 3.755724328358207345e+02 0.000000000000000000e+00
3.736545899999999619e+03 3.755724328358207345e+02 0.000000000000000000e+00
3.736663099999999758e+03 3.755724328358207345e+02 0.000000000000000000e+00
3.736819399999999860e+03 3.755724328358207345e+02 0.000000000000000000e+00
3.736975599999999758e+03 3.755724328358207345e+02 0.000000000000000000e+00
3.737092799999999897e+03 3.755724328358207345e+02 0.000000000000000000e+00
3.737249099999999999e+03 3.755724328358207345e+02 0.000000000000000000e+00
3.737405299999999897e+03 3.755724328358207345e+02 0.000000000000000000e+00
3.737522500000000036e+03 3.755724328358207345e+02 0.000000000000000000e+00
3.737678699999999935e+03 3.755724328358207345e+02 0.000000000000000000e+00
3.737835000000000036e+03 3.755724328358207345e+02 0.000000000000000000e+00
3.737952199999999721e+03 3.755724328358207345e+02 0.000000000000000000e+00
3.738108399999999619e+03 3.755724328358207345e+02 0.000000000000000000e+00
3.738264699999999721e+03 3.755724328358207345e+02 0.000000000000000000e+00
3.738381899999999860e+03 3.755724328358207345e+02 0.000000000000000000e+00
3.738538099999999758e+03 3.755724328358207345e+02 0.000000000000000000e+00
3.738694399999999860e+03 3.755724328358207345e+02 0.000000000000000000e+00
3.738850599999999758e+03 3.755724328358207345e+02 0.000000000000000000e+00
3.738967799999999897e+03 3.755724328358207345e+02 0.000000000000000000e+00
3.739124099999999999e+03 3.755724328358207345e+02 0.000000000000000000e+00
3.739280299999999897e+03 3.755724328358207345e+02 0.000000000000000000e+00
3.739397500000000036e+03 3.755724328358207345e+02 0.000000000000000000e+00
3.739553699999999935e+03 3.755724328358207345e+02 0.000000000000000000e+00
3.739710000000000036e+03 3.755724328358207345e+02 0.000000000000000000e+00
3.739827199999999721e+03 3.755724328358207345e+02 0.000000000000000000e+00
3.739983399999999619e+03 3.755724328358207345e+02 0.000000000000000000e+00
3.740139699999999721e+03 3.755724328358207345e+02 0.000000000000000000e+00
3.740256899999999860e+03 3.755724328358207345e+02 0.000000000000000000e+00
3.740413099999999758e+03 3.755724328358207345e+02 0.000000000000000000e+00
3.740569399999999860e+03 3.755724328358207345e+02 0.000000000000000000e+00
3.740686599999999999e+03 3.755724328358207345e+02 0.000000000000000000e+00
3.740842799999999897e+03 3.755724328358207345e+02 0.000000000000000000e+00
3.740999099999999999e+03 3.755724328358207345e+02 0.000000000000000000e+00
3.741116199999999935e+03 3.755724328358207345e+02 0.000000000000000000e+00
3.741272500000000036e+03 3.755724328358207345e+02 0.000000000000000000e+00
3.741428699999999935e+03 3.755724328358207345e+02 0.000000000000000000e+00
3.741545899999999619e+03 3.755724328358207345e+02 0.000000000000000000e+00
3.741702199999999721e+03 3.755724328358207345e+02 0.000000000000000000e+00
3.741858399999999619e+03 3.755724328358207345e+02 0.000000000000000000e+00
3.742014699999999721e+03 3.755724328358207345e+02 0.000000000000000000e+00
3.742131899999999860e+03 3.755724328358207345e+02 0.000000000000000000e+00
3.742288099999999758e+03 3.755724328358207345e+02 0.000000000000000000e+00
3.742444399999999860e+03 3.755724328358207345e+02 0.000000000000000000e+00
3.742561599999999999e+03 3.755724328358207345e+02 0.000000000000000000e+00
3.742717799999999897e+03 3.755724328358207345e+02 0.000000000000000000e+00
3.719710000000000036e+03 3.756704637526650572e+02 3.516643612065049998e-05
3.719866299999999683e+03 3.756704637526650572e+02 2.055867937809409949e-04
3.719983399999999619e+03 3.756704637526650572e+02 1.199121262349721144e-04
3.720139699999999721e+03 3.756704637526650572e+02 2.421110540371415284e-04
3.720295899999999619e+03 3.756704637526650572e+02 1.260335749104680861e-04
3.720413099999999758e+03 3.756704637526650572e+02 1.527791819301967872e-04
3.720569399999999860e+03 3.756704637526650572e+02 1.825722090089348200e-04
3.720725599999999758e+03 3.756704637526650572e+02 1.752872337186027029e-04
3.720881899999999860e+03 3.756704637526650572e+02 2.171382404016763425e-04
3.720999099999999999e+03 3.756704637526650572e+02 1.133197712154172289e-04
3.721155299999999897e+03 3.756704637526650572e+02 1.034463487133104232e-04
3.721272500000000036e+03 3.756704637526650572e+02 0.000000000000000000e+00
3.721428699999999935e+03 3.756704637526650572e+02 0.000000000000000000e+00
3.721585000000000036e+03 3.756704637526650572e+02 0.000000000000000000e+00
3.721741299999999683e+03 3.756704637526650572e+02 0.000000000000000000e+00
3.721858399999999619e+03 3.756704637526650572e+02 0.000000000000000000e+00
3.722014699999999721e+03 3.756704637526650572e+02 0.000000000000000000e+00
3.722170899999999619e+03 3.756704637526650572e+02 0.000000000000000000e+00
3.722288099999999758e+03 3.756704637526650572e+02 0.000000000000000000e+00
3.722444399999999860e+03 3.756704637526650572e+02 0.000000000000000000e+00
3.722600599999999758e+03 3.756704637526650572e+02 0.000000000000000000e+00
3.722717799999999897e+03 3.756704637526650572e+02 0.000000000000000000e+00
3.722874099999999999e+03 3.756704637526650572e+02 0.000000000000000000e+00
3.723030299999999897e+03 3.756704637526650572e+02 0.000000000000000000e+00
3.723147500000000036e+03 3.756704637526650572e+02 0.000000000000000000e+00
3.723303799999999683e+03 3.756704637526650572e+02 0.000000000000000000e+00
3.723460000000000036e+03 3.756704637526650572e+02 0.000000000000000000e+00
3.723577199999999721e+03 3.756704637526650572e+02 0.000000000000000000e+00
3.723733399999999619e+03 3.756704637526650572e+02 0.000000000000000000e+00
3.723889699999999721e+03 3.756704637526650572e+02 0.000000000000000000e+00
3.724045899999999619e+03 3.756704637526650572e+02 0.000000000000000000e+00
3.724163099999999758e+03 3.756704637526650572e+02 0.000000000000000000e+00
3.724319399999999860e+03 3.756704637526650572e+02 0.000000000000000000e+00
3.724436599999999999e+03 3.756704637526650572e+02 0.000000000000000000e+00
3.724592799999999897e+03 3.756704637526650572e+02 0.000000000000000000e+00
3.724749099999999999e+03 3.756704637526650572e+02 0.000000000000000000e+00
3.724905299999999897e+03 3.756704637526650572e+02 0.000000000000000000e+00
3.725022500000000036e+03 3.756704637526650572e+02 0.000000000000000000e+00
3.725178799999999683e+03 3.756704637526650572e+02 0.000000000000000000e+00
3.725295899999999619e+03 3.756704637526650572e+02 0.000000000000000000e+00
3.725452199999999721e+03 3.756704637526650572e+02 0.000000000000000000e+00
3.725608399999999619e+03 3.756704637526650572e+02 0.000000000000000000e+00
3.725764699999999721e+03 3.756704637526650572e+02 0.000000000000000000e+00
3.725881899999999860e+03 3.756704637526650572e+02 0.000000000000000000e+00
3.726038099999999758e+03 3.756704637526650572e+02 0.000000000000000000e+00
3.726194399999999860e+03 3.756704637526650572e+02 0.000000000000000000e+00
3.726311599999999999e+03 3.756704637526650572e+02 0.000000000000000000e+00
3.726467799999999897e+03 3.756704637526650572e+02 0.000000000000000000e+00
3.726624099999999999e+03 3.756704637526650572e+02 0.000000000000000000e+00
3.726741299999999683e+03 3.756704637526650572e+02 0.000000000000000000e+00
3.726897500000000036e+03 3.756704637526650572e+02 0.000000000000000000e+00
3.727053799999999683e+03 3.756704637526650572e+02 0.000000000000000000e+00
3.727170899999999619e+03 3.756704637526650572e+02 0.000000000000000000e+00
3.727327199999999721e+03 3.756704637526650572e+02 0.000000000000000000e+00
3.727483399999999619e+03 3.756704637526650572e+02 0.000000000000000000e+00
3.727639699999999721e+03 3.756704637526650572e+02 0.000000000000000000e+00
3.727756899999999860e+03 3.756704637526650572e+02 0.000000000000000000e+00
3.727913099999999758e+03 3.756704637526650572e+02 0.000000000000000000e+00
3.728030299999999897e+03 3.756704637526650572e+02 0.000000000000000000e+00
3.728186599999999999e+03 3.756704637526650572e+02 0.000000000000000000e+00
3.728342799999999897e+03 3.756704637526650572e+02 0.000000000000000000e+00
3.728499099999999999e+03 3.756704637526650572e+02 0.000000000000000000e+00
3.728616299999999683e+03 3.756704637526650572e+02 0.000000000000000000e+00
3.728772500000000036e+03 3.756704637526650572e+02 0.000000000000000000e+00
3.728928699999999935e+03 3.756704637526650572e+02 0.000000000000000000e+00
3.729045899999999619e+03 3.756704637526650572e+02 0.000000000000000000e+00
3.729202199999999721e+03 3.756704637526650572e+02 0.000000000000000000e+00
3.729319399999999860e+03 3.756704637526650572e+02 0.000000000000000000e+00
3.729475599999999758e+03 3.756704637526650572e+02 0.000000000000000000e+00
3.729631899999999860e+03 3.756704637526650572e+02 0.000000000000000000e+00
3.729788099999999758e+03 3.756704637526650572e+02 0.000000000000000000e+00
3.729905299999999897e+03 3.756704637526650572e+02 0.000000000000000000e+00
3.730061599999999999e+03 3.756704637526650572e+02 0.000000000000000000e+00
3.730217799999999897e+03 3.756704637526650572e+02 0.000000000000000000e+00
3.730335000000000036e+03 3.756704637526650572e+02 0.000000000000000000e+00
3.730491299999999683e+03 3.756704637526650572e+02 0.000000000000000000e+00
3.730647500000000036e+03 3.756704637526650572e+02 0.000000000000000000e+00
3.730764699999999721e+03 3.756704637526650572e+02 0.000000000000000000e+00
3.730920899999999619e+03 3.756704637526650572e+02 0.000000000000000000e+00
3.731077199999999721e+03 3.756704637526650572e+02 0.000000000000000000e+00
3.731194399999999860e+03 3.756704637526650572e+02 0.000000000000000000e+00
3.731350599999999758e+03 3.756704637526650572e+02 0.000000000000000000e+00
3.731506899999999860e+03 3.756704637526650572e+02 0.000000000000000000e+00
3.731624099999999999e+03 3.756704637526650572e+02 0.000000000000000000e+00
3.731780299999999897e+03 3.756704637526650572e+02 0.000000000000000000e+00
3.731936599999999999e+03 3.756704637526650572e+02 0.000000000000000000e+00
3.732092799999999897e+03 3.756704637526650572e+02 0.000000000000000000e+00
3.732210000000000036e+03 3.756704637526650572e+02 0.000000000000000000e+00
3.732366199999999935e+03 3.756704637526650572e+02 0.000000000000000000e+00
3.732522500000000036e+03 3.756704637526650572e+02 0.000000000000000000e+00
3.732639699999999721e+03 3.756704637526650572e+02 0.000000000000000000e+00
3.732795899999999619e+03 3.756704637526650572e+02 0.000000000000000000e+00
3.732952199999999721e+03 3.756704637526650572e+02 0.000000000000000000e+00
3.733069399999999860e+03 3.756704637526650572e+02 0.000000000000000000e+00
3.733225599999999758e+03 3.756704637526650572e+02 0.000000000000000000e+00
3.733381899999999860e+03 3.756704637526650572e+02 0.000000000000000000e+00
3.733499099999999999e+03 3.756704637526650572e+02 0.000000000000000000e+00
3.733655299999999897e+03 3.756704637526650572e+02 0.000000000000000000e+00
3.733811599999999999e+03 3.756704637526650572e+02 0.000000000000000000e+00
3.733928799999999683e+03 3.756704637526650572e+02 0.000000000000000000e+00
3.734085000000000036e+03 3.756704637526650572e+02 0.000000000000000000e+00
3.734241199999999935e+03 3.756704637526650572e+02 0.000000000000000000e+00
3.734358399999999619e+03 3.756704637526650572e+02 0.000000000000000000e+00
3.734514699999999721e+03 3.756704637526650572e+02 0.000000000000000000e+00
3.734670899999999619e+03 3.756704637526650572e+02 0.000000000000000000e+00
3.734788099999999758e+03 3.756704637526650572e+02 0.000000000000000000e+00
3.734944399999999860e+03 3.756704637526650572e+02 0.000000000000000000e+00
3.735100599999999758e+03 3.756704637526650572e+02 0.000000000000000000e+00
3.735217799999999897e+03 3.756704637526650572e+02 0.000000000000000000e+00
3.735374099999999999e+03 3.756704637526650572e+02 0.000000000000000000e+00
3.735530299999999897e+03 3.756704637526650572e+02 0.000000000000000000e+00
3.735686599999999999e+03 3.756704637526650572e+02 0.000000000000000000e+00
3.735803799999999683e+03 3.756704637526650572e+02 0.000000000000000000e+00
3.735960000000000036e+03 3.756704637526650572e+02 0.000000000000000000e+00
3.736116199999999935e+03 3.756704637526650572e+02 0.000000000000000000e+00
3.736233399999999619e+03 3.756704637526650572e+02 0.000000000000000000e+00
3.736389699999999721e+03 3.756704637526650572e+02 0.000000000000000000e+00
3.736545899999999619e+03 3.756704637526650572e+02 0.000000000000000000e+00
3.736663099999999758e+03 3.756704637526650572e+02 0.000000000000000000e+00
3.736819399999999860e+03 3.756704637526650572e+02 0.000000000000000000e+00
3.736975599999999758e+03 3.756704637526650572e+02 0.000000000000000000e+00
3.737092799999999897e+03 3.756704637526650572e+02 0.000000000000000000e+00
3.737249099999999999e+03 3.756704637526650572e+02 0.000000000000000000e+00
3.737405299999999897e+03 3.756704637526650572e+02 0.000000000000000000e+00
3.737522500000000036e+03 3.756704637526650572e+02 0.000000000000000000e+00
3.737678699999999935e+03 3.756704637526650572e+02 0.000000000000000000e+00
3.737835000000000036e+03 3.756704637526650572e+02 0.000000000000000000e+00
3.737952199999999721e+03 3.756704637526650572e+02 0.000000000000000000e+00
3.738108399999999619e+03 3.756704637526650572e+02 0.000000000000000000e+00
3.738264699999999721e+03 3.756704637526650572e+02 0.000000000000000000e+00
3.738381899999999860e+03 3.756704637526650572e+02 0.000000000000000000e+00
3.738538099999999758e+03 3.756704637526650572e+02 0.000000000000000000e+00
3.738694399999999860e+03 3.756704637526650572e+02 0.000000000000000000e+00
3.738850599999999758e+03 3.756704637526650572e+02 0.000000000000000000e+00
3.738967799999999897e+03 3.756704637526650572e+02 0.000000000000000000e+00
3.739124099999999999e+03 3.756704637526650572e+02 0.000000000000000000e+00
3.739280299999999897e+03 3.756704637526650572e+02 0.000000000000000000e+00
3.739397500000000036e+03 3.756704637526650572e+02 0.000000000000000000e+00
3.739553699999999935e+03 3.756704637526650572e+02 0.000000000000000000e+00
3.739710000000000036e+03 3.756704637526650572e+02 0.000000000000000000e+00
3.739827199999999721e+03 3.756704637526650572e+02 0.000000000000000000e+00
3.739983399999999619e+03 3.756704637526650572e+02 0.000000000000000000e+00
3.740139699999999721e+03 3.756704637526650572e+02 0.000000000000000000e+00
3.740256899999999860e+03 3.756704637526650572e+02 0.000000000000000000e+00
3.740413099999999758e+03 3.756704637526650572e+02 0.000000000000000000e+00
3.740569399999999860e+03 3.756704637526650572e+02 0.000000000000000000e+00
3.740686599999999999e+03 3.756704637526650572e+02 0.000000000000000000e+00
3.740842799999999897e+03 3.756704637526650572e+02 0.000000000000000000e+00
3.740999099999999999e+03 3.756704637526650572e+02 0.000000000000000000e+00
3.741116199999999935e+03 3.756704637526650572e+02 0.000000000000000000e+00
3.741272500000000036e+03 3.756704637526650572e+02 0.000000000000000000e+00
3.741428699999999935e+03 3.756704637526650572e+02 0.000000000000000000e+00
3.741545899999999619e+03 3.756704637526650572e+02 0.000000000000000000e+00
3.741702199999999721e+03 3.756704637526650572e+02 0.000000000000000000e+00
3.741858399999999619e+03 3.756704637526650572e+02 0.000000000000000000e+00
3.742014699999999721e+03 3.756704637526650572e+02 0.000000000000000000e+00
3.742131899999999860e+03 3.756704637526650572e+02 0.000000000000000000e+00
3.742288099999999758e+03 3.756704637526650572e+02 0.000000000000000000e+00
3.742444399999999860e+03 3.756704637526650572e+02 0.000000000000000000e+00
3.742561599999999999e+03 3.756704637526650572e+02 0.000000000000000000e+00
3.742717799999999897e+03 3.756704637526650572e+02 0.000000000000000000e+00
3.719710000000000036e+03 3.757684946695094368e+02 2.952734602114022477e-05
3.719866299999999683e+03 3.757684946695094368e+02 2.273213019613443033e-04
3.719983399999999619e+03 3.757684946695094368e+02 1.379638044145800385e-04
3.720139699999999721e+03 3.757684946695094368e+02 2.306461626595227195e-04
3.720295899999999619e+03 3.757684946695094368e+02 1.224892974945527950e-04
3.720413099999999758e+03 3.757684946695094368e+02 1.682579930349462907e-04
3.720569399999999860e+03 3.757684946695094368e+02 2.233137433305610524e-04
3.720725599999999758e+03 3.757684946695094368e+02 2.059247097421482338e-04
3.720881899999999860e+03 3.757684946695094368e+02 2.649244743702925992e-04
3.720999099999999999e+03 3.757684946695094368e+02 1.166476353458000014e-04
3.721155299999999897e+03 3.757684946695094368e+02 8.823881906704838867e-05
3.721272500000000036e+03 3.757684946695094368e+02 2.319263711212761275e-04
3.721428699999999935e+03 3.757684946695094368e+02 0.000000000000000000e+00
3.721585000000000036e+03 3.757684946695094368e+02 0.000000000000000000e+00
3.721741299999999683e+03 3.757684946695094368e+02 0.000000000000000000e+00
3.721858399999999619e+03 3.757684946695094368e+02 0.000000000000000000e+00
3.722014699999999721e+03 3.757684946695094368e+02 0.000000000000000000e+00
3.722170899999999619e+03 3.757684946695094368e+02 0.000000000000000000e+00
3.722288099999999758e+03 3.757684946695094368e+02 0.000000000000000000e+00
3.722444399999999860e+03 3.757684946695094368e+02 0.000000000000000000e+00
3.722600599999999758e+03 3.757684946695094368e+02 0.000000000000000000e+00
3.722717799999999897e+03 3.757684946695094368e+02 0.000000000000000000e+00
3.722874099999999999e+03 3.757684946695094368e+02 0.000000000000000000e+00
3.723030299999999897e+03 3.757684946695094368e+02 0.000000000000000000e+00
3.723147500000000036e+03 3.757684946695094368e+02 0.000000000000000000e+00
3.723303799999999683e+03 3.757684946695094368e+02 0.000000000000000000e+00
3.723460000000000036e+03 3.757684946695094368e+02 0.000000000000000000e+00
3.723577199999999721e+03 3.757684946695094368e+02 0.000000000000000000e+00
3.723733399999999619e+03 3.757684946695094368e+02 0.000000000000000000e+00
3.723889699999999721e+03 3.757684946695094368e+02 0.000000000000000000e+00
3.724045899999999619e+03 3.757684946695094368e+02 0.000000000000000000e+00
3.724163099999999758e+03 3.757684946695094368e+02 0.000000000000000000e+00
3.724319399999999860e+03 3.757684946695094368e+02 0.000000000000000000e+00
3.724436599999999999e+03 3.757684946695094368e+02 0.000000000000000000e+00
3.724592799999999897e+03 3.757684946695094368e+02 0.000000000000000000e+00
3.724749099999999999e+03 3.757684946695094368e+02 0.000000000000000000e+00
3.724905299999999897e+03 3.757684946695094368e+02 0.000000000000000000e+00
3.725022500000000036e+03 3.757684946695094368e+02 0.000000000000000000e+00
3.725178799999999683e+03 3.757684946695094368e+02 0.000000000000000000e+00
3.725295899999999619e+03 3.757684946695094368e+02 0.000000000000000000e+00
3.725452199999999721e+03 3.757684946695094368e+02 0.000000000000000000e+00
3.725608399999999619e+03 3.757684946695094368e+02 0.000000000000000000e+00
3.725764699999999721e+03 3.757684946695094368e+02 0.000000000000000000e+00
3.725881899999999860e+03 3.757684946695094368e+02 0.000000000000000000e+00
3.726038099999999758e+03 3.757684946695094368e+02 0.000000000000000000e+00
3.726194399999999860e+03 3.757684946695094368e+02 0.000000000000000000e+00
3.726311599999999999e+03 3.757684946695094368e+02 0.000000000000000000e+00
3.726467799999999897e+03 3.757684946695094368e+02 0.000000000000000000e+00
3.726624099999999999e+03 3.757684946695094368e+02 0.000000000000000000e+00
3.726741299999999683e+03 3.757684946695094368e+02 0.000000000000000000e+00
3.726897500000000036e+03 3.757684946695094368e+02 0.000000000000000000e+00
3.727053799999999683e+03 3.757684946695094368e+02 0.000000000000000000e+00
3.727170899999999619e+03 3.757684946695094368e+02 0.000000000000000000e+00
3.727327199999999721e+03 3.757684946695094368e+02 0.000000000000000000e+00
3.727483399999999619e+03 3.757684946695094368e+02 0.000000000000000000e+00
3.727639699999999721e+03 3.757684946695094368e+02 0.000000000000000000e+00
3.727756899999999860e+03 3.757684946695094368e+02 0.000000000000000000e+00
3.727913099999999758e+03 3.757684946695094368e+02 0.000000000000000000e+00
3.728030299999999897e+03 3.757684946695094368e+02 0.000000000000000000e+00
3.728186599999999999e+03 3.757684946695094368e+02 0.000000000000000000e+00
3.728342799999999897e+03 3.757684946695094368e+02 0.000000000000000000e+00
3.728499099999999999e+03 3.757684946695094368e+02 0.000000000000000000e+00
3.728616299999999683e+03 3.757684946695094368e+02 0.000000000000000000e+00
3.728772500000000036e+03 3.757684946695094368e+02 0.000000000000000000e+00
3.728928699999999935e+03 3.757684946695094368e+02 0.000000000000000000e+00
3.729045899999999619e+03 3.757684946695094368e+02 0.000000000000000000e+00
3.729202199999999721e+03 3.757684946695094368e+02 0.000000000000000000e+00
3.729319399999999860e+03 3.757684946695094368e+02 0.000000000000000000e+00
3.729475599999999758e+03 3.757684946695094368e+02 0.000000000000000000e+00
3.729631899999999860e+03 3.757684946695094368e+02 0.000000000000000000e+00
3.729788099999999758e+03 3.757684946695094368e+02 0.000000000000000000e+00
3.729905299999999897e+03 3.757684946695094368e+02 0.000000000000000000e+00
3.730061599999999999e+03 3.757684946695094368e+02 0.000000000000000000e+00
3.730217799999999897e+03 3.757684946695094368e+02 0.000000000000000000e+00
3.730335000000000036e+03 3.757684946695094368e+02 0.000000000000000000e+00
3.730491299999999683e+03 3.757684946695094368e+02 0.000000000000000000e+00
3.730647500000000036e+03 3.757684946695094368e+02 0.000000000000000000e+00
3.730764699999999721e+03 3.757684946695094368e+02 0.000000000000000000e+00
3.730920899999999619e+03 3.757684946695094368e+02 0.000000000000000000e+00
3.731077199999999721e+03 3.757684946695094368e+02 0.000000000000000000e+00
3.731194399999999860e+03 3.757684946695094368e+02 0.000000000000000000e+00
3.731350599999999758e+03 3.757684946695094368e+02 0.000000000000000000e+00
3.731506899999999860e+03 3.757684946695094368e+02 0.000000000000000000e+00
3.731624099999999999e+03 3.757684946695094368e+02 0.000000000000000000e+00
3.731780299999999897e+03 3.757684946695094368e+02 0.000000000000000000e+00
3.731936599999999999e+03 3.757684946695094368e+02 0.000000000000000000e+00
3.732092799999999897e+03 3.757684946695094368e+02 0.000000000000000000e+00
3.732210000000000036e+03 3.757684946695094368e+02 0.000000000000000000e+00
3.732366199999999935e+03 3.757684946695094368e+02 0.000000000000000000e+00
3.732522500000000036e+03 3.757684946695094368e+02 0.000000000000000000e+00
3.732639699999999721e+03 3.757684946695094368e+02 0.000000000000000000e+00
3.732795899999999619e+03 3.757684946695094368e+02 0.000000000000000000e+00
3.732952199999999721e+03 3.757684946695094368e+02 0.000000000000000000e+00
3.733069399999999860e+03 3.757684946695094368e+02 0.000000000000000000e+00
3.733225599999999758e+03 3.757684946695094368e+02 0.000000000000000000e+00
3.733381899999999860e+03 3.757684946695094368e+02 0.000000000000000000e+00
3.733499099999999999e+03 3.757684946695094368e+02 0.000000000000000000e+00
3.733655299999999897e+03 3.757684946695094368e+02 0.000000000000000000e+00
3.733811599999999999e+03 3.757684946695094368e+02 0.000000000000000000e+00
3.733928799999999683e+03 3.757684946695094368e+02 0.000000000000000000e+00
3.734085000000000036e+03 3.757684946695094368e+02 0.000000000000000000e+00
3.734241199999999935e+03 3.757684946695094368e+02 0.000000000000000000e+00
3.734358399999999619e+03 3.757684946695094368e+02 0.000000000000000000e+00
3.734514699999999721e+03 3.757684946695094368e+02 0.000000000000000000e+00
3.734670899999999619e+03 3.757684946695094368e+02 0.000000000000000000e+00
3.734788099999999758e+03 3.757684946695094368e+02 0.000000000000000000e+00
3.734944399999999860e+03 3.757684946695094368e+02 0.000000000000000000e+00
3.735100599999999758e+03 3.757684946695094368e+02 0.000000000000000000e+00
3.735217799999999897e+03 3.757684946695094368e+02 0.000000000000000000e+00
3.735374099999999999e+03 3.757684946695094368e+02 0.000000000000000000e+00
3.735530299999999897e+03 3.757684946695094368e+02 0.000000000000000000e+00
3.735686599999999999e+03 3.757684946695094368e+02 0.000000000000000000e+00
3.735803799999999683e+03 3.757684946695094368e+02 0.000000000000000000e+00
3.735960000000000036e+03 3.757684946695094368e+02 0.000000000000000000e+00
3.736116199999999935e+03 3.757684946695094368e+02 0.000000000000000000e+00
3.736233399999999619e+03 3.757684946695094368e+02 0.000000000000000000e+00
3.736389699999999721e+03 3.757684946695094368e+02 0.000000000000000000e+00
3.736545899999999619e+03 3.757684946695094368e+02 0.000000000000000000e+00
3.736663099999999758e+03 3.757684946695094368e+02 0.000000000000000000e+00
3.736819399999999860e+03 3.757684946695094368e+02 0.000000000000000000e+00
3.736975599999999758e+03 3.757684946695094368e+02 0.000000000000000000e+00
3.737092799999999897e+03 3.757684946695094368e+02 0.000000000000000000e+00
3.737249099999999999e+03 3.757684946695094368e+02 0.000000000000000000e+00
3.737405299999999897e+03 3.757684946695094368e+02 0.000000000000000000e+00
3.737522500000000036e+03 3.757684946695094368e+02 0.000000000000000000e+00
3.737678699999999935e+03 3.757684946695094368e+02 0.000000000000000000e+00
3.737835000000000036e+03 3.757684946695094368e+02 0.000000000000000000e+00
3.737952199999999721e+03 3.757684946695094368e+02 0.000000000000000000e+00
3.738108399999999619e+03 3.757684946695094368e+02 0.000000000000000000e+00
3.738264699999999721e+03 3.757684946695094368e+02 0.000000000000000000e+00
3.738381899999999860e+03 3.757684946695094368e+02 0.000000000000000000e+00
3.738538099999999758e+03 3.757684946695094368e+02 0.000000000000000000e+00
3.738694399999999860e+03 3.757684946695094368e+02 0.000000000000000000e+00
3.738850599999999758e+03 3.757684946695094368e+02 0.000000000000000000e+00
3.738967799999999897e+03 3.757684946695094368e+02 0.000000000000000000e+00
3.739124099999999999e+03 3.757684946695094368e+02 0.000000000000000000e+00
3.739280299999999897e+03 3.757684946695094368e+02 0.000000000000000000e+00
3.739397500000000036e+03 3.757684946695094368e+02 0.000000000000000000e+00
3.739553699999999935e+03 3.757684946695094368e+02 0.000000000000000000e+00
3.739710000000000036e+03 3.757684946695094368e+02 0.000000000000000000e+00
3.739827199999999721e+03 3.757684946695094368e+02 0.000000000000000000e+00
3.739983399999999619e+03 3.757684946695094368e+02 0.000000000000000000e+00
3.740139699999999721e+03 3.757684946695094368e+02 0.000000000000000000e+00
3.740256899999999860e+03 3.757684946695094368e+02 0.000000000000000000e+00
3.740413099999999758e+03 3.757684946695094368e+02 0.000000000000000000e+00
3.740569399999999860e+03 3.757684946695094368e+02 0.000000000000000000e+00
3.740686599999999999e+03 3.757684946695094368e+02 0.000000000000000000e+00
3.740842799999999897e+03 3.757684946695094368e+02 0.000000000000000000e+00
3.740999099999999999e+03 3.757684946695094368e+02 0.000000000000000000e+00
3.741116199999999935e+03 3.757684946695094368e+02 0.000000000000000000e+00
3.741272500000000036e+03 3.757684946695094368e+02 0.000000000000000000e+00
3.741428699999999935e+03 3.757684946695094368e+02 0.000000000000000000e+00
3.741545899999999619e+03 3.757684946695094368e+02 0.000000000000000000e+00
3.741702199999999721e+03 3.757684946695094368e+02 0.000000000000000000e+00
3.741858399999999619e+03 3.757684946695094368e+02 0.000000000000000000e+00
3.742014699999999721e+03 3.757684946695094368e+02 0.000000000000000000e+00
3.742131899999999860e+03 3.757684946695094368e+02 0.000000000000000000e+00
3.742288099999999758e+03 3.757684946695094368e+02 0.000000000000000000e+00
3.742444399999999860e+03 3.757684946695094368e+02 0.000000000000000000e+00
3.742561599999999999e+03 3.757684946695094368e+02 0.000000000000000000e+00
3.742717799999999897e+03 3.757684946695094368e+02 0.000000000000000000e+00
3.719710000000000036e+03 3.758665255863537595e+02 2.606649078240273878e-05
3.719866299999999683e+03 3.758665255863537595e+02 2.423909478693268805e-04
3.719983399999999619e+03 3.758665255863537595e+02 1.560154825941879896e-04
3.720139699999999721e+03 3.758665255863537595e+02 2.191812712819038835e-04
3.720295899999999619e+03 3.758665255863537595e+02 1.259301826793658111e-04
3.720413099999999758e+03 3.758665255863537595e+02 1.837368041396957670e-04
3.720569399999999860e+03 3.758665255863537595e+02 2.640552776521873390e-04
3.720725599999999758e+03 3.758665255863537595e+02 2.404341377978238062e-04
3.720881899999999860e+03 3.758665255863537595e+02 3.083274241635038039e-04
3.720999099999999999e+03 3.758665255863537595e+02 1.199754994761827740e-04
3.721155299999999897e+03 3.758665255863537595e+02 7.303128942078635410e-05
3.721272500000000036e+03 3.758665255863537595e+02 2.425618994369068142e-04
3.721428699999999935e+03 3.758665255863537595e+02 0.000000000000000000e+00
3.721585000000000036e+03 3.758665255863537595e+02 0.000000000000000000e+00
3.721741299999999683e+03 3.758665255863537595e+02 0.000000000000000000e+00
3.721858399999999619e+03 3.758665255863537595e+02 0.000000000000000000e+00
3.722014699999999721e+03 3.758665255863537595e+02 0.000000000000000000e+00
3.722170899999999619e+03 3.758665255863537595e+02 0.000000000000000000e+00
3.722288099999999758e+03 3.758665255863537595e+02 0.000000000000000000e+00
3.722444399999999860e+03 3.758665255863537595e+02 0.000000000000000000e+00
3.722600599999999758e+03 3.758665255863537595e+02 0.000000000000000000e+00
3.722717799999999897e+03 3.758665255863537595e+02 0.000000000000000000e+00
3.722874099999999999e+03 3.758665255863537595e+02 0.000000000000000000e+00
3.723030299999999897e+03 3.758665255863537595e+02 0.000000000000000000e+00
3.723147500000000036e+03 3.758665255863537595e+02 0.000000000000000000e+00
3.723303799999999683e+03 3.758665255863537595e+02 0.000000000000000000e+00
3.723460000000000036e+03 3.758665255863537595e+02 0.000000000000000000e+00
3.723577199999999721e+03 3.758665255863537595e+02 0.000000000000000000e+00
3.723733399999999619e+03 3.758665255863537595e+02 0.000000000000000000e+00
3.723889699999999721e+03 3.758665255863537595e+02 0.000000000000000000e+00
3.724045899999999619e+03 3.758665255863537595e+02 0.000000000000000000e+00
3.724163099999999758e+03 3.758665255863537595e+02 0.000000000000000000e+00
3.724319399999999860e+03 3.758665255863537595e+02 0.000000000000000000e+00
3.724436599999999999e+03 3.758665255863537595e+02 0.000000000000000000e+00
3.724592799999999897e+03 3.758665255863537595e+02 0.000000000000000000e+00
3.724749099999999999e+03 3.758665255863537595e+02 0.000000000000000000e+00
3.724905299999999897e+03 3.758665255863537595e+02 0.000000000000000000e+00
3.725022500000000036e+03 3.758665255863537595e+02 0.000000000000000000e+00
3.725178799999999683e+03 3.758665255863537595e+02 0.000000000000000000e+00
3.725295899999999619e+03 3.758665255863537595e+02 0.000000000000000000e+00
3.725452199999999721e+03 3.758665255863537595e+02 0.000000000000000000e+00
3.725608399999999619e+03 3.758665255863537595e+02 0.000000000000000000e+00
3.725764699999999721e+03 3.758665255863537595e+02 0.000000000000000000e+00
3.725881899999999860e+03 3.758665255863537595e+02 0.000000000000000000e+00
3.726038099999999758e+03 3.758665255863537595e+02 0.000000000000000000e+00
3.726194399999999860e+03 3.758665255863537595e+02 0.000000000000000000e+00
3.726311599999999999e+03 3.758665255863537595e+02 0.000000000000000000e+00
3.726467799999999897e+03 3.758665255863537595e+02 0.000000000000000000e+00
3.726624099999999999e+03 3.758665255863537595e+02 0.000000000000000000e+00
3.726741299999999683e+03 3.758665255863537595e+02 0.000000000000000000e+00
3.726897500000000036e+03 3.758665255863537595e+02 0.000000000000000000e+00
3.727053799999999683e+03 3.758665255863537595e+02 0.000000000000000000e+00
3.727170899999999619e+03 3.758665255863537595e+02 0.000000000000000000e+00
3.727327199999999721e+03 3.758665255863537595e+02 0.000000000000000000e+00
3.727483399999999619e+03 3.758665255863537595e+02 0.000000000000000000e+00
3.727639699999999721e+03 3.758665255863537595e+02 0.000000000000000000e+00
3.727756899999999860e+03 3.758665255863537595e+02 0.000000000000000000e+00
3.727913099999999758e+03 3.758665255863537595e+02 0.000000000000000000e+00
3.728030299999999897e+03 3.758665255863537595e+02 0.000000000000000000e+00
3.728186599999999999e+03 3.758665255863537595e+02 0.000000000000000000e+00
3.728342799999999897e+03 3.758665255863537595e+02 0.000000000000000000e+00
3.728499099999999999e+03 3.758665255863537595e+02 0.000000000000000000e+00
3.728616299999999683e+03 3.758665255863537595e+02 0.000000000000000000e+00
3.728772500000000036e+03 3.758665255863537595e+02 0.000000000000000000e+00
3.728928699999999935e+03 3.758665255863537595e+02 0.000000000000000000e+00
3.729045899999999619e+03 3.758665255863537595e+02 0.000000000000000000e+00
3.729202199999999721e+03 3.758665255863537595e+02 0.000000000000000000e+00
3.729319399999999860e+03 3.758665255863537595e+02 0.000000000000000000e+00
3.729475599999999758e+03 3.758665255863537595e+02 0.000000000000000000e+00
3.729631899999999860e+03 3.758665255863537595e+02 0.000000000000000000e+00
3.729788099999999758e+03 3.758665255863537595e+02 0.000000000000000000e+00
3.729905299999999897e+03 3.758665255863537595e+02 0.000000000000000000e+00
3.730061599999999999e+03 3.758665255863537595e+02 0.000000000000000000e+00
3.730217799999999897e+03 3.758665255863537595e+02 0.000000000000000000e+00
3.730335000000000036e+03 3.758665255863537595e+02 0.000000000000000000e+00
3.730491299999999683e+03 3.758665255863537595e+02 0.000000000000000000e+00
3.730647500000000036e+03 3.758665255863537595e+02 0.000000000000000000e+00
3.730764699999999721e+03 3.758665255863537595e+02 0.000000000000000000e+00
3.730920899999999619e+03 3.758665255863537595e+02 0.000000000000000000e+00
3.731077199999999721e+03 3.758665255863537595e+02 0.000000000000000000e+00
3.731194399999999860e+03 3.758665255863537595e+02 0.000000000000000000e+00
3.731350599999999758e+03 3.758665255863537595e+02 0.000000000000000000e+00
3.731506899999999860e+03 3.758665255863537595e+02 0.000000000000000000e+00
3.731624099999999999e+03 3.758665255863537595e+02 0.000000000000000000e+00
3.731780299999999897e+03 3.758665255863537595e+02 0.000000000000000000e+00
3.731936599999999999e+03 3.758665255863537595e+02 0.000000000000000000e+00
3.732092799999999897e+03 3.758665255863537595e+02 0.000000000000000000e+00
3.732210000000000036e+03 3.758665255863537595e+02 0.000000000000000000e+00
3.732366199999999935e+03 3.758665255863537595e+02 0.000000000000000000e+00
3.732522500000000036e+03 3.758665255863537595e+02 0.000000000000000000e+00
3.732639699999999721e+03 3.758665255863537595e+02 0.000000000000000000e+00
3.732795899999999619e+03 3.758665255863537595e+02 0.000000000000000000e+00
3.732952199999999721e+03 3.758665255863537595e+02 0.000000000000000000e+00
3.733069399999999860e+03 3.758665255863537595e+02 0.000000000000000000e+00
3.733225599999999758e+03 3.758665255863537595e+02 0.000000000000000000e+00
3.733381899999999860e+03 3.758665255863537595e+02 0.000000000000000000e+00
3.733499099999999999e+03 3.758665255863537595e+02 0.000000000000000000e+00
3.733655299999999897e+03 3.758665255863537595e+02 0.000000000000000000e+00
3.733811599999999999e+03 3.758665255863537595e+02 0.000000000000000000e+00
3.733928799999999683e+03 3.758665255863537595e+02 0.000000000000000000e+00
3.734085000000000036e+03 3.758665255863537595e+02 0.000000000000000000e+00
3.734241199999999935e+03 3.758665255863537595e+02 0.000000000000000000e+00
3.734358399999999619e+03 3.758665255863537595e+02 0.000000000000000000e+00
3.734514699999999721e+03 3.758665255863537595e+02 0.000000000000000000e+00
3.734670899999999619e+03 3.758665255863537595e+02 0.000000000000000000e+00
3.734788099999999758e+03 3.758665255863537595e+02 0.000000000000000000e+00
3.734944399999999860e+03 3.758665255863537595e+02 0.000000000000000000e+00
3.735100599999999758e+03 3.758665255863537595e+02 0.000000000000000000e+00
3.735217799999999897e+03 3.758665255863537595e+02 0.000000000000000000e+00
3.735374099999999999e+03 3.758665255863537595e+02 0.000000000000000000e+00
3.735530299999999897e+03 3.758665255863537595e+02 0.000000000000000000e+00
3.735686599999999999e+03 3.758665255863537595e+02 0.000000000000000000e+00
3.735803799999999683e+03 3.758665255863537595e+02 0.000000000000000000e+00
3.735960000000000036e+03 3.758665255863537595e+02 0.000000000000000000e+00
3.736116199999999935e+03 3.758665255863537595e+02 0.000000000000000000e+00
3.736233399999999619e+03 3.758665255863537595e+02 0.000000000000000000e+00
3.736389699999999721e+03 3.758665255863537595e+02 0.000000000000000000e+00
3.736545899999999619e+03 3.758665255863537595e+02 0.000000000000000000e+00
3.736663099999999758e+03 3.758665255863537595e+02 0.000000000000000000e+00
3.736819399999999860e+03 3.758665255863537595e+02 0.000000000000000000e+00
3.736975599999999758e+03 3.758665255863537595e+02 0.000000000000000000e+00
3.737092799999999897e+03 3.758665255863537595e+02 0.000000000000000000e+00
3.737249099999999999e+03 3.758665255863537595e+02 0.000000000000000000e+00
3.737405299999999897e+03 3.758665255863537595e+02 0.000000000000000000e+00
3.737522500000000036e+03 3.758665255863537595e+02 0.000000000000000000e+00
3.737678699999999935e+03 3.758665255863537595e+02 0.000000000000000000e+00
3.737835000000000036e+03 3.758665255863537595e+02 0.000000000000000000e+00
3.737952199999999721e+03 3.758665255863537595e+02 0.000000000000000000e+00
3.738108399999999619e+03 3.758665255863537595e+02 0.000000000000000000e+00
3.738264699999999721e+03 3.758665255863537595e+02 0.000000000000000000e+00
3.738381899999999860e+03 3.758665255863537595e+02 0.000000000000000000e+00
3.738538099999999758e+03 3.758665255863537595e+02 0.000000000000000000e+00
3.738694399999999860e+03 3.758665255863537595e+02 0.000000000000000000e+00
3.738850599999999758e+03 3.758665255863537595e+02 0.000000000000000000e+00
3.738967799999999897e+03 3.758665255863537595e+02 0.000000000000000000e+00
3.739124099999999999e+03 3.758665255863537595e+02 0.000000000000000000e+00
3.739280299999999897e+03 3.758665255863537595e+02 0.000000000000000000e+00
3.739397500000000036e+03 3.758665255863537595e+02 0.000000000000000000e+00
3.739553699999999935e+03 3.758665255863537595e+02 0.000000000000000000e+00
3.739710000000000036e+03 3.758665255863537595e+02 0.000000000000000000e+00
3.739827199999999721e+03 3.758665255863537595e+02 0.000000000000000000e+00
3.739983399999999619e+03 3.758665255863537595e+02 0.000000000000000000e+00
3.740139699999999721e+03 3.758665255863537595e+02 0.000000000000000000e+00
3.740256899999999860e+03 3.758665255863537595e+02 0.000000000000000000e+00
3.740413099999999758e+03 3.758665255863537595e+02 0.000000000000000000e+00
3.740569399999999860e+03 3.758665255863537595e+02 0.000000000000000000e+00
3.740686599999999999e+03 3.758665255863537595e+02 0.000000000000000000e+00
3.740842799999999897e+03 3.758665255863537595e+02 0.000000000000000000e+00
3.740999099999999999e+03 3.758665255863537595e+02 0.000000000000000000e+00
3.741116199999999935e+03 3.758665255863537595e+02 0.000000000000000000e+00
3.741272500000000036e+03 3.758665255863537595e+02 0.000000000000000000e+00
3.741428699999999935e+03 3.758665255863537595e+02 0.000000000000000000e+00
3.741545899999999619e+03 3.758665255863537595e+02 0.000000000000000000e+00
3.741702199999999721e+03 3.758665255863537595e+02 0.000000000000000000e+00
3.741858399999999619e+03 3.758665255863537595e+02 0.000000000000000000e+00
3.742014699999999721e+03 3.758665255863537595e+02 0.000000000000000000e+00
3.742131899999999860e+03 3.758665255863537595e+02 0.000000000000000000e+00
3.742288099999999758e+03 3.758665255863537595e+02 0.000000000000000000e+00
3.742444399999999860e+03 3.758665255863537595e+02 0.000000000000000000e+00
3.742561599999999999e+03 3.758665255863537595e+02 0.000000000000000000e+00
3.742717799999999897e+03 3.758665255863537595e+02 0.000000000000000000e+00
3.719710000000000036e+03 3.759645565031981391e+02 2.260563554366524602e-05
3.719866299999999683e+03 3.759645565031981391e+02 2.388264153910543241e-04
3.719983399999999619e+03 3.759645565031981391e+02 1.747448786251105805e-04
3.720139699999999721e+03 3.759645565031981391e+02 2.077163799042850475e-04
3.720295899999999619e+03 3.759645565031981391e+02 1.329165583870671745e-04
3.720413099999999758e+03 3.759645565031981391e+02 1.866064242287250607e-04
3.720569399999999860e+03 3.759645565031981391e+02 3.047968119738135714e-04
3.720725599999999758e+03 3.759645565031981391e+02 2.749435658534992973e-04
3.720881899999999860e+03 3.759645565031981391e+02 3.395393997666817021e-04
3.720999099999999999e+03 3.759645565031981391e+02 1.276312237269340989e-04
3.721155299999999897e+03 3.759645565031981391e+02 5.782375977452432631e-05
3.721272500000000036e+03 3.759645565031981391e+02 2.531974277525375280e-04
3.721428699999999935e+03 3.759645565031981391e+02 1.666309417402374099e-04
3.721585000000000036e+03 3.759645565031981391e+02 0.000000000000000000e+00
3.721741299999999683e+03 3.759645565031981391e+02 0.000000000000000000e+00
3.721858399999999619e+03 3.759645565031981391e+02 0.000000000000000000e+00
3.722014699999999721e+03 3.759645565031981391e+02 0.000000000000000000e+00
3.722170899999999619e+03 3.759645565031981391e+02 0.000000000000000000e+00
3.722288099999999758e+03 3.759645565031981391e+02 0.000000000000000000e+00
3.722444399999999860e+03 3.759645565031981391e+02 0.000000000000000000e+00
3.722600599999999758e+03 3.759645565031981391e+02 0.000000000000000000e+00
3.722717799999999897e+03 3.759645565031981391e+02 0.000000000000000000e+00
3.722874099999999999e+03 3.759645565031981391e+02 0.000000000000000000e+00
3.723030299999999897e+03 3.759645565031981391e+02 0.000000000000000000e+00
3.723147500000000036e+03 3.759645565031981391e+02 0.000000000000000000e+00
3.723303799999999683e+03 3.759645565031981391e+02 0.000000000000000000e+00
3.723460000000000036e+03 3.759645565031981391e+02 0.000000000000000000e+00
3.723577199999999721e+03 3.759645565031981391e+02 0.000000000000000000e+00
3.723733399999999619e+03 3.759645565031981391e+02 0.000000000000000000e+00
3.723889699999999721e+03 3.759645565031981391e+02 0.000000000000000000e+00
3.724045899999999619e+03 3.759645565031981391e+02 0.000000000000000000e+00
3.724163099999999758e+03 3.759645565031981391e+02 0.000000000000000000e+00
3.724319399999999860e+03 3.759645565031981391e+02 0.000000000000000000e+00
3.724436599999999999e+03 3.759645565031981391e+02 0.000000000000000000e+00
3.724592799999999897e+03 3.759645565031981391e+02 0.000000000000000000e+00
3.724749099999999999e+03 3.759645565031981391e+02 0.000000000000000000e+00
3.724905299999999897e+03 3.759645565031981391e+02 0.000000000000000000e+00
3.725022500000000036e+03 3.759645565031981391e+02 0.000000000000000000e+00
3.725178799999999683e+03 3.759645565031981391e+02 0.000000000000000000e+00
3.725295899999999619e+03 3.759645565031981391e+02 0.000000000000000000e+00
3.725452199999999721e+03 3.759645565031981391e+02 0.000000000000000000e+00
3.725608399999999619e+03 3.759645565031981391e+02 0.000000000000000000e+00
3.725764699999999721e+03 3.759645565031981391e+02 0.000000000000000000e+00
3.725881899999999860e+03 3.759645565031981391e+02 0.000000000000000000e+00
3.726038099999999758e+03 3.759645565031981391e+02 0.000000000000000000e+00
3.726194399999999860e+03 3.759645565031981391e+02 0.000000000000000000e+00
3.726311599999999999e+03 3.759645565031981391e+02 0.000000000000000000e+00
3.726467799999999897e+03 3.759645565031981391e+02 0.000000000000000000e+00
3.726624099999999999e+03 3.759645565031981391e+02 0.000000000000000000e+00
3.726741299999999683e+03 3.759645565031981391e+02 0.000000000000000000e+00
3.726897500000000036e+03 3.759645565031981391e+02 0.000000000000000000e+00
3.727053799999999683e+03 3.759645565031981391e+02 0.000000000000000000e+00
3.727170899999999619e+03 3.759645565031981391e+02 0.000000000000000000e+00
3.727327199999999721e+03 3.759645565031981391e+02 0.000000000000000000e+00
3.727483399999999619e+03 3.759645565031981391e+02 0.000000000000000000e+00
3.727639699999999721e+03 3.759645565031981391e+02 0.000000000000000000e+00
3.727756899999999860e+03 3.759645565031981391e+02 0.000000000000000000e+00
3.727913099999999758e+03 3.759645565031981391e+02 0.000000000000000000e+00
3.728030299999999897e+03 3.759645565031981391e+02 0.000000000000000000e+00
3.728186599999999999e+03 3.759645565031981391e+02 0.000000000000000000e+00
3.728342799999999897e+03 3.759645565031981391e+02 0.000000000000000000e+00
3.728499099999999999e+03 3.759645565031981391e+02 0.000000000000000000e+00
3.728616299999999683e+03 3.759645565031981391e+02 0.000000000000000000e+00
3.728772500000000036e+03 3.759645565031981391e+02 0.000000000000000000e+00
3.728928699999999935e+03 3.759645565031981391e+02 0.000000000000000000e+00
3.729045899999999619e+03 3.759645565031981391e+02 0.000000000000000000e+00
3.729202199999999721e+03 3.759645565031981391e+02 0.000000000000000000e+00
3.729319399999999860e+03 3.759645565031981391e+02 0.000000000000000000e+00
3.729475599999999758e+03 3.759645565031981391e+02 0.000000000000000000e+00
3.729631899999999860e+03 3.759645565031981391e+02 0.000000000000000000e+00
3.729788099999999758e+03 3.759645565031981391e+02 0.000000000000000000e+00
3.729905299999999897e+03 3.759645565031981391e+02 0.000000000000000000e+00
3.730061599999999999e+03 3.759645565031981391e+02 0.000000000000000000e+00
3.730217799999999897e+03 3.759645565031981391e+02 0.000000000000000000e+00
3.730335000000000036e+03 3.759645565031981391e+02 0.000000000000000000e+00
3.730491299999999683e+03 3.759645565031981391e+02 0.000000000000000000e+00
3.730647500000000036e+03 3.759645565031981391e+02 0.000000000000000000e+00
3.730764699999999721e+03 3.759645565031981391e+02 0.000000000000000000e+00
3.730920899999999619e+03 3.759645565031981391e+02 0.000000000000000000e+00
3.731077199999999721e+03 3.759645565031981391e+02 0.000000000000000000e+00
3.731194399999999860e+03 3.759645565031981391e+02 0.000000000000000000e+00
3.731350599999999758e+03 3.759645565031981391e+02 0.000000000000000000e+00
3.731506899999999860e+03 3.759645565031981391e+02 0.000000000000000000e+00
3.731624099999999999e+03 3.759645565031981391e+02 0.000000000000000000e+00
3.731780299999999897e+03 3.759645565031981391e+02 0.000000000000000000e+00
3.731936599999999999e+03 3.759645565031981391e+02 0.000000000000000000e+00
3.732092799999999897e+03 3.759645565031981391e+02 0.000000000000000000e+00
3.732210000000000036e+03 3.759645565031981391e+02 0.000000000000000000e+00
3.732366199999999935e+03 3.759645565031981391e+02 0.000000000000000000e+00
3.732522500000000036e+03 3.759645565031981391e+02 0.000000000000000000e+00
3.732639699999999721e+03 3.759645565031981391e+02 0.000000000000000000e+00
3.732795899999999619e+03 3.759645565031981391e+02 0.000000000000000000e+00
3.732952199999999721e+03 3.759645565031981391e+02 0.000000000000000000e+00
3.733069399999999860e+03 3.759645565031981391e+02 0.000000000000000000e+00
3.733225599999999758e+03 3.759645565031981391e+02 0.000000000000000000e+00
3.733381899999999860e+03 3.759645565031981391e+02 0.000000000000000000e+00
3.733499099999999999e+03 3.759645565031981391e+02 0.000000000000000000e+00
3.733655299999999897e+03 3.759645565031981391e+02 0.000000000000000000e+00
3.733811599999999999e+03 3.759645565031981391e+02 0.000000000000000000e+00
3.733928799999999683e+03 3.759645565031981391e+02 0.000000000000000000e+00
3.734085000000000036e+03 3.759645565031981391e+02 0.000000000000000000e+00
3.734241199999999935e+03 3.759645565031981391e+02 0.000000000000000000e+00
3.734358399999999619e+03 3.759645565031981391e+02 0.000000000000000000e+00
3.734514699999999721e+03 3.759645565031981391e+02 0.000000000000000000e+00
3.734670899999999619e+03 3.759645565031981391e+02 0.000000000000000000e+00
3.734788099999999758e+03 3.759645565031981391e+02 0.000000000000000000e+00
3.734944399999999860e+03 3.759645565031981391e+02 0.000000000000000000e+00
3.735100599999999758e+03 3.759645565031981391e+02 0.000000000000000000e+00
3.735217799999999897e+03 3.759645565031981391e+02 0.000000000000000000e+00
3.735374099999999999e+03 3.759645565031981391e+02 0.000000000000000000e+00
3.735530299999999897e+03 3.759645565031981391e+02 0.000000000000000000e+00
3.735686599999999999e+03 3.759645565031981391e+02 0.000000000000000000e+00
3.735803799999999683e+03 3.759645565031981391e+02 0.000000000000000000e+00
3.735960000000000036e+03 3.759645565031981391e+02 0.000000000000000000e+00
3.736116199999999935e+03 3.759645565031981391e+02 0.000000000000000000e+00
3.736233399999999619e+03 3.759645565031981391e+02 0.000000000000000000e+00
3.736389699999999721e+03 3.759645565031981391e+02 0.000000000000000000e+00
3.736545899999999619e+03 3.759645565031981391e+02 0.000000000000000000e+00
3.736663099999999758e+03 3.759645565031981391e+02 0.000000000000000000e+00
3.736819399999999860e+03 3.759645565031981391e+02 0.000000000000000000e+00
3.736975599999999758e+03 3.759645565031981391e+02 0.000000000000000000e+00
3.737092799999999897e+03 3.759645565031981391e+02 0.000000000000000000e+00
3.737249099999999999e+03 3.759645565031981391e+02 0.000000000000000000e+00
3.737405299999999897e+03 3.759645565031981391e+02 0.000000000000000000e+00
3.737522500000000036e+03 3.759645565031981391e+02 0.000000000000000000e+00
3.737678699999999935e+03 3.759645565031981391e+02 0.000000000000000000e+00
3.737835000000000036e+03 3.759645565031981391e+02 0.000000000000000000e+00
3.737952199999999721e+03 3.759645565031981391e+02 0.000000000000000000e+00
3.738108399999999619e+03 3.759645565031981391e+02 0.000000000000000000e+00
3.738264699999999721e+03 3.759645565031981391e+02 0.000000000000000000e+00
3.738381899999999860e+03 3.759645565031981391e+02 0.000000000000000000e+00
3.738538099999999758e+03 3.759645565031981391e+02 0.000000000000000000e+00
3.738694399999999860e+03 3.759645565031981391e+02 0.000000000000000000e+00
3.738850599999999758e+03 3.759645565031981391e+02 0.000000000000000000e+00
3.738967799999999897e+03 3.759645565031981391e+02 0.000000000000000000e+00
3.739124099999999999e+03 3.759645565031981391e+02 0.000000000000000000e+00
3.739280299999999897e+03 3.759645565031981391e+02 0.000000000000000000e+00
3.739397500000000036e+03 3.759645565031981391e+02 0.000000000000000000e+00
3.739553699999999935e+03 3.759645565031981391e+02 0.000000000000000000e+00
3.739710000000000036e+03 3.759645565031981391e+02 0.000000000000000000e+00
3.739827199999999721e+03 3.759645565031981391e+02 0.000000000000000000e+00
3.739983399999999619e+03 3.759645565031981391e+02 0.000000000000000000e+00
3.740139699999999721e+03 3.759645565031981391e+02 0.000000000000000000e+00
3.740256899999999860e+03 3.759645565031981391e+02 0.000000000000000000e+00
3.740413099999999758e+03 3.759645565031981391e+02 0.000000000000000000e+00
3.740569399999999860e+03 3.759645565031981391e+02 0.000000000000000000e+00
3.740686599999999999e+03 3.759645565031981391e+02 0.000000000000000000e+00
3.740842799999999897e+03 3.759645565031981391e+02 0.000000000000000000e+00
3.740999099999999999e+03 3.759645565031981391e+02 0.000000000000000000e+00
3.741116199999999935e+03 3.759645565031981391e+02 0.000000000000000000e+00
3.741272500000000036e+03 3.759645565031981391e+02 0.000000000000000000e+00
3.741428699999999935e+03 3.759645565031981391e+02 0.000000000000000000e+00
3.741545899999999619e+03 3.759645565031981391e+02 0.000000000000000000e+00
3.741702199999999721e+03 3.759645565031981391e+02 0.000000000000000000e+00
3.741858399999999619e+03 3.759645565031981391e+02 0.000000000000000000e+00
3.742014699999999721e+03 3.759645565031981391e+02 0.000000000000000000e+00
3.742131899999999860e+03 3.759645565031981391e+02 0.000000000000000000e+00
3.742288099999999758e+03 3.759645565031981391e+02 0.000000000000000000e+00
3.742444399999999860e+03 3.759645565031981391e+02 0.000000000000000000e+00
3.742561599999999999e+03 3.759645565031981391e+02 0.000000000000000000e+00
3.742717799999999897e+03 3.759645565031981391e+02 0.000000000000000000e+00
3.719710000000000036e+03 3.760625874200424619e+02 1.914478030494380623e-05
3.719866299999999683e+03 3.760625874200424619e+02 2.352618829127982748e-04
3.719983399999999619e+03 3.760625874200424619e+02 2.026296465513210141e-04
3.720139699999999721e+03 3.760625874200424619e+02 1.962514885267194187e-04
3.720295899999999619e+03 3.760625874200424619e+02 1.399029340947361203e-04
3.720413099999999758e+03 3.760625874200424619e+02 1.751296135630563155e-04
3.720569399999999860e+03 3.760625874200424619e+02 3.455383462952508274e-04
3.720725599999999758e+03 3.760625874200424619e+02 3.094529939090148144e-04
3.720881899999999860e+03 3.760625874200424619e+02 3.707513753697148050e-04
3.720999099999999999e+03 3.760625874200424619e+02 1.937525304307886453e-04
3.721155299999999897e+03 3.760625874200424619e+02 4.261623012833283943e-05
3.721272500000000036e+03 3.760625874200424619e+02 2.638329560681189649e-04
3.721428699999999935e+03 3.760625874200424619e+02 2.181041797735284722e-04
3.721585000000000036e+03 3.760625874200424619e+02 0.000000000000000000e+00
3.721741299999999683e+03 3.760625874200424619e+02 0.000000000000000000e+00
3.721858399999999619e+03 3.760625874200424619e+02 0.000000000000000000e+00
3.722014699999999721e+03 3.760625874200424619e+02 0.000000000000000000e+00
3.722170899999999619e+03 3.760625874200424619e+02 0.000000000000000000e+00
3.722288099999999758e+03 3.760625874200424619e+02 0.000000000000000000e+00
3.722444399999999860e+03 3.760625874200424619e+02 0.000000000000000000e+00
3.722600599999999758e+03 3.760625874200424619e+02 0.000000000000000000e+00
3.722717799999999897e+03 3.760625874200424619e+02 0.000000000000000000e+00
3.722874099999999999e+03 3.760625874200424619e+02 0.000000000000000000e+00
3.723030299999999897e+03 3.760625874200424619e+02 0.000000000000000000e+00
3.723147500000000036e+03 3.760625874200424619e+02 0.000000000000000000e+00
3.723303799999999683e+03 3.760625874200424619e+02 0.000000000000000000e+00
3.723460000000000036e+03 3.760625874200424619e+02 0.000000000000000000e+00
3.723577199999999721e+03 3.760625874200424619e+02 0.000000000000000000e+00
3.723733399999999619e+03 3.760625874200424619e+02 0.000000000000000000e+00
3.723889699999999721e+03 3.760625874200424619e+02 0.000000000000000000e+00
3.724045899999999619e+03 3.760625874200424619e+02 0.000000000000000000e+00
3.724163099999999758e+03 3.760625874200424619e+02 0.000000000000000000e+00
3.724319399999999860e+03 3.760625874200424619e+02 0.000000000000000000e+00
3.724436599999999999e+03 3.760625874200424619e+02 0.000000000000000000e+00
3.724592799999999897e+03 3.760625874200424619e+02 0.000000000000000000e+00
3.724749099999999999e+03 3.760625874200424619e+02 0.000000000000000000e+00
3.724905299999999897e+03 3.760625874200424619e+02 0.000000000000000000e+00
3.725022500000000036e+03 3.760625874200424619e+02 0.000000000000000000e+00
3.725178799999999683e+03 3.760625874200424619e+02 0.000000000000000000e+00
3.725295899999999619e+03 3.760625874200424619e+02 0.000000000000000000e+00
3.725452199999999721e+03 3.760625874200424619e+02 0.000000000000000000e+00
3.725608399999999619e+03 3.760625874200424619e+02 0.000000000000000000e+00
3.725764699999999721e+03 3.760625874200424619e+02 0.000000000000000000e+00
3.725881899999999860e+03 3.760625874200424619e+02 0.000000000000000000e+00
3.726038099999999758e+03 3.760625874200424619e+02 0.000000000000000000e+00
3.726194399999999860e+03 3.760625874200424619e+02 0.000000000000000000e+00
3.726311599999999999e+03 3.760625874200424619e+02 0.000000000000000000e+00
3.726467799999999897e+03 3.760625874200424619e+02 0.000000000000000000e+00
3.726624099999999999e+03 3.760625874200424619e+02 0.000000000000000000e+00
3.726741299999999683e+03 3.760625874200424619e+02 0.000000000000000000e+00
3.726897500000000036e+03 3.760625874200424619e+02 0.000000000000000000e+00
3.727053799999999683e+03 3.760625874200424619e+02 0.000000000000000000e+00
3.727170899999999619e+03 3.760625874200424619e+02 0.000000000000000000e+00
3.727327199999999721e+03 3.760625874200424619e+02 0.000000000000000000e+00
3.727483399999999619e+03 3.760625874200424619e+02 0.000000000000000000e+00
3.727639699999999721e+03 3.760625874200424619e+02 0.000000000000000000e+00
3.727756899999999860e+03 3.760625874200424619e+02 0.000000000000000000e+00
3.727913099999999758e+03 3.760625874200424619e+02 0.000000000000000000e+00
3.728030299999999897e+03 3.760625874200424619e+02 0.000000000000000000e+00
3.728186599999999999e+03 3.760625874200424619e+02 0.000000000000000000e+00
3.728342799999999897e+03 3.760625874200424619e+02 0.000000000000000000e+00
3.728499099999999999e+03 3.760625874200424619e+02 0.000000000000000000e+00
3.728616299999999683e+03 3.760625874200424619e+02 0.000000000000000000e+00
3.728772500000000036e+03 3.760625874200424619e+02 0.000000000000000000e+00
3.728928699999999935e+03 3.760625874200424619e+02 0.000000000000000000e+00
3.729045899999999619e+03 3.760625874200424619e+02 0.000000000000000000e+00
3.729202199999999721e+03 3.760625874200424619e+02 0.000000000000000000e+00
3.729319399999999860e+03 3.760625874200424619e+02 0.000000000000000000e+00
3.729475599999999758e+03 3.760625874200424619e+02 0.000000000000000000e+00
3.729631899999999860e+03 3.760625874200424619e+02 0.000000000000000000e+00
3.729788099999999758e+03 3.760625874200424619e+02 0.000000000000000000e+00
3.729905299999999897e+03 3.760625874200424619e+02 0.000000000000000000e+00
3.730061599999999999e+03 3.760625874200424619e+02 0.000000000000000000e+00
3.730217799999999897e+03 3.760625874200424619e+02 0.000000000000000000e+00
3.730335000000000036e+03 3.760625874200424619e+02 0.000000000000000000e+00
3.730491299999999683e+03 3.760625874200424619e+02 0.000000000000000000e+00
3.730647500000000036e+03 3.760625874200424619e+02 0.000000000000000000e+00
3.730764699999999721e+03 3.760625874200424619e+02 0.000000000000000000e+00
3.730920899999999619e+03 3.760625874200424619e+02 0.000000000000000000e+00
3.731077199999999721e+03 3.760625874200424619e+02 0.000000000000000000e+00
3.731194399999999860e+03 3.760625874200424619e+02 0.000000000000000000e+00
3.731350599999999758e+03 3.760625874200424619e+02 0.000000000000000000e+00
3.731506899999999860e+03 3.760625874200424619e+02 0.000000000000000000e+00
3.731624099999999999e+03 3.760625874200424619e+02 0.000000000000000000e+00
3.731780299999999897e+03 3.760625874200424619e+02 0.000000000000000000e+00
3.731936599999999999e+03 3.760625874200424619e+02 0.000000000000000000e+00
3.732092799999999897e+03 3.760625874200424619e+02 0.000000000000000000e+00
3.732210000000000036e+03 3.760625874200424619e+02 0.000000000000000000e+00
3.732366199999999935e+03 3.760625874200424619e+02 0.000000000000000000e+00
3.732522500000000036e+03 3.760625874200424619e+02 0.000000000000000000e+00
3.732639699999999721e+03 3.760625874200424619e+02 0.000000000000000000e+00
3.732795899999999619e+03 3.760625874200424619e+02 0.000000000000000000e+00
3.732952199999999721e+03 3.760625874200424619e+02 0.000000000000000000e+00
3.733069399999999860e+03 3.760625874200424619e+02 0.000000000000000000e+00
3.733225599999999758e+03 3.760625874200424619e+02 0.000000000000000000e+00
3.733381899999999860e+03 3.760625874200424619e+02 0.000000000000000000e+00
3.733499099999999999e+03 3.760625874200424619e+02 0.000000000000000000e+00
3.733655299999999897e+03 3.760625874200424619e+02 0.000000000000000000e+00
3.733811599999999999e+03 3.760625874200424619e+02 0.000000000000000000e+00
3.733928799999999683e+03 3.760625874200424619e+02 0.000000000000000000e+00
3.734085000000000036e+03 3.760625874200424619e+02 0.000000000000000000e+00
3.734241199999999935e+03 3.760625874200424619e+02 0.000000000000000000e+00
3.734358399999999619e+03 3.760625874200424619e+02 0.000000000000000000e+00
3.734514699999999721e+03 3.760625874200424619e+02 0.000000000000000000e+00
3.734670899999999619e+03 3.760625874200424619e+02 0.000000000000000000e+00
3.734788099999999758e+03 3.760625874200424619e+02 0.000000000000000000e+00
3.734944399999999860e+03 3.760625874200424619e+02 0.000000000000000000e+00
3.735100599999999758e+03 3.760625874200424619e+02 0.000000000000000000e+00
3.735217799999999897e+03 3.760625874200424619e+02 0.000000000000000000e+00
3.735374099999999999e+03 3.760625874200424619e+02 0.000000000000000000e+00
3.735530299999999897e+03 3.760625874200424619e+02 0.000000000000000000e+00
3.735686599999999999e+03 3.760625874200424619e+02 0.000000000000000000e+00
3.735803799999999683e+03 3.760625874200424619e+02 0.000000000000000000e+00
3.735960000000000036e+03 3.760625874200424619e+02 0.000000000000000000e+00
3.736116199999999935e+03 3.760625874200424619e+02 0.000000000000000000e+00
3.736233399999999619e+03 3.760625874200424619e+02 0.000000000000000000e+00
3.736389699999999721e+03 3.760625874200424619e+02 0.000000000000000000e+00
3.736545899999999619e+03 3.760625874200424619e+02 0.000000000000000000e+00
3.736663099999999758e+03 3.760625874200424619e+02 0.000000000000000000e+00
3.736819399999999860e+03 3.760625874200424619e+02 0.000000000000000000e+00
3.736975599999999758e+03 3.760625874200424619e+02 0.000000000000000000e+00
3.737092799999999897e+03 3.760625874200424619e+02 0.000000000000000000e+00
3.737249099999999999e+03 3.760625874200424619e+02 0.000000000000000000e+00
3.737405299999999897e+03 3.760625874200424619e+02 0.000000000000000000e+00
3.737522500000000036e+03 3.760625874200424619e+02 0.000000000000000000e+00
3.737678699999999935e+03 3.760625874200424619e+02 0.000000000000000000e+00
3.737835000000000036e+03 3.760625874200424619e+02 0.000000000000000000e+00
3.737952199999999721e+03 3.760625874200424619e+02 0.000000000000000000e+00
3.738108399999999619e+03 3.760625874200424619e+02 0.000000000000000000e+00
3.738264699999999721e+03 3.760625874200424619e+02 0.000000000000000000e+00
3.738381899999999860e+03 3.760625874200424619e+02 0.000000000000000000e+00
3.738538099999999758e+03 3.760625874200424619e+02 0.000000000000000000e+00
3.738694399999999860e+03 3.760625874200424619e+02 0.000000000000000000e+00
3.738850599999999758e+03 3.760625874200424619e+02 0.000000000000000000e+00
3.738967799999999897e+03 3.760625874200424619e+02 0.000000000000000000e+00
3.739124099999999999e+03 3.760625874200424619e+02 0.000000000000000000e+00
3.739280299999999897e+03 3.760625874200424619e+02 0.000000000000000000e+00
3.739397500000000036e+03 3.760625874200424619e+02 0.000000000000000000e+00
3.739553699999999935e+03 3.760625874200424619e+02 0.000000000000000000e+00
3.739710000000000036e+03 3.760625874200424619e+02 0.000000000000000000e+00
3.739827199999999721e+03 3.760625874200424619e+02 0.000000000000000000e+00
3.739983399999999619e+03 3.760625874200424619e+02 0.000000000000000000e+00
3.740139699999999721e+03 3.760625874200424619e+02 0.000000000000000000e+00
3.740256899999999860e+03 3.760625874200424619e+02 0.000000000000000000e+00
3.740413099999999758e+03 3.760625874200424619e+02 0.000000000000000000e+00
3.740569399999999860e+03 3.760625874200424619e+02 0.000000000000000000e+00
3.740686599999999999e+03 3.760625874200424619e+02 0.000000000000000000e+00
3.740842799999999897e+03 3.760625874200424619e+02 0.000000000000000000e+00
3.740999099999999999e+03 3.760625874200424619e+02 0.000000000000000000e+00
3.741116199999999935e+03 3.760625874200424619e+02 0.000000000000000000e+00
3.741272500000000036e+03 3.760625874200424619e+02 0.000000000000000000e+00
3.741428699999999935e+03 3.760625874200424619e+02 0.000000000000000000e+00
3.741545899999999619e+03 3.760625874200424619e+02 0.000000000000000000e+00
3.741702199999999721e+03 3.760625874200424619e+02 0.000000000000000000e+00
3.741858399999999619e+03 3.760625874200424619e+02 0.000000000000000000e+00
3.742014699999999721e+03 3.760625874200424619e+02 0.000000000000000000e+00
3.742131899999999860e+03 3.760625874200424619e+02 0.000000000000000000e+00
3.742288099999999758e+03 3.760625874200424619e+02 0.000000000000000000e+00
3.742444399999999860e+03 3.760625874200424619e+02 0.000000000000000000e+00
3.742561599999999999e+03 3.760625874200424619e+02 0.000000000000000000e+00
3.742717799999999897e+03 3.760625874200424619e+02 0.000000000000000000e+00
3.719710000000000036e+03 3.761606183368868415e+02 1.568392506620631347e-05
3.719866299999999683e+03 3.761606183368868415e+02 2.316973504345256642e-04
3.719983399999999619e+03 3.761606183368868415e+02 2.305144144776608201e-04
3.720139699999999721e+03 3.761606183368868415e+02 2.049020084929022612e-04
3.720295899999999619e+03 3.761606183368868415e+02 1.468893098024374837e-04
3.720413099999999758e+03 3.761606183368868415e+02 1.636528028973343360e-04
3.720569399999999860e+03 3.761606183368868415e+02 3.630787849137847613e-04
3.720725599999999758e+03 3.761606183368868415e+02 3.439624219646903597e-04
3.720881899999999860e+03 3.761606183368868415e+02 4.019633509728927573e-04
3.720999099999999999e+03 3.761606183368868415e+02 2.598738371349499396e-04
3.721155299999999897e+03 3.761606183368868415e+02 7.061526051737187658e-05
3.721272500000000036e+03 3.761606183368868415e+02 2.744684843837496245e-04
3.721428699999999935e+03 3.761606183368868415e+02 2.695774178070582758e-04
3.721585000000000036e+03 3.761606183368868415e+02 4.057967381559589260e-04
3.721741299999999683e+03 3.761606183368868415e+02 0.000000000000000000e+00
3.721858399999999619e+03 3.761606183368868415e+02 0.000000000000000000e+00
3.722014699999999721e+03 3.761606183368868415e+02 0.000000000000000000e+00
3.722170899999999619e+03 3.761606183368868415e+02 0.000000000000000000e+00
3.722288099999999758e+03 3.761606183368868415e+02 0.000000000000000000e+00
3.722444399999999860e+03 3.761606183368868415e+02 0.000000000000000000e+00
3.722600599999999758e+03 3.761606183368868415e+02 0.000000000000000000e+00
3.722717799999999897e+03 3.761606183368868415e+02 0.000000000000000000e+00
3.722874099999999999e+03 3.761606183368868415e+02 0.000000000000000000e+00
3.723030299999999897e+03 3.761606183368868415e+02 0.000000000000000000e+00
3.723147500000000036e+03 3.761606183368868415e+02 0.000000000000000000e+00
3.723303799999999683e+03 3.761606183368868415e+02 0.000000000000000000e+00
3.723460000000000036e+03 3.761606183368868415e+02 0.000000000000000000e+00
3.723577199999999721e+03 3.761606183368868415e+02 0.000000000000000000e+00
3.723733399999999619e+03 3.761606183368868415e+02 0.000000000000000000e+00
3.723889699999999721e+03 3.761606183368868415e+02 0.000000000000000000e+00
3.724045899999999619e+03 3.761606183368868415e+02 0.000000000000000000e+00
3.724163099999999758e+03 3.761606183368868415e+02 0.000000000000000000e+00
3.724319399999999860e+03 3.761606183368868415e+02 0.000000000000000000e+00
3.724436599999999999e+03 3.761606183368868415e+02 0.000000000000000000e+00
3.724592799999999897e+03 3.761606183368868415e+02 0.000000000000000000e+00
3.724749099999999999e+03 3.761606183368868415e+02 0.000000000000000000e+00
3.724905299999999897e+03 3.761606183368868415e+02 0.000000000000000000e+00
3.725022500000000036e+03 3.761606183368868415e+02 0.000000000000000000e+00
3.725178799999999683e+03 3.761606183368868415e+02 0.000000000000000000e+00
3.725295899999999619e+03 3.761606183368868415e+02 0.000000000000000000e+00
3.725452199999999721e+03 3.761606183368868415e+02 0.000000000000000000e+00
3.725608399999999619e+03 3.761606183368868415e+02 0.000000000000000000e+00
3.725764699999999721e+03 3.761606183368868415e+02 0.000000000000000000e+00
3.725881899999999860e+03 3.761606183368868415e+02 0.000000000000000000e+00
3.726038099999999758e+03 3.761606183368868415e+02 0.000000000000000000e+00
3.726194399999999860e+03 3.761606183368868415e+02 0.000000000000000000e+00
3.726311599999999999e+03 3.761606183368868415e+02 0.000000000000000000e+00
3.726467799999999897e+03 3.761606183368868415e+02 0.000000000000000000e+00
3.726624099999999999e+03 3.761606183368868415e+02 0.000000000000000000e+00
3.726741299999999683e+03 3.761606183368868415e+02 0.000000000000000000e+00
3.726897500000000036e+03 3.761606183368868415e+02 0.000000000000000000e+00
3.727053799999999683e+03 3.761606183368868415e+02 0.000000000000000000e+00
3.727170899999999619e+03 3.761606183368868415e+02 0.000000000000000000e+00
3.727327199999999721e+03 3.761606183368868415e+02 0.000000000000000000e+00
3.727483399999999619e+03 3.761606183368868415e+02 0.000000000000000000e+00
3.727639699999999721e+03 3.761606183368868415e+02 0.000000000000000000e+00
3.727756899999999860e+03 3.761606183368868415e+02 0.000000000000000000e+00
3.727913099999999758e+03 3.761606183368868415e+02 0.000000000000000000e+00
3.728030299999999897e+03 3.761606183368868415e+02 0.000000000000000000e+00
3.728186599999999999e+03 3.761606183368868415e+02 0.000000000000000000e+00
3.728342799999999897e+03 3.761606183368868415e+02 0.000000000000000000e+00
3.728499099999999999e+03 3.761606183368868415e+02 0.000000000000000000e+00
3.728616299999999683e+03 3.761606183368868415e+02 0.000000000000000000e+00
3.728772500000000036e+03 3.761606183368868415e+02 0.000000000000000000e+00
3.728928699999999935e+03 3.761606183368868415e+02 0.000000000000000000e+00
3.729045899999999619e+03 3.761606183368868415e+02 0.000000000000000000e+00
3.729202199999999721e+03 3.761606183368868415e+02 0.000000000000000000e+00
3.729319399999999860e+03 3.761606183368868415e+02 0.000000000000000000e+00
3.729475599999999758e+03 3.761606183368868415e+02 0.000000000000000000e+00
3.729631899999999860e+03 3.761606183368868415e+02 0.000000000000000000e+00
3.729788099999999758e+03 3.761606183368868415e+02 0.000000000000000000e+00
3.729905299999999897e+03 3.761606183368868415e+02 0.000000000000000000e+00
3.730061599999999999e+03 3.761606183368868415e+02 0.000000000000000000e+00
3.730217799999999897e+03 3.761606183368868415e+02 0.000000000000000000e+00
3.730335000000000036e+03 3.761606183368868415e+02 0.000000000000000000e+00
3.730491299999999683e+03 3.761606183368868415e+02 0.000000000000000000e+00
3.730647500000000036e+03 3.761606183368868415e+02 0.000000000000000000e+00
3.730764699999999721e+03 3.761606183368868415e+02 0.000000000000000000e+00
3.730920899999999619e+03 3.761606183368868415e+02 0.000000000000000000e+00
3.731077199999999721e+03 3.761606183368868415e+02 0.000000000000000000e+00
3.731194399999999860e+03 3.761606183368868415e+02 0.000000000000000000e+00
3.731350599999999758e+03 3.761606183368868415e+02 0.000000000000000000e+00
3.731506899999999860e+03 3.761606183368868415e+02 0.000000000000000000e+00
3.731624099999999999e+03 3.761606183368868415e+02 0.000000000000000000e+00
3.731780299999999897e+03 3.761606183368868415e+02 0.000000000000000000e+00
3.731936599999999999e+03 3.761606183368868415e+02 0.000000000000000000e+00
3.732092799999999897e+03 3.761606183368868415e+02 0.000000000000000000e+00
3.732210000000000036e+03 3.761606183368868415e+02 0.000000000000000000e+00
3.732366199999999935e+03 3.761606183368868415e+02 0.000000000000000000e+00
3.732522500000000036e+03 3.761606183368868415e+02 0.000000000000000000e+00
3.732639699999999721e+03 3.761606183368868415e+02 0.000000000000000000e+00
3.732795899999999619e+03 3.761606183368868415e+02 0.000000000000000000e+00
3.732952199999999721e+03 3.761606183368868415e+02 0.000000000000000000e+00
3.733069399999999860e+03 3.761606183368868415e+02 0.000000000000000000e+00
3.733225599999999758e+03 3.761606183368868415e+02 0.000000000000000000e+00
3.733381899999999860e+03 3.761606183368868415e+02 0.000000000000000000e+00
3.733499099999999999e+03 3.761606183368868415e+02 0.000000000000000000e+00
3.733655299999999897e+03 3.761606183368868415e+02 0.000000000000000000e+00
3.733811599999999999e+03 3.761606183368868415e+02 0.000000000000000000e+00
3.733928799999999683e+03 3.761606183368868415e+02 0.000000000000000000e+00
3.734085000000000036e+03 3.761606183368868415e+02 0.000000000000000000e+00
3.734241199999999935e+03 3.761606183368868415e+02 0.000000000000000000e+00
3.734358399999999619e+03 3.761606183368868415e+02 0.000000000000000000e+00
3.734514699999999721e+03 3.761606183368868415e+02 0.000000000000000000e+00
3.734670899999999619e+03 3.761606183368868415e+02 0.000000000000000000e+00
3.734788099999999758e+03 3.761606183368868415e+02 0.000000000000000000e+00
3.734944399999999860e+03 3.761606183368868415e+02 0.000000000000000000e+00
3.735100599999999758e+03 3.761606183368868415e+02 0.000000000000000000e+00
3.735217799999999897e+03 3.761606183368868415e+02 0.000000000000000000e+00
3.735374099999999999e+03 3.761606183368868415e+02 0.000000000000000000e+00
3.735530299999999897e+03 3.761606183368868415e+02 0.000000000000000000e+00
3.735686599999999999e+03 3.761606183368868415e+02 0.000000000000000000e+00
3.735803799999999683e+03 3.761606183368868415e+02 0.000000000000000000e+00
3.735960000000000036e+03 3.761606183368868415e+02 0.000000000000000000e+00
3.736116199999999935e+03 3.761606183368868415e+02 0.000000000000000000e+00
3.736233399999999619e+03 3.761606183368868415e+02 0.000000000000000000e+00
3.736389699999999721e+03 3.761606183368868415e+02 0.000000000000000000e+00
3.736545899999999619e+03 3.761606183368868415e+02 0.000000000000000000e+00
3.736663099999999758e+03 3.761606183368868415e+02 0.000000000000000000e+00
3.736819399999999860e+03 3.761606183368868415e+02 0.000000000000000000e+00
3.736975599999999758e+03 3.761606183368868415e+02 0.000000000000000000e+00
3.737092799999999897e+03 3.761606183368868415e+02 0.000000000000000000e+00
3.737249099999999999e+03 3.761606183368868415e+02 0.000000000000000000e+00
3.737405299999999897e+03 3.761606183368868415e+02 0.000000000000000000e+00
3.737522500000000036e+03 3.761606183368868415e+02 0.000000000000000000e+00
3.737678699999999935e+03 3.761606183368868415e+02 0.000000000000000000e+00
3.737835000000000036e+03 3.761606183368868415e+02 0.000000000000000000e+00
3.737952199999999721e+03 3.761606183368868415e+02 0.000000000000000000e+00
3.738108399999999619e+03 3.761606183368868415e+02 0.000000000000000000e+00
3.738264699999999721e+03 3.761606183368868415e+02 0.000000000000000000e+00
3.738381899999999860e+03 3.761606183368868415e+02 0.000000000000000000e+00
3.738538099999999758e+03 3.761606183368868415e+02 0.000000000000000000e+00
3.738694399999999860e+03 3.761606183368868415e+02 0.000000000000000000e+00
3.738850599999999758e+03 3.761606183368868415e+02 0.000000000000000000e+00
3.738967799999999897e+03 3.761606183368868415e+02 0.000000000000000000e+00
3.739124099999999999e+03 3.761606183368868415e+02 0.000000000000000000e+00
3.739280299999999897e+03 3.761606183368868415e+02 0.000000000000000000e+00
3.739397500000000036e+03 3.761606183368868415e+02 0.000000000000000000e+00
3.739553699999999935e+03 3.761606183368868415e+02 0.000000000000000000e+00
3.739710000000000036e+03 3.761606183368868415e+02 0.000000000000000000e+00
3.739827199999999721e+03 3.761606183368868415e+02 0.000000000000000000e+00
3.739983399999999619e+03 3.761606183368868415e+02 0.000000000000000000e+00
3.740139699999999721e+03 3.761606183368868415e+02 0.000000000000000000e+00
3.740256899999999860e+03 3.761606183368868415e+02 0.000000000000000000e+00
3.740413099999999758e+03 3.761606183368868415e+02 0.000000000000000000e+00
3.740569399999999860e+03 3.761606183368868415e+02 0.000000000000000000e+00
3.740686599999999999e+03 3.761606183368868415e+02 0.000000000000000000e+00
3.740842799999999897e+03 3.761606183368868415e+02 0.000000000000000000e+00
3.740999099999999999e+03 3.761606183368868415e+02 0.000000000000000000e+00
3.741116199999999935e+03 3.761606183368868415e+02 0.000000000000000000e+00
3.741272500000000036e+03 3.761606183368868415e+02 0.000000000000000000e+00
3.741428699999999935e+03 3.761606183368868415e+02 0.000000000000000000e+00
3.741545899999999619e+03 3.761606183368868415e+02 0.000000000000000000e+00
3.741702199999999721e+03 3.761606183368868415e+02 0.000000000000000000e+00
3.741858399999999619e+03 3.761606183368868415e+02 0.000000000000000000e+00
3.742014699999999721e+03 3.761606183368868415e+02 0.000000000000000000e+00
3.742131899999999860e+03 3.761606183368868415e+02 0.000000000000000000e+00
3.742288099999999758e+03 3.761606183368868415e+02 0.000000000000000000e+00
3.742444399999999860e+03 3.761606183368868415e+02 0.000000000000000000e+00
3.742561599999999999e+03 3.761606183368868415e+02 0.000000000000000000e+00
3.742717799999999897e+03 3.761606183368868415e+02 0.000000000000000000e+00
3.719710000000000036e+03 3.762586492537311642e+02 4.066187358161544826e-05
3.719866299999999683e+03 3.762586492537311642e+02 2.281328179562530807e-04
3.719983399999999619e+03 3.762586492537311642e+02 2.583991824040006262e-04
3.720139699999999721e+03 3.762586492537311642e+02 2.358275452496381953e-04
3.720295899999999619e+03 3.762586492537311642e+02 1.538756855101388471e-04
3.720413099999999758e+03 3.762586492537311642e+02 1.521759922316123564e-04
3.720569399999999860e+03 3.762586492537311642e+02 3.772556279990715335e-04
3.720725599999999758e+03 3.762586492537311642e+02 3.655352314960830479e-04
3.720881899999999860e+03 3.762586492537311642e+02 4.331753265760706012e-04
3.720999099999999999e+03 3.762586492537311642e+02 3.259951438391112339e-04
3.721155299999999897e+03 3.762586492537311642e+02 1.462642259075853436e-04
3.721272500000000036e+03 3.762586492537311642e+02 2.926376738985729010e-04
3.721428699999999935e+03 3.762586492537311642e+02 3.210506558405881337e-04
3.721585000000000036e+03 3.762586492537311642e+02 4.829242927403282616e-04
3.721741299999999683e+03 3.762586492537311642e+02 3.581137572169138645e-04
3.721858399999999619e+03 3.762586492537311642e+02 0.000000000000000000e+00
3.722014699999999721e+03 3.762586492537311642e+02 0.000000000000000000e+00
3.722170899999999619e+03 3.762586492537311642e+02 0.000000000000000000e+00
3.722288099999999758e+03 3.762586492537311642e+02 0.000000000000000000e+00
3.722444399999999860e+03 3.762586492537311642e+02 0.000000000000000000e+00
3.722600599999999758e+03 3.762586492537311642e+02 0.000000000000000000e+00
3.722717799999999897e+03 3.762586492537311642e+02 0.000000000000000000e+00
3.722874099999999999e+03 3.762586492537311642e+02 0.000000000000000000e+00
3.723030299999999897e+03 3.762586492537311642e+02 0.000000000000000000e+00
3.723147500000000036e+03 3.762586492537311642e+02 0.000000000000000000e+00
3.723303799999999683e+03 3.762586492537311642e+02 0.000000000000000000e+00
3.723460000000000036e+03 3.762586492537311642e+02 0.000000000000000000e+00
3.723577199999999721e+03 3.762586492537311642e+02 0.000000000000000000e+00
3.723733399999999619e+03 3.762586492537311642e+02 0.000000000000000000e+00
3.723889699999999721e+03 3.762586492537311642e+02 0.000000000000000000e+00
3.724045899999999619e+03 3.762586492537311642e+02 0.000000000000000000e+00
3.724163099999999758e+03 3.762586492537311642e+02 0.000000000000000000e+00
3.724319399999999860e+03 3.762586492537311642e+02 0.000000000000000000e+00
3.724436599999999999e+03 3.762586492537311642e+02 0.000000000000000000e+00
3.724592799999999897e+03 3.762586492537311642e+02 0.000000000000000000e+00
3.724749099999999999e+03 3.762586492537311642e+02 0.000000000000000000e+00
3.724905299999999897e+03 3.762586492537311642e+02 0.000000000000000000e+00
3.725022500000000036e+03 3.762586492537311642e+02 0.000000000000000000e+00
3.725178799999999683e+03 3.762586492537311642e+02 0.000000000000000000e+00
3.725295899999999619e+03 3.762586492537311642e+02 0.000000000000000000e+00
3.725452199999999721e+03 3.762586492537311642e+02 0.000000000000000000e+00
3.725608399999999619e+03 3.762586492537311642e+02 0.000000000000000000e+00
3.725764699999999721e+03 3.762586492537311642e+02 0.000000000000000000e+00
3.725881899999999860e+03 3.762586492537311642e+02 0.000000000000000000e+00
3.726038099999999758e+03 3.762586492537311642e+02 0.000000000000000000e+00
3.726194399999999860e+03 3.762586492537311642e+02 0.000000000000000000e+00
3.726311599999999999e+03 3.762586492537311642e+02 0.000000000000000000e+00
3.726467799999999897e+03 3.762586492537311642e+02 0.000000000000000000e+00
3.726624099999999999e+03 3.762586492537311642e+02 0.000000000000000000e+00
3.726741299999999683e+03 3.762586492537311642e+02 0.000000000000000000e+00
3.726897500000000036e+03 3.762586492537311642e+02 0.000000000000000000e+00
3.727053799999999683e+03 3.762586492537311642e+02 0.000000000000000000e+00
3.727170899999999619e+03 3.762586492537311642e+02 0.000000000000000000e+00
3.727327199999999721e+03 3.762586492537311642e+02 0.000000000000000000e+00
3.727483399999999619e+03 3.762586492537311642e+02 0.000000000000000000e+00
3.727639699999999721e+03 3.762586492537311642e+02 0.000000000000000000e+00
3.727756899999999860e+03 3.762586492537311642e+02 0.000000000000000000e+00
3.727913099999999758e+03 3.762586492537311642e+02 0.000000000000000000e+00
3.728030299999999897e+03 3.762586492537311642e+02 0.000000000000000000e+00
3.728186599999999999e+03 3.762586492537311642e+02 0.000000000000000000e+00
3.728342799999999897e+03 3.762586492537311642e+02 0.000000000000000000e+00
3.728499099999999999e+03 3.762586492537311642e+02 0.000000000000000000e+00
3.728616299999999683e+03 3.762586492537311642e+02 0.000000000000000000e+00
3.728772500000000036e+03 3.762586492537311642e+02 0.000000000000000000e+00
3.728928699999999935e+03 3.762586492537311642e+02 0.000000000000000000e+00
3.729045899999999619e+03 3.762586492537311642e+02 0.000000000000000000e+00
3.729202199999999721e+03 3.762586492537311642e+02 0.000000000000000000e+00
3.729319399999999860e+03 3.762586492537311642e+02 0.000000000000000000e+00
3.729475599999999758e+03 3.762586492537311642e+02 0.000000000000000000e+00
3.729631899999999860e+03 3.762586492537311642e+02 0.000000000000000000e+00
3.729788099999999758e+03 3.762586492537311642e+02 0.000000000000000000e+00
3.729905299999999897e+03 3.762586492537311642e+02 0.000000000000000000e+00
3.730061599999999999e+03 3.762586492537311642e+02 0.000000000000000000e+00
3.730217799999999897e+03 3.762586492537311642e+02 0.000000000000000000e+00
3.730335000000000036e+03 3.762586492537311642e+02 0.000000000000000000e+00
3.730491299999999683e+03 3.762586492537311642e+02 0.000000000000000000e+00
3.730647500000000036e+03 3.762586492537311642e+02 0.000000000000000000e+00
3.730764699999999721e+03 3.762586492537311642e+02 0.000000000000000000e+00
3.730920899999999619e+03 3.762586492537311642e+02 0.000000000000000000e+00
3.731077199999999721e+03 3.762586492537311642e+02 0.000000000000000000e+00
3.731194399999999860e+03 3.762586492537311642e+02 0.000000000000000000e+00
3.731350599999999758e+03 3.762586492537311642e+02 0.000000000000000000e+00
3.731506899999999860e+03 3.762586492537311642e+02 0.000000000000000000e+00
3.731624099999999999e+03 3.762586492537311642e+02 0.000000000000000000e+00
3.731780299999999897e+03 3.762586492537311642e+02 0.000000000000000000e+00
3.731936599999999999e+03 3.762586492537311642e+02 0.000000000000000000e+00
3.732092799999999897e+03 3.762586492537311642e+02 0.000000000000000000e+00
3.732210000000000036e+03 3.762586492537311642e+02 0.000000000000000000e+00
3.732366199999999935e+03 3.762586492537311642e+02 0.000000000000000000e+00
3.732522500000000036e+03 3.762586492537311642e+02 0.000000000000000000e+00
3.732639699999999721e+03 3.762586492537311642e+02 0.000000000000000000e+00
3.732795899999999619e+03 3.762586492537311642e+02 0.000000000000000000e+00
3.732952199999999721e+03 3.762586492537311642e+02 0.000000000000000000e+00
3.733069399999999860e+03 3.762586492537311642e+02 0.000000000000000000e+00
3.733225599999999758e+03 3.762586492537311642e+02 0.000000000000000000e+00
3.733381899999999860e+03 3.762586492537311642e+02 0.000000000000000000e+00
3.733499099999999999e+03 3.762586492537311642e+02 0.000000000000000000e+00
3.733655299999999897e+03 3.762586492537311642e+02 0.000000000000000000e+00
3.733811599999999999e+03 3.762586492537311642e+02 0.000000000000000000e+00
3.733928799999999683e+03 3.762586492537311642e+02 0.000000000000000000e+00
3.734085000000000036e+03 3.762586492537311642e+02 0.000000000000000000e+00
3.734241199999999935e+03 3.762586492537311642e+02 0.000000000000000000e+00
3.734358399999999619e+03 3.762586492537311642e+02 0.000000000000000000e+00
3.734514699999999721e+03 3.762586492537311642e+02 0.000000000000000000e+00
3.734670899999999619e+03 3.762586492537311642e+02 0.000000000000000000e+00
3.734788099999999758e+03 3.762586492537311642e+02 0.000000000000000000e+00
3.734944399999999860e+03 3.762586492537311642e+02 0.000000000000000000e+00
3.735100599999999758e+03 3.762586492537311642e+02 0.000000000000000000e+00
3.735217799999999897e+03 3.762586492537311642e+02 0.000000000000000000e+00
3.735374099999999999e+03 3.762586492537311642e+02 0.000000000000000000e+00
3.735530299999999897e+03 3.762586492537311642e+02 0.000000000000000000e+00
3.735686599999999999e+03 3.762586492537311642e+02 0.000000000000000000e+00
3.735803799999999683e+03 3.762586492537311642e+02 0.000000000000000000e+00
3.735960000000000036e+03 3.762586492537311642e+02 0.000000000000000000e+00
3.736116199999999935e+03 3.762586492537311642e+02 0.000000000000000000e+00
3.736233399999999619e+03 3.762586492537311642e+02 0.000000000000000000e+00
3.736389699999999721e+03 3.762586492537311642e+02 0.000000000000000000e+00
3.736545899999999619e+03 3.762586492537311642e+02 0.000000000000000000e+00
3.736663099999999758e+03 3.762586492537311642e+02 0.000000000000000000e+00
3.736819399999999860e+03 3.762586492537311642e+02 0.000000000000000000e+00
3.736975599999999758e+03 3.762586492537311642e+02 0.000000000000000000e+00
3.737092799999999897e+03 3.762586492537311642e+02 0.000000000000000000e+00
3.737249099999999999e+03 3.762586492537311642e+02 0.000000000000000000e+00
3.737405299999999897e+03 3.762586492537311642e+02 0.000000000000000000e+00
3.737522500000000036e+03 3.762586492537311642e+02 0.000000000000000000e+00
3.737678699999999935e+03 3.762586492537311642e+02 0.000000000000000000e+00
3.737835000000000036e+03 3.762586492537311642e+02 0.000000000000000000e+00
3.737952199999999721e+03 3.762586492537311642e+02 0.000000000000000000e+00
3.738108399999999619e+03 3.762586492537311642e+02 0.000000000000000000e+00
3.738264699999999721e+03 3.762586492537311642e+02 0.000000000000000000e+00
3.738381899999999860e+03 3.762586492537311642e+02 0.000000000000000000e+00
3.738538099999999758e+03 3.762586492537311642e+02 0.000000000000000000e+00
3.738694399999999860e+03 3.762586492537311642e+02 0.000000000000000000e+00
3.738850599999999758e+03 3.762586492537311642e+02 0.000000000000000000e+00
3.738967799999999897e+03 3.762586492537311642e+02 0.000000000000000000e+00
3.739124099999999999e+03 3.762586492537311642e+02 0.000000000000000000e+00
3.739280299999999897e+03 3.762586492537311642e+02 0.000000000000000000e+00
3.739397500000000036e+03 3.762586492537311642e+02 0.000000000000000000e+00
3.739553699999999935e+03 3.762586492537311642e+02 0.000000000000000000e+00
3.739710000000000036e+03 3.762586492537311642e+02 0.000000000000000000e+00
3.739827199999999721e+03 3.762586492537311642e+02 0.000000000000000000e+00
3.739983399999999619e+03 3.762586492537311642e+02 0.000000000000000000e+00
3.740139699999999721e+03 3.762586492537311642e+02 0.000000000000000000e+00
3.740256899999999860e+03 3.762586492537311642e+02 0.000000000000000000e+00
3.740413099999999758e+03 3.762586492537311642e+02 0.000000000000000000e+00
3.740569399999999860e+03 3.762586492537311642e+02 0.000000000000000000e+00
3.740686599999999999e+03 3.762586492537311642e+02 0.000000000000000000e+00
3.740842799999999897e+03 3.762586492537311642e+02 0.000000000000000000e+00
3.740999099999999999e+03 3.762586492537311642e+02 0.000000000000000000e+00
3.741116199999999935e+03 3.762586492537311642e+02 0.000000000000000000e+00
3.741272500000000036e+03 3.762586492537311642e+02 0.000000000000000000e+00
3.741428699999999935e+03 3.762586492537311642e+02 0.000000000000000000e+00
3.741545899999999619e+03 3.762586492537311642e+02 0.000000000000000000e+00
3.741702199999999721e+03 3.762586492537311642e+02 0.000000000000000000e+00
3.741858399999999619e+03 3.762586492537311642e+02 0.000000000000000000e+00
3.742014699999999721e+03 3.762586492537311642e+02 0.000000000000000000e+00
3.742131899999999860e+03 3.762586492537311642e+02 0.000000000000000000e+00
3.742288099999999758e+03 3.762586492537311642e+02 0.000000000000000000e+00
3.742444399999999860e+03 3.762586492537311642e+02 0.000000000000000000e+00
3.742561599999999999e+03 3.762586492537311642e+02 0.000000000000000000e+00
3.742717799999999897e+03 3.762586492537311642e+02 0.000000000000000000e+00
3.719710000000000036e+03 3.763566801705755438e+02 1.391373283195190119e-04
3.719866299999999683e+03 3.763566801705755438e+02 2.245682854779805244e-04
3.719983399999999619e+03 3.763566801705755438e+02 2.862839503303404864e-04
3.720139699999999721e+03 3.763566801705755438e+02 2.667530820063741294e-04
3.720295899999999619e+03 3.763566801705755438e+02 2.152266104597206991e-04
3.720413099999999758e+03 3.763566801705755438e+02 1.406991815658904040e-04
3.720569399999999860e+03 3.763566801705755438e+02 3.914324710843581972e-04
3.720725599999999758e+03 3.763566801705755438e+02 3.538434554239659616e-04
3.720881899999999860e+03 3.763566801705755438e+02 4.643873021792485536e-04
3.720999099999999999e+03 3.763566801705755438e+02 3.921164505432724739e-04
3.721155299999999897e+03 3.763566801705755438e+02 2.219131912977987970e-04
3.721272500000000036e+03 3.763566801705755438e+02 3.301785498710081918e-04
3.721428699999999935e+03 3.763566801705755438e+02 3.725238938741179374e-04
3.721585000000000036e+03 3.763566801705755438e+02 5.600518473246975971e-04
3.721741299999999683e+03 3.763566801705755438e+02 4.316398730192403874e-04
3.721858399999999619e+03 3.763566801705755438e+02 4.839385893293505657e-04
3.722014699999999721e+03 3.763566801705755438e+02 0.000000000000000000e+00
3.722170899999999619e+03 3.763566801705755438e+02 0.000000000000000000e+00
3.722288099999999758e+03 3.763566801705755438e+02 0.000000000000000000e+00
3.722444399999999860e+03 3.763566801705755438e+02 0.000000000000000000e+00
3.722600599999999758e+03 3.763566801705755438e+02 0.000000000000000000e+00
3.722717799999999897e+03 3.763566801705755438e+02 0.000000000000000000e+00
3.722874099999999999e+03 3.763566801705755438e+02 0.000000000000000000e+00
3.723030299999999897e+03 3.763566801705755438e+02 0.000000000000000000e+00
3.723147500000000036e+03 3.763566801705755438e+02 0.000000000000000000e+00
3.723303799999999683e+03 3.763566801705755438e+02 0.000000000000000000e+00
3.723460000000000036e+03 3.763566801705755438e+02 0.000000000000000000e+00
3.723577199999999721e+03 3.763566801705755438e+02 0.000000000000000000e+00
3.723733399999999619e+03 3.763566801705755438e+02 0.000000000000000000e+00
3.723889699999999721e+03 3.763566801705755438e+02 0.000000000000000000e+00
3.724045899999999619e+03 3.763566801705755438e+02 0.000000000000000000e+00
3.724163099999999758e+03 3.763566801705755438e+02 0.000000000000000000e+00
3.724319399999999860e+03 3.763566801705755438e+02 0.000000000000000000e+00
3.724436599999999999e+03 3.763566801705755438e+02 0.000000000000000000e+00
3.724592799999999897e+03 3.763566801705755438e+02 0.000000000000000000e+00
3.724749099999999999e+03 3.763566801705755438e+02 0.000000000000000000e+00
3.724905299999999897e+03 3.763566801705755438e+02 0.000000000000000000e+00
3.725022500000000036e+03 3.763566801705755438e+02 0.000000000000000000e+00
3.725178799999999683e+03 3.763566801705755438e+02 0.000000000000000000e+00
3.725295899999999619e+03 3.763566801705755438e+02 0.000000000000000000e+00
3.725452199999999721e+03 3.763566801705755438e+02 0.000000000000000000e+00
3.725608399999999619e+03 3.763566801705755438e+02 0.000000000000000000e+00
3.725764699999999721e+03 3.763566801705755438e+02 0.000000000000000000e+00
3.725881899999999860e+03 3.763566801705755438e+02 0.000000000000000000e+00
3.726038099999999758e+03 3.763566801705755438e+02 0.000000000000000000e+00
3.726194399999999860e+03 3.763566801705755438e+02 0.000000000000000000e+00
3.726311599999999999e+03 3.763566801705755438e+02 0.000000000000000000e+00
3.726467799999999897e+03 3.763566801705755438e+02 0.000000000000000000e+00
3.726624099999999999e+03 3.763566801705755438e+02 0.000000000000000000e+00
3.726741299999999683e+03 3.763566801705755438e+02 0.000000000000000000e+00
3.726897500000000036e+03 3.763566801705755438e+02 0.000000000000000000e+00
3.727053799999999683e+03 3.763566801705755438e+02 0.000000000000000000e+00
3.727170899999999619e+03 3.763566801705755438e+02 0.000000000000000000e+00
3.727327199999999721e+03 3.763566801705755438e+02 0.000000000000000000e+00
3.727483399999999619e+03 3.763566801705755438e+02 0.000000000000000000e+00
3.727639699999999721e+03 3.763566801705755438e+02 0.000000000000000000e+00
3.727756899999999860e+03 3.763566801705755438e+02 0.000000000000000000e+00
3.727913099999999758e+03 3.763566801705755438e+02 0.000000000000000000e+00
3.728030299999999897e+03 3.763566801705755438e+02 0.000000000000000000e+00
3.728186599999999999e+03 3.763566801705755438e+02 0.000000000000000000e+00
3.728342799999999897e+03 3.763566801705755438e+02 0.000000000000000000e+00
3.728499099999999999e+03 3.763566801705755438e+02 0.000000000000000000e+00
3.728616299999999683e+03 3.763566801705755438e+02 0.000000000000000000e+00
3.728772500000000036e+03 3.763566801705755438e+02 0.000000000000000000e+00
3.728928699999999935e+03 3.763566801705755438e+02 0.000000000000000000e+00
3.729045899999999619e+03 3.763566801705755438e+02 0.000000000000000000e+00
3.729202199999999721e+03 3.763566801705755438e+02 0.000000000000000000e+00
3.729319399999999860e+03 3.763566801705755438e+02 0.000000000000000000e+00
3.729475599999999758e+03 3.763566801705755438e+02 0.000000000000000000e+00
3.729631899999999860e+03 3.763566801705755438e+02 0.000000000000000000e+00
3.729788099999999758e+03 3.763566801705755438e+02 0.000000000000000000e+00
3.729905299999999897e+03 3.763566801705755438e+02 0.000000000000000000e+00
3.730061599999999999e+03 3.763566801705755438e+02 0.000000000000000000e+00
3.730217799999999897e+03 3.763566801705755438e+02 0.000000000000000000e+00
3.730335000000000036e+03 3.763566801705755438e+02 0.000000000000000000e+00
3.730491299999999683e+03 3.763566801705755438e+02 0.000000000000000000e+00
3.730647500000000036e+03 3.763566801705755438e+02 0.000000000000000000e+00
3.730764699999999721e+03 3.763566801705755438e+02 0.000000000000000000e+00
3.730920899999999619e+03 3.763566801705755438e+02 0.000000000000000000e+00
3.731077199999999721e+03 3.763566801705755438e+02 0.000000000000000000e+00
3.731194399999999860e+03 3.763566801705755438e+02 0.000000000000000000e+00
3.731350599999999758e+03 3.763566801705755438e+02 0.000000000000000000e+00
3.731506899999999860e+03 3.763566801705755438e+02 0.000000000000000000e+00
3.731624099999999999e+03 3.763566801705755438e+02 0.000000000000000000e+00
3.731780299999999897e+03 3.763566801705755438e+02 0.000000000000000000e+00
3.731936599999999999e+03 3.763566801705755438e+02 0.000000000000000000e+00
3.732092799999999897e+03 3.763566801705755438e+02 0.000000000000000000e+00
3.732210000000000036e+03 3.763566801705755438e+02 0.000000000000000000e+00
3.732366199999999935e+03 3.763566801705755438e+02 0.000000000000000000e+00
3.732522500000000036e+03 3.763566801705755438e+02 0.000000000000000000e+00
3.732639699999999721e+03 3.763566801705755438e+02 0.000000000000000000e+00
3.732795899999999619e+03 3.763566801705755438e+02 0.000000000000000000e+00
3.732952199999999721e+03 3.763566801705755438e+02 0.000000000000000000e+00
3.733069399999999860e+03 3.763566801705755438e+02 0.000000000000000000e+00
3.733225599999999758e+03 3.763566801705755438e+02 0.000000000000000000e+00
3.733381899999999860e+03 3.763566801705755438e+02 0.000000000000000000e+00
3.733499099999999999e+03 3.763566801705755438e+02 0.000000000000000000e+00
3.733655299999999897e+03 3.763566801705755438e+02 0.000000000000000000e+00
3.733811599999999999e+03 3.763566801705755438e+02 0.000000000000000000e+00
3.733928799999999683e+03 3.763566801705755438e+02 0.000000000000000000e+00
3.734085000000000036e+03 3.763566801705755438e+02 0.000000000000000000e+00
3.734241199999999935e+03 3.763566801705755438e+02 0.000000000000000000e+00
3.734358399999999619e+03 3.763566801705755438e+02 0.000000000000000000e+00
3.734514699999999721e+03 3.763566801705755438e+02 0.000000000000000000e+00
3.734670899999999619e+03 3.763566801705755438e+02 0.000000000000000000e+00
3.734788099999999758e+03 3.763566801705755438e+02 0.000000000000000000e+00
3.734944399999999860e+03 3.763566801705755438e+02 0.000000000000000000e+00
3.735100599999999758e+03 3.763566801705755438e+02 0.000000000000000000e+00
3.735217799999999897e+03 3.763566801705755438e+02 0.000000000000000000e+00
3.735374099999999999e+03 3.763566801705755438e+02 0.000000000000000000e+00
3.735530299999999897e+03 3.763566801705755438e+02 0.000000000000000000e+00
3.735686599999999999e+03 3.763566801705755438e+02 0.000000000000000000e+00
3.735803799999999683e+03 3.763566801705755438e+02 0.000000000000000000e+00
3.735960000000000036e+03 3.763566801705755438e+02 0.000000000000000000e+00
3.736116199999999935e+03 3.763566801705755438e+02 0.000000000000000000e+00
3.736233399999999619e+03 3.763566801705755438e+02 0.000000000000000000e+00
3.736389699999999721e+03 3.763566801705755438e+02 0.000000000000000000e+00
3.736545899999999619e+03 3.763566801705755438e+02 0.000000000000000000e+00
3.736663099999999758e+03 3.763566801705755438e+02 0.000000000000000000e+00
3.736819399999999860e+03 3.763566801705755438e+02 0.000000000000000000e+00
3.736975599999999758e+03 3.763566801705755438e+02 0.000000000000000000e+00
3.737092799999999897e+03 3.763566801705755438e+02 0.000000000000000000e+00
3.737249099999999999e+03 3.763566801705755438e+02 0.000000000000000000e+00
3.737405299999999897e+03 3.763566801705755438e+02 0.000000000000000000e+00
3.737522500000000036e+03 3.763566801705755438e+02 0.000000000000000000e+00
3.737678699999999935e+03 3.763566801705755438e+02 0.000000000000000000e+00
3.737835000000000036e+03 3.763566801705755438e+02 0.000000000000000000e+00
3.737952199999999721e+03 3.763566801705755438e+02 0.000000000000000000e+00
3.738108399999999619e+03 3.763566801705755438e+02 0.000000000000000000e+00
3.738264699999999721e+03 3.763566801705755438e+02 0.000000000000000000e+00
3.738381899999999860e+03 3.763566801705755438e+02 0.000000000000000000e+00
3.738538099999999758e+03 3.763566801705755438e+02 0.000000000000000000e+00
3.738694399999999860e+03 3.763566801705755438e+02 0.000000000000000000e+00
3.738850599999999758e+03 3.763566801705755438e+02 0.000000000000000000e+00
3.738967799999999897e+03 3.763566801705755438e+02 0.000000000000000000e+00
3.739124099999999999e+03 3.763566801705755438e+02 0.000000000000000000e+00
3.739280299999999897e+03 3.763566801705755438e+02 0.000000000000000000e+00
3.739397500000000036e+03 3.763566801705755438e+02 0.000000000000000000e+00
3.739553699999999935e+03 3.763566801705755438e+02 0.000000000000000000e+00
3.739710000000000036e+03 3.763566801705755438e+02 0.000000000000000000e+00
3.739827199999999721e+03 3.763566801705755438e+02 0.000000000000000000e+00
3.739983399999999619e+03 3.763566801705755438e+02 0.000000000000000000e+00
3.740139699999999721e+03 3.763566801705755438e+02 0.000000000000000000e+00
3.740256899999999860e+03 3.763566801705755438e+02 0.000000000000000000e+00
3.740413099999999758e+03 3.763566801705755438e+02 0.000000000000000000e+00
3.740569399999999860e+03 3.763566801705755438e+02 0.000000000000000000e+00
3.740686599999999999e+03 3.763566801705755438e+02 0.000000000000000000e+00
3.740842799999999897e+03 3.763566801705755438e+02 0.000000000000000000e+00
3.740999099999999999e+03 3.763566801705755438e+02 0.000000000000000000e+00
3.741116199999999935e+03 3.763566801705755438e+02 0.000000000000000000e+00
3.741272500000000036e+03 3.763566801705755438e+02 0.000000000000000000e+00
3.741428699999999935e+03 3.763566801705755438e+02 0.000000000000000000e+00
3.741545899999999619e+03 3.763566801705755438e+02 0.000000000000000000e+00
3.741702199999999721e+03 3.763566801705755438e+02 0.000000000000000000e+00
3.741858399999999619e+03 3.763566801705755438e+02 0.000000000000000000e+00
3.742014699999999721e+03 3.763566801705755438e+02 0.000000000000000000e+00
3.742131899999999860e+03 3.763566801705755438e+02 0.000000000000000000e+00
3.742288099999999758e+03 3.763566801705755438e+02 0.000000000000000000e+00
3.742444399999999860e+03 3.763566801705755438e+02 0.000000000000000000e+00
3.742561599999999999e+03 3.763566801705755438e+02 0.000000000000000000e+00
3.742717799999999897e+03 3.763566801705755438e+02 0.000000000000000000e+00
3.719710000000000036e+03 3.764547110874198665e+02 2.376127830574225621e-04
3.719866299999999683e+03 3.764547110874198665e+02 2.456244506486630311e-04
3.719983399999999619e+03 3.764547110874198665e+02 3.141687182566802383e-04
3.720139699999999721e+03 3.764547110874198665e+02 2.976786187631100906e-04
3.720295899999999619e+03 3.764547110874198665e+02 2.839100929279594464e-04
3.720413099999999758e+03 3.764547110874198665e+02 1.863391900115522748e-04
3.720569399999999860e+03 3.764547110874198665e+02 4.056093141696449694e-04
3.720725599999999758e+03 3.764547110874198665e+02 3.421516793518488754e-04
3.720881899999999860e+03 3.764547110874198665e+02 4.762581961838548259e-04
3.720999099999999999e+03 3.764547110874198665e+02 4.582377572474338225e-04
3.721155299999999897e+03 3.764547110874198665e+02 2.975621566880121962e-04
3.721272500000000036e+03 3.764547110874198665e+02 3.677194258434435909e-04
3.721428699999999935e+03 3.764547110874198665e+02 4.056468187890143037e-04
3.721585000000000036e+03 3.764547110874198665e+02 6.371794019090668785e-04
3.721741299999999683e+03 3.764547110874198665e+02 5.051659888215668560e-04
3.721858399999999619e+03 3.764547110874198665e+02 5.312670040663052158e-04
3.722014699999999721e+03 3.764547110874198665e+02 0.000000000000000000e+00
3.722170899999999619e+03 3.764547110874198665e+02 0.000000000000000000e+00
3.722288099999999758e+03 3.764547110874198665e+02 0.000000000000000000e+00
3.722444399999999860e+03 3.764547110874198665e+02 0.000000000000000000e+00
3.722600599999999758e+03 3.764547110874198665e+02 0.000000000000000000e+00
3.722717799999999897e+03 3.764547110874198665e+02 0.000000000000000000e+00
3.722874099999999999e+03 3.764547110874198665e+02 0.000000000000000000e+00
3.723030299999999897e+03 3.764547110874198665e+02 0.000000000000000000e+00
3.723147500000000036e+03 3.764547110874198665e+02 0.000000000000000000e+00
3.723303799999999683e+03 3.764547110874198665e+02 0.000000000000000000e+00
3.723460000000000036e+03 3.764547110874198665e+02 0.000000000000000000e+00
3.723577199999999721e+03 3.764547110874198665e+02 0.000000000000000000e+00
3.723733399999999619e+03 3.764547110874198665e+02 0.000000000000000000e+00
3.723889699999999721e+03 3.764547110874198665e+02 0.000000000000000000e+00
3.724045899999999619e+03 3.764547110874198665e+02 0.000000000000000000e+00
3.724163099999999758e+03 3.764547110874198665e+02 0.000000000000000000e+00
3.724319399999999860e+03 3.764547110874198665e+02 0.000000000000000000e+00
3.724436599999999999e+03 3.764547110874198665e+02 0.000000000000000000e+00
3.724592799999999897e+03 3.764547110874198665e+02 0.000000000000000000e+00
3.724749099999999999e+03 3.764547110874198665e+02 0.000000000000000000e+00
3.724905299999999897e+03 3.764547110874198665e+02 0.000000000000000000e+00
3.725022500000000036e+03 3.764547110874198665e+02 0.000000000000000000e+00
3.725178799999999683e+03 3.764547110874198665e+02 0.000000000000000000e+00
3.725295899999999619e+03 3.764547110874198665e+02 0.000000000000000000e+00
3.725452199999999721e+03 3.764547110874198665e+02 0.000000000000000000e+00
3.725608399999999619e+03 3.764547110874198665e+02 0.000000000000000000e+00
3.725764699999999721e+03 3.764547110874198665e+02 0.000000000000000000e+00
3.725881899999999860e+03 3.764547110874198665e+02 0.000000000000000000e+00
3.726038099999999758e+03 3.764547110874198665e+02 0.000000000000000000e+00
3.726194399999999860e+03 3.764547110874198665e+02 0.000000000000000000e+00
3.726311599999999999e+03 3.764547110874198665e+02 0.000000000000000000e+00
3.726467799999999897e+03 3.764547110874198665e+02 0.000000000000000000e+00
3.726624099999999999e+03 3.764547110874198665e+02 0.000000000000000000e+00
3.726741299999999683e+03 3.764547110874198665e+02 0.000000000000000000e+00
3.726897500000000036e+03 3.764547110874198665e+02 0.000000000000000000e+00
3.727053799999999683e+03 3.764547110874198665e+02 0.000000000000000000e+00
3.727170899999999619e+03 3.764547110874198665e+02 0.000000000000000000e+00
3.727327199999999721e+03 3.764547110874198665e+02 0.000000000000000000e+00
3.727483399999999619e+03 3.764547110874198665e+02 0.000000000000000000e+00
3.727639699999999721e+03 3.764547110874198665e+02 0.000000000000000000e+00
3.727756899999999860e+03 3.764547110874198665e+02 0.000000000000000000e+00
3.727913099999999758e+03 3.764547110874198665e+02 0.000000000000000000e+00
3.728030299999999897e+03 3.764547110874198665e+02 0.000000000000000000e+00
3.728186599999999999e+03 3.764547110874198665e+02 0.000000000000000000e+00
3.728342799999999897e+03 3.764547110874198665e+02 0.000000000000000000e+00
3.728499099999999999e+03 3.764547110874198665e+02 0.000000000000000000e+00
3.728616299999999683e+03 3.764547110874198665e+02 0.000000000000000000e+00
3.728772500000000036e+03 3.764547110874198665e+02 0.000000000000000000e+00
3.728928699999999935e+03 3.764547110874198665e+02 0.000000000000000000e+00
3.729045899999999619e+03 3.764547110874198665e+02 0.000000000000000000e+00
3.729202199999999721e+03 3.764547110874198665e+02 0.000000000000000000e+00
3.729319399999999860e+03 3.764547110874198665e+02 0.000000000000000000e+00
3.729475599999999758e+03 3.764547110874198665e+02 0.000000000000000000e+00
3.729631899999999860e+03 3.764547110874198665e+02 0.000000000000000000e+00
3.729788099999999758e+03 3.764547110874198665e+02 0.000000000000000000e+00
3.729905299999999897e+03 3.764547110874198665e+02 0.000000000000000000e+00
3.730061599999999999e+03 3.764547110874198665e+02 0.000000000000000000e+00
3.730217799999999897e+03 3.764547110874198665e+02 0.000000000000000000e+00
3.730335000000000036e+03 3.764547110874198665e+02 0.000000000000000000e+00
3.730491299999999683e+03 3.764547110874198665e+02 0.000000000000000000e+00
3.730647500000000036e+03 3.764547110874198665e+02 0.000000000000000000e+00
3.730764699999999721e+03 3.764547110874198665e+02 0.000000000000000000e+00
3.730920899999999619e+03 3.764547110874198665e+02 0.000000000000000000e+00
3.731077199999999721e+03 3.764547110874198665e+02 0.000000000000000000e+00
3.731194399999999860e+03 3.764547110874198665e+02 0.000000000000000000e+00
3.731350599999999758e+03 3.764547110874198665e+02 0.000000000000000000e+00
3.731506899999999860e+03 3.764547110874198665e+02 0.000000000000000000e+00
3.731624099999999999e+03 3.764547110874198665e+02 0.000000000000000000e+00
3.731780299999999897e+03 3.764547110874198665e+02 0.000000000000000000e+00
3.731936599999999999e+03 3.764547110874198665e+02 0.000000000000000000e+00
3.732092799999999897e+03 3.764547110874198665e+02 0.000000000000000000e+00
3.732210000000000036e+03 3.764547110874198665e+02 0.000000000000000000e+00
3.732366199999999935e+03 3.764547110874198665e+02 0.000000000000000000e+00
3.732522500000000036e+03 3.764547110874198665e+02 0.000000000000000000e+00
3.732639699999999721e+03 3.764547110874198665e+02 0.000000000000000000e+00
3.732795899999999619e+03 3.764547110874198665e+02 0.000000000000000000e+00
3.732952199999999721e+03 3.764547110874198665e+02 0.000000000000000000e+00
3.733069399999999860e+03 3.764547110874198665e+02 0.000000000000000000e+00
3.733225599999999758e+03 3.764547110874198665e+02 0.000000000000000000e+00
3.733381899999999860e+03 3.764547110874198665e+02 0.000000000000000000e+00
3.733499099999999999e+03 3.764547110874198665e+02 0.000000000000000000e+00
3.733655299999999897e+03 3.764547110874198665e+02 0.000000000000000000e+00
3.733811599999999999e+03 3.764547110874198665e+02 0.000000000000000000e+00
3.733928799999999683e+03 3.764547110874198665e+02 0.000000000000000000e+00
3.734085000000000036e+03 3.764547110874198665e+02 0.000000000000000000e+00
3.734241199999999935e+03 3.764547110874198665e+02 0.000000000000000000e+00
3.734358399999999619e+03 3.764547110874198665e+02 0.000000000000000000e+00
3.734514699999999721e+03 3.764547110874198665e+02 0.000000000000000000e+00
3.734670899999999619e+03 3.764547110874198665e+02 0.000000000000000000e+00
3.734788099999999758e+03 3.764547110874198665e+02 0.000000000000000000e+00
3.734944399999999860e+03 3.764547110874198665e+02 0.000000000000000000e+00
3.735100599999999758e+03 3.764547110874198665e+02 0.000000000000000000e+00
3.735217799999999897e+03 3.764547110874198665e+02 0.000000000000000000e+00
3.735374099999999999e+03 3.764547110874198665e+02 0.000000000000000000e+00
3.735530299999999897e+03 3.764547110874198665e+02 0.000000000000000000e+00
3.735686599999999999e+03 3.764547110874198665e+02 0.000000000000000000e+00
3.735803799999999683e+03 3.764547110874198665e+02 0.000000000000000000e+00
3.735960000000000036e+03 3.764547110874198665e+02 0.000000000000000000e+00
3.736116199999999935e+03 3.764547110874198665e+02 0.000000000000000000e+00
3.736233399999999619e+03 3.764547110874198665e+02 0.000000000000000000e+00
3.736389699999999721e+03 3.764547110874198665e+02 0.000000000000000000e+00
3.736545899999999619e+03 3.764547110874198665e+02 0.000000000000000000e+00
3.736663099999999758e+03 3.764547110874198665e+02 0.000000000000000000e+00
3.736819399999999860e+03 3.764547110874198665e+02 0.000000000000000000e+00
3.736975599999999758e+03 3.764547110874198665e+02 0.000000000000000000e+00
3.737092799999999897e+03 3.764547110874198665e+02 0.000000000000000000e+00
3.737249099999999999e+03 3.764547110874198665e+02 0.000000000000000000e+00
3.737405299999999897e+03 3.764547110874198665e+02 0.000000000000000000e+00
3.737522500000000036e+03 3.764547110874198665e+02 0.000000000000000000e+00
3.737678699999999935e+03 3.764547110874198665e+02 0.000000000000000000e+00
3.737835000000000036e+03 3.764547110874198665e+02 0.000000000000000000e+00
3.737952199999999721e+03 3.764547110874198665e+02 0.000000000000000000e+00
3.738108399999999619e+03 3.764547110874198665e+02 0.000000000000000000e+00
3.738264699999999721e+03 3.764547110874198665e+02 0.000000000000000000e+00
3.738381899999999860e+03 3.764547110874198665e+02 0.000000000000000000e+00
3.738538099999999758e+03 3.764547110874198665e+02 0.000000000000000000e+00
3.738694399999999860e+03 3.764547110874198665e+02 0.000000000000000000e+00
3.738850599999999758e+03 3.764547110874198665e+02 0.000000000000000000e+00
3.738967799999999897e+03 3.764547110874198665e+02 0.000000000000000000e+00
3.739124099999999999e+03 3.764547110874198665e+02 0.000000000000000000e+00
3.739280299999999897e+03 3.764547110874198665e+02 0.000000000000000000e+00
3.739397500000000036e+03 3.764547110874198665e+02 0.000000000000000000e+00
3.739553699999999935e+03 3.764547110874198665e+02 0.000000000000000000e+00
3.739710000000000036e+03 3.764547110874198665e+02 0.000000000000000000e+00
3.739827199999999721e+03 3.764547110874198665e+02 0.000000000000000000e+00
3.739983399999999619e+03 3.764547110874198665e+02 0.000000000000000000e+00
3.740139699999999721e+03 3.764547110874198665e+02 0.000000000000000000e+00
3.740256899999999860e+03 3.764547110874198665e+02 0.000000000000000000e+00
3.740413099999999758e+03 3.764547110874198665e+02 0.000000000000000000e+00
3.740569399999999860e+03 3.764547110874198665e+02 0.000000000000000000e+00
3.740686599999999999e+03 3.764547110874198665e+02 0.000000000000000000e+00
3.740842799999999897e+03 3.764547110874198665e+02 0.000000000000000000e+00
3.740999099999999999e+03 3.764547110874198665e+02 0.000000000000000000e+00
3.741116199999999935e+03 3.764547110874198665e+02 0.000000000000000000e+00
3.741272500000000036e+03 3.764547110874198665e+02 0.000000000000000000e+00
3.741428699999999935e+03 3.764547110874198665e+02 0.000000000000000000e+00
3.741545899999999619e+03 3.764547110874198665e+02 0.000000000000000000e+00
3.741702199999999721e+03 3.764547110874198665e+02 0.000000000000000000e+00
3.741858399999999619e+03 3.764547110874198665e+02 0.000000000000000000e+00
3.742014699999999721e+03 3.764547110874198665e+02 0.000000000000000000e+00
3.742131899999999860e+03 3.764547110874198665e+02 0.000000000000000000e+00
3.742288099999999758e+03 3.764547110874198665e+02 0.000000000000000000e+00
3.742444399999999860e+03 3.764547110874198665e+02 0.000000000000000000e+00
3.742561599999999999e+03 3.764547110874198665e+02 0.000000000000000000e+00
3.742717799999999897e+03 3.764547110874198665e+02 0.000000000000000000e+00
3.719710000000000036e+03 3.765527420042642461e+02 3.360882377953261393e-04
3.719866299999999683e+03 3.765527420042642461e+02 2.780240137713879266e-04
3.719983399999999619e+03 3.765527420042642461e+02 3.423719440106803413e-04
3.720139699999999721e+03 3.765527420042642461e+02 3.286041555198459976e-04
3.720295899999999619e+03 3.765527420042642461e+02 3.525935753958796010e-04
3.720413099999999758e+03 3.765527420042642461e+02 2.581702733205138486e-04
3.720569399999999860e+03 3.765527420042642461e+02 4.253114049665447215e-04
3.720725599999999758e+03 3.765527420042642461e+02 3.304599032797317891e-04
3.720881899999999860e+03 3.765527420042642461e+02 4.792601839018851640e-04
3.720999099999999999e+03 3.765527420042642461e+02 5.204006215352857678e-04
3.721155299999999897e+03 3.765527420042642461e+02 3.732111220778747476e-04
3.721272500000000036e+03 3.765527420042642461e+02 4.052603018158789359e-04
3.721428699999999935e+03 3.765527420042642461e+02 4.303949200232203270e-04
3.721585000000000036e+03 3.765527420042642461e+02 7.077181934676131077e-04
3.721741299999999683e+03 3.765527420042642461e+02 5.786921046238934331e-04
3.721858399999999619e+03 3.765527420042642461e+02 5.785954188030403150e-04
3.722014699999999721e+03 3.765527420042642461e+02 3.704625413333939685e-04
3.722170899999999619e+03 3.765527420042642461e+02 0.000000000000000000e+00
3.722288099999999758e+03 3.765527420042642461e+02 0.000000000000000000e+00
3.722444399999999860e+03 3.765527420042642461e+02 0.000000000000000000e+00
3.722600599999999758e+03 3.765527420042642461e+02 0.000000000000000000e+00
3.722717799999999897e+03 3.765527420042642461e+02 0.000000000000000000e+00
3.722874099999999999e+03 3.765527420042642461e+02 0.000000000000000000e+00
3.723030299999999897e+03 3.765527420042642461e+02 0.000000000000000000e+00
3.723147500000000036e+03 3.765527420042642461e+02 0.000000000000000000e+00
3.723303799999999683e+03 3.765527420042642461e+02 0.000000000000000000e+00
3.723460000000000036e+03 3.765527420042642461e+02 0.000000000000000000e+00
3.723577199999999721e+03 3.765527420042642461e+02 0.000000000000000000e+00
3.723733399999999619e+03 3.765527420042642461e+02 0.000000000000000000e+00
3.723889699999999721e+03 3.765527420042642461e+02 0.000000000000000000e+00
3.724045899999999619e+03 3.765527420042642461e+02 0.000000000000000000e+00
3.724163099999999758e+03 3.765527420042642461e+02 0.000000000000000000e+00
3.724319399999999860e+03 3.765527420042642461e+02 0.000000000000000000e+00
3.724436599999999999e+03 3.765527420042642461e+02 0.000000000000000000e+00
3.724592799999999897e+03 3.765527420042642461e+02 0.000000000000000000e+00
3.724749099999999999e+03 3.765527420042642461e+02 0.000000000000000000e+00
3.724905299999999897e+03 3.765527420042642461e+02 0.000000000000000000e+00
3.725022500000000036e+03 3.765527420042642461e+02 0.000000000000000000e+00
3.725178799999999683e+03 3.765527420042642461e+02 0.000000000000000000e+00
3.725295899999999619e+03 3.765527420042642461e+02 0.000000000000000000e+00
3.725452199999999721e+03 3.765527420042642461e+02 0.000000000000000000e+00
3.725608399999999619e+03 3.765527420042642461e+02 0.000000000000000000e+00
3.725764699999999721e+03 3.765527420042642461e+02 0.000000000000000000e+00
3.725881899999999860e+03 3.765527420042642461e+02 0.000000000000000000e+00
3.726038099999999758e+03 3.765527420042642461e+02 0.000000000000000000e+00
3.726194399999999860e+03 3.765527420042642461e+02 0.000000000000000000e+00
3.726311599999999999e+03 3.765527420042642461e+02 0.000000000000000000e+00
3.726467799999999897e+03 3.765527420042642461e+02 0.000000000000000000e+00
3.726624099999999999e+03 3.765527420042642461e+02 0.000000000000000000e+00
3.726741299999999683e+03 3.765527420042642461e+02 0.000000000000000000e+00
3.726897500000000036e+03 3.765527420042642461e+02 0.000000000000000000e+00
3.727053799999999683e+03 3.765527420042642461e+02 0.000000000000000000e+00
3.727170899999999619e+03 3.765527420042642461e+02 0.000000000000000000e+00
3.727327199999999721e+03 3.765527420042642461e+02 0.000000000000000000e+00
3.727483399999999619e+03 3.765527420042642461e+02 0.000000000000000000e+00
3.727639699999999721e+03 3.765527420042642461e+02 0.000000000000000000e+00
3.727756899999999860e+03 3.765527420042642461e+02 0.000000000000000000e+00
3.727913099999999758e+03 3.765527420042642461e+02 0.000000000000000000e+00
3.728030299999999897e+03 3.765527420042642461e+02 0.000000000000000000e+00
3.728186599999999999e+03 3.765527420042642461e+02 0.000000000000000000e+00
3.728342799999999897e+03 3.765527420042642461e+02 0.000000000000000000e+00
3.728499099999999999e+03 3.765527420042642461e+02 0.000000000000000000e+00
3.728616299999999683e+03 3.765527420042642461e+02 0.000000000000000000e+00
3.728772500000000036e+03 3.765527420042642461e+02 0.000000000000000000e+00
3.728928699999999935e+03 3.765527420042642461e+02 0.000000000000000000e+00
3.729045899999999619e+03 3.765527420042642461e+02 0.000000000000000000e+00
3.729202199999999721e+03 3.765527420042642461e+02 0.000000000000000000e+00
3.729319399999999860e+03 3.765527420042642461e+02 0.000000000000000000e+00
3.729475599999999758e+03 3.765527420042642461e+02 0.000000000000000000e+00
3.729631899999999860e+03 3.765527420042642461e+02 0.000000000000000000e+00
3.729788099999999758e+03 3.765527420042642461e+02 0.000000000000000000e+00
3.729905299999999897e+03 3.765527420042642461e+02 0.000000000000000000e+00
3.730061599999999999e+03 3.765527420042642461e+02 0.000000000000000000e+00
3.730217799999999897e+03 3.765527420042642461e+02 0.000000000000000000e+00
3.730335000000000036e+03 3.765527420042642461e+02 0.000000000000000000e+00
3.730491299999999683e+03 3.765527420042642461e+02 0.000000000000000000e+00
3.730647500000000036e+03 3.765527420042642461e+02 0.000000000000000000e+00
3.730764699999999721e+03 3.765527420042642461e+02 0.000000000000000000e+00
3.730920899999999619e+03 3.765527420042642461e+02 0.000000000000000000e+00
3.731077199999999721e+03 3.765527420042642461e+02 0.000000000000000000e+00
3.731194399999999860e+03 3.765527420042642461e+02 0.000000000000000000e+00
3.731350599999999758e+03 3.765527420042642461e+02 0.000000000000000000e+00
3.731506899999999860e+03 3.765527420042642461e+02 0.000000000000000000e+00
3.731624099999999999e+03 3.765527420042642461e+02 0.000000000000000000e+00
3.731780299999999897e+03 3.765527420042642461e+02 0.000000000000000000e+00
3.731936599999999999e+03 3.765527420042642461e+02 0.000000000000000000e+00
3.732092799999999897e+03 3.765527420042642461e+02 0.000000000000000000e+00
3.732210000000000036e+03 3.765527420042642461e+02 0.000000000000000000e+00
3.732366199999999935e+03 3.765527420042642461e+02 0.000000000000000000e+00
3.732522500000000036e+03 3.765527420042642461e+02 0.000000000000000000e+00
3.732639699999999721e+03 3.765527420042642461e+02 0.000000000000000000e+00
3.732795899999999619e+03 3.765527420042642461e+02 0.000000000000000000e+00
3.732952199999999721e+03 3.765527420042642461e+02 0.000000000000000000e+00
3.733069399999999860e+03 3.765527420042642461e+02 0.000000000000000000e+00
3.733225599999999758e+03 3.765527420042642461e+02 0.000000000000000000e+00
3.733381899999999860e+03 3.765527420042642461e+02 0.000000000000000000e+00
3.733499099999999999e+03 3.765527420042642461e+02 0.000000000000000000e+00
3.733655299999999897e+03 3.765527420042642461e+02 0.000000000000000000e+00
3.733811599999999999e+03 3.765527420042642461e+02 0.000000000000000000e+00
3.733928799999999683e+03 3.765527420042642461e+02 0.000000000000000000e+00
3.734085000000000036e+03 3.765527420042642461e+02 0.000000000000000000e+00
3.734241199999999935e+03 3.765527420042642461e+02 0.000000000000000000e+00
3.734358399999999619e+03 3.765527420042642461e+02 0.000000000000000000e+00
3.734514699999999721e+03 3.765527420042642461e+02 0.000000000000000000e+00
3.734670899999999619e+03 3.765527420042642461e+02 0.000000000000000000e+00
3.734788099999999758e+03 3.765527420042642461e+02 0.000000000000000000e+00
3.734944399999999860e+03 3.765527420042642461e+02 0.000000000000000000e+00
3.735100599999999758e+03 3.765527420042642461e+02 0.000000000000000000e+00
3.735217799999999897e+03 3.765527420042642461e+02 0.000000000000000000e+00
3.735374099999999999e+03 3.765527420042642461e+02 0.000000000000000000e+00
3.735530299999999897e+03 3.765527420042642461e+02 0.000000000000000000e+00
3.735686599999999999e+03 3.765527420042642461e+02 0.000000000000000000e+00
3.735803799999999683e+03 3.765527420042642461e+02 0.000000000000000000e+00
3.735960000000000036e+03 3.765527420042642461e+02 0.000000000000000000e+00
3.736116199999999935e+03 3.765527420042642461e+02 0.000000000000000000e+00
3.736233399999999619e+03 3.765527420042642461e+02 0.000000000000000000e+00
3.736389699999999721e+03 3.765527420042642461e+02 0.000000000000000000e+00
3.736545899999999619e+03 3.765527420042642461e+02 0.000000000000000000e+00
3.736663099999999758e+03 3.765527420042642461e+02 0.000000000000000000e+00
3.736819399999999860e+03 3.765527420042642461e+02 0.000000000000000000e+00
3.736975599999999758e+03 3.765527420042642461e+02 0.000000000000000000e+00
3.737092799999999897e+03 3.765527420042642461e+02 0.000000000000000000e+00
3.737249099999999999e+03 3.765527420042642461e+02 0.000000000000000000e+00
3.737405299999999897e+03 3.765527420042642461e+02 0.000000000000000000e+00
3.737522500000000036e+03 3.765527420042642461e+02 0.000000000000000000e+00
3.737678699999999935e+03 3.765527420042642461e+02 0.000000000000000000e+00
3.737835000000000036e+03 3.765527420042642461e+02 0.000000000000000000e+00
3.737952199999999721e+03 3.765527420042642461e+02 0.000000000000000000e+00
3.738108399999999619e+03 3.765527420042642461e+02 0.000000000000000000e+00
3.738264699999999721e+03 3.765527420042642461e+02 0.000000000000000000e+00
3.738381899999999860e+03 3.765527420042642461e+02 0.000000000000000000e+00
3.738538099999999758e+03 3.765527420042642461e+02 0.000000000000000000e+00
3.738694399999999860e+03 3.765527420042642461e+02 0.000000000000000000e+00
3.738850599999999758e+03 3.765527420042642461e+02 0.000000000000000000e+00
3.738967799999999897e+03 3.765527420042642461e+02 0.000000000000000000e+00
3.739124099999999999e+03 3.765527420042642461e+02 0.000000000000000000e+00
3.739280299999999897e+03 3.765527420042642461e+02 0.000000000000000000e+00
3.739397500000000036e+03 3.765527420042642461e+02 0.000000000000000000e+00
3.739553699999999935e+03 3.765527420042642461e+02 0.000000000000000000e+00
3.739710000000000036e+03 3.765527420042642461e+02 0.000000000000000000e+00
3.739827199999999721e+03 3.765527420042642461e+02 0.000000000000000000e+00
3.739983399999999619e+03 3.765527420042642461e+02 0.000000000000000000e+00
3.740139699999999721e+03 3.765527420042642461e+02 0.000000000000000000e+00
3.740256899999999860e+03 3.765527420042642461e+02 0.000000000000000000e+00
3.740413099999999758e+03 3.765527420042642461e+02 0.000000000000000000e+00
3.740569399999999860e+03 3.765527420042642461e+02 0.000000000000000000e+00
3.740686599999999999e+03 3.765527420042642461e+02 0.000000000000000000e+00
3.740842799999999897e+03 3.765527420042642461e+02 0.000000000000000000e+00
3.740999099999999999e+03 3.765527420042642461e+02 0.000000000000000000e+00
3.741116199999999935e+03 3.765527420042642461e+02 0.000000000000000000e+00
3.741272500000000036e+03 3.765527420042642461e+02 0.000000000000000000e+00
3.741428699999999935e+03 3.765527420042642461e+02 0.000000000000000000e+00
3.741545899999999619e+03 3.765527420042642461e+02 0.000000000000000000e+00
3.741702199999999721e+03 3.765527420042642461e+02 0.000000000000000000e+00
3.741858399999999619e+03 3.765527420042642461e+02 0.000000000000000000e+00
3.742014699999999721e+03 3.765527420042642461e+02 0.000000000000000000e+00
3.742131899999999860e+03 3.765527420042642461e+02 0.000000000000000000e+00
3.742288099999999758e+03 3.765527420042642461e+02 0.000000000000000000e+00
3.742444399999999860e+03 3.765527420042642461e+02 0.000000000000000000e+00
3.742561599999999999e+03 3.765527420042642461e+02 0.000000000000000000e+00
3.742717799999999897e+03 3.765527420042642461e+02 0.000000000000000000e+00
3.719710000000000036e+03 3.766507729211085689e+02 4.345636925327729422e-04
3.719866299999999683e+03 3.766507729211085689e+02 3.104235768939624975e-04
3.719983399999999619e+03 3.766507729211085689e+02 3.709065331364566967e-04
3.720139699999999721e+03 3.766507729211085689e+02 3.595296922764385189e-04
3.720295899999999619e+03 3.766507729211085689e+02 4.212770578641182400e-04
3.720413099999999758e+03 3.766507729211085689e+02 3.300013566291421386e-04
3.720569399999999860e+03 3.766507729211085689e+02 5.000613682350880333e-04
3.720725599999999758e+03 3.766507729211085689e+02 3.187681272076689672e-04
3.720881899999999860e+03 3.766507729211085689e+02 4.822621716199293257e-04
3.720999099999999999e+03 3.766507729211085689e+02 5.784446270256371481e-04
3.721155299999999897e+03 3.766507729211085689e+02 4.488600874680883095e-04
3.721272500000000036e+03 3.766507729211085689e+02 4.428011777881402122e-04
3.721428699999999935e+03 3.766507729211085689e+02 4.551430212575411131e-04
3.721585000000000036e+03 3.766507729211085689e+02 7.134121962185181786e-04
3.721741299999999683e+03 3.766507729211085689e+02 6.522182204258789202e-04
3.721858399999999619e+03 3.766507729211085689e+02 6.259238335399948568e-04
3.722014699999999721e+03 3.766507729211085689e+02 4.365195253423113865e-04
3.722170899999999619e+03 3.766507729211085689e+02 0.000000000000000000e+00
3.722288099999999758e+03 3.766507729211085689e+02 0.000000000000000000e+00
3.722444399999999860e+03 3.766507729211085689e+02 0.000000000000000000e+00
3.722600599999999758e+03 3.766507729211085689e+02 0.000000000000000000e+00
3.722717799999999897e+03 3.766507729211085689e+02 0.000000000000000000e+00
3.722874099999999999e+03 3.766507729211085689e+02 0.000000000000000000e+00
3.723030299999999897e+03 3.766507729211085689e+02 0.000000000000000000e+00
3.723147500000000036e+03 3.766507729211085689e+02 0.000000000000000000e+00
3.723303799999999683e+03 3.766507729211085689e+02 0.000000000000000000e+00
3.723460000000000036e+03 3.766507729211085689e+02 0.000000000000000000e+00
3.723577199999999721e+03 3.766507729211085689e+02 0.000000000000000000e+00
3.723733399999999619e+03 3.766507729211085689e+02 0.000000000000000000e+00
3.723889699999999721e+03 3.766507729211085689e+02 0.000000000000000000e+00
3.724045899999999619e+03 3.766507729211085689e+02 0.000000000000000000e+00
3.724163099999999758e+03 3.766507729211085689e+02 0.000000000000000000e+00
3.724319399999999860e+03 3.766507729211085689e+02 0.000000000000000000e+00
3.724436599999999999e+03 3.766507729211085689e+02 0.000000000000000000e+00
3.724592799999999897e+03 3.766507729211085689e+02 0.000000000000000000e+00
3.724749099999999999e+03 3.766507729211085689e+02 0.000000000000000000e+00
3.724905299999999897e+03 3.766507729211085689e+02 0.000000000000000000e+00
3.725022500000000036e+03 3.766507729211085689e+02 0.000000000000000000e+00
3.725178799999999683e+03 3.766507729211085689e+02 0.000000000000000000e+00
3.725295899999999619e+03 3.766507729211085689e+02 0.000000000000000000e+00
3.725452199999999721e+03 3.766507729211085689e+02 0.000000000000000000e+00
3.725608399999999619e+03 3.766507729211085689e+02 0.000000000000000000e+00
3.725764699999999721e+03 3.766507729211085689e+02 0.000000000000000000e+00
3.725881899999999860e+03 3.766507729211085689e+02 0.000000000000000000e+00
3.726038099999999758e+03 3.766507729211085689e+02 0.000000000000000000e+00
3.726194399999999860e+03 3.766507729211085689e+02 0.000000000000000000e+00
3.726311599999999999e+03 3.766507729211085689e+02 0.000000000000000000e+00
3.726467799999999897e+03 3.766507729211085689e+02 0.000000000000000000e+00
3.726624099999999999e+03 3.766507729211085689e+02 0.000000000000000000e+00
3.726741299999999683e+03 3.766507729211085689e+02 0.000000000000000000e+00
3.726897500000000036e+03 3.766507729211085689e+02 0.000000000000000000e+00
3.727053799999999683e+03 3.766507729211085689e+02 0.000000000000000000e+00
3.727170899999999619e+03 3.766507729211085689e+02 0.000000000000000000e+00
3.727327199999999721e+03 3.766507729211085689e+02 0.000000000000000000e+00
3.727483399999999619e+03 3.766507729211085689e+02 0.000000000000000000e+00
3.727639699999999721e+03 3.766507729211085689e+02 0.000000000000000000e+00
3.727756899999999860e+03 3.766507729211085689e+02 0.000000000000000000e+00
3.727913099999999758e+03 3.766507729211085689e+02 0.000000000000000000e+00
3.728030299999999897e+03 3.766507729211085689e+02 0.000000000000000000e+00
3.728186599999999999e+03 3.766507729211085689e+02 0.000000000000000000e+00
3.728342799999999897e+03 3.766507729211085689e+02 0.000000000000000000e+00
3.728499099999999999e+03 3.766507729211085689e+02 0.000000000000000000e+00
3.728616299999999683e+03 3.766507729211085689e+02 0.000000000000000000e+00
3.728772500000000036e+03 3.766507729211085689e+02 0.000000000000000000e+00
3.728928699999999935e+03 3.766507729211085689e+02 0.000000000000000000e+00
3.729045899999999619e+03 3.766507729211085689e+02 0.000000000000000000e+00
3.729202199999999721e+03 3.766507729211085689e+02 0.000000000000000000e+00
3.729319399999999860e+03 3.766507729211085689e+02 0.000000000000000000e+00
3.729475599999999758e+03 3.766507729211085689e+02 0.000000000000000000e+00
3.729631899999999860e+03 3.766507729211085689e+02 0.000000000000000000e+00
3.729788099999999758e+03 3.766507729211085689e+02 0.000000000000000000e+00
3.729905299999999897e+03 3.766507729211085689e+02 0.000000000000000000e+00
3.730061599999999999e+03 3.766507729211085689e+02 0.000000000000000000e+00
3.730217799999999897e+03 3.766507729211085689e+02 0.000000000000000000e+00
3.730335000000000036e+03 3.766507729211085689e+02 0.000000000000000000e+00
3.730491299999999683e+03 3.766507729211085689e+02 0.000000000000000000e+00
3.730647500000000036e+03 3.766507729211085689e+02 0.000000000000000000e+00
3.730764699999999721e+03 3.766507729211085689e+02 0.000000000000000000e+00
3.730920899999999619e+03 3.766507729211085689e+02 0.000000000000000000e+00
3.731077199999999721e+03 3.766507729211085689e+02 0.000000000000000000e+00
3.731194399999999860e+03 3.766507729211085689e+02 0.000000000000000000e+00
3.731350599999999758e+03 3.766507729211085689e+02 0.000000000000000000e+00
3.731506899999999860e+03 3.766507729211085689e+02 0.000000000000000000e+00
3.731624099999999999e+03 3.766507729211085689e+02 0.000000000000000000e+00
3.731780299999999897e+03 3.766507729211085689e+02 0.000000000000000000e+00
3.731936599999999999e+03 3.766507729211085689e+02 0.000000000000000000e+00
3.732092799999999897e+03 3.766507729211085689e+02 0.000000000000000000e+00
3.732210000000000036e+03 3.766507729211085689e+02 0.000000000000000000e+00
3.732366199999999935e+03 3.766507729211085689e+02 0.000000000000000000e+00
3.732522500000000036e+03 3.766507729211085689e+02 0.000000000000000000e+00
3.732639699999999721e+03 3.766507729211085689e+02 0.000000000000000000e+00
3.732795899999999619e+03 3.766507729211085689e+02 0.000000000000000000e+00
3.732952199999999721e+03 3.766507729211085689e+02 0.000000000000000000e+00
3.733069399999999860e+03 3.766507729211085689e+02 0.000000000000000000e+00
3.733225599999999758e+03 3.766507729211085689e+02 0.000000000000000000e+00
3.733381899999999860e+03 3.766507729211085689e+02 0.000000000000000000e+00
3.733499099999999999e+03 3.766507729211085689e+02 0.000000000000000000e+00
3.733655299999999897e+03 3.766507729211085689e+02 0.000000000000000000e+00
3.733811599999999999e+03 3.766507729211085689e+02 0.000000000000000000e+00
3.733928799999999683e+03 3.766507729211085689e+02 0.000000000000000000e+00
3.734085000000000036e+03 3.766507729211085689e+02 0.000000000000000000e+00
3.734241199999999935e+03 3.766507729211085689e+02 0.000000000000000000e+00
3.734358399999999619e+03 3.766507729211085689e+02 0.000000000000000000e+00
3.734514699999999721e+03 3.766507729211085689e+02 0.000000000000000000e+00
3.734670899999999619e+03 3.766507729211085689e+02 0.000000000000000000e+00
3.734788099999999758e+03 3.766507729211085689e+02 0.000000000000000000e+00
3.734944399999999860e+03 3.766507729211085689e+02 0.000000000000000000e+00
3.735100599999999758e+03 3.766507729211085689e+02 0.000000000000000000e+00
3.735217799999999897e+03 3.766507729211085689e+02 0.000000000000000000e+00
3.735374099999999999e+03 3.766507729211085689e+02 0.000000000000000000e+00
3.735530299999999897e+03 3.766507729211085689e+02 0.000000000000000000e+00
3.735686599999999999e+03 3.766507729211085689e+02 0.000000000000000000e+00
3.735803799999999683e+03 3.766507729211085689e+02 0.000000000000000000e+00
3.735960000000000036e+03 3.766507729211085689e+02 0.000000000000000000e+00
3.736116199999999935e+03 3.766507729211085689e+02 0.000000000000000000e+00
3.736233399999999619e+03 3.766507729211085689e+02 0.000000000000000000e+00
3.736389699999999721e+03 3.766507729211085689e+02 0.000000000000000000e+00
3.736545899999999619e+03 3.766507729211085689e+02 0.000000000000000000e+00
3.736663099999999758e+03 3.766507729211085689e+02 0.000000000000000000e+00
3.736819399999999860e+03 3.766507729211085689e+02 0.000000000000000000e+00
3.736975599999999758e+03 3.766507729211085689e+02 0.000000000000000000e+00
3.737092799999999897e+03 3.766507729211085689e+02 0.000000000000000000e+00
3.737249099999999999e+03 3.766507729211085689e+02 0.000000000000000000e+00
3.737405299999999897e+03 3.766507729211085689e+02 0.000000000000000000e+00
3.737522500000000036e+03 3.766507729211085689e+02 0.000000000000000000e+00
3.737678699999999935e+03 3.766507729211085689e+02 0.000000000000000000e+00
3.737835000000000036e+03 3.766507729211085689e+02 0.000000000000000000e+00
3.737952199999999721e+03 3.766507729211085689e+02 0.000000000000000000e+00
3.738108399999999619e+03 3.766507729211085689e+02 0.000000000000000000e+00
3.738264699999999721e+03 3.766507729211085689e+02 0.000000000000000000e+00
3.738381899999999860e+03 3.766507729211085689e+02 0.000000000000000000e+00
3.738538099999999758e+03 3.766507729211085689e+02 0.000000000000000000e+00
3.738694399999999860e+03 3.766507729211085689e+02 0.000000000000000000e+00
3.738850599999999758e+03 3.766507729211085689e+02 0.000000000000000000e+00
3.738967799999999897e+03 3.766507729211085689e+02 0.000000000000000000e+00
3.739124099999999999e+03 3.766507729211085689e+02 0.000000000000000000e+00
3.739280299999999897e+03 3.766507729211085689e+02 0.000000000000000000e+00
3.739397500000000036e+03 3.766507729211085689e+02 0.000000000000000000e+00
3.739553699999999935e+03 3.766507729211085689e+02 0.000000000000000000e+00
3.739710000000000036e+03 3.766507729211085689e+02 0.000000000000000000e+00
3.739827199999999721e+03 3.766507729211085689e+02 0.000000000000000000e+00
3.739983399999999619e+03 3.766507729211085689e+02 0.000000000000000000e+00
3.740139699999999721e+03 3.766507729211085689e+02 0.000000000000000000e+00
3.740256899999999860e+03 3.766507729211085689e+02 0.000000000000000000e+00
3.740413099999999758e+03 3.766507729211085689e+02 0.000000000000000000e+00
3.740569399999999860e+03 3.766507729211085689e+02 0.000000000000000000e+00
3.740686599999999999e+03 3.766507729211085689e+02 0.000000000000000000e+00
3.740842799999999897e+03 3.766507729211085689e+02 0.000000000000000000e+00
3.740999099999999999e+03 3.766507729211085689e+02 0.000000000000000000e+00
3.741116199999999935e+03 3.766507729211085689e+02 0.000000000000000000e+00
3.741272500000000036e+03 3.766507729211085689e+02 0.000000000000000000e+00
3.741428699999999935e+03 3.766507729211085689e+02 0.000000000000000000e+00
3.741545899999999619e+03 3.766507729211085689e+02 0.000000000000000000e+00
3.741702199999999721e+03 3.766507729211085689e+02 0.000000000000000000e+00
3.741858399999999619e+03 3.766507729211085689e+02 0.000000000000000000e+00
3.742014699999999721e+03 3.766507729211085689e+02 0.000000000000000000e+00
3.742131899999999860e+03 3.766507729211085689e+02 0.000000000000000000e+00
3.742288099999999758e+03 3.766507729211085689e+02 0.000000000000000000e+00
3.742444399999999860e+03 3.766507729211085689e+02 0.000000000000000000e+00
3.742561599999999999e+03 3.766507729211085689e+02 0.000000000000000000e+00
3.742717799999999897e+03 3.766507729211085689e+02 0.000000000000000000e+00
3.719710000000000036e+03 3.767488038379529485e+02 5.181606545896021805e-04
3.719866299999999683e+03 3.767488038379529485e+02 3.428231400166873387e-04
3.719983399999999619e+03 3.767488038379529485e+02 3.994411222622329437e-04
3.720139699999999721e+03 3.767488038379529485e+02 4.079003236135218791e-04
3.720295899999999619e+03 3.767488038379529485e+02 4.899605403323568789e-04
3.720413099999999758e+03 3.767488038379529485e+02 4.018324399381037124e-04
3.720569399999999860e+03 3.767488038379529485e+02 5.748113315036313450e-04
3.720725599999999758e+03 3.767488038379529485e+02 3.768892812354213877e-04
3.720881899999999860e+03 3.767488038379529485e+02 4.852641593379735416e-04
3.720999099999999999e+03 3.767488038379529485e+02 6.364886325162576273e-04
3.721155299999999897e+03 3.767488038379529485e+02 4.660447840923564577e-04
3.721272500000000036e+03 3.767488038379529485e+02 4.803420537605756113e-04
3.721428699999999935e+03 3.767488038379529485e+02 4.798911224918618991e-04
3.721585000000000036e+03 3.767488038379529485e+02 7.191061989694495955e-04
3.721741299999999683e+03 3.767488038379529485e+02 6.809231256264485334e-04
3.721858399999999619e+03 3.767488038379529485e+02 6.732522482769495069e-04
3.722014699999999721e+03 3.767488038379529485e+02 5.025765093515352543e-04
3.722170899999999619e+03 3.767488038379529485e+02 4.976850039765768697e-04
3.722288099999999758e+03 3.767488038379529485e+02 0.000000000000000000e+00
3.722444399999999860e+03 3.767488038379529485e+02 0.000000000000000000e+00
3.722600599999999758e+03 3.767488038379529485e+02 0.000000000000000000e+00
3.722717799999999897e+03 3.767488038379529485e+02 0.000000000000000000e+00
3.722874099999999999e+03 3.767488038379529485e+02 0.000000000000000000e+00
3.723030299999999897e+03 3.767488038379529485e+02 0.000000000000000000e+00
3.723147500000000036e+03 3.767488038379529485e+02 0.000000000000000000e+00
3.723303799999999683e+03 3.767488038379529485e+02 0.000000000000000000e+00
3.723460000000000036e+03 3.767488038379529485e+02 0.000000000000000000e+00
3.723577199999999721e+03 3.767488038379529485e+02 0.000000000000000000e+00
3.723733399999999619e+03 3.767488038379529485e+02 0.000000000000000000e+00
3.723889699999999721e+03 3.767488038379529485e+02 0.000000000000000000e+00
3.724045899999999619e+03 3.767488038379529485e+02 0.000000000000000000e+00
3.724163099999999758e+03 3.767488038379529485e+02 0.000000000000000000e+00
3.724319399999999860e+03 3.767488038379529485e+02 0.000000000000000000e+00
3.724436599999999999e+03 3.767488038379529485e+02 0.000000000000000000e+00
3.724592799999999897e+03 3.767488038379529485e+02 0.000000000000000000e+00
3.724749099999999999e+03 3.767488038379529485e+02 0.000000000000000000e+00
3.724905299999999897e+03 3.767488038379529485e+02 0.000000000000000000e+00
3.725022500000000036e+03 3.767488038379529485e+02 0.000000000000000000e+00
3.725178799999999683e+03 3.767488038379529485e+02 0.000000000000000000e+00
3.725295899999999619e+03 3.767488038379529485e+02 0.000000000000000000e+00
3.725452199999999721e+03 3.767488038379529485e+02 0.000000000000000000e+00
3.725608399999999619e+03 3.767488038379529485e+02 0.000000000000000000e+00
3.725764699999999721e+03 3.767488038379529485e+02 0.000000000000000000e+00
3.725881899999999860e+03 3.767488038379529485e+02 0.000000000000000000e+00
3.726038099999999758e+03 3.767488038379529485e+02 0.000000000000000000e+00
3.726194399999999860e+03 3.767488038379529485e+02 0.000000000000000000e+00
3.726311599999999999e+03 3.767488038379529485e+02 0.000000000000000000e+00
3.726467799999999897e+03 3.767488038379529485e+02 0.000000000000000000e+00
3.726624099999999999e+03 3.767488038379529485e+02 0.000000000000000000e+00
3.726741299999999683e+03 3.767488038379529485e+02 0.000000000000000000e+00
3.726897500000000036e+03 3.767488038379529485e+02 0.000000000000000000e+00
3.727053799999999683e+03 3.767488038379529485e+02 0.000000000000000000e+00
3.727170899999999619e+03 3.767488038379529485e+02 0.000000000000000000e+00
3.727327199999999721e+03 3.767488038379529485e+02 0.000000000000000000e+00
3.727483399999999619e+03 3.767488038379529485e+02 0.000000000000000000e+00
3.727639699999999721e+03 3.767488038379529485e+02 0.000000000000000000e+00
3.727756899999999860e+03 3.767488038379529485e+02 0.000000000000000000e+00
3.727913099999999758e+03 3.767488038379529485e+02 0.000000000000000000e+00
3.728030299999999897e+03 3.767488038379529485e+02 0.000000000000000000e+00
3.728186599999999999e+03 3.767488038379529485e+02 0.000000000000000000e+00
3.728342799999999897e+03 3.767488038379529485e+02 0.000000000000000000e+00
3.728499099999999999e+03 3.767488038379529485e+02 0.000000000000000000e+00
3.728616299999999683e+03 3.767488038379529485e+02 0.000000000000000000e+00
3.728772500000000036e+03 3.767488038379529485e+02 0.000000000000000000e+00
3.728928699999999935e+03 3.767488038379529485e+02 0.000000000000000000e+00
3.729045899999999619e+03 3.767488038379529485e+02 0.000000000000000000e+00
3.729202199999999721e+03 3.767488038379529485e+02 0.000000000000000000e+00
3.729319399999999860e+03 3.767488038379529485e+02 0.000000000000000000e+00
3.729475599999999758e+03 3.767488038379529485e+02 0.000000000000000000e+00
3.729631899999999860e+03 3.767488038379529485e+02 0.000000000000000000e+00
3.729788099999999758e+03 3.767488038379529485e+02 0.000000000000000000e+00
3.729905299999999897e+03 3.767488038379529485e+02 0.000000000000000000e+00
3.730061599999999999e+03 3.767488038379529485e+02 0.000000000000000000e+00
3.730217799999999897e+03 3.767488038379529485e+02 0.000000000000000000e+00
3.730335000000000036e+03 3.767488038379529485e+02 0.000000000000000000e+00
3.730491299999999683e+03 3.767488038379529485e+02 0.000000000000000000e+00
3.730647500000000036e+03 3.767488038379529485e+02 0.000000000000000000e+00
3.730764699999999721e+03 3.767488038379529485e+02 0.000000000000000000e+00
3.730920899999999619e+03 3.767488038379529485e+02 0.000000000000000000e+00
3.731077199999999721e+03 3.767488038379529485e+02 0.000000000000000000e+00
3.731194399999999860e+03 3.767488038379529485e+02 0.000000000000000000e+00
3.731350599999999758e+03 3.767488038379529485e+02 0.000000000000000000e+00
3.731506899999999860e+03 3.767488038379529485e+02 0.000000000000000000e+00
3.731624099999999999e+03 3.767488038379529485e+02 0.000000000000000000e+00
3.731780299999999897e+03 3.767488038379529485e+02 0.000000000000000000e+00
3.731936599999999999e+03 3.767488038379529485e+02 0.000000000000000000e+00
3.732092799999999897e+03 3.767488038379529485e+02 0.000000000000000000e+00
3.732210000000000036e+03 3.767488038379529485e+02 0.000000000000000000e+00
3.732366199999999935e+03 3.767488038379529485e+02 0.000000000000000000e+00
3.732522500000000036e+03 3.767488038379529485e+02 0.000000000000000000e+00
3.732639699999999721e+03 3.767488038379529485e+02 0.000000000000000000e+00
3.732795899999999619e+03 3.767488038379529485e+02 0.000000000000000000e+00
3.732952199999999721e+03 3.767488038379529485e+02 0.000000000000000000e+00
3.733069399999999860e+03 3.767488038379529485e+02 0.000000000000000000e+00
3.733225599999999758e+03 3.767488038379529485e+02 0.000000000000000000e+00
3.733381899999999860e+03 3.767488038379529485e+02 0.000000000000000000e+00
3.733499099999999999e+03 3.767488038379529485e+02 0.000000000000000000e+00
3.733655299999999897e+03 3.767488038379529485e+02 0.000000000000000000e+00
3.733811599999999999e+03 3.767488038379529485e+02 0.000000000000000000e+00
3.733928799999999683e+03 3.767488038379529485e+02 0.000000000000000000e+00
3.734085000000000036e+03 3.767488038379529485e+02 0.000000000000000000e+00
3.734241199999999935e+03 3.767488038379529485e+02 0.000000000000000000e+00
3.734358399999999619e+03 3.767488038379529485e+02 0.000000000000000000e+00
3.734514699999999721e+03 3.767488038379529485e+02 0.000000000000000000e+00
3.734670899999999619e+03 3.767488038379529485e+02 0.000000000000000000e+00
3.734788099999999758e+03 3.767488038379529485e+02 0.000000000000000000e+00
3.734944399999999860e+03 3.767488038379529485e+02 0.000000000000000000e+00
3.735100599999999758e+03 3.767488038379529485e+02 0.000000000000000000e+00
3.735217799999999897e+03 3.767488038379529485e+02 0.000000000000000000e+00
3.735374099999999999e+03 3.767488038379529485e+02 0.000000000000000000e+00
3.735530299999999897e+03 3.767488038379529485e+02 0.000000000000000000e+00
3.735686599999999999e+03 3.767488038379529485e+02 0.000000000000000000e+00
3.735803799999999683e+03 3.767488038379529485e+02 0.000000000000000000e+00
3.735960000000000036e+03 3.767488038379529485e+02 0.000000000000000000e+00
3.736116199999999935e+03 3.767488038379529485e+02 0.000000000000000000e+00
3.736233399999999619e+03 3.767488038379529485e+02 0.000000000000000000e+00
3.736389699999999721e+03 3.767488038379529485e+02 0.000000000000000000e+00
3.736545899999999619e+03 3.767488038379529485e+02 0.000000000000000000e+00
3.736663099999999758e+03 3.767488038379529485e+02 0.000000000000000000e+00
3.736819399999999860e+03 3.767488038379529485e+02 0.000000000000000000e+00
3.736975599999999758e+03 3.767488038379529485e+02 0.000000000000000000e+00
3.737092799999999897e+03 3.767488038379529485e+02 0.000000000000000000e+00
3.737249099999999999e+03 3.767488038379529485e+02 0.000000000000000000e+00
3.737405299999999897e+03 3.767488038379529485e+02 0.000000000000000000e+00
3.737522500000000036e+03 3.767488038379529485e+02 0.000000000000000000e+00
3.737678699999999935e+03 3.767488038379529485e+02 0.000000000000000000e+00
3.737835000000000036e+03 3.767488038379529485e+02 0.000000000000000000e+00
3.737952199999999721e+03 3.767488038379529485e+02 0.000000000000000000e+00
3.738108399999999619e+03 3.767488038379529485e+02 0.000000000000000000e+00
3.738264699999999721e+03 3.767488038379529485e+02 0.000000000000000000e+00
3.738381899999999860e+03 3.767488038379529485e+02 0.000000000000000000e+00
3.738538099999999758e+03 3.767488038379529485e+02 0.000000000000000000e+00
3.738694399999999860e+03 3.767488038379529485e+02 0.000000000000000000e+00
3.738850599999999758e+03 3.767488038379529485e+02 0.000000000000000000e+00
3.738967799999999897e+03 3.767488038379529485e+02 0.000000000000000000e+00
3.739124099999999999e+03 3.767488038379529485e+02 0.000000000000000000e+00
3.739280299999999897e+03 3.767488038379529485e+02 0.000000000000000000e+00
3.739397500000000036e+03 3.767488038379529485e+02 0.000000000000000000e+00
3.739553699999999935e+03 3.767488038379529485e+02 0.000000000000000000e+00
3.739710000000000036e+03 3.767488038379529485e+02 0.000000000000000000e+00
3.739827199999999721e+03 3.767488038379529485e+02 0.000000000000000000e+00
3.739983399999999619e+03 3.767488038379529485e+02 0.000000000000000000e+00
3.740139699999999721e+03 3.767488038379529485e+02 0.000000000000000000e+00
3.740256899999999860e+03 3.767488038379529485e+02 0.000000000000000000e+00
3.740413099999999758e+03 3.767488038379529485e+02 0.000000000000000000e+00
3.740569399999999860e+03 3.767488038379529485e+02 0.000000000000000000e+00
3.740686599999999999e+03 3.767488038379529485e+02 0.000000000000000000e+00
3.740842799999999897e+03 3.767488038379529485e+02 0.000000000000000000e+00
3.740999099999999999e+03 3.767488038379529485e+02 0.000000000000000000e+00
3.741116199999999935e+03 3.767488038379529485e+02 0.000000000000000000e+00
3.741272500000000036e+03 3.767488038379529485e+02 0.000000000000000000e+00
3.741428699999999935e+03 3.767488038379529485e+02 0.000000000000000000e+00
3.741545899999999619e+03 3.767488038379529485e+02 0.000000000000000000e+00
3.741702199999999721e+03 3.767488038379529485e+02 0.000000000000000000e+00
3.741858399999999619e+03 3.767488038379529485e+02 0.000000000000000000e+00
3.742014699999999721e+03 3.767488038379529485e+02 0.000000000000000000e+00
3.742131899999999860e+03 3.767488038379529485e+02 0.000000000000000000e+00
3.742288099999999758e+03 3.767488038379529485e+02 0.000000000000000000e+00
3.742444399999999860e+03 3.767488038379529485e+02 0.000000000000000000e+00
3.742561599999999999e+03 3.767488038379529485e+02 0.000000000000000000e+00
3.742717799999999897e+03 3.767488038379529485e+02 0.000000000000000000e+00
3.719710000000000036e+03 3.768468347547972712e+02 5.867500933918043046e-04
3.719866299999999683e+03 3.768468347547972712e+02 3.752227031394122342e-04
3.719983399999999619e+03 3.768468347547972712e+02 4.279757113880092992e-04
3.720139699999999721e+03 3.768468347547972712e+02 4.583028975478261593e-04
3.720295899999999619e+03 3.768468347547972712e+02 5.563633625959367142e-04
3.720413099999999758e+03 3.768468347547972712e+02 4.736635232470652861e-04
3.720569399999999860e+03 3.768468347547972712e+02 6.495612947721745483e-04
3.720725599999999758e+03 3.768468347547972712e+02 5.054288031990719632e-04
3.720881899999999860e+03 3.768468347547972712e+02 4.882661470560178117e-04
3.720999099999999999e+03 3.768468347547972712e+02 6.945326380068782149e-04
3.721155299999999897e+03 3.768468347547972712e+02 4.764940266578711640e-04
3.721272500000000036e+03 3.768468347547972712e+02 5.270846109232496350e-04
3.721428699999999935e+03 3.768468347547972712e+02 5.046392237261826310e-04
3.721585000000000036e+03 3.768468347547972712e+02 7.248002017203809041e-04
3.721741299999999683e+03 3.768468347547972712e+02 6.644181177783638377e-04
3.721858399999999619e+03 3.768468347547972712e+02 7.341587605524552704e-04
3.722014699999999721e+03 3.768468347547972712e+02 5.686334933607589594e-04
3.722170899999999619e+03 3.768468347547972712e+02 5.378469341076966021e-04
3.722288099999999758e+03 3.768468347547972712e+02 7.814458357593970965e-04
3.722444399999999860e+03 3.768468347547972712e+02 0.000000000000000000e+00
3.722600599999999758e+03 3.768468347547972712e+02 0.000000000000000000e+00
3.722717799999999897e+03 3.768468347547972712e+02 0.000000000000000000e+00
3.722874099999999999e+03 3.768468347547972712e+02 0.000000000000000000e+00
3.723030299999999897e+03 3.768468347547972712e+02 0.000000000000000000e+00
3.723147500000000036e+03 3.768468347547972712e+02 0.000000000000000000e+00
3.723303799999999683e+03 3.768468347547972712e+02 0.000000000000000000e+00
3.723460000000000036e+03 3.768468347547972712e+02 0.000000000000000000e+00
3.723577199999999721e+03 3.768468347547972712e+02 0.000000000000000000e+00
3.723733399999999619e+03 3.768468347547972712e+02 0.000000000000000000e+00
3.723889699999999721e+03 3.768468347547972712e+02 0.000000000000000000e+00
3.724045899999999619e+03 3.768468347547972712e+02 0.000000000000000000e+00
3.724163099999999758e+03 3.768468347547972712e+02 0.000000000000000000e+00
3.724319399999999860e+03 3.768468347547972712e+02 0.000000000000000000e+00
3.724436599999999999e+03 3.768468347547972712e+02 0.000000000000000000e+00
3.724592799999999897e+03 3.768468347547972712e+02 0.000000000000000000e+00
3.724749099999999999e+03 3.768468347547972712e+02 0.000000000000000000e+00
3.724905299999999897e+03 3.768468347547972712e+02 0.000000000000000000e+00
3.725022500000000036e+03 3.768468347547972712e+02 0.000000000000000000e+00
3.725178799999999683e+03 3.768468347547972712e+02 0.000000000000000000e+00
3.725295899999999619e+03 3.768468347547972712e+02 0.000000000000000000e+00
3.725452199999999721e+03 3.768468347547972712e+02 0.000000000000000000e+00
3.725608399999999619e+03 3.768468347547972712e+02 0.000000000000000000e+00
3.725764699999999721e+03 3.768468347547972712e+02 0.000000000000000000e+00
3.725881899999999860e+03 3.768468347547972712e+02 0.000000000000000000e+00
3.726038099999999758e+03 3.768468347547972712e+02 0.000000000000000000e+00
3.726194399999999860e+03 3.768468347547972712e+02 0.000000000000000000e+00
3.726311599999999999e+03 3.768468347547972712e+02 0.000000000000000000e+00
3.726467799999999897e+03 3.768468347547972712e+02 0.000000000000000000e+00
3.726624099999999999e+03 3.768468347547972712e+02 0.000000000000000000e+00
3.726741299999999683e+03 3.768468347547972712e+02 0.000000000000000000e+00
3.726897500000000036e+03 3.768468347547972712e+02 0.000000000000000000e+00
3.727053799999999683e+03 3.768468347547972712e+02 0.000000000000000000e+00
3.727170899999999619e+03 3.768468347547972712e+02 0.000000000000000000e+00
3.727327199999999721e+03 3.768468347547972712e+02 0.000000000000000000e+00
3.727483399999999619e+03 3.768468347547972712e+02 0.000000000000000000e+00
3.727639699999999721e+03 3.768468347547972712e+02 0.000000000000000000e+00
3.727756899999999860e+03 3.768468347547972712e+02 0.000000000000000000e+00
3.727913099999999758e+03 3.768468347547972712e+02 0.000000000000000000e+00
3.728030299999999897e+03 3.768468347547972712e+02 0.000000000000000000e+00
3.728186599999999999e+03 3.768468347547972712e+02 0.000000000000000000e+00
3.728342799999999897e+03 3.768468347547972712e+02 0.000000000000000000e+00
3.728499099999999999e+03 3.768468347547972712e+02 0.000000000000000000e+00
3.728616299999999683e+03 3.768468347547972712e+02 0.000000000000000000e+00
3.728772500000000036e+03 3.768468347547972712e+02 0.000000000000000000e+00
3.728928699999999935e+03 3.768468347547972712e+02 0.000000000000000000e+00
3.729045899999999619e+03 3.768468347547972712e+02 0.000000000000000000e+00
3.729202199999999721e+03 3.768468347547972712e+02 0.000000000000000000e+00
3.729319399999999860e+03 3.768468347547972712e+02 0.000000000000000000e+00
3.729475599999999758e+03 3.768468347547972712e+02 0.000000000000000000e+00
3.729631899999999860e+03 3.768468347547972712e+02 0.000000000000000000e+00
3.729788099999999758e+03 3.768468347547972712e+02 0.000000000000000000e+00
3.729905299999999897e+03 3.768468347547972712e+02 0.000000000000000000e+00
3.730061599999999999e+03 3.768468347547972712e+02 0.000000000000000000e+00
3.730217799999999897e+03 3.768468347547972712e+02 0.000000000000000000e+00
3.730335000000000036e+03 3.768468347547972712e+02 0.000000000000000000e+00
3.730491299999999683e+03 3.768468347547972712e+02 0.000000000000000000e+00
3.730647500000000036e+03 3.768468347547972712e+02 0.000000000000000000e+00
3.730764699999999721e+03 3.768468347547972712e+02 0.000000000000000000e+00
3.730920899999999619e+03 3.768468347547972712e+02 0.000000000000000000e+00
3.731077199999999721e+03 3.768468347547972712e+02 0.000000000000000000e+00
3.731194399999999860e+03 3.768468347547972712e+02 0.000000000000000000e+00
3.731350599999999758e+03 3.768468347547972712e+02 0.000000000000000000e+00
3.731506899999999860e+03 3.768468347547972712e+02 0.000000000000000000e+00
3.731624099999999999e+03 3.768468347547972712e+02 0.000000000000000000e+00
3.731780299999999897e+03 3.768468347547972712e+02 0.000000000000000000e+00
3.731936599999999999e+03 3.768468347547972712e+02 0.000000000000000000e+00
3.732092799999999897e+03 3.768468347547972712e+02 0.000000000000000000e+00
3.732210000000000036e+03 3.768468347547972712e+02 0.000000000000000000e+00
3.732366199999999935e+03 3.768468347547972712e+02 0.000000000000000000e+00
3.732522500000000036e+03 3.768468347547972712e+02 0.000000000000000000e+00
3.732639699999999721e+03 3.768468347547972712e+02 0.000000000000000000e+00
3.732795899999999619e+03 3.768468347547972712e+02 0.000000000000000000e+00
3.732952199999999721e+03 3.768468347547972712e+02 0.000000000000000000e+00
3.733069399999999860e+03 3.768468347547972712e+02 0.000000000000000000e+00
3.733225599999999758e+03 3.768468347547972712e+02 0.000000000000000000e+00
3.733381899999999860e+03 3.768468347547972712e+02 0.000000000000000000e+00
3.733499099999999999e+03 3.768468347547972712e+02 0.000000000000000000e+00
3.733655299999999897e+03 3.768468347547972712e+02 0.000000000000000000e+00
3.733811599999999999e+03 3.768468347547972712e+02 0.000000000000000000e+00
3.733928799999999683e+03 3.768468347547972712e+02 0.000000000000000000e+00
3.734085000000000036e+03 3.768468347547972712e+02 0.000000000000000000e+00
3.734241199999999935e+03 3.768468347547972712e+02 0.000000000000000000e+00
3.734358399999999619e+03 3.768468347547972712e+02 0.000000000000000000e+00
3.734514699999999721e+03 3.768468347547972712e+02 0.000000000000000000e+00
3.734670899999999619e+03 3.768468347547972712e+02 0.000000000000000000e+00
3.734788099999999758e+03 3.768468347547972712e+02 0.000000000000000000e+00
3.734944399999999860e+03 3.768468347547972712e+02 0.000000000000000000e+00
3.735100599999999758e+03 3.768468347547972712e+02 0.000000000000000000e+00
3.735217799999999897e+03 3.768468347547972712e+02 0.000000000000000000e+00
3.735374099999999999e+03 3.768468347547972712e+02 0.000000000000000000e+00
3.735530299999999897e+03 3.768468347547972712e+02 0.000000000000000000e+00
3.735686599999999999e+03 3.768468347547972712e+02 0.000000000000000000e+00
3.735803799999999683e+03 3.768468347547972712e+02 0.000000000000000000e+00
3.735960000000000036e+03 3.768468347547972712e+02 0.000000000000000000e+00
3.736116199999999935e+03 3.768468347547972712e+02 0.000000000000000000e+00
3.736233399999999619e+03 3.768468347547972712e+02 0.000000000000000000e+00
3.736389699999999721e+03 3.768468347547972712e+02 0.000000000000000000e+00
3.736545899999999619e+03 3.768468347547972712e+02 0.000000000000000000e+00
3.736663099999999758e+03 3.768468347547972712e+02 0.000000000000000000e+00
3.736819399999999860e+03 3.768468347547972712e+02 0.000000000000000000e+00
3.736975599999999758e+03 3.768468347547972712e+02 0.000000000000000000e+00
3.737092799999999897e+03 3.768468347547972712e+02 0.000000000000000000e+00
3.737249099999999999e+03 3.768468347547972712e+02 0.000000000000000000e+00
3.737405299999999897e+03 3.768468347547972712e+02 0.000000000000000000e+00
3.737522500000000036e+03 3.768468347547972712e+02 0.000000000000000000e+00
3.737678699999999935e+03 3.768468347547972712e+02 0.000000000000000000e+00
3.737835000000000036e+03 3.768468347547972712e+02 0.000000000000000000e+00
3.737952199999999721e+03 3.768468347547972712e+02 0.000000000000000000e+00
3.738108399999999619e+03 3.768468347547972712e+02 0.000000000000000000e+00
3.738264699999999721e+03 3.768468347547972712e+02 0.000000000000000000e+00
3.738381899999999860e+03 3.768468347547972712e+02 0.000000000000000000e+00
3.738538099999999758e+03 3.768468347547972712e+02 0.000000000000000000e+00
3.738694399999999860e+03 3.768468347547972712e+02 0.000000000000000000e+00
3.738850599999999758e+03 3.768468347547972712e+02 0.000000000000000000e+00
3.738967799999999897e+03 3.768468347547972712e+02 0.000000000000000000e+00
3.739124099999999999e+03 3.768468347547972712e+02 0.000000000000000000e+00
3.739280299999999897e+03 3.768468347547972712e+02 0.000000000000000000e+00
3.739397500000000036e+03 3.768468347547972712e+02 0.000000000000000000e+00
3.739553699999999935e+03 3.768468347547972712e+02 0.000000000000000000e+00
3.739710000000000036e+03 3.768468347547972712e+02 0.000000000000000000e+00
3.739827199999999721e+03 3.768468347547972712e+02 0.000000000000000000e+00
3.739983399999999619e+03 3.768468347547972712e+02 0.000000000000000000e+00
3.740139699999999721e+03 3.768468347547972712e+02 0.000000000000000000e+00
3.740256899999999860e+03 3.768468347547972712e+02 0.000000000000000000e+00
3.740413099999999758e+03 3.768468347547972712e+02 0.000000000000000000e+00
3.740569399999999860e+03 3.768468347547972712e+02 0.000000000000000000e+00
3.740686599999999999e+03 3.768468347547972712e+02 0.000000000000000000e+00
3.740842799999999897e+03 3.768468347547972712e+02 0.000000000000000000e+00
3.740999099999999999e+03 3.768468347547972712e+02 0.000000000000000000e+00
3.741116199999999935e+03 3.768468347547972712e+02 0.000000000000000000e+00
3.741272500000000036e+03 3.768468347547972712e+02 0.000000000000000000e+00
3.741428699999999935e+03 3.768468347547972712e+02 0.000000000000000000e+00
3.741545899999999619e+03 3.768468347547972712e+02 0.000000000000000000e+00
3.741702199999999721e+03 3.768468347547972712e+02 0.000000000000000000e+00
3.741858399999999619e+03 3.768468347547972712e+02 0.000000000000000000e+00
3.742014699999999721e+03 3.768468347547972712e+02 0.000000000000000000e+00
3.742131899999999860e+03 3.768468347547972712e+02 0.000000000000000000e+00
3.742288099999999758e+03 3.768468347547972712e+02 0.000000000000000000e+00
3.742444399999999860e+03 3.768468347547972712e+02 0.000000000000000000e+00
3.742561599999999999e+03 3.768468347547972712e+02 0.000000000000000000e+00
3.742717799999999897e+03 3.768468347547972712e+02 0.000000000000000000e+00
3.719710000000000036e+03 3.769448656716415940e+02 6.553395321940063203e-04
3.719866299999999683e+03 3.769448656716415940e+02 4.699599830852385857e-04
3.719983399999999619e+03 3.769448656716415940e+02 4.565103005137856546e-04
3.720139699999999721e+03 3.769448656716415940e+02 5.087054714821303853e-04
3.720295899999999619e+03 3.769448656716415940e+02 6.175024866782658547e-04
3.720413099999999758e+03 3.769448656716415940e+02 5.412478302768995502e-04
3.720569399999999860e+03 3.769448656716415940e+02 7.243112580407179684e-04
3.720725599999999758e+03 3.769448656716415940e+02 6.339683251627225387e-04
3.720881899999999860e+03 3.769448656716415940e+02 5.446284829719009882e-04
3.720999099999999999e+03 3.769448656716415940e+02 7.525766434974988026e-04
3.721155299999999897e+03 3.769448656716415940e+02 4.869432692233858703e-04
3.721272500000000036e+03 3.769448656716415940e+02 5.777491133092660641e-04
3.721428699999999935e+03 3.769448656716415940e+02 5.365411839470031084e-04
3.721585000000000036e+03 3.769448656716415940e+02 7.304942044713125379e-04
3.721741299999999683e+03 3.769448656716415940e+02 6.479131099302790336e-04
3.721858399999999619e+03 3.769448656716415940e+02 8.262520761526917674e-04
3.722014699999999721e+03 3.769448656716415940e+02 6.346904773699828814e-04
3.722170899999999619e+03 3.769448656716415940e+02 5.780088642388164430e-04
3.722288099999999758e+03 3.769448656716415940e+02 7.805071484225176029e-04
3.722444399999999860e+03 3.769448656716415940e+02 1.003157790462183953e-03
3.722600599999999758e+03 3.769448656716415940e+02 0.000000000000000000e+00
3.722717799999999897e+03 3.769448656716415940e+02 0.000000000000000000e+00
3.722874099999999999e+03 3.769448656716415940e+02 0.000000000000000000e+00
3.723030299999999897e+03 3.769448656716415940e+02 0.000000000000000000e+00
3.723147500000000036e+03 3.769448656716415940e+02 0.000000000000000000e+00
3.723303799999999683e+03 3.769448656716415940e+02 0.000000000000000000e+00
3.723460000000000036e+03 3.769448656716415940e+02 0.000000000000000000e+00
3.723577199999999721e+03 3.769448656716415940e+02 0.000000000000000000e+00
3.723733399999999619e+03 3.769448656716415940e+02 0.000000000000000000e+00
3.723889699999999721e+03 3.769448656716415940e+02 0.000000000000000000e+00
3.724045899999999619e+03 3.769448656716415940e+02 0.000000000000000000e+00
3.724163099999999758e+03 3.769448656716415940e+02 0.000000000000000000e+00
3.724319399999999860e+03 3.769448656716415940e+02 0.000000000000000000e+00
3.724436599999999999e+03 3.769448656716415940e+02 0.000000000000000000e+00
3.724592799999999897e+03 3.769448656716415940e+02 0.000000000000000000e+00
3.724749099999999999e+03 3.769448656716415940e+02 0.000000000000000000e+00
3.724905299999999897e+03 3.769448656716415940e+02 0.000000000000000000e+00
3.725022500000000036e+03 3.769448656716415940e+02 0.000000000000000000e+00
3.725178799999999683e+03 3.769448656716415940e+02 0.000000000000000000e+00
3.725295899999999619e+03 3.769448656716415940e+02 0.000000000000000000e+00
3.725452199999999721e+03 3.769448656716415940e+02 0.000000000000000000e+00
3.725608399999999619e+03 3.769448656716415940e+02 0.000000000000000000e+00
3.725764699999999721e+03 3.769448656716415940e+02 0.000000000000000000e+00
3.725881899999999860e+03 3.769448656716415940e+02 0.000000000000000000e+00
3.726038099999999758e+03 3.769448656716415940e+02 0.000000000000000000e+00
3.726194399999999860e+03 3.769448656716415940e+02 0.000000000000000000e+00
3.726311599999999999e+03 3.769448656716415940e+02 0.000000000000000000e+00
3.726467799999999897e+03 3.769448656716415940e+02 0.000000000000000000e+00
3.726624099999999999e+03 3.769448656716415940e+02 0.000000000000000000e+00
3.726741299999999683e+03 3.769448656716415940e+02 0.000000000000000000e+00
3.726897500000000036e+03 3.769448656716415940e+02 0.000000000000000000e+00
3.727053799999999683e+03 3.769448656716415940e+02 0.000000000000000000e+00
3.727170899999999619e+03 3.769448656716415940e+02 0.000000000000000000e+00
3.727327199999999721e+03 3.769448656716415940e+02 0.000000000000000000e+00
3.727483399999999619e+03 3.769448656716415940e+02 0.000000000000000000e+00
3.727639699999999721e+03 3.769448656716415940e+02 0.000000000000000000e+00
3.727756899999999860e+03 3.769448656716415940e+02 0.000000000000000000e+00
3.727913099999999758e+03 3.769448656716415940e+02 0.000000000000000000e+00
3.728030299999999897e+03 3.769448656716415940e+02 0.000000000000000000e+00
3.728186599999999999e+03 3.769448656716415940e+02 0.000000000000000000e+00
3.728342799999999897e+03 3.769448656716415940e+02 0.000000000000000000e+00
3.728499099999999999e+03 3.769448656716415940e+02 0.000000000000000000e+00
3.728616299999999683e+03 3.769448656716415940e+02 0.000000000000000000e+00
3.728772500000000036e+03 3.769448656716415940e+02 0.000000000000000000e+00
3.728928699999999935e+03 3.769448656716415940e+02 0.000000000000000000e+00
3.729045899999999619e+03 3.769448656716415940e+02 0.000000000000000000e+00
3.729202199999999721e+03 3.769448656716415940e+02 0.000000000000000000e+00
3.729319399999999860e+03 3.769448656716415940e+02 0.000000000000000000e+00
3.729475599999999758e+03 3.769448656716415940e+02 0.000000000000000000e+00
3.729631899999999860e+03 3.769448656716415940e+02 0.000000000000000000e+00
3.729788099999999758e+03 3.769448656716415940e+02 0.000000000000000000e+00
3.729905299999999897e+03 3.769448656716415940e+02 0.000000000000000000e+00
3.730061599999999999e+03 3.769448656716415940e+02 0.000000000000000000e+00
3.730217799999999897e+03 3.769448656716415940e+02 0.000000000000000000e+00
3.730335000000000036e+03 3.769448656716415940e+02 0.000000000000000000e+00
3.730491299999999683e+03 3.769448656716415940e+02 0.000000000000000000e+00
3.730647500000000036e+03 3.769448656716415940e+02 0.000000000000000000e+00
3.730764699999999721e+03 3.769448656716415940e+02 0.000000000000000000e+00
3.730920899999999619e+03 3.769448656716415940e+02 0.000000000000000000e+00
3.731077199999999721e+03 3.769448656716415940e+02 0.000000000000000000e+00
3.731194399999999860e+03 3.769448656716415940e+02 0.000000000000000000e+00
3.731350599999999758e+03 3.769448656716415940e+02 0.000000000000000000e+00
3.731506899999999860e+03 3.769448656716415940e+02 0.000000000000000000e+00
3.731624099999999999e+03 3.769448656716415940e+02 0.000000000000000000e+00
3.731780299999999897e+03 3.769448656716415940e+02 0.000000000000000000e+00
3.731936599999999999e+03 3.769448656716415940e+02 0.000000000000000000e+00
3.732092799999999897e+03 3.769448656716415940e+02 0.000000000000000000e+00
3.732210000000000036e+03 3.769448656716415940e+02 0.000000000000000000e+00
3.732366199999999935e+03 3.769448656716415940e+02 0.000000000000000000e+00
3.732522500000000036e+03 3.769448656716415940e+02 0.000000000000000000e+00
3.732639699999999721e+03 3.769448656716415940e+02 0.000000000000000000e+00
3.732795899999999619e+03 3.769448656716415940e+02 0.000000000000000000e+00
3.732952199999999721e+03 3.769448656716415940e+02 0.000000000000000000e+00
3.733069399999999860e+03 3.769448656716415940e+02 0.000000000000000000e+00
3.733225599999999758e+03 3.769448656716415940e+02 0.000000000000000000e+00
3.733381899999999860e+03 3.769448656716415940e+02 0.000000000000000000e+00
3.733499099999999999e+03 3.769448656716415940e+02 0.000000000000000000e+00
3.733655299999999897e+03 3.769448656716415940e+02 0.000000000000000000e+00
3.733811599999999999e+03 3.769448656716415940e+02 0.000000000000000000e+00
3.733928799999999683e+03 3.769448656716415940e+02 0.000000000000000000e+00
3.734085000000000036e+03 3.769448656716415940e+02 0.000000000000000000e+00
3.734241199999999935e+03 3.769448656716415940e+02 0.000000000000000000e+00
3.734358399999999619e+03 3.769448656716415940e+02 0.000000000000000000e+00
3.734514699999999721e+03 3.769448656716415940e+02 0.000000000000000000e+00
3.734670899999999619e+03 3.769448656716415940e+02 0.000000000000000000e+00
3.734788099999999758e+03 3.769448656716415940e+02 0.000000000000000000e+00
3.734944399999999860e+03 3.769448656716415940e+02 0.000000000000000000e+00
3.735100599999999758e+03 3.769448656716415940e+02 0.000000000000000000e+00
3.735217799999999897e+03 3.769448656716415940e+02 0.000000000000000000e+00
3.735374099999999999e+03 3.769448656716415940e+02 0.000000000000000000e+00
3.735530299999999897e+03 3.769448656716415940e+02 0.000000000000000000e+00
3.735686599999999999e+03 3.769448656716415940e+02 0.000000000000000000e+00
3.735803799999999683e+03 3.769448656716415940e+02 0.000000000000000000e+00
3.735960000000000036e+03 3.769448656716415940e+02 0.000000000000000000e+00
3.736116199999999935e+03 3.769448656716415940e+02 0.000000000000000000e+00
3.736233399999999619e+03 3.769448656716415940e+02 0.000000000000000000e+00
3.736389699999999721e+03 3.769448656716415940e+02 0.000000000000000000e+00
3.736545899999999619e+03 3.769448656716415940e+02 0.000000000000000000e+00
3.736663099999999758e+03 3.769448656716415940e+02 0.000000000000000000e+00
3.736819399999999860e+03 3.769448656716415940e+02 0.000000000000000000e+00
3.736975599999999758e+03 3.769448656716415940e+02 0.000000000000000000e+00
3.737092799999999897e+03 3.769448656716415940e+02 0.000000000000000000e+00
3.737249099999999999e+03 3.769448656716415940e+02 0.000000000000000000e+00
3.737405299999999897e+03 3.769448656716415940e+02 0.000000000000000000e+00
3.737522500000000036e+03 3.769448656716415940e+02 0.000000000000000000e+00
3.737678699999999935e+03 3.769448656716415940e+02 0.000000000000000000e+00
3.737835000000000036e+03 3.769448656716415940e+02 0.000000000000000000e+00
3.737952199999999721e+03 3.769448656716415940e+02 0.000000000000000000e+00
3.738108399999999619e+03 3.769448656716415940e+02 0.000000000000000000e+00
3.738264699999999721e+03 3.769448656716415940e+02 0.000000000000000000e+00
3.738381899999999860e+03 3.769448656716415940e+02 0.000000000000000000e+00
3.738538099999999758e+03 3.769448656716415940e+02 0.000000000000000000e+00
3.738694399999999860e+03 3.769448656716415940e+02 0.000000000000000000e+00
3.738850599999999758e+03 3.769448656716415940e+02 0.000000000000000000e+00
3.738967799999999897e+03 3.769448656716415940e+02 0.000000000000000000e+00
3.739124099999999999e+03 3.769448656716415940e+02 0.000000000000000000e+00
3.739280299999999897e+03 3.769448656716415940e+02 0.000000000000000000e+00
3.739397500000000036e+03 3.769448656716415940e+02 0.000000000000000000e+00
3.739553699999999935e+03 3.769448656716415940e+02 0.000000000000000000e+00
3.739710000000000036e+03 3.769448656716415940e+02 0.000000000000000000e+00
3.739827199999999721e+03 3.769448656716415940e+02 0.000000000000000000e+00
3.739983399999999619e+03 3.769448656716415940e+02 0.000000000000000000e+00
3.740139699999999721e+03 3.769448656716415940e+02 0.000000000000000000e+00
3.740256899999999860e+03 3.769448656716415940e+02 0.000000000000000000e+00
3.740413099999999758e+03 3.769448656716415940e+02 0.000000000000000000e+00
3.740569399999999860e+03 3.769448656716415940e+02 0.000000000000000000e+00
3.740686599999999999e+03 3.769448656716415940e+02 0.000000000000000000e+00
3.740842799999999897e+03 3.769448656716415940e+02 0.000000000000000000e+00
3.740999099999999999e+03 3.769448656716415940e+02 0.000000000000000000e+00
3.741116199999999935e+03 3.769448656716415940e+02 0.000000000000000000e+00
3.741272500000000036e+03 3.769448656716415940e+02 0.000000000000000000e+00
3.741428699999999935e+03 3.769448656716415940e+02 0.000000000000000000e+00
3.741545899999999619e+03 3.769448656716415940e+02 0.000000000000000000e+00
3.741702199999999721e+03 3.769448656716415940e+02 0.000000000000000000e+00
3.741858399999999619e+03 3.769448656716415940e+02 0.000000000000000000e+00
3.742014699999999721e+03 3.769448656716415940e+02 0.000000000000000000e+00
3.742131899999999860e+03 3.769448656716415940e+02 0.000000000000000000e+00
3.742288099999999758e+03 3.769448656716415940e+02 0.000000000000000000e+00
3.742444399999999860e+03 3.769448656716415940e+02 0.000000000000000000e+00
3.742561599999999999e+03 3.769448656716415940e+02 0.000000000000000000e+00
3.742717799999999897e+03 3.769448656716415940e+02 0.000000000000000000e+00
3.719710000000000036e+03 3.770428965884859736e+02 7.239289709958902311e-04
3.719866299999999683e+03 3.770428965884859736e+02 5.713594580338127171e-04
3.719983399999999619e+03 3.770428965884859736e+02 5.058106855669173467e-04
3.720139699999999721e+03 3.770428965884859736e+02 5.591080454162009657e-04
3.720295899999999619e+03 3.770428965884859736e+02 6.786416107605952120e-04
3.720413099999999758e+03 3.770428965884859736e+02 5.732997779017278295e-04
3.720569399999999860e+03 3.770428965884859736e+02 7.990612213092612801e-04
3.720725599999999758e+03 3.770428965884859736e+02 7.625078471257768029e-04
3.720881899999999860e+03 3.770428965884859736e+02 6.066935790026812495e-04
3.720999099999999999e+03 3.770428965884859736e+02 7.800621765675516900e-04
3.721155299999999897e+03 3.770428965884859736e+02 4.973925117889005766e-04
3.721272500000000036e+03 3.770428965884859736e+02 6.284136156950475465e-04
3.721428699999999935e+03 3.770428965884859736e+02 6.276645596734062521e-04
3.721585000000000036e+03 3.770428965884859736e+02 7.361882072222176087e-04
3.721741299999999683e+03 3.770428965884859736e+02 6.314081020822709910e-04
3.721858399999999619e+03 3.770428965884859736e+02 9.183453917529283729e-04
3.722014699999999721e+03 3.770428965884859736e+02 7.029788555052176018e-04
3.722170899999999619e+03 3.770428965884859736e+02 6.181707943699361755e-04
3.722288099999999758e+03 3.770428965884859736e+02 7.795684610856425546e-04
3.722444399999999860e+03 3.770428965884859736e+02 1.073079748468352187e-03
3.722600599999999758e+03 3.770428965884859736e+02 0.000000000000000000e+00
3.722717799999999897e+03 3.770428965884859736e+02 0.000000000000000000e+00
3.722874099999999999e+03 3.770428965884859736e+02 0.000000000000000000e+00
3.723030299999999897e+03 3.770428965884859736e+02 0.000000000000000000e+00
3.723147500000000036e+03 3.770428965884859736e+02 0.000000000000000000e+00
3.723303799999999683e+03 3.770428965884859736e+02 0.000000000000000000e+00
3.723460000000000036e+03 3.770428965884859736e+02 0.000000000000000000e+00
3.723577199999999721e+03 3.770428965884859736e+02 0.000000000000000000e+00
3.723733399999999619e+03 3.770428965884859736e+02 0.000000000000000000e+00
3.723889699999999721e+03 3.770428965884859736e+02 0.000000000000000000e+00
3.724045899999999619e+03 3.770428965884859736e+02 0.000000000000000000e+00
3.724163099999999758e+03 3.770428965884859736e+02 0.000000000000000000e+00
3.724319399999999860e+03 3.770428965884859736e+02 0.000000000000000000e+00
3.724436599999999999e+03 3.770428965884859736e+02 0.000000000000000000e+00
3.724592799999999897e+03 3.770428965884859736e+02 0.000000000000000000e+00
3.724749099999999999e+03 3.770428965884859736e+02 0.000000000000000000e+00
3.724905299999999897e+03 3.770428965884859736e+02 0.000000000000000000e+00
3.725022500000000036e+03 3.770428965884859736e+02 0.000000000000000000e+00
3.725178799999999683e+03 3.770428965884859736e+02 0.000000000000000000e+00
3.725295899999999619e+03 3.770428965884859736e+02 0.000000000000000000e+00
3.725452199999999721e+03 3.770428965884859736e+02 0.000000000000000000e+00
3.725608399999999619e+03 3.770428965884859736e+02 0.000000000000000000e+00
3.725764699999999721e+03 3.770428965884859736e+02 0.000000000000000000e+00
3.725881899999999860e+03 3.770428965884859736e+02 0.000000000000000000e+00
3.726038099999999758e+03 3.770428965884859736e+02 0.000000000000000000e+00
3.726194399999999860e+03 3.770428965884859736e+02 0.000000000000000000e+00
3.726311599999999999e+03 3.770428965884859736e+02 0.000000000000000000e+00
3.726467799999999897e+03 3.770428965884859736e+02 0.000000000000000000e+00
3.726624099999999999e+03 3.770428965884859736e+02 0.000000000000000000e+00
3.726741299999999683e+03 3.770428965884859736e+02 0.000000000000000000e+00
3.726897500000000036e+03 3.770428965884859736e+02 0.000000000000000000e+00
3.727053799999999683e+03 3.770428965884859736e+02 0.000000000000000000e+00
3.727170899999999619e+03 3.770428965884859736e+02 0.000000000000000000e+00
3.727327199999999721e+03 3.770428965884859736e+02 0.000000000000000000e+00
3.727483399999999619e+03 3.770428965884859736e+02 0.000000000000000000e+00
3.727639699999999721e+03 3.770428965884859736e+02 0.000000000000000000e+00
3.727756899999999860e+03 3.770428965884859736e+02 0.000000000000000000e+00
3.727913099999999758e+03 3.770428965884859736e+02 0.000000000000000000e+00
3.728030299999999897e+03 3.770428965884859736e+02 0.000000000000000000e+00
3.728186599999999999e+03 3.770428965884859736e+02 0.000000000000000000e+00
3.728342799999999897e+03 3.770428965884859736e+02 0.000000000000000000e+00
3.728499099999999999e+03 3.770428965884859736e+02 0.000000000000000000e+00
3.728616299999999683e+03 3.770428965884859736e+02 0.000000000000000000e+00
3.728772500000000036e+03 3.770428965884859736e+02 0.000000000000000000e+00
3.728928699999999935e+03 3.770428965884859736e+02 0.000000000000000000e+00
3.729045899999999619e+03 3.770428965884859736e+02 0.000000000000000000e+00
3.729202199999999721e+03 3.770428965884859736e+02 0.000000000000000000e+00
3.729319399999999860e+03 3.770428965884859736e+02 0.000000000000000000e+00
3.729475599999999758e+03 3.770428965884859736e+02 0.000000000000000000e+00
3.729631899999999860e+03 3.770428965884859736e+02 0.000000000000000000e+00
3.729788099999999758e+03 3.770428965884859736e+02 0.000000000000000000e+00
3.729905299999999897e+03 3.770428965884859736e+02 0.000000000000000000e+00
3.730061599999999999e+03 3.770428965884859736e+02 0.000000000000000000e+00
3.730217799999999897e+03 3.770428965884859736e+02 0.000000000000000000e+00
3.730335000000000036e+03 3.770428965884859736e+02 0.000000000000000000e+00
3.730491299999999683e+03 3.770428965884859736e+02 0.000000000000000000e+00
3.730647500000000036e+03 3.770428965884859736e+02 0.000000000000000000e+00
3.730764699999999721e+03 3.770428965884859736e+02 0.000000000000000000e+00
3.730920899999999619e+03 3.770428965884859736e+02 0.000000000000000000e+00
3.731077199999999721e+03 3.770428965884859736e+02 0.000000000000000000e+00
3.731194399999999860e+03 3.770428965884859736e+02 0.000000000000000000e+00
3.731350599999999758e+03 3.770428965884859736e+02 0.000000000000000000e+00
3.731506899999999860e+03 3.770428965884859736e+02 0.000000000000000000e+00
3.731624099999999999e+03 3.770428965884859736e+02 0.000000000000000000e+00
3.731780299999999897e+03 3.770428965884859736e+02 0.000000000000000000e+00
3.731936599999999999e+03 3.770428965884859736e+02 0.000000000000000000e+00
3.732092799999999897e+03 3.770428965884859736e+02 0.000000000000000000e+00
3.732210000000000036e+03 3.770428965884859736e+02 0.000000000000000000e+00
3.732366199999999935e+03 3.770428965884859736e+02 0.000000000000000000e+00
3.732522500000000036e+03 3.770428965884859736e+02 0.000000000000000000e+00
3.732639699999999721e+03 3.770428965884859736e+02 0.000000000000000000e+00
3.732795899999999619e+03 3.770428965884859736e+02 0.000000000000000000e+00
3.732952199999999721e+03 3.770428965884859736e+02 0.000000000000000000e+00
3.733069399999999860e+03 3.770428965884859736e+02 0.000000000000000000e+00
3.733225599999999758e+03 3.770428965884859736e+02 0.000000000000000000e+00
3.733381899999999860e+03 3.770428965884859736e+02 0.000000000000000000e+00
3.733499099999999999e+03 3.770428965884859736e+02 0.000000000000000000e+00
3.733655299999999897e+03 3.770428965884859736e+02 0.000000000000000000e+00
3.733811599999999999e+03 3.770428965884859736e+02 0.000000000000000000e+00
3.733928799999999683e+03 3.770428965884859736e+02 0.000000000000000000e+00
3.734085000000000036e+03 3.770428965884859736e+02 0.000000000000000000e+00
3.734241199999999935e+03 3.770428965884859736e+02 0.000000000000000000e+00
3.734358399999999619e+03 3.770428965884859736e+02 0.000000000000000000e+00
3.734514699999999721e+03 3.770428965884859736e+02 0.000000000000000000e+00
3.734670899999999619e+03 3.770428965884859736e+02 0.000000000000000000e+00
3.734788099999999758e+03 3.770428965884859736e+02 0.000000000000000000e+00
3.734944399999999860e+03 3.770428965884859736e+02 0.000000000000000000e+00
3.735100599999999758e+03 3.770428965884859736e+02 0.000000000000000000e+00
3.735217799999999897e+03 3.770428965884859736e+02 0.000000000000000000e+00
3.735374099999999999e+03 3.770428965884859736e+02 0.000000000000000000e+00
3.735530299999999897e+03 3.770428965884859736e+02 0.000000000000000000e+00
3.735686599999999999e+03 3.770428965884859736e+02 0.000000000000000000e+00
3.735803799999999683e+03 3.770428965884859736e+02 0.000000000000000000e+00
3.735960000000000036e+03 3.770428965884859736e+02 0.000000000000000000e+00
3.736116199999999935e+03 3.770428965884859736e+02 0.000000000000000000e+00
3.736233399999999619e+03 3.770428965884859736e+02 0.000000000000000000e+00
3.736389699999999721e+03 3.770428965884859736e+02 0.000000000000000000e+00
3.736545899999999619e+03 3.770428965884859736e+02 0.000000000000000000e+00
3.736663099999999758e+03 3.770428965884859736e+02 0.000000000000000000e+00
3.736819399999999860e+03 3.770428965884859736e+02 0.000000000000000000e+00
3.736975599999999758e+03 3.770428965884859736e+02 0.000000000000000000e+00
3.737092799999999897e+03 3.770428965884859736e+02 0.000000000000000000e+00
3.737249099999999999e+03 3.770428965884859736e+02 0.000000000000000000e+00
3.737405299999999897e+03 3.770428965884859736e+02 0.000000000000000000e+00
3.737522500000000036e+03 3.770428965884859736e+02 0.000000000000000000e+00
3.737678699999999935e+03 3.770428965884859736e+02 0.000000000000000000e+00
3.737835000000000036e+03 3.770428965884859736e+02 0.000000000000000000e+00
3.737952199999999721e+03 3.770428965884859736e+02 0.000000000000000000e+00
3.738108399999999619e+03 3.770428965884859736e+02 0.000000000000000000e+00
3.738264699999999721e+03 3.770428965884859736e+02 0.000000000000000000e+00
3.738381899999999860e+03 3.770428965884859736e+02 0.000000000000000000e+00
3.738538099999999758e+03 3.770428965884859736e+02 0.000000000000000000e+00
3.738694399999999860e+03 3.770428965884859736e+02 0.000000000000000000e+00
3.738850599999999758e+03 3.770428965884859736e+02 0.000000000000000000e+00
3.738967799999999897e+03 3.770428965884859736e+02 0.000000000000000000e+00
3.739124099999999999e+03 3.770428965884859736e+02 0.000000000000000000e+00
3.739280299999999897e+03 3.770428965884859736e+02 0.000000000000000000e+00
3.739397500000000036e+03 3.770428965884859736e+02 0.000000000000000000e+00
3.739553699999999935e+03 3.770428965884859736e+02 0.000000000000000000e+00
3.739710000000000036e+03 3.770428965884859736e+02 0.000000000000000000e+00
3.739827199999999721e+03 3.770428965884859736e+02 0.000000000000000000e+00
3.739983399999999619e+03 3.770428965884859736e+02 0.000000000000000000e+00
3.740139699999999721e+03 3.770428965884859736e+02 0.000000000000000000e+00
3.740256899999999860e+03 3.770428965884859736e+02 0.000000000000000000e+00
3.740413099999999758e+03 3.770428965884859736e+02 0.000000000000000000e+00
3.740569399999999860e+03 3.770428965884859736e+02 0.000000000000000000e+00
3.740686599999999999e+03 3.770428965884859736e+02 0.000000000000000000e+00
3.740842799999999897e+03 3.770428965884859736e+02 0.000000000000000000e+00
3.740999099999999999e+03 3.770428965884859736e+02 0.000000000000000000e+00
3.741116199999999935e+03 3.770428965884859736e+02 0.000000000000000000e+00
3.741272500000000036e+03 3.770428965884859736e+02 0.000000000000000000e+00
3.741428699999999935e+03 3.770428965884859736e+02 0.000000000000000000e+00
3.741545899999999619e+03 3.770428965884859736e+02 0.000000000000000000e+00
3.741702199999999721e+03 3.770428965884859736e+02 0.000000000000000000e+00
3.741858399999999619e+03 3.770428965884859736e+02 0.000000000000000000e+00
3.742014699999999721e+03 3.770428965884859736e+02 0.000000000000000000e+00
3.742131899999999860e+03 3.770428965884859736e+02 0.000000000000000000e+00
3.742288099999999758e+03 3.770428965884859736e+02 0.000000000000000000e+00
3.742444399999999860e+03 3.770428965884859736e+02 0.000000000000000000e+00
3.742561599999999999e+03 3.770428965884859736e+02 0.000000000000000000e+00
3.742717799999999897e+03 3.770428965884859736e+02 0.000000000000000000e+00
3.719710000000000036e+03 3.771409275053302963e+02 7.925184097980922469e-04
3.719866299999999683e+03 3.771409275053302963e+02 6.727589329828572839e-04
3.719983399999999619e+03 3.771409275053302963e+02 5.636372163270823030e-04
3.720139699999999721e+03 3.771409275053302963e+02 6.090943199545557083e-04
3.720295899999999619e+03 3.771409275053302963e+02 7.397807348426409420e-04
3.720413099999999758e+03 3.771409275053302963e+02 6.053517255267046445e-04
3.720569399999999860e+03 3.771409275053302963e+02 8.163090613128370573e-04
3.720725599999999758e+03 3.771409275053302963e+02 8.910473690894273784e-04
3.720881899999999860e+03 3.771409275053302963e+02 6.687586750331735467e-04
3.720999099999999999e+03 3.771409275053302963e+02 7.949387132517611717e-04
3.721155299999999897e+03 3.771409275053302963e+02 5.151929931283008796e-04
3.721272500000000036e+03 3.771409275053302963e+02 6.790781180810639755e-04
3.721428699999999935e+03 3.771409275053302963e+02 7.187879353993866655e-04
3.721585000000000036e+03 3.771409275053302963e+02 7.841593907246529205e-04
3.721741299999999683e+03 3.771409275053302963e+02 6.149030942341861868e-04
3.721858399999999619e+03 3.771409275053302963e+02 1.010438707352737586e-03
3.722014699999999721e+03 3.771409275053302963e+02 7.721834128962424409e-04
3.722170899999999619e+03 3.771409275053302963e+02 6.722565157208277870e-04
3.722288099999999758e+03 3.771409275053302963e+02 7.786297737487630610e-04
3.722444399999999860e+03 3.771409275053302963e+02 1.143001706474196244e-03
3.722600599999999758e+03 3.771409275053302963e+02 1.038590143858416108e-03
3.722717799999999897e+03 3.771409275053302963e+02 0.000000000000000000e+00
3.722874099999999999e+03 3.771409275053302963e+02 0.000000000000000000e+00
3.723030299999999897e+03 3.771409275053302963e+02 0.000000000000000000e+00
3.723147500000000036e+03 3.771409275053302963e+02 0.000000000000000000e+00
3.723303799999999683e+03 3.771409275053302963e+02 0.000000000000000000e+00
3.723460000000000036e+03 3.771409275053302963e+02 0.000000000000000000e+00
3.723577199999999721e+03 3.771409275053302963e+02 0.000000000000000000e+00
3.723733399999999619e+03 3.771409275053302963e+02 0.000000000000000000e+00
3.723889699999999721e+03 3.771409275053302963e+02 0.000000000000000000e+00
3.724045899999999619e+03 3.771409275053302963e+02 0.000000000000000000e+00
3.724163099999999758e+03 3.771409275053302963e+02 0.000000000000000000e+00
3.724319399999999860e+03 3.771409275053302963e+02 0.000000000000000000e+00
3.724436599999999999e+03 3.771409275053302963e+02 0.000000000000000000e+00
3.724592799999999897e+03 3.771409275053302963e+02 0.000000000000000000e+00
3.724749099999999999e+03 3.771409275053302963e+02 0.000000000000000000e+00
3.724905299999999897e+03 3.771409275053302963e+02 0.000000000000000000e+00
3.725022500000000036e+03 3.771409275053302963e+02 0.000000000000000000e+00
3.725178799999999683e+03 3.771409275053302963e+02 0.000000000000000000e+00
3.725295899999999619e+03 3.771409275053302963e+02 0.000000000000000000e+00
3.725452199999999721e+03 3.771409275053302963e+02 0.000000000000000000e+00
3.725608399999999619e+03 3.771409275053302963e+02 0.000000000000000000e+00
3.725764699999999721e+03 3.771409275053302963e+02 0.000000000000000000e+00
3.725881899999999860e+03 3.771409275053302963e+02 0.000000000000000000e+00
3.726038099999999758e+03 3.771409275053302963e+02 0.000000000000000000e+00
3.726194399999999860e+03 3.771409275053302963e+02 0.000000000000000000e+00
3.726311599999999999e+03 3.771409275053302963e+02 0.000000000000000000e+00
3.726467799999999897e+03 3.771409275053302963e+02 0.000000000000000000e+00
3.726624099999999999e+03 3.771409275053302963e+02 0.000000000000000000e+00
3.726741299999999683e+03 3.771409275053302963e+02 0.000000000000000000e+00
3.726897500000000036e+03 3.771409275053302963e+02 0.000000000000000000e+00
3.727053799999999683e+03 3.771409275053302963e+02 0.000000000000000000e+00
3.727170899999999619e+03 3.771409275053302963e+02 0.000000000000000000e+00
3.727327199999999721e+03 3.771409275053302963e+02 0.000000000000000000e+00
3.727483399999999619e+03 3.771409275053302963e+02 0.000000000000000000e+00
3.727639699999999721e+03 3.771409275053302963e+02 0.000000000000000000e+00
3.727756899999999860e+03 3.771409275053302963e+02 0.000000000000000000e+00
3.727913099999999758e+03 3.771409275053302963e+02 0.000000000000000000e+00
3.728030299999999897e+03 3.771409275053302963e+02 0.000000000000000000e+00
3.728186599999999999e+03 3.771409275053302963e+02 0.000000000000000000e+00
3.728342799999999897e+03 3.771409275053302963e+02 0.000000000000000000e+00
3.728499099999999999e+03 3.771409275053302963e+02 0.000000000000000000e+00
3.728616299999999683e+03 3.771409275053302963e+02 0.000000000000000000e+00
3.728772500000000036e+03 3.771409275053302963e+02 0.000000000000000000e+00
3.728928699999999935e+03 3.771409275053302963e+02 0.000000000000000000e+00
3.729045899999999619e+03 3.771409275053302963e+02 0.000000000000000000e+00
3.729202199999999721e+03 3.771409275053302963e+02 0.000000000000000000e+00
3.729319399999999860e+03 3.771409275053302963e+02 0.000000000000000000e+00
3.729475599999999758e+03 3.771409275053302963e+02 0.000000000000000000e+00
3.729631899999999860e+03 3.771409275053302963e+02 0.000000000000000000e+00
3.729788099999999758e+03 3.771409275053302963e+02 0.000000000000000000e+00
3.729905299999999897e+03 3.771409275053302963e+02 0.000000000000000000e+00
3.730061599999999999e+03 3.771409275053302963e+02 0.000000000000000000e+00
3.730217799999999897e+03 3.771409275053302963e+02 0.000000000000000000e+00
3.730335000000000036e+03 3.771409275053302963e+02 0.000000000000000000e+00
3.730491299999999683e+03 3.771409275053302963e+02 0.000000000000000000e+00
3.730647500000000036e+03 3.771409275053302963e+02 0.000000000000000000e+00
3.730764699999999721e+03 3.771409275053302963e+02 0.000000000000000000e+00
3.730920899999999619e+03 3.771409275053302963e+02 0.000000000000000000e+00
3.731077199999999721e+03 3.771409275053302963e+02 0.000000000000000000e+00
3.731194399999999860e+03 3.771409275053302963e+02 0.000000000000000000e+00
3.731350599999999758e+03 3.771409275053302963e+02 0.000000000000000000e+00
3.731506899999999860e+03 3.771409275053302963e+02 0.000000000000000000e+00
3.731624099999999999e+03 3.771409275053302963e+02 0.000000000000000000e+00
3.731780299999999897e+03 3.771409275053302963e+02 0.000000000000000000e+00
3.731936599999999999e+03 3.771409275053302963e+02 0.000000000000000000e+00
3.732092799999999897e+03 3.771409275053302963e+02 0.000000000000000000e+00
3.732210000000000036e+03 3.771409275053302963e+02 0.000000000000000000e+00
3.732366199999999935e+03 3.771409275053302963e+02 0.000000000000000000e+00
3.732522500000000036e+03 3.771409275053302963e+02 0.000000000000000000e+00
3.732639699999999721e+03 3.771409275053302963e+02 0.000000000000000000e+00
3.732795899999999619e+03 3.771409275053302963e+02 0.000000000000000000e+00
3.732952199999999721e+03 3.771409275053302963e+02 0.000000000000000000e+00
3.733069399999999860e+03 3.771409275053302963e+02 0.000000000000000000e+00
3.733225599999999758e+03 3.771409275053302963e+02 0.000000000000000000e+00
3.733381899999999860e+03 3.771409275053302963e+02 0.000000000000000000e+00
3.733499099999999999e+03 3.771409275053302963e+02 0.000000000000000000e+00
3.733655299999999897e+03 3.771409275053302963e+02 0.000000000000000000e+00
3.733811599999999999e+03 3.771409275053302963e+02 0.000000000000000000e+00
3.733928799999999683e+03 3.771409275053302963e+02 0.000000000000000000e+00
3.734085000000000036e+03 3.771409275053302963e+02 0.000000000000000000e+00
3.734241199999999935e+03 3.771409275053302963e+02 0.000000000000000000e+00
3.734358399999999619e+03 3.771409275053302963e+02 0.000000000000000000e+00
3.734514699999999721e+03 3.771409275053302963e+02 0.000000000000000000e+00
3.734670899999999619e+03 3.771409275053302963e+02 0.000000000000000000e+00
3.734788099999999758e+03 3.771409275053302963e+02 0.000000000000000000e+00
3.734944399999999860e+03 3.771409275053302963e+02 0.000000000000000000e+00
3.735100599999999758e+03 3.771409275053302963e+02 0.000000000000000000e+00
3.735217799999999897e+03 3.771409275053302963e+02 0.000000000000000000e+00
3.735374099999999999e+03 3.771409275053302963e+02 0.000000000000000000e+00
3.735530299999999897e+03 3.771409275053302963e+02 0.000000000000000000e+00
3.735686599999999999e+03 3.771409275053302963e+02 0.000000000000000000e+00
3.735803799999999683e+03 3.771409275053302963e+02 0.000000000000000000e+00
3.735960000000000036e+03 3.771409275053302963e+02 0.000000000000000000e+00
3.736116199999999935e+03 3.771409275053302963e+02 0.000000000000000000e+00
3.736233399999999619e+03 3.771409275053302963e+02 0.000000000000000000e+00
3.736389699999999721e+03 3.771409275053302963e+02 0.000000000000000000e+00
3.736545899999999619e+03 3.771409275053302963e+02 0.000000000000000000e+00
3.736663099999999758e+03 3.771409275053302963e+02 0.000000000000000000e+00
3.736819399999999860e+03 3.771409275053302963e+02 0.000000000000000000e+00
3.736975599999999758e+03 3.771409275053302963e+02 0.000000000000000000e+00
3.737092799999999897e+03 3.771409275053302963e+02 0.000000000000000000e+00
3.737249099999999999e+03 3.771409275053302963e+02 0.000000000000000000e+00
3.737405299999999897e+03 3.771409275053302963e+02 0.000000000000000000e+00
3.737522500000000036e+03 3.771409275053302963e+02 0.000000000000000000e+00
3.737678699999999935e+03 3.771409275053302963e+02 0.000000000000000000e+00
3.737835000000000036e+03 3.771409275053302963e+02 0.000000000000000000e+00
3.737952199999999721e+03 3.771409275053302963e+02 0.000000000000000000e+00
3.738108399999999619e+03 3.771409275053302963e+02 0.000000000000000000e+00
3.738264699999999721e+03 3.771409275053302963e+02 0.000000000000000000e+00
3.738381899999999860e+03 3.771409275053302963e+02 0.000000000000000000e+00
3.738538099999999758e+03 3.771409275053302963e+02 0.000000000000000000e+00
3.738694399999999860e+03 3.771409275053302963e+02 0.000000000000000000e+00
3.738850599999999758e+03 3.771409275053302963e+02 0.000000000000000000e+00
3.738967799999999897e+03 3.771409275053302963e+02 0.000000000000000000e+00
3.739124099999999999e+03 3.771409275053302963e+02 0.000000000000000000e+00
3.739280299999999897e+03 3.771409275053302963e+02 0.000000000000000000e+00
3.739397500000000036e+03 3.771409275053302963e+02 0.000000000000000000e+00
3.739553699999999935e+03 3.771409275053302963e+02 0.000000000000000000e+00
3.739710000000000036e+03 3.771409275053302963e+02 0.000000000000000000e+00
3.739827199999999721e+03 3.771409275053302963e+02 0.000000000000000000e+00
3.739983399999999619e+03 3.771409275053302963e+02 0.000000000000000000e+00
3.740139699999999721e+03 3.771409275053302963e+02 0.000000000000000000e+00
3.740256899999999860e+03 3.771409275053302963e+02 0.000000000000000000e+00
3.740413099999999758e+03 3.771409275053302963e+02 0.000000000000000000e+00
3.740569399999999860e+03 3.771409275053302963e+02 0.000000000000000000e+00
3.740686599999999999e+03 3.771409275053302963e+02 0.000000000000000000e+00
3.740842799999999897e+03 3.771409275053302963e+02 0.000000000000000000e+00
3.740999099999999999e+03 3.771409275053302963e+02 0.000000000000000000e+00
3.741116199999999935e+03 3.771409275053302963e+02 0.000000000000000000e+00
3.741272500000000036e+03 3.771409275053302963e+02 0.000000000000000000e+00
3.741428699999999935e+03 3.771409275053302963e+02 0.000000000000000000e+00
3.741545899999999619e+03 3.771409275053302963e+02 0.000000000000000000e+00
3.741702199999999721e+03 3.771409275053302963e+02 0.000000000000000000e+00
3.741858399999999619e+03 3.771409275053302963e+02 0.000000000000000000e+00
3.742014699999999721e+03 3.771409275053302963e+02 0.000000000000000000e+00
3.742131899999999860e+03 3.771409275053302963e+02 0.000000000000000000e+00
3.742288099999999758e+03 3.771409275053302963e+02 0.000000000000000000e+00
3.742444399999999860e+03 3.771409275053302963e+02 0.000000000000000000e+00
3.742561599999999999e+03 3.771409275053302963e+02 0.000000000000000000e+00
3.742717799999999897e+03 3.771409275053302963e+02 0.000000000000000000e+00
3.719710000000000036e+03 3.772389584221746759e+02 8.180409475474643413e-04
3.719866299999999683e+03 3.772389584221746759e+02 7.741584079319018506e-04
3.719983399999999619e+03 3.772389584221746759e+02 6.214637470875155993e-04
3.720139699999999721e+03 3.772389584221746759e+02 6.558620515739607085e-04
3.720295899999999619e+03 3.772389584221746759e+02 8.009198589249701909e-04
3.720413099999999758e+03 3.772389584221746759e+02 6.374036731516816764e-04
3.720569399999999860e+03 3.772389584221746759e+02 7.788299615003535991e-04
3.720725599999999758e+03 3.772389584221746759e+02 1.019586891053078171e-03
3.720881899999999860e+03 3.772389584221746759e+02 7.308237710639538080e-04
3.720999099999999999e+03 3.772389584221746759e+02 8.098152499359705450e-04
3.721155299999999897e+03 3.772389584221746759e+02 5.898282374595926027e-04
3.721272500000000036e+03 3.772389584221746759e+02 7.297426204670805130e-04
3.721428699999999935e+03 3.772389584221746759e+02 8.099113111257898092e-04
3.721585000000000036e+03 3.772389584221746759e+02 8.722034079155397768e-04
3.721741299999999683e+03 3.772389584221746759e+02 5.983980863861014911e-04
3.721858399999999619e+03 3.772389584221746759e+02 1.102532022952974191e-03
3.722014699999999721e+03 3.772389584221746759e+02 8.413879702872673885e-04
3.722170899999999619e+03 3.772389584221746759e+02 8.329182363553750334e-04
3.722288099999999758e+03 3.772389584221746759e+02 7.776910864118836758e-04
3.722444399999999860e+03 3.772389584221746759e+02 1.212923664480364261e-03
3.722600599999999758e+03 3.772389584221746759e+02 1.055322538455279961e-03
3.722717799999999897e+03 3.772389584221746759e+02 1.334597004917203664e-03
3.722874099999999999e+03 3.772389584221746759e+02 0.000000000000000000e+00
3.723030299999999897e+03 3.772389584221746759e+02 0.000000000000000000e+00
3.723147500000000036e+03 3.772389584221746759e+02 0.000000000000000000e+00
3.723303799999999683e+03 3.772389584221746759e+02 0.000000000000000000e+00
3.723460000000000036e+03 3.772389584221746759e+02 0.000000000000000000e+00
3.723577199999999721e+03 3.772389584221746759e+02 0.000000000000000000e+00
3.723733399999999619e+03 3.772389584221746759e+02 0.000000000000000000e+00
3.723889699999999721e+03 3.772389584221746759e+02 0.000000000000000000e+00
3.724045899999999619e+03 3.772389584221746759e+02 0.000000000000000000e+00
3.724163099999999758e+03 3.772389584221746759e+02 0.000000000000000000e+00
3.724319399999999860e+03 3.772389584221746759e+02 0.000000000000000000e+00
3.724436599999999999e+03 3.772389584221746759e+02 0.000000000000000000e+00
3.724592799999999897e+03 3.772389584221746759e+02 0.000000000000000000e+00
3.724749099999999999e+03 3.772389584221746759e+02 0.000000000000000000e+00
3.724905299999999897e+03 3.772389584221746759e+02 0.000000000000000000e+00
3.725022500000000036e+03 3.772389584221746759e+02 0.000000000000000000e+00
3.725178799999999683e+03 3.772389584221746759e+02 0.000000000000000000e+00
3.725295899999999619e+03 3.772389584221746759e+02 0.000000000000000000e+00
3.725452199999999721e+03 3.772389584221746759e+02 0.000000000000000000e+00
3.725608399999999619e+03 3.772389584221746759e+02 0.000000000000000000e+00
3.725764699999999721e+03 3.772389584221746759e+02 0.000000000000000000e+00
3.725881899999999860e+03 3.772389584221746759e+02 0.000000000000000000e+00
3.726038099999999758e+03 3.772389584221746759e+02 0.000000000000000000e+00
3.726194399999999860e+03 3.772389584221746759e+02 0.000000000000000000e+00
3.726311599999999999e+03 3.772389584221746759e+02 0.000000000000000000e+00
3.726467799999999897e+03 3.772389584221746759e+02 0.000000000000000000e+00
3.726624099999999999e+03 3.772389584221746759e+02 0.000000000000000000e+00
3.726741299999999683e+03 3.772389584221746759e+02 0.000000000000000000e+00
3.726897500000000036e+03 3.772389584221746759e+02 0.000000000000000000e+00
3.727053799999999683e+03 3.772389584221746759e+02 0.000000000000000000e+00
3.727170899999999619e+03 3.772389584221746759e+02 0.000000000000000000e+00
3.727327199999999721e+03 3.772389584221746759e+02 0.000000000000000000e+00
3.727483399999999619e+03 3.772389584221746759e+02 0.000000000000000000e+00
3.727639699999999721e+03 3.772389584221746759e+02 0.000000000000000000e+00
3.727756899999999860e+03 3.772389584221746759e+02 0.000000000000000000e+00
3.727913099999999758e+03 3.772389584221746759e+02 0.000000000000000000e+00
3.728030299999999897e+03 3.772389584221746759e+02 0.000000000000000000e+00
3.728186599999999999e+03 3.772389584221746759e+02 0.000000000000000000e+00
3.728342799999999897e+03 3.772389584221746759e+02 0.000000000000000000e+00
3.728499099999999999e+03 3.772389584221746759e+02 0.000000000000000000e+00
3.728616299999999683e+03 3.772389584221746759e+02 0.000000000000000000e+00
3.728772500000000036e+03 3.772389584221746759e+02 0.000000000000000000e+00
3.728928699999999935e+03 3.772389584221746759e+02 0.000000000000000000e+00
3.729045899999999619e+03 3.772389584221746759e+02 0.000000000000000000e+00
3.729202199999999721e+03 3.772389584221746759e+02 0.000000000000000000e+00
3.729319399999999860e+03 3.772389584221746759e+02 0.000000000000000000e+00
3.729475599999999758e+03 3.772389584221746759e+02 0.000000000000000000e+00
3.729631899999999860e+03 3.772389584221746759e+02 0.000000000000000000e+00
3.729788099999999758e+03 3.772389584221746759e+02 0.000000000000000000e+00
3.729905299999999897e+03 3.772389584221746759e+02 0.000000000000000000e+00
3.730061599999999999e+03 3.772389584221746759e+02 0.000000000000000000e+00
3.730217799999999897e+03 3.772389584221746759e+02 0.000000000000000000e+00
3.730335000000000036e+03 3.772389584221746759e+02 0.000000000000000000e+00
3.730491299999999683e+03 3.772389584221746759e+02 0.000000000000000000e+00
3.730647500000000036e+03 3.772389584221746759e+02 0.000000000000000000e+00
3.730764699999999721e+03 3.772389584221746759e+02 0.000000000000000000e+00
3.730920899999999619e+03 3.772389584221746759e+02 0.000000000000000000e+00
3.731077199999999721e+03 3.772389584221746759e+02 0.000000000000000000e+00
3.731194399999999860e+03 3.772389584221746759e+02 0.000000000000000000e+00
3.731350599999999758e+03 3.772389584221746759e+02 0.000000000000000000e+00
3.731506899999999860e+03 3.772389584221746759e+02 0.000000000000000000e+00
3.731624099999999999e+03 3.772389584221746759e+02 0.000000000000000000e+00
3.731780299999999897e+03 3.772389584221746759e+02 0.000000000000000000e+00
3.731936599999999999e+03 3.772389584221746759e+02 0.000000000000000000e+00
3.732092799999999897e+03 3.772389584221746759e+02 0.000000000000000000e+00
3.732210000000000036e+03 3.772389584221746759e+02 0.000000000000000000e+00
3.732366199999999935e+03 3.772389584221746759e+02 0.000000000000000000e+00
3.732522500000000036e+03 3.772389584221746759e+02 0.000000000000000000e+00
3.732639699999999721e+03 3.772389584221746759e+02 0.000000000000000000e+00
3.732795899999999619e+03 3.772389584221746759e+02 0.000000000000000000e+00
3.732952199999999721e+03 3.772389584221746759e+02 0.000000000000000000e+00
3.733069399999999860e+03 3.772389584221746759e+02 0.000000000000000000e+00
3.733225599999999758e+03 3.772389584221746759e+02 0.000000000000000000e+00
3.733381899999999860e+03 3.772389584221746759e+02 0.000000000000000000e+00
3.733499099999999999e+03 3.772389584221746759e+02 0.000000000000000000e+00
3.733655299999999897e+03 3.772389584221746759e+02 0.000000000000000000e+00
3.733811599999999999e+03 3.772389584221746759e+02 0.000000000000000000e+00
3.733928799999999683e+03 3.772389584221746759e+02 0.000000000000000000e+00
3.734085000000000036e+03 3.772389584221746759e+02 0.000000000000000000e+00
3.734241199999999935e+03 3.772389584221746759e+02 0.000000000000000000e+00
3.734358399999999619e+03 3.772389584221746759e+02 0.000000000000000000e+00
3.734514699999999721e+03 3.772389584221746759e+02 0.000000000000000000e+00
3.734670899999999619e+03 3.772389584221746759e+02 0.000000000000000000e+00
3.734788099999999758e+03 3.772389584221746759e+02 0.000000000000000000e+00
3.734944399999999860e+03 3.772389584221746759e+02 0.000000000000000000e+00
3.735100599999999758e+03 3.772389584221746759e+02 0.000000000000000000e+00
3.735217799999999897e+03 3.772389584221746759e+02 0.000000000000000000e+00
3.735374099999999999e+03 3.772389584221746759e+02 0.000000000000000000e+00
3.735530299999999897e+03 3.772389584221746759e+02 0.000000000000000000e+00
3.735686599999999999e+03 3.772389584221746759e+02 0.000000000000000000e+00
3.735803799999999683e+03 3.772389584221746759e+02 0.000000000000000000e+00
3.735960000000000036e+03 3.772389584221746759e+02 0.000000000000000000e+00
3.736116199999999935e+03 3.772389584221746759e+02 0.000000000000000000e+00
3.736233399999999619e+03 3.772389584221746759e+02 0.000000000000000000e+00
3.736389699999999721e+03 3.772389584221746759e+02 0.000000000000000000e+00
3.736545899999999619e+03 3.772389584221746759e+02 0.000000000000000000e+00
3.736663099999999758e+03 3.772389584221746759e+02 0.000000000000000000e+00
3.736819399999999860e+03 3.772389584221746759e+02 0.000000000000000000e+00
3.736975599999999758e+03 3.772389584221746759e+02 0.000000000000000000e+00
3.737092799999999897e+03 3.772389584221746759e+02 0.000000000000000000e+00
3.737249099999999999e+03 3.772389584221746759e+02 0.000000000000000000e+00
3.737405299999999897e+03 3.772389584221746759e+02 0.000000000000000000e+00
3.737522500000000036e+03 3.772389584221746759e+02 0.000000000000000000e+00
3.737678699999999935e+03 3.772389584221746759e+02 0.000000000000000000e+00
3.737835000000000036e+03 3.772389584221746759e+02 0.000000000000000000e+00
3.737952199999999721e+03 3.772389584221746759e+02 0.000000000000000000e+00
3.738108399999999619e+03 3.772389584221746759e+02 0.000000000000000000e+00
3.738264699999999721e+03 3.772389584221746759e+02 0.000000000000000000e+00
3.738381899999999860e+03 3.772389584221746759e+02 0.000000000000000000e+00
3.738538099999999758e+03 3.772389584221746759e+02 0.000000000000000000e+00
3.738694399999999860e+03 3.772389584221746759e+02 0.000000000000000000e+00
3.738850599999999758e+03 3.772389584221746759e+02 0.000000000000000000e+00
3.738967799999999897e+03 3.772389584221746759e+02 0.000000000000000000e+00
3.739124099999999999e+03 3.772389584221746759e+02 0.000000000000000000e+00
3.739280299999999897e+03 3.772389584221746759e+02 0.000000000000000000e+00
3.739397500000000036e+03 3.772389584221746759e+02 0.000000000000000000e+00
3.739553699999999935e+03 3.772389584221746759e+02 0.000000000000000000e+00
3.739710000000000036e+03 3.772389584221746759e+02 0.000000000000000000e+00
3.739827199999999721e+03 3.772389584221746759e+02 0.000000000000000000e+00
3.739983399999999619e+03 3.772389584221746759e+02 0.000000000000000000e+00
3.740139699999999721e+03 3.772389584221746759e+02 0.000000000000000000e+00
3.740256899999999860e+03 3.772389584221746759e+02 0.000000000000000000e+00
3.740413099999999758e+03 3.772389584221746759e+02 0.000000000000000000e+00
3.740569399999999860e+03 3.772389584221746759e+02 0.000000000000000000e+00
3.740686599999999999e+03 3.772389584221746759e+02 0.000000000000000000e+00
3.740842799999999897e+03 3.772389584221746759e+02 0.000000000000000000e+00
3.740999099999999999e+03 3.772389584221746759e+02 0.000000000000000000e+00
3.741116199999999935e+03 3.772389584221746759e+02 0.000000000000000000e+00
3.741272500000000036e+03 3.772389584221746759e+02 0.000000000000000000e+00
3.741428699999999935e+03 3.772389584221746759e+02 0.000000000000000000e+00
3.741545899999999619e+03 3.772389584221746759e+02 0.000000000000000000e+00
3.741702199999999721e+03 3.772389584221746759e+02 0.000000000000000000e+00
3.741858399999999619e+03 3.772389584221746759e+02 0.000000000000000000e+00
3.742014699999999721e+03 3.772389584221746759e+02 0.000000000000000000e+00
3.742131899999999860e+03 3.772389584221746759e+02 0.000000000000000000e+00
3.742288099999999758e+03 3.772389584221746759e+02 0.000000000000000000e+00
3.742444399999999860e+03 3.772389584221746759e+02 0.000000000000000000e+00
3.742561599999999999e+03 3.772389584221746759e+02 0.000000000000000000e+00
3.742717799999999897e+03 3.772389584221746759e+02 0.000000000000000000e+00
3.719710000000000036e+03 3.773369893390189986e+02 8.264538934213515450e-04
3.719866299999999683e+03 3.773369893390189986e+02 8.731911205262358512e-04
3.719983399999999619e+03 3.773369893390189986e+02 6.792902778479487872e-04
3.720139699999999721e+03 3.773369893390189986e+02 7.026297831933658172e-04
3.720295899999999619e+03 3.773369893390189986e+02 8.165474743625634850e-04
3.720413099999999758e+03 3.773369893390189986e+02 6.694556207766583830e-04
3.720569399999999860e+03 3.773369893390189986e+02 7.413508616878701409e-04
3.720725599999999758e+03 3.773369893390189986e+02 1.021704745884202074e-03
3.720881899999999860e+03 3.773369893390189986e+02 7.928888670947339609e-04
3.720999099999999999e+03 3.773369893390189986e+02 8.246917866201800267e-04
3.721155299999999897e+03 3.773369893390189986e+02 6.644634817908842174e-04
3.721272500000000036e+03 3.773369893390189986e+02 7.676801674012849680e-04
3.721428699999999935e+03 3.773369893390189986e+02 9.010346868521929529e-04
3.721585000000000036e+03 3.773369893390189986e+02 9.602474251064266331e-04
3.721741299999999683e+03 3.773369893390189986e+02 7.340665530528006199e-04
3.721858399999999619e+03 3.773369893390189986e+02 1.194625338553210580e-03
3.722014699999999721e+03 3.773369893390189986e+02 9.105925276782923360e-04
3.722170899999999619e+03 3.773369893390189986e+02 9.935799569899222798e-04
3.722288099999999758e+03 3.773369893390189986e+02 9.115863345945125068e-04
3.722444399999999860e+03 3.773369893390189986e+02 1.282845622486532711e-03
3.722600599999999758e+03 3.773369893390189986e+02 1.072054933052143597e-03
3.722717799999999897e+03 3.773369893390189986e+02 1.411984329927692614e-03
3.722874099999999999e+03 3.773369893390189986e+02 0.000000000000000000e+00
3.723030299999999897e+03 3.773369893390189986e+02 0.000000000000000000e+00
3.723147500000000036e+03 3.773369893390189986e+02 0.000000000000000000e+00
3.723303799999999683e+03 3.773369893390189986e+02 0.000000000000000000e+00
3.723460000000000036e+03 3.773369893390189986e+02 0.000000000000000000e+00
3.723577199999999721e+03 3.773369893390189986e+02 0.000000000000000000e+00
3.723733399999999619e+03 3.773369893390189986e+02 0.000000000000000000e+00
3.723889699999999721e+03 3.773369893390189986e+02 0.000000000000000000e+00
3.724045899999999619e+03 3.773369893390189986e+02 0.000000000000000000e+00
3.724163099999999758e+03 3.773369893390189986e+02 0.000000000000000000e+00
3.724319399999999860e+03 3.773369893390189986e+02 0.000000000000000000e+00
3.724436599999999999e+03 3.773369893390189986e+02 0.000000000000000000e+00
3.724592799999999897e+03 3.773369893390189986e+02 0.000000000000000000e+00
3.724749099999999999e+03 3.773369893390189986e+02 0.000000000000000000e+00
3.724905299999999897e+03 3.773369893390189986e+02 0.000000000000000000e+00
3.725022500000000036e+03 3.773369893390189986e+02 0.000000000000000000e+00
3.725178799999999683e+03 3.773369893390189986e+02 0.000000000000000000e+00
3.725295899999999619e+03 3.773369893390189986e+02 0.000000000000000000e+00
3.725452199999999721e+03 3.773369893390189986e+02 0.000000000000000000e+00
3.725608399999999619e+03 3.773369893390189986e+02 0.000000000000000000e+00
3.725764699999999721e+03 3.773369893390189986e+02 0.000000000000000000e+00
3.725881899999999860e+03 3.773369893390189986e+02 0.000000000000000000e+00
3.726038099999999758e+03 3.773369893390189986e+02 0.000000000000000000e+00
3.726194399999999860e+03 3.773369893390189986e+02 0.000000000000000000e+00
3.726311599999999999e+03 3.773369893390189986e+02 0.000000000000000000e+00
3.726467799999999897e+03 3.773369893390189986e+02 0.000000000000000000e+00
3.726624099999999999e+03 3.773369893390189986e+02 0.000000000000000000e+00
3.726741299999999683e+03 3.773369893390189986e+02 0.000000000000000000e+00
3.726897500000000036e+03 3.773369893390189986e+02 0.000000000000000000e+00
3.727053799999999683e+03 3.773369893390189986e+02 0.000000000000000000e+00
3.727170899999999619e+03 3.773369893390189986e+02 0.000000000000000000e+00
3.727327199999999721e+03 3.773369893390189986e+02 0.000000000000000000e+00
3.727483399999999619e+03 3.773369893390189986e+02 0.000000000000000000e+00
3.727639699999999721e+03 3.773369893390189986e+02 0.000000000000000000e+00
3.727756899999999860e+03 3.773369893390189986e+02 0.000000000000000000e+00
3.727913099999999758e+03 3.773369893390189986e+02 0.000000000000000000e+00
3.728030299999999897e+03 3.773369893390189986e+02 0.000000000000000000e+00
3.728186599999999999e+03 3.773369893390189986e+02 0.000000000000000000e+00
3.728342799999999897e+03 3.773369893390189986e+02 0.000000000000000000e+00
3.728499099999999999e+03 3.773369893390189986e+02 0.000000000000000000e+00
3.728616299999999683e+03 3.773369893390189986e+02 0.000000000000000000e+00
3.728772500000000036e+03 3.773369893390189986e+02 0.000000000000000000e+00
3.728928699999999935e+03 3.773369893390189986e+02 0.000000000000000000e+00
3.729045899999999619e+03 3.773369893390189986e+02 0.000000000000000000e+00
3.729202199999999721e+03 3.773369893390189986e+02 0.000000000000000000e+00
3.729319399999999860e+03 3.773369893390189986e+02 0.000000000000000000e+00
3.729475599999999758e+03 3.773369893390189986e+02 0.000000000000000000e+00
3.729631899999999860e+03 3.773369893390189986e+02 0.000000000000000000e+00
3.729788099999999758e+03 3.773369893390189986e+02 0.000000000000000000e+00
3.729905299999999897e+03 3.773369893390189986e+02 0.000000000000000000e+00
3.730061599999999999e+03 3.773369893390189986e+02 0.000000000000000000e+00
3.730217799999999897e+03 3.773369893390189986e+02 0.000000000000000000e+00
3.730335000000000036e+03 3.773369893390189986e+02 0.000000000000000000e+00
3.730491299999999683e+03 3.773369893390189986e+02 0.000000000000000000e+00
3.730647500000000036e+03 3.773369893390189986e+02 0.000000000000000000e+00
3.730764699999999721e+03 3.773369893390189986e+02 0.000000000000000000e+00
3.730920899999999619e+03 3.773369893390189986e+02 0.000000000000000000e+00
3.731077199999999721e+03 3.773369893390189986e+02 0.000000000000000000e+00
3.731194399999999860e+03 3.773369893390189986e+02 0.000000000000000000e+00
3.731350599999999758e+03 3.773369893390189986e+02 0.000000000000000000e+00
3.731506899999999860e+03 3.773369893390189986e+02 0.000000000000000000e+00
3.731624099999999999e+03 3.773369893390189986e+02 0.000000000000000000e+00
3.731780299999999897e+03 3.773369893390189986e+02 0.000000000000000000e+00
3.731936599999999999e+03 3.773369893390189986e+02 0.000000000000000000e+00
3.732092799999999897e+03 3.773369893390189986e+02 0.000000000000000000e+00
3.732210000000000036e+03 3.773369893390189986e+02 0.000000000000000000e+00
3.732366199999999935e+03 3.773369893390189986e+02 0.000000000000000000e+00
3.732522500000000036e+03 3.773369893390189986e+02 0.000000000000000000e+00
3.732639699999999721e+03 3.773369893390189986e+02 0.000000000000000000e+00
3.732795899999999619e+03 3.773369893390189986e+02 0.000000000000000000e+00
3.732952199999999721e+03 3.773369893390189986e+02 0.000000000000000000e+00
3.733069399999999860e+03 3.773369893390189986e+02 0.000000000000000000e+00
3.733225599999999758e+03 3.773369893390189986e+02 0.000000000000000000e+00
3.733381899999999860e+03 3.773369893390189986e+02 0.000000000000000000e+00
3.733499099999999999e+03 3.773369893390189986e+02 0.000000000000000000e+00
3.733655299999999897e+03 3.773369893390189986e+02 0.000000000000000000e+00
3.733811599999999999e+03 3.773369893390189986e+02 0.000000000000000000e+00
3.733928799999999683e+03 3.773369893390189986e+02 0.000000000000000000e+00
3.734085000000000036e+03 3.773369893390189986e+02 0.000000000000000000e+00
3.734241199999999935e+03 3.773369893390189986e+02 0.000000000000000000e+00
3.734358399999999619e+03 3.773369893390189986e+02 0.000000000000000000e+00
3.734514699999999721e+03 3.773369893390189986e+02 0.000000000000000000e+00
3.734670899999999619e+03 3.773369893390189986e+02 0.000000000000000000e+00
3.734788099999999758e+03 3.773369893390189986e+02 0.000000000000000000e+00
3.734944399999999860e+03 3.773369893390189986e+02 0.000000000000000000e+00
3.735100599999999758e+03 3.773369893390189986e+02 0.000000000000000000e+00
3.735217799999999897e+03 3.773369893390189986e+02 0.000000000000000000e+00
3.735374099999999999e+03 3.773369893390189986e+02 0.000000000000000000e+00
3.735530299999999897e+03 3.773369893390189986e+02 0.000000000000000000e+00
3.735686599999999999e+03 3.773369893390189986e+02 0.000000000000000000e+00
3.735803799999999683e+03 3.773369893390189986e+02 0.000000000000000000e+00
3.735960000000000036e+03 3.773369893390189986e+02 0.000000000000000000e+00
3.736116199999999935e+03 3.773369893390189986e+02 0.000000000000000000e+00
3.736233399999999619e+03 3.773369893390189986e+02 0.000000000000000000e+00
3.736389699999999721e+03 3.773369893390189986e+02 0.000000000000000000e+00
3.736545899999999619e+03 3.773369893390189986e+02 0.000000000000000000e+00
3.736663099999999758e+03 3.773369893390189986e+02 0.000000000000000000e+00
3.736819399999999860e+03 3.773369893390189986e+02 0.000000000000000000e+00
3.736975599999999758e+03 3.773369893390189986e+02 0.000000000000000000e+00
3.737092799999999897e+03 3.773369893390189986e+02 0.000000000000000000e+00
3.737249099999999999e+03 3.773369893390189986e+02 0.000000000000000000e+00
3.737405299999999897e+03 3.773369893390189986e+02 0.000000000000000000e+00
3.737522500000000036e+03 3.773369893390189986e+02 0.000000000000000000e+00
3.737678699999999935e+03 3.773369893390189986e+02 0.000000000000000000e+00
3.737835000000000036e+03 3.773369893390189986e+02 0.000000000000000000e+00
3.737952199999999721e+03 3.773369893390189986e+02 0.000000000000000000e+00
3.738108399999999619e+03 3.773369893390189986e+02 0.000000000000000000e+00
3.738264699999999721e+03 3.773369893390189986e+02 0.000000000000000000e+00
3.738381899999999860e+03 3.773369893390189986e+02 0.000000000000000000e+00
3.738538099999999758e+03 3.773369893390189986e+02 0.000000000000000000e+00
3.738694399999999860e+03 3.773369893390189986e+02 0.000000000000000000e+00
3.738850599999999758e+03 3.773369893390189986e+02 0.000000000000000000e+00
3.738967799999999897e+03 3.773369893390189986e+02 0.000000000000000000e+00
3.739124099999999999e+03 3.773369893390189986e+02 0.000000000000000000e+00
3.739280299999999897e+03 3.773369893390189986e+02 0.000000000000000000e+00
3.739397500000000036e+03 3.773369893390189986e+02 0.000000000000000000e+00
3.739553699999999935e+03 3.773369893390189986e+02 0.000000000000000000e+00
3.739710000000000036e+03 3.773369893390189986e+02 0.000000000000000000e+00
3.739827199999999721e+03 3.773369893390189986e+02 0.000000000000000000e+00
3.739983399999999619e+03 3.773369893390189986e+02 0.000000000000000000e+00
3.740139699999999721e+03 3.773369893390189986e+02 0.000000000000000000e+00
3.740256899999999860e+03 3.773369893390189986e+02 0.000000000000000000e+00
3.740413099999999758e+03 3.773369893390189986e+02 0.000000000000000000e+00
3.740569399999999860e+03 3.773369893390189986e+02 0.000000000000000000e+00
3.740686599999999999e+03 3.773369893390189986e+02 0.000000000000000000e+00
3.740842799999999897e+03 3.773369893390189986e+02 0.000000000000000000e+00
3.740999099999999999e+03 3.773369893390189986e+02 0.000000000000000000e+00
3.741116199999999935e+03 3.773369893390189986e+02 0.000000000000000000e+00
3.741272500000000036e+03 3.773369893390189986e+02 0.000000000000000000e+00
3.741428699999999935e+03 3.773369893390189986e+02 0.000000000000000000e+00
3.741545899999999619e+03 3.773369893390189986e+02 0.000000000000000000e+00
3.741702199999999721e+03 3.773369893390189986e+02 0.000000000000000000e+00
3.741858399999999619e+03 3.773369893390189986e+02 0.000000000000000000e+00
3.742014699999999721e+03 3.773369893390189986e+02 0.000000000000000000e+00
3.742131899999999860e+03 3.773369893390189986e+02 0.000000000000000000e+00
3.742288099999999758e+03 3.773369893390189986e+02 0.000000000000000000e+00
3.742444399999999860e+03 3.773369893390189986e+02 0.000000000000000000e+00
3.742561599999999999e+03 3.773369893390189986e+02 0.000000000000000000e+00
3.742717799999999897e+03 3.773369893390189986e+02 0.000000000000000000e+00
3.719710000000000036e+03 3.774350202558633782e+02 8.348668392952388571e-04
3.719866299999999683e+03 3.774350202558633782e+02 9.550759796328996479e-04
3.719983399999999619e+03 3.774350202558633782e+02 7.371168086083819751e-04
3.720139699999999721e+03 3.774350202558633782e+02 7.493975148127709259e-04
3.720295899999999619e+03 3.774350202558633782e+02 7.903584981987612276e-04
3.720413099999999758e+03 3.774350202558633782e+02 7.311707533397493681e-04
3.720569399999999860e+03 3.774350202558633782e+02 7.038717618753868996e-04
3.720725599999999758e+03 3.774350202558633782e+02 1.012678246463979796e-03
3.720881899999999860e+03 3.774350202558633782e+02 8.691057143168886331e-04
3.720999099999999999e+03 3.774350202558633782e+02 8.395683233043896168e-04
3.721155299999999897e+03 3.774350202558633782e+02 7.390987261221759405e-04
3.721272500000000036e+03 3.774350202558633782e+02 8.044958045923103268e-04
3.721428699999999935e+03 3.774350202558633782e+02 9.926920601072771085e-04
3.721585000000000036e+03 3.774350202558633782e+02 1.048291442297313381e-03
3.721741299999999683e+03 3.774350202558633782e+02 8.831494537015578336e-04
3.721858399999999619e+03 3.774350202558633782e+02 1.265448115953901392e-03
3.722014699999999721e+03 3.774350202558633782e+02 9.797970850693173920e-04
3.722170899999999619e+03 3.774350202558633782e+02 1.154241677624469418e-03
3.722288099999999758e+03 3.774350202558633782e+02 1.057204817589181209e-03
[truncated: 5,275,351 more chars]
