# Supplementary material for: Resonant inelastic X-ray scattering tools to count 5 f electrons of actinides and probe bond covalency
Source: Nat Commun. 2025 Feb 10;16:1221. doi: 10.1038/s41467-024-54574-7 (PMC11811144; doi:10.1038/s41467-024-54574-7)
Supplement: Supplementary file 3 — Source Data [file 41467_2024_54574_MOESM3_ESM.zip › Data_figures/Data_main_figures/Fig2/2a_EnergyLevelDiagram.txt]

# factor G0 |Energy of the states in the configuration
0.000000000000000000e+00 -5.501705000000000290e+00 -5.501704400000000383e+00 -5.501703799999999589e+00 -5.002062699999999751e+00 -4.853773900000000197e+00 -4.853773799999999916e+00 -4.853773699999999636e+00 -4.853773600000000243e+00 -4.853773499999999963e+00 -4.826933699999999661e+00 -4.826933300000000315e+00 -4.826933000000000362e+00 -4.826932600000000129e+00 -4.826932300000000176e+00 -4.826931899999999942e+00 -4.826931599999999989e+00 -4.826931199999999755e+00 -4.826930899999999802e+00 -4.826930499999999569e+00 -4.826930199999999616e+00 -4.826929800000000270e+00 -4.826929500000000317e+00 -4.516230300000000142e+00 -4.516230199999999861e+00 -4.516230000000000189e+00 -4.435316600000000165e+00 -4.435316300000000211e+00 -4.435316000000000258e+00 -4.435315799999999697e+00 -4.435315499999999744e+00 -4.435315199999999791e+00 -4.435314899999999838e+00 -4.284198400000000184e+00 -4.284197899999999670e+00 -4.284197299999999764e+00 -4.284196699999999858e+00 -4.284196099999999952e+00 -4.284195600000000326e+00 -4.284195000000000420e+00 -4.284194399999999625e+00 -4.284193899999999999e+00 -4.284193300000000093e+00 -4.284192700000000187e+00 -4.284192100000000281e+00 -4.284191599999999767e+00 -4.284190999999999860e+00 -4.284190399999999954e+00 -4.139210699999999576e+00 -4.139210399999999623e+00 -4.139210000000000278e+00 -4.139209700000000325e+00 -4.139209400000000372e+00 -4.139209100000000419e+00 -4.139208799999999577e+00 -4.139208400000000232e+00 -4.139208100000000279e+00 -4.110039600000000348e+00 -4.110039300000000395e+00 -4.110039000000000442e+00 -4.110038600000000208e+00 -4.110038300000000255e+00 -4.110038000000000302e+00 -4.110037600000000069e+00 -4.110037300000000116e+00 -4.110037000000000162e+00 -4.110036599999999929e+00 -4.110036299999999976e+00 -3.794179199999999863e+00 -3.794178699999999793e+00 -3.794178300000000004e+00 -3.794177799999999934e+00 -3.794177299999999864e+00 -3.794176900000000074e+00 -3.794176400000000005e+00 -3.645826000000000011e+00 -3.645825600000000222e+00 -3.645825199999999988e+00 -3.645824800000000199e+00 -3.645824399999999965e+00 -3.482316299999999920e+00 -3.482315799999999850e+00 -3.482315199999999944e+00 -3.482314600000000038e+00 -3.482314000000000132e+00 -3.482313500000000062e+00 -3.482312900000000155e+00 -3.482312299999999805e+00 -3.482311800000000179e+00 -3.482311199999999829e+00 -3.482310599999999923e+00 -3.454379700000000053e+00 -3.454379100000000147e+00 -3.454378499999999796e+00 -3.454377899999999890e+00 -3.454377299999999984e+00 -3.454376799999999914e+00 -3.454376200000000008e+00 -3.454375600000000102e+00 -3.454375000000000195e+00 -3.454374500000000126e+00 -3.454373900000000219e+00 -3.454373299999999869e+00 -3.454372699999999963e+00 -3.449669000000000096e+00 -3.449668400000000190e+00 -3.449667900000000120e+00 -3.449667400000000050e+00 -3.449666800000000144e+00 -3.449666300000000074e+00 -3.449665800000000004e+00 -3.449665200000000098e+00 -3.449664700000000028e+00 4.055136199999999747e+00 4.371796100000000074e+00 4.371797199999999606e+00 4.371798400000000306e+00 4.702674000000000021e+00 4.702674400000000254e+00 4.702674799999999600e+00 4.702675199999999833e+00 4.702675600000000067e+00 4.702676099999999693e+00 4.702676499999999926e+00 4.702676900000000160e+00 4.702677300000000393e+00 4.702677699999999739e+00 4.702678200000000253e+00 4.984783000000000186e+00 4.984784900000000185e+00 4.984786699999999904e+00 5.306431899999999757e+00 5.306432400000000271e+00 5.306432899999999897e+00 5.306433300000000131e+00 5.306433799999999756e+00 5.306434300000000270e+00 5.306434799999999896e+00 5.339616099999999754e+00 5.339616799999999941e+00 5.339617500000000128e+00 5.339618100000000034e+00 5.339618800000000221e+00 5.416774600000000106e+00 5.416775200000000012e+00 5.416775900000000199e+00 5.416776600000000386e+00 5.416777200000000292e+00 5.416777899999999590e+00 5.416778599999999777e+00 5.416779199999999683e+00 5.416779899999999870e+00 5.416780600000000057e+00 5.416781199999999963e+00 5.416781900000000149e+00 5.416782600000000336e+00 5.508391800000000060e+00 5.508392800000000200e+00 5.508393800000000340e+00 5.508394799999999591e+00 5.508395700000000339e+00 5.542916400000000188e+00 5.542916800000000421e+00 5.542917300000000047e+00 5.542917700000000281e+00 5.542918099999999626e+00 5.542918499999999860e+00 5.542919000000000374e+00 5.542919399999999719e+00 5.542919799999999952e+00 5.855384500000000436e+00 5.855385400000000296e+00 5.855386199999999874e+00 5.855387099999999734e+00 5.855387999999999593e+00 5.855388800000000060e+00 5.855389699999999920e+00 6.094161099999999998e+00 6.094161899999999576e+00 6.094162599999999763e+00 6.094163400000000230e+00 6.094164199999999809e+00 6.094164899999999996e+00 6.094165699999999575e+00 6.094166500000000042e+00 6.094167299999999621e+00 6.137924499999999561e+00 6.137925199999999748e+00 6.137925899999999935e+00 6.137926600000000121e+00 6.137927399999999700e+00 6.137928099999999887e+00 6.137928800000000074e+00 6.137929500000000260e+00 6.137930199999999559e+00 6.137930899999999745e+00 6.137931599999999932e+00
1.000000000000000056e-01 -5.508847900000000131e+00 -5.508847300000000224e+00 -5.508846600000000038e+00 -4.860916800000000038e+00 -4.860916699999999757e+00 -4.860916600000000365e+00 -4.860916500000000084e+00 -4.860916399999999804e+00 -4.834076500000000109e+00 -4.834076200000000156e+00 -4.834075799999999923e+00 -4.834075499999999970e+00 -4.834075099999999736e+00 -4.834074799999999783e+00 -4.834074400000000438e+00 -4.834074099999999596e+00 -4.834073700000000251e+00 -4.834073400000000298e+00 -4.834073000000000064e+00 -4.834072700000000111e+00 -4.834072299999999878e+00 -4.523373199999999983e+00 -4.523373000000000310e+00 -4.523372900000000030e+00 -4.442459500000000006e+00 -4.442459200000000052e+00 -4.442458900000000099e+00 -4.442458600000000146e+00 -4.442458300000000193e+00 -4.442458000000000240e+00 -4.442457700000000287e+00 -4.291341300000000025e+00 -4.291340700000000119e+00 -4.291340100000000213e+00 -4.291339599999999699e+00 -4.291338999999999793e+00 -4.291338399999999886e+00 -4.291337900000000261e+00 -4.291337300000000354e+00 -4.291336699999999560e+00 -4.291336099999999654e+00 -4.291335600000000028e+00 -4.291335000000000122e+00 -4.291334400000000215e+00 -4.291333899999999701e+00 -4.291333299999999795e+00 -4.196189699999999689e+00 -4.146353500000000025e+00 -4.146353200000000072e+00 -4.146352900000000119e+00 -4.146352600000000166e+00 -4.146352300000000213e+00 -4.146351899999999979e+00 -4.146351600000000026e+00 -4.146351300000000073e+00 -4.146351000000000120e+00 -4.117182500000000189e+00 -4.117182200000000236e+00 -4.117181800000000003e+00 -4.117181500000000050e+00 -4.117181200000000096e+00 -4.117180799999999863e+00 -4.117180499999999910e+00 -4.117180199999999957e+00 -4.117179799999999723e+00 -4.117179499999999770e+00 -4.117179199999999817e+00 -3.801321999999999868e+00 -3.801321600000000078e+00 -3.801321100000000008e+00 -3.801320700000000219e+00 -3.801320200000000149e+00 -3.801319700000000079e+00 -3.801319299999999846e+00 -3.652968800000000016e+00 -3.652968399999999782e+00 -3.652967999999999993e+00 -3.652967600000000203e+00 -3.652967199999999970e+00 -3.489459200000000205e+00 -3.489458599999999855e+00 -3.489457999999999949e+00 -3.489457499999999879e+00 -3.489456899999999973e+00 -3.489456300000000066e+00 -3.489455799999999996e+00 -3.489455200000000090e+00 -3.489454600000000184e+00 -3.489454100000000114e+00 -3.489453500000000208e+00 -3.461522500000000058e+00 -3.461521900000000151e+00 -3.461521400000000082e+00 -3.461520800000000175e+00 -3.461520199999999825e+00 -3.461519599999999919e+00 -3.461519000000000013e+00 -3.461518499999999943e+00 -3.461517900000000036e+00 -3.461517300000000130e+00 -3.461516699999999780e+00 -3.461516200000000154e+00 -3.461515599999999804e+00 -3.456811800000000101e+00 -3.456811300000000031e+00 -3.456810799999999961e+00 -3.456810200000000055e+00 -3.456809699999999985e+00 -3.456809199999999915e+00 -3.456808600000000009e+00 -3.456808099999999939e+00 -3.456807599999999869e+00 4.364653200000000233e+00 4.364654400000000045e+00 4.364655499999999577e+00 4.634977400000000358e+00 4.695531100000000180e+00 4.695531500000000413e+00 4.695531899999999759e+00 4.695532400000000273e+00 4.695532799999999618e+00 4.695533199999999852e+00 4.695533600000000085e+00 4.695534000000000319e+00 4.695534499999999944e+00 4.695534900000000178e+00 4.695535300000000412e+00 4.977640199999999737e+00 4.977642000000000344e+00 4.977643900000000343e+00 5.299289100000000197e+00 5.299289500000000430e+00 5.299290000000000056e+00 5.299290499999999682e+00 5.299291000000000196e+00 5.299291400000000429e+00 5.299291900000000055e+00 5.332473199999999913e+00 5.332473900000000100e+00 5.332474600000000287e+00 5.332475299999999585e+00 5.332475999999999772e+00 5.409631700000000265e+00 5.409632399999999564e+00 5.409633099999999750e+00 5.409633699999999656e+00 5.409634399999999843e+00 5.409635100000000030e+00 5.409635699999999936e+00 5.409636400000000123e+00 5.409637100000000309e+00 5.409637700000000216e+00 5.409638400000000402e+00 5.409639099999999701e+00 5.409639699999999607e+00 5.501248900000000219e+00 5.501249900000000359e+00 5.501250899999999611e+00 5.501251899999999750e+00 5.501252899999999890e+00 5.535773599999999739e+00 5.535773999999999972e+00 5.535774400000000206e+00 5.535774800000000440e+00 5.535775300000000065e+00 5.535775700000000299e+00 5.535776099999999644e+00 5.535776499999999878e+00 5.535777000000000392e+00 5.848241699999999987e+00 5.848242499999999566e+00 5.848243400000000314e+00 5.848244199999999893e+00 5.848245099999999752e+00 5.848245999999999611e+00 5.848246800000000079e+00 6.087018200000000157e+00 6.087018999999999735e+00 6.087019800000000203e+00 6.087020500000000389e+00 6.087021299999999968e+00 6.087022100000000435e+00 6.087022900000000014e+00 6.087023600000000201e+00 6.087024399999999780e+00 6.130781700000000001e+00 6.130782400000000187e+00 6.130783100000000374e+00 6.130783799999999673e+00 6.130784499999999859e+00 6.130785200000000046e+00 6.130785900000000233e+00 6.130786600000000419e+00 6.130787399999999998e+00 6.130788100000000185e+00 6.130788800000000371e+00
2.000000000000000111e-01 -5.515990799999999972e+00 -5.515990099999999785e+00 -5.515989499999999879e+00 -4.868059599999999598e+00 -4.868059500000000206e+00 -4.868059399999999926e+00 -4.868059299999999645e+00 -4.868059200000000253e+00 -4.841219399999999951e+00 -4.841219099999999997e+00 -4.841218699999999764e+00 -4.841218399999999811e+00 -4.841217999999999577e+00 -4.841217699999999624e+00 -4.841217300000000279e+00 -4.841217000000000326e+00 -4.841216600000000092e+00 -4.841216300000000139e+00 -4.841215899999999905e+00 -4.841215599999999952e+00 -4.841215199999999719e+00 -4.530516000000000432e+00 -4.530515900000000151e+00 -4.530515699999999590e+00 -4.449602399999999847e+00 -4.449602099999999893e+00 -4.449601799999999940e+00 -4.449601499999999987e+00 -4.449601200000000034e+00 -4.449600900000000081e+00 -4.449600600000000128e+00 -4.298484099999999586e+00 -4.298483599999999960e+00 -4.298483000000000054e+00 -4.298482400000000148e+00 -4.298481899999999634e+00 -4.298481299999999727e+00 -4.298480699999999821e+00 -4.298480099999999915e+00 -4.298479600000000289e+00 -4.298479000000000383e+00 -4.298478399999999588e+00 -4.298477899999999963e+00 -4.298477300000000056e+00 -4.298476700000000150e+00 -4.298476100000000244e+00 -4.153496399999999866e+00 -4.153496099999999913e+00 -4.153495699999999680e+00 -4.153495399999999727e+00 -4.153495099999999773e+00 -4.153494799999999820e+00 -4.153494499999999867e+00 -4.153494199999999914e+00 -4.153493799999999680e+00 -4.124325299999999750e+00 -4.124324999999999797e+00 -4.124324699999999844e+00 -4.124324299999999610e+00 -4.124323999999999657e+00 -4.124323699999999704e+00 -4.124323399999999751e+00 -4.124323000000000405e+00 -4.124322699999999564e+00 -4.124322399999999611e+00 -4.124322000000000266e+00 -3.808464900000000153e+00 -3.808464400000000083e+00 -3.808463999999999849e+00 -3.808463499999999780e+00 -3.808463099999999990e+00 -3.808462599999999920e+00 -3.808462099999999850e+00 -3.660111699999999857e+00 -3.660111300000000067e+00 -3.660110899999999834e+00 -3.660110500000000044e+00 -3.660110099999999811e+00 -3.499839600000000051e+00 -3.496602000000000210e+00 -3.496601500000000140e+00 -3.496600899999999790e+00 -3.496600299999999883e+00 -3.496599799999999814e+00 -3.496599199999999907e+00 -3.496598600000000001e+00 -3.496598099999999931e+00 -3.496597500000000025e+00 -3.496596900000000119e+00 -3.496596400000000049e+00 -3.468665399999999899e+00 -3.468664799999999993e+00 -3.468664200000000086e+00 -3.468663600000000180e+00 -3.468663100000000110e+00 -3.468662500000000204e+00 -3.468661899999999854e+00 -3.468661299999999947e+00 -3.468660700000000041e+00 -3.468660199999999971e+00 -3.468659600000000065e+00 -3.468659000000000159e+00 -3.468658399999999808e+00 -3.463954699999999942e+00 -3.463954100000000036e+00 -3.463953599999999966e+00 -3.463953099999999896e+00 -3.463952599999999826e+00 -3.463951999999999920e+00 -3.463951499999999850e+00 -3.463950999999999780e+00 -3.463950399999999874e+00 4.357510399999999784e+00 4.357511500000000204e+00 4.357512700000000017e+00 4.688388200000000339e+00 4.688388699999999965e+00 4.688389100000000198e+00 4.688389500000000432e+00 4.688389899999999777e+00 4.688390300000000011e+00 4.688390799999999636e+00 4.688391199999999870e+00 4.688391600000000103e+00 4.688392000000000337e+00 4.688392499999999963e+00 4.970497299999999896e+00 4.970499199999999895e+00 4.970500999999999614e+00 5.292146200000000356e+00 5.292146699999999981e+00 5.292147100000000215e+00 5.292147599999999841e+00 5.292148100000000355e+00 5.292148599999999981e+00 5.292149000000000214e+00 5.324341600000000341e+00 5.325330400000000353e+00 5.325331099999999651e+00 5.325331699999999557e+00 5.325332399999999744e+00 5.325333099999999931e+00 5.402488899999999816e+00 5.402489499999999722e+00 5.402490199999999909e+00 5.402490900000000096e+00 5.402491500000000002e+00 5.402492200000000189e+00 5.402492900000000375e+00 5.402493500000000282e+00 5.402494199999999580e+00 5.402494899999999767e+00 5.402495499999999673e+00 5.402496199999999860e+00 5.402496900000000046e+00 5.494106099999999770e+00 5.494107099999999910e+00 5.494108100000000050e+00 5.494108999999999909e+00 5.494110000000000049e+00 5.528630699999999898e+00 5.528631100000000131e+00 5.528631599999999757e+00 5.528631999999999991e+00 5.528632400000000224e+00 5.528632799999999570e+00 5.528633300000000084e+00 5.528633700000000317e+00 5.528634099999999663e+00 5.841098800000000146e+00 5.841099700000000006e+00 5.841100499999999585e+00 5.841101400000000332e+00 5.841102199999999911e+00 5.841103099999999770e+00 5.841103999999999630e+00 6.079875399999999708e+00 6.079876099999999894e+00 6.079876900000000362e+00 6.079877699999999940e+00 6.079878500000000408e+00 6.079879199999999706e+00 6.079880000000000173e+00 6.079880799999999752e+00 6.079881600000000219e+00 6.123638800000000160e+00 6.123639500000000346e+00 6.123640199999999645e+00 6.123640899999999831e+00 6.123641600000000018e+00 6.123642399999999597e+00 6.123643099999999784e+00 6.123643799999999970e+00 6.123644500000000157e+00 6.123645200000000344e+00 6.123645899999999642e+00
3.000000000000000444e-01 -5.523133600000000420e+00 -5.523132999999999626e+00 -5.523132399999999720e+00 -4.875202500000000327e+00 -4.875202400000000047e+00 -4.875202299999999767e+00 -4.875202200000000374e+00 -4.875202100000000094e+00 -4.848362299999999792e+00 -4.848361899999999558e+00 -4.848361599999999605e+00 -4.848361200000000260e+00 -4.848360900000000306e+00 -4.848360500000000073e+00 -4.848360200000000120e+00 -4.848359799999999886e+00 -4.848359499999999933e+00 -4.848359099999999700e+00 -4.848358799999999746e+00 -4.848358400000000401e+00 -4.848358099999999560e+00 -4.537658900000000273e+00 -4.537658699999999712e+00 -4.537658600000000320e+00 -4.456745200000000295e+00 -4.456744900000000342e+00 -4.456744600000000389e+00 -4.456744300000000436e+00 -4.456743999999999595e+00 -4.456743699999999642e+00 -4.456743399999999689e+00 -4.305627000000000315e+00 -4.305626400000000409e+00 -4.305625899999999895e+00 -4.305625299999999989e+00 -4.305624700000000082e+00 -4.305624100000000176e+00 -4.305623599999999662e+00 -4.305622999999999756e+00 -4.305622399999999850e+00 -4.305621900000000224e+00 -4.305621300000000318e+00 -4.305620700000000411e+00 -4.305620099999999617e+00 -4.305619599999999991e+00 -4.305619000000000085e+00 -4.160639200000000315e+00 -4.160638900000000362e+00 -4.160638600000000409e+00 -4.160638299999999568e+00 -4.160637999999999614e+00 -4.160637699999999661e+00 -4.160637300000000316e+00 -4.160637000000000363e+00 -4.160636700000000410e+00 -4.131468199999999591e+00 -4.131467899999999638e+00 -4.131467500000000292e+00 -4.131467200000000339e+00 -4.131466900000000386e+00 -4.131466500000000153e+00 -4.131466200000000200e+00 -4.131465900000000246e+00 -4.131465500000000013e+00 -4.131465200000000060e+00 -4.131464900000000107e+00 -3.815607700000000158e+00 -3.815607299999999924e+00 -3.815606799999999854e+00 -3.815606400000000065e+00 -3.815605899999999995e+00 -3.815605500000000205e+00 -3.815605000000000135e+00 -3.667254499999999862e+00 -3.667254100000000072e+00 -3.667253699999999839e+00 -3.667253399999999885e+00 -3.667253000000000096e+00 -3.503744900000000051e+00 -3.503744300000000145e+00 -3.503743800000000075e+00 -3.503743200000000169e+00 -3.503742599999999818e+00 -3.503742100000000192e+00 -3.503741499999999842e+00 -3.503740899999999936e+00 -3.503740399999999866e+00 -3.503739799999999960e+00 -3.503739200000000054e+00 -3.475808199999999903e+00 -3.475807699999999834e+00 -3.475807099999999927e+00 -3.475806500000000021e+00 -3.475805900000000115e+00 -3.475805300000000209e+00 -3.475804800000000139e+00 -3.475804199999999788e+00 -3.475803599999999882e+00 -3.475802999999999976e+00 -3.475802400000000070e+00 -3.475801900000000000e+00 -3.475801300000000094e+00 -3.471097499999999947e+00 -3.471096999999999877e+00 -3.471096499999999807e+00 -3.471095899999999901e+00 -3.471095399999999831e+00 -3.471094900000000205e+00 -3.471094299999999855e+00 -3.471093799999999785e+00 -3.471093300000000159e+00 -2.913266500000000203e+00 4.350367499999999943e+00 4.350368699999999755e+00 4.350369800000000176e+00 4.681245399999999890e+00 4.681245800000000123e+00 4.681246200000000357e+00 4.681246599999999702e+00 4.681247100000000216e+00 4.681247499999999562e+00 4.681247899999999795e+00 4.681248300000000029e+00 4.681248799999999655e+00 4.681249199999999888e+00 4.681249600000000122e+00 4.963354500000000336e+00 4.963356300000000054e+00 4.963358200000000053e+00 5.285003299999999626e+00 5.285003800000000140e+00 5.285004299999999766e+00 5.285004800000000280e+00 5.285005199999999626e+00 5.285005700000000139e+00 5.285006199999999765e+00 5.318187499999999623e+00 5.318188199999999810e+00 5.318188899999999997e+00 5.318189600000000183e+00 5.318190200000000090e+00 5.395345999999999975e+00 5.395346700000000162e+00 5.395347300000000068e+00 5.395348000000000255e+00 5.395348700000000441e+00 5.395349300000000348e+00 5.395349999999999646e+00 5.395350699999999833e+00 5.395351299999999739e+00 5.395351999999999926e+00 5.395352700000000112e+00 5.395353300000000019e+00 5.395354000000000205e+00 5.486963199999999929e+00 5.486964200000000069e+00 5.486965200000000209e+00 5.486966200000000349e+00 5.486967199999999600e+00 5.521487800000000057e+00 5.521488299999999683e+00 5.521488699999999916e+00 5.521489100000000150e+00 5.521489500000000383e+00 5.521490000000000009e+00 5.521490400000000243e+00 5.521490799999999588e+00 5.521491199999999822e+00 5.833955999999999698e+00 5.833956800000000165e+00 5.833957700000000024e+00 5.833958499999999603e+00 5.833959400000000350e+00 5.833960199999999929e+00 5.833961099999999789e+00 6.072732499999999867e+00 6.072733300000000334e+00 6.072734099999999913e+00 6.072734800000000099e+00 6.072735599999999678e+00 6.072736400000000145e+00 6.072737199999999724e+00 6.072737899999999911e+00 6.072738700000000378e+00 6.116495900000000319e+00 6.116496699999999898e+00 6.116497400000000084e+00 6.116498100000000271e+00 6.116498799999999569e+00 6.116499499999999756e+00 6.116500199999999943e+00 6.116500900000000129e+00 6.116501600000000316e+00 6.116502299999999614e+00 6.116503100000000082e+00 6.123482700000000278e+00
4.000000000000000222e-01 -5.530276500000000262e+00 -5.530275800000000075e+00 -5.530275200000000169e+00 -4.882345400000000168e+00 -4.882345299999999888e+00 -4.882345199999999608e+00 -4.882344999999999935e+00 -4.882344899999999654e+00 -4.855505100000000240e+00 -4.855504800000000287e+00 -4.855504400000000054e+00 -4.855504100000000101e+00 -4.855503699999999867e+00 -4.855503399999999914e+00 -4.855502999999999680e+00 -4.855502699999999727e+00 -4.855502300000000382e+00 -4.855502000000000429e+00 -4.855501600000000195e+00 -4.855501300000000242e+00 -4.855500900000000009e+00 -4.544801699999999833e+00 -4.544801600000000441e+00 -4.544801399999999880e+00 -4.463888100000000136e+00 -4.463887800000000183e+00 -4.463887500000000230e+00 -4.463887200000000277e+00 -4.463886900000000324e+00 -4.463886600000000371e+00 -4.463886300000000418e+00 -4.312769900000000156e+00 -4.312769300000000250e+00 -4.312768700000000344e+00 -4.312768100000000437e+00 -4.312767599999999923e+00 -4.312767000000000017e+00 -4.312766400000000111e+00 -4.312765899999999597e+00 -4.312765299999999691e+00 -4.312764699999999785e+00 -4.312764099999999878e+00 -4.312763600000000253e+00 -4.312763000000000346e+00 -4.312762400000000440e+00 -4.312761899999999926e+00 -4.167782100000000156e+00 -4.167781800000000203e+00 -4.167781500000000250e+00 -4.167781100000000016e+00 -4.167780800000000063e+00 -4.167780500000000110e+00 -4.167780200000000157e+00 -4.167779900000000204e+00 -4.167779600000000251e+00 -4.138611100000000320e+00 -4.138610700000000087e+00 -4.138610400000000134e+00 -4.138610100000000180e+00 -4.138609699999999947e+00 -4.138609399999999994e+00 -4.138609100000000041e+00 -4.138608699999999807e+00 -4.138608399999999854e+00 -4.138608099999999901e+00 -4.138607699999999667e+00 -3.822750599999999999e+00 -3.822750099999999929e+00 -3.822749700000000139e+00 -3.822749200000000069e+00 -3.822748799999999836e+00 -3.822748300000000210e+00 -3.822747899999999976e+00 -3.674397400000000147e+00 -3.674396999999999913e+00 -3.674396600000000124e+00 -3.674396199999999890e+00 -3.674395800000000101e+00 -3.510887700000000056e+00 -3.510887199999999986e+00 -3.510886600000000080e+00 -3.510886000000000173e+00 -3.510885500000000103e+00 -3.510884900000000197e+00 -3.510884299999999847e+00 -3.510883800000000221e+00 -3.510883199999999871e+00 -3.510882599999999965e+00 -3.510882099999999895e+00 -3.482951100000000189e+00 -3.482950499999999838e+00 -3.482949899999999932e+00 -3.482949399999999862e+00 -3.482948799999999956e+00 -3.482948200000000050e+00 -3.482947600000000143e+00 -3.482946999999999793e+00 -3.482946500000000167e+00 -3.482945899999999817e+00 -3.482945299999999911e+00 -3.482944700000000005e+00 -3.482944100000000098e+00 -3.478240399999999788e+00 -3.478239900000000162e+00 -3.478239299999999812e+00 -3.478238800000000186e+00 -3.478238300000000116e+00 -3.478237700000000210e+00 -3.478237200000000140e+00 -3.478236700000000070e+00 -3.478236100000000164e+00 -2.429071299999999933e+00 4.343224700000000382e+00 4.343225799999999914e+00 4.343226900000000335e+00 4.674102500000000049e+00 4.674102900000000282e+00 4.674103399999999908e+00 4.674103800000000142e+00 4.674104200000000375e+00 4.674104599999999721e+00 4.674105100000000235e+00 4.674105499999999580e+00 4.674105899999999814e+00 4.674106300000000047e+00 4.674106700000000281e+00 4.956211599999999606e+00 4.956213400000000213e+00 4.956215300000000212e+00 5.277860500000000066e+00 5.277860999999999692e+00 5.277861399999999925e+00 5.277861900000000439e+00 5.277862400000000065e+00 5.277862899999999691e+00 5.277863299999999924e+00 5.311044700000000063e+00 5.311045299999999969e+00 5.311046000000000156e+00 5.311046700000000342e+00 5.311047399999999641e+00 5.388203200000000415e+00 5.388203800000000321e+00 5.388204499999999619e+00 5.388205199999999806e+00 5.388205799999999712e+00 5.388206499999999899e+00 5.388207200000000086e+00 5.388207799999999992e+00 5.388208500000000178e+00 5.388209200000000365e+00 5.388209800000000271e+00 5.388210499999999570e+00 5.388211199999999756e+00 5.479820400000000369e+00 5.479821399999999620e+00 5.479822300000000368e+00 5.479823299999999620e+00 5.479824299999999759e+00 5.514344999999999608e+00 5.514345399999999842e+00 5.514345800000000075e+00 5.514346299999999701e+00 5.514346699999999935e+00 5.514347100000000168e+00 5.514347500000000402e+00 5.514348000000000027e+00 5.514348400000000261e+00 5.826813099999999856e+00 5.826813999999999716e+00 5.826814800000000183e+00 5.826815700000000042e+00 5.826816499999999621e+00 5.826817400000000369e+00 5.826818199999999948e+00 6.065589700000000306e+00 6.065590399999999605e+00 6.065591200000000072e+00 6.065591999999999651e+00 6.065592699999999837e+00 6.065593500000000304e+00 6.065594299999999883e+00 6.065595100000000350e+00 6.065595799999999649e+00 6.109353099999999870e+00 6.109353800000000057e+00 6.109354500000000243e+00 6.109355200000000430e+00 6.109355899999999728e+00 6.109356599999999915e+00 6.109357400000000382e+00 6.109358099999999681e+00 6.109358799999999867e+00 6.109359500000000054e+00 6.109360200000000241e+00 7.025001800000000074e+00
5.000000000000000000e-01 -5.537419299999999822e+00 -5.537418699999999916e+00 -5.537418100000000010e+00 -4.889488199999999729e+00 -4.889488100000000337e+00 -4.889488000000000056e+00 -4.889487899999999776e+00 -4.889487800000000384e+00 -4.862648000000000081e+00 -4.862647599999999848e+00 -4.862647299999999895e+00 -4.862646899999999661e+00 -4.862646599999999708e+00 -4.862646200000000363e+00 -4.862645900000000410e+00 -4.862645500000000176e+00 -4.862645200000000223e+00 -4.862644799999999989e+00 -4.862644500000000036e+00 -4.862644099999999803e+00 -4.862643799999999850e+00 -4.551944599999999674e+00 -4.551944400000000002e+00 -4.551944299999999721e+00 -4.471030899999999697e+00 -4.471030599999999744e+00 -4.471030299999999791e+00 -4.471029999999999838e+00 -4.471029699999999885e+00 -4.471029500000000212e+00 -4.471029200000000259e+00 -4.319912699999999717e+00 -4.319912099999999811e+00 -4.319911600000000185e+00 -4.319911000000000278e+00 -4.319910400000000372e+00 -4.319909899999999858e+00 -4.319909299999999952e+00 -4.319908700000000046e+00 -4.319908100000000140e+00 -4.319907599999999626e+00 -4.319906999999999719e+00 -4.319906399999999813e+00 -4.319905900000000187e+00 -4.319905300000000281e+00 -4.319904700000000375e+00 -4.174924999999999997e+00 -4.174924599999999764e+00 -4.174924299999999810e+00 -4.174923999999999857e+00 -4.174923699999999904e+00 -4.174923399999999951e+00 -4.174922999999999718e+00 -4.174922699999999764e+00 -4.174922399999999811e+00 -4.145753899999999881e+00 -4.145753599999999928e+00 -4.145753299999999975e+00 -4.145752899999999741e+00 -4.145752599999999788e+00 -4.145752299999999835e+00 -4.145751899999999601e+00 -4.145751599999999648e+00 -4.145751299999999695e+00 -4.145750900000000350e+00 -4.145750600000000397e+00 -3.829893499999999840e+00 -3.829893000000000214e+00 -3.829892500000000144e+00 -3.829892099999999910e+00 -3.829891599999999841e+00 -3.829891200000000051e+00 -3.829890699999999981e+00 -3.681540299999999988e+00 -3.681539900000000198e+00 -3.681539499999999965e+00 -3.681539100000000175e+00 -3.681538699999999942e+00 -3.518030599999999897e+00 -3.518029999999999990e+00 -3.518029499999999921e+00 -3.518028900000000014e+00 -3.518028300000000108e+00 -3.518027800000000038e+00 -3.518027200000000132e+00 -3.518026599999999782e+00 -3.518026100000000156e+00 -3.518025499999999806e+00 -3.518024899999999899e+00 -3.490093900000000193e+00 -3.490093400000000123e+00 -3.490092800000000217e+00 -3.490092199999999867e+00 -3.490091599999999961e+00 -3.490091099999999891e+00 -3.490090499999999984e+00 -3.490089900000000078e+00 -3.490089300000000172e+00 -3.490088699999999822e+00 -3.490088200000000196e+00 -3.490087599999999846e+00 -3.490086999999999939e+00 -3.485383300000000073e+00 -3.485382700000000167e+00 -3.485382200000000097e+00 -3.485381700000000027e+00 -3.485381100000000121e+00 -3.485380600000000051e+00 -3.485380099999999981e+00 -3.485379500000000075e+00 -3.485379000000000005e+00 -2.034517300000000084e+00 4.336081799999999653e+00 4.336082900000000073e+00 4.336084099999999886e+00 4.666959699999999600e+00 4.666960099999999834e+00 4.666960500000000067e+00 4.666960900000000301e+00 4.666961399999999927e+00 4.666961800000000160e+00 4.666962200000000394e+00 4.666962599999999739e+00 4.666962999999999973e+00 4.666963499999999598e+00 4.666963899999999832e+00 4.949068699999999765e+00 4.949070599999999764e+00 4.949072400000000371e+00 5.270717600000000225e+00 5.270718099999999851e+00 5.270718600000000365e+00 5.270718999999999710e+00 5.270719500000000224e+00 5.270719999999999850e+00 5.270720500000000364e+00 5.303901800000000222e+00 5.303902500000000408e+00 5.303903199999999707e+00 5.303903799999999613e+00 5.303904499999999800e+00 5.381060299999999685e+00 5.381060999999999872e+00 5.381061599999999778e+00 5.381062299999999965e+00 5.381063000000000152e+00 5.381063600000000058e+00 5.381064300000000244e+00 5.381065000000000431e+00 5.381065600000000337e+00 5.381066299999999636e+00 5.381066999999999823e+00 5.381067599999999729e+00 5.381068299999999915e+00 5.472677499999999640e+00 5.472678499999999779e+00 5.472679499999999919e+00 5.472680500000000059e+00 5.472681500000000199e+00 5.507202099999999767e+00 5.507202600000000281e+00 5.507202999999999626e+00 5.507203399999999860e+00 5.507203800000000093e+00 5.507204299999999719e+00 5.507204699999999953e+00 5.507205100000000186e+00 5.507205500000000420e+00 5.819670200000000015e+00 5.819671099999999875e+00 5.819671999999999734e+00 5.819672800000000201e+00 5.819673700000000061e+00 5.819674499999999639e+00 5.819675400000000387e+00 6.058446799999999577e+00 6.058447600000000044e+00 6.058448300000000231e+00 6.058449099999999810e+00 6.058449900000000277e+00 6.058450699999999856e+00 6.058451400000000042e+00 6.058452199999999621e+00 6.058453000000000088e+00 6.102210200000000029e+00 6.102210900000000215e+00 6.102211699999999794e+00 6.102212399999999981e+00 6.102213100000000168e+00 6.102213800000000354e+00 6.102214499999999653e+00 6.102215199999999840e+00 6.102215900000000026e+00 6.102216600000000213e+00 6.102217300000000400e+00 8.016162200000000126e+00
6.000000000000000888e-01 -5.544562199999999663e+00 -5.544561599999999757e+00 -5.544560899999999570e+00 -4.896631099999999570e+00 -4.896631000000000178e+00 -4.896630899999999897e+00 -4.896630799999999617e+00 -4.896630700000000225e+00 -4.869790799999999642e+00 -4.869790499999999689e+00 -4.869790100000000344e+00 -4.869789800000000390e+00 -4.869789400000000157e+00 -4.869789100000000204e+00 -4.869788699999999970e+00 -4.869788400000000017e+00 -4.869787999999999784e+00 -4.869787699999999830e+00 -4.869787299999999597e+00 -4.869786999999999644e+00 -4.869786600000000298e+00 -4.559087400000000123e+00 -4.559087299999999843e+00 -4.559087199999999562e+00 -4.478173800000000426e+00 -4.478173499999999585e+00 -4.478173199999999632e+00 -4.478172899999999679e+00 -4.478172599999999726e+00 -4.478172299999999773e+00 -4.478171999999999819e+00 -4.327055599999999558e+00 -4.327054999999999652e+00 -4.327054399999999745e+00 -4.327053900000000120e+00 -4.327053300000000213e+00 -4.327052700000000307e+00 -4.327052100000000401e+00 -4.327051599999999887e+00 -4.327050999999999981e+00 -4.327050400000000074e+00 -4.327049899999999560e+00 -4.327049299999999654e+00 -4.327048699999999748e+00 -4.327048099999999842e+00 -4.327047600000000216e+00 -4.182067799999999558e+00 -4.182067499999999605e+00 -4.182067199999999652e+00 -4.182066899999999698e+00 -4.182066500000000353e+00 -4.182066200000000400e+00 -4.182065899999999559e+00 -4.182065599999999606e+00 -4.182065299999999652e+00 -4.152896799999999722e+00 -4.152896400000000376e+00 -4.152896100000000423e+00 -4.152895799999999582e+00 -4.152895400000000237e+00 -4.152895100000000284e+00 -4.152894800000000330e+00 -4.152894400000000097e+00 -4.152894100000000144e+00 -4.152893800000000191e+00 -4.152893500000000238e+00 -3.837036299999999844e+00 -3.837035900000000055e+00 -3.837035399999999985e+00 -3.837034899999999915e+00 -3.837034500000000126e+00 -3.837034000000000056e+00 -3.837033599999999822e+00 -3.688683099999999992e+00 -3.688682700000000203e+00 -3.688682299999999969e+00 -3.688681900000000180e+00 -3.688681499999999946e+00 -3.525173500000000182e+00 -3.525172899999999832e+00 -3.525172299999999925e+00 -3.525171799999999855e+00 -3.525171199999999949e+00 -3.525170600000000043e+00 -3.525170099999999973e+00 -3.525169500000000067e+00 -3.525168900000000161e+00 -3.525168400000000091e+00 -3.525167800000000184e+00 -3.497236800000000034e+00 -3.497236200000000128e+00 -3.497235600000000222e+00 -3.497235100000000152e+00 -3.497234499999999802e+00 -3.497233899999999895e+00 -3.497233299999999989e+00 -3.497232799999999919e+00 -3.497232200000000013e+00 -3.497231600000000107e+00 -3.497231000000000201e+00 -3.497230399999999850e+00 -3.497229899999999780e+00 -3.492526100000000078e+00 -3.492525600000000008e+00 -3.492525000000000102e+00 -3.492524500000000032e+00 -3.492523999999999962e+00 -3.492523499999999892e+00 -3.492522899999999986e+00 -3.492522399999999916e+00 -3.492521899999999846e+00 -1.714765099999999931e+00 4.328938899999999812e+00 4.328940099999999624e+00 4.328941200000000045e+00 4.659816799999999759e+00 4.659817199999999993e+00 4.659817699999999618e+00 4.659818099999999852e+00 4.659818500000000085e+00 4.659818900000000319e+00 4.659819299999999664e+00 4.659819800000000178e+00 4.659820200000000412e+00 4.659820599999999757e+00 4.659820999999999991e+00 4.941925900000000205e+00 4.941927699999999923e+00 4.941929599999999922e+00 5.263574799999999776e+00 5.263575200000000009e+00 5.263575699999999635e+00 5.263576200000000149e+00 5.263576699999999775e+00 5.263577100000000009e+00 5.263577599999999634e+00 5.296758999999999773e+00 5.296759599999999679e+00 5.296760299999999866e+00 5.296761000000000053e+00 5.296761700000000239e+00 5.373917399999999844e+00 5.373918100000000031e+00 5.373918800000000218e+00 5.373919400000000124e+00 5.373920100000000311e+00 5.373920799999999609e+00 5.373921400000000403e+00 5.373922099999999702e+00 5.373922799999999889e+00 5.373923399999999795e+00 5.373924099999999981e+00 5.373924800000000168e+00 5.373925400000000074e+00 5.465534700000000079e+00 5.465535599999999938e+00 5.465536600000000078e+00 5.465537600000000218e+00 5.465538600000000358e+00 5.500059300000000206e+00 5.500059700000000440e+00 5.500060099999999785e+00 5.500060500000000019e+00 5.500060999999999645e+00 5.500061399999999878e+00 5.500061800000000112e+00 5.500062299999999738e+00 5.500062699999999971e+00 5.812527399999999567e+00 5.812528200000000034e+00 5.812529099999999893e+00 5.812529999999999752e+00 5.812530800000000220e+00 5.812531700000000079e+00 5.812532499999999658e+00 6.051303899999999736e+00 6.051304700000000203e+00 6.051305499999999782e+00 6.051306300000000249e+00 6.051307000000000436e+00 6.051307800000000015e+00 6.051308599999999593e+00 6.051309400000000061e+00 6.051310100000000247e+00 6.095067399999999580e+00 6.095068099999999767e+00 6.095068799999999953e+00 6.095069500000000140e+00 6.095070200000000327e+00 6.095070899999999625e+00 6.095071599999999812e+00 6.095072400000000279e+00 6.095073099999999577e+00 6.095073799999999764e+00 6.095074499999999951e+00 9.082124300000000261e+00
7.000000000000000666e-01 -5.551705000000000112e+00 -5.551704400000000206e+00 -5.551703800000000300e+00 -4.903773900000000019e+00 -4.903773799999999738e+00 -4.903773700000000346e+00 -4.903773600000000066e+00 -4.903773499999999785e+00 -4.876933700000000371e+00 -4.876933300000000138e+00 -4.876933000000000185e+00 -4.876932599999999951e+00 -4.876932299999999998e+00 -4.876931899999999764e+00 -4.876931599999999811e+00 -4.876931199999999578e+00 -4.876930899999999625e+00 -4.876930500000000279e+00 -4.876930200000000326e+00 -4.876929800000000093e+00 -4.876929500000000139e+00 -4.566230299999999964e+00 -4.566230199999999684e+00 -4.566230000000000011e+00 -4.485316599999999987e+00 -4.485316300000000034e+00 -4.485316000000000081e+00 -4.485315800000000408e+00 -4.485315499999999567e+00 -4.485315199999999614e+00 -4.485314899999999660e+00 -4.334198400000000007e+00 -4.334197900000000381e+00 -4.334197299999999586e+00 -4.334196699999999680e+00 -4.334196099999999774e+00 -4.334195600000000148e+00 -4.334195000000000242e+00 -4.334194400000000336e+00 -4.334193899999999822e+00 -4.334193299999999915e+00 -4.334192700000000009e+00 -4.334192100000000103e+00 -4.334191599999999589e+00 -4.334190999999999683e+00 -4.334190399999999777e+00 -4.189210700000000287e+00 -4.189210400000000334e+00 -4.189210000000000100e+00 -4.189209700000000147e+00 -4.189209400000000194e+00 -4.189209100000000241e+00 -4.189208800000000288e+00 -4.189208400000000054e+00 -4.189208100000000101e+00 -4.160039600000000171e+00 -4.160039300000000217e+00 -4.160039000000000264e+00 -4.160038600000000031e+00 -4.160038300000000078e+00 -4.160038000000000125e+00 -4.160037599999999891e+00 -4.160037299999999938e+00 -4.160036999999999985e+00 -4.160036599999999751e+00 -4.160036299999999798e+00 -3.844179200000000129e+00 -3.844178700000000060e+00 -3.844178299999999826e+00 -3.844177800000000200e+00 -3.844177300000000130e+00 -3.844176899999999897e+00 -3.844176399999999827e+00 -3.695825999999999834e+00 -3.695825600000000044e+00 -3.695825199999999811e+00 -3.695824800000000021e+00 -3.695824399999999788e+00 -3.532316300000000187e+00 -3.532315800000000117e+00 -3.532315200000000210e+00 -3.532314599999999860e+00 -3.532313999999999954e+00 -3.532313499999999884e+00 -3.532312899999999978e+00 -3.532312300000000072e+00 -3.532311800000000002e+00 -3.532311200000000095e+00 -3.532310600000000189e+00 -3.504379699999999875e+00 -3.504379099999999969e+00 -3.504378500000000063e+00 -3.504377900000000157e+00 -3.504377299999999806e+00 -3.504376800000000181e+00 -3.504376199999999830e+00 -3.504375599999999924e+00 -3.504375000000000018e+00 -3.504374499999999948e+00 -3.504373900000000042e+00 -3.504373300000000135e+00 -3.504372699999999785e+00 -3.499668999999999919e+00 -3.499668400000000013e+00 -3.499667899999999943e+00 -3.499667399999999873e+00 -3.499666799999999967e+00 -3.499666299999999897e+00 -3.499665799999999827e+00 -3.499665199999999921e+00 -3.499664699999999851e+00 -1.455475800000000097e+00 4.321796100000000251e+00 4.321797199999999783e+00 4.321798399999999596e+00 4.652674000000000198e+00 4.652674400000000432e+00 4.652674799999999777e+00 4.652675200000000011e+00 4.652675600000000244e+00 4.652676099999999870e+00 4.652676500000000104e+00 4.652676900000000337e+00 4.652677299999999683e+00 4.652677699999999916e+00 4.652678200000000430e+00 4.934783000000000364e+00 4.934784900000000363e+00 4.934786700000000081e+00 5.256431899999999935e+00 5.256432399999999561e+00 5.256432900000000075e+00 5.256433300000000308e+00 5.256433799999999934e+00 5.256434299999999560e+00 5.256434800000000074e+00 5.289616099999999932e+00 5.289616800000000119e+00 5.289617500000000305e+00 5.289618100000000211e+00 5.289618800000000398e+00 5.366774600000000284e+00 5.366775200000000190e+00 5.366775900000000377e+00 5.366776599999999675e+00 5.366777199999999581e+00 5.366777899999999768e+00 5.366778599999999955e+00 5.366779199999999861e+00 5.366779900000000048e+00 5.366780600000000234e+00 5.366781200000000140e+00 5.366781900000000327e+00 5.366782599999999626e+00 5.458391800000000238e+00 5.458392800000000378e+00 5.458393799999999629e+00 5.458394799999999769e+00 5.458395699999999628e+00 5.492916400000000365e+00 5.492916799999999711e+00 5.492917300000000225e+00 5.492917699999999570e+00 5.492918099999999804e+00 5.492918500000000037e+00 5.492918999999999663e+00 5.492919399999999897e+00 5.492919800000000130e+00 5.805384499999999726e+00 5.805385399999999585e+00 5.805386200000000052e+00 5.805387099999999911e+00 5.805387999999999771e+00 5.805388800000000238e+00 5.805389700000000097e+00 6.044161100000000175e+00 6.044161899999999754e+00 6.044162599999999941e+00 6.044163400000000408e+00 6.044164199999999987e+00 6.044164900000000173e+00 6.044165699999999752e+00 6.044166500000000219e+00 6.044167299999999798e+00 6.087924499999999739e+00 6.087925199999999926e+00 6.087925900000000112e+00 6.087926600000000299e+00 6.087927399999999878e+00 6.087928100000000065e+00 6.087928800000000251e+00 6.087929500000000438e+00 6.087930199999999736e+00 6.087930899999999923e+00 6.087931600000000110e+00 1.020854899999999965e+01
8.000000000000000444e-01 -5.558847899999999953e+00 -5.558847300000000047e+00 -5.558846599999999860e+00 -4.910916799999999860e+00 -4.910916699999999580e+00 -4.910916600000000187e+00 -4.910916499999999907e+00 -4.910916399999999626e+00 -4.884076499999999932e+00 -4.884076199999999979e+00 -4.884075799999999745e+00 -4.884075499999999792e+00 -4.884075099999999559e+00 -4.884074799999999605e+00 -4.884074400000000260e+00 -4.884074100000000307e+00 -4.884073700000000073e+00 -4.884073400000000120e+00 -4.884072999999999887e+00 -4.884072699999999934e+00 -4.884072299999999700e+00 -4.573373199999999805e+00 -4.573373000000000133e+00 -4.573372899999999852e+00 -4.492459499999999828e+00 -4.492459199999999875e+00 -4.492458899999999922e+00 -4.492458599999999969e+00 -4.492458300000000015e+00 -4.492458000000000062e+00 -4.492457700000000109e+00 -4.341341299999999848e+00 -4.341340699999999941e+00 -4.341340100000000035e+00 -4.341339600000000409e+00 -4.341338999999999615e+00 -4.341338399999999709e+00 -4.341337900000000083e+00 -4.341337300000000177e+00 -4.341336700000000270e+00 -4.341336100000000364e+00 -4.341335599999999850e+00 -4.341334999999999944e+00 -4.341334400000000038e+00 -4.341333900000000412e+00 -4.341333299999999618e+00 -4.196353499999999848e+00 -4.196353199999999894e+00 -4.196352899999999941e+00 -4.196352599999999988e+00 -4.196352300000000035e+00 -4.196351899999999802e+00 -4.196351599999999848e+00 -4.196351299999999895e+00 -4.196350999999999942e+00 -4.167182500000000012e+00 -4.167182200000000059e+00 -4.167181799999999825e+00 -4.167181499999999872e+00 -4.167181199999999919e+00 -4.167180799999999685e+00 -4.167180499999999732e+00 -4.167180199999999779e+00 -4.167179800000000434e+00 -4.167179499999999592e+00 -4.167179199999999639e+00 -3.851322000000000134e+00 -3.851321599999999901e+00 -3.851321099999999831e+00 -3.851320700000000041e+00 -3.851320199999999971e+00 -3.851319699999999902e+00 -3.851319300000000112e+00 -3.702968799999999838e+00 -3.702968400000000049e+00 -3.702967999999999815e+00 -3.702967600000000026e+00 -3.702967199999999792e+00 -3.539459200000000028e+00 -3.539458600000000121e+00 -3.539458000000000215e+00 -3.539457500000000145e+00 -3.539456899999999795e+00 -3.539456299999999889e+00 -3.539455799999999819e+00 -3.539455199999999913e+00 -3.539454600000000006e+00 -3.539454099999999936e+00 -3.539453500000000030e+00 -3.511522499999999880e+00 -3.511521899999999974e+00 -3.511521399999999904e+00 -3.511520799999999998e+00 -3.511520200000000091e+00 -3.511519600000000185e+00 -3.511518999999999835e+00 -3.511518500000000209e+00 -3.511517899999999859e+00 -3.511517299999999953e+00 -3.511516700000000046e+00 -3.511516199999999976e+00 -3.511515600000000070e+00 -3.506811799999999923e+00 -3.506811299999999854e+00 -3.506810799999999784e+00 -3.506810199999999877e+00 -3.506809699999999808e+00 -3.506809200000000182e+00 -3.506808599999999831e+00 -3.506808100000000206e+00 -3.506807600000000136e+00 -1.244205400000000017e+00 4.314653200000000410e+00 4.314654400000000223e+00 4.314655499999999755e+00 4.645531100000000357e+00 4.645531499999999703e+00 4.645531899999999936e+00 4.645532399999999562e+00 4.645532799999999796e+00 4.645533200000000029e+00 4.645533600000000263e+00 4.645533999999999608e+00 4.645534500000000122e+00 4.645534900000000356e+00 4.645535299999999701e+00 4.927640199999999915e+00 4.927641999999999634e+00 4.927643899999999633e+00 5.249289100000000374e+00 5.249289499999999720e+00 5.249290000000000234e+00 5.249290499999999859e+00 5.249291000000000373e+00 5.249291399999999719e+00 5.249291900000000233e+00 5.282473200000000091e+00 5.282473900000000278e+00 5.282474599999999576e+00 5.282475299999999763e+00 5.282475999999999949e+00 5.359631700000000443e+00 5.359632399999999741e+00 5.359633099999999928e+00 5.359633699999999834e+00 5.359634400000000021e+00 5.359635100000000207e+00 5.359635700000000114e+00 5.359636400000000300e+00 5.359637099999999599e+00 5.359637700000000393e+00 5.359638399999999692e+00 5.359639099999999878e+00 5.359639699999999785e+00 5.451248900000000397e+00 5.451249899999999649e+00 5.451250899999999788e+00 5.451251899999999928e+00 5.451252900000000068e+00 5.485773599999999917e+00 5.485774000000000150e+00 5.485774400000000384e+00 5.485774799999999729e+00 5.485775300000000243e+00 5.485775699999999588e+00 5.485776099999999822e+00 5.485776500000000055e+00 5.485776999999999681e+00 5.798241700000000165e+00 5.798242499999999744e+00 5.798243399999999603e+00 5.798244200000000070e+00 5.798245099999999930e+00 5.798245999999999789e+00 5.798246800000000256e+00 6.037018200000000334e+00 6.037018999999999913e+00 6.037019800000000380e+00 6.037020499999999679e+00 6.037021300000000146e+00 6.037022099999999725e+00 6.037022900000000192e+00 6.037023600000000378e+00 6.037024399999999957e+00 6.080781700000000178e+00 6.080782400000000365e+00 6.080783099999999664e+00 6.080783799999999850e+00 6.080784500000000037e+00 6.080785200000000223e+00 6.080785900000000410e+00 6.080786599999999709e+00 6.080787400000000176e+00 6.080788100000000362e+00 6.080788799999999661e+00 1.138299300000000081e+01
9.000000000000000222e-01 -5.565990799999999794e+00 -5.565990099999999607e+00 -5.565989499999999701e+00 -4.918059600000000309e+00 -4.918059500000000028e+00 -4.918059399999999748e+00 -4.918059300000000356e+00 -4.918059200000000075e+00 -4.891219399999999773e+00 -4.891219099999999820e+00 -4.891218699999999586e+00 -4.891218399999999633e+00 -4.891218000000000288e+00 -4.891217700000000335e+00 -4.891217300000000101e+00 -4.891217000000000148e+00 -4.891216599999999914e+00 -4.891216299999999961e+00 -4.891215899999999728e+00 -4.891215599999999775e+00 -4.891215200000000429e+00 -4.580516000000000254e+00 -4.580515899999999974e+00 -4.580515700000000301e+00 -4.499602399999999669e+00 -4.499602099999999716e+00 -4.499601799999999763e+00 -4.499601499999999810e+00 -4.499601199999999857e+00 -4.499600899999999903e+00 -4.499600599999999950e+00 -4.348484100000000296e+00 -4.348483599999999782e+00 -4.348482999999999876e+00 -4.348482399999999970e+00 -4.348481900000000344e+00 -4.348481300000000438e+00 -4.348480699999999644e+00 -4.348480099999999737e+00 -4.348479600000000111e+00 -4.348479000000000205e+00 -4.348478400000000299e+00 -4.348477899999999785e+00 -4.348477299999999879e+00 -4.348476699999999973e+00 -4.348476100000000066e+00 -4.203496399999999689e+00 -4.203496099999999736e+00 -4.203495700000000390e+00 -4.203495400000000437e+00 -4.203495099999999596e+00 -4.203494799999999643e+00 -4.203494499999999690e+00 -4.203494199999999736e+00 -4.203493800000000391e+00 -4.174325299999999572e+00 -4.174324999999999619e+00 -4.174324699999999666e+00 -4.174324300000000321e+00 -4.174324000000000368e+00 -4.174323700000000414e+00 -4.174323399999999573e+00 -4.174323000000000228e+00 -4.174322700000000275e+00 -4.174322400000000322e+00 -4.174322000000000088e+00 -3.858464899999999975e+00 -3.858464399999999905e+00 -3.858464000000000116e+00 -3.858463500000000046e+00 -3.858463099999999812e+00 -3.858462600000000187e+00 -3.858462100000000117e+00 -3.710111700000000123e+00 -3.710111299999999890e+00 -3.710110900000000100e+00 -3.710110499999999867e+00 -3.710110100000000077e+00 -3.546602000000000032e+00 -3.546601499999999962e+00 -3.546600900000000056e+00 -3.546600300000000150e+00 -3.546599800000000080e+00 -3.546599200000000174e+00 -3.546598599999999823e+00 -3.546598100000000198e+00 -3.546597499999999847e+00 -3.546596899999999941e+00 -3.546596399999999871e+00 -3.518665400000000165e+00 -3.518664799999999815e+00 -3.518664199999999909e+00 -3.518663600000000002e+00 -3.518663099999999933e+00 -3.518662500000000026e+00 -3.518661900000000120e+00 -3.518661300000000214e+00 -3.518660699999999864e+00 -3.518660199999999794e+00 -3.518659599999999887e+00 -3.518658999999999981e+00 -3.518658400000000075e+00 -3.513954700000000209e+00 -3.513954099999999858e+00 -3.513953599999999788e+00 -3.513953100000000163e+00 -3.513952600000000093e+00 -3.513952000000000186e+00 -3.513951500000000117e+00 -3.513951000000000047e+00 -3.513950400000000140e+00 -1.070808399999999994e+00 4.307510399999999962e+00 4.307511500000000382e+00 4.307512700000000194e+00 4.638388199999999628e+00 4.638388700000000142e+00 4.638389100000000376e+00 4.638389499999999721e+00 4.638389899999999955e+00 4.638390300000000188e+00 4.638390799999999814e+00 4.638391200000000048e+00 4.638391600000000281e+00 4.638391999999999626e+00 4.638392500000000140e+00 4.920497300000000074e+00 4.920499200000000073e+00 4.920500999999999792e+00 5.242146199999999645e+00 5.242146700000000159e+00 5.242147100000000393e+00 5.242147600000000018e+00 5.242148099999999644e+00 5.242148600000000158e+00 5.242149000000000392e+00 5.275330399999999642e+00 5.275331099999999829e+00 5.275331699999999735e+00 5.275332399999999922e+00 5.275333100000000108e+00 5.352488899999999994e+00 5.352489499999999900e+00 5.352490200000000087e+00 5.352490900000000273e+00 5.352491500000000180e+00 5.352492200000000366e+00 5.352492899999999665e+00 5.352493499999999571e+00 5.352494199999999758e+00 5.352494899999999944e+00 5.352495499999999851e+00 5.352496200000000037e+00 5.352496900000000224e+00 5.444106099999999948e+00 5.444107100000000088e+00 5.444108100000000228e+00 5.444109000000000087e+00 5.444110000000000227e+00 5.478630700000000076e+00 5.478631100000000309e+00 5.478631599999999935e+00 5.478632000000000168e+00 5.478632400000000402e+00 5.478632799999999747e+00 5.478633300000000261e+00 5.478633699999999607e+00 5.478634099999999840e+00 5.791098800000000324e+00 5.791099700000000183e+00 5.791100499999999762e+00 5.791101399999999622e+00 5.791102200000000089e+00 5.791103099999999948e+00 5.791103999999999807e+00 6.029875399999999885e+00 6.029876100000000072e+00 6.029876899999999651e+00 6.029877700000000118e+00 6.029878499999999697e+00 6.029879199999999884e+00 6.029880000000000351e+00 6.029880799999999930e+00 6.029881600000000397e+00 6.073638800000000337e+00 6.073639499999999636e+00 6.073640199999999822e+00 6.073640900000000009e+00 6.073641600000000196e+00 6.073642399999999775e+00 6.073643099999999961e+00 6.073643800000000148e+00 6.073644500000000335e+00 6.073645199999999633e+00 6.073645899999999820e+00 1.259530999999999956e+01
1.000000000000000000e+00 -5.573133600000000243e+00 -5.573133000000000337e+00 -5.573132400000000430e+00 -4.925202500000000150e+00 -4.925202399999999869e+00 -4.925202299999999589e+00 -4.925202200000000197e+00 -4.925202099999999916e+00 -4.898362299999999614e+00 -4.898361900000000269e+00 -4.898361600000000315e+00 -4.898361200000000082e+00 -4.898360900000000129e+00 -4.898360499999999895e+00 -4.898360199999999942e+00 -4.898359799999999709e+00 -4.898359499999999755e+00 -4.898359100000000410e+00 -4.898358799999999569e+00 -4.898358400000000223e+00 -4.898358100000000270e+00 -4.587658900000000095e+00 -4.587658700000000422e+00 -4.587658600000000142e+00 -4.506745200000000118e+00 -4.506744900000000165e+00 -4.506744600000000212e+00 -4.506744300000000258e+00 -4.506744000000000305e+00 -4.506743700000000352e+00 -4.506743400000000399e+00 -4.355627000000000137e+00 -4.355626400000000231e+00 -4.355625899999999717e+00 -4.355625299999999811e+00 -4.355624699999999905e+00 -4.355624099999999999e+00 -4.355623600000000373e+00 -4.355622999999999578e+00 -4.355622399999999672e+00 -4.355621900000000046e+00 -4.355621300000000140e+00 -4.355620700000000234e+00 -4.355620100000000328e+00 -4.355619599999999814e+00 -4.355618999999999907e+00 -4.210639200000000137e+00 -4.210638900000000184e+00 -4.210638600000000231e+00 -4.210638300000000278e+00 -4.210638000000000325e+00 -4.210637700000000372e+00 -4.210637300000000138e+00 -4.210637000000000185e+00 -4.210636700000000232e+00 -4.181468200000000301e+00 -4.181467900000000348e+00 -4.181467500000000115e+00 -4.181467200000000162e+00 -4.181466900000000209e+00 -4.181466499999999975e+00 -4.181466200000000022e+00 -4.181465900000000069e+00 -4.181465499999999835e+00 -4.181465199999999882e+00 -4.181464899999999929e+00 -3.865607699999999980e+00 -3.865607300000000190e+00 -3.865606800000000121e+00 -3.865606399999999887e+00 -3.865605899999999817e+00 -3.865605500000000028e+00 -3.865604999999999958e+00 -3.717254500000000128e+00 -3.717254099999999895e+00 -3.717253700000000105e+00 -3.717253400000000152e+00 -3.717252999999999918e+00 -3.553744899999999873e+00 -3.553744299999999967e+00 -3.553743799999999897e+00 -3.553743199999999991e+00 -3.553742600000000085e+00 -3.553742100000000015e+00 -3.553741500000000109e+00 -3.553740900000000202e+00 -3.553740400000000133e+00 -3.553739799999999782e+00 -3.553739199999999876e+00 -3.525808200000000170e+00 -3.525807700000000100e+00 -3.525807100000000194e+00 -3.525806499999999843e+00 -3.525805899999999937e+00 -3.525805300000000031e+00 -3.525804799999999961e+00 -3.525804200000000055e+00 -3.525803600000000149e+00 -3.525802999999999798e+00 -3.525802399999999892e+00 -3.525801899999999822e+00 -3.525801299999999916e+00 -3.521097500000000213e+00 -3.521097000000000143e+00 -3.521096500000000074e+00 -3.521095900000000167e+00 -3.521095400000000097e+00 -3.521094900000000028e+00 -3.521094300000000121e+00 -3.521093800000000051e+00 -3.521093299999999982e+00 -9.272943500000000450e-01 4.300367500000000121e+00 4.300368699999999933e+00 4.300369800000000353e+00 4.631245400000000068e+00 4.631245800000000301e+00 4.631246199999999646e+00 4.631246599999999880e+00 4.631247100000000394e+00 4.631247499999999739e+00 4.631247899999999973e+00 4.631248300000000206e+00 4.631248799999999832e+00 4.631249200000000066e+00 4.631249600000000299e+00 4.913354499999999625e+00 4.913356300000000232e+00 4.913358200000000231e+00 5.235003299999999804e+00 5.235003800000000318e+00 5.235004299999999944e+00 5.235004799999999570e+00 5.235005199999999803e+00 5.235005700000000317e+00 5.235006199999999943e+00 5.268187499999999801e+00 5.268188199999999988e+00 5.268188900000000174e+00 5.268189600000000361e+00 5.268190200000000267e+00 5.345346000000000153e+00 5.345346700000000340e+00 5.345347300000000246e+00 5.345348000000000432e+00 5.345348699999999731e+00 5.345349299999999637e+00 5.345349999999999824e+00 5.345350700000000010e+00 5.345351299999999917e+00 5.345352000000000103e+00 5.345352700000000290e+00 5.345353300000000196e+00 5.345354000000000383e+00 5.436963200000000107e+00 5.436964200000000247e+00 5.436965200000000387e+00 5.436966199999999638e+00 5.436967199999999778e+00 5.471487800000000234e+00 5.471488299999999860e+00 5.471488700000000094e+00 5.471489100000000327e+00 5.471489499999999673e+00 5.471490000000000187e+00 5.471490400000000420e+00 5.471490799999999766e+00 5.471491199999999999e+00 5.783955999999999875e+00 5.783956800000000342e+00 5.783957700000000202e+00 5.783958499999999781e+00 5.783959399999999640e+00 5.783960200000000107e+00 5.783961099999999966e+00 6.022732500000000044e+00 6.022733299999999623e+00 6.022734100000000090e+00 6.022734800000000277e+00 6.022735599999999856e+00 6.022736400000000323e+00 6.022737199999999902e+00 6.022737900000000089e+00 6.022738699999999668e+00 6.066495899999999608e+00 6.066496700000000075e+00 6.066497400000000262e+00 6.066498099999999560e+00 6.066498799999999747e+00 6.066499499999999934e+00 6.066500200000000120e+00 6.066500900000000307e+00 6.066501599999999605e+00 6.066502299999999792e+00 6.066503100000000259e+00 1.383751099999999923e+01
