# Supplementary material for: Resonant inelastic X-ray scattering tools to count 5 f electrons of actinides and probe bond covalency
Source: Nat Commun. 2025 Feb 10;16:1221. doi: 10.1038/s41467-024-54574-7 (PMC11811144; doi:10.1038/s41467-024-54574-7)
Supplement: Supplementary file 3 — Source Data [file 41467_2024_54574_MOESM3_ESM.zip › Data_figures/Data_main_figures/Fig2/2c_pi_tendency.txt]

# Eexc relative to Wl | Intensity U$^\mathrm{VI}$ $\mathrm{(5f^0)}$  | Intensity U$^\mathrm{V}$ $\mathrm{(5f^1)}$  | Intensity U$^\mathrm{IV}$ $\mathrm{(5f^2)}$  | Intensity U$^\mathrm{III}$ $\mathrm{(5f^3)}$  | Intensity U$^\mathrm{II}$ $\mathrm{(5f^4)}$  | Intensity U$^\mathrm{I}$ $\mathrm{(5f^5)}$  | Intensity U $\mathrm{(5f^6)}$ 
3.717519999999999982e+03 -1.014807589996025621e-17 -1.752514725589191400e-18 1.665693428369667753e-17 2.199988060807719494e-10 9.463453741410381142e-09 5.550593454688975782e-06 2.516669078219663635e-07
3.717599999999999909e+03 -9.494455273003956393e-18 3.719641713202235565e-18 1.907021230249269457e-17 4.368839251180907909e-10 1.672599766052022243e-08 7.373713605895193895e-06 3.836955049370153988e-07
3.717679999999999836e+03 -1.347845475326940600e-17 2.106546145990303415e-17 -8.028176484512945660e-18 8.504659282412186230e-10 2.896362417278917887e-08 9.592113775671852688e-06 5.735582721681375626e-07
3.717759999999999764e+03 -1.505090388897712303e-17 -7.467746037119290435e-18 -3.428201139678599500e-18 1.623484168843945639e-09 4.915196139833405819e-08 1.223764514737863127e-05 8.408890399476406777e-07
3.717840000000000146e+03 -2.184520960975586237e-17 -1.463364800104336807e-18 2.022172053858980363e-18 3.039913050917657050e-09 8.176942393671120564e-08 1.533335101813352924e-05 1.209469071089814035e-06
3.717920000000000073e+03 -2.083480172688563571e-17 1.826530847216273866e-17 1.426199653477135228e-18 5.584360492352418788e-09 1.333996999671575552e-07 1.889155117394660454e-05 1.707141465960803970e-06
3.718000000000000000e+03 -2.380435080071820183e-17 -2.793348886228033120e-18 -1.859238912796994101e-17 1.006504217163428738e-08 2.134947075975956305e-07 2.291268517388272556e-05 2.365361077810073077e-06
3.718079999999999927e+03 -2.610198643622651217e-17 3.355307204365605054e-18 -1.174192630601169326e-17 1.779827816736157488e-08 3.352977435570174522e-07 2.738535771006063454e-05 3.218339285197220880e-06
3.718159999999999854e+03 -1.349001395354399589e-17 -8.566123858806880315e-18 -1.757449627704048385e-17 3.087609554869344293e-08 5.168984665282415332e-07 3.228796201947482829e-05 4.301780897967290975e-06
3.718239999999999782e+03 -1.586529633953017738e-17 -1.357185607468045202e-17 -1.628528587515351249e-17 5.254067957616171110e-08 7.823514951478341801e-07 3.759209285756828230e-05 5.651245559012137116e-06
3.718320000000000164e+03 -2.059832655047739681e-17 2.045227851409716844e-17 -1.304505906933200813e-17 8.768855961583572811e-08 1.162742634145371362e-06 4.326772731358195762e-05 7.300195186154183829e-06
3.718400000000000091e+03 -1.400996257691378341e-17 -9.354474809620933353e-18 -6.645287650763260070e-18 1.435217630159842200e-07 1.697039177160487902e-06 4.928989541520787678e-05 9.277819685145187873e-06
3.718480000000000018e+03 -2.791238457583798602e-17 -2.509499470555383863e-17 -1.142822411880171548e-17 2.303511632329955016e-07 2.432524418086924915e-06 5.564633852731555705e-05 1.160677922516759300e-05
3.718559999999999945e+03 -7.701255712189538234e-18 4.129504714491895253e-18 -7.712122074373509566e-18 3.625383124027589589e-07 3.424603294595319410e-06 6.234551460669360257e-05 1.430107042442604025e-05
3.718639999999999873e+03 -1.010693701010803085e-17 -5.112717431874803153e-18 -3.043424201778782012e-17 5.595372762948617095e-07 4.735786925498414032e-06 6.942428446941677732e-05 1.736430373116336047e-05
3.718719999999999800e+03 -5.165534965304126913e-18 3.234791324712880318e-18 -2.426810798869179628e-17 8.469701315693722305e-07 6.433727514192450526e-06 7.695468870694231463e-05 2.078873593442341549e-05
3.718800000000000182e+03 -1.900346467475894655e-17 -1.859331175333888723e-17 -8.248817695595673585e-18 1.257642042873218626e-06 8.588286080008996243e-06 8.504934368018643356e-05 2.455539388340944083e-05
3.718880000000000109e+03 -3.524502573877248574e-18 -9.135494594144588697e-18 -4.309413348705295979e-18 1.832375921864657189e-06 1.126776834022297874e-05 9.386507271857051453e-05 2.863553021489332522e-05
3.718960000000000036e+03 -1.303267781546241396e-17 -3.204649712331467450e-19 2.960000464749316144e-18 2.620521758862518920e-06 1.453463667758084151e-05 1.036043947733549084e-04 3.299348313628098280e-05
3.719039999999999964e+03 -1.769652897181468498e-17 -1.441272910402441290e-17 6.955754125242648851e-17 3.679970582235485890e-06 1.844115778436474499e-05 1.145144216115329935e-04 3.759081834188448163e-05
3.719119999999999891e+03 -7.807581555610914894e-18 -4.131829664398999457e-18 2.516514832711433715e-16 5.076481585110922377e-06 2.302552794680535678e-05 1.268826252675706392e-04 4.239147144251949816e-05
3.719199999999999818e+03 -1.107898095052471572e-17 -1.090819079480301590e-17 6.925041493908146436e-16 6.882128164305444980e-06 2.830899892561516927e-05 1.410289137342680640e-04 4.736752695036492361e-05
3.719280000000000200e+03 -1.241917291431520906e-17 -9.453478550993385148e-18 1.997936393504634221e-15 9.172710021722126189e-06 3.429441483758043882e-05 1.572935635784418625e-04 5.250527739764287375e-05
3.719360000000000127e+03 -2.604683052266360912e-18 5.198269351853802256e-18 5.610302190896874177e-15 1.202408949136417747e-05 4.096641538405104260e-05 1.760208309905724269e-04 5.781129037017828639e-05
3.719440000000000055e+03 -1.163464004977422673e-17 1.138410866601288153e-17 1.525144099573925240e-14 1.550759763915377120e-05 4.829342969130702423e-05 1.975384817335917702e-04 6.331834683801629412e-05
3.719519999999999982e+03 -2.675881485720485870e-18 5.163809146789148434e-17 4.054910586751040534e-14 1.968489279101108595e-05 5.623151442774912119e-05 2.221339996564514305e-04 6.909127178031390453e-05
3.719599999999999909e+03 9.542420105897891650e-19 2.059002836491376510e-16 1.056918414640470539e-13 2.460288273591168285e-05 6.473005608014840398e-05 2.500287920977677602e-04 7.523282158730459175e-05
3.719679999999999836e+03 2.140388325940832790e-17 5.873848807901799796e-16 2.696948092736779323e-13 3.028947360930605730e-05 7.373928935396221118e-05 2.813522392481962995e-04 8.188987442635332144e-05
3.719759999999999764e+03 8.920757099346034316e-17 1.657425964425850399e-15 6.737575466982051350e-13 3.675093424317853142e-05 8.321941624203986314e-05 3.161178539935883386e-04 8.926013535983757868e-05
3.719840000000000146e+03 3.422504283134003089e-16 4.593252453787790375e-15 1.647816043072498970e-12 4.397155222125577971e-05 9.315083950101334348e-05 3.542040398516244949e-04 9.759937385527628427e-05
3.719920000000000073e+03 9.414313875597364352e-16 1.237513697057093326e-14 3.944890889315765118e-12 5.191602690797382372e-05 1.035447231719387922e-04 3.953418701088791073e-04 1.072288448931591354e-04
3.720000000000000000e+03 2.663711527888181264e-15 3.269388642395764091e-14 9.243414703125190517e-12 6.053472924717925153e-05 1.144528721969543709e-04 4.391119012509951702e-04 1.185420358807609455e-04
3.720079999999999927e+03 7.342806321035917711e-15 8.448492772309532572e-14 2.119597128735587806e-11 6.977159388792449491e-05 1.259758656594501679e-04 4.849512770753491137e-04 1.320092990637620253e-04
3.720159999999999854e+03 1.980889734851151825e-14 2.136730448781469790e-13 4.756305654637586679e-11 7.957403856767969713e-05 1.382684929374207385e-04 5.321713553691344127e-04 1.481783704185377516e-04
3.720239999999999782e+03 5.230367509577415381e-14 5.289983262848109255e-13 1.044416958253330072e-10 8.990398893550169543e-05 1.515417703218188022e-04 5.799849510663986725e-04 1.676683568194110624e-04
3.720320000000000164e+03 1.354359672785321210e-13 1.282791655555296297e-12 2.244353874653848492e-10 1.007488972777866493e-04 1.660610760866210341e-04 6.275412329577336303e-04 1.911546219264111069e-04
3.720400000000000091e+03 3.440497502053116304e-13 3.048555041943780707e-12 4.720538320777892310e-10 1.121316358763258111e-04 1.821401794220021725e-04 6.739655167481795137e-04 2.193422502887026340e-04
3.720480000000000018e+03 8.572916901348642273e-13 7.103383341611578256e-12 9.720549845084855013e-10 1.241183179611196120e-04 2.001311438831178890e-04 7.184007863147546342e-04 2.529265343758809446e-04
3.720559999999999945e+03 2.095822780526862027e-12 1.623378698838403869e-11 1.960414076604727402e-09 1.368233801260727910e-04 2.204102821758972168e-04 7.600477861846566784e-04 2.925402722431710823e-04
3.720639999999999873e+03 5.026097647660319250e-12 3.639616255630339550e-11 3.873910984938433421e-09 1.504115420319741890e-04 2.433605531536225984e-04 7.982009257335619589e-04 3.386895471117830521e-04
3.720719999999999800e+03 1.182147353923657738e-11 8.005709912579884739e-11 7.503974455287654315e-09 1.650964590812770551e-04 2.693510337378800874e-04 8.322779297966428642e-04 3.916819149546298616e-04
3.720800000000000182e+03 2.726197922418929442e-11 1.727518045269511495e-10 1.425450844600748099e-08 1.811359890974893435e-04 2.987143563306871789e-04 8.618420343322820594e-04 4.515532466513068463e-04
3.720880000000000109e+03 6.162492342838164750e-11 3.656354281133118153e-10 2.656286562914711628e-08 1.988240615548768429e-04 3.317232492934196969e-04 8.866164044430069812e-04 5.180014477237223844e-04
3.720960000000000036e+03 1.365027650068862595e-10 7.588811365974639783e-10 4.856816101967069600e-08 2.184792467156706998e-04 3.685675207762431843e-04 9.064911787497322926e-04 5.903364591263065338e-04
3.721039999999999964e+03 2.962100099662950234e-10 1.544135032086653457e-09 8.714064198771884045e-08 2.404303170765285805e-04 4.093329506383326373e-04 9.215239783776350314e-04 6.674559120680033288e-04
3.721119999999999891e+03 6.295698483164217032e-10 3.079446259770229117e-09 1.534166586039384950e-07 2.649993572025529927e-04 4.539835716649420891e-04 9.319347993373756260e-04 7.478542786602159409e-04
3.721199999999999818e+03 1.310449790171494242e-09 6.017836059687368948e-09 2.650098420478893614e-07 2.924832435704450206e-04 5.023487101667197105e-04 9.380959895784682237e-04 8.296702564896096246e-04
3.721280000000000200e+03 2.671264189756595889e-09 1.152170202744655071e-08 4.490809071894215046e-07 3.231345067829885531e-04 5.541159156032444705e-04 9.405176598026450093e-04 9.107726788532863153e-04
3.721360000000000127e+03 5.332946069724809772e-09 2.161031615065571299e-08 7.464333004819449658e-07 3.571426553528709463e-04 6.088305626454353255e-04 9.398285985267962415e-04 9.888800251713488702e-04
3.721440000000000055e+03 1.042922023877496736e-08 3.970739664804633937e-08 1.216745626489041938e-06 3.946169789694308882e-04 6.659025082289404948e-04 9.367527237081411636e-04 1.061703481365953820e-03
3.721519999999999982e+03 1.998442486521642023e-08 7.148047440879464500e-08 1.944943592836193418e-06 4.355716962849122084e-04 7.246198007221630764e-04 9.320813668189284994e-04 1.127099455786579165e-03
3.721599999999999909e+03 3.753490343789517269e-08 1.260931888905152082e-07 3.048553483266737716e-06 4.799141285139710169e-04 7.841691343994163258e-04 9.266421943580931868e-04 1.183215353840796121e-03
3.721679999999999836e+03 6.912601414569717530e-08 2.180237553598538797e-07 4.685681214447556669e-06 5.274364305476860956e-04 8.436625506254118168e-04 9.212661882674069930e-04 1.228612743194323160e-03
3.721759999999999764e+03 1.248704299989884612e-07 3.696323830980084059e-07 7.063055432094945919e-06 5.778113465511828389e-04 9.021697793189740197e-04 9.167546648397791346e-04 1.262354782557970935e-03
3.721840000000000146e+03 2.213157868332626657e-07 6.146768735072988134e-07 1.044338998533777665e-05 6.305924981302148341e-04 9.587555066685576324e-04 9.138486634235353824e-04 1.284049437630497377e-03
3.721920000000000073e+03 3.849330324848267633e-07 1.002962131253508415e-06 1.515116995096954137e-05 6.852198411140113807e-04 1.012520644681521535e-03 9.132030783838535710e-04 1.293845733534973279e-03
3.722000000000000000e+03 6.570868458944746867e-07 1.606244328476240084e-06 2.157582377647904374e-05 7.410310800527480273e-04 1.062646295499634951e-03 9.153675977440363896e-04 1.292386131282942385e-03
3.722079999999999927e+03 1.100865354473216785e-06 2.525373396436387190e-06 3.017107851984034516e-05 7.972799097938062856e-04 1.108438552235759510e-03 9.207758781380056493e-04 1.280723157533498720e-03
3.722159999999999854e+03 1.810101557612498285e-06 3.898437531201921329e-06 4.144911777288486462e-05 8.531618443996860906e-04 1.149371639989125006e-03 9.297435295903265810e-04 1.260211946691749746e-03
3.722239999999999782e+03 2.920784030490687814e-06 5.909377819180690573e-06 5.596809090667154401e-05 9.078479888023388740e-04 1.185126308300246114e-03 9.424745635310023554e-04 1.232391954146495753e-03
3.722320000000000164e+03 4.624803328561845811e-06 8.796199550235898689e-06 7.431178439331503124e-05 9.605263494710245594e-04 1.215619988810220584e-03 9.590751520867898733e-04 1.198870714773397472e-03
3.722400000000000091e+03 7.185600505557908310e-06 1.285757018153291637e-05 9.706109574094808567e-05 1.010449193831313699e-03 1.241025173662972875e-03 9.795730086183023280e-04 1.161220462230229920e-03
3.722480000000000018e+03 1.095479220499484677e-05 1.845633130381705683e-05 1.247584156624268283e-04 1.056983687985356239e-03 1.261772879761401730e-03 1.003940516699854384e-03 1.120895277890107417e-03
3.722559999999999945e+03 1.638830384699252530e-05 2.601834828614783395e-05 1.578678859987974793e-04 1.099661800252881797e-03 1.278539032548233183e-03 1.032119914772256170e-03 1.079172897926941339e-03
3.722639999999999873e+03 2.406005308862223667e-05 3.602527072387187669e-05 1.967362355718821321e-04 1.138224540228858573e-03 1.292213139395401644e-03 1.064049323001672572e-03 1.037121991801532618e-03
3.722719999999999800e+03 3.467090865070883210e-05 4.900025812375575303e-05 2.415599022841836432e-04 1.172655281602449570e-03 1.303850601987766120e-03 1.099689070249672664e-03 9.955930481077065325e-04
3.722800000000000182e+03 4.905058154612260449e-05 6.548655081560437997e-05 2.923640266647912871e-04 1.203197378482386958e-03 1.314612162472088026e-03 1.139048525458521456e-03 9.552291353719700746e-04
3.722880000000000109e+03 6.815027260453843311e-05 8.601982416290344143e-05 3.489976085148144172e-04 1.230352576116952416e-03 1.325695907078015779e-03 1.182214362691456520e-03 9.164917224491270697e-04
3.722960000000000036e+03 9.302420754236703630e-05 1.110963057736055949e-04 4.111469153928280361e-04 1.254858721334367860e-03 1.338268577011674215e-03 1.229381837479375222e-03 8.796963152036211403e-04
3.723039999999999964e+03 1.247985615597080431e-04 1.411393554342835460e-04 4.783664966647947748e-04 1.277647728956181469e-03 1.353403381059107864e-03 1.280891218764004021e-03 8.450527381233143140e-04
3.723119999999999891e+03 1.646267866975543147e-04 1.764674091284461853e-04 5.501242631764081091e-04 1.299787286463668272e-03 1.372030966550517352e-03 1.337272045501611620e-03 8.127053322259363694e-04
3.723199999999999818e+03 2.136312922566281202e-04 2.172659313419025666e-04 6.258544587158709673e-04 1.322411974434717493e-03 1.394908767916409106e-03 1.399298428137480538e-03 7.827690659634190798e-04
3.723280000000000200e+03 2.728331422825853395e-04 2.635656149714673060e-04 7.050105452689125422e-04 1.346650983671870538e-03 1.422611840352512461e-03 1.468059262057134313e-03 7.553585058168857998e-04
3.723360000000000127e+03 3.430740208224985262e-04 3.152288666958204971e-04 7.871097102786529798e-04 1.373560175073542484e-03 1.455545812839806894e-03 1.545047997616598185e-03 7.306077171020719302e-04
3.723440000000000055e+03 4.249377209281839725e-04 3.719467072744019206e-04 8.717623125039227969e-04 1.404065767201084043e-03 1.493980112361791100e-03 1.632277478008653179e-03 7.086803968606777276e-04
3.723519999999999982e+03 5.186808300597999617e-04 4.332482737850725852e-04 9.586829282927617586e-04 1.438925529317849937e-03 1.538097470193519958e-03 1.732426150083424222e-03 6.897707843201642940e-04
3.723599999999999909e+03 6.241829597921878196e-04 4.985245556944733732e-04 1.047683826274687334e-03 1.478711230000305217e-03 1.588054224386297505e-03 1.849022351851856757e-03 6.740970273053166657e-04
3.723679999999999836e+03 7.409251256807608543e-04 5.670664215322885346e-04 1.138655385708529271e-03 1.523813568052907177e-03 1.644045284823784361e-03 1.986672875161227432e-03 6.618895725078032411e-04
3.723759999999999764e+03 8.680009548526687862e-04 6.381145477631042532e-04 1.231540129292848498e-03 1.574468259667268898e-03 1.706367897291084616e-03 2.151339901642455518e-03 6.533776823422881566e-04
3.723840000000000146e+03 1.004160343391300456e-03 7.109162936983014864e-04 1.326307353128369304e-03 1.630799723272310800e-03 1.775479458353740976e-03 2.350665892570488053e-03 6.487773051717254675e-04
3.723920000000000073e+03 1.147880349460205125e-03 7.847828495111624060e-04 1.422934259532815642e-03 1.692877176379481950e-03 1.852046413242445025e-03 2.594338250030956729e-03 6.482832599344434763e-04
3.724000000000000000e+03 1.297454511624763140e-03 8.591397823706360248e-04 1.521397838468900067e-03 1.760777125404547252e-03 1.936983485414178231e-03 2.894473937199951597e-03 6.520681358007947683e-04
3.724079999999999927e+03 1.451089840468813277e-03 9.335654409660283648e-04 1.621680138643234390e-03 1.834646268314572490e-03 2.031484921436935501e-03 3.265988646270334608e-03 6.602895926931008630e-04
3.724159999999999854e+03 1.607000407671398514e-03 1.007814005058915632e-03 1.723788230493191777e-03 1.914759711464893762e-03 2.137051923033876817e-03 3.726896321831830224e-03 6.731070207750623801e-04
3.724239999999999782e+03 1.763487579423180006e-03 1.081822537796881542e-03 1.827788986238017581e-03 2.001571002315211557e-03 2.255522880197701873e-03 4.298464935403314806e-03 6.907078788218764219e-04
3.724320000000000164e+03 1.918999357320111876e-03 1.155703639771777334e-03 1.933857680658362119e-03 2.095752602169814217e-03 2.389115369850486423e-03 5.005136929408283281e-03 7.133435243973187175e-04
3.724400000000000091e+03 2.072164751015800367e-03 1.229726961467504133e-03 2.042338479862364567e-03 2.198227826414099126e-03 2.540491118776532203e-03 5.874112777557327462e-03 7.413739542469908106e-04
3.724480000000000018e+03 2.221803092407757720e-03 1.304293891053780229e-03 2.153814505045419537e-03 2.310197712257898873e-03 2.712857191538138157e-03 6.934499774263290853e-03 7.753205278744272448e-04
3.724559999999999945e+03 2.366911937794861920e-03 1.379910269593588590e-03 2.269185756550505355e-03 2.433168511054825504e-03 2.910118398774751234e-03 8.215951630227306957e-03 8.159253634067368914e-04
3.724639999999999873e+03 2.506639929315068217e-03 1.457162074221307830e-03 2.389754997047436377e-03 2.568987379948802028e-03 3.137096996042108409e-03 9.746772262764597308e-03 8.642155783418927059e-04
3.724719999999999800e+03 2.640252258395854677e-03 1.536698753630796627e-03 2.517324617444196503e-03 2.719895283149943114e-03 3.399835569893733256e-03 1.155153020570207772e-02 9.215698099305575297e-04
3.724800000000000182e+03 2.767096196637741819e-03 1.619228458903034613e-03 2.654311066170257118e-03 2.888607100776480110e-03 3.705996684179331275e-03 1.364832358093487699e-02 9.897834183623705102e-04
3.724880000000000109e+03 2.886572865354398391e-03 1.705528980618260630e-03 2.803886808308707953e-03 3.078429516672613261e-03 4.065367159957443410e-03 1.604593810203445992e-02 1.071127410197047179e-03
3.724960000000000036e+03 2.998119438714857022e-03 1.796477928607043573e-03 2.970161952748443749e-03 3.293427415652057724e-03 4.490464316250176655e-03 1.874123435625244666e-02 1.168394438152436324e-03
3.725039999999999964e+03 3.101203703509456712e-03 1.893105593145159252e-03 3.158417454030807477e-03 3.538649127713301354e-03 4.997224605880814900e-03 2.171716384654392290e-02 1.284923354084138410e-03
3.725119999999999891e+03 3.195330650326822473e-03 1.996673860554200840e-03 3.375397934518877679e-03 3.820419522654789051e-03 5.605730713799104634e-03 2.494182401018603390e-02 1.424591978283913955e-03
3.725199999999999818e+03 3.280058838872825563e-03 2.108784224721212824e-03 3.629663570065796204e-03 4.146706948495907687e-03 6.340901206777486109e-03 2.836890332333967535e-02 1.591766446132654358e-03
3.725280000000000200e+03 3.355022929987339347e-03 2.231516922934341594e-03 3.931986368425564524e-03 4.527564213956573359e-03 7.233028875831400313e-03 3.193973090168094470e-02 1.791195332017759189e-03
3.725360000000000127e+03 3.419958183538191875e-03 2.367601028728269323e-03 4.295756438584255252e-03 4.975633854143217231e-03 8.318014234923532327e-03 3.558693696557284347e-02 2.027838480550085958e-03
3.725440000000000055e+03 3.474722897854333383e-03 2.520611416504607571e-03 4.737339461807792661e-03 5.506692397495721765e-03 9.637106616661755831e-03 3.923947424720995031e-02 2.306624824477296505e-03
3.725519999999999982e+03 3.519315553570436742e-03 2.695182386607964786e-03 5.276299967434350431e-03 6.140186347268398667e-03 1.123594736706735528e-02 4.282848562106309626e-02 2.632140924871108345e-03
3.725599999999999909e+03 3.553884556620378905e-03 2.897219139345547177e-03 5.935380383185938358e-03 6.899684307593484216e-03 1.316272014838883522e-02 4.629328153285385689e-02 3.008262523695531647e-03
3.725679999999999836e+03 3.578729677717489878e-03 3.134077405230130137e-03 6.740109118780917598e-03 7.813137209824679713e-03 1.546526433700646901e-02 4.958656569810809822e-02 3.437754318799989342e-03
3.725759999999999764e+03 3.594295353810012493e-03 3.414669301498929072e-03 7.717909395507966883e-03 8.912806568542489677e-03 1.818710741651770671e-02 5.267806109718517482e-02 3.921876872919390772e-03
3.725840000000000146e+03 3.601156840340403488e-03 3.749441782095049372e-03 8.896601653863247042e-03 1.023469663657520200e-02 2.136252236580858319e-02 5.555585825448999121e-02 4.460051656973605325e-03
3.725920000000000073e+03 3.600000749736746546e-03 4.150165828536016635e-03 1.030224224165537938e-02 1.181732029091860613e-02 2.501090703510128882e-02 5.822511984114355638e-02 5.049642749470453600e-03
3.726000000000000000e+03 3.591601796282479445e-03 4.629473633087527983e-03 1.195632215384963108e-02 1.369965171757072178e-02 2.913099237200959812e-02 6.070418371828679299e-02 5.685913634951352685e-03
3.726079999999999927e+03 3.576797626222574279e-03 5.200091643867787647e-03 1.387245827104855757e-02 1.591818137952850584e-02 3.369558028540368955e-02 6.301854110877537496e-02 6.362207446892195924e-03
3.726159999999999854e+03 3.556463489018340737e-03 5.873743032153301569e-03 1.605283436731019114e-02 1.850309535699158625e-02 3.864764541756832150e-02 6.519354830155640879e-02 7.070377894184993496e-03
3.726239999999999782e+03 3.531488249664374839e-03 6.659735477222359680e-03 1.848477058330844081e-02 2.147374825760645436e-02 4.389866120657697629e-02 6.724698560715629270e-02 7.801467162942380372e-03
3.726320000000000164e+03 3.502752903658805806e-03 7.563307285370437366e-03 2.113789270470493864e-02 2.483377142080852445e-02 4.932989129694362318e-02 6.918265307458407176e-02 8.546589978887138284e-03
3.726400000000000091e+03 3.471112384711961662e-03 8.583870448176229156e-03 2.396241003798145128e-02 2.856632941017930166e-02 5.479710660447888876e-02 7.098606735251222766e-02 9.297945670142976002e-03
3.726480000000000018e+03 3.437381093373874808e-03 9.713352486034011399e-03 2.688897182282250220e-02 3.263017270175469497e-02 6.013876306571866448e-02 7.262301409621357839e-02 1.004984965998424740e-02
3.726559999999999945e+03 3.402322254906863571e-03 1.093488585513139114e-02 2.983044713991438168e-02 3.695719569667370308e-02 6.518715861523351196e-02 7.404126732056197369e-02 1.079965926832886572e-02
3.726639999999999873e+03 3.366640957179557574e-03 1.222210987414894777e-02 3.268576758090833284e-02 4.145216501756483068e-02 6.978156326383329333e-02 7.517528909603687914e-02 1.154847103872377358e-02
3.726719999999999800e+03 3.330980532678547417e-03 1.353932402370089209e-02 3.534570727776382287e-02 4.599511540352868577e-02 7.378188033221588782e-02 7.595325855624271427e-02 1.230148978068783955e-02
3.726800000000000182e+03 3.295921831873066792e-03 1.484265778121943331e-02 3.770018760721600970e-02 5.044662175453554914e-02 7.708114102248760091e-02 7.630542957833932882e-02 1.306801075587591537e-02
3.726880000000000109e+03 3.261984880359606286e-03 1.608230424468252984e-02 3.964643074192159000e-02 5.465577348362991167e-02 7.961512511719040508e-02 7.617263965725576402e-02 1.386100938144654848e-02
3.726960000000000036e+03 3.229632407823328569e-03 1.720571580696813110e-02 4.109709729348273721e-02 5.847025489605651299e-02 8.136766583649124307e-02 7.551381224345274368e-02 1.469638758532593181e-02
3.727039999999999964e+03 3.199274769854877111e-03 1.816150231998538839e-02 4.198747199192585933e-02 6.174754726534743138e-02 8.237071845065747910e-02 7.431149708669579357e-02 1.559197118114079295e-02
3.727119999999999891e+03 3.171275841480369635e-03 1.890363406482103645e-02 4.228083283814650095e-02 6.436599658726237239e-02 8.269898341953151044e-02 7.257483007457544988e-02 1.656637822798642454e-02
3.727199999999999818e+03 3.145959532999682839e-03 1.939546296478390774e-02 4.197135091685732372e-02 6.623440498498141260e-02 8.245966648450289704e-02 7.033969557692122676e-02 1.763787829020487322e-02
3.727280000000000200e+03 3.123616655766760838e-03 1.961305927022722467e-02 4.108418711559487513e-02 6.729893885623611238e-02 8.177869504247438359e-02 6.766626466476119428e-02 1.882333695650512465e-02
3.727360000000000127e+03 3.104511941764050327e-03 1.954742759255627751e-02 3.967282162760507602e-02 6.754649093362716239e-02 8.078525720249365993e-02 6.463439760051047089e-02 2.013729562096790160e-02
3.727440000000000055e+03 3.088891092435670088e-03 1.920530823837963974e-02 3.781400608984945150e-02 6.700412709338521289e-02 7.959678275523923707e-02 6.133759876276997924e-02 2.159118514926174418e-02
3.727519999999999982e+03 3.076987797531126854e-03 1.860846286679133238e-02 3.560100719480637638e-02 6.573480027445138818e-02 7.830639535739714052e-02 5.787628555258125113e-02 2.319262759194156559e-02
3.727599999999999909e+03 3.069030723649873900e-03 1.779155200483917634e-02 3.313597464876218840e-02 6.383002236634628679e-02 7.697445111357209546e-02 5.435109388061932362e-02 2.494475524056223234e-02
3.727679999999999836e+03 3.065250526158910110e-03 1.679889819422013958e-02 3.052230011812764529e-02 6.140056301662664279e-02 7.562512005881796839e-02 5.085682187423630485e-02 2.684547939960095497e-02
3.727759999999999764e+03 3.065886989766688185e-03 1.568056138820985573e-02 2.785774545584305401e-02 5.856643411935393700e-02 7.424818468787881820e-02 4.747744687543346137e-02 2.888667413665116715e-02
3.727840000000000146e+03 3.071196456043717542e-03 1.448821399285002073e-02 2.522893468059435665e-02 5.544739966552265920e-02 7.280545937744672957e-02 4.428247267747128374e-02 3.105329744527916824e-02
3.727920000000000073e+03 3.081459755681614440e-03 1.327128747198692144e-02 2.270756357255439631e-02 5.215504033462112915e-02 7.124060099718858285e-02 4.132470048687946623e-02 3.332254134852210420e-02
3.728000000000000000e+03 3.096990936134926941e-03 1.207377999693744902e-02 2.034842683669498692e-02 4.878705207778630953e-02 6.949067720357542111e-02 3.863938416380377494e-02 3.566316654659046348e-02
3.728079999999999927e+03 3.118147170803409543e-03 1.093198495055221035e-02 1.818913609066994883e-02 4.542404277056626832e-02 6.749773312783674539e-02 3.624463345618451210e-02 3.803521855003406255e-02
3.728159999999999854e+03 3.145340366850796210e-03 9.873249101342259845e-03 1.625123273071109320e-02 4.212869298497808057e-02 6.521874839126180767e-02 3.414286566779543841e-02 4.039032690381812868e-02
3.728239999999999782e+03 3.179051172612818582e-03 8.915723921486394532e-03 1.454230319146537082e-02 3.894683685406121615e-02 6.263275809754810519e-02 3.232306946873936271e-02 4.267275089003550598e-02
3.728320000000000164e+03 3.219846345952155110e-03 8.068956611862024980e-03 1.305867956701706190e-02 3.590984036897704873e-02 5.974444266307572110e-02 3.076362679149102428e-02 4.482125737668265358e-02
3.728400000000000091e+03 3.268400812852953214e-03 7.335093289726525752e-03 1.178834283655430526e-02 3.303761602734691522e-02 5.658407272242099717e-02 2.943543476691248828e-02 4.677181125617396046e-02
3.728480000000000018e+03 3.325526259687984314e-03 6.710439539804150498e-03 1.071371916754792694e-02 3.034169198790272193e-02 5.320422780424501757e-02 2.830507773713930586e-02 4.846094349045827060e-02
3.728559999999999945e+03 3.392208807587992862e-03 6.187137738490117687e-03 9.814151194710175191e-03 2.782790865219289880e-02 4.967410997911463760e-02 2.733782047253554420e-02 4.982955458310246721e-02
3.728639999999999873e+03 3.469659258331467266e-03 5.754764494706873443e-03 9.067918296974626646e-03 2.549849875385919520e-02 4.607249687676013422e-02 2.650022932271611786e-02 5.082682851941468932e-02
3.728719999999999800e+03 3.559380611988801225e-03 5.401711066424803170e-03 8.453760454150093667e-03 2.335347844201054318e-02 4.248041107329582344e-02 2.576227800669493584e-02 5.141388600118242114e-02
3.728800000000000182e+03 3.663259038993102890e-03 5.116271613814736378e-03 7.951922470178637500e-03 2.139140991905154679e-02 3.897444930914062411e-02 2.509885593556255776e-02 5.156680367300275902e-02
3.728880000000000109e+03 3.783686180611639874e-03 4.887418771567060387e-03 7.544777104535371585e-03 1.960967918152469597e-02 3.562146541512370423e-02 2.449066313462809272e-02 5.127867052545043852e-02
3.728960000000000036e+03 3.923722379327395163e-03 4.705287437819401231e-03 7.217108315957500471e-03 1.800446607698899873e-02 3.247499659987894416e-02 2.392453885338786251e-02 5.056044062369528802e-02
3.729039999999999964e+03 4.087311865852719973e-03 4.561413873565550899e-03 6.956142854745864593e-03 1.657057755538676735e-02 2.957352249081846365e-02 2.339332259776305198e-02 4.944046332591053861e-02
3.729119999999999891e+03 4.279561489861649810e-03 4.448789156381850046e-03 6.751414168767742689e-03 1.530128226915681948e-02 2.694039554952834536e-02 2.289538009437695754e-02 4.796271298310590681e-02
3.729199999999999818e+03 4.507093448232474785e-03 4.361786614610104439e-03 6.594531264853131444e-03 1.418823961966445002e-02 2.458510761301367295e-02 2.243393911798463938e-02 4.618388080632831322e-02
3.729280000000000200e+03 4.778478544449017186e-03 4.296015797859051646e-03 6.478910408751648899e-03 1.322157059753569647e-02 2.250546929433843921e-02 2.201637122162647744e-02 4.416961284055870990e-02
3.729360000000000127e+03 5.104748530478704464e-03 4.248144478845855901e-03 6.399512132023568722e-03 1.239007902381308694e-02 2.069027013763830025e-02 2.165352851214965083e-02 4.199026353595061711e-02
3.729440000000000055e+03 5.499972778571443968e-03 4.215718138036722920e-03 6.352611903412975700e-03 1.168160371603394788e-02 1.912204007380794227e-02 2.135920541129541356e-02 3.971657349539713805e-02
3.729519999999999982e+03 5.981864997971847453e-03 4.196995427762312790e-03 6.335621263565203998e-03 1.108346517916547133e-02 1.777962349605982650e-02 2.114975067748286683e-02 3.741566854724373559e-02
3.729599999999999909e+03 6.572359866327850443e-03 4.190809374205638031e-03 6.346967862725642895e-03 1.058296329523495533e-02 1.664038236919467006e-02 2.104381149986488120e-02 3.514771825077075279e-02
3.729679999999999836e+03 7.298068590001398868e-03 4.196457911797317995e-03 6.386037826734695250e-03 1.016788303592892038e-02 1.568194429492246120e-02 2.106215463046803155e-02 3.296349476298283260e-02
3.729759999999999764e+03 8.190489797931735025e-03 4.213623594985033138e-03 6.453181948309771529e-03 9.826971240057725751e-03 1.488349201605681030e-02 2.122748290440685734e-02 3.090295257308197513e-02
3.729840000000000146e+03 9.285823435635316356e-03 4.242320566106455929e-03 6.549787792141318309e-03 9.550356998223890129e-03 1.422664627970278602e-02 2.156415096797757031e-02 2.899482410533503821e-02
3.729920000000000073e+03 1.062421847647906752e-02 4.282866567478382618e-03 6.678422118996355135e-03 9.329899534321922649e-03 1.369602419649935260e-02 2.209768221509494576e-02 2.725711392420492735e-02
3.730000000000000000e+03 1.224829004050302129e-02 4.335878510274410874e-03 6.843051091954295041e-03 9.159459411575664178e-03 1.327956411091135019e-02 2.285399992775055331e-02 2.569829034512355684e-02
3.730079999999999927e+03 1.420077772471802294e-02 4.402291496466051446e-03 7.049348351901275032e-03 9.035100482812613576e-03 1.296870118946323765e-02 2.385830955386094437e-02 2.431892685354442030e-02
3.730159999999999854e+03 1.652129190360182923e-02 4.483402987079689733e-03 7.305101852560495768e-03 8.955240472533211940e-03 1.275846118339989121e-02 2.513360619956774358e-02 2.311353897073696595e-02
3.730239999999999782e+03 1.924221010932740047e-02 4.580945853058699530e-03 7.620727733007222511e-03 8.920776600829221498e-03 1.264751803031832073e-02 2.669883172361223536e-02 2.207239060246738230e-02
3.730320000000000164e+03 2.238393459641157060e-02 4.697196191945566049e-03 8.009891752539854970e-03 8.935218230495083069e-03 1.263823788797684665e-02 2.856676803411449181e-02 2.118309819159639243e-02
3.730400000000000091e+03 2.594988831598044055e-02 4.835123861182374742e-03 8.490224257262733026e-03 9.004859936979059051e-03 1.273671056700526223e-02 3.074182363940321239e-02 2.043192943866020683e-02
3.730480000000000018e+03 2.992178419852630292e-02 4.998595372534288782e-03 9.084092034916045957e-03 9.139024379832234174e-03 1.295275110795102505e-02 3.321794208898107975e-02 1.980476402355529214e-02
3.730559999999999945e+03 3.425582007053637468e-02 5.192639641380804132e-03 9.819359399487003967e-03 9.350393704606326656e-03 1.329984091137371809e-02 3.597692268298251228e-02 1.928774628404280461e-02
3.730639999999999873e+03 3.888049523755689879e-02 5.423786397759073827e-03 1.073003263173441871e-02 9.655430054758886230e-03 1.379497054001156339e-02 3.898748156101319862e-02 1.886770652426881037e-02
3.730719999999999800e+03 4.369668561392633932e-02 5.700483926045462647e-03 1.185663991476188124e-02 1.007485985833749334e-02 1.445834586654652122e-02 4.220537973380649593e-02 1.853245417901836986e-02
3.730800000000000182e+03 4.858043482968040644e-02 6.033596126613028666e-03 1.324615934379438573e-02 1.063416360938690929e-02 1.531292579895429315e-02 4.557489080653204933e-02 1.827105147511141198e-02
3.730880000000000109e+03 5.338862136441889505e-02 6.436967596291962891e-03 1.495127955242498211e-02 1.136397511800130850e-02 1.638377252080805077e-02 4.903176835417385332e-02 1.807416258012234725e-02
3.730960000000000036e+03 5.796727518724580086e-02 6.928028671090014426e-03 1.702877236682218479e-02 1.230025584904933557e-02 1.769721189342232659e-02 5.250770419444043824e-02 1.793454491758241648e-02
3.731039999999999964e+03 6.216189790400919457e-02 7.528389961264115963e-03 1.953678675313460719e-02 1.348407740508791690e-02 1.927981900676121324e-02 5.593605874714525222e-02 1.784771216754179463e-02
3.731119999999999891e+03 6.582876416046308521e-02 8.264348721069673942e-03 2.253094836047004473e-02 1.496082681112863473e-02 2.115725771432688113e-02 5.925841880747586415e-02 1.781275866967384561e-02
3.731199999999999818e+03 6.884592844611678308e-02 9.167199878786450734e-03 2.605927428471298268e-02 1.677865452697389903e-02 2.335300935721468241e-02 6.243132998648426302e-02 1.783329815056985262e-02
3.731280000000000200e+03 7.112259265829735944e-02 1.027321707075242938e-02 3.015608507680461736e-02 1.898602312040328574e-02 2.588702211712928108e-02 6.543239781894347185e-02 1.791844015380026495e-02
3.731360000000000127e+03 7.260563391220688223e-02 1.162314991946791776e-02 3.483530152929620316e-02 2.162829176952927451e-02 2.877429857355452009e-02 6.826488789604413798e-02 1.808370746861090450e-02
3.731440000000000055e+03 7.328243603525459726e-02 1.326108094220150579e-02 4.008372675899678217e-02 2.474338957863564045e-02 3.202341904406590112e-02 7.096000760316595324e-02 1.835178715581469236e-02
3.731519999999999982e+03 7.317966119852073459e-02 1.523250714387294237e-02 4.585509852693691463e-02 2.835678279274714275e-02 3.563498057859320473e-02 7.357623152483035167e-02 1.875300449392012375e-02
3.731599999999999909e+03 7.235816223708535500e-02 1.758156439276172336e-02 5.206581026833439346e-02 3.247611164811052553e-02 3.959992793159519686e-02 7.619533070429626576e-02 1.932541059552350671e-02
3.731679999999999836e+03 7.090477936287842287e-02 2.034740028741500312e-02 5.859320058104787454e-02 3.708603649731178481e-02 4.389777571771642795e-02 7.891515204512411508e-02 2.011437870718867788e-02
3.731759999999999764e+03 6.892219528575690979e-02 2.355982070863450392e-02 6.527716944448272440e-02 4.214395755182736431e-02 4.849477814513580148e-02 8.183961834200224883e-02 2.117161173932424062e-02
3.731840000000000146e+03 6.651826411815395246e-02 2.723447649423051814e-02 7.192558610312022038e-02 4.757732380632362368e-02 5.334219268144328036e-02 8.506682069900198262e-02 2.255347766135544496e-02
3.731920000000000073e+03 6.379623772107254065e-02 3.136800179753514856e-02 7.832352839404814471e-02 5.328319582601011989e-02 5.837489267420989392e-02 8.867639259294450571e-02 2.431861542002090176e-02
3.732000000000000000e+03 6.084708860031963484e-02 3.593364032071411085e-02 8.424588708044440655e-02 5.913055909717980507e-02 6.351068533232827329e-02 9.271753907749606671e-02 2.652479757183060990e-02
3.732079999999999927e+03 5.774471823552135286e-02 4.087797191763711119e-02 8.947235662499759823e-02 6.496560445813008566e-02 6.865075254589383946e-02 9.719911522280226535e-02 2.922510029490947223e-02
3.732159999999999854e+03 5.454432747887276445e-02 4.611935346706900335e-02 9.380340237262826952e-02 7.061982732678084851e-02 7.368162089543738025e-02 1.020829966323280047e-01 3.246351615216074710e-02
3.732239999999999782e+03 5.128371102560685263e-02 5.154859509063712542e-02 9.707552504964933604e-02 7.592039674509162839e-02 7.847896244948915356e-02 1.072816750220930565e-01 3.627024392816833448e-02
3.732320000000000164e+03 4.798681320165763126e-02 5.703219988283558112e-02 9.917409785293593294e-02 8.070187248867580210e-02 8.291332643730744967e-02 1.126605756812846942e-01 4.065699155728179359e-02
3.732400000000000091e+03 4.466861364963677777e-02 6.241821490545410717e-02 1.000422565464942071e-01 8.481807230628882199e-02 8.685762277381381402e-02 1.180450796898123572e-01 4.561271618772241854e-02
3.732480000000000018e+03 4.134032900114023579e-02 6.754440598988994959e-02 9.968476418290171670e-02 8.815277171594219918e-02 9.019586199564204321e-02 1.232317032320544847e-01 5.110028010912979340e-02
3.732559999999999945e+03 3.801401293202998771e-02 7.224812870893032590e-02 9.816639065298997380e-02 9.062799237742959202e-02 9.283235758135442717e-02 1.280024070864422547e-01 5.705450294659359517e-02
3.732639999999999873e+03 3.470587304391974104e-02 7.637698151772649713e-02 9.560504760582592965e-02 9.220890365856221349e-02 9.470037589290325464e-02 1.321406465227121241e-01 6.338202471341303212e-02
3.732719999999999800e+03 3.143793896214852612e-02 7.979915038494844737e-02 9.216058559709530695e-02 9.290478827144163509e-02 9.576912934174788838e-02 1.354475760589571864e-01 6.996325768666468436e-02
3.732800000000000182e+03 2.823804526688991970e-02 8.241232738311066175e-02 8.802068065357612769e-02 9.276603629484303504e-02 9.604808493811049785e-02 1.377568204874910773e-01 7.665650952026861753e-02
3.732880000000000109e+03 2.513837609186652874e-02 8.415022299433602693e-02 8.338552813470603842e-02 9.187764409981341585e-02 9.558781060411010444e-02 1.389464089221137122e-01 8.330413191243325743e-02
3.732960000000000036e+03 2.217301425011133226e-02 8.498597735069644832e-02 7.845308486252000613e-02 9.035011909310046441e-02 9.447697998870220604e-02 1.389468106147632720e-01 8.974032292075405370e-02
3.733039999999999964e+03 1.937502841326257247e-02 8.493216552464645519e-02 7.340636906940026241e-02 8.830896136552586484e-02 9.283564566246492455e-02 1.377444595419019535e-01 9.580001966132727087e-02
3.733119999999999891e+03 1.677362087449673148e-02 8.403752338281222922e-02 6.840389929691254034e-02 8.588397501210648377e-02 9.080539086278199834e-02 1.353806506164497991e-01 1.013281854600536491e-01
3.733199999999999818e+03 1.439176599484112695e-02 8.238092353659229317e-02 6.357381498478033299e-02 8.319955680758064909e-02 8.853739629402430922e-02 1.319461748569160653e-01 1.061887337237644724e-01
3.733280000000000200e+03 1.224462541875852468e-02 8.006344177034342702e-02 5.901167105732990636e-02 8.036685219332213859e-02 8.617973955433863575e-02 1.275724791152209325e-01 1.102723427479247731e-01
3.733360000000000127e+03 1.033886332590255516e-02 7.719952675594339564e-02 5.478142669345319182e-02 7.747831560933544914e-02 8.386533820715783016e-02 1.224204407864360605e-01 1.135024983713248670e-01
3.733440000000000055e+03 8.672833320564040174e-03 7.390829939607396204e-02 5.091882169515069695e-02 7.460483256235410365e-02 8.170184611643685479e-02 1.166680049431308014e-01 1.158392470125695350e-01
3.733519999999999982e+03 7.237490665553818724e-03 7.030587164592151661e-02 4.743618577881019566e-02 7.179522046237743482e-02 7.976454106099074848e-02 1.104979263558530933e-01 1.172803364628168532e-01
3.733599999999999909e+03 6.017811882353866701e-03 6.649932404362583760e-02 4.432775337576776858e-02 6.907767518331540957e-02 7.809284716538503202e-02 1.040867034662314033e-01 1.178596461673936113e-01
3.733679999999999836e+03 4.994479949802476705e-03 6.258267085425124610e-02 4.157472427500571305e-02 6.646259731925210912e-02 7.669067784076137595e-02 9.759552229000839629e-02 1.176430402757925459e-01
3.733759999999999764e+03 4.145610179235762610e-03 5.863483159846556020e-02 3.914956361734484025e-02 6.394621533649359757e-02 7.553032634929621181e-02 9.116369864105292042e-02 1.167219958275033664e-01
3.733840000000000146e+03 3.448336621256572424e-03 5.471936936425850218e-02 3.701931205563385729e-02 6.151449720094613605e-02 7.455923025471937471e-02 8.490477303563950806e-02 1.152055510887151357e-01
3.733920000000000073e+03 2.880137356015145811e-03 5.088558278036346000e-02 3.514792351066503562e-02 5.914696811637914359e-02 7.370864088899305167e-02 7.890512039055599947e-02 1.132112748219215731e-01
3.734000000000000000e+03 2.419836689265236762e-03 4.717046083109386473e-02 3.349782465908363732e-02 5.682018867523489641e-02 7.290307155328562549e-02 7.322471565159463514e-02 1.108560640137319780e-01
3.734079999999999927e+03 2.048274046202953891e-03 4.360101938793054660e-02 3.203097818090908100e-02 5.451076357998225347e-02 7.206939065538649214e-02 6.789955918642449906e-02 1.082476184932072288e-01
3.734159999999999854e+03 1.748668103206411613e-03 4.019661415324692066e-02 3.070973269333902855e-02 5.219783021310742122e-02 7.114455974816047412e-02 6.294521104882576379e-02 1.054773977386855993e-01
3.734239999999999782e+03 1.506728834549710735e-03 3.697093977336257664e-02 2.949767527270061654e-02 4.986501774720298458e-02 7.008126444590292992e-02 5.836090049063948765e-02 1.026157267967422321e-01
3.734320000000000164e+03 1.310580749711354838e-03 3.393355258241403938e-02 2.836059722420031237e-02 4.750188031834697011e-02 6.885100816180322880e-02 5.413374918277122361e-02 9.970948870706379530e-02
3.734400000000000091e+03 1.150560395398059904e-03 3.109087253411519855e-02 2.726757246599993689e-02 4.510480543162164596e-02 6.744458760259797181e-02 5.024275210504098449e-02 9.678254271675859610e-02
3.734480000000000018e+03 1.018943658889835940e-03 2.844671296947392722e-02 2.619205763083879909e-02 4.267739446367911638e-02 6.587019822324373386e-02 4.666227651551189959e-02 9.383867897711561934e-02
3.734559999999999945e+03 9.096469537358675824e-04 2.600244751537094182e-02 2.511287082168628393e-02 4.023031628001362547e-02 6.414968682648065912e-02 4.336494736950867457e-02 9.086660821863709603e-02
3.734639999999999873e+03 8.179338361532621521e-04 2.375695165200470554e-02 2.401489744565764653e-02 3.778065345155163374e-02 6.231364750888119391e-02 4.032387423467090337e-02 8.784623697182829261e-02
3.734719999999999800e+03 7.401469918570700119e-04 2.170645777856463829e-02 2.288940211339170888e-02 3.535079341611551546e-02 6.039613044722921126e-02 3.751423550745739549e-02 8.475533623605596700e-02
3.734800000000000182e+03 6.734759857597494206e-04 1.984444478567158610e-02 2.173388347434190848e-02 3.296695825903555449e-02 5.842969992202362572e-02 3.491427288063233408e-02 8.157570004462065538e-02
3.734880000000000109e+03 6.157640947590563773e-04 1.816165365991469563e-02 2.055147859484837691e-02 3.065750621126379569e-02 5.644145205207186378e-02 3.250576872844093690e-02 7.829801368582338383e-02
3.734960000000000036e+03 5.653528528669491326e-04 1.664628512678466288e-02 1.934998932911322078e-02 2.845116397450543275e-02 5.445040890357749630e-02 3.027408821952489240e-02 7.492488718990175656e-02
3.735039999999999964e+03 5.209602451062422682e-04 1.528439777227781453e-02 1.814065218619024047e-02 2.637535281516254285e-02 5.246647586498917604e-02 2.820787193665248715e-02 7.147181370531202615e-02
3.735119999999999891e+03 4.815872965226035180e-04 1.406048891505022602e-02 1.693679779225907428e-02 2.445474984561013185e-02 5.049091730391343236e-02 2.629846679439346371e-02 6.796612868179477407e-02
3.735199999999999818e+03 4.464476280892383780e-04 1.295820947945654049e-02 1.575254477569705200e-02 2.271018226942248322e-02 4.851810260711428985e-02 2.453918431844084869e-02 6.444432069962875709e-02
3.735280000000000200e+03 4.149149804066086587e-04 1.196114214525542327e-02 1.460164993971206464e-02 2.115789511607151646e-02 4.653812532862001972e-02 2.292447558305574229e-02 6.094823834864183942e-02
3.735360000000000127e+03 3.864844286344728402e-04 1.105356214015384107e-02 1.349659966113991340e-02 1.980917357462539871e-02 4.453981798581494594e-02 2.144910997503200398e-02 5.752082914808309688e-02
3.735440000000000055e+03 3.607438181876718142e-04 1.022110321184669865e-02 1.244798531636394368e-02 1.867025115617438474e-02 4.251367940771205028e-02 2.010743868071516657e-02 5.420203491138194524e-02
3.735519999999999982e+03 3.373527149837719677e-04 9.451266152088943703e-03 1.146416586622575791e-02 1.774240409219376979e-02 4.045429513539826327e-02 1.889281184009657458e-02 5.102536811895495156e-02
3.735599999999999909e+03 3.160268239844380399e-04 8.733730373902898539e-03 1.055118894482755601e-02 1.702212608780895656e-02 3.836194905154562129e-02 1.779720013187450003e-02 4.801553219990808280e-02
3.735679999999999836e+03 2.965263648412255629e-04 8.060456109306059561e-03 9.712920687279713930e-03 1.650129617365875961e-02 3.624327366159260655e-02 1.681104807438963886e-02 4.518725781384386880e-02
3.735759999999999764e+03 2.786473075701904304e-04 7.425591383380595982e-03 8.951324455237167493e-03 1.616729115427278929e-02 3.411094147243354247e-02 1.592335993145812048e-02 4.254534025348174348e-02
3.735840000000000146e+03 2.622146800345873238e-04 6.825220151140935602e-03 8.266827957896403720e-03 1.600304404602746408e-02 3.198253650579234442e-02 1.512199310007994804e-02 4.008570734496001708e-02
3.735920000000000073e+03 2.470773816088175771e-04 6.257002881591501413e-03 7.658724073332017976e-03 1.598709952449236041e-02 2.987884472506979056e-02 1.439411164956135719e-02 3.779724015762640776e-02
3.736000000000000000e+03 2.331040909036800467e-04 5.719766712594148879e-03 7.125559445170816936e-03 1.609375516290714736e-02 2.782185474966035466e-02 1.372673707155214716e-02 3.566401654909055058e-02
3.736079999999999927e+03 2.201799524365651429e-04 5.213098932468623360e-03 6.665473361714984238e-03 1.629339359775963322e-02 2.583276366278190045e-02 1.310732594151048022e-02 3.366764632248876038e-02
3.736159999999999854e+03 2.082037748825231222e-04 4.736986502261755945e-03 6.276455026014208377e-03 1.655310007031796093e-02 2.393024194430641571e-02 1.252430534434636165e-02 3.178940611344737571e-02
3.736239999999999782e+03 1.970854756216616039e-04 4.291528497542026858e-03 5.956488814853235468e-03 1.683762154901029262e-02 2.212913678950203730e-02 1.196750543388463463e-02 3.001194817110295135e-02
3.736320000000000164e+03 1.867434680029713486e-04 3.876731209550202291e-03 5.703554787721662640e-03 1.711066292332069291e-02 2.043969828433090871e-02 1.142844213716204781e-02 2.832043543436261329e-02
3.736400000000000091e+03 1.771016263928105159e-04 3.492380442001953057e-03 5.515447948762630670e-03 1.733644311983719918e-02 1.886731457837851830e-02 1.090041923485497374e-02 2.670303326937384716e-02
3.736480000000000018e+03 1.680854230487631765e-04 3.137974649999227157e-03 5.389379913089682554e-03 1.748136476651175608e-02 1.741265794444519371e-02 1.037843623510488304e-02 2.515075848681182918e-02
3.736559999999999945e+03 1.596168907402537843e-04 2.812697330916296388e-03 5.321339480105664876e-03 1.751560397892387017e-02 1.607209042071753441e-02 9.858907154332602341e-03 2.365674898424340727e-02
3.736639999999999873e+03 1.516083377234511362e-04 2.515407942195127793e-03 5.305225461372357204e-03 1.741442124764049082e-02 1.483816947212809531e-02 9.339218511868920339e-03 2.221508061072381343e-02
3.736719999999999800e+03 1.439553298783890903e-04 2.244637290770839112e-03 5.331835572734806676e-03 1.715904457876995040e-02 1.370013789317373228e-02 8.817186288600552604e-03 2.081933294831057879e-02
3.736800000000000182e+03 1.365303688068745212e-04 1.998584609557615185e-03 5.387899069880352186e-03 1.673708290973950630e-02 1.264437319841353775e-02 8.290511847982571722e-03 1.946119687356902273e-02
3.736880000000000109e+03 1.291797478923826994e-04 1.775126821886527286e-03 5.455457841753080794e-03 1.614256990367870029e-02 1.165488775655432359e-02 7.756378207821792298e-03 1.812950795340069129e-02
3.736960000000000036e+03 1.217268155520613424e-04 1.571861480096811182e-03 5.511984479442593420e-03 1.537586776258288712e-02 1.071407012174189349e-02 7.211351793721569765e-03 1.681013655513961466e-02
3.737039999999999964e+03 1.139846834869360191e-04 1.386208035573993289e-03 5.531610648250417060e-03 1.444371260806763708e-02 9.803886188077023944e-03 6.651734302900262456e-03 1.548710287501721232e-02
3.737119999999999891e+03 1.057797299964512318e-04 1.215582690493533001e-03 5.487665577412904026e-03 1.335960073671062058e-02 8.907669556069849892e-03 6.074422096926246004e-03 1.414505664775977771e-02
3.737199999999999818e+03 9.698398369321378873e-05 1.057639127893168687e-03 5.356380062928359567e-03 1.214448751593506445e-02 8.012414875315650512e-03 5.478176137062007109e-03 1.277286478829896960e-02
3.737280000000000200e+03 8.755036775581218555e-05 9.105363677366970889e-04 5.121165774621080392e-03 1.082746100882499979e-02 7.111198817326819070e-03 4.865019821897155310e-03 1.136757451343695449e-02
3.737360000000000127e+03 7.754138994227879271e-05 7.731677524378114449e-04 4.776487716311518181e-03 9.445794644200367074e-03 6.205104675376213637e-03 4.241336128261377278e-03 9.937642290159297634e-03
3.737440000000000055e+03 6.714101959587060733e-05 6.452760055537004776e-04 4.330200450961494904e-03 8.043732854512057953e-03 5.303954529420178317e-03 3.618210398217296120e-03 8.504245607028093276e-03
3.737519999999999982e+03 5.664240598403027263e-05 5.273982142676009437e-04 3.803452368600114541e-03 6.669615628923955715e-03 4.425348038568317766e-03 3.010710631489784284e-03 7.099853229459718307e-03
