# Supplementary material for: Resonant inelastic X-ray scattering tools to count 5 f electrons of actinides and probe bond covalency
Source: Nat Commun. 2025 Feb 10;16:1221. doi: 10.1038/s41467-024-54574-7 (PMC11811144; doi:10.1038/s41467-024-54574-7)
Supplement: Supplementary file 3 — Source Data [file 41467_2024_54574_MOESM3_ESM.zip › Data_figures/Data_main_figures/Fig2/2d_sigma_tendency.txt]

# Eexc relative to Wl | Intensity U$^\mathrm{VI}$ $\mathrm{(5f^0)}$  | Intensity U$^\mathrm{V}$ $\mathrm{(5f^1)}$  | Intensity U$^\mathrm{IV}$ $\mathrm{(5f^2)}$  | Intensity U$^\mathrm{III}$ $\mathrm{(5f^3)}$  | Intensity U$^\mathrm{II}$ $\mathrm{(5f^4)}$  | Intensity U$^\mathrm{I}$ $\mathrm{(5f^5)}$  | Intensity U $\mathrm{(5f^6)}$ 
3.717519999999999982e+03 -5.948223358990083730e-18 1.740809712172739348e-17 -4.209592703373966743e-18 1.628829101789142005e-09 1.109506598214827998e-08 1.772773221593538587e-06 1.554083708029912870e-07
3.717599999999999909e+03 -5.526105057941432966e-18 -6.289891946254565248e-18 -1.881292571414133262e-17 3.076389308148242865e-09 1.961333186247289010e-08 2.514473123831598990e-06 2.407748442429402727e-07
3.717679999999999836e+03 -1.291901884323294980e-17 1.199979442899871316e-17 -8.943695541746535580e-18 5.693582904233945258e-09 3.396949877076330604e-08 3.496225679177122381e-06 3.657120175130577243e-07
3.717759999999999764e+03 -3.356554281557929759e-17 8.482993846234779460e-18 1.207192866260168190e-17 1.032923840084234707e-08 5.765697787186020491e-08 4.769260955310330156e-06 5.447172613730620962e-07
3.717840000000000146e+03 -1.990536393235946476e-17 -2.199318387483560279e-17 1.508609019408142749e-17 1.837585159607077388e-08 9.593448702233821463e-08 6.386869937055106586e-06 7.958145393390592202e-07
3.717920000000000073e+03 -2.134352407966042022e-17 -1.509314955425768505e-17 -1.421759164771811265e-17 3.206728243638158965e-08 1.565343082852713490e-07 8.401565290231787427e-06 1.140702372413756185e-06
3.718000000000000000e+03 -2.595962182736513426e-17 -2.667150278807666420e-17 -1.336614878661456347e-17 5.490583390962639753e-08 2.505593908969939671e-07 1.086171628348175465e-05 1.604645666779765310e-06
3.718079999999999927e+03 -2.233950672047524726e-17 2.233275976780089045e-19 -1.457686176828787195e-18 9.225359079007296777e-08 3.935690406779364329e-07 1.380800488639456819e-05 2.216052567985717905e-06
3.718159999999999854e+03 -1.086222051795545631e-17 5.344758316881633039e-18 1.507080745100554414e-18 1.521196820807056693e-07 6.068198792304074287e-07 1.727016297107049927e-05 3.005695001680545921e-06
3.718239999999999782e+03 -2.886206355713868219e-17 -1.799333004372213380e-17 -1.588813954639828762e-18 2.461636241930219664e-07 9.185818106411528662e-07 2.126448787221941491e-05 4.005550044319298253e-06
3.718320000000000164e+03 -1.013459018828615310e-17 -3.625994995095529204e-18 -1.352961507988141383e-17 3.909125261470648272e-07 1.365392435238598664e-06 2.579257157916412248e-05 5.247259998298685506e-06
3.718400000000000091e+03 -2.208825658784498683e-17 8.326682184009657853e-18 -1.723175291974225994e-17 6.091551330125362037e-07 1.993057224067049721e-06 3.084152939014825313e-05 6.760240756470094941e-06
3.718480000000000018e+03 -5.263071084351652872e-17 -1.508019368695620442e-17 7.944069611353913095e-18 9.314290555570238312e-07 2.857159806089838889e-06 3.638582722267470293e-05 8.569522353437860078e-06
3.718559999999999945e+03 -1.091446207470316023e-17 -2.998888229364384643e-18 1.818731514705197570e-18 1.397463397676382552e-06 4.022830891242044939e-06 4.239064909342071493e-05 1.069348627881509787e-05
3.718639999999999873e+03 -1.836365839706250172e-17 -3.133686590956184854e-17 3.510209129619967498e-17 2.057386756928075591e-06 5.563548571119833434e-06 4.881666069933625975e-05 1.314175686842346304e-05
3.718719999999999800e+03 -1.651037881153555286e-17 -1.721970040766314222e-17 1.575677970387021883e-16 2.972474362868355607e-06 7.558817469813008589e-06 5.562600263788638864e-05 1.591357620498823510e-05
3.718800000000000182e+03 -9.961701787334224614e-18 -2.972976548777178950e-18 4.359774891434238611e-16 4.215202923029111266e-06 1.009070471402124672e-05 6.278933170031726272e-05 1.899700589425784442e-05
3.718880000000000109e+03 -2.026917937927345118e-17 -1.221888086424276417e-17 1.264098651418168201e-15 5.868416201838200311e-06 1.323939063600267594e-05 7.029365788475550189e-05 2.236923316625410511e-05
3.718960000000000036e+03 -4.881966891308572794e-17 2.749648993195827354e-18 3.567522847715343168e-15 8.023473900926792222e-06 1.707809544100326012e-05 7.815057566023211790e-05 2.599812147798877124e-05
3.719039999999999964e+03 -4.322375222668237493e-17 2.347473292965743452e-17 9.811264651874621398e-15 1.077734338437841701e-05 2.166792175234570614e-05 8.640429758475697485e-05 2.984497307089380405e-05
3.719119999999999891e+03 -2.200181236215450123e-17 6.477129105795373998e-17 2.645509753017022271e-14 1.422867852116981077e-05 2.705324996243560384e-05 9.513873965700441002e-05 3.386830830632991685e-05
3.719199999999999818e+03 2.026167907909789896e-18 2.908804247344367089e-16 6.992313504050741801e-14 1.847300827492115780e-05 3.325830077768143322e-05 1.044828416910334738e-04 3.802834961149856725e-05
3.719280000000000200e+03 8.783811488911086241e-18 8.572081953445713958e-16 1.811624221895155533e-13 2.359725117729058019e-05 4.028534643695428323e-05 1.146133453886761508e-04 4.229184367526165678e-05
3.719360000000000127e+03 -3.771427957585042093e-17 2.470436015551279167e-15 4.604674647349005555e-13 2.967391596135496648e-05 4.811486888314024218e-05 1.257543637687203895e-04 4.663686753957127366e-05
3.719440000000000055e+03 4.902488224348120631e-18 6.882306902940628289e-15 1.147657717088363660e-12 3.675555927439473636e-05 5.670780790844939388e-05 1.381732112204743588e-04 5.105733980514165542e-05
3.719519999999999982e+03 -2.070328073190572831e-18 1.874626788878005225e-14 2.804004620259109650e-12 4.487031024719602553e-05 6.600995781884769784e-05 1.521721016323244427e-04 5.556708867716532706e-05
3.719599999999999909e+03 5.227497566875497216e-17 4.999151394608347339e-14 6.714766714088217668e-12 5.401944148622847422e-05 7.595852937602734164e-05 1.680754810405624513e-04 6.020349137972271121e-05
3.719679999999999836e+03 1.486058154070675379e-16 1.304921879099900793e-13 1.575718206525532619e-11 6.417795050427785764e-05 8.649081096025091773e-05 1.862129853612994707e-04 6.503085241328492863e-05
3.719759999999999764e+03 4.818432542915856131e-16 3.333911372377507337e-13 3.622809878574730485e-11 7.529884548959432146e-05 9.755466214938529775e-05 2.068983432905452792e-04 7.014377686605889140e-05
3.719840000000000146e+03 1.404550165702399665e-15 8.340091902981119290e-13 8.159647594374182065e-11 8.732133041929169930e-05 1.091202500859467147e-04 2.304049895604180895e-04 7.567077257412732475e-05
3.719920000000000073e+03 4.057260895777673102e-15 2.042155507836942254e-12 1.800123442252031431e-10 1.001824715575709156e-04 1.211920809846372103e-04 2.569396841054912505e-04 8.177816154359511254e-05
3.720000000000000000e+03 1.143667016711923902e-14 4.894420207961849448e-12 3.889505074066904312e-10 1.138313469727550675e-04 1.338201174999345490e-04 2.866159822387748463e-04 8.867411111081295865e-05
3.720079999999999927e+03 3.157187485631395425e-14 1.148085719250531957e-11 8.230206297292838772e-10 1.282442451150894811e-04 1.471087058206537021e-04 3.194298800026380142e-04 9.661224927356293476e-05
3.720159999999999854e+03 8.521858010168489524e-14 2.635723150225688276e-11 1.705378895805509616e-09 1.434392353183472802e-04 1.612221763586896511e-04 3.552402675119752931e-04 1.058939586470714853e-04
3.720239999999999782e+03 2.254439708385909252e-13 5.922352518261056592e-11 3.460195876804370049e-09 1.594883823289881049e-04 1.763862606620739040e-04 3.937568641588434304e-04 1.168681049745033803e-04
3.720320000000000164e+03 5.847925523070388716e-13 1.302604486036382295e-10 6.874395761871268965e-09 1.765260067026353647e-04 1.928847899842685851e-04 4.345380043826445218e-04 1.299267093742118668e-04
3.720400000000000091e+03 1.488011458537145175e-12 2.805114013773595598e-10 1.337274638595562820e-08 1.947516955203298938e-04 2.110514436954845103e-04 4.769999528416883411e-04 1.454949894573216588e-04
3.720480000000000018e+03 3.714290530946675154e-12 5.916211896209090158e-10 2.547288882924287628e-08 2.144272260607524999e-04 2.312565882250822733e-04 5.204383797775488391e-04 1.640143531853777321e-04
3.720559999999999945e+03 9.096078271795243778e-12 1.222522265008056627e-09 4.751769986739040714e-08 2.358671310293576216e-04 2.538895167673485662e-04 5.640613303249760640e-04 1.859174048172580458e-04
3.720639999999999873e+03 2.185250362337611289e-11 2.476089010207117559e-09 8.682294377692710170e-08 2.594232317701438209e-04 2.793366973786445611e-04 6.070316626979422670e-04 2.115948557599615172e-04
3.720719999999999800e+03 5.149191111303454032e-11 4.917444259600740890e-09 1.554290841308490892e-07 2.854640213563258634e-04 3.079569713842887787e-04 6.485157386723382558e-04 2.413554050279716472e-04
3.720800000000000182e+03 1.189767078028325816e-10 9.578877373395629749e-09 2.727055019745017675e-07 3.143502515777657513e-04 3.400549963485312473e-04 6.877343362707840713e-04 2.753810650885914159e-04
3.720880000000000109e+03 2.694986114518112264e-10 1.830572157607796236e-08 4.691161868407250828e-07 3.464084622436763134e-04 3.758545590132005942e-04 7.240114515719356511e-04 3.136818766667792712e-04
3.720960000000000036e+03 5.982929686726205873e-10 3.432437544721095699e-08 7.915028123175596365e-07 3.819044913859015000e-04 4.154736446179937200e-04 7.568168879140618277e-04 3.560552280309779217e-04
3.721039999999999964e+03 1.301491562863701701e-09 6.314854165710368368e-08 1.310248120609016722e-06 4.210191965765560469e-04 4.589032896845722628e-04 7.857992228193776433e-04 4.020557774868025987e-04
3.721119999999999891e+03 2.773773558516266867e-09 1.139817781518519341e-07 2.128615075744046433e-06 4.638286377838206072e-04 5.059922210051338203e-04 8.108067648183303741e-04 4.509819875321330915e-04
3.721199999999999818e+03 5.791188767292104155e-09 2.018200987472585820e-07 3.394379080396150093e-06 5.102907447051388589e-04 5.564390622230548774e-04 8.318953163411840724e-04 5.018843064746228823e-04
3.721280000000000200e+03 1.184501832506978508e-08 3.505003878748270591e-07 5.313555709203937999e-06 5.602399717478219942e-04 6.097934602576576910e-04 8.493228006377469752e-04 5.535980225950643636e-04
3.721360000000000127e+03 2.373683258362276253e-08 5.969671345547535988e-07 8.165571684168839497e-06 6.133906562660365299e-04 6.654668666849559815e-04 8.635319515563700046e-04 6.048009263442971238e-04
3.721440000000000055e+03 4.661437797289288545e-08 9.970260134044357508e-07 1.231866097047837878e-05 6.693488448859980259e-04 7.227529613371355558e-04 8.751231762984205270e-04 6.540925336459892667e-04
3.721519999999999982e+03 8.973374119173079280e-08 1.632801922016515071e-06 1.824365725347858226e-05 7.276314057419262359e-04 7.808569195422341517e-04 8.848202860703038679e-04 7.000883016989746912e-04
3.721599999999999909e+03 1.693889376702603661e-07 2.622009237457616322e-06 2.652380793551384379e-05 7.876904922000639792e-04 8.389320105823925167e-04 8.934320141487590893e-04 7.415196083564355939e-04
3.721679999999999836e+03 3.136696496470070428e-07 4.128970023531430990e-06 3.785790938645299539e-05 8.489410315413724621e-04 8.961214667296953052e-04 9.018121505126615702e-04 7.773287757606953553e-04
3.721759999999999764e+03 5.700017589526023361e-07 6.377086618687928665e-06 5.305414933457591167e-05 9.107889692117167920e-04 9.516032224220508052e-04 9.108208216079654836e-04 8.067484069921593021e-04
3.721840000000000146e+03 1.016794604485579491e-06 9.662193292509129716e-06 7.301271180829473214e-05 9.726584811140217201e-04 1.004634971085033041e-03 9.212890480001269256e-04 8.293558300501855307e-04
3.721920000000000073e+03 1.780948754807278517e-06 1.436587099995668592e-05 9.869650304642037448e-05 1.034017128073518293e-03 1.054596961229048490e-03 9.339882972718603019e-04 8.450963184237797899e-04
3.722000000000000000e+03 3.063433472305223291e-06 2.096739201611932157e-05 1.310911141697268501e-04 1.094398736542621714e-03 1.101029998201129290e-03 9.496063311190014412e-04 8.542725795177323004e-04
3.722079999999999927e+03 5.175568533450510713e-06 3.005246549460629371e-05 1.711569225329722678e-04 1.153424397154428601e-03 1.143666223437028642e-03 9.687302005172549304e-04 8.575022076924733580e-04
3.722159999999999854e+03 8.588970538931173720e-06 4.231644722510827786e-05 2.197775298166889681e-04 1.210822185213021856e-03 1.182450449398552914e-03 9.918367471981345915e-04 8.556487438070672392e-04
3.722239999999999782e+03 1.400227778912419151e-05 5.855933818624029608e-05 2.777092189294573608e-04 1.266445948753584750e-03 1.217550194109923633e-03 1.019290432912727537e-03 8.497350588095699611e-04
3.722320000000000164e+03 2.242770283448325720e-05 7.967000982153562161e-05 3.455358978244046702e-04 1.320292844176122055e-03 1.249353120981316683e-03 1.051347792260911174e-03 8.408495391198592822e-04
3.722400000000000091e+03 3.530019927850930707e-05 1.065979388312123931e-04 4.236335943207849967e-04 1.372518414406604173e-03 1.278451344441148456e-03 1.088167370995644272e-03 8.300558086786685242e-04
3.722480000000000018e+03 5.461172215824815462e-05 1.403124204104322641e-04 5.121484812341708156e-04 1.423447165926043081e-03 1.305612978445962104e-03 1.129823753568040285e-03 8.183155666832834293e-04
3.722559999999999945e+03 8.307304804785614887e-05 1.817515670212724798e-04 6.109926465982024784e-04 1.473576087735095543e-03 1.331742341518925244e-03 1.176324263369963501e-03 8.064318570455232321e-04
3.722639999999999873e+03 1.243064131582711845e-04 2.317659120175506607e-04 7.198616678572333002e-04 1.523568588191057810e-03 1.357831334762081869e-03 1.227627158757343658e-03 7.950171309736373936e-04
3.722719999999999800e+03 1.830743628370742448e-04 2.910635221081280953e-04 8.382764541260778832e-04 1.574237006288909096e-03 1.384905588129168273e-03 1.283660620255769541e-03 7.844872455978969990e-04
3.722800000000000182e+03 2.655539681619891335e-04 3.601646693863830772e-04 9.656481987774772745e-04 1.626513132044289786e-03 1.413969879034731670e-03 1.344342454989343400e-03 7.750794436914016771e-04
3.722880000000000109e+03 3.796706889733244389e-04 4.393740220095568002e-04 1.101360163644745337e-03 1.681407851731502381e-03 1.445957880111608043e-03 1.409601128107051352e-03 7.668897068746202347e-04
3.722960000000000036e+03 5.355117188314454475e-04 5.287768630200747905e-04 1.244855020931526484e-03 1.739962825950514425e-03 1.481691320043972918e-03 1.479399360282680591e-03 7.599229293806634717e-04
3.723039999999999964e+03 7.458432310272606301e-04 6.282630285594886484e-04 1.395713572091268053e-03 1.803198691360006567e-03 1.521853057046985720e-03 1.553762027635082572e-03 7.541483103407162908e-04
3.723119999999999891e+03 1.026758011894618981e-03 7.375782113666788436e-04 1.553711139544865834e-03 1.872065369204451747e-03 1.566977404583350109e-03 1.632810441838942117e-03 7.495523032591154197e-04
3.723199999999999818e+03 1.398477913562477153e-03 8.563974800428640274e-04 1.718841830260317560e-03 1.947400472197656799e-03 1.617459460394964034e-03 1.716805310996742315e-03 7.461823707574126918e-04
3.723280000000000200e+03 1.886327198188516305e-03 9.844112665208595587e-04 1.891307140288148343e-03 2.029901444111248399e-03 1.673583386230346071e-03 1.806200875317644531e-03 7.441765324624322574e-04
3.723360000000000127e+03 2.521874499152368214e-03 1.121410927672830682e-03 2.071472481954608584e-03 2.120115976088800171e-03 1.735567798194096682e-03 1.901712998928831210e-03 7.437760265373854910e-04
3.723440000000000055e+03 3.344207213392717207e-03 1.267360349794352048e-03 2.259801783636426666e-03 2.218453557117370471e-03 1.803624875793462907e-03 2.004404515852305745e-03 7.453210241336285418e-04
3.723519999999999982e+03 4.401246436853367000e-03 1.422442243085897439e-03 2.456785317529575942e-03 2.325218955971383641e-03 1.878028675501435939e-03 2.115791997426209447e-03 7.492318984535533593e-04
3.723599999999999909e+03 5.750929520812087144e-03 1.587072138196923875e-03 2.662878642944711393e-03 2.440666280598798293e-03 1.959187599422962042e-03 2.237979404888174820e-03 7.559807139594048979e-04
3.723679999999999836e+03 7.461984584159174656e-03 1.761878462523084861e-03 2.878470564096419909e-03 2.565070326015713581e-03 2.047716124664604800e-03 2.373825786711965518e-03 7.660590705554514877e-04
3.723759999999999764e+03 9.613911256044086265e-03 1.947652392943709926e-03 3.103895260404303334e-03 2.698810498860016501e-03 2.144501775847506512e-03 2.527156074068379922e-03 7.799490200447093237e-04
3.723840000000000146e+03 1.229569045006717078e-02 2.145276048289213554e-03 3.339498868035817043e-03 2.842461945469540886e-03 2.250764878688907376e-03 2.703025667351993937e-03 7.981034340253480904e-04
3.723920000000000073e+03 1.560270754730952274e-02 2.355642186929448288e-03 3.585765072852992608e-03 2.996888789188956008e-03 2.368110767604898574e-03 2.908050127985224546e-03 8.209410938402115880e-04
3.724000000000000000e+03 1.963142478473542396e-02 2.579583178843440801e-03 3.843499409797522959e-03 3.163335690462982120e-03 2.498576713901603380e-03 3.150809796232064298e-03 8.488602031104446966e-04
3.724079999999999927e+03 2.447151058159445849e-02 2.817831432147764430e-03 4.114069534930725296e-03 3.343516263684367679e-03 2.644678785055087043e-03 3.442334167418368250e-03 8.822723842101136199e-04
3.724159999999999854e+03 3.019544091307269085e-02 3.071036881752933333e-03 4.399699761554075848e-03 3.539700084846360631e-03 2.809467065168273076e-03 3.796660861509345945e-03 9.216578872981973612e-04
3.724239999999999782e+03 3.684602033478955735e-02 3.339868579022365388e-03 4.703822858742315836e-03 3.754803859783757344e-03 2.996601120861113431e-03 4.231447650802131095e-03 9.676419794020790647e-04
3.724320000000000164e+03 4.442278519837282447e-02 3.625226219722690185e-03 5.031499930759057541e-03 3.992496473578912089e-03 3.210461253344084817e-03 4.768592500519098706e-03 1.021092380980826450e-03
3.724400000000000091e+03 5.286877237041699706e-02 3.928583783093657876e-03 5.389928833730892911e-03 4.257331773100688117e-03 3.456314859790081840e-03 5.434786354944788449e-03 1.083238058600454823e-03
3.724480000000000018e+03 6.205955950131658572e-02 4.252482300334776283e-03 5.789071037018183458e-03 4.554926765599229786e-03 3.740560929485377533e-03 6.261888760869723305e-03 1.155810329490922998e-03
3.724559999999999945e+03 7.179669209037758959e-02 4.601183463450591281e-03 6.242433340876079456e-03 4.892206252544226489e-03 4.071078870931501940e-03 7.286982093736960910e-03 1.241207556859827811e-03
3.724639999999999873e+03 8.180750410126746974e-02 4.981491339526694304e-03 6.768040884646909887e-03 5.277737615083933666e-03 4.457709671096874923e-03 8.551933544137788057e-03 1.342684045065838019e-03
3.724719999999999800e+03 9.175284688279819467e-02 5.403745868493575397e-03 7.389627248407681752e-03 5.722181304487605064e-03 4.912896480470841862e-03 1.010228483319114932e-02 1.464561372455001160e-03
3.724800000000000182e+03 1.012433647857949731e-01 5.882987579917341690e-03 8.138041763890466879e-03 6.238883056113917955e-03 5.452506155587472786e-03 1.198530866627034973e-02 1.612455719808344708e-03
3.724880000000000109e+03 1.098637789777275886e-01 6.440284889432067172e-03 9.052829548217353542e-03 6.844631864544413816e-03 6.096840566032759798e-03 1.424712805121824792e-02 1.793507430032170204e-03
3.724960000000000036e+03 1.172033358000467568e-01 7.104198875879466114e-03 1.018387412762034039e-02 7.560601428923860098e-03 6.871823730027699743e-03 1.692889579292359073e-02 2.016589191403216248e-03
3.725039999999999964e+03 1.228893818088983292e-01 7.912330453308283676e-03 1.159290699751140512e-02 8.413479233359746207e-03 7.810315378676950006e-03 2.006217550066198216e-02 2.292457621399624813e-03
3.725119999999999891e+03 1.266202014446581592e-01 8.912846914053380171e-03 1.335458929109526426e-02 9.436762988362294366e-03 8.953451672732249539e-03 2.366384069958003822e-02 2.633801153539148693e-03
3.725199999999999818e+03 1.281930035179354443e-01 1.016581702766357516e-02 1.555677071861217772e-02 1.067216496769818855e-02 1.035185006283565780e-02 2.773099136772285908e-02 3.055127328985853680e-03
3.725280000000000200e+03 1.275233676548415407e-01 1.174409899020905854e-02 1.829945027232811328e-02 1.217100802817909326e-02 1.206644199056313392e-02 3.223654258974346237e-02 3.572427929743616712e-03
3.725360000000000127e+03 1.246535171036247946e-01 1.373343304590491330e-02 2.169192869287698069e-02 1.399542286160661113e-02 1.416862372746296138e-02 3.712622711239922657e-02 4.202564322566614691e-03
3.725440000000000055e+03 1.197482916383142415e-01 1.623130828477258036e-02 2.584768487963646361e-02 1.621906934460720651e-02 1.673935751705481201e-02 4.231773419538371883e-02 4.962331147013239636e-03
3.725519999999999982e+03 1.130793860819910707e-01 1.934412689875574312e-02 3.087665574057239098e-02 1.892701760510095976e-02 1.986683299198707675e-02 4.770255643238460047e-02 5.867186192544461207e-03
3.725599999999999909e+03 1.050000005386715479e-01 2.318221080311991256e-02 3.687486922231426878e-02 2.221435610212115982e-02 2.364233593698590943e-02 5.315083203454033789e-02 6.929677974820838172e-03
3.725679999999999836e+03 9.591325318135078548e-02 2.785231702782677357e-02 4.391177062105947049e-02 2.618307054571366449e-02 2.815408914218590908e-02 5.851907791727543884e-02 8.157657232980734113e-03
3.725759999999999764e+03 8.623834814073470800e-02 3.344757318324757117e-02 5.201606082308400658e-02 3.093678757435415483e-02 3.347904124981795210e-02 6.366026092180711304e-02 9.552418165481484438e-03
3.725840000000000146e+03 7.637849008699382214e-02 4.003511672616661549e-02 6.116136775590415298e-02 3.657312618732942028e-02 3.967288201121319663e-02 6.843522272807940621e-02 1.110697057361608418e-02
3.725920000000000073e+03 6.669393407875635893e-02 4.764219618127118333e-02 7.125350819478810938e-02 4.317366247706090621e-02 4.675893355870813783e-02 7.272413957429714471e-02 1.280468403645078357e-02
3.726000000000000000e+03 5.748250524488590640e-02 5.624200837210491244e-02 8.212136284237667172e-02 5.079188476148445430e-02 5.471696105157078382e-02 7.643653668238822863e-02 1.461855818762708599e-02
3.726079999999999927e+03 4.896864465262801280e-02 6.574101091253242712e-02 9.351338772011014155e-02 5.943996661556637251e-02 6.347329412825682138e-02 7.951844367464534769e-02 1.651134921210177520e-02
3.726159999999999854e+03 4.130078337105288350e-02 7.596975360838487124e-02 1.051014532059962175e-01 6.907565500382700785e-02 7.289386970374958641e-02 8.195558820482273799e-02 1.843671634979059462e-02
3.726239999999999782e+03 3.455582720523764362e-02 8.667930981791316380e-02 1.164930209589283977e-01 7.959097275390908388e-02 8.278181276515944598e-02 8.377204927762817166e-02 2.034144516173629069e-02
3.726320000000000164e+03 2.874888058447205852e-02 9.754508174420646605e-02 1.272516840191619258e-01 9.080466509746740189e-02 9.288090121597629423e-02 8.502444978732374981e-02 2.216866725393988949e-02
3.726400000000000091e+03 2.384608504338785184e-02 1.081790757502608391e-01 1.369249222272260480e-01 1.024602788735709119e-01 1.028856937137755390e-01 8.579244541362843202e-02 2.386184847175059839e-02
3.726480000000000018e+03 1.977854854927820621e-02 1.181507361718420607e-01 1.450767437458918285e-01 1.142313826050725956e-01 1.124582781519973818e-01 8.616683975481204127e-02 2.536918440996784735e-02
3.726559999999999945e+03 1.645569716379209971e-02 1.270152046904167997e-01 1.513219130564914527e-01 1.257347092496100549e-01 1.212506310030084938e-01 8.623701704380944133e-02 2.664794904297403122e-02
3.726639999999999873e+03 1.377687212179720677e-02 1.343466226033327993e-01 1.553579186221465958e-01 1.365510017356552919e-01 1.289306222761985865e-01 8.607946861201672129e-02 2.766830957603491625e-02
3.726719999999999800e+03 1.164051396416843423e-02 1.397730465776954867e-01 1.569908578327716409e-01 1.462522082790866096e-01 1.352089338205215985e-01 8.574898524140954492e-02 2.841615844181646922e-02
3.726800000000000182e+03 9.950737029667183070e-03 1.430089366287580488e-01 1.561520497705235211e-01 1.544326006948172625e-01 1.398637373914550230e-01 8.527363571701375433e-02 2.889461964328259025e-02
3.726880000000000109e+03 8.621451119479718248e-03 1.438811707818299090e-01 1.529033362500558380e-01 1.607405728537680267e-01 1.427600091191467135e-01 8.465403652414366098e-02 2.912404720776003500e-02
3.726960000000000036e+03 7.578413168291491843e-03 1.423452016853386515e-01 1.474305005371989996e-01 1.649074844757738301e-01 1.438608722521132199e-01 8.386674912126122761e-02 2.914052412429623748e-02
3.727039999999999964e+03 6.759697024985539954e-03 1.384892107867514710e-01 1.400257674121578588e-01 1.667700507983836955e-01 1.432293122909312211e-01 8.287103491048478099e-02 2.899306000656777169e-02
3.727119999999999891e+03 6.115077904598207117e-03 1.325257218597359066e-01 1.310616962232692972e-01 1.662834603518924259e-01 1.410198695889322840e-01 8.161775254305089766e-02 2.873984260226977033e-02
3.727199999999999818e+03 5.604771321040974766e-03 1.247718193084482730e-01 1.209597371809561783e-01 1.635235543389562674e-01 1.374612892117204332e-01 8.005896152630459506e-02 2.844399474745051837e-02
3.727280000000000200e+03 5.197875467326793820e-03 1.156205851640942223e-01 1.101571640465392604e-01 1.586778504249339583e-01 1.328323644620886257e-01 7.815681946958132065e-02 2.816930821247380645e-02
3.727360000000000127e+03 4.870766340756471982e-03 1.055073871688878839e-01 9.907598741590697977e-02 1.520266964842869606e-01 1.274341258725966985e-01 7.589060178478181096e-02 2.797636838195553463e-02
3.727440000000000055e+03 4.605603523152519349e-03 9.487508006983483289e-02 8.809684819212050544e-02 1.439171255373404568e-01 1.215619386588310813e-01 7.326106975635363061e-02 2.791936417236813919e-02
3.727519999999999982e+03 4.389030560445946090e-03 8.414199436129916887e-02 7.753992846795977611e-02 1.347328200164981948e-01 1.154809156260255126e-01 7.029188153531784611e-02 2.804372372349494061e-02
3.727599999999999909e+03 4.211100167172520357e-03 7.367585762474079814e-02 6.765378897295572236e-02 1.248638488213990039e-01 1.094073794478414713e-01 6.702819308351676275e-02 2.838456166228891728e-02
3.727679999999999836e+03 4.064419670759261173e-03 6.377568628957729080e-02 5.861195241921372118e-02 1.146795116912055629e-01 1.034980636701361839e-01 6.353295854817336830e-02 2.896579980346172464e-02
3.727759999999999764e+03 3.943492688265425386e-03 5.466241718041602027e-02 5.051617057601204275e-02 1.045068298601081469e-01 9.784752729558666984e-02 5.988166544887594395e-02 2.979975335864825173e-02
3.727840000000000146e+03 3.844224795515649266e-03 4.647784537512688469e-02 4.340474254481746508e-02 9.461615434395367896e-02 9.249308486952725894e-02 5.615631642476035662e-02 3.088696966752862635e-02
3.727920000000000073e+03 3.763559981896771444e-03 3.929048622862515300e-02 3.726401768006575022e-02 8.521423916861688153e-02 8.742560440918914488e-02 5.243941417662228988e-02 3.221616221925750062e-02
3.728000000000000000e+03 3.699217818463431014e-03 3.310639829949112850e-02 3.204127859172405807e-02 7.644413530813318203e-02 8.260392445315335730e-02 4.880855880873765512e-02 3.376418192668418500e-02
3.728079999999999927e+03 3.649506234896078127e-03 2.788281456457241889e-02 2.765747706658507402e-02 6.839053487355750693e-02 7.797044400049196744e-02 4.533207384630758702e-02 3.549608323384449704e-02
3.728159999999999854e+03 3.613190159921248618e-03 2.354257827210251564e-02 2.401869435732474287e-02 6.108879946795661015e-02 7.346562891885191626e-02 4.206588100654943402e-02 3.736544403486736360e-02
3.728239999999999782e+03 3.589401239827089488e-03 1.998776491005453682e-02 2.102562986554232238e-02 5.453584087814314363e-02 6.903967788791387505e-02 3.905167425621958177e-02 3.931515827286908432e-02
3.728320000000000164e+03 3.577578077387350095e-03 1.711137555792369841e-02 1.858082070955687295e-02 4.870123050628250017e-02 6.466028027079843976e-02 3.631631605966521154e-02 4.127892078444594937e-02
3.728400000000000091e+03 3.577429880358171371e-03 1.480650347751669323e-02 1.659361518720011211e-02 4.353730353933824709e-02 6.031614060587515980e-02 3.387229546858550044e-02 4.318356123026951404e-02
3.728480000000000018e+03 3.588919180565615721e-03 1.297282674809088071e-02 1.498314598940359704e-02 3.898748918220205223e-02 5.601661203935996008e-02 3.171904260165368111e-02 4.495226758257280658e-02
3.728559999999999945e+03 3.612261553103439209e-03 1.152061934930756308e-02 1.367967472798582197e-02 3.499254448866144507e-02 5.178827761075432273e-02 2.984487687010912993e-02 4.650859080712942129e-02
3.728639999999999873e+03 3.647942212306527765e-03 1.037268616839988680e-02 1.262472253980883793e-02 3.149472977801780205e-02 4.766959243855783956e-02 2.822936682370290329e-02 4.778096897810951704e-02
3.728719999999999800e+03 3.696751144688538351e-03 9.464722773012796200e-03 1.177038402858231018e-02 2.844020667126299223e-02 4.370474812238572121e-02 2.684589026913161355e-02 4.870738032231899245e-02
3.728800000000000182e+03 3.759840167037031746e-03 8.744602688930064663e-03 1.107816655172728926e-02 2.578006496368997341e-02 3.993778044886679007e-02 2.566420068050883144e-02 4.923965611254724206e-02
3.728880000000000109e+03 3.838807003481711517e-03 8.171034271177093564e-03 1.051762383604675465e-02 2.347041229697459028e-02 3.640767618800268279e-02 2.465282942017302248e-02 4.934697348538519268e-02
3.728960000000000036e+03 3.935813085683913769e-03 7.711936271415118643e-03 1.006497718119613895e-02 2.147192058588151542e-02 3.314491622831413492e-02 2.378118401056300568e-02 4.901811153926035475e-02
3.729039999999999964e+03 4.053743078497010384e-03 7.342780436386434073e-03 9.701848958818084720e-03 1.974914517773154743e-02 3.016958502898750213e-02 2.302124131680595431e-02 4.826218483718092839e-02
3.729119999999999891e+03 4.196414719109833186e-03 7.045057604154683281e-03 9.414177095836400583e-03 1.826984130906938314e-02 2.749092713245353259e-02 2.234877976455678858e-02 4.710774732985723023e-02
3.729199999999999818e+03 4.368846818588976999e-03 6.804949719155240807e-03 9.191337635759385186e-03 1.700441480179032752e-02 2.510806527927040427e-02 2.174414292882576386e-02 4.560035776738634306e-02
3.729280000000000200e+03 4.577590391538178920e-03 6.612236677573525567e-03 9.025474817307118161e-03 1.592557016234356568e-02 2.301151603742968704e-02 2.119257240040427898e-02 4.379888210602378429e-02
3.729360000000000127e+03 4.831121891286052628e-03 6.459432535059812623e-03 8.911022495907220883e-03 1.500816352710065971e-02 2.118513650731319517e-02 2.068418466338053582e-02 4.177094965462043591e-02
3.729440000000000055e+03 5.140287485369285023e-03 6.341126795126879150e-03 8.844394605036684162e-03 1.422923047294349062e-02 1.960818850017800180e-02 2.021368981838177203e-02 3.958805741564247471e-02
3.729519999999999982e+03 5.518772530286260129e-03 6.253499025075027161e-03 8.823823014876084475e-03 1.356813767525327091e-02 1.825728983199207886e-02 1.977995682399173727e-02 3.732082352410357601e-02
3.729599999999999909e+03 5.983550847698693165e-03 6.193974987170640031e-03 8.849326037613501963e-03 1.300680003709841007e-02 1.710811287786748874e-02 1.938552099612710772e-02 3.503483076661188800e-02
3.729679999999999836e+03 6.555245080347365388e-03 6.160996666813070219e-03 8.922797626483177508e-03 1.252990839556798047e-02 1.613677065467119739e-02 1.903610805369161663e-02 3.278738983554862346e-02
3.729759999999999764e+03 7.258304822491853416e-03 6.153884764021658529e-03 9.048213908807001271e-03 1.212512439687259483e-02 1.532089024781476544e-02 1.874022008205084716e-02 3.062541041860610339e-02
3.729840000000000146e+03 8.120887690814624499e-03 6.172778930882430459e-03 9.231958128488138710e-03 1.178321572026536090e-02 1.464040951337122407e-02 1.850879797301242802e-02 2.858441974623622539e-02
3.729920000000000073e+03 9.174316157237148717e-03 6.218647427029148043e-03 9.483265507248641799e-03 1.149812358817114619e-02 1.407814838209097037e-02 1.835494705516770714e-02 2.668863447879504802e-02
3.730000000000000000e+03 1.045198722174857375e-02 6.293363433779277857e-03 9.814784239953218761e-03 1.126697264435711637e-02 1.362020648777990429e-02 1.829369107320093224e-02 2.495188964743490570e-02
3.730079999999999927e+03 1.198764029891557191e-02 6.399849666200854888e-03 1.024323631311035120e-02 1.109004839158346349e-02 1.325623052359895492e-02 1.834170591101598816e-02 2.337916754532791755e-02
3.730159999999999854e+03 1.381294647523318569e-02 6.542295770946750071e-03 1.079014104519549454e-02 1.097077748078507248e-02 1.297958287659259358e-02 1.851697845684910360e-02 2.196845188298214568e-02
3.730239999999999782e+03 1.595447061351535842e-02 6.726453767880376765e-03 1.148253505910612829e-02 1.091574966695241233e-02 1.278743107800465149e-02 1.883833693647155028e-02 2.071265298482903583e-02
3.730320000000000164e+03 1.843017115698626293e-02 6.960014764534789254e-03 1.235358615233262368e-02 1.093481597328383424e-02 1.268076708829901297e-02 1.932480607325639047e-02 1.960139825730545723e-02
3.730400000000000091e+03 2.124572787898437037e-02 7.253064473232238157e-03 1.344295866635069128e-02 1.104128472156636238e-02 1.266435687217769973e-02 1.999475341665165468e-02 1.862254649054588887e-02
3.730480000000000018e+03 2.439110521120332886e-02 7.618604812763647358e-03 1.479675046846021767e-02 1.125221539405633388e-02 1.274661403494804952e-02 2.086481279904740804e-02 1.776335311964085534e-02
3.730559999999999945e+03 2.783784339764770396e-02 8.073113445977402394e-03 1.646679514465282379e-02 1.158878051078881914e-02 1.293938643722382549e-02 2.194859825753945476e-02 1.701127681863728869e-02
3.730639999999999873e+03 3.153759567148672199e-02 8.637092457588780095e-03 1.850911804358369717e-02 1.207662979629977110e-02 1.325764197736772204e-02 2.325525756219843504e-02 1.635446896010769868e-02
3.730719999999999800e+03 3.542237470141712530e-02 9.335532506610583897e-03 2.098136255238089096e-02 1.274615234915004239e-02 1.371903977511147385e-02 2.478795783709436193e-02 1.578202257733987354e-02
3.730800000000000182e+03 3.940682297767524045e-02 1.019819214258207811e-02 2.393907291385634004e-02 1.363249650105291012e-02 1.434337648158244029e-02 2.654244321784693730e-02 1.528407508563681301e-02
3.730880000000000109e+03 4.339258278266834579e-02 1.125956775343072563e-02 2.743083703226952344e-02 1.477518045015536671e-02 1.515190458004583678e-02 2.850584958038812275e-02 1.485185991474220930e-02
3.730960000000000036e+03 4.727453611409317136e-02 1.255841375587733733e-02 3.149245457935753723e-02 1.621711779381156127e-02 1.616652957412643976e-02 3.065599477475911688e-02 1.447778892866025471e-02
3.731039999999999964e+03 5.094835941658819312e-02 1.413667232010296440e-02 3.614048969370127484e-02 1.800289934544356193e-02 1.740890396383309655e-02 3.296137343271578896e-02 1.415562392923533017e-02
3.731119999999999891e+03 5.431855385781313161e-02 1.603769441880843402e-02 4.136576963568619481e-02 2.017622335248352855e-02 1.889944498253797595e-02 3.538206250348105431e-02 1.388076627701190051e-02
3.731199999999999818e+03 5.730593315490337819e-02 1.830368499706681515e-02 4.712756662137362190e-02 2.277645412970889793e-02 2.065630694649774751e-02 3.787167949936242478e-02 1.365066347283799483e-02
3.731280000000000200e+03 5.985352748904679276e-02 2.097238667429858830e-02 5.334930957927868506e-02 2.583441195357334685e-02 2.269433512374245676e-02 4.038042837847748145e-02 1.346530466675082728e-02
3.731360000000000127e+03 6.193001577697226923e-02 2.407312526828972454e-02 5.991667740321875157e-02 2.936764485405171307e-02 2.502401553162229147e-02 4.285912485531673255e-02 1.332775659666083322e-02
3.731440000000000055e+03 6.353011709414141395e-02 2.762246658032619859e-02 6.667879821017000386e-02 3.337558735954600925e-02 2.765041645865638775e-02 4.526392962255193497e-02 1.324467889584041679e-02
3.731519999999999982e+03 6.467181053123054191e-02 3.161986056121608712e-02 7.345301274743912257e-02 3.783514670330129226e-02 3.057209910966690244e-02 4.756135795627194907e-02 1.322675279265349627e-02
3.731599999999999909e+03 6.539074182246112921e-02 3.604375403466616307e-02 8.003327223255977951e-02 4.269734369555953923e-02 3.377996627543209535e-02 4.973300486665778453e-02 1.328895832129990164e-02
3.731679999999999836e+03 6.573263181028315971e-02 4.084871194047952347e-02 8.620177524182399964e-02 4.788564445131646141e-02 3.725602999729882986e-02 5.177935293510176756e-02 1.345064003946143914e-02
3.731759999999999764e+03 6.574484296044323661e-02 4.596407689580266076e-02 9.174297004299122871e-02 5.329652891456428121e-02 4.097211952734530760e-02 5.372203629425060384e-02 1.373530804729174160e-02
3.731840000000000146e+03 6.546841735991323907e-02 5.129460256411191854e-02 9.645863594781070582e-02 5.880264558095889965e-02 4.488861985757223311e-02 5.560403048889218242e-02 1.417012909133292045e-02
3.731920000000000073e+03 6.493183508333898180e-02 5.672331567700891058e-02 1.001824877133902780e-01 6.425861196229600003e-02 4.895341889154194992e-02 5.748742365153405171e-02 1.478507240150160780e-02
3.732000000000000000e+03 6.414745967737538190e-02 6.211660929226883732e-02 1.027926830036718919e-01 6.950917189220667813e-02 5.310132807908287539e-02 5.944868522812816330e-02 1.561168850569333126e-02
3.732079999999999927e+03 6.311118603671286853e-02 6.733127819199900832e-02 1.042207854659873006e-01 7.439906648213445717e-02 5.725430073729077807e-02 6.157165632755039891e-02 1.668151898244074269e-02
3.732159999999999854e+03 6.180526790214716654e-02 7.222292199534481594e-02 1.044561337110052612e-01 7.878367696652040231e-02 6.132277800967189663e-02 6.393880114572558782e-02 1.802416301638356047e-02
3.732239999999999782e+03 6.020377656656517029e-02 7.665491366043333810e-02 1.035451336199547934e-01 8.253931274193959666e-02 6.520842547959260216e-02 6.662153611707254119e-02 1.966506352955123271e-02
3.732320000000000164e+03 5.827972328134799207e-02 8.050700604664459692e-02 1.015856371455503837e-01 8.557198836599394509e-02 6.880837856842769718e-02 6.967064816276515027e-02 2.162312019428977439e-02
3.732400000000000091e+03 5.601263656428434601e-02 8.368265622622968192e-02 9.871718805640437855e-02 8.782367521819114953e-02 7.202090404565721082e-02 7.310789102850875909e-02 2.390828444345102083e-02
3.732480000000000018e+03 5.339535820977178021e-02 8.611429162937650483e-02 9.510840297203528027e-02 8.927531264629477714e-02 7.475213741612551921e-02 7.691979092568798637e-02 2.651933515249267279e-02
3.732559999999999945e+03 5.043900366269864211e-02 8.776600350764028613e-02 9.094303952048107820e-02 8.994627597488992488e-02 7.692331378103074713e-02 8.105450058276585101e-02 2.944206313666370561e-02
3.732639999999999873e+03 4.717537996363870695e-02 8.863348942764186222e-02 8.640634628664504990e-02 8.989045820163608924e-02 7.847772082298329344e-02 8.542223404917624607e-02 3.264809803771322877e-02
3.732719999999999800e+03 4.365659490443763585e-02 8.874142199323326041e-02 8.167309858665318389e-02 8.918955123275901231e-02 7.938651114704961542e-02 8.989942792849675568e-02 3.609458560309585645e-02
3.732800000000000182e+03 3.995203891139435110e-02 8.813873739781981353e-02 7.689834729311381678e-02 8.794443862304267279e-02 7.965254850342622095e-02 9.433635348477013849e-02 3.972486553991701891e-02
3.732880000000000109e+03 3.614329775412301882e-02 8.689256425236734083e-02 7.221142199926763872e-02 8.626578312088763190e-02 7.931163814000133372e-02 9.856749972301705187e-02 4.347021550271629869e-02
3.732960000000000036e+03 3.231780348137007486e-02 8.508161695425088544e-02 6.771322565127500803e-02 8.426488916321005218e-02 7.843078887684708234e-02 1.024237129743281599e-01 4.725262609903111560e-02
3.733039999999999964e+03 2.856212790156100953e-02 8.278984861005367346e-02 6.347642159746416657e-02 8.204575877625128189e-02 7.710353060053186380e-02 1.057448618932753936e-01 5.098846815433065449e-02
3.733119999999999891e+03 2.495577252611015304e-02 8.010101172229383559e-02 5.954781042166840815e-02 7.969898496756515349e-02 7.544270417242013305e-02 1.083917334277336997e-01 5.459281941505080005e-02
3.733199999999999818e+03 2.156613969132171668e-02 7.709454801282743241e-02 5.595205511663870618e-02 7.729780219388278362e-02 7.357148411234047669e-02 1.102559689965056794e-01 5.798414387463662195e-02
3.733280000000000200e+03 1.844512453061501051e-02 7.384297197965794535e-02 5.269593632084161594e-02 7.489630186044302085e-02 7.161363034375638204e-02 1.112671070859193589e-01 6.108897110330445412e-02
3.733360000000000127e+03 1.562749513167620979e-02 7.041067585613777768e-02 4.977247204884781284e-02 7.252957130620943382e-02 6.968405790151846468e-02 1.113961680924234060e-01 6.384621079653512998e-02
3.733440000000000055e+03 1.313097462805258402e-02 6.685390412591230014e-02 4.716446704799691358e-02 7.021535465648565122e-02 6.788075384269334767e-02 1.106556400304246762e-01 6.621076090523485280e-02
3.733519999999999982e+03 1.095774052257718692e-02 6.322154231665620683e-02 4.484730760832843222e-02 6.795676767938373108e-02 6.627887469857493552e-02 1.090961346569641333e-01 6.815612283969049723e-02
3.733599999999999909e+03 9.096934605059685611e-03 5.955633744321915668e-02 4.279103603082818480e-02 6.574561262950957830e-02 6.492756017798868851e-02 1.068003254120202805e-01 6.967581626575750087e-02
3.733679999999999836e+03 7.527735729538018346e-03 5.589620281976252769e-02 4.096188807225004114e-02 6.356590844686257902e-02 6.384964466854346765e-02 1.038750110632236517e-01 7.078347864567843817e-02
3.733759999999999764e+03 6.222576687911500828e-03 5.227533805922272153e-02 3.932354045870797149e-02 6.139734830122754727e-02 6.304408622317080046e-02 1.004422522512224136e-01 7.151163201133434177e-02
3.733840000000000146e+03 5.150164839019993716e-03 4.872499474731948471e-02 3.783829908735469177e-02 5.921849396388184639e-02 6.249060977522268023e-02 9.663050232128529704e-02 7.190919606176954249e-02
3.733920000000000073e+03 4.278070031261576797e-03 4.527382024811618666e-02 3.646838334811771526e-02 5.700959487854165286e-02 6.215581655996831045e-02 9.256651666632054187e-02 7.203791958326966061e-02
3.734000000000000000e+03 3.574750872276496929e-03 4.194780084825127514e-02 3.517735812834405645e-02 5.475496889892075836e-02 6.199987267988855966e-02 8.836860888197156649e-02 7.196798772917369080e-02
3.734079999999999927e+03 3.010985282544246557e-03 3.876989069912176872e-02 3.393166265481910998e-02 5.244490249256306136e-02 6.198286928370386889e-02 8.414157018566092994e-02 7.177313394583489936e-02
3.734159999999999854e+03 2.560743922440924299e-03 3.575945077168447839e-02 3.270210818992020513e-02 5.007703132631552423e-02 6.207004221371393432e-02 7.997332644471935592e-02 7.152563243967678674e-02
3.734239999999999782e+03 2.201592068178258657e-03 3.293163427048824421e-02 3.146517876008341624e-02 4.765716264409257386e-02 6.223523332186767926e-02 7.593321366769047176e-02 7.129156032758170169e-02
3.734320000000000164e+03 1.914728187248253884e-03 3.029684748945616832e-02 3.020397406433778312e-02 4.519951195528745802e-02 6.246224102598937900e-02 7.207163119414665420e-02 7.112669205252435123e-02
3.734400000000000091e+03 1.684770305229044010e-03 2.786039447427053964e-02 2.890867564712189253e-02 4.272635461473110741e-02 6.274400907113704406e-02 6.842078532160102144e-02 7.107332223474299715e-02
3.734480000000000018e+03 1.499390222817373027e-03 2.562238487108769655e-02 2.757648360784046085e-02 4.026713572287499848e-02 6.307990192603778190e-02 6.499624990874687536e-02 7.115821294623703164e-02
3.734559999999999945e+03 1.348876788171606911e-03 2.357794954729006826e-02 2.621104541260204160e-02 3.785713053881992890e-02 6.347157582902801520e-02 6.179911886456313647e-02 7.139173900241140014e-02
3.734639999999999873e+03 1.225687910081068059e-03 2.171776974986050143e-02 2.482146509206130738e-02 3.553579037740749180e-02 6.391814402886730750e-02 5.881858089755635788e-02 7.176817659894681178e-02
3.734719999999999800e+03 1.124030542899954847e-03 2.002888567138879500e-02 2.342102848717084185e-02 3.334493452846105238e-02 6.441142946354325161e-02 5.603478795283187847e-02 7.226696630294132673e-02
3.734800000000000182e+03 1.039490696433348176e-03 1.849571421479273906e-02 2.202580238782128955e-02 3.132694930982833637e-02 6.493208575011986949e-02 5.342190418827583859e-02 7.285470115871875429e-02
3.734880000000000109e+03 9.687225294047367230e-04 1.710117928266564544e-02 2.065326254504596531e-02 2.952312833949994123e-02 6.544724926367120887e-02 5.095121194076581567e-02 7.348755963279611503e-02
3.734960000000000036e+03 9.091967404199938988e-04 1.582784567963747488e-02 1.932108231689295269e-02 2.797223688781789661e-02 6.591017638553825497e-02 4.859412377179185560e-02 7.411392585965008439e-02
3.735039999999999964e+03 8.590031864775598495e-04 1.465895142536011511e-02 1.804617725593680999e-02 2.670931700392968622e-02 6.626204770830088076e-02 4.632491970059117448e-02 7.467700718895356471e-02
3.735119999999999891e+03 8.167001111813354704e-04 1.357925138249896357e-02 1.684405888066342616e-02 2.576468272045932123e-02 6.643582046968669885e-02 4.412301172073480882e-02 7.511735061730175078e-02
3.735199999999999818e+03 7.812017152818946175e-04 1.257561365814665461e-02 1.572850990205131722e-02 2.516300158761849287e-02 6.636172125923156528e-02 4.197454644949961261e-02 7.537524880821111495e-02
3.735280000000000200e+03 7.516963298471230790e-04 1.163734417427540573e-02 1.471155821147209289e-02 2.492233409223353069e-02 6.597373245647317197e-02 3.987319816861375349e-02 7.539308859600570012e-02
3.735360000000000127e+03 7.275886068759937269e-04 1.075624892107539254e-02 1.380370061637035788e-02 2.505301532334088671e-02 6.521627265768013826e-02 3.782007785993363180e-02 7.511771421203049248e-02
3.735440000000000055e+03 7.084605473134841964e-04 9.926472906860484696e-03 1.301430996296721807e-02 2.555631535883812547e-02 6.405022851577739373e-02 3.582278064817041169e-02 7.450284999231759908e-02
3.735519999999999982e+03 6.940476137042521755e-04 9.144175744546949314e-03 1.235214938130574369e-02 2.642289970066563284e-02 6.245757260988729631e-02 3.389369947643556397e-02 7.351156108768013009e-02
3.735599999999999909e+03 6.842275030401349717e-04 8.407113663692875744e-03 1.182591243780223636e-02 2.763121436320509910e-02 6.044398922729494333e-02 3.204782836734174772e-02 7.211864335543284599e-02
3.735679999999999836e+03 6.790203260811529789e-04 7.714196077247302726e-03 1.144470561837605121e-02 2.914602201397260492e-02 5.803919740806257055e-02 3.030034600100009121e-02 7.031274833802621249e-02
3.735759999999999764e+03 6.785999096625816964e-04 7.065073505889078731e-03 1.121838848431236380e-02 3.091739368827649270e-02 5.529496375217249349e-02 2.866429581083074912e-02 6.809798973415949475e-02
3.735840000000000146e+03 6.833166295211893018e-04 6.459796267375504837e-03 1.115768730230422973e-02 3.288049448955540632e-02 5.228108698747085253e-02 2.714865659201233170e-02 6.549476313249502635e-02
3.735920000000000073e+03 6.937324155298331624e-04 5.898564103740024621e-03 1.127400170188261504e-02 3.495647633383865138e-02 4.907986879369807126e-02 2.575703144153830559e-02 6.253955106679918996e-02
3.736000000000000000e+03 7.106679941702580576e-04 5.381569449057935911e-03 1.157883352403672565e-02 3.705470011550867498e-02 4.577973129815014752e-02 2.448708475784337757e-02 5.928357894074483964e-02
3.736079999999999927e+03 7.352604295617426802e-04 4.908923417239446051e-03 1.208278471365324680e-02 3.907635878765605697e-02 4.246868807787419764e-02 2.333074417136270923e-02 5.579032012235779492e-02
3.736159999999999854e+03 7.690246817508946580e-04 4.480644109309641840e-03 1.279409747562952268e-02 4.091937872649620972e-02 3.922832502544253835e-02 2.227507481246068441e-02 5.213199654553930112e-02
3.736239999999999782e+03 8.139051342841857346e-04 4.096680359773589505e-03 1.371674325336382991e-02 4.248426670634924962e-02 3.612881540873708053e-02 2.130364291832249207e-02 4.838535519382471811e-02
3.736320000000000164e+03 8.722910727914764874e-04 3.756938781287034231e-03 1.484810420217628178e-02 4.368037793413066111e-02 3.322530521135728249e-02 2.039812562905826340e-02 4.462709308675225084e-02
3.736400000000000091e+03 9.469544727277564222e-04 3.461276634248018364e-03 1.617633006349275537e-02 4.443194271901993592e-02 3.055579306281280133e-02 1.953990037105551511e-02 4.092933524154166586e-02
3.736480000000000018e+03 1.040852625312804237e-03 3.209418182414035172e-03 1.767749949185594763e-02 4.468313785355690348e-02 2.814043052140917725e-02 1.871136321164219157e-02 3.735553871250980179e-02
3.736559999999999945e+03 1.156730023173782682e-03 3.000751422066436341e-03 1.931278354981993961e-02 4.440154799160220267e-02 2.598201953003408116e-02 1.789678149953169775e-02 3.395711704719872603e-02
3.736639999999999873e+03 1.296466221103867228e-03 2.833972492922619095e-03 2.102592546977591348e-02 4.357954420297471126e-02 2.406741464888634968e-02 1.708258081641291296e-02 3.077098467602525089e-02
3.736719999999999800e+03 1.460163557792077066e-03 2.706575570735178862e-03 2.274153671190966633e-02 4.223340527456367205e-02 2.236956448223318544e-02 1.625709503342485582e-02 2.781814638271567011e-02
3.736800000000000182e+03 1.645059325623080514e-03 2.614242441174367999e-03 2.436495581227684365e-02 4.040038932717717607e-02 2.085004257869658290e-02 1.540995771537411255e-02 2.510342850929664013e-02
3.736880000000000109e+03 1.844472787347402765e-03 2.550263673505627667e-03 2.578464959588282202e-02 3.813436054744706594e-02 1.946208344719876221e-02 1.453145459379785211e-02 2.261646287123575058e-02
3.736960000000000036e+03 2.047123168044964314e-03 2.505200723444293148e-03 2.687819948956672936e-02 3.550088369443128722e-02 1.815427959992099716e-02 1.361224349781420262e-02 2.033405021852041292e-02
3.737039999999999964e+03 2.237219088400927564e-03 2.467036740709689906e-03 2.752260036989894951e-02 3.257279585179595482e-02 1.687511550151433309e-02 1.264382316502496786e-02 1.822397645629144150e-02
3.737119999999999891e+03 2.395654275044910124e-03 2.422019616130130504e-03 2.760874351727771181e-02 2.942705742369372199e-02 1.557833592631964470e-02 1.161995280022809496e-02 1.625016355600258922e-02
3.737199999999999818e+03 2.502409339517838033e-03 2.356248737102915186e-03 2.705858742385169532e-02 2.614316943716969363e-02 1.422876205285161615e-02 1.053889534852389329e-02 1.437869221771830540e-02
3.737280000000000200e+03 2.539883851792911103e-03 2.257816147030016797e-03 2.584197312134950408e-02 2.280275462155056249e-02 1.280768386151906295e-02 9.405959374030157735e-03 1.258381289867637094e-02
3.737360000000000127e+03 2.496480396654882257e-03 2.119057387209198010e-03 2.398892991262905131e-02 1.948929324094742996e-02 1.131658380713047515e-02 8.235497035607332664e-03 1.085273827824311324e-02
3.737440000000000055e+03 2.369502210838164095e-03 1.938307238253986643e-03 2.159332489840074323e-02 1.628677356448181984e-02 9.777926715752347300e-03 7.051446979942117312e-03 9.187989157571097368e-03
3.737519999999999982e+03 2.166460122411178243e-03 1.720588414224445001e-03 1.880522754534832280e-02 1.327634285115500586e-02 8.232231061372269690e-03 5.885792628786712735e-03 7.606477567383470445e-03
