# Supplementary material for: Resonant inelastic X-ray scattering tools to count 5 f electrons of actinides and probe bond covalency
Source: Nat Commun. 2025 Feb 10;16:1221. doi: 10.1038/s41467-024-54574-7 (PMC11811144; doi:10.1038/s41467-024-54574-7)
Supplement: Supplementary file 3 — Source Data [file 41467_2024_54574_MOESM3_ESM.zip › Data_figures/Data_main_figures/Fig2/2e_U_VI_MesaACT_Map.txt]

# Ein | Eout | Intensity
3.722988699999999881e+03 3.334334400000000187e+03 6.679699999999999527e-01
3.723144999999999982e+03 3.334334400000000187e+03 8.760499999999999954e-01
3.723301199999999881e+03 3.334334400000000187e+03 1.180490000000000039e+00
3.723457499999999982e+03 3.334334400000000187e+03 1.767579999999999929e+00
3.723613699999999881e+03 3.334334400000000187e+03 2.258750000000000036e+00
3.723769999999999982e+03 3.334334400000000187e+03 2.884619999999999962e+00
3.723887200000000121e+03 3.334334400000000187e+03 3.737119999999999997e+00
3.724043400000000020e+03 3.334334400000000187e+03 4.663369999999999571e+00
3.724199700000000121e+03 3.334334400000000187e+03 4.860979999999999634e+00
3.724355900000000020e+03 3.334334400000000187e+03 5.145819999999999617e+00
3.724512200000000121e+03 3.334334400000000187e+03 5.136809999999999654e+00
3.724668400000000020e+03 3.334334400000000187e+03 4.887979999999999769e+00
3.724824700000000121e+03 3.334334400000000187e+03 4.864609999999999879e+00
3.724941800000000057e+03 3.334334400000000187e+03 4.644560000000000244e+00
3.725098100000000159e+03 3.334334400000000187e+03 3.981619999999999937e+00
3.725254399999999805e+03 3.334334400000000187e+03 3.536169999999999813e+00
3.725410600000000159e+03 3.334334400000000187e+03 3.126059999999999839e+00
3.725566800000000057e+03 3.334334400000000187e+03 2.548140000000000072e+00
3.725723100000000159e+03 3.334334400000000187e+03 2.468820000000000014e+00
3.725879300000000057e+03 3.334334400000000187e+03 2.252800000000000136e+00
3.725996500000000196e+03 3.334334400000000187e+03 1.908509999999999929e+00
3.726152799999999843e+03 3.334334400000000187e+03 1.828920000000000101e+00
3.726309000000000196e+03 3.334334400000000187e+03 1.696769999999999889e+00
3.726465299999999843e+03 3.334334400000000187e+03 1.616929999999999978e+00
3.726621500000000196e+03 3.334334400000000187e+03 1.673969999999999958e+00
3.726777799999999843e+03 3.334334400000000187e+03 1.369909999999999961e+00
3.726934000000000196e+03 3.334334400000000187e+03 1.118130000000000068e+00
3.727090299999999843e+03 3.334334400000000187e+03 1.003810000000000091e+00
3.727207499999999982e+03 3.334334400000000187e+03 9.333099999999999730e-01
3.727363699999999881e+03 3.334334400000000187e+03 8.361300000000000399e-01
3.727519999999999982e+03 3.334334400000000187e+03 7.259999999999999787e-01
3.727676199999999881e+03 3.334334400000000187e+03 6.731800000000000006e-01
3.727832499999999982e+03 3.334334400000000187e+03 6.334499999999999575e-01
3.727988699999999881e+03 3.334334400000000187e+03 4.662499999999999978e-01
3.728144999999999982e+03 3.334334400000000187e+03 3.914599999999999747e-01
3.728262200000000121e+03 3.334334400000000187e+03 4.880300000000000193e-01
3.728418400000000020e+03 3.334334400000000187e+03 4.177299999999999902e-01
3.728574700000000121e+03 3.334334400000000187e+03 3.560499999999999776e-01
3.728730900000000020e+03 3.334334400000000187e+03 4.132500000000000062e-01
3.728887200000000121e+03 3.334334400000000187e+03 4.129300000000000193e-01
3.729043400000000020e+03 3.334334400000000187e+03 4.304899999999999838e-01
3.729199700000000121e+03 3.334334400000000187e+03 4.918199999999999794e-01
3.729355900000000020e+03 3.334334400000000187e+03 5.049299999999999899e-01
3.729473100000000159e+03 3.334334400000000187e+03 5.134800000000000475e-01
3.729629399999999805e+03 3.334334400000000187e+03 5.002499999999999725e-01
3.729785600000000159e+03 3.334334400000000187e+03 5.701899999999999746e-01
3.729941800000000057e+03 3.334334400000000187e+03 5.528300000000000436e-01
3.730098100000000159e+03 3.334334400000000187e+03 5.350099999999999856e-01
3.730254399999999805e+03 3.334334400000000187e+03 4.998099999999999765e-01
3.730410600000000159e+03 3.334334400000000187e+03 5.915200000000000458e-01
3.730527799999999843e+03 3.334334400000000187e+03 5.214600000000000346e-01
3.730684000000000196e+03 3.334334400000000187e+03 4.598499999999999810e-01
3.730840299999999843e+03 3.334334400000000187e+03 5.123499999999999721e-01
3.730996500000000196e+03 3.334334400000000187e+03 4.466300000000000270e-01
3.731152799999999843e+03 3.334334400000000187e+03 4.071600000000000219e-01
3.731309000000000196e+03 3.334334400000000187e+03 3.633100000000000218e-01
3.731465299999999843e+03 3.334334400000000187e+03 4.114900000000000224e-01
3.731621500000000196e+03 3.334334400000000187e+03 3.675899999999999723e-01
3.731738699999999881e+03 3.334334400000000187e+03 3.192400000000000237e-01
3.731894999999999982e+03 3.334334400000000187e+03 3.061499999999999777e-01
3.732051199999999881e+03 3.334334400000000187e+03 4.110400000000000165e-01
3.732207499999999982e+03 3.334334400000000187e+03 3.848300000000000054e-01
3.732363699999999881e+03 3.334334400000000187e+03 3.365799999999999903e-01
3.732519999999999982e+03 3.334334400000000187e+03 3.103500000000000147e-01
3.732637200000000121e+03 3.334334400000000187e+03 2.973199999999999732e-01
3.732793400000000020e+03 3.334334400000000187e+03 3.190700000000000203e-01
3.732949700000000121e+03 3.334334400000000187e+03 3.234099999999999753e-01
3.733105900000000020e+03 3.334334400000000187e+03 3.320199999999999818e-01
3.733262200000000121e+03 3.334334400000000187e+03 3.843900000000000095e-01
3.733418400000000020e+03 3.334334400000000187e+03 3.276299999999999768e-01
3.733574700000000121e+03 3.334334400000000187e+03 3.887999999999999790e-01
3.733730900000000020e+03 3.334334400000000187e+03 3.624700000000000144e-01
3.733887200000000121e+03 3.334334400000000187e+03 3.273499999999999743e-01
3.734004399999999805e+03 3.334334400000000187e+03 2.750299999999999967e-01
3.734160600000000159e+03 3.334334400000000187e+03 3.011900000000000133e-01
3.734316800000000057e+03 3.334334400000000187e+03 3.230100000000000193e-01
3.734473100000000159e+03 3.334334400000000187e+03 3.055100000000000038e-01
3.734629399999999805e+03 3.334334400000000187e+03 3.360600000000000254e-01
3.734785600000000159e+03 3.334334400000000187e+03 3.055499999999999883e-01
3.734902799999999843e+03 3.334334400000000187e+03 3.402700000000000169e-01
3.735059000000000196e+03 3.334334400000000187e+03 3.794699999999999740e-01
3.735215299999999843e+03 3.334334400000000187e+03 2.660699999999999732e-01
3.735371500000000196e+03 3.334334400000000187e+03 3.008799999999999808e-01
3.735527799999999843e+03 3.334334400000000187e+03 3.270299999999999874e-01
3.735684000000000196e+03 3.334334400000000187e+03 2.703900000000000192e-01
3.735840299999999843e+03 3.334334400000000187e+03 2.527699999999999947e-01
3.735957499999999982e+03 3.334334400000000187e+03 2.396899999999999864e-01
3.736152799999999843e+03 3.334334400000000187e+03 1.918400000000000105e-01
3.736269999999999982e+03 3.334334400000000187e+03 2.570799999999999752e-01
3.736426199999999881e+03 3.334334400000000187e+03 2.353300000000000114e-01
3.736582499999999982e+03 3.334334400000000187e+03 2.222000000000000086e-01
3.736738699999999881e+03 3.334334400000000187e+03 2.353099999999999914e-01
3.736894999999999982e+03 3.334334400000000187e+03 2.613400000000000167e-01
3.722988699999999881e+03 3.334803100000000086e+03 2.703999999999999737e-01
3.723144999999999982e+03 3.334803100000000086e+03 4.649699999999999944e-01
3.723301199999999881e+03 3.334803100000000086e+03 6.375399999999999956e-01
3.723457499999999982e+03 3.334803100000000086e+03 7.876699999999999813e-01
3.723613699999999881e+03 3.334803100000000086e+03 1.084230000000000027e+00
3.723769999999999982e+03 3.334803100000000086e+03 1.340740000000000043e+00
3.723887200000000121e+03 3.334803100000000086e+03 1.857529999999999903e+00
3.724043400000000020e+03 3.334803100000000086e+03 2.510440000000000005e+00
3.724199700000000121e+03 3.334803100000000086e+03 3.441699999999999982e+00
3.724355900000000020e+03 3.334803100000000086e+03 4.343429999999999680e+00
3.724512200000000121e+03 3.334803100000000086e+03 5.327410000000000423e+00
3.724668400000000020e+03 3.334803100000000086e+03 5.941569999999999574e+00
3.724824700000000121e+03 3.334803100000000086e+03 6.395979999999999777e+00
3.724941800000000057e+03 3.334803100000000086e+03 6.328409999999999869e+00
3.725098100000000159e+03 3.334803100000000086e+03 6.142280000000000406e+00
3.725254399999999805e+03 3.334803100000000086e+03 5.447759999999999714e+00
3.725410600000000159e+03 3.334803100000000086e+03 5.538730000000000153e+00
3.725566800000000057e+03 3.334803100000000086e+03 4.471189999999999998e+00
3.725723100000000159e+03 3.334803100000000086e+03 3.829499999999999904e+00
3.725879300000000057e+03 3.334803100000000086e+03 3.537959999999999994e+00
3.725996500000000196e+03 3.334803100000000086e+03 2.969430000000000014e+00
3.726152799999999843e+03 3.334803100000000086e+03 2.699209999999999887e+00
3.726309000000000196e+03 3.334803100000000086e+03 2.482359999999999900e+00
3.726465299999999843e+03 3.334803100000000086e+03 2.385279999999999845e+00
3.726621500000000196e+03 3.334803100000000086e+03 2.310309999999999864e+00
3.726777799999999843e+03 3.334803100000000086e+03 2.221060000000000034e+00
3.726934000000000196e+03 3.334803100000000086e+03 2.102120000000000211e+00
3.727090299999999843e+03 3.334803100000000086e+03 1.890339999999999909e+00
3.727207499999999982e+03 3.334803100000000086e+03 1.647929999999999895e+00
3.727363699999999881e+03 3.334803100000000086e+03 1.422960000000000003e+00
3.727519999999999982e+03 3.334803100000000086e+03 1.233449999999999935e+00
3.727676199999999881e+03 3.334803100000000086e+03 1.246310000000000029e+00
3.727832499999999982e+03 3.334803100000000086e+03 1.008310000000000040e+00
3.727988699999999881e+03 3.334803100000000086e+03 9.157300000000000439e-01
3.728144999999999982e+03 3.334803100000000086e+03 7.527800000000000047e-01
3.728262200000000121e+03 3.334803100000000086e+03 7.436800000000000077e-01
3.728418400000000020e+03 3.334803100000000086e+03 6.644799999999999596e-01
3.728574700000000121e+03 3.334803100000000086e+03 5.762800000000000145e-01
3.728730900000000020e+03 3.334803100000000086e+03 4.794100000000000028e-01
3.728887200000000121e+03 3.334803100000000086e+03 5.983000000000000540e-01
3.729043400000000020e+03 3.334803100000000086e+03 5.322099999999999609e-01
3.729199700000000121e+03 3.334803100000000086e+03 4.749300000000000188e-01
3.729355900000000020e+03 3.334803100000000086e+03 6.504400000000000182e-01
3.729473100000000159e+03 3.334803100000000086e+03 5.799900000000000055e-01
3.729629399999999805e+03 3.334803100000000086e+03 6.194199999999999706e-01
3.729785600000000159e+03 3.334803100000000086e+03 5.842000000000000526e-01
3.729941800000000057e+03 3.334803100000000086e+03 6.411900000000000377e-01
3.730098100000000159e+03 3.334803100000000086e+03 7.114099999999999868e-01
3.730254399999999805e+03 3.334803100000000086e+03 7.946400000000000130e-01
3.730410600000000159e+03 3.334803100000000086e+03 7.286099999999999799e-01
3.730527799999999843e+03 3.334803100000000086e+03 6.408199999999999452e-01
3.730684000000000196e+03 3.334803100000000086e+03 7.282899999999999929e-01
3.730840299999999843e+03 3.334803100000000086e+03 6.929600000000000204e-01
3.730996500000000196e+03 3.334803100000000086e+03 6.669100000000000028e-01
3.731152799999999843e+03 3.334803100000000086e+03 5.876900000000000457e-01
3.731309000000000196e+03 3.334803100000000086e+03 5.351299999999999946e-01
3.731465299999999843e+03 3.334803100000000086e+03 5.348399999999999821e-01
3.731621500000000196e+03 3.334803100000000086e+03 5.086300000000000265e-01
3.731738699999999881e+03 3.334803100000000086e+03 4.647200000000000220e-01
3.731894999999999982e+03 3.334803100000000086e+03 5.390399999999999636e-01
3.732051199999999881e+03 3.334803100000000086e+03 5.127699999999999481e-01
3.732207499999999982e+03 3.334803100000000086e+03 4.383000000000000229e-01
3.732363699999999881e+03 3.334803100000000086e+03 5.170900000000000496e-01
3.732519999999999982e+03 3.334803100000000086e+03 3.504399999999999737e-01
3.732637200000000121e+03 3.334803100000000086e+03 4.249499999999999944e-01
3.732793400000000020e+03 3.334803100000000086e+03 4.507999999999999785e-01
3.732949700000000121e+03 3.334803100000000086e+03 3.808400000000000118e-01
3.733105900000000020e+03 3.334803100000000086e+03 3.763599999999999723e-01
3.733262200000000121e+03 3.334803100000000086e+03 3.764700000000000268e-01
3.733418400000000020e+03 3.334803100000000086e+03 4.682000000000000051e-01
3.733574700000000121e+03 3.334803100000000086e+03 3.325199999999999823e-01
3.733730900000000020e+03 3.334803100000000086e+03 3.980099999999999749e-01
3.733887200000000121e+03 3.334803100000000086e+03 4.111699999999999799e-01
3.734004399999999805e+03 3.334803100000000086e+03 3.587500000000000133e-01
3.734160600000000159e+03 3.334803100000000086e+03 4.373699999999999810e-01
3.734316800000000057e+03 3.334803100000000086e+03 4.941099999999999937e-01
3.734473100000000159e+03 3.334803100000000086e+03 4.241500000000000270e-01
3.734629399999999805e+03 3.334803100000000086e+03 4.415600000000000080e-01
3.734785600000000159e+03 3.334803100000000086e+03 4.064800000000000080e-01
3.734902799999999843e+03 3.334803100000000086e+03 4.852000000000000202e-01
3.735059000000000196e+03 3.334803100000000086e+03 4.282099999999999795e-01
3.735215299999999843e+03 3.334803100000000086e+03 4.458099999999999841e-01
3.735371500000000196e+03 3.334803100000000086e+03 3.888800000000000034e-01
3.735527799999999843e+03 3.334803100000000086e+03 3.145600000000000063e-01
3.735684000000000196e+03 3.334803100000000086e+03 3.581799999999999984e-01
3.735840299999999843e+03 3.334803100000000086e+03 4.018300000000000205e-01
3.735957499999999982e+03 3.334803100000000086e+03 3.579999999999999849e-01
3.736152799999999843e+03 3.334803100000000086e+03 3.448599999999999999e-01
3.736269999999999982e+03 3.334803100000000086e+03 3.536400000000000099e-01
3.736426199999999881e+03 3.334803100000000086e+03 2.881199999999999872e-01
3.736582499999999982e+03 3.334803100000000086e+03 3.623299999999999854e-01
3.736738699999999881e+03 3.334803100000000086e+03 2.924200000000000133e-01
3.736894999999999982e+03 3.334803100000000086e+03 3.579300000000000259e-01
3.722988699999999881e+03 3.335349999999999909e+03 2.044400000000000106e-01
3.723144999999999982e+03 3.335349999999999909e+03 1.910399999999999876e-01
3.723301199999999881e+03 3.335349999999999909e+03 2.531300000000000217e-01
3.723457499999999982e+03 3.335349999999999909e+03 3.504900000000000237e-01
3.723613699999999881e+03 3.335349999999999909e+03 5.100599999999999579e-01
3.723769999999999982e+03 3.335349999999999909e+03 5.853500000000000369e-01
3.723887200000000121e+03 3.335349999999999909e+03 8.244799999999999907e-01
3.724043400000000020e+03 3.335349999999999909e+03 1.232159999999999922e+00
3.724199700000000121e+03 3.335349999999999909e+03 1.639180000000000081e+00
3.724355900000000020e+03 3.335349999999999909e+03 2.334929999999999950e+00
3.724512200000000121e+03 3.335349999999999909e+03 3.015919999999999934e+00
3.724668400000000020e+03 3.335349999999999909e+03 3.577780000000000182e+00
3.724824700000000121e+03 3.335349999999999909e+03 4.860289999999999999e+00
3.724941800000000057e+03 3.335349999999999909e+03 6.072359999999999758e+00
3.725098100000000159e+03 3.335349999999999909e+03 6.557999999999999829e+00
3.725254399999999805e+03 3.335349999999999909e+03 7.179070000000000285e+00
3.725410600000000159e+03 3.335349999999999909e+03 7.347080000000000055e+00
3.725566800000000057e+03 3.335349999999999909e+03 7.182459999999999845e+00
3.725723100000000159e+03 3.335349999999999909e+03 6.372220000000000439e+00
3.725879300000000057e+03 3.335349999999999909e+03 5.697420000000000151e+00
3.725996500000000196e+03 3.335349999999999909e+03 5.397459999999999702e+00
3.726152799999999843e+03 3.335349999999999909e+03 4.653970000000000162e+00
3.726309000000000196e+03 3.335349999999999909e+03 4.071519999999999584e+00
3.726465299999999843e+03 3.335349999999999909e+03 3.393810000000000215e+00
3.726621500000000196e+03 3.335349999999999909e+03 3.150589999999999780e+00
3.726777799999999843e+03 3.335349999999999909e+03 2.933980000000000032e+00
3.726934000000000196e+03 3.335349999999999909e+03 2.730939999999999923e+00
3.727090299999999843e+03 3.335349999999999909e+03 2.464729999999999865e+00
3.727207499999999982e+03 3.335349999999999909e+03 2.464469999999999938e+00
3.727363699999999881e+03 3.335349999999999909e+03 2.264839999999999964e+00
3.727519999999999982e+03 3.335349999999999909e+03 2.123600000000000154e+00
3.727676199999999881e+03 3.335349999999999909e+03 1.870959999999999956e+00
3.727832499999999982e+03 3.335349999999999909e+03 1.658840000000000092e+00
3.727988699999999881e+03 3.335349999999999909e+03 1.605949999999999989e+00
3.728144999999999982e+03 3.335349999999999909e+03 1.266040000000000054e+00
3.728262200000000121e+03 3.335349999999999909e+03 1.168870000000000076e+00
3.728418400000000020e+03 3.335349999999999909e+03 1.216820000000000013e+00
3.728574700000000121e+03 3.335349999999999909e+03 1.000869999999999926e+00
3.728730900000000020e+03 3.335349999999999909e+03 8.022500000000000187e-01
3.728887200000000121e+03 3.335349999999999909e+03 7.759899999999999576e-01
3.729043400000000020e+03 3.335349999999999909e+03 7.138799999999999590e-01
3.729199700000000121e+03 3.335349999999999909e+03 5.374700000000000033e-01
3.729355900000000020e+03 3.335349999999999909e+03 7.353399999999999936e-01
3.729473100000000159e+03 3.335349999999999909e+03 5.767600000000000504e-01
3.729629399999999805e+03 3.335349999999999909e+03 5.503099999999999659e-01
3.729785600000000159e+03 3.335349999999999909e+03 6.426500000000000545e-01
3.729941800000000057e+03 3.335349999999999909e+03 7.523100000000000342e-01
3.730098100000000159e+03 3.335349999999999909e+03 6.909300000000000441e-01
3.730254399999999805e+03 3.335349999999999909e+03 8.093200000000000394e-01
3.730410600000000159e+03 3.335349999999999909e+03 7.962299999999999933e-01
3.730527799999999843e+03 3.335349999999999909e+03 7.256799999999999917e-01
3.730684000000000196e+03 3.335349999999999909e+03 8.572899999999999965e-01
3.730840299999999843e+03 3.335349999999999909e+03 1.011269999999999891e+00
3.730996500000000196e+03 3.335349999999999909e+03 9.230800000000000116e-01
3.731152799999999843e+03 3.335349999999999909e+03 9.313399999999999457e-01
3.731309000000000196e+03 3.335349999999999909e+03 8.741799999999999571e-01
3.731465299999999843e+03 3.335349999999999909e+03 8.172399999999999665e-01
3.731621500000000196e+03 3.335349999999999909e+03 7.992899999999999450e-01
3.731738699999999881e+03 3.335349999999999909e+03 8.257400000000000295e-01
3.731894999999999982e+03 3.335349999999999909e+03 8.077499999999999680e-01
3.732051199999999881e+03 3.335349999999999909e+03 8.209800000000000431e-01
3.732207499999999982e+03 3.335349999999999909e+03 5.969200000000000061e-01
3.732363699999999881e+03 3.335349999999999909e+03 5.970400000000000151e-01
3.732519999999999982e+03 3.335349999999999909e+03 5.661500000000000421e-01
3.732637200000000121e+03 3.335349999999999909e+03 5.442299999999999915e-01
3.732793400000000020e+03 3.335349999999999909e+03 6.449899999999999523e-01
3.732949700000000121e+03 3.335349999999999909e+03 5.262700000000000156e-01
3.733105900000000020e+03 3.335349999999999909e+03 5.307600000000000096e-01
3.733262200000000121e+03 3.335349999999999909e+03 4.824200000000000155e-01
3.733418400000000020e+03 3.335349999999999909e+03 5.566600000000000437e-01
3.733574700000000121e+03 3.335349999999999909e+03 5.172600000000000531e-01
3.733730900000000020e+03 3.335349999999999909e+03 5.652899999999999592e-01
3.733887200000000121e+03 3.335349999999999909e+03 4.076799999999999868e-01
3.734004399999999805e+03 3.335349999999999909e+03 5.084600000000000231e-01
3.734160600000000159e+03 3.335349999999999909e+03 4.821300000000000030e-01
3.734316800000000057e+03 3.335349999999999909e+03 6.048799999999999732e-01
3.734473100000000159e+03 3.335349999999999909e+03 4.775900000000000145e-01
3.734629399999999805e+03 3.335349999999999909e+03 4.863199999999999745e-01
3.734785600000000159e+03 3.335349999999999909e+03 4.818999999999999950e-01
3.734902799999999843e+03 3.335349999999999909e+03 5.782800000000000162e-01
3.735059000000000196e+03 3.335349999999999909e+03 5.167399999999999771e-01
3.735215299999999843e+03 3.335349999999999909e+03 5.212799999999999656e-01
3.735371500000000196e+03 3.335349999999999909e+03 4.247900000000000009e-01
3.735527799999999843e+03 3.335349999999999909e+03 4.291099999999999914e-01
3.735684000000000196e+03 3.335349999999999909e+03 4.727100000000000191e-01
3.735840299999999843e+03 3.335349999999999909e+03 4.203700000000000214e-01
3.735957499999999982e+03 3.335349999999999909e+03 4.857299999999999951e-01
3.736152799999999843e+03 3.335349999999999909e+03 4.769399999999999751e-01
3.736269999999999982e+03 3.335349999999999909e+03 4.727000000000000091e-01
3.736426199999999881e+03 3.335349999999999909e+03 4.725400000000000156e-01
3.736582499999999982e+03 3.335349999999999909e+03 3.763500000000000179e-01
3.736738699999999881e+03 3.335349999999999909e+03 4.157399999999999984e-01
3.736894999999999982e+03 3.335349999999999909e+03 3.851999999999999869e-01
3.722988699999999881e+03 3.335818800000000010e+03 1.204500000000000015e-01
3.723144999999999982e+03 3.335818800000000010e+03 1.738000000000000100e-01
3.723301199999999881e+03 3.335818800000000010e+03 2.048000000000000098e-01
3.723457499999999982e+03 3.335818800000000010e+03 2.315300000000000136e-01
3.723613699999999881e+03 3.335818800000000010e+03 3.692400000000000126e-01
3.723769999999999982e+03 3.335818800000000010e+03 3.424599999999999866e-01
3.723887200000000121e+03 3.335818800000000010e+03 4.400999999999999912e-01
3.724043400000000020e+03 3.335818800000000010e+03 6.934099999999999708e-01
3.724199700000000121e+03 3.335818800000000010e+03 7.064500000000000224e-01
3.724355900000000020e+03 3.335818800000000010e+03 1.034999999999999920e+00
3.724512200000000121e+03 3.335818800000000010e+03 1.287749999999999950e+00
3.724668400000000020e+03 3.335818800000000010e+03 1.877750000000000030e+00
3.724824700000000121e+03 3.335818800000000010e+03 2.526250000000000107e+00
3.724941800000000057e+03 3.335818800000000010e+03 3.155409999999999826e+00
3.725098100000000159e+03 3.335818800000000010e+03 4.334220000000000184e+00
3.725254399999999805e+03 3.335818800000000010e+03 5.540180000000000327e+00
3.725410600000000159e+03 3.335818800000000010e+03 6.761440000000000339e+00
3.725566800000000057e+03 3.335818800000000010e+03 7.593569999999999709e+00
3.725723100000000159e+03 3.335818800000000010e+03 8.573719999999999786e+00
3.725879300000000057e+03 3.335818800000000010e+03 8.564550000000000551e+00
3.725996500000000196e+03 3.335818800000000010e+03 8.543380000000000862e+00
3.726152799999999843e+03 3.335818800000000010e+03 7.990190000000000126e+00
3.726309000000000196e+03 3.335818800000000010e+03 7.227330000000000254e+00
3.726465299999999843e+03 3.335818800000000010e+03 6.480109999999999815e+00
3.726621500000000196e+03 3.335818800000000010e+03 5.545670000000000321e+00
3.726777799999999843e+03 3.335818800000000010e+03 4.804260000000000197e+00
3.726934000000000196e+03 3.335818800000000010e+03 4.337950000000000195e+00
3.727090299999999843e+03 3.335818800000000010e+03 3.660550000000000193e+00
3.727207499999999982e+03 3.335818800000000010e+03 3.493609999999999882e+00
3.727363699999999881e+03 3.335818800000000010e+03 3.259180000000000188e+00
3.727519999999999982e+03 3.335818800000000010e+03 2.895099999999999785e+00
3.727676199999999881e+03 3.335818800000000010e+03 2.952820000000000000e+00
3.727832499999999982e+03 3.335818800000000010e+03 2.938130000000000130e+00
3.727988699999999881e+03 3.335818800000000010e+03 2.558910000000000018e+00
3.728144999999999982e+03 3.335818800000000010e+03 2.492360000000000131e+00
3.728262200000000121e+03 3.335818800000000010e+03 2.266329999999999956e+00
3.728418400000000020e+03 3.335818800000000010e+03 2.105850000000000222e+00
3.728574700000000121e+03 3.335818800000000010e+03 1.814850000000000074e+00
3.728730900000000020e+03 3.335818800000000010e+03 1.748210000000000042e+00
3.728887200000000121e+03 3.335818800000000010e+03 1.452050000000000063e+00
3.729043400000000020e+03 3.335818800000000010e+03 1.442830000000000057e+00
3.729199700000000121e+03 3.335818800000000010e+03 1.081010000000000026e+00
3.729355900000000020e+03 3.335818800000000010e+03 1.001039999999999930e+00
3.729473100000000159e+03 3.335818800000000010e+03 8.908300000000000107e-01
3.729629399999999805e+03 3.335818800000000010e+03 8.598500000000000032e-01
3.729785600000000159e+03 3.335818800000000010e+03 6.921800000000000175e-01
3.729941800000000057e+03 3.335818800000000010e+03 6.876999999999999780e-01
3.730098100000000159e+03 3.335818800000000010e+03 7.755800000000000471e-01
3.730254399999999805e+03 3.335818800000000010e+03 7.889300000000000201e-01
3.730410600000000159e+03 3.335818800000000010e+03 8.238400000000000167e-01
3.730527799999999843e+03 3.335818800000000010e+03 9.687500000000000000e-01
3.730684000000000196e+03 3.335818800000000010e+03 1.048229999999999995e+00
3.730840299999999843e+03 3.335818800000000010e+03 1.175920000000000076e+00
3.730996500000000196e+03 3.335818800000000010e+03 1.219240000000000101e+00
3.731152799999999843e+03 3.335818800000000010e+03 1.166269999999999918e+00
3.731309000000000196e+03 3.335818800000000010e+03 1.368349999999999955e+00
3.731465299999999843e+03 3.335818800000000010e+03 1.271660000000000013e+00
3.731621500000000196e+03 3.335818800000000010e+03 1.205219999999999958e+00
3.731738699999999881e+03 3.335818800000000010e+03 1.143920000000000048e+00
3.731894999999999982e+03 3.335818800000000010e+03 1.222849999999999993e+00
3.732051199999999881e+03 3.335818800000000010e+03 1.134479999999999933e+00
3.732207499999999982e+03 3.335818800000000010e+03 1.028729999999999922e+00
3.732363699999999881e+03 3.335818800000000010e+03 1.028610000000000024e+00
3.732519999999999982e+03 3.335818800000000010e+03 9.189800000000000191e-01
3.732637200000000121e+03 3.335818800000000010e+03 9.715000000000000302e-01
3.732793400000000020e+03 3.335818800000000010e+03 8.174700000000000299e-01
3.732949700000000121e+03 3.335818800000000010e+03 8.087800000000000544e-01
3.733105900000000020e+03 3.335818800000000010e+03 6.724099999999999522e-01
3.733262200000000121e+03 3.335818800000000010e+03 7.643199999999999994e-01
3.733418400000000020e+03 3.335818800000000010e+03 7.074799999999999978e-01
3.733574700000000121e+03 3.335818800000000010e+03 7.509299999999999864e-01
3.733730900000000020e+03 3.335818800000000010e+03 6.369799999999999907e-01
3.733887200000000121e+03 3.335818800000000010e+03 6.412099999999999467e-01
3.734004399999999805e+03 3.335818800000000010e+03 6.851300000000000168e-01
3.734160600000000159e+03 3.335818800000000010e+03 6.410200000000000342e-01
3.734316800000000057e+03 3.335818800000000010e+03 6.497000000000000552e-01
3.734473100000000159e+03 3.335818800000000010e+03 6.145199999999999552e-01
3.734629399999999805e+03 3.335818800000000010e+03 5.925599999999999756e-01
3.734785600000000159e+03 3.335818800000000010e+03 5.661599999999999966e-01
3.734902799999999843e+03 3.335818800000000010e+03 6.231900000000000217e-01
3.735059000000000196e+03 3.335818800000000010e+03 5.879799999999999471e-01
3.735215299999999843e+03 3.335818800000000010e+03 6.537100000000000133e-01
3.735371500000000196e+03 3.335818800000000010e+03 6.231299999999999617e-01
3.735527799999999843e+03 3.335818800000000010e+03 6.931699999999999529e-01
3.735684000000000196e+03 3.335818800000000010e+03 6.535699999999999843e-01
3.735840299999999843e+03 3.335818800000000010e+03 6.139900000000000357e-01
3.735957499999999982e+03 3.335818800000000010e+03 6.446399999999999908e-01
3.736152799999999843e+03 3.335818800000000010e+03 5.834300000000000042e-01
3.736269999999999982e+03 3.335818800000000010e+03 4.825200000000000045e-01
3.736426199999999881e+03 3.335818800000000010e+03 6.531099999999999683e-01
3.736582499999999982e+03 3.335818800000000010e+03 6.443499999999999783e-01
3.736738699999999881e+03 3.335818800000000010e+03 6.357000000000000428e-01
3.736894999999999982e+03 3.335818800000000010e+03 5.742399999999999727e-01
3.722988699999999881e+03 3.336287499999999909e+03 7.173999999999999821e-02
3.723144999999999982e+03 3.336287499999999909e+03 1.206900000000000056e-01
3.723301199999999881e+03 3.336287499999999909e+03 1.873900000000000010e-01
3.723457499999999982e+03 3.336287499999999909e+03 1.741099999999999870e-01
3.723613699999999881e+03 3.336287499999999909e+03 1.874300000000000133e-01
3.723769999999999982e+03 3.336287499999999909e+03 1.962299999999999878e-01
3.723887200000000121e+03 3.336287499999999909e+03 3.164199999999999791e-01
3.724043400000000020e+03 3.336287499999999909e+03 2.940800000000000081e-01
3.724199700000000121e+03 3.336287499999999909e+03 4.586700000000000221e-01
3.724355900000000020e+03 3.336287499999999909e+03 5.830600000000000227e-01
3.724512200000000121e+03 3.336287499999999909e+03 6.540300000000000002e-01
3.724668400000000020e+03 3.336287499999999909e+03 8.763199999999999878e-01
3.724824700000000121e+03 3.336287499999999909e+03 1.284929999999999906e+00
3.724941800000000057e+03 3.336287499999999909e+03 1.520159999999999956e+00
3.725098100000000159e+03 3.336287499999999909e+03 2.195380000000000109e+00
3.725254399999999805e+03 3.336287499999999909e+03 2.803560000000000052e+00
3.725410600000000159e+03 3.336287499999999909e+03 3.669909999999999783e+00
3.725566800000000057e+03 3.336287499999999909e+03 5.165589999999999904e+00
3.725723100000000159e+03 3.336287499999999909e+03 6.355339999999999989e+00
3.725879300000000057e+03 3.336287499999999909e+03 7.776440000000000019e+00
3.725996500000000196e+03 3.336287499999999909e+03 9.088910000000000267e+00
3.726152799999999843e+03 3.336287499999999909e+03 9.882939999999999614e+00
3.726309000000000196e+03 3.336287499999999909e+03 1.026632000000000033e+01
3.726465299999999843e+03 3.336287499999999909e+03 9.806050000000000821e+00
3.726621500000000196e+03 3.336287499999999909e+03 9.583930000000000504e+00
3.726777799999999843e+03 3.336287499999999909e+03 8.346379999999999910e+00
3.726934000000000196e+03 3.336287499999999909e+03 7.622589999999999755e+00
3.727090299999999843e+03 3.336287499999999909e+03 6.577119999999999855e+00
3.727207499999999982e+03 3.336287499999999909e+03 5.635769999999999946e+00
3.727363699999999881e+03 3.336287499999999909e+03 4.828420000000000378e+00
3.727519999999999982e+03 3.336287499999999909e+03 4.458420000000000272e+00
3.727676199999999881e+03 3.336287499999999909e+03 3.803319999999999812e+00
3.727832499999999982e+03 3.336287499999999909e+03 3.668489999999999807e+00
3.727988699999999881e+03 3.336287499999999909e+03 4.054899999999999949e+00
3.728144999999999982e+03 3.336287499999999909e+03 3.668060000000000098e+00
3.728262200000000121e+03 3.336287499999999909e+03 3.681179999999999897e+00
3.728418400000000020e+03 3.336287499999999909e+03 3.414019999999999833e+00
3.728574700000000121e+03 3.336287499999999909e+03 3.696959999999999802e+00
3.728730900000000020e+03 3.336287499999999909e+03 3.022920000000000051e+00
3.728887200000000121e+03 3.336287499999999909e+03 3.079889999999999795e+00
3.729043400000000020e+03 3.336287499999999909e+03 2.685270000000000046e+00
3.729199700000000121e+03 3.336287499999999909e+03 2.354029999999999845e+00
3.729355900000000020e+03 3.336287499999999909e+03 1.813339999999999952e+00
3.729473100000000159e+03 3.336287499999999909e+03 1.515930000000000000e+00
3.729629399999999805e+03 3.336287499999999909e+03 1.211410000000000098e+00
3.729785600000000159e+03 3.336287499999999909e+03 1.157829999999999915e+00
3.729941800000000057e+03 3.336287499999999909e+03 1.082710000000000061e+00
3.730098100000000159e+03 3.336287499999999909e+03 8.395099999999999785e-01
3.730254399999999805e+03 3.336287499999999909e+03 9.278600000000000181e-01
3.730410600000000159e+03 3.336287499999999909e+03 8.525899999999999590e-01
3.730527799999999843e+03 3.336287499999999909e+03 9.138699999999999601e-01
3.730684000000000196e+03 3.336287499999999909e+03 9.006399999999999961e-01
3.730840299999999843e+03 3.336287499999999909e+03 1.147540000000000004e+00
3.730996500000000196e+03 3.336287499999999909e+03 1.076729999999999965e+00
3.731152799999999843e+03 3.336287499999999909e+03 1.350009999999999932e+00
3.731309000000000196e+03 3.336287499999999909e+03 1.504350000000000076e+00
3.731465299999999843e+03 3.336287499999999909e+03 1.512829999999999897e+00
3.731621500000000196e+03 3.336287499999999909e+03 1.613779999999999992e+00
3.731738699999999881e+03 3.336287499999999909e+03 1.578449999999999909e+00
3.731894999999999982e+03 3.336287499999999909e+03 1.771649999999999947e+00
3.732051199999999881e+03 3.336287499999999909e+03 1.731840000000000046e+00
3.732207499999999982e+03 3.336287499999999909e+03 1.502310000000000034e+00
3.732363699999999881e+03 3.336287499999999909e+03 1.859029999999999960e+00
3.732519999999999982e+03 3.336287499999999909e+03 1.493619999999999948e+00
3.732637200000000121e+03 3.336287499999999909e+03 1.392009999999999970e+00
3.732793400000000020e+03 3.336287499999999909e+03 1.427119999999999944e+00
3.732949700000000121e+03 3.336287499999999909e+03 1.224210000000000020e+00
3.733105900000000020e+03 3.336287499999999909e+03 1.030610000000000026e+00
3.733262200000000121e+03 3.336287499999999909e+03 1.145170000000000021e+00
3.733418400000000020e+03 3.336287499999999909e+03 1.003949999999999898e+00
3.733574700000000121e+03 3.336287499999999909e+03 1.047500000000000098e+00
3.733730900000000020e+03 3.336287499999999909e+03 8.101099999999999968e-01
3.733887200000000121e+03 3.336287499999999909e+03 9.024999999999999689e-01
3.734004399999999805e+03 3.336287499999999909e+03 8.449499999999999789e-01
3.734160600000000159e+03 3.336287499999999909e+03 8.138300000000000534e-01
3.734316800000000057e+03 3.336287499999999909e+03 8.184000000000000163e-01
3.734473100000000159e+03 3.336287499999999909e+03 7.654800000000000493e-01
3.734629399999999805e+03 3.336287499999999909e+03 8.356799999999999784e-01
3.734785600000000159e+03 3.336287499999999909e+03 8.136799999999999589e-01
3.734902799999999843e+03 3.336287499999999909e+03 9.058699999999999530e-01
3.735059000000000196e+03 3.336287499999999909e+03 7.781599999999999628e-01
3.735215299999999843e+03 3.336287499999999909e+03 9.583000000000000407e-01
3.735371500000000196e+03 3.336287499999999909e+03 8.091000000000000414e-01
3.735527799999999843e+03 3.336287499999999909e+03 7.428599999999999648e-01
3.735684000000000196e+03 3.336287499999999909e+03 8.044000000000000039e-01
3.735840299999999843e+03 3.336287499999999909e+03 6.943799999999999972e-01
3.735957499999999982e+03 3.336287499999999909e+03 7.558099999999999818e-01
3.736152799999999843e+03 3.336287499999999909e+03 7.646500000000000519e-01
3.736269999999999982e+03 3.336287499999999909e+03 7.821900000000000519e-01
3.736426199999999881e+03 3.336287499999999909e+03 6.504499999999999726e-01
3.736582499999999982e+03 3.336287499999999909e+03 7.821200000000000374e-01
3.736738699999999881e+03 3.336287499999999909e+03 7.336799999999999988e-01
3.736894999999999982e+03 3.336287499999999909e+03 7.423199999999999799e-01
3.722988699999999881e+03 3.336756300000000010e+03 8.978999999999999482e-02
3.723144999999999982e+03 3.336756300000000010e+03 8.082000000000000295e-02
3.723301199999999881e+03 3.336756300000000010e+03 1.120700000000000029e-01
3.723457499999999982e+03 3.336756300000000010e+03 1.388199999999999990e-01
3.723613699999999881e+03 3.336756300000000010e+03 1.968600000000000072e-01
3.723769999999999982e+03 3.336756300000000010e+03 1.476699999999999957e-01
3.723887200000000121e+03 3.336756300000000010e+03 1.744400000000000117e-01
3.724043400000000020e+03 3.336756300000000010e+03 1.833299999999999930e-01
3.724199700000000121e+03 3.336756300000000010e+03 2.456800000000000095e-01
3.724355900000000020e+03 3.336756300000000010e+03 2.767999999999999905e-01
3.724512200000000121e+03 3.336756300000000010e+03 3.704100000000000170e-01
3.724668400000000020e+03 3.336756300000000010e+03 4.908299999999999885e-01
3.724824700000000121e+03 3.336756300000000010e+03 5.886500000000000066e-01
3.724941800000000057e+03 3.336756300000000010e+03 7.889399999999999746e-01
3.725098100000000159e+03 3.336756300000000010e+03 1.056489999999999929e+00
3.725254399999999805e+03 3.336756300000000010e+03 1.447929999999999939e+00
3.725410600000000159e+03 3.336756300000000010e+03 1.835439999999999960e+00
3.725566800000000057e+03 3.336756300000000010e+03 2.445539999999999825e+00
3.725723100000000159e+03 3.336756300000000010e+03 3.224749999999999783e+00
3.725879300000000057e+03 3.336756300000000010e+03 4.475660000000000416e+00
3.725996500000000196e+03 3.336756300000000010e+03 5.720620000000000260e+00
3.726152799999999843e+03 3.336756300000000010e+03 7.155899999999999928e+00
3.726309000000000196e+03 3.336756300000000010e+03 9.039009999999999323e+00
3.726465299999999843e+03 3.336756300000000010e+03 9.862049999999999983e+00
3.726621500000000196e+03 3.336756300000000010e+03 1.095589999999999975e+01
3.726777799999999843e+03 3.336756300000000010e+03 1.146411999999999942e+01
3.726934000000000196e+03 3.336756300000000010e+03 1.093572999999999951e+01
3.727090299999999843e+03 3.336756300000000010e+03 1.088249000000000066e+01
3.727207499999999982e+03 3.336756300000000010e+03 9.813480000000000203e+00
3.727363699999999881e+03 3.336756300000000010e+03 8.434440000000000381e+00
3.727519999999999982e+03 3.336756300000000010e+03 7.648049999999999571e+00
3.727676199999999881e+03 3.336756300000000010e+03 6.637579999999999814e+00
3.727832499999999982e+03 3.336756300000000010e+03 5.961660000000000181e+00
3.727988699999999881e+03 3.336756300000000010e+03 4.854350000000000165e+00
3.728144999999999982e+03 3.336756300000000010e+03 4.955960000000000143e+00
3.728262200000000121e+03 3.336756300000000010e+03 4.594649999999999679e+00
3.728418400000000020e+03 3.336756300000000010e+03 4.944119999999999848e+00
3.728574700000000121e+03 3.336756300000000010e+03 4.681400000000000006e+00
3.728730900000000020e+03 3.336756300000000010e+03 4.855100000000000193e+00
3.728887200000000121e+03 3.336756300000000010e+03 4.705639999999999823e+00
3.729043400000000020e+03 3.336756300000000010e+03 4.457530000000000214e+00
3.729199700000000121e+03 3.336756300000000010e+03 3.733750000000000124e+00
3.729355900000000020e+03 3.336756300000000010e+03 3.781460000000000043e+00
3.729473100000000159e+03 3.336756300000000010e+03 3.185999999999999943e+00
3.729629399999999805e+03 3.336756300000000010e+03 2.728800000000000114e+00
3.729785600000000159e+03 3.336756300000000010e+03 2.245899999999999785e+00
3.729941800000000057e+03 3.336756300000000010e+03 1.927170000000000050e+00
3.730098100000000159e+03 3.336756300000000010e+03 1.705419999999999936e+00
3.730254399999999805e+03 3.336756300000000010e+03 1.505910000000000082e+00
3.730410600000000159e+03 3.336756300000000010e+03 1.235440000000000094e+00
3.730527799999999843e+03 3.336756300000000010e+03 1.040079999999999893e+00
3.730684000000000196e+03 3.336756300000000010e+03 1.124200000000000088e+00
3.730840299999999843e+03 3.336756300000000010e+03 1.071069999999999967e+00
3.730996500000000196e+03 3.336756300000000010e+03 1.061919999999999975e+00
3.731152799999999843e+03 3.336756300000000010e+03 1.309099999999999930e+00
3.731309000000000196e+03 3.336756300000000010e+03 1.335290000000000088e+00
3.731465299999999843e+03 3.336756300000000010e+03 1.485239999999999894e+00
3.731621500000000196e+03 3.336756300000000010e+03 1.679049999999999931e+00
3.731738699999999881e+03 3.336756300000000010e+03 1.956979999999999942e+00
3.731894999999999982e+03 3.336756300000000010e+03 1.992250000000000076e+00
3.732051199999999881e+03 3.336756300000000010e+03 2.261280000000000179e+00
3.732207499999999982e+03 3.336756300000000010e+03 2.127860000000000085e+00
3.732363699999999881e+03 3.336756300000000010e+03 2.309439999999999937e+00
3.732519999999999982e+03 3.336756300000000010e+03 2.185400000000000009e+00
3.732637200000000121e+03 3.336756300000000010e+03 2.030269999999999797e+00
3.732793400000000020e+03 3.336756300000000010e+03 2.030159999999999965e+00
3.732949700000000121e+03 3.336756300000000010e+03 2.096410000000000107e+00
3.733105900000000020e+03 3.336756300000000010e+03 1.826789999999999914e+00
3.733262200000000121e+03 3.336756300000000010e+03 1.760359999999999925e+00
3.733418400000000020e+03 3.336756300000000010e+03 1.460059999999999913e+00
3.733574700000000121e+03 3.336756300000000010e+03 1.310179999999999900e+00
3.733730900000000020e+03 3.336756300000000010e+03 1.385119999999999907e+00
3.733887200000000121e+03 3.336756300000000010e+03 1.040969999999999951e+00
3.734004399999999805e+03 3.336756300000000010e+03 1.155350000000000099e+00
3.734160600000000159e+03 3.336756300000000010e+03 1.080179999999999918e+00
3.734316800000000057e+03 3.336756300000000010e+03 9.699600000000000444e-01
3.734473100000000159e+03 3.336756300000000010e+03 9.344599999999999573e-01
3.734629399999999805e+03 3.336756300000000010e+03 9.168399999999999883e-01
3.734785600000000159e+03 3.336756300000000010e+03 1.009400000000000075e+00
3.734902799999999843e+03 3.336756300000000010e+03 8.153299999999999992e-01
3.735059000000000196e+03 3.336756300000000010e+03 9.432800000000000074e-01
3.735215299999999843e+03 3.336756300000000010e+03 9.469300000000000495e-01
3.735371500000000196e+03 3.336756300000000010e+03 8.459299999999999597e-01
3.735527799999999843e+03 3.336756300000000010e+03 1.030650000000000066e+00
3.735684000000000196e+03 3.336756300000000010e+03 9.204400000000000359e-01
3.735840299999999843e+03 3.336756300000000010e+03 1.030100000000000016e+00
3.735957499999999982e+03 3.336756300000000010e+03 9.859900000000000331e-01
3.736152799999999843e+03 3.336756300000000010e+03 9.292000000000000259e-01
3.736269999999999982e+03 3.336756300000000010e+03 1.087669999999999915e+00
3.736426199999999881e+03 3.336756300000000010e+03 1.017269999999999897e+00
3.736582499999999982e+03 3.336756300000000010e+03 1.025800000000000045e+00
3.736738699999999881e+03 3.336756300000000010e+03 8.497299999999999853e-01
3.736894999999999982e+03 3.336756300000000010e+03 1.074109999999999898e+00
3.722988699999999881e+03 3.337224999999999909e+03 7.209999999999999742e-02
3.723144999999999982e+03 3.337224999999999909e+03 9.001000000000000667e-02
3.723301199999999881e+03 3.337224999999999909e+03 6.762999999999999567e-02
3.723457499999999982e+03 3.337224999999999909e+03 6.311999999999999555e-02
3.723613699999999881e+03 3.337224999999999909e+03 9.439000000000000168e-02
3.723769999999999982e+03 3.337224999999999909e+03 9.887999999999999567e-02
3.723887200000000121e+03 3.337224999999999909e+03 1.122599999999999987e-01
3.724043400000000020e+03 3.337224999999999909e+03 1.569099999999999939e-01
3.724199700000000121e+03 3.337224999999999909e+03 1.926599999999999979e-01
3.724355900000000020e+03 3.337224999999999909e+03 2.730500000000000149e-01
3.724512200000000121e+03 3.337224999999999909e+03 2.817899999999999849e-01
3.724668400000000020e+03 3.337224999999999909e+03 2.595500000000000029e-01
3.724824700000000121e+03 3.337224999999999909e+03 3.487100000000000199e-01
3.724941800000000057e+03 3.337224999999999909e+03 4.380200000000000204e-01
3.725098100000000159e+03 3.337224999999999909e+03 5.539800000000000280e-01
3.725254399999999805e+03 3.337224999999999909e+03 6.252600000000000380e-01
3.725410600000000159e+03 3.337224999999999909e+03 8.171599999999999975e-01
3.725566800000000057e+03 3.337224999999999909e+03 1.254350000000000076e+00
3.725723100000000159e+03 3.337224999999999909e+03 1.708650000000000002e+00
3.725879300000000057e+03 3.337224999999999909e+03 1.981489999999999974e+00
3.725996500000000196e+03 3.337224999999999909e+03 2.867490000000000094e+00
3.726152799999999843e+03 3.337224999999999909e+03 3.594700000000000006e+00
3.726309000000000196e+03 3.337224999999999909e+03 4.551820000000000199e+00
3.726465299999999843e+03 3.337224999999999909e+03 6.007710000000000328e+00
3.726621500000000196e+03 3.337224999999999909e+03 8.102169999999999206e+00
3.726777799999999843e+03 3.337224999999999909e+03 9.905160000000000409e+00
3.726934000000000196e+03 3.337224999999999909e+03 1.142197999999999958e+01
3.727090299999999843e+03 3.337224999999999909e+03 1.243182999999999971e+01
3.727207499999999982e+03 3.337224999999999909e+03 1.279144999999999932e+01
3.727363699999999881e+03 3.337224999999999909e+03 1.223990000000000045e+01
3.727519999999999982e+03 3.337224999999999909e+03 1.110111999999999988e+01
3.727676199999999881e+03 3.337224999999999909e+03 1.118134000000000050e+01
3.727832499999999982e+03 3.337224999999999909e+03 9.113350000000000506e+00
3.727988699999999881e+03 3.337224999999999909e+03 8.044330000000000425e+00
3.728144999999999982e+03 3.337224999999999909e+03 6.659699999999999953e+00
3.728262200000000121e+03 3.337224999999999909e+03 5.741299999999999848e+00
3.728418400000000020e+03 3.337224999999999909e+03 5.275710000000000122e+00
3.728574700000000121e+03 3.337224999999999909e+03 5.374660000000000437e+00
3.728730900000000020e+03 3.337224999999999909e+03 5.499869999999999592e+00
3.728887200000000121e+03 3.337224999999999909e+03 5.720559999999999867e+00
3.729043400000000020e+03 3.337224999999999909e+03 5.555200000000000138e+00
3.729199700000000121e+03 3.337224999999999909e+03 5.605839999999999712e+00
3.729355900000000020e+03 3.337224999999999909e+03 5.694829999999999615e+00
3.729473100000000159e+03 3.337224999999999909e+03 5.658009999999999984e+00
3.729629399999999805e+03 3.337224999999999909e+03 5.017400000000000304e+00
3.729785600000000159e+03 3.337224999999999909e+03 4.300749999999999851e+00
3.729941800000000057e+03 3.337224999999999909e+03 3.723710000000000075e+00
3.730098100000000159e+03 3.337224999999999909e+03 3.012999999999999901e+00
3.730254399999999805e+03 3.337224999999999909e+03 2.732810000000000183e+00
3.730410600000000159e+03 3.337224999999999909e+03 1.951929999999999943e+00
3.730527799999999843e+03 3.337224999999999909e+03 1.769160000000000066e+00
3.730684000000000196e+03 3.337224999999999909e+03 1.441689999999999916e+00
3.730840299999999843e+03 3.337224999999999909e+03 1.347750000000000004e+00
3.730996500000000196e+03 3.337224999999999909e+03 1.214390000000000081e+00
3.731152799999999843e+03 3.337224999999999909e+03 1.236320000000000086e+00
3.731309000000000196e+03 3.337224999999999909e+03 1.222909999999999942e+00
3.731465299999999843e+03 3.337224999999999909e+03 1.271949999999999914e+00
3.731621500000000196e+03 3.337224999999999909e+03 1.497130000000000072e+00
3.731738699999999881e+03 3.337224999999999909e+03 1.806939999999999991e+00
3.731894999999999982e+03 3.337224999999999909e+03 1.922120000000000051e+00
3.732051199999999881e+03 3.337224999999999909e+03 2.031940000000000079e+00
3.732207499999999982e+03 3.337224999999999909e+03 2.306239999999999846e+00
3.732363699999999881e+03 3.337224999999999909e+03 2.461460000000000203e+00
3.732519999999999982e+03 3.337224999999999909e+03 2.610799999999999788e+00
3.732637200000000121e+03 3.337224999999999909e+03 2.667359999999999953e+00
3.732793400000000020e+03 3.337224999999999909e+03 2.676400000000000112e+00
3.732949700000000121e+03 3.337224999999999909e+03 2.582009999999999916e+00
3.733105900000000020e+03 3.337224999999999909e+03 2.368119999999999781e+00
3.733262200000000121e+03 3.337224999999999909e+03 2.359480000000000022e+00
3.733418400000000020e+03 3.337224999999999909e+03 2.245080000000000187e+00
3.733574700000000121e+03 3.337224999999999909e+03 1.992879999999999985e+00
3.733730900000000020e+03 3.337224999999999909e+03 2.040540000000000020e+00
3.733887200000000121e+03 3.337224999999999909e+03 1.656060000000000088e+00
3.734004399999999805e+03 3.337224999999999909e+03 1.545069999999999943e+00
3.734160600000000159e+03 3.337224999999999909e+03 1.466110000000000024e+00
3.734316800000000057e+03 3.337224999999999909e+03 1.359850000000000003e+00
3.734473100000000159e+03 3.337224999999999909e+03 1.165240000000000054e+00
3.734629399999999805e+03 3.337224999999999909e+03 1.099080000000000057e+00
3.734785600000000159e+03 3.337224999999999909e+03 1.218110000000000026e+00
3.734902799999999843e+03 3.337224999999999909e+03 1.081059999999999910e+00
3.735059000000000196e+03 3.337224999999999909e+03 1.041630000000000056e+00
3.735215299999999843e+03 3.337224999999999909e+03 1.195359999999999978e+00
3.735371500000000196e+03 3.337224999999999909e+03 1.058990000000000098e+00
3.735527799999999843e+03 3.337224999999999909e+03 1.133909999999999973e+00
3.735684000000000196e+03 3.337224999999999909e+03 1.098090000000000011e+00
3.735840299999999843e+03 3.337224999999999909e+03 1.067320000000000046e+00
3.735957499999999982e+03 3.337224999999999909e+03 1.124090000000000034e+00
3.736152799999999843e+03 3.337224999999999909e+03 1.023030000000000106e+00
3.736269999999999982e+03 3.337224999999999909e+03 1.084589999999999943e+00
3.736426199999999881e+03 3.337224999999999909e+03 1.093480000000000008e+00
3.736582499999999982e+03 3.337224999999999909e+03 1.150449999999999973e+00
3.736738699999999881e+03 3.337224999999999909e+03 1.277719999999999967e+00
3.736894999999999982e+03 3.337224999999999909e+03 1.251179999999999959e+00
3.722988699999999881e+03 3.337693699999999808e+03 4.084999999999999742e-02
3.723144999999999982e+03 3.337693699999999808e+03 1.844000000000000153e-02
3.723301199999999881e+03 3.337693699999999808e+03 5.426000000000000267e-02
3.723457499999999982e+03 3.337693699999999808e+03 5.872999999999999748e-02
3.723613699999999881e+03 3.337693699999999808e+03 3.633999999999999730e-02
3.723769999999999982e+03 3.337693699999999808e+03 4.526999999999999774e-02
3.723887200000000121e+03 3.337693699999999808e+03 1.078999999999999959e-01
3.724043400000000020e+03 3.337693699999999808e+03 8.107000000000000317e-02
3.724199700000000121e+03 3.337693699999999808e+03 8.103000000000000480e-02
3.724355900000000020e+03 3.337693699999999808e+03 1.570300000000000029e-01
3.724512200000000121e+03 3.337693699999999808e+03 1.793599999999999917e-01
3.724668400000000020e+03 3.337693699999999808e+03 1.524999999999999967e-01
3.724824700000000121e+03 3.337693699999999808e+03 2.329100000000000059e-01
3.724941800000000057e+03 3.337693699999999808e+03 2.507400000000000184e-01
3.725098100000000159e+03 3.337693699999999808e+03 3.176599999999999979e-01
3.725254399999999805e+03 3.337693699999999808e+03 4.517300000000000204e-01
3.725410600000000159e+03 3.337693699999999808e+03 5.140200000000000324e-01
3.725566800000000057e+03 3.337693699999999808e+03 7.730200000000000404e-01
3.725723100000000159e+03 3.337693699999999808e+03 7.908800000000000274e-01
3.725879300000000057e+03 3.337693699999999808e+03 1.031979999999999897e+00
3.725996500000000196e+03 3.337693699999999808e+03 1.383860000000000090e+00
3.726152799999999843e+03 3.337693699999999808e+03 1.651210000000000067e+00
3.726309000000000196e+03 3.337693699999999808e+03 2.396030000000000104e+00
3.726465299999999843e+03 3.337693699999999808e+03 2.881310000000000038e+00
3.726621500000000196e+03 3.337693699999999808e+03 4.068100000000000271e+00
3.726777799999999843e+03 3.337693699999999808e+03 5.187459999999999738e+00
3.726934000000000196e+03 3.337693699999999808e+03 7.059070000000000178e+00
3.727090299999999843e+03 3.337693699999999808e+03 8.645149999999999224e+00
3.727207499999999982e+03 3.337693699999999808e+03 1.045012000000000008e+01
3.727363699999999881e+03 3.337693699999999808e+03 1.213499000000000017e+01
3.727519999999999982e+03 3.337693699999999808e+03 1.304510999999999932e+01
3.727676199999999881e+03 3.337693699999999808e+03 1.335610999999999926e+01
3.727832499999999982e+03 3.337693699999999808e+03 1.294768000000000008e+01
3.727988699999999881e+03 3.337693699999999808e+03 1.194059999999999988e+01
3.728144999999999982e+03 3.337693699999999808e+03 1.049058999999999919e+01
3.728262200000000121e+03 3.337693699999999808e+03 8.996950000000000003e+00
3.728418400000000020e+03 3.337693699999999808e+03 8.337590000000000501e+00
3.728574700000000121e+03 3.337693699999999808e+03 7.226420000000000066e+00
3.728730900000000020e+03 3.337693699999999808e+03 6.202239999999999753e+00
3.728887200000000121e+03 3.337693699999999808e+03 5.830869999999999997e+00
3.729043400000000020e+03 3.337693699999999808e+03 6.106220000000000425e+00
3.729199700000000121e+03 3.337693699999999808e+03 6.202480000000000437e+00
3.729355900000000020e+03 3.337693699999999808e+03 6.893180000000000085e+00
3.729473100000000159e+03 3.337693699999999808e+03 6.880840000000000067e+00
3.729629399999999805e+03 3.337693699999999808e+03 6.503540000000000099e+00
3.729785600000000159e+03 3.337693699999999808e+03 6.335950000000000415e+00
3.729941800000000057e+03 3.337693699999999808e+03 5.922539999999999694e+00
3.730098100000000159e+03 3.337693699999999808e+03 5.178350000000000009e+00
3.730254399999999805e+03 3.337693699999999808e+03 4.830490000000000173e+00
3.730410600000000159e+03 3.337693699999999808e+03 3.985219999999999985e+00
3.730527799999999843e+03 3.337693699999999808e+03 3.242980000000000196e+00
3.730684000000000196e+03 3.337693699999999808e+03 2.409930000000000128e+00
3.730840299999999843e+03 3.337693699999999808e+03 2.009399999999999853e+00
3.730996500000000196e+03 3.337693699999999808e+03 1.685599999999999987e+00
3.731152799999999843e+03 3.337693699999999808e+03 1.712159999999999904e+00
3.731309000000000196e+03 3.337693699999999808e+03 1.365799999999999903e+00
3.731465299999999843e+03 3.337693699999999808e+03 1.445449999999999902e+00
3.731621500000000196e+03 3.337693699999999808e+03 1.223510000000000097e+00
3.731738699999999881e+03 3.337693699999999808e+03 1.360889999999999933e+00
3.731894999999999982e+03 3.337693699999999808e+03 1.422490000000000032e+00
3.732051199999999881e+03 3.337693699999999808e+03 1.701989999999999892e+00
3.732207499999999982e+03 3.337693699999999808e+03 1.829760000000000053e+00
3.732363699999999881e+03 3.337693699999999808e+03 2.126869999999999816e+00
3.732519999999999982e+03 3.337693699999999808e+03 2.271999999999999797e+00
3.732637200000000121e+03 3.337693699999999808e+03 2.590790000000000148e+00
3.732793400000000020e+03 3.337693699999999808e+03 2.785449999999999982e+00
3.732949700000000121e+03 3.337693699999999808e+03 2.763240000000000141e+00
3.733105900000000020e+03 3.337693699999999808e+03 2.665270000000000028e+00
3.733262200000000121e+03 3.337693699999999808e+03 2.979600000000000026e+00
3.733418400000000020e+03 3.337693699999999808e+03 2.736200000000000188e+00
3.733574700000000121e+03 3.337693699999999808e+03 2.550030000000000019e+00
3.733730900000000020e+03 3.337693699999999808e+03 2.349819999999999798e+00
3.733887200000000121e+03 3.337693699999999808e+03 2.132229999999999848e+00
3.734004399999999805e+03 3.337693699999999808e+03 2.079140000000000210e+00
3.734160600000000159e+03 3.337693699999999808e+03 1.875510000000000010e+00
3.734316800000000057e+03 3.337693699999999808e+03 1.641489999999999894e+00
3.734473100000000159e+03 3.337693699999999808e+03 1.676150000000000029e+00
3.734629399999999805e+03 3.337693699999999808e+03 1.503800000000000026e+00
3.734785600000000159e+03 3.337693699999999808e+03 1.459589999999999943e+00
3.734902799999999843e+03 3.337693699999999808e+03 1.321900000000000075e+00
3.735059000000000196e+03 3.337693699999999808e+03 1.286529999999999951e+00
3.735215299999999843e+03 3.337693699999999808e+03 1.074429999999999996e+00
3.735371500000000196e+03 3.337693699999999808e+03 1.215529999999999999e+00
3.735527799999999843e+03 3.337693699999999808e+03 1.166730000000000045e+00
3.735684000000000196e+03 3.337693699999999808e+03 1.100200000000000067e+00
3.735840299999999843e+03 3.337693699999999808e+03 1.325620000000000021e+00
3.735957499999999982e+03 3.337693699999999808e+03 1.250119999999999898e+00
3.736152799999999843e+03 3.337693699999999808e+03 1.272110000000000074e+00
3.736269999999999982e+03 3.337693699999999808e+03 1.232439999999999980e+00
3.736426199999999881e+03 3.337693699999999808e+03 1.210509999999999975e+00
3.736582499999999982e+03 3.337693699999999808e+03 1.113180000000000058e+00
3.736738699999999881e+03 3.337693699999999808e+03 1.201279999999999903e+00
3.736894999999999982e+03 3.337693699999999808e+03 1.148169999999999913e+00
3.722988699999999881e+03 3.338162499999999909e+03 3.645999999999999935e-02
3.723144999999999982e+03 3.338162499999999909e+03 7.686999999999999389e-02
3.723301199999999881e+03 3.338162499999999909e+03 4.991000000000000297e-02
3.723457499999999982e+03 3.338162499999999909e+03 3.645000000000000323e-02
3.723613699999999881e+03 3.338162499999999909e+03 4.089999999999999886e-02
3.723769999999999982e+03 3.338162499999999909e+03 5.884000000000000341e-02
3.723887200000000121e+03 3.338162499999999909e+03 6.329999999999999516e-02
3.724043400000000020e+03 3.338162499999999909e+03 1.125799999999999995e-01
3.724199700000000121e+03 3.338162499999999909e+03 8.119999999999999440e-02
3.724355900000000020e+03 3.338162499999999909e+03 1.170199999999999990e-01
3.724512200000000121e+03 3.338162499999999909e+03 9.460000000000000353e-02
3.724668400000000020e+03 3.338162499999999909e+03 1.707299999999999929e-01
3.724824700000000121e+03 3.338162499999999909e+03 1.527300000000000046e-01
3.724941800000000057e+03 3.338162499999999909e+03 1.795299999999999951e-01
3.725098100000000159e+03 3.338162499999999909e+03 2.377700000000000091e-01
3.725254399999999805e+03 3.338162499999999909e+03 2.959200000000000164e-01
3.725410600000000159e+03 3.338162499999999909e+03 3.674499999999999988e-01
3.725566800000000057e+03 3.338162499999999909e+03 4.300200000000000133e-01
3.725723100000000159e+03 3.338162499999999909e+03 3.941100000000000159e-01
3.725879300000000057e+03 3.338162499999999909e+03 5.550199999999999578e-01
3.725996500000000196e+03 3.338162499999999909e+03 7.474100000000000188e-01
3.726152799999999843e+03 3.338162499999999909e+03 9.528999999999999693e-01
3.726309000000000196e+03 3.338162499999999909e+03 1.176539999999999919e+00
3.726465299999999843e+03 3.338162499999999909e+03 1.547549999999999981e+00
3.726621500000000196e+03 3.338162499999999909e+03 1.962839999999999918e+00
3.726777799999999843e+03 3.338162499999999909e+03 2.404869999999999841e+00
3.726934000000000196e+03 3.338162499999999909e+03 3.209610000000000074e+00
3.727090299999999843e+03 3.338162499999999909e+03 4.119819999999999816e+00
3.727207499999999982e+03 3.338162499999999909e+03 5.106150000000000411e+00
3.727363699999999881e+03 3.338162499999999909e+03 6.825470000000000148e+00
3.727519999999999982e+03 3.338162499999999909e+03 8.575530000000000541e+00
3.727676199999999881e+03 3.338162499999999909e+03 1.114105999999999952e+01
3.727832499999999982e+03 3.338162499999999909e+03 1.194228999999999985e+01
3.727988699999999881e+03 3.338162499999999909e+03 1.298939999999999984e+01
3.728144999999999982e+03 3.338162499999999909e+03 1.313768999999999920e+01
3.728262200000000121e+03 3.338162499999999909e+03 1.308014999999999972e+01
3.728418400000000020e+03 3.338162499999999909e+03 1.219111000000000011e+01
3.728574700000000121e+03 3.338162499999999909e+03 1.047279999999999944e+01
3.728730900000000020e+03 3.338162499999999909e+03 9.499280000000000612e+00
3.728887200000000121e+03 3.338162499999999909e+03 8.124340000000000117e+00
3.729043400000000020e+03 3.338162499999999909e+03 7.012889999999999624e+00
3.729199700000000121e+03 3.338162499999999909e+03 6.491539999999999644e+00
3.729355900000000020e+03 3.338162499999999909e+03 6.233970000000000233e+00
3.729473100000000159e+03 3.338162499999999909e+03 6.306519999999999904e+00
3.729629399999999805e+03 3.338162499999999909e+03 6.360190000000000232e+00
3.729785600000000159e+03 3.338162499999999909e+03 7.012129999999999974e+00
3.729941800000000057e+03 3.338162499999999909e+03 7.273049999999999571e+00
3.730098100000000159e+03 3.338162499999999909e+03 6.584880000000000067e+00
3.730254399999999805e+03 3.338162499999999909e+03 6.491859999999999964e+00
3.730410600000000159e+03 3.338162499999999909e+03 5.902169999999999916e+00
3.730527799999999843e+03 3.338162499999999909e+03 5.147499999999999964e+00
3.730684000000000196e+03 3.338162499999999909e+03 4.402250000000000441e+00
3.730840299999999843e+03 3.338162499999999909e+03 3.592270000000000074e+00
3.730996500000000196e+03 3.338162499999999909e+03 3.075460000000000083e+00
3.731152799999999843e+03 3.338162499999999909e+03 2.220709999999999962e+00
3.731309000000000196e+03 3.338162499999999909e+03 2.059660000000000046e+00
3.731465299999999843e+03 3.338162499999999909e+03 1.676630000000000065e+00
3.731621500000000196e+03 3.338162499999999909e+03 1.547400000000000109e+00
3.731738699999999881e+03 3.338162499999999909e+03 1.285379999999999967e+00
3.731894999999999982e+03 3.338162499999999909e+03 1.324259999999999993e+00
3.732051199999999881e+03 3.338162499999999909e+03 1.315760000000000041e+00
3.732207499999999982e+03 3.338162499999999909e+03 1.399880000000000013e+00
3.732363699999999881e+03 3.338162499999999909e+03 1.484180000000000055e+00
3.732519999999999982e+03 3.338162499999999909e+03 1.906320000000000014e+00
3.732637200000000121e+03 3.338162499999999909e+03 2.017319999999999780e+00
3.732793400000000020e+03 3.338162499999999909e+03 1.954779999999999962e+00
3.732949700000000121e+03 3.338162499999999909e+03 2.367640000000000189e+00
3.733105900000000020e+03 3.338162499999999909e+03 2.434019999999999850e+00
3.733262200000000121e+03 3.338162499999999909e+03 2.686179999999999790e+00
3.733418400000000020e+03 3.338162499999999909e+03 2.743840000000000057e+00
3.733574700000000121e+03 3.338162499999999909e+03 2.681839999999999780e+00
3.733730900000000020e+03 3.338162499999999909e+03 2.654689999999999994e+00
3.733887200000000121e+03 3.338162499999999909e+03 2.547820000000000196e+00
3.734004399999999805e+03 3.338162499999999909e+03 2.477259999999999796e+00
3.734160600000000159e+03 3.338162499999999909e+03 2.490009999999999835e+00
3.734316800000000057e+03 3.338162499999999909e+03 2.210179999999999811e+00
3.734473100000000159e+03 3.338162499999999909e+03 2.138619999999999965e+00
3.734629399999999805e+03 3.338162499999999909e+03 1.748390000000000111e+00
3.734785600000000159e+03 3.338162499999999909e+03 1.765560000000000018e+00
3.734902799999999843e+03 3.338162499999999909e+03 1.446059999999999901e+00
3.735059000000000196e+03 3.338162499999999909e+03 1.423799999999999955e+00
3.735215299999999843e+03 3.338162499999999909e+03 1.286010000000000097e+00
3.735371500000000196e+03 3.338162499999999909e+03 1.206360000000000099e+00
3.735527799999999843e+03 3.338162499999999909e+03 1.246150000000000091e+00
3.735684000000000196e+03 3.338162499999999909e+03 1.090750000000000108e+00
3.735840299999999843e+03 3.338162499999999909e+03 1.130589999999999984e+00
3.735957499999999982e+03 3.338162499999999909e+03 1.099310000000000009e+00
3.736152799999999843e+03 3.338162499999999909e+03 1.152209999999999956e+00
3.736269999999999982e+03 3.338162499999999909e+03 1.050689999999999902e+00
3.736426199999999881e+03 3.338162499999999909e+03 1.178320000000000034e+00
3.736582499999999982e+03 3.338162499999999909e+03 1.174199999999999910e+00
3.736738699999999881e+03 3.338162499999999909e+03 1.085239999999999982e+00
3.736894999999999982e+03 3.338162499999999909e+03 1.244909999999999961e+00
3.722988699999999881e+03 3.338631199999999808e+03 3.214000000000000190e-02
3.723144999999999982e+03 3.338631199999999808e+03 4.114999999999999908e-02
3.723301199999999881e+03 3.338631199999999808e+03 4.111000000000000071e-02
3.723457499999999982e+03 3.338631199999999808e+03 7.263000000000000012e-02
3.723613699999999881e+03 3.338631199999999808e+03 3.209000000000000047e-02
3.723769999999999982e+03 3.338631199999999808e+03 8.155999999999999361e-02
3.723887200000000121e+03 3.338631199999999808e+03 7.255999999999999950e-02
3.724043400000000020e+03 3.338631199999999808e+03 6.801999999999999713e-02
3.724199700000000121e+03 3.338631199999999808e+03 9.951999999999999735e-02
3.724355900000000020e+03 3.338631199999999808e+03 5.453000000000000208e-02
3.724512200000000121e+03 3.338631199999999808e+03 9.048000000000000487e-02
3.724668400000000020e+03 3.338631199999999808e+03 1.263900000000000023e-01
3.724824700000000121e+03 3.338631199999999808e+03 9.496000000000000274e-02
3.724941800000000057e+03 3.338631199999999808e+03 1.533400000000000041e-01
3.725098100000000159e+03 3.338631199999999808e+03 1.758200000000000041e-01
3.725254399999999805e+03 3.338631199999999808e+03 2.071500000000000008e-01
3.725410600000000159e+03 3.338631199999999808e+03 2.025200000000000056e-01
3.725566800000000057e+03 3.338631199999999808e+03 2.875699999999999923e-01
3.725723100000000159e+03 3.338631199999999808e+03 3.279799999999999938e-01
3.725879300000000057e+03 3.338631199999999808e+03 3.547399999999999998e-01
3.725996500000000196e+03 3.338631199999999808e+03 4.175200000000000022e-01
3.726152799999999843e+03 3.338631199999999808e+03 4.218199999999999728e-01
3.726309000000000196e+03 3.338631199999999808e+03 6.727800000000000447e-01
3.726465299999999843e+03 3.338631199999999808e+03 7.937899999999999956e-01
3.726621500000000196e+03 3.338631199999999808e+03 1.067099999999999937e+00
3.726777799999999843e+03 3.338631199999999808e+03 1.402830000000000021e+00
3.726934000000000196e+03 3.338631199999999808e+03 1.443119999999999958e+00
3.727090299999999843e+03 3.338631199999999808e+03 1.948870000000000102e+00
3.727207499999999982e+03 3.338631199999999808e+03 2.445590000000000153e+00
3.727363699999999881e+03 3.338631199999999808e+03 3.125750000000000028e+00
3.727519999999999982e+03 3.338631199999999808e+03 4.176610000000000156e+00
3.727676199999999881e+03 3.338631199999999808e+03 5.519720000000000404e+00
3.727832499999999982e+03 3.338631199999999808e+03 6.585280000000000022e+00
3.727988699999999881e+03 3.338631199999999808e+03 8.575300000000000367e+00
3.728144999999999982e+03 3.338631199999999808e+03 1.017013999999999996e+01
3.728262200000000121e+03 3.338631199999999808e+03 1.183037999999999990e+01
3.728418400000000020e+03 3.338631199999999808e+03 1.242014999999999958e+01
3.728574700000000121e+03 3.338631199999999808e+03 1.215427000000000035e+01
3.728730900000000020e+03 3.338631199999999808e+03 1.216226999999999947e+01
3.728887200000000121e+03 3.338631199999999808e+03 1.100592999999999932e+01
3.729043400000000020e+03 3.338631199999999808e+03 1.005747999999999998e+01
3.729199700000000121e+03 3.338631199999999808e+03 7.980879999999999974e+00
3.729355900000000020e+03 3.338631199999999808e+03 7.263510000000000133e+00
3.729473100000000159e+03 3.338631199999999808e+03 6.729470000000000063e+00
3.729629399999999805e+03 3.338631199999999808e+03 5.904069999999999929e+00
3.729785600000000159e+03 3.338631199999999808e+03 5.853390000000000093e+00
3.729941800000000057e+03 3.338631199999999808e+03 5.876599999999999824e+00
3.730098100000000159e+03 3.338631199999999808e+03 6.074950000000000294e+00
3.730254399999999805e+03 3.338631199999999808e+03 6.419279999999999653e+00
3.730410600000000159e+03 3.338631199999999808e+03 6.571550000000000225e+00
3.730527799999999843e+03 3.338631199999999808e+03 6.352299999999999613e+00
3.730684000000000196e+03 3.338631199999999808e+03 5.846700000000000230e+00
3.730840299999999843e+03 3.338631199999999808e+03 5.338619999999999699e+00
3.730996500000000196e+03 3.338631199999999808e+03 4.905100000000000016e+00
3.731152799999999843e+03 3.338631199999999808e+03 3.782919999999999838e+00
3.731309000000000196e+03 3.338631199999999808e+03 3.153979999999999784e+00
3.731465299999999843e+03 3.338631199999999808e+03 2.876069999999999904e+00
3.731621500000000196e+03 3.338631199999999808e+03 2.252369999999999983e+00
3.731738699999999881e+03 3.338631199999999808e+03 1.767549999999999955e+00
3.731894999999999982e+03 3.338631199999999808e+03 1.652330000000000076e+00
3.732051199999999881e+03 3.338631199999999808e+03 1.397529999999999939e+00
3.732207499999999982e+03 3.338631199999999808e+03 1.139480000000000048e+00
3.732363699999999881e+03 3.338631199999999808e+03 1.130589999999999984e+00
3.732519999999999982e+03 3.338631199999999808e+03 1.188620000000000010e+00
3.732637200000000121e+03 3.338631199999999808e+03 1.254969999999999919e+00
3.732793400000000020e+03 3.338631199999999808e+03 1.397499999999999964e+00
3.732949700000000121e+03 3.338631199999999808e+03 1.428369999999999918e+00
3.733105900000000020e+03 3.338631199999999808e+03 1.637250000000000094e+00
3.733262200000000121e+03 3.338631199999999808e+03 1.920979999999999910e+00
3.733418400000000020e+03 3.338631199999999808e+03 2.218589999999999840e+00
3.733574700000000121e+03 3.338631199999999808e+03 2.094819999999999904e+00
3.733730900000000020e+03 3.338631199999999808e+03 2.236250000000000071e+00
3.733887200000000121e+03 3.338631199999999808e+03 2.333509999999999973e+00
3.734004399999999805e+03 3.338631199999999808e+03 2.435919999999999863e+00
3.734160600000000159e+03 3.338631199999999808e+03 2.383000000000000007e+00
3.734316800000000057e+03 3.338631199999999808e+03 2.324510000000000076e+00
3.734473100000000159e+03 3.338631199999999808e+03 2.093319999999999848e+00
3.734629399999999805e+03 3.338631199999999808e+03 2.039610000000000145e+00
3.734785600000000159e+03 3.338631199999999808e+03 1.955920000000000103e+00
3.734902799999999843e+03 3.338631199999999808e+03 1.741689999999999960e+00
3.735059000000000196e+03 3.338631199999999808e+03 1.408800000000000052e+00
3.735215299999999843e+03 3.338631199999999808e+03 1.483600000000000030e+00
3.735371500000000196e+03 3.338631199999999808e+03 1.408870000000000067e+00
3.735527799999999843e+03 3.338631199999999808e+03 1.199419999999999931e+00
3.735684000000000196e+03 3.338631199999999808e+03 1.097290000000000099e+00
3.735840299999999843e+03 3.338631199999999808e+03 1.110139999999999905e+00
3.735957499999999982e+03 3.338631199999999808e+03 9.590999999999999526e-01
3.736152799999999843e+03 3.338631199999999808e+03 1.016839999999999966e+00
3.736269999999999982e+03 3.338631199999999808e+03 1.003440000000000110e+00
3.736426199999999881e+03 3.338631199999999808e+03 1.087630000000000097e+00
3.736582499999999982e+03 3.338631199999999808e+03 9.589699999999999891e-01
3.736738699999999881e+03 3.338631199999999808e+03 1.060810000000000031e+00
3.736894999999999982e+03 3.338631199999999808e+03 1.051919999999999966e+00
3.722988699999999881e+03 3.339178100000000086e+03 5.150000000000000064e-03
3.723144999999999982e+03 3.339178100000000086e+03 2.318999999999999881e-02
3.723301199999999881e+03 3.339178100000000086e+03 3.219999999999999946e-02
3.723457499999999982e+03 3.339178100000000086e+03 5.139999999999999604e-03
3.723613699999999881e+03 3.339178100000000086e+03 5.020999999999999769e-02
3.723769999999999982e+03 3.339178100000000086e+03 8.624999999999999334e-02
3.723887200000000121e+03 3.339178100000000086e+03 5.016999999999999932e-02
3.724043400000000020e+03 3.339178100000000086e+03 6.367000000000000437e-02
3.724199700000000121e+03 3.339178100000000086e+03 5.015000000000000013e-02
3.724355900000000020e+03 3.339178100000000086e+03 6.812999999999999612e-02
3.724512200000000121e+03 3.339178100000000086e+03 1.041799999999999948e-01
3.724668400000000020e+03 3.339178100000000086e+03 8.608000000000000373e-02
3.724824700000000121e+03 3.339178100000000086e+03 9.958000000000000185e-02
3.724941800000000057e+03 3.339178100000000086e+03 8.608000000000000373e-02
3.725098100000000159e+03 3.339178100000000086e+03 1.265799999999999981e-01
3.725254399999999805e+03 3.339178100000000086e+03 1.534600000000000131e-01
3.725410600000000159e+03 3.339178100000000086e+03 1.759999999999999898e-01
3.725566800000000057e+03 3.339178100000000086e+03 2.074300000000000033e-01
3.725723100000000159e+03 3.339178100000000086e+03 2.074400000000000133e-01
3.725879300000000057e+03 3.339178100000000086e+03 2.343999999999999972e-01
3.725996500000000196e+03 3.339178100000000086e+03 3.378099999999999992e-01
3.726152799999999843e+03 3.339178100000000086e+03 2.883700000000000152e-01
3.726309000000000196e+03 3.339178100000000086e+03 4.589900000000000091e-01
3.726465299999999843e+03 3.339178100000000086e+03 4.950200000000000156e-01
3.726621500000000196e+03 3.339178100000000086e+03 5.577400000000000135e-01
3.726777799999999843e+03 3.339178100000000086e+03 6.699500000000000455e-01
3.726934000000000196e+03 3.339178100000000086e+03 8.899099999999999788e-01
3.727090299999999843e+03 3.339178100000000086e+03 1.056030000000000024e+00
3.727207499999999982e+03 3.339178100000000086e+03 1.275749999999999940e+00
3.727363699999999881e+03 3.339178100000000086e+03 1.603699999999999903e+00
3.727519999999999982e+03 3.339178100000000086e+03 1.864079999999999959e+00
3.727676199999999881e+03 3.339178100000000086e+03 2.464910000000000156e+00
3.727832499999999982e+03 3.339178100000000086e+03 3.006380000000000052e+00
3.727988699999999881e+03 3.339178100000000086e+03 4.152519999999999989e+00
3.728144999999999982e+03 3.339178100000000086e+03 5.411870000000000402e+00
3.728262200000000121e+03 3.339178100000000086e+03 6.643259999999999721e+00
3.728418400000000020e+03 3.339178100000000086e+03 7.760760000000000325e+00
3.728574700000000121e+03 3.339178100000000086e+03 9.576700000000000657e+00
3.728730900000000020e+03 3.339178100000000086e+03 1.004100000000000037e+01
3.728887200000000121e+03 3.339178100000000086e+03 1.071227000000000018e+01
3.729043400000000020e+03 3.339178100000000086e+03 1.070476999999999990e+01
3.729199700000000121e+03 3.339178100000000086e+03 1.087034000000000056e+01
3.729355900000000020e+03 3.339178100000000086e+03 9.722649999999999793e+00
3.729473100000000159e+03 3.339178100000000086e+03 8.641460000000000363e+00
3.729629399999999805e+03 3.339178100000000086e+03 7.619460000000000122e+00
3.729785600000000159e+03 3.339178100000000086e+03 6.457790000000000141e+00
3.729941800000000057e+03 3.339178100000000086e+03 5.868850000000000122e+00
3.730098100000000159e+03 3.339178100000000086e+03 5.492130000000000400e+00
3.730254399999999805e+03 3.339178100000000086e+03 5.432210000000000427e+00
3.730410600000000159e+03 3.339178100000000086e+03 5.450990000000000002e+00
3.730527799999999843e+03 3.339178100000000086e+03 5.769239999999999924e+00
3.730684000000000196e+03 3.339178100000000086e+03 5.898340000000000138e+00
3.730840299999999843e+03 3.339178100000000086e+03 5.763200000000000323e+00
3.730996500000000196e+03 3.339178100000000086e+03 5.579690000000000261e+00
3.731152799999999843e+03 3.339178100000000086e+03 5.225850000000000328e+00
3.731309000000000196e+03 3.339178100000000086e+03 4.682170000000000165e+00
3.731465299999999843e+03 3.339178100000000086e+03 4.090480000000000338e+00
3.731621500000000196e+03 3.339178100000000086e+03 3.549300000000000122e+00
3.731738699999999881e+03 3.339178100000000086e+03 2.844199999999999839e+00
3.731894999999999982e+03 3.339178100000000086e+03 2.343690000000000051e+00
3.732051199999999881e+03 3.339178100000000086e+03 1.838600000000000012e+00
3.732207499999999982e+03 3.339178100000000086e+03 1.561609999999999943e+00
3.732363699999999881e+03 3.339178100000000086e+03 1.428069999999999951e+00
3.732519999999999982e+03 3.339178100000000086e+03 1.209009999999999918e+00
3.732637200000000121e+03 3.339178100000000086e+03 1.070589999999999931e+00
3.732793400000000020e+03 3.339178100000000086e+03 1.057010000000000005e+00
3.732949700000000121e+03 3.339178100000000086e+03 1.199989999999999890e+00
3.733105900000000020e+03 3.339178100000000086e+03 1.177119999999999944e+00
3.733262200000000121e+03 3.339178100000000086e+03 1.132449999999999957e+00
3.733418400000000020e+03 3.339178100000000086e+03 1.479190000000000005e+00
3.733574700000000121e+03 3.339178100000000086e+03 1.390370000000000106e+00
3.733730900000000020e+03 3.339178100000000086e+03 1.305220000000000047e+00
3.733887200000000121e+03 3.339178100000000086e+03 1.750750000000000028e+00
3.734004399999999805e+03 3.339178100000000086e+03 1.968609999999999971e+00
3.734160600000000159e+03 3.339178100000000086e+03 1.898279999999999967e+00
3.734316800000000057e+03 3.339178100000000086e+03 1.803819999999999979e+00
3.734473100000000159e+03 3.339178100000000086e+03 1.875010000000000066e+00
3.734629399999999805e+03 3.339178100000000086e+03 1.936819999999999986e+00
3.734785600000000159e+03 3.339178100000000086e+03 1.928199999999999914e+00
3.734902799999999843e+03 3.339178100000000086e+03 1.847709999999999964e+00
3.735059000000000196e+03 3.339178100000000086e+03 1.634039999999999937e+00
3.735215299999999843e+03 3.339178100000000086e+03 1.549090000000000078e+00
3.735371500000000196e+03 3.339178100000000086e+03 1.482140000000000013e+00
3.735527799999999843e+03 3.339178100000000086e+03 1.290040000000000076e+00
3.735684000000000196e+03 3.339178100000000086e+03 1.267700000000000049e+00
3.735840299999999843e+03 3.339178100000000086e+03 1.151880000000000015e+00
3.735957499999999982e+03 3.339178100000000086e+03 1.036340000000000039e+00
3.736152799999999843e+03 3.339178100000000086e+03 9.252099999999999769e-01
3.736269999999999982e+03 3.339178100000000086e+03 1.102950000000000097e+00
3.736426199999999881e+03 3.339178100000000086e+03 8.897000000000000464e-01
3.736582499999999982e+03 3.339178100000000086e+03 9.028899999999999704e-01
3.736738699999999881e+03 3.339178100000000086e+03 8.893600000000000394e-01
3.736894999999999982e+03 3.339178100000000086e+03 8.625399999999999734e-01
3.722988699999999881e+03 3.339646900000000187e+03 3.685000000000000081e-02
3.723144999999999982e+03 3.339646900000000187e+03 2.778999999999999873e-02
3.723301199999999881e+03 3.339646900000000187e+03 2.325999999999999943e-02
3.723457499999999982e+03 3.339646900000000187e+03 2.777999999999999914e-02
3.723613699999999881e+03 3.339646900000000187e+03 3.228999999999999926e-02
3.723769999999999982e+03 3.339646900000000187e+03 3.679999999999999938e-02
3.723887200000000121e+03 3.339646900000000187e+03 3.227000000000000007e-02
3.724043400000000020e+03 3.339646900000000187e+03 5.031000000000000055e-02
3.724199700000000121e+03 3.339646900000000187e+03 4.129000000000000031e-02
3.724355900000000020e+03 3.339646900000000187e+03 5.029999999999999749e-02
3.724512200000000121e+03 3.339646900000000187e+03 8.187999999999999445e-02
3.724668400000000020e+03 3.339646900000000187e+03 5.478999999999999843e-02
3.724824700000000121e+03 3.339646900000000187e+03 4.574999999999999900e-02
3.724941800000000057e+03 3.339646900000000187e+03 8.182000000000000384e-02
3.725098100000000159e+03 3.339646900000000187e+03 1.088200000000000001e-01
3.725254399999999805e+03 3.339646900000000187e+03 1.088100000000000039e-01
3.725410600000000159e+03 3.339646900000000187e+03 1.222700000000000037e-01
3.725566800000000057e+03 3.339646900000000187e+03 1.628699999999999870e-01
3.725723100000000159e+03 3.339646900000000187e+03 1.132900000000000018e-01
3.725879300000000057e+03 3.339646900000000187e+03 1.898299999999999987e-01
3.725996500000000196e+03 3.339646900000000187e+03 2.528699999999999837e-01
3.726152799999999843e+03 3.339646900000000187e+03 2.213700000000000112e-01
3.726309000000000196e+03 3.339646900000000187e+03 3.248400000000000176e-01
3.726465299999999843e+03 3.339646900000000187e+03 3.878099999999999881e-01
3.726621500000000196e+03 3.339646900000000187e+03 4.191400000000000126e-01
3.726777799999999843e+03 3.339646900000000187e+03 4.733299999999999730e-01
3.726934000000000196e+03 3.339646900000000187e+03 4.730199999999999960e-01
3.727090299999999843e+03 3.339646900000000187e+03 5.854800000000000004e-01
3.727207499999999982e+03 3.339646900000000187e+03 7.384800000000000253e-01
3.727363699999999881e+03 3.339646900000000187e+03 1.025900000000000034e+00
3.727519999999999982e+03 3.339646900000000187e+03 1.129399999999999959e+00
3.727676199999999881e+03 3.339646900000000187e+03 1.367169999999999996e+00
3.727832499999999982e+03 3.339646900000000187e+03 1.542960000000000109e+00
3.727988699999999881e+03 3.339646900000000187e+03 1.762930000000000108e+00
3.728144999999999982e+03 3.339646900000000187e+03 2.099489999999999856e+00
3.728262200000000121e+03 3.339646900000000187e+03 2.800139999999999851e+00
3.728418400000000020e+03 3.339646900000000187e+03 3.492579999999999796e+00
3.728574700000000121e+03 3.339646900000000187e+03 4.560620000000000118e+00
3.728730900000000020e+03 3.339646900000000187e+03 5.616290000000000227e+00
3.728887200000000121e+03 3.339646900000000187e+03 6.983399999999999608e+00
3.729043400000000020e+03 3.339646900000000187e+03 8.167260000000000630e+00
3.729199700000000121e+03 3.339646900000000187e+03 9.208619999999999806e+00
3.729355900000000020e+03 3.339646900000000187e+03 9.854119999999999990e+00
3.729473100000000159e+03 3.339646900000000187e+03 9.452090000000000103e+00
3.729629399999999805e+03 3.339646900000000187e+03 9.825839999999999463e+00
3.729785600000000159e+03 3.339646900000000187e+03 8.445119999999999294e+00
3.729941800000000057e+03 3.339646900000000187e+03 7.335399999999999920e+00
3.730098100000000159e+03 3.339646900000000187e+03 6.950650000000000439e+00
3.730254399999999805e+03 3.339646900000000187e+03 6.188609999999999722e+00
3.730410600000000159e+03 3.339646900000000187e+03 5.371419999999999639e+00
3.730527799999999843e+03 3.339646900000000187e+03 4.920580000000000176e+00
3.730684000000000196e+03 3.339646900000000187e+03 4.570190000000000197e+00
3.730840299999999843e+03 3.339646900000000187e+03 4.639039999999999608e+00
3.730996500000000196e+03 3.339646900000000187e+03 4.804389999999999716e+00
3.731152799999999843e+03 3.339646900000000187e+03 4.824580000000000091e+00
3.731309000000000196e+03 3.339646900000000187e+03 5.160820000000000185e+00
3.731465299999999843e+03 3.339646900000000187e+03 4.609189999999999898e+00
3.731621500000000196e+03 3.339646900000000187e+03 4.742429999999999701e+00
3.731738699999999881e+03 3.339646900000000187e+03 3.914750000000000174e+00
3.731894999999999982e+03 3.339646900000000187e+03 3.537790000000000212e+00
3.732051199999999881e+03 3.339646900000000187e+03 2.860990000000000144e+00
3.732207499999999982e+03 3.339646900000000187e+03 2.280130000000000212e+00
3.732363699999999881e+03 3.339646900000000187e+03 2.150430000000000064e+00
3.732519999999999982e+03 3.339646900000000187e+03 1.662870000000000070e+00
3.732637200000000121e+03 3.339646900000000187e+03 1.345529999999999893e+00
3.732793400000000020e+03 3.339646900000000187e+03 1.068159999999999998e+00
3.732949700000000121e+03 3.339646900000000187e+03 1.130789999999999962e+00
3.733105900000000020e+03 3.339646900000000187e+03 9.826500000000000234e-01
3.733262200000000121e+03 3.339646900000000187e+03 9.743000000000000549e-01
3.733418400000000020e+03 3.339646900000000187e+03 9.112500000000000044e-01
3.733574700000000121e+03 3.339646900000000187e+03 1.063530000000000086e+00
3.733730900000000020e+03 3.339646900000000187e+03 1.013919999999999932e+00
3.733887200000000121e+03 3.339646900000000187e+03 1.089630000000000098e+00
3.734004399999999805e+03 3.339646900000000187e+03 1.356840000000000046e+00
3.734160600000000159e+03 3.339646900000000187e+03 1.366409999999999902e+00
3.734316800000000057e+03 3.339646900000000187e+03 1.361599999999999921e+00
3.734473100000000159e+03 3.339646900000000187e+03 1.633620000000000072e+00
3.734629399999999805e+03 3.339646900000000187e+03 1.423049999999999926e+00
3.734785600000000159e+03 3.339646900000000187e+03 1.611040000000000028e+00
3.734902799999999843e+03 3.339646900000000187e+03 1.727519999999999945e+00
3.735059000000000196e+03 3.339646900000000187e+03 1.709319999999999951e+00
3.735215299999999843e+03 3.339646900000000187e+03 1.486070000000000002e+00
3.735371500000000196e+03 3.339646900000000187e+03 1.427650000000000086e+00
3.735527799999999843e+03 3.339646900000000187e+03 1.347380000000000022e+00
3.735684000000000196e+03 3.339646900000000187e+03 1.150579999999999936e+00
3.735840299999999843e+03 3.339646900000000187e+03 1.150609999999999911e+00
3.735957499999999982e+03 3.339646900000000187e+03 9.768299999999999761e-01
3.736152799999999843e+03 3.339646900000000187e+03 9.457100000000000506e-01
3.736269999999999982e+03 3.339646900000000187e+03 7.763099999999999445e-01
3.736426199999999881e+03 3.339646900000000187e+03 8.296900000000000386e-01
3.736582499999999982e+03 3.339646900000000187e+03 7.805199999999999916e-01
3.736738699999999881e+03 3.339646900000000187e+03 6.337399999999999700e-01
3.736894999999999982e+03 3.339646900000000187e+03 6.779300000000000326e-01
3.722988699999999881e+03 3.340115600000000086e+03 -3.799999999999999992e-03
3.723144999999999982e+03 3.340115600000000086e+03 2.792000000000000037e-02
3.723301199999999881e+03 3.340115600000000086e+03 5.056999999999999690e-02
3.723457499999999982e+03 3.340115600000000086e+03 5.259999999999999919e-03
3.723613699999999881e+03 3.340115600000000086e+03 3.243000000000000049e-02
3.723769999999999982e+03 3.340115600000000086e+03 1.430000000000000021e-02
3.723887200000000121e+03 3.340115600000000086e+03 9.769999999999999171e-03
3.724043400000000020e+03 3.340115600000000086e+03 4.145999999999999686e-02
3.724199700000000121e+03 3.340115600000000086e+03 5.503000000000000252e-02
3.724355900000000020e+03 3.340115600000000086e+03 5.954000000000000264e-02
3.724512200000000121e+03 3.340115600000000086e+03 4.592999999999999861e-02
3.724668400000000020e+03 3.340115600000000086e+03 7.761999999999999456e-02
3.724824700000000121e+03 3.340115600000000086e+03 6.403000000000000358e-02
3.724941800000000057e+03 3.340115600000000086e+03 1.002200000000000035e-01
3.725098100000000159e+03 3.340115600000000086e+03 8.207000000000000406e-02
3.725254399999999805e+03 3.340115600000000086e+03 1.363399999999999890e-01
3.725410600000000159e+03 3.340115600000000086e+03 1.137399999999999939e-01
3.725566800000000057e+03 3.340115600000000086e+03 1.769499999999999962e-01
3.725723100000000159e+03 3.340115600000000086e+03 1.407899999999999985e-01
3.725879300000000057e+03 3.340115600000000086e+03 1.272300000000000098e-01
3.725996500000000196e+03 3.340115600000000086e+03 2.176099999999999979e-01
3.726152799999999843e+03 3.340115600000000086e+03 1.995599999999999874e-01
3.726309000000000196e+03 3.340115600000000086e+03 1.813599999999999934e-01
3.726465299999999843e+03 3.340115600000000086e+03 1.993499999999999994e-01
3.726621500000000196e+03 3.340115600000000086e+03 2.535499999999999976e-01
3.726777799999999843e+03 3.340115600000000086e+03 2.986800000000000010e-01
3.726934000000000196e+03 3.340115600000000086e+03 3.662900000000000045e-01
3.727090299999999843e+03 3.340115600000000086e+03 3.617199999999999860e-01
3.727207499999999982e+03 3.340115600000000086e+03 4.880900000000000238e-01
3.727363699999999881e+03 3.340115600000000086e+03 5.195100000000000273e-01
3.727519999999999982e+03 3.340115600000000086e+03 6.051999999999999602e-01
3.727676199999999881e+03 3.340115600000000086e+03 8.397099999999999564e-01
3.727832499999999982e+03 3.340115600000000086e+03 8.619999999999999885e-01
3.727988699999999881e+03 3.340115600000000086e+03 9.247699999999999809e-01
3.728144999999999982e+03 3.340115600000000086e+03 1.271940000000000071e+00
3.728262200000000121e+03 3.340115600000000086e+03 1.375240000000000018e+00
3.728418400000000020e+03 3.340115600000000086e+03 1.613839999999999941e+00
3.728574700000000121e+03 3.340115600000000086e+03 2.136239999999999917e+00
3.728730900000000020e+03 3.340115600000000086e+03 2.438379999999999992e+00
3.728887200000000121e+03 3.340115600000000086e+03 3.256699999999999928e+00
3.729043400000000020e+03 3.340115600000000086e+03 3.935770000000000213e+00
3.729199700000000121e+03 3.340115600000000086e+03 4.910779999999999923e+00
3.729355900000000020e+03 3.340115600000000086e+03 5.787130000000000329e+00
3.729473100000000159e+03 3.340115600000000086e+03 7.122869999999999813e+00
3.729629399999999805e+03 3.340115600000000086e+03 7.777389999999999581e+00
3.729785600000000159e+03 3.340115600000000086e+03 8.784850000000000492e+00
3.729941800000000057e+03 3.340115600000000086e+03 8.783239999999999270e+00
3.730098100000000159e+03 3.340115600000000086e+03 8.336740000000000705e+00
3.730254399999999805e+03 3.340115600000000086e+03 7.330510000000000304e+00
3.730410600000000159e+03 3.340115600000000086e+03 7.211020000000000429e+00
3.730527799999999843e+03 3.340115600000000086e+03 6.271569999999999645e+00
3.730684000000000196e+03 3.340115600000000086e+03 5.511899999999999800e+00
3.730840299999999843e+03 3.340115600000000086e+03 4.953660000000000174e+00
3.730996500000000196e+03 3.340115600000000086e+03 4.432229999999999670e+00
3.731152799999999843e+03 3.340115600000000086e+03 4.265310000000000379e+00
3.731309000000000196e+03 3.340115600000000086e+03 4.041330000000000311e+00
3.731465299999999843e+03 3.340115600000000086e+03 4.090679999999999872e+00
3.731621500000000196e+03 3.340115600000000086e+03 4.229169999999999874e+00
3.731738699999999881e+03 3.340115600000000086e+03 4.044010000000000105e+00
3.731894999999999982e+03 3.340115600000000086e+03 3.761179999999999968e+00
3.732051199999999881e+03 3.340115600000000086e+03 3.573189999999999866e+00
3.732207499999999982e+03 3.340115600000000086e+03 3.193890000000000118e+00
3.732363699999999881e+03 3.340115600000000086e+03 2.763710000000000111e+00
3.732519999999999982e+03 3.340115600000000086e+03 2.511589999999999989e+00
3.732637200000000121e+03 3.340115600000000086e+03 2.211300000000000043e+00
3.732793400000000020e+03 3.340115600000000086e+03 1.783390000000000031e+00
3.732949700000000121e+03 3.340115600000000086e+03 1.406930000000000014e+00
3.733105900000000020e+03 3.340115600000000086e+03 1.205300000000000038e+00
3.733262200000000121e+03 3.340115600000000086e+03 1.039260000000000073e+00
3.733418400000000020e+03 3.340115600000000086e+03 9.495900000000000452e-01
3.733574700000000121e+03 3.340115600000000086e+03 8.869899999999999451e-01
3.733730900000000020e+03 3.340115600000000086e+03 8.326599999999999557e-01
3.733887200000000121e+03 3.340115600000000086e+03 8.551299999999999457e-01
3.734004399999999805e+03 3.340115600000000086e+03 7.568899999999999517e-01
3.734160600000000159e+03 3.340115600000000086e+03 8.462300000000000377e-01
3.734316800000000057e+03 3.340115600000000086e+03 8.864300000000000512e-01
3.734473100000000159e+03 3.340115600000000086e+03 9.754399999999999737e-01
3.734629399999999805e+03 3.340115600000000086e+03 1.145569999999999977e+00
3.734785600000000159e+03 3.340115600000000086e+03 1.141010000000000080e+00
3.734902799999999843e+03 3.340115600000000086e+03 1.140900000000000025e+00
3.735059000000000196e+03 3.340115600000000086e+03 1.229540000000000077e+00
3.735215299999999843e+03 3.340115600000000086e+03 1.149589999999999890e+00
3.735371500000000196e+03 3.340115600000000086e+03 1.439829999999999943e+00
3.735527799999999843e+03 3.340115600000000086e+03 1.296310000000000073e+00
3.735684000000000196e+03 3.340115600000000086e+03 1.237900000000000000e+00
3.735840299999999843e+03 3.340115600000000086e+03 1.077050000000000063e+00
3.735957499999999982e+03 3.340115600000000086e+03 1.116999999999999993e+00
3.736152799999999843e+03 3.340115600000000086e+03 1.085820000000000007e+00
3.736269999999999982e+03 3.340115600000000086e+03 9.560800000000000409e-01
3.736426199999999881e+03 3.340115600000000086e+03 9.648700000000000054e-01
3.736582499999999982e+03 3.340115600000000086e+03 8.130699999999999594e-01
3.736738699999999881e+03 3.340115600000000086e+03 8.356400000000000494e-01
3.736894999999999982e+03 3.340115600000000086e+03 7.370400000000000285e-01
3.722988699999999881e+03 3.340584400000000187e+03 1.890999999999999973e-02
3.723144999999999982e+03 3.340584400000000187e+03 5.068999999999999895e-02
3.723301199999999881e+03 3.340584400000000187e+03 2.799000000000000099e-02
3.723457499999999982e+03 3.340584400000000187e+03 2.343999999999999903e-02
3.723613699999999881e+03 3.340584400000000187e+03 4.157999999999999891e-02
3.723769999999999982e+03 3.340584400000000187e+03 4.155999999999999972e-02
3.723887200000000121e+03 3.340584400000000187e+03 2.341000000000000025e-02
3.724043400000000020e+03 3.340584400000000187e+03 1.887000000000000136e-02
3.724199700000000121e+03 3.340584400000000187e+03 4.154999999999999666e-02
3.724355900000000020e+03 3.340584400000000187e+03 4.154000000000000054e-02
3.724512200000000121e+03 3.340584400000000187e+03 1.887000000000000136e-02
3.724668400000000020e+03 3.340584400000000187e+03 5.510000000000000314e-02
3.724824700000000121e+03 3.340584400000000187e+03 5.056999999999999690e-02
3.724941800000000057e+03 3.340584400000000187e+03 7.321999999999999342e-02
3.725098100000000159e+03 3.340584400000000187e+03 1.185299999999999965e-01
3.725254399999999805e+03 3.340584400000000187e+03 9.131000000000000227e-02
3.725410600000000159e+03 3.340584400000000187e+03 5.507000000000000089e-02
3.725566800000000057e+03 3.340584400000000187e+03 8.676000000000000378e-02
3.725723100000000159e+03 3.340584400000000187e+03 8.676000000000000378e-02
3.725879300000000057e+03 3.340584400000000187e+03 1.320300000000000085e-01
3.725996500000000196e+03 3.340584400000000187e+03 1.681999999999999884e-01
3.726152799999999843e+03 3.340584400000000187e+03 1.320099999999999885e-01
3.726309000000000196e+03 3.340584400000000187e+03 1.681699999999999862e-01
3.726465299999999843e+03 3.340584400000000187e+03 1.771500000000000019e-01
3.726621500000000196e+03 3.340584400000000187e+03 2.224099999999999966e-01
3.726777799999999843e+03 3.340584400000000187e+03 3.083600000000000230e-01
3.726934000000000196e+03 3.340584400000000187e+03 2.856400000000000050e-01
3.727090299999999843e+03 3.340584400000000187e+03 3.805700000000000194e-01
3.727207499999999982e+03 3.340584400000000187e+03 2.901699999999999835e-01
3.727363699999999881e+03 3.340584400000000187e+03 3.216499999999999915e-01
3.727519999999999982e+03 3.340584400000000187e+03 4.164800000000000169e-01
3.727676199999999881e+03 3.340584400000000187e+03 4.209300000000000264e-01
3.727832499999999982e+03 3.340584400000000187e+03 5.383799999999999697e-01
3.727988699999999881e+03 3.340584400000000187e+03 6.103899999999999881e-01
3.728144999999999982e+03 3.340584400000000187e+03 6.462200000000000166e-01
3.728262200000000121e+03 3.340584400000000187e+03 7.277299999999999880e-01
3.728418400000000020e+03 3.340584400000000187e+03 8.584699999999999553e-01
3.728574700000000121e+03 3.340584400000000187e+03 1.138490000000000002e+00
3.728730900000000020e+03 3.340584400000000187e+03 1.128940000000000055e+00
3.728887200000000121e+03 3.340584400000000187e+03 1.526010000000000089e+00
3.729043400000000020e+03 3.340584400000000187e+03 1.733049999999999979e+00
3.729199700000000121e+03 3.340584400000000187e+03 2.247679999999999900e+00
3.729355900000000020e+03 3.340584400000000187e+03 2.638220000000000010e+00
3.729473100000000159e+03 3.340584400000000187e+03 3.355259999999999909e+00
3.729629399999999805e+03 3.340584400000000187e+03 4.062439999999999607e+00
3.729785600000000159e+03 3.340584400000000187e+03 5.019490000000000229e+00
3.729941800000000057e+03 3.340584400000000187e+03 6.124979999999999869e+00
3.730098100000000159e+03 3.340584400000000187e+03 7.044410000000000061e+00
3.730254399999999805e+03 3.340584400000000187e+03 7.441279999999999895e+00
3.730410600000000159e+03 3.340584400000000187e+03 7.515990000000000393e+00
3.730527799999999843e+03 3.340584400000000187e+03 7.487190000000000012e+00
3.730684000000000196e+03 3.340584400000000187e+03 7.186580000000000190e+00
3.730840299999999843e+03 3.340584400000000187e+03 6.318839999999999790e+00
3.730996500000000196e+03 3.340584400000000187e+03 5.399020000000000152e+00
3.731152799999999843e+03 3.340584400000000187e+03 4.859799999999999898e+00
3.731309000000000196e+03 3.340584400000000187e+03 4.223119999999999763e+00
3.731465299999999843e+03 3.340584400000000187e+03 3.831859999999999822e+00
3.731621500000000196e+03 3.340584400000000187e+03 3.458089999999999886e+00
3.731738699999999881e+03 3.340584400000000187e+03 3.786750000000000060e+00
3.731894999999999982e+03 3.340584400000000187e+03 3.489329999999999821e+00
3.732051199999999881e+03 3.340584400000000187e+03 3.488500000000000156e+00
3.732207499999999982e+03 3.340584400000000187e+03 3.461310000000000109e+00
3.732363699999999881e+03 3.340584400000000187e+03 3.088189999999999991e+00
3.732519999999999982e+03 3.340584400000000187e+03 3.181779999999999831e+00
3.732637200000000121e+03 3.340584400000000187e+03 2.745410000000000128e+00
3.732793400000000020e+03 3.340584400000000187e+03 2.520439999999999792e+00
3.732949700000000121e+03 3.340584400000000187e+03 2.075279999999999792e+00
3.733105900000000020e+03 3.340584400000000187e+03 1.684560000000000057e+00
3.733262200000000121e+03 3.340584400000000187e+03 1.414500000000000091e+00
3.733418400000000020e+03 3.340584400000000187e+03 1.131490000000000107e+00
3.733574700000000121e+03 3.340584400000000187e+03 1.055399999999999894e+00
3.733730900000000020e+03 3.340584400000000187e+03 9.113599999999999479e-01
3.733887200000000121e+03 3.340584400000000187e+03 8.707599999999999785e-01
3.734004399999999805e+03 3.340584400000000187e+03 7.408700000000000285e-01
3.734160600000000159e+03 3.340584400000000187e+03 6.284899999999999931e-01
3.734316800000000057e+03 3.340584400000000187e+03 6.509800000000000031e-01
3.734473100000000159e+03 3.340584400000000187e+03 7.584699999999999775e-01
3.734629399999999805e+03 3.340584400000000187e+03 6.505800000000000471e-01
3.734785600000000159e+03 3.340584400000000187e+03 7.358299999999999841e-01
3.734902799999999843e+03 3.340584400000000187e+03 7.134800000000000031e-01
3.735059000000000196e+03 3.340584400000000187e+03 8.970299999999999940e-01
3.735215299999999843e+03 3.340584400000000187e+03 9.864600000000000035e-01
3.735371500000000196e+03 3.340584400000000187e+03 9.728999999999999870e-01
3.735527799999999843e+03 3.340584400000000187e+03 1.008420000000000094e+00
3.735684000000000196e+03 3.340584400000000187e+03 1.062079999999999913e+00
3.735840299999999843e+03 3.340584400000000187e+03 1.030939999999999968e+00
3.735957499999999982e+03 3.340584400000000187e+03 8.737700000000000466e-01
3.736152799999999843e+03 3.340584400000000187e+03 1.021470000000000100e+00
3.736269999999999982e+03 3.340584400000000187e+03 1.052959999999999896e+00
3.736426199999999881e+03 3.340584400000000187e+03 8.957000000000000517e-01
3.736582499999999982e+03 3.340584400000000187e+03 8.110899999999999777e-01
3.736738699999999881e+03 3.340584400000000187e+03 7.300900000000000167e-01
3.736894999999999982e+03 3.340584400000000187e+03 7.209200000000000053e-01
3.722988699999999881e+03 3.341053100000000086e+03 5.349999999999999721e-03
3.723144999999999982e+03 3.341053100000000086e+03 3.266999999999999765e-02
3.723301199999999881e+03 3.341053100000000086e+03 3.719999999999999696e-02
3.723457499999999982e+03 3.341053100000000086e+03 4.173000000000000320e-02
3.723613699999999881e+03 3.341053100000000086e+03 1.898999999999999994e-02
3.723769999999999982e+03 3.341053100000000086e+03 4.170999999999999708e-02
3.723887200000000121e+03 3.341053100000000086e+03 1.440999999999999920e-02
3.724043400000000020e+03 3.341053100000000086e+03 3.259000000000000091e-02
3.724199700000000121e+03 3.341053100000000086e+03 3.257999999999999785e-02
3.724355900000000020e+03 3.341053100000000086e+03 7.800999999999999601e-02
3.724512200000000121e+03 3.341053100000000086e+03 3.257000000000000173e-02
3.724668400000000020e+03 3.341053100000000086e+03 4.619000000000000189e-02
3.724824700000000121e+03 3.341053100000000086e+03 5.072000000000000119e-02
3.724941800000000057e+03 3.341053100000000086e+03 4.617000000000000270e-02
3.725098100000000159e+03 3.341053100000000086e+03 6.887000000000000066e-02
3.725254399999999805e+03 3.341053100000000086e+03 8.698999999999999788e-02
3.725410600000000159e+03 3.341053100000000086e+03 7.792000000000000315e-02
3.725566800000000057e+03 3.341053100000000086e+03 8.699999999999999400e-02
3.725723100000000159e+03 3.341053100000000086e+03 7.335999999999999466e-02
3.725879300000000057e+03 3.341053100000000086e+03 1.005599999999999966e-01
3.725996500000000196e+03 3.341053100000000086e+03 1.096499999999999975e-01
3.726152799999999843e+03 3.341053100000000086e+03 1.096199999999999952e-01
3.726309000000000196e+03 3.341053100000000086e+03 1.594500000000000084e-01
3.726465299999999843e+03 3.341053100000000086e+03 1.820900000000000019e-01
3.726621500000000196e+03 3.341053100000000086e+03 1.593900000000000039e-01
3.726777799999999843e+03 3.341053100000000086e+03 1.684299999999999964e-01
3.726934000000000196e+03 3.341053100000000086e+03 2.227699999999999958e-01
3.727090299999999843e+03 3.341053100000000086e+03 2.725500000000000145e-01
3.727207499999999982e+03 3.341053100000000086e+03 2.453700000000000048e-01
3.727363699999999881e+03 3.341053100000000086e+03 2.815500000000000225e-01
3.727519999999999982e+03 3.341053100000000086e+03 2.860500000000000265e-01
3.727676199999999881e+03 3.341053100000000086e+03 3.810799999999999743e-01
3.727832499999999982e+03 3.341053100000000086e+03 3.628199999999999759e-01
3.727988699999999881e+03 3.341053100000000086e+03 3.945199999999999818e-01
3.728144999999999982e+03 3.341053100000000086e+03 4.801699999999999857e-01
3.728262200000000121e+03 3.341053100000000086e+03 5.074699999999999767e-01
3.728418400000000020e+03 3.341053100000000086e+03 6.158500000000000085e-01
3.728574700000000121e+03 3.341053100000000086e+03 7.601700000000000124e-01
3.728730900000000020e+03 3.341053100000000086e+03 7.287400000000000544e-01
3.728887200000000121e+03 3.341053100000000086e+03 8.596700000000000452e-01
3.729043400000000020e+03 3.341053100000000086e+03 9.767900000000000471e-01
3.729199700000000121e+03 3.341053100000000086e+03 1.288300000000000001e+00
3.729355900000000020e+03 3.341053100000000086e+03 1.347220000000000084e+00
3.729473100000000159e+03 3.341053100000000086e+03 1.689899999999999958e+00
3.729629399999999805e+03 3.341053100000000086e+03 1.824680000000000080e+00
3.729785600000000159e+03 3.341053100000000086e+03 2.392759999999999998e+00
3.729941800000000057e+03 3.341053100000000086e+03 3.007330000000000059e+00
3.730098100000000159e+03 3.341053100000000086e+03 3.489349999999999952e+00
3.730254399999999805e+03 3.341053100000000086e+03 4.158030000000000115e+00
3.730410600000000159e+03 3.341053100000000086e+03 5.229809999999999626e+00
3.730527799999999843e+03 3.341053100000000086e+03 6.221490000000000187e+00
3.730684000000000196e+03 3.341053100000000086e+03 6.678469999999999906e+00
3.730840299999999843e+03 3.341053100000000086e+03 6.407210000000000072e+00
3.730996500000000196e+03 3.341053100000000086e+03 6.604210000000000136e+00
3.731152799999999843e+03 3.341053100000000086e+03 5.869679999999999787e+00
3.731309000000000196e+03 3.341053100000000086e+03 5.375790000000000290e+00
3.731465299999999843e+03 3.341053100000000086e+03 5.033400000000000318e+00
3.731621500000000196e+03 3.341053100000000086e+03 4.105979999999999741e+00
3.731738699999999881e+03 3.341053100000000086e+03 3.651170000000000027e+00
3.731894999999999982e+03 3.341053100000000086e+03 3.416279999999999983e+00
3.732051199999999881e+03 3.341053100000000086e+03 3.023489999999999789e+00
3.732207499999999982e+03 3.341053100000000086e+03 2.797909999999999897e+00
3.732363699999999881e+03 3.341053100000000086e+03 2.827949999999999964e+00
3.732519999999999982e+03 3.341053100000000086e+03 2.990860000000000074e+00
3.732637200000000121e+03 3.341053100000000086e+03 2.896020000000000039e+00
3.732793400000000020e+03 3.341053100000000086e+03 2.827379999999999782e+00
3.732949700000000121e+03 3.341053100000000086e+03 2.421689999999999898e+00
3.733105900000000020e+03 3.341053100000000086e+03 2.301219999999999821e+00
3.733262200000000121e+03 3.341053100000000086e+03 2.061700000000000088e+00
3.733418400000000020e+03 3.341053100000000086e+03 1.742729999999999890e+00
3.733574700000000121e+03 3.341053100000000086e+03 1.503430000000000044e+00
3.733730900000000020e+03 3.341053100000000086e+03 1.260369999999999990e+00
3.733887200000000121e+03 3.341053100000000086e+03 9.583700000000000552e-01
3.734004399999999805e+03 3.341053100000000086e+03 9.448999999999999622e-01
3.734160600000000159e+03 3.341053100000000086e+03 7.470299999999999718e-01
3.734316800000000057e+03 3.341053100000000086e+03 6.526999999999999469e-01
3.734473100000000159e+03 3.341053100000000086e+03 7.155700000000000394e-01
3.734629399999999805e+03 3.341053100000000086e+03 5.984800000000000120e-01
3.734785600000000159e+03 3.341053100000000086e+03 5.760600000000000165e-01
3.734902799999999843e+03 3.341053100000000086e+03 5.399199999999999555e-01
3.735059000000000196e+03 3.341053100000000086e+03 6.343100000000000405e-01
3.735215299999999843e+03 3.341053100000000086e+03 6.343400000000000150e-01
3.735371500000000196e+03 3.341053100000000086e+03 7.598500000000000254e-01
3.735527799999999843e+03 3.341053100000000086e+03 7.104200000000000514e-01
3.735684000000000196e+03 3.341053100000000086e+03 6.610200000000000520e-01
3.735840299999999843e+03 3.341053100000000086e+03 6.880399999999999849e-01
3.735957499999999982e+03 3.341053100000000086e+03 8.041899999999999604e-01
3.736152799999999843e+03 3.341053100000000086e+03 9.660900000000000043e-01
3.736269999999999982e+03 3.341053100000000086e+03 8.808899999999999508e-01
3.736426199999999881e+03 3.341053100000000086e+03 9.119399999999999729e-01
3.736582499999999982e+03 3.341053100000000086e+03 7.232199999999999740e-01
3.736738699999999881e+03 3.341053100000000086e+03 7.635800000000000365e-01
3.736894999999999982e+03 3.341053100000000086e+03 6.871399999999999730e-01
3.722988699999999881e+03 3.341521900000000187e+03 1.452999999999999951e-02
3.723144999999999982e+03 3.341521900000000187e+03 3.278999999999999970e-02
3.723301199999999881e+03 3.341521900000000187e+03 2.365000000000000088e-02
3.723457499999999982e+03 3.341521900000000187e+03 4.188000000000000056e-02
3.723613699999999881e+03 3.341521900000000187e+03 4.188999999999999668e-02
3.723769999999999982e+03 3.341521900000000187e+03 2.817000000000000060e-02
3.723887200000000121e+03 3.341521900000000187e+03 5.380000000000000233e-03
3.724043400000000020e+03 3.341521900000000187e+03 9.939999999999999183e-03
3.724199700000000121e+03 3.341521900000000187e+03 4.180999999999999994e-02
3.724355900000000020e+03 3.341521900000000187e+03 3.269999999999999990e-02
3.724512200000000121e+03 3.341521900000000187e+03 4.179000000000000076e-02
3.724668400000000020e+03 3.341521900000000187e+03 5.544999999999999929e-02
3.724824700000000121e+03 3.341521900000000187e+03 5.999000000000000166e-02
3.724941800000000057e+03 3.341521900000000187e+03 3.264999999999999847e-02
3.725098100000000159e+03 3.341521900000000187e+03 4.632000000000000006e-02
3.725254399999999805e+03 3.341521900000000187e+03 6.902999999999999414e-02
3.725410600000000159e+03 3.341521900000000187e+03 1.898000000000000034e-02
3.725566800000000057e+03 3.341521900000000187e+03 8.719000000000000361e-02
3.725723100000000159e+03 3.341521900000000187e+03 6.900000000000000577e-02
3.725879300000000057e+03 3.341521900000000187e+03 5.079000000000000181e-02
3.725996500000000196e+03 3.341521900000000187e+03 8.712000000000000299e-02
3.726152799999999843e+03 3.341521900000000187e+03 8.711000000000000687e-02
3.726309000000000196e+03 3.341521900000000187e+03 1.507100000000000106e-01
3.726465299999999843e+03 3.341521900000000187e+03 1.597800000000000054e-01
3.726621500000000196e+03 3.341521900000000187e+03 1.370399999999999952e-01
3.726777799999999843e+03 3.341521900000000187e+03 2.052200000000000135e-01
3.726934000000000196e+03 3.341521900000000187e+03 1.869500000000000051e-01
3.727090299999999843e+03 3.341521900000000187e+03 1.687500000000000111e-01
3.727207499999999982e+03 3.341521900000000187e+03 1.642399999999999971e-01
3.727363699999999881e+03 3.341521900000000187e+03 2.186400000000000010e-01
3.727519999999999982e+03 3.341521900000000187e+03 2.231400000000000050e-01
3.727676199999999881e+03 3.341521900000000187e+03 2.684699999999999864e-01
3.727832499999999982e+03 3.341521900000000187e+03 2.365700000000000025e-01
3.727988699999999881e+03 3.341521900000000187e+03 3.635700000000000043e-01
3.728144999999999982e+03 3.341521900000000187e+03 3.725600000000000023e-01
3.728262200000000121e+03 3.341521900000000187e+03 4.041000000000000147e-01
3.728418400000000020e+03 3.341521900000000187e+03 3.814199999999999813e-01
3.728574700000000121e+03 3.341521900000000187e+03 4.584099999999999842e-01
3.728730900000000020e+03 3.341521900000000187e+03 4.992300000000000071e-01
3.728887200000000121e+03 3.341521900000000187e+03 4.854100000000000081e-01
3.729043400000000020e+03 3.341521900000000187e+03 6.711099999999999843e-01
3.729199700000000121e+03 3.341521900000000187e+03 6.481700000000000239e-01
3.729355900000000020e+03 3.341521900000000187e+03 6.708399999999999919e-01
3.729473100000000159e+03 3.341521900000000187e+03 8.742199999999999971e-01
3.729629399999999805e+03 3.341521900000000187e+03 1.000950000000000006e+00
3.729785600000000159e+03 3.341521900000000187e+03 1.068540000000000045e+00
3.729941800000000057e+03 3.341521900000000187e+03 1.398590000000000000e+00
3.730098100000000159e+03 3.341521900000000187e+03 1.669869999999999965e+00
3.730254399999999805e+03 3.341521900000000187e+03 2.071950000000000180e+00
3.730410600000000159e+03 3.341521900000000187e+03 2.635780000000000012e+00
3.730527799999999843e+03 3.341521900000000187e+03 3.195339999999999847e+00
3.730684000000000196e+03 3.341521900000000187e+03 3.710500000000000131e+00
3.730840299999999843e+03 3.341521900000000187e+03 4.802909999999999791e+00
3.730996500000000196e+03 3.341521900000000187e+03 5.413479999999999848e+00
3.731152799999999843e+03 3.341521900000000187e+03 5.962069999999999759e+00
3.731309000000000196e+03 3.341521900000000187e+03 6.146779999999999688e+00
3.731465299999999843e+03 3.341521900000000187e+03 5.784500000000000419e+00
3.731621500000000196e+03 3.341521900000000187e+03 5.445319999999999716e+00
3.731738699999999881e+03 3.341521900000000187e+03 4.970089999999999897e+00
3.731894999999999982e+03 3.341521900000000187e+03 4.117289999999999672e+00
3.732051199999999881e+03 3.341521900000000187e+03 3.898800000000000043e+00
3.732207499999999982e+03 3.341521900000000187e+03 3.351770000000000138e+00
3.732363699999999881e+03 3.341521900000000187e+03 3.031899999999999817e+00
3.732519999999999982e+03 3.341521900000000187e+03 2.625570000000000181e+00
3.732637200000000121e+03 3.341521900000000187e+03 2.476430000000000131e+00
3.732793400000000020e+03 3.341521900000000187e+03 2.376450000000000173e+00
3.732949700000000121e+03 3.341521900000000187e+03 2.318229999999999791e+00
3.733105900000000020e+03 3.341521900000000187e+03 2.344640000000000057e+00
3.733262200000000121e+03 3.341521900000000187e+03 2.272050000000000125e+00
3.733418400000000020e+03 3.341521900000000187e+03 2.299240000000000173e+00
3.733574700000000121e+03 3.341521900000000187e+03 2.073179999999999801e+00
3.733730900000000020e+03 3.341521900000000187e+03 1.793639999999999901e+00
3.733887200000000121e+03 3.341521900000000187e+03 1.518599999999999950e+00
3.734004399999999805e+03 3.341521900000000187e+03 1.266480000000000050e+00
3.734160600000000159e+03 3.341521900000000187e+03 1.072619999999999907e+00
3.734316800000000057e+03 3.341521900000000187e+03 1.027400000000000091e+00
3.734473100000000159e+03 3.341521900000000187e+03 7.480099999999999527e-01
3.734629399999999805e+03 3.341521900000000187e+03 6.445100000000000273e-01
3.734785600000000159e+03 3.341521900000000187e+03 6.534100000000000463e-01
3.734902799999999843e+03 3.341521900000000187e+03 5.181599999999999540e-01
3.735059000000000196e+03 3.341521900000000187e+03 4.865700000000000025e-01
3.735215299999999843e+03 3.341521900000000187e+03 5.224999999999999645e-01
3.735371500000000196e+03 3.341521900000000187e+03 4.189200000000000146e-01
3.735527799999999843e+03 3.341521900000000187e+03 4.640000000000000235e-01
3.735684000000000196e+03 3.341521900000000187e+03 4.502800000000000136e-01
3.735840299999999843e+03 3.341521900000000187e+03 4.456700000000000106e-01
3.735957499999999982e+03 3.341521900000000187e+03 5.847799999999999665e-01
3.736152799999999843e+03 3.341521900000000187e+03 5.355600000000000360e-01
3.736269999999999982e+03 3.341521900000000187e+03 6.208700000000000330e-01
3.736426199999999881e+03 3.341521900000000187e+03 6.075000000000000400e-01
3.736582499999999982e+03 3.341521900000000187e+03 6.971300000000000274e-01
3.736738699999999881e+03 3.341521900000000187e+03 6.883099999999999774e-01
3.736894999999999982e+03 3.341521900000000187e+03 6.746499999999999719e-01
3.722988699999999881e+03 3.341990600000000086e+03 3.286000000000000032e-02
3.723144999999999982e+03 3.341990600000000086e+03 -1.282999999999999939e-02
3.723301199999999881e+03 3.341990600000000086e+03 5.449999999999999983e-03
3.723457499999999982e+03 3.341990600000000086e+03 1.456999999999999962e-02
3.723613699999999881e+03 3.341990600000000086e+03 2.826999999999999999e-02
3.723769999999999982e+03 3.341990600000000086e+03 9.979999999999999288e-03
3.723887200000000121e+03 3.341990600000000086e+03 1.456000000000000003e-02
3.724043400000000020e+03 3.341990600000000086e+03 1.912000000000000158e-02
3.724199700000000121e+03 3.341990600000000086e+03 3.735999999999999738e-02
3.724355900000000020e+03 3.341990600000000086e+03 3.735999999999999738e-02
3.724512200000000121e+03 3.341990600000000086e+03 5.559000000000000052e-02
3.724668400000000020e+03 3.341990600000000086e+03 6.468999999999999750e-02
3.724824700000000121e+03 3.341990600000000086e+03 4.642999999999999905e-02
3.724941800000000057e+03 3.341990600000000086e+03 6.010999999999999677e-02
3.725098100000000159e+03 3.341990600000000086e+03 6.465999999999999526e-02
3.725254399999999805e+03 3.341990600000000086e+03 2.818999999999999978e-02
3.725410600000000159e+03 3.341990600000000086e+03 8.282000000000000473e-02
3.725566800000000057e+03 3.341990600000000086e+03 5.093999999999999917e-02
3.725723100000000159e+03 3.341990600000000086e+03 8.282000000000000473e-02
3.725879300000000057e+03 3.341990600000000086e+03 1.146999999999999964e-01
3.725996500000000196e+03 3.341990600000000086e+03 9.639000000000000346e-02
3.726152799999999843e+03 3.341990600000000086e+03 9.644999999999999407e-02
3.726309000000000196e+03 3.341990600000000086e+03 7.363999999999999713e-02
3.726465299999999843e+03 3.341990600000000086e+03 1.373699999999999921e-01
3.726621500000000196e+03 3.341990600000000086e+03 1.100399999999999989e-01
3.726777799999999843e+03 3.341990600000000086e+03 1.237100000000000005e-01
3.726934000000000196e+03 3.341990600000000086e+03 1.418500000000000039e-01
3.727090299999999843e+03 3.341990600000000086e+03 1.554500000000000048e-01
3.727207499999999982e+03 3.341990600000000086e+03 1.190699999999999953e-01
3.727363699999999881e+03 3.341990600000000086e+03 1.963399999999999868e-01
3.727519999999999982e+03 3.341990600000000086e+03 2.599799999999999889e-01
3.727676199999999881e+03 3.341990600000000086e+03 2.598500000000000254e-01
3.727832499999999982e+03 3.341990600000000086e+03 2.099600000000000077e-01
3.727988699999999881e+03 3.341990600000000086e+03 2.598799999999999999e-01
3.728144999999999982e+03 3.341990600000000086e+03 2.552800000000000069e-01
3.728262200000000121e+03 3.341990600000000086e+03 2.915900000000000158e-01
3.728418400000000020e+03 3.341990600000000086e+03 3.097300000000000053e-01
3.728574700000000121e+03 3.341990600000000086e+03 2.914599999999999969e-01
3.728730900000000020e+03 3.341990600000000086e+03 3.687300000000000022e-01
3.728887200000000121e+03 3.341990600000000086e+03 3.866499999999999937e-01
3.729043400000000020e+03 3.341990600000000086e+03 5.318199999999999594e-01
3.729199700000000121e+03 3.341990600000000086e+03 4.954999999999999960e-01
3.729355900000000020e+03 3.341990600000000086e+03 4.818000000000000060e-01
3.729473100000000159e+03 3.341990600000000086e+03 5.768600000000000394e-01
3.729629399999999805e+03 3.341990600000000086e+03 6.719600000000000017e-01
3.729785600000000159e+03 3.341990600000000086e+03 7.714400000000000146e-01
3.729941800000000057e+03 3.341990600000000086e+03 8.032399999999999540e-01
3.730098100000000159e+03 3.341990600000000086e+03 8.846899999999999764e-01
3.730254399999999805e+03 3.341990600000000086e+03 1.074920000000000098e+00
3.730410600000000159e+03 3.341990600000000086e+03 1.228499999999999925e+00
3.730527799999999843e+03 3.341990600000000086e+03 1.518529999999999935e+00
3.730684000000000196e+03 3.341990600000000086e+03 1.703880000000000061e+00
3.730840299999999843e+03 3.341990600000000086e+03 2.210560000000000080e+00
3.730996500000000196e+03 3.341990600000000086e+03 2.786420000000000119e+00
3.731152799999999843e+03 3.341990600000000086e+03 3.652010000000000201e+00
3.731309000000000196e+03 3.341990600000000086e+03 3.704619999999999802e+00
3.731465299999999843e+03 3.341990600000000086e+03 4.882780000000000342e+00
3.731621500000000196e+03 3.341990600000000086e+03 4.757360000000000255e+00
3.731738699999999881e+03 3.341990600000000086e+03 5.386110000000000397e+00
3.731894999999999982e+03 3.341990600000000086e+03 5.041800000000000281e+00
3.732051199999999881e+03 3.341990600000000086e+03 4.632430000000000270e+00
3.732207499999999982e+03 3.341990600000000086e+03 4.406679999999999708e+00
3.732363699999999881e+03 3.341990600000000086e+03 3.825369999999999937e+00
3.732519999999999982e+03 3.341990600000000086e+03 3.431729999999999947e+00
3.732637200000000121e+03 3.341990600000000086e+03 2.703879999999999839e+00
3.732793400000000020e+03 3.341990600000000086e+03 2.608280000000000154e+00
3.732949700000000121e+03 3.341990600000000086e+03 2.201000000000000068e+00
3.733105900000000020e+03 3.341990600000000086e+03 2.146459999999999813e+00
3.733262200000000121e+03 3.341990600000000086e+03 2.052200000000000024e+00
3.733418400000000020e+03 3.341990600000000086e+03 2.046930000000000138e+00
3.733574700000000121e+03 3.341990600000000086e+03 2.087950000000000195e+00
3.733730900000000020e+03 3.341990600000000086e+03 2.059550000000000214e+00
3.733887200000000121e+03 3.341990600000000086e+03 1.770100000000000007e+00
3.734004399999999805e+03 3.341990600000000086e+03 1.820040000000000102e+00
3.734160600000000159e+03 3.341990600000000086e+03 1.625860000000000083e+00
3.734316800000000057e+03 3.341990600000000086e+03 1.255570000000000075e+00
3.734473100000000159e+03 3.341990600000000086e+03 1.015830000000000011e+00
3.734629399999999805e+03 3.341990600000000086e+03 9.392500000000000293e-01
3.734785600000000159e+03 3.341990600000000086e+03 8.172399999999999665e-01
3.734902799999999843e+03 3.341990600000000086e+03 7.227000000000000091e-01
3.735059000000000196e+03 3.341990600000000086e+03 6.188200000000000367e-01
3.735215299999999843e+03 3.341990600000000086e+03 5.194100000000000383e-01
3.735371500000000196e+03 3.341990600000000086e+03 4.967300000000000049e-01
3.735527799999999843e+03 3.341990600000000086e+03 4.289799999999999724e-01
3.735684000000000196e+03 3.341990600000000086e+03 3.927399999999999780e-01
3.735840299999999843e+03 3.341990600000000086e+03 3.927700000000000080e-01
3.735957499999999982e+03 3.341990600000000086e+03 3.657799999999999940e-01
3.736152799999999843e+03 3.341990600000000086e+03 4.153399999999999870e-01
3.736269999999999982e+03 3.341990600000000086e+03 4.737600000000000144e-01
3.736426199999999881e+03 3.341990600000000086e+03 4.917000000000000259e-01
3.736582499999999982e+03 3.341990600000000086e+03 5.501300000000000079e-01
3.736738699999999881e+03 3.341990600000000086e+03 5.187599999999999989e-01
3.736894999999999982e+03 3.341990600000000086e+03 5.500800000000000134e-01
3.722988699999999881e+03 3.342459400000000187e+03 2.382000000000000089e-02
3.723144999999999982e+03 3.342459400000000187e+03 2.382000000000000089e-02
3.723301199999999881e+03 3.342459400000000187e+03 2.382000000000000089e-02
3.723457499999999982e+03 3.342459400000000187e+03 9.060000000000000128e-04
3.723613699999999881e+03 3.342459400000000187e+03 4.209999999999999853e-02
3.723769999999999982e+03 3.342459400000000187e+03 1.921000000000000138e-02
3.723887200000000121e+03 3.342459400000000187e+03 1.463000000000000064e-02
3.724043400000000020e+03 3.342459400000000187e+03 -3.670000000000000085e-03
3.724199700000000121e+03 3.342459400000000187e+03 1.004999999999999991e-02
3.724355900000000020e+03 3.342459400000000187e+03 2.834000000000000061e-02
3.724512200000000121e+03 3.342459400000000187e+03 2.832000000000000142e-02
3.724668400000000020e+03 3.342459400000000187e+03 4.202000000000000179e-02
3.724824700000000121e+03 3.342459400000000187e+03 3.744999999999999718e-02
3.724941800000000057e+03 3.342459400000000187e+03 4.657000000000000028e-02
3.725098100000000159e+03 3.342459400000000187e+03 2.828999999999999918e-02
3.725254399999999805e+03 3.342459400000000187e+03 4.653999999999999804e-02
3.725410600000000159e+03 3.342459400000000187e+03 6.022999999999999882e-02
3.725566800000000057e+03 3.342459400000000187e+03 4.653000000000000191e-02
3.725723100000000159e+03 3.342459400000000187e+03 7.391000000000000347e-02
3.725879300000000057e+03 3.342459400000000187e+03 6.474000000000000588e-02
3.725996500000000196e+03 3.342459400000000187e+03 5.560999999999999971e-02
3.726152799999999843e+03 3.342459400000000187e+03 1.103299999999999975e-01
3.726309000000000196e+03 3.342459400000000187e+03 6.471999999999999975e-02
3.726465299999999843e+03 3.342459400000000187e+03 1.285000000000000031e-01
3.726621500000000196e+03 3.342459400000000187e+03 1.285600000000000076e-01
3.726777799999999843e+03 3.342459400000000187e+03 7.836999999999999522e-02
3.726934000000000196e+03 3.342459400000000187e+03 1.421900000000000108e-01
3.727090299999999843e+03 3.342459400000000187e+03 1.649599999999999955e-01
3.727207499999999982e+03 3.342459400000000187e+03 1.284800000000000109e-01
3.727363699999999881e+03 3.342459400000000187e+03 1.511899999999999911e-01
3.727519999999999982e+03 3.342459400000000187e+03 1.466999999999999971e-01
3.727676199999999881e+03 3.342459400000000187e+03 1.693099999999999883e-01
3.727832499999999982e+03 3.342459400000000187e+03 2.467900000000000094e-01
3.727988699999999881e+03 3.342459400000000187e+03 2.056499999999999995e-01
3.728144999999999982e+03 3.342459400000000187e+03 1.510199999999999876e-01
3.728262200000000121e+03 3.342459400000000187e+03 2.693200000000000038e-01
3.728418400000000020e+03 3.342459400000000187e+03 1.782700000000000118e-01
3.728574700000000121e+03 3.342459400000000187e+03 2.601800000000000224e-01
3.728730900000000020e+03 3.342459400000000187e+03 1.918900000000000050e-01
3.728887200000000121e+03 3.342459400000000187e+03 2.009799999999999920e-01
3.729043400000000020e+03 3.342459400000000187e+03 3.417899999999999827e-01
3.729199700000000121e+03 3.342459400000000187e+03 3.326399999999999912e-01
3.729355900000000020e+03 3.342459400000000187e+03 3.142400000000000193e-01
3.729473100000000159e+03 3.342459400000000187e+03 3.870299999999999851e-01
3.729629399999999805e+03 3.342459400000000187e+03 4.141299999999999981e-01
3.729785600000000159e+03 3.342459400000000187e+03 4.049900000000000166e-01
3.729941800000000057e+03 3.342459400000000187e+03 4.456399999999999806e-01
3.730098100000000159e+03 3.342459400000000187e+03 5.772800000000000153e-01
3.730254399999999805e+03 3.342459400000000187e+03 5.998299999999999743e-01
3.730410600000000159e+03 3.342459400000000187e+03 6.635299999999999532e-01
3.730527799999999843e+03 3.342459400000000187e+03 8.219300000000000495e-01
3.730684000000000196e+03 3.342459400000000187e+03 8.397999999999999909e-01
3.730840299999999843e+03 3.342459400000000187e+03 1.139049999999999896e+00
3.730996500000000196e+03 3.342459400000000187e+03 1.229489999999999972e+00
3.731152799999999843e+03 3.342459400000000187e+03 1.546950000000000047e+00
3.731309000000000196e+03 3.342459400000000187e+03 1.945549999999999891e+00
3.731465299999999843e+03 3.342459400000000187e+03 2.354319999999999968e+00
3.731621500000000196e+03 3.342459400000000187e+03 2.783770000000000078e+00
3.731738699999999881e+03 3.342459400000000187e+03 3.450250000000000039e+00
3.731894999999999982e+03 3.342459400000000187e+03 3.445850000000000080e+00
3.732051199999999881e+03 3.342459400000000187e+03 4.329150000000000276e+00
3.732207499999999982e+03 3.342459400000000187e+03 4.581400000000000361e+00
3.732363699999999881e+03 3.342459400000000187e+03 4.615899999999999892e+00
3.732519999999999982e+03 3.342459400000000187e+03 4.176540000000000141e+00
3.732637200000000121e+03 3.342459400000000187e+03 3.804619999999999891e+00
3.732793400000000020e+03 3.342459400000000187e+03 3.508980000000000210e+00
3.732949700000000121e+03 3.342459400000000187e+03 2.813070000000000181e+00
3.733105900000000020e+03 3.342459400000000187e+03 2.598629999999999995e+00
3.733262200000000121e+03 3.342459400000000187e+03 2.263479999999999936e+00
3.733418400000000020e+03 3.342459400000000187e+03 1.955049999999999955e+00
3.733574700000000121e+03 3.342459400000000187e+03 1.905270000000000019e+00
3.733730900000000020e+03 3.342459400000000187e+03 1.973370000000000068e+00
3.733887200000000121e+03 3.342459400000000187e+03 1.715109999999999912e+00
3.734004399999999805e+03 3.342459400000000187e+03 1.787050000000000027e+00
3.734160600000000159e+03 3.342459400000000187e+03 1.750809999999999977e+00
3.734316800000000057e+03 3.342459400000000187e+03 1.619539999999999980e+00
3.734473100000000159e+03 3.342459400000000187e+03 1.457019999999999982e+00
3.734629399999999805e+03 3.342459400000000187e+03 1.487729999999999997e+00
3.734785600000000159e+03 3.342459400000000187e+03 1.189759999999999929e+00
3.734902799999999843e+03 3.342459400000000187e+03 1.063139999999999974e+00
3.735059000000000196e+03 3.342459400000000187e+03 8.413699999999999513e-01
3.735215299999999843e+03 3.342459400000000187e+03 6.876700000000000035e-01
3.735371500000000196e+03 3.342459400000000187e+03 6.243699999999999806e-01
3.735527799999999843e+03 3.342459400000000187e+03 6.014899999999999691e-01
3.735684000000000196e+03 3.342459400000000187e+03 5.246199999999999752e-01
3.735840299999999843e+03 3.342459400000000187e+03 3.890700000000000269e-01
3.735957499999999982e+03 3.342459400000000187e+03 4.116199999999999859e-01
3.736152799999999843e+03 3.342459400000000187e+03 3.619700000000000140e-01
3.736269999999999982e+03 3.342459400000000187e+03 3.302800000000000180e-01
3.736426199999999881e+03 3.342459400000000187e+03 3.798199999999999910e-01
3.736582499999999982e+03 3.342459400000000187e+03 3.300400000000000000e-01
3.736738699999999881e+03 3.342459400000000187e+03 3.301399999999999890e-01
3.736894999999999982e+03 3.342459400000000187e+03 3.842200000000000060e-01
3.722988699999999881e+03 3.343006199999999808e+03 1.931000000000000077e-02
3.723144999999999982e+03 3.343006199999999808e+03 1.471000000000000085e-02
3.723301199999999881e+03 3.343006199999999808e+03 1.472000000000000045e-02
3.723457499999999982e+03 3.343006199999999808e+03 5.598999999999999810e-02
3.723613699999999881e+03 3.343006199999999808e+03 1.927999999999999853e-02
3.723769999999999982e+03 3.343006199999999808e+03 2.844000000000000000e-02
3.723887200000000121e+03 3.343006199999999808e+03 1.468000000000000034e-02
3.724043400000000020e+03 3.343006199999999808e+03 3.302000000000000074e-02
3.724199700000000121e+03 3.343006199999999808e+03 1.924999999999999975e-02
3.724355900000000020e+03 3.343006199999999808e+03 1.924999999999999975e-02
3.724512200000000121e+03 3.343006199999999808e+03 1.923000000000000057e-02
3.724668400000000020e+03 3.343006199999999808e+03 2.380000000000000171e-02
3.724824700000000121e+03 3.343006199999999808e+03 3.293999999999999706e-02
3.724941800000000057e+03 3.343006199999999808e+03 3.749999999999999861e-02
3.725098100000000159e+03 3.343006199999999808e+03 1.461999999999999932e-02
3.725254399999999805e+03 3.343006199999999808e+03 4.664999999999999702e-02
3.725410600000000159e+03 3.343006199999999808e+03 3.749000000000000249e-02
3.725566800000000057e+03 3.343006199999999808e+03 6.948000000000000009e-02
3.725723100000000159e+03 3.343006199999999808e+03 6.033000000000000168e-02
3.725879300000000057e+03 3.343006199999999808e+03 6.029999999999999943e-02
3.725996500000000196e+03 3.343006199999999808e+03 3.744000000000000106e-02
3.726152799999999843e+03 3.343006199999999808e+03 6.029000000000000331e-02
3.726309000000000196e+03 3.343006199999999808e+03 1.151100000000000040e-01
3.726465299999999843e+03 3.343006199999999808e+03 1.059100000000000041e-01
3.726621500000000196e+03 3.343006199999999808e+03 6.026000000000000106e-02
3.726777799999999843e+03 3.343006199999999808e+03 8.763999999999999568e-02
3.726934000000000196e+03 3.343006199999999808e+03 1.104799999999999949e-01
3.727090299999999843e+03 3.343006199999999808e+03 1.287000000000000088e-01
3.727207499999999982e+03 3.343006199999999808e+03 1.195399999999999935e-01
3.727363699999999881e+03 3.343006199999999808e+03 1.149300000000000044e-01
3.727519999999999982e+03 3.343006199999999808e+03 1.103599999999999998e-01
3.727676199999999881e+03 3.343006199999999808e+03 1.331799999999999928e-01
3.727832499999999982e+03 3.343006199999999808e+03 1.513200000000000101e-01
3.727988699999999881e+03 3.343006199999999808e+03 1.467600000000000016e-01
3.728144999999999982e+03 3.343006199999999808e+03 2.379000000000000004e-01
3.728262200000000121e+03 3.343006199999999808e+03 1.193700000000000039e-01
3.728418400000000020e+03 3.343006199999999808e+03 1.831200000000000050e-01
3.728574700000000121e+03 3.343006199999999808e+03 1.967200000000000060e-01
3.728730900000000020e+03 3.343006199999999808e+03 2.057599999999999985e-01
3.728887200000000121e+03 3.343006199999999808e+03 2.605000000000000093e-01
3.729043400000000020e+03 3.343006199999999808e+03 2.238999999999999879e-01
3.729199700000000121e+03 3.343006199999999808e+03 2.648499999999999743e-01
3.729355900000000020e+03 3.343006199999999808e+03 2.602499999999999813e-01
3.729473100000000159e+03 3.343006199999999808e+03 2.967699999999999783e-01
3.729629399999999805e+03 3.343006199999999808e+03 3.193099999999999827e-01
3.729785600000000159e+03 3.343006199999999808e+03 3.921600000000000086e-01
3.729941800000000057e+03 3.343006199999999808e+03 3.829199999999999826e-01
3.730098100000000159e+03 3.343006199999999808e+03 3.146700000000000053e-01
3.730254399999999805e+03 3.343006199999999808e+03 3.555300000000000127e-01
3.730410600000000159e+03 3.343006199999999808e+03 3.600099999999999967e-01
3.730527799999999843e+03 3.343006199999999808e+03 4.053999999999999826e-01
3.730684000000000196e+03 3.343006199999999808e+03 4.826900000000000079e-01
3.730840299999999843e+03 3.343006199999999808e+03 6.871300000000000185e-01
3.730996500000000196e+03 3.343006199999999808e+03 6.230499999999999927e-01
3.731152799999999843e+03 3.343006199999999808e+03 8.413100000000000023e-01
3.731309000000000196e+03 3.343006199999999808e+03 9.635700000000000376e-01
3.731465299999999843e+03 3.343006199999999808e+03 1.099580000000000002e+00
3.731621500000000196e+03 3.343006199999999808e+03 1.426690000000000014e+00
3.731738699999999881e+03 3.343006199999999808e+03 1.589639999999999942e+00
3.731894999999999982e+03 3.343006199999999808e+03 1.983940000000000037e+00
3.732051199999999881e+03 3.343006199999999808e+03 2.305680000000000174e+00
3.732207499999999982e+03 3.343006199999999808e+03 2.927010000000000112e+00
3.732363699999999881e+03 3.343006199999999808e+03 3.306909999999999794e+00
3.732519999999999982e+03 3.343006199999999808e+03 3.852529999999999788e+00
3.732637200000000121e+03 3.343006199999999808e+03 4.114220000000000432e+00
3.732793400000000020e+03 3.343006199999999808e+03 3.996340000000000003e+00
3.732949700000000121e+03 3.343006199999999808e+03 3.769159999999999844e+00
3.733105900000000020e+03 3.343006199999999808e+03 3.338779999999999859e+00
3.733262200000000121e+03 3.343006199999999808e+03 2.906979999999999897e+00
3.733418400000000020e+03 3.343006199999999808e+03 2.602770000000000028e+00
3.733574700000000121e+03 3.343006199999999808e+03 2.308030000000000026e+00
3.733730900000000020e+03 3.343006199999999808e+03 1.822750000000000092e+00
3.733887200000000121e+03 3.343006199999999808e+03 1.967780000000000085e+00
3.734004399999999805e+03 3.343006199999999808e+03 1.659259999999999957e+00
3.734160600000000159e+03 3.343006199999999808e+03 1.654369999999999896e+00
3.734316800000000057e+03 3.343006199999999808e+03 1.478010000000000046e+00
3.734473100000000159e+03 3.343006199999999808e+03 1.549490000000000034e+00
3.734629399999999805e+03 3.343006199999999808e+03 1.680600000000000094e+00
3.734785600000000159e+03 3.343006199999999808e+03 1.562740000000000018e+00
3.734902799999999843e+03 3.343006199999999808e+03 1.558680000000000065e+00
3.735059000000000196e+03 3.343006199999999808e+03 1.408740000000000103e+00
3.735215299999999843e+03 3.343006199999999808e+03 1.150970000000000049e+00
3.735371500000000196e+03 3.343006199999999808e+03 9.286699999999999955e-01
3.735527799999999843e+03 3.343006199999999808e+03 7.564699999999999758e-01
3.735684000000000196e+03 3.343006199999999808e+03 6.792899999999999494e-01
3.735840299999999843e+03 3.343006199999999808e+03 4.984100000000000197e-01
3.735957499999999982e+03 3.343006199999999808e+03 4.034300000000000108e-01
3.736152799999999843e+03 3.343006199999999808e+03 2.947899999999999965e-01
3.736269999999999982e+03 3.343006199999999808e+03 4.078399999999999803e-01
3.736426199999999881e+03 3.343006199999999808e+03 2.766199999999999770e-01
3.736582499999999982e+03 3.343006199999999808e+03 3.851800000000000224e-01
3.736738699999999881e+03 3.343006199999999808e+03 3.037699999999999845e-01
3.736894999999999982e+03 3.343006199999999808e+03 2.719300000000000050e-01
3.722988699999999881e+03 3.343474999999999909e+03 3.316999999999999810e-02
3.723144999999999982e+03 3.343474999999999909e+03 2.398000000000000131e-02
3.723301199999999881e+03 3.343474999999999909e+03 5.579999999999999891e-03
3.723457499999999982e+03 3.343474999999999909e+03 1.934999999999999915e-02
3.723613699999999881e+03 3.343474999999999909e+03 5.570000000000000298e-03
3.723769999999999982e+03 3.343474999999999909e+03 9.719999999999999907e-04
3.723887200000000121e+03 3.343474999999999909e+03 2.393999999999999947e-02
3.724043400000000020e+03 3.343474999999999909e+03 1.932999999999999996e-02
3.724199700000000121e+03 3.343474999999999909e+03 6.525000000000000244e-02
3.724355900000000020e+03 3.343474999999999909e+03 5.145000000000000268e-02
3.724512200000000121e+03 3.343474999999999909e+03 1.932000000000000037e-02
3.724668400000000020e+03 3.343474999999999909e+03 3.307000000000000217e-02
3.724824700000000121e+03 3.343474999999999909e+03 5.143999999999999961e-02
3.724941800000000057e+03 3.343474999999999909e+03 4.683999999999999969e-02
3.725098100000000159e+03 3.343474999999999909e+03 3.765999999999999903e-02
3.725254399999999805e+03 3.343474999999999909e+03 4.222999999999999671e-02
3.725410600000000159e+03 3.343474999999999909e+03 3.305000000000000299e-02
3.725566800000000057e+03 3.343474999999999909e+03 2.844999999999999959e-02
3.725723100000000159e+03 3.343474999999999909e+03 3.762000000000000066e-02
3.725879300000000057e+03 3.343474999999999909e+03 4.676999999999999907e-02
3.725996500000000196e+03 3.343474999999999909e+03 7.428999999999999493e-02
3.726152799999999843e+03 3.343474999999999909e+03 8.803999999999999326e-02
3.726309000000000196e+03 3.343474999999999909e+03 7.423000000000000431e-02
3.726465299999999843e+03 3.343474999999999909e+03 5.591000000000000136e-02
3.726621500000000196e+03 3.343474999999999909e+03 6.049999999999999822e-02
3.726777799999999843e+03 3.343474999999999909e+03 9.714000000000000412e-02
3.726934000000000196e+03 3.343474999999999909e+03 8.333999999999999742e-02
3.727090299999999843e+03 3.343474999999999909e+03 7.417999999999999594e-02
3.727207499999999982e+03 3.343474999999999909e+03 1.062199999999999950e-01
3.727363699999999881e+03 3.343474999999999909e+03 9.243999999999999440e-02
3.727519999999999982e+03 3.343474999999999909e+03 1.061799999999999966e-01
3.727676199999999881e+03 3.343474999999999909e+03 1.107100000000000029e-01
3.727832499999999982e+03 3.343474999999999909e+03 1.472499999999999920e-01
3.727988699999999881e+03 3.343474999999999909e+03 1.655399999999999927e-01
3.728144999999999982e+03 3.343474999999999909e+03 1.242999999999999938e-01
3.728262200000000121e+03 3.343474999999999909e+03 1.609099999999999975e-01
3.728418400000000020e+03 3.343474999999999909e+03 1.699700000000000100e-01
3.728574700000000121e+03 3.343474999999999909e+03 1.745500000000000107e-01
3.728730900000000020e+03 3.343474999999999909e+03 1.242400000000000032e-01
3.728887200000000121e+03 3.343474999999999909e+03 1.836200000000000054e-01
3.729043400000000020e+03 3.343474999999999909e+03 2.841000000000000192e-01
3.729199700000000121e+03 3.343474999999999909e+03 1.469999999999999918e-01
3.729355900000000020e+03 3.343474999999999909e+03 2.108500000000000096e-01
3.729473100000000159e+03 3.343474999999999909e+03 2.290600000000000136e-01
3.729629399999999805e+03 3.343474999999999909e+03 1.925399999999999889e-01
3.729785600000000159e+03 3.343474999999999909e+03 2.198599999999999999e-01
3.729941800000000057e+03 3.343474999999999909e+03 2.563799999999999968e-01
3.730098100000000159e+03 3.343474999999999909e+03 2.471099999999999963e-01
3.730254399999999805e+03 3.343474999999999909e+03 3.063699999999999757e-01
3.730410600000000159e+03 3.343474999999999909e+03 3.063400000000000012e-01
3.730527799999999843e+03 3.343474999999999909e+03 3.290799999999999836e-01
3.730684000000000196e+03 3.343474999999999909e+03 3.562699999999999756e-01
3.730840299999999843e+03 3.343474999999999909e+03 3.836200000000000165e-01
3.730996500000000196e+03 3.343474999999999909e+03 4.290300000000000225e-01
3.731152799999999843e+03 3.343474999999999909e+03 5.382900000000000462e-01
3.731309000000000196e+03 3.343474999999999909e+03 6.430299999999999905e-01
3.731465299999999843e+03 3.343474999999999909e+03 6.701500000000000234e-01
3.731621500000000196e+03 3.343474999999999909e+03 7.248200000000000198e-01
3.731738699999999881e+03 3.343474999999999909e+03 8.657799999999999940e-01
3.731894999999999982e+03 3.343474999999999909e+03 9.022299999999999764e-01
3.732051199999999881e+03 3.343474999999999909e+03 1.288640000000000008e+00
3.732207499999999982e+03 3.343474999999999909e+03 1.348060000000000036e+00
3.732363699999999881e+03 3.343474999999999909e+03 1.784049999999999914e+00
3.732519999999999982e+03 3.343474999999999909e+03 2.230239999999999778e+00
3.732637200000000121e+03 3.343474999999999909e+03 2.712120000000000086e+00
3.732793400000000020e+03 3.343474999999999909e+03 2.833740000000000148e+00
3.732949700000000121e+03 3.343474999999999909e+03 3.088789999999999925e+00
3.733105900000000020e+03 3.343474999999999909e+03 3.671120000000000161e+00
3.733262200000000121e+03 3.343474999999999909e+03 3.581980000000000164e+00
3.733418400000000020e+03 3.343474999999999909e+03 3.269130000000000091e+00
3.733574700000000121e+03 3.343474999999999909e+03 3.277699999999999836e+00
3.733730900000000020e+03 3.343474999999999909e+03 2.754309999999999814e+00
3.733887200000000121e+03 3.343474999999999909e+03 2.309219999999999828e+00
3.734004399999999805e+03 3.343474999999999909e+03 2.208709999999999951e+00
3.734160600000000159e+03 3.343474999999999909e+03 1.777849999999999930e+00
3.734316800000000057e+03 3.343474999999999909e+03 1.758550000000000058e+00
3.734473100000000159e+03 3.343474999999999909e+03 1.654379999999999962e+00
3.734629399999999805e+03 3.343474999999999909e+03 1.436430000000000096e+00
3.734785600000000159e+03 3.343474999999999909e+03 1.358849999999999891e+00
3.734902799999999843e+03 3.343474999999999909e+03 1.558769999999999989e+00
3.735059000000000196e+03 3.343474999999999909e+03 1.445310000000000095e+00
3.735215299999999843e+03 3.343474999999999909e+03 1.281509999999999927e+00
3.735371500000000196e+03 3.343474999999999909e+03 1.254189999999999916e+00
3.735527799999999843e+03 3.343474999999999909e+03 1.062829999999999941e+00
3.735684000000000196e+03 3.343474999999999909e+03 9.947300000000000031e-01
3.735840299999999843e+03 3.343474999999999909e+03 8.674899999999999833e-01
3.735957499999999982e+03 3.343474999999999909e+03 7.315500000000000336e-01
3.736152799999999843e+03 3.343474999999999909e+03 5.499100000000000099e-01
3.736269999999999982e+03 3.343474999999999909e+03 6.223499999999999588e-01
3.736426199999999881e+03 3.343474999999999909e+03 4.543499999999999761e-01
3.736582499999999982e+03 3.343474999999999909e+03 3.320100000000000273e-01
3.736738699999999881e+03 3.343474999999999909e+03 2.819699999999999984e-01
3.736894999999999982e+03 3.343474999999999909e+03 2.819499999999999784e-01
3.722988699999999881e+03 3.343943699999999808e+03 5.637999999999999956e-02
3.723144999999999982e+03 3.343943699999999808e+03 2.411999999999999908e-02
3.723301199999999881e+03 3.343943699999999808e+03 1.026999999999999962e-02
3.723457499999999982e+03 3.343943699999999808e+03 1.486999999999999954e-02
3.723613699999999881e+03 3.343943699999999808e+03 2.869000000000000022e-02
3.723769999999999982e+03 3.343943699999999808e+03 1.039999999999999909e-03
3.723887200000000121e+03 3.343943699999999808e+03 -3.569999999999999823e-03
3.724043400000000020e+03 3.343943699999999808e+03 2.406000000000000152e-02
3.724199700000000121e+03 3.343943699999999808e+03 2.404999999999999846e-02
3.724355900000000020e+03 3.343943699999999808e+03 1.941999999999999976e-02
3.724512200000000121e+03 3.343943699999999808e+03 1.942999999999999935e-02
3.724668400000000020e+03 3.343943699999999808e+03 2.401000000000000009e-02
3.724824700000000121e+03 3.343943699999999808e+03 5.610000000000000403e-03
3.724941800000000057e+03 3.343943699999999808e+03 5.610000000000000403e-03
3.725098100000000159e+03 3.343943699999999808e+03 2.860000000000000042e-02
3.725254399999999805e+03 3.343943699999999808e+03 3.320000000000000034e-02
3.725410600000000159e+03 3.343943699999999808e+03 2.858000000000000124e-02
3.725566800000000057e+03 3.343943699999999808e+03 3.316000000000000197e-02
3.725723100000000159e+03 3.343943699999999808e+03 1.477999999999999974e-02
3.725879300000000057e+03 3.343943699999999808e+03 6.072000000000000314e-02
3.725996500000000196e+03 3.343943699999999808e+03 1.017999999999999981e-02
3.726152799999999843e+03 3.343943699999999808e+03 7.910999999999999976e-02
3.726309000000000196e+03 3.343943699999999808e+03 2.394999999999999907e-02
3.726465299999999843e+03 3.343943699999999808e+03 4.691000000000000031e-02
3.726621500000000196e+03 3.343943699999999808e+03 4.229999999999999732e-02
3.726777799999999843e+03 3.343943699999999808e+03 1.111700000000000049e-01
3.726934000000000196e+03 3.343943699999999808e+03 8.359999999999999376e-02
3.727090299999999843e+03 3.343943699999999808e+03 7.900000000000000078e-02
3.727207499999999982e+03 3.343943699999999808e+03 7.441000000000000392e-02
3.727363699999999881e+03 3.343943699999999808e+03 8.816999999999999837e-02
3.727519999999999982e+03 3.343943699999999808e+03 8.355999999999999539e-02
3.727676199999999881e+03 3.343943699999999808e+03 7.892000000000000404e-02
3.727832499999999982e+03 3.343943699999999808e+03 1.017799999999999955e-01
3.727988699999999881e+03 3.343943699999999808e+03 1.568299999999999972e-01
3.728144999999999982e+03 3.343943699999999808e+03 6.969999999999999807e-02
3.728262200000000121e+03 3.343943699999999808e+03 1.201200000000000045e-01
3.728418400000000020e+03 3.343943699999999808e+03 1.796300000000000119e-01
3.728574700000000121e+03 3.343943699999999808e+03 8.794000000000000428e-02
3.728730900000000020e+03 3.343943699999999808e+03 1.611899999999999999e-01
3.728887200000000121e+03 3.343943699999999808e+03 2.115499999999999881e-01
3.729043400000000020e+03 3.343943699999999808e+03 1.703000000000000069e-01
3.729199700000000121e+03 3.343943699999999808e+03 1.656700000000000117e-01
3.729355900000000020e+03 3.343943699999999808e+03 2.571399999999999797e-01
3.729473100000000159e+03 3.343943699999999808e+03 1.792700000000000127e-01
3.729629399999999805e+03 3.343943699999999808e+03 1.975800000000000056e-01
3.729785600000000159e+03 3.343943699999999808e+03 1.700699999999999990e-01
3.729941800000000057e+03 3.343943699999999808e+03 1.654599999999999960e-01
3.730098100000000159e+03 3.343943699999999808e+03 2.111999999999999988e-01
3.730254399999999805e+03 3.343943699999999808e+03 1.882099999999999884e-01
3.730410600000000159e+03 3.343943699999999808e+03 2.522300000000000098e-01
3.730527799999999843e+03 3.343943699999999808e+03 2.201500000000000123e-01
3.730684000000000196e+03 3.343943699999999808e+03 2.749300000000000077e-01
3.730840299999999843e+03 3.343943699999999808e+03 3.250700000000000256e-01
3.730996500000000196e+03 3.343943699999999808e+03 3.387499999999999956e-01
3.731152799999999843e+03 3.343943699999999808e+03 3.477799999999999780e-01
3.731309000000000196e+03 3.343943699999999808e+03 2.974800000000000222e-01
3.731465299999999843e+03 3.343943699999999808e+03 3.384800000000000031e-01
3.731621500000000196e+03 3.343943699999999808e+03 4.570699999999999763e-01
3.731738699999999881e+03 3.343943699999999808e+03 4.433000000000000274e-01
3.731894999999999982e+03 3.343943699999999808e+03 5.206199999999999717e-01
3.732051199999999881e+03 3.343943699999999808e+03 6.162699999999999845e-01
3.732207499999999982e+03 3.343943699999999808e+03 6.936099999999999488e-01
3.732363699999999881e+03 3.343943699999999808e+03 6.845099999999999518e-01
3.732519999999999982e+03 3.343943699999999808e+03 9.582000000000000517e-01
3.732637200000000121e+03 3.343943699999999808e+03 1.322179999999999911e+00
3.732793400000000020e+03 3.343943699999999808e+03 1.490669999999999940e+00
3.732949700000000121e+03 3.343943699999999808e+03 1.658639999999999892e+00
3.733105900000000020e+03 3.343943699999999808e+03 2.205400000000000027e+00
3.733262200000000121e+03 3.343943699999999808e+03 2.655899999999999928e+00
3.733418400000000020e+03 3.343943699999999808e+03 3.010369999999999990e+00
3.733574700000000121e+03 3.343943699999999808e+03 2.892549999999999955e+00
3.733730900000000020e+03 3.343943699999999808e+03 3.321149999999999824e+00
3.733887200000000121e+03 3.343943699999999808e+03 3.023379999999999956e+00
3.734004399999999805e+03 3.343943699999999808e+03 2.709410000000000096e+00
3.734160600000000159e+03 3.343943699999999808e+03 2.622990000000000155e+00
3.734316800000000057e+03 3.343943699999999808e+03 2.422550000000000203e+00
3.734473100000000159e+03 3.343943699999999808e+03 1.853269999999999973e+00
3.734629399999999805e+03 3.343943699999999808e+03 1.666060000000000096e+00
3.734785600000000159e+03 3.343943699999999808e+03 1.511730000000000018e+00
3.734902799999999843e+03 3.343943699999999808e+03 1.370120000000000005e+00
3.735059000000000196e+03 3.343943699999999808e+03 1.229440000000000088e+00
3.735215299999999843e+03 3.343943699999999808e+03 1.260860000000000092e+00
3.735371500000000196e+03 3.343943699999999808e+03 1.238089999999999913e+00
3.735527799999999843e+03 3.343943699999999808e+03 1.219649999999999901e+00
3.735684000000000196e+03 3.343943699999999808e+03 1.273840000000000083e+00
3.735840299999999843e+03 3.343943699999999808e+03 1.191729999999999956e+00
3.735957499999999982e+03 3.343943699999999808e+03 1.073530000000000095e+00
3.736152799999999843e+03 3.343943699999999808e+03 8.920000000000000151e-01
3.736269999999999982e+03 3.343943699999999808e+03 7.507099999999999884e-01
3.736426199999999881e+03 3.343943699999999808e+03 6.190799999999999637e-01
3.736582499999999982e+03 3.343943699999999808e+03 5.054899999999999949e-01
3.736738699999999881e+03 3.343943699999999808e+03 4.555100000000000260e-01
3.736894999999999982e+03 3.343943699999999808e+03 3.824799999999999867e-01
3.722988699999999881e+03 3.344412499999999909e+03 2.883000000000000146e-02
3.723144999999999982e+03 3.344412499999999909e+03 1.957000000000000059e-02
3.723301199999999881e+03 3.344412499999999909e+03 5.700000000000000205e-03
3.723457499999999982e+03 3.344412499999999909e+03 5.700000000000000205e-03
3.723613699999999881e+03 3.344412499999999909e+03 1.493000000000000056e-02
3.723769999999999982e+03 3.344412499999999909e+03 5.689999999999999745e-03
3.723887200000000121e+03 3.344412499999999909e+03 -3.550000000000000204e-03
3.724043400000000020e+03 3.344412499999999909e+03 2.876000000000000084e-02
3.724199700000000121e+03 3.344412499999999909e+03 3.799000000000000293e-02
3.724355900000000020e+03 3.344412499999999909e+03 2.415000000000000133e-02
3.724512200000000121e+03 3.344412499999999909e+03 2.412999999999999867e-02
3.724668400000000020e+03 3.344412499999999909e+03 1.950999999999999956e-02
3.724824700000000121e+03 3.344412499999999909e+03 4.719000000000000278e-02
3.724941800000000057e+03 3.344412499999999909e+03 1.949999999999999997e-02
3.725098100000000159e+03 3.344412499999999909e+03 5.176999999999999658e-02
3.725254399999999805e+03 3.344412499999999909e+03 5.637999999999999956e-02
3.725410600000000159e+03 3.344412499999999909e+03 2.406000000000000152e-02
3.725566800000000057e+03 3.344412499999999909e+03 2.408000000000000071e-02
3.725723100000000159e+03 3.344412499999999909e+03 2.868000000000000063e-02
3.725879300000000057e+03 3.344412499999999909e+03 3.329000000000000015e-02
3.725996500000000196e+03 3.344412499999999909e+03 6.551999999999999491e-02
3.726152799999999843e+03 3.344412499999999909e+03 5.632000000000000201e-02
3.726309000000000196e+03 3.344412499999999909e+03 6.090999999999999887e-02
3.726465299999999843e+03 3.344412499999999909e+03 8.390999999999999848e-02
3.726621500000000196e+03 3.344412499999999909e+03 6.547999999999999654e-02
3.726777799999999843e+03 3.344412499999999909e+03 6.547999999999999654e-02
3.726934000000000196e+03 3.344412499999999909e+03 9.768999999999999906e-02
3.727090299999999843e+03 3.344412499999999909e+03 9.765999999999999681e-02
3.727207499999999982e+03 3.344412499999999909e+03 7.001000000000000278e-02
3.727363699999999881e+03 3.344412499999999909e+03 1.067700000000000038e-01
3.727519999999999982e+03 3.344412499999999909e+03 1.021800000000000069e-01
3.727676199999999881e+03 3.344412499999999909e+03 9.293999999999999484e-02
3.727832499999999982e+03 3.344412499999999909e+03 8.373999999999999500e-02
3.727988699999999881e+03 3.344412499999999909e+03 6.991999999999999604e-02
3.728144999999999982e+03 3.344412499999999909e+03 1.066700000000000009e-01
3.728262200000000121e+03 3.344412499999999909e+03 1.158000000000000002e-01
3.728418400000000020e+03 3.344412499999999909e+03 1.112100000000000033e-01
3.728574700000000121e+03 3.344412499999999909e+03 1.203400000000000025e-01
3.728730900000000020e+03 3.344412499999999909e+03 1.708500000000000019e-01
3.728887200000000121e+03 3.344412499999999909e+03 1.340600000000000125e-01
3.729043400000000020e+03 3.344412499999999909e+03 1.432199999999999862e-01
3.729199700000000121e+03 3.344412499999999909e+03 1.294500000000000095e-01
3.729355900000000020e+03 3.344412499999999909e+03 8.813999999999999613e-02
3.729473100000000159e+03 3.344412499999999909e+03 1.247899999999999981e-01
3.729629399999999805e+03 3.344412499999999909e+03 1.385500000000000065e-01
3.729785600000000159e+03 3.344412499999999909e+03 1.659700000000000064e-01
3.729941800000000057e+03 3.344412499999999909e+03 2.209099999999999953e-01
3.730098100000000159e+03 3.344412499999999909e+03 1.934200000000000086e-01
3.730254399999999805e+03 3.344412499999999909e+03 1.567099999999999882e-01
3.730410600000000159e+03 3.344412499999999909e+03 2.574799999999999867e-01
3.730527799999999843e+03 3.344412499999999909e+03 2.024100000000000066e-01
3.730684000000000196e+03 3.344412499999999909e+03 2.253300000000000025e-01
3.730840299999999843e+03 3.344412499999999909e+03 1.840400000000000091e-01
3.730996500000000196e+03 3.344412499999999909e+03 2.252599999999999880e-01
3.731152799999999843e+03 3.344412499999999909e+03 2.160600000000000021e-01
3.731309000000000196e+03 3.344412499999999909e+03 2.572099999999999942e-01
3.731465299999999843e+03 3.344412499999999909e+03 2.480499999999999927e-01
3.731621500000000196e+03 3.344412499999999909e+03 2.708999999999999742e-01
3.731738699999999881e+03 3.344412499999999909e+03 2.846400000000000041e-01
3.731894999999999982e+03 3.344412499999999909e+03 2.891400000000000081e-01
3.732051199999999881e+03 3.344412499999999909e+03 3.302300000000000235e-01
3.732207499999999982e+03 3.344412499999999909e+03 3.941500000000000004e-01
3.732363699999999881e+03 3.344412499999999909e+03 5.174900000000000055e-01
3.732519999999999982e+03 3.344412499999999909e+03 4.626899999999999902e-01
3.732637200000000121e+03 3.344412499999999909e+03 5.448199999999999710e-01
3.732793400000000020e+03 3.344412499999999909e+03 6.728399999999999936e-01
3.732949700000000121e+03 3.344412499999999909e+03 9.700400000000000134e-01
3.733105900000000020e+03 3.344412499999999909e+03 1.001600000000000046e+00
3.733262200000000121e+03 3.344412499999999909e+03 1.303379999999999983e+00
3.733418400000000020e+03 3.344412499999999909e+03 1.545099999999999918e+00
3.733574700000000121e+03 3.344412499999999909e+03 1.727680000000000105e+00
3.733730900000000020e+03 3.344412499999999909e+03 2.252209999999999823e+00
3.733887200000000121e+03 3.344412499999999909e+03 2.392349999999999977e+00
3.734004399999999805e+03 3.344412499999999909e+03 2.743489999999999984e+00
3.734160600000000159e+03 3.344412499999999909e+03 2.707590000000000163e+00
3.734316800000000057e+03 3.344412499999999909e+03 2.944609999999999950e+00
3.734473100000000159e+03 3.344412499999999909e+03 2.843539999999999957e+00
3.734629399999999805e+03 3.344412499999999909e+03 2.390940000000000065e+00
3.734785600000000159e+03 3.344412499999999909e+03 2.089529999999999887e+00
3.734902799999999843e+03 3.344412499999999909e+03 1.903029999999999999e+00
3.735059000000000196e+03 3.344412499999999909e+03 1.524059999999999970e+00
3.735215299999999843e+03 3.344412499999999909e+03 1.318840000000000012e+00
3.735371500000000196e+03 3.344412499999999909e+03 1.259360000000000035e+00
3.735527799999999843e+03 3.344412499999999909e+03 1.062950000000000061e+00
3.735684000000000196e+03 3.344412499999999909e+03 1.199330000000000007e+00
3.735840299999999843e+03 3.344412499999999909e+03 1.067280000000000006e+00
3.735957499999999982e+03 3.344412499999999909e+03 1.245069999999999899e+00
3.736152799999999843e+03 3.344412499999999909e+03 1.112559999999999993e+00
3.736269999999999982e+03 3.344412499999999909e+03 1.012329999999999952e+00
3.736426199999999881e+03 3.344412499999999909e+03 9.255900000000000238e-01
3.736582499999999982e+03 3.344412499999999909e+03 7.477399999999999602e-01
3.736738699999999881e+03 3.344412499999999909e+03 7.794100000000000472e-01
3.736894999999999982e+03 3.344412499999999909e+03 5.291900000000000492e-01
3.722988699999999881e+03 3.344881199999999808e+03 4.281000000000000083e-02
3.723144999999999982e+03 3.344881199999999808e+03 2.426999999999999991e-02
3.723301199999999881e+03 3.344881199999999808e+03 5.749999999999999903e-03
3.723457499999999982e+03 3.344881199999999808e+03 2.426999999999999991e-02
3.723613699999999881e+03 3.344881199999999808e+03 1.035999999999999942e-02
3.723769999999999982e+03 3.344881199999999808e+03 5.740000000000000310e-03
3.723887200000000121e+03 3.344881199999999808e+03 2.423000000000000154e-02
3.724043400000000020e+03 3.344881199999999808e+03 1.498000000000000026e-02
3.724199700000000121e+03 3.344881199999999808e+03 1.034999999999999983e-02
3.724355900000000020e+03 3.344881199999999808e+03 1.958999999999999977e-02
3.724512200000000121e+03 3.344881199999999808e+03 1.958000000000000018e-02
3.724668400000000020e+03 3.344881199999999808e+03 4.268000000000000266e-02
3.724824700000000121e+03 3.344881199999999808e+03 3.339999999999999913e-02
3.724941800000000057e+03 3.344881199999999808e+03 2.880999999999999880e-02
3.725098100000000159e+03 3.344881199999999808e+03 4.265000000000000041e-02
3.725254399999999805e+03 3.344881199999999808e+03 3.803999999999999743e-02
3.725410600000000159e+03 3.344881199999999808e+03 2.417000000000000051e-02
3.725566800000000057e+03 3.344881199999999808e+03 2.877000000000000043e-02
3.725723100000000159e+03 3.344881199999999808e+03 5.650000000000000161e-02
3.725879300000000057e+03 3.344881199999999808e+03 2.415000000000000133e-02
3.725996500000000196e+03 3.344881199999999808e+03 3.797999999999999987e-02
3.726152799999999843e+03 3.344881199999999808e+03 4.719000000000000278e-02
3.726309000000000196e+03 3.344881199999999808e+03 5.179999999999999882e-02
3.726465299999999843e+03 3.344881199999999808e+03 7.025000000000000688e-02
3.726621500000000196e+03 3.344881199999999808e+03 4.719000000000000278e-02
3.726777799999999843e+03 3.344881199999999808e+03 5.639999999999999875e-02
3.726934000000000196e+03 3.344881199999999808e+03 3.332999999999999852e-02
3.727090299999999843e+03 3.344881199999999808e+03 5.639000000000000262e-02
3.727207499999999982e+03 3.344881199999999808e+03 5.176000000000000045e-02
3.727363699999999881e+03 3.344881199999999808e+03 1.024299999999999933e-01
3.727519999999999982e+03 3.344881199999999808e+03 8.859000000000000208e-02
3.727676199999999881e+03 3.344881199999999808e+03 1.300300000000000067e-01
3.727832499999999982e+03 3.344881199999999808e+03 1.161900000000000016e-01
3.727988699999999881e+03 3.344881199999999808e+03 1.023300000000000043e-01
3.728144999999999982e+03 3.344881199999999808e+03 8.390999999999999848e-02
3.728262200000000121e+03 3.344881199999999808e+03 9.311999999999999444e-02
3.728418400000000020e+03 3.344881199999999808e+03 1.115000000000000019e-01
3.728574700000000121e+03 3.344881199999999808e+03 8.842999999999999472e-02
3.728730900000000020e+03 3.344881199999999808e+03 8.383999999999999786e-02
3.728887200000000121e+03 3.344881199999999808e+03 1.159599999999999936e-01
3.729043400000000020e+03 3.344881199999999808e+03 1.389700000000000102e-01
3.729199700000000121e+03 3.344881199999999808e+03 1.619899999999999951e-01
3.729355900000000020e+03 3.344881199999999808e+03 1.435899999999999954e-01
3.729473100000000159e+03 3.344881199999999808e+03 1.343199999999999950e-01
3.729629399999999805e+03 3.344881199999999808e+03 1.388999999999999957e-01
3.729785600000000159e+03 3.344881199999999808e+03 1.158700000000000008e-01
3.729941800000000057e+03 3.344881199999999808e+03 1.479600000000000082e-01
3.730098100000000159e+03 3.344881199999999808e+03 1.158399999999999985e-01
3.730254399999999805e+03 3.344881199999999808e+03 1.112199999999999994e-01
3.730410600000000159e+03 3.344881199999999808e+03 1.479699999999999904e-01
3.730527799999999843e+03 3.344881199999999808e+03 1.754900000000000071e-01
3.730684000000000196e+03 3.344881199999999808e+03 1.524600000000000122e-01
3.730840299999999843e+03 3.344881199999999808e+03 1.386300000000000032e-01
3.730996500000000196e+03 3.344881199999999808e+03 1.707400000000000029e-01
3.731152799999999843e+03 3.344881199999999808e+03 1.799099999999999866e-01
3.731309000000000196e+03 3.344881199999999808e+03 2.211700000000000055e-01
3.731465299999999843e+03 3.344881199999999808e+03 1.844099999999999906e-01
3.731621500000000196e+03 3.344881199999999808e+03 2.394600000000000062e-01
3.731738699999999881e+03 3.344881199999999808e+03 2.348000000000000087e-01
3.731894999999999982e+03 3.344881199999999808e+03 2.347499999999999865e-01
3.732051199999999881e+03 3.344881199999999808e+03 2.210199999999999942e-01
3.732207499999999982e+03 3.344881199999999808e+03 2.393099999999999949e-01
3.732363699999999881e+03 3.344881199999999808e+03 3.814600000000000213e-01
3.732519999999999982e+03 3.344881199999999808e+03 3.355299999999999949e-01
3.732637200000000121e+03 3.344881199999999808e+03 3.491900000000000004e-01
3.732793400000000020e+03 3.344881199999999808e+03 3.720800000000000218e-01
3.732949700000000121e+03 3.344881199999999808e+03 4.820400000000000240e-01
3.733105900000000020e+03 3.344881199999999808e+03 5.231500000000000039e-01
3.733262200000000121e+03 3.344881199999999808e+03 5.872699999999999587e-01
3.733418400000000020e+03 3.344881199999999808e+03 7.657800000000000162e-01
3.733574700000000121e+03 3.344881199999999808e+03 9.078300000000000258e-01
3.733730900000000020e+03 3.344881199999999808e+03 1.172879999999999923e+00
3.733887200000000121e+03 3.344881199999999808e+03 1.480089999999999906e+00
3.734004399999999805e+03 3.344881199999999808e+03 1.594559999999999977e+00
3.734160600000000159e+03 3.344881199999999808e+03 2.097690000000000055e+00
3.734316800000000057e+03 3.344881199999999808e+03 2.321909999999999918e+00
3.734473100000000159e+03 3.344881199999999808e+03 2.558889999999999887e+00
3.734629399999999805e+03 3.344881199999999808e+03 2.599390000000000089e+00
3.734785600000000159e+03 3.344881199999999808e+03 2.402629999999999821e+00
3.734902799999999843e+03 3.344881199999999808e+03 2.297390000000000043e+00
3.735059000000000196e+03 3.344881199999999808e+03 2.314989999999999881e+00
3.735215299999999843e+03 3.344881199999999808e+03 1.720140000000000002e+00
3.735371500000000196e+03 3.344881199999999808e+03 1.564500000000000002e+00
3.735527799999999843e+03 3.344881199999999808e+03 1.450120000000000076e+00
3.735684000000000196e+03 3.344881199999999808e+03 1.326319999999999943e+00
3.735840299999999843e+03 3.344881199999999808e+03 1.129610000000000003e+00
3.735957499999999982e+03 3.344881199999999808e+03 9.420300000000000340e-01
3.736152799999999843e+03 3.344881199999999808e+03 9.924300000000000344e-01
3.736269999999999982e+03 3.344881199999999808e+03 1.019279999999999964e+00
3.736426199999999881e+03 3.344881199999999808e+03 1.101460000000000106e+00
3.736582499999999982e+03 3.344881199999999808e+03 1.033479999999999954e+00
3.736738699999999881e+03 3.344881199999999808e+03 9.279399999999999871e-01
3.736894999999999982e+03 3.344881199999999808e+03 8.178499999999999659e-01
3.722988699999999881e+03 3.345349999999999909e+03 1.975000000000000019e-02
3.723144999999999982e+03 3.345349999999999909e+03 3.368999999999999773e-02
3.723301199999999881e+03 3.345349999999999909e+03 1.170000000000000033e-03
3.723457499999999982e+03 3.345349999999999909e+03 1.160000000000000007e-03
3.723613699999999881e+03 3.345349999999999909e+03 1.508999999999999925e-02
3.723769999999999982e+03 3.345349999999999909e+03 3.364000000000000323e-02
3.723887200000000121e+03 3.345349999999999909e+03 -3.480000000000000020e-03
3.724043400000000020e+03 3.345349999999999909e+03 1.507000000000000006e-02
3.724199700000000121e+03 3.345349999999999909e+03 4.288000000000000145e-02
3.724355900000000020e+03 3.345349999999999909e+03 5.780000000000000415e-03
3.724512200000000121e+03 3.345349999999999909e+03 2.894000000000000045e-02
3.724668400000000020e+03 3.345349999999999909e+03 1.139999999999999954e-03
3.724824700000000121e+03 3.345349999999999909e+03 1.503999999999999955e-02
3.724941800000000057e+03 3.345349999999999909e+03 2.894000000000000045e-02
3.725098100000000159e+03 3.345349999999999909e+03 4.284999999999999920e-02
3.725254399999999805e+03 3.345349999999999909e+03 1.502000000000000036e-02
3.725410600000000159e+03 3.345349999999999909e+03 1.502999999999999996e-02
3.725566800000000057e+03 3.345349999999999909e+03 4.281000000000000083e-02
3.725723100000000159e+03 3.345349999999999909e+03 4.281999999999999695e-02
3.725879300000000057e+03 3.345349999999999909e+03 1.964000000000000121e-02
3.725996500000000196e+03 3.345349999999999909e+03 3.352999999999999731e-02
3.726152799999999843e+03 3.345349999999999909e+03 4.741000000000000075e-02
3.726309000000000196e+03 3.345349999999999909e+03 6.128999999999999726e-02
3.726465299999999843e+03 3.345349999999999909e+03 4.274000000000000021e-02
3.726621500000000196e+03 3.345349999999999909e+03 2.886000000000000024e-02
3.726777799999999843e+03 3.345349999999999909e+03 2.886999999999999983e-02
3.726934000000000196e+03 3.345349999999999909e+03 6.121000000000000052e-02
3.727090299999999843e+03 3.345349999999999909e+03 5.194000000000000006e-02
3.727207499999999982e+03 3.345349999999999909e+03 8.426999999999999769e-02
3.727363699999999881e+03 3.345349999999999909e+03 8.891000000000000292e-02
3.727519999999999982e+03 3.345349999999999909e+03 5.652000000000000079e-02
3.727676199999999881e+03 3.345349999999999909e+03 5.190999999999999781e-02
3.727832499999999982e+03 3.345349999999999909e+03 7.961999999999999633e-02
3.727988699999999881e+03 3.345349999999999909e+03 8.880000000000000393e-02
3.728144999999999982e+03 3.345349999999999909e+03 5.186999999999999944e-02
3.728262200000000121e+03 3.345349999999999909e+03 7.494000000000000661e-02
3.728418400000000020e+03 3.345349999999999909e+03 8.412000000000000033e-02
3.728574700000000121e+03 3.345349999999999909e+03 1.071700000000000014e-01
3.728730900000000020e+03 3.345349999999999909e+03 1.440800000000000136e-01
3.728887200000000121e+03 3.345349999999999909e+03 1.256500000000000117e-01
3.729043400000000020e+03 3.345349999999999909e+03 7.943000000000000060e-02
3.729199700000000121e+03 3.345349999999999909e+03 6.560000000000000553e-02
3.729355900000000020e+03 3.345349999999999909e+03 1.255000000000000004e-01
3.729473100000000159e+03 3.345349999999999909e+03 1.117199999999999999e-01
3.729629399999999805e+03 3.345349999999999909e+03 1.208499999999999991e-01
3.729785600000000159e+03 3.345349999999999909e+03 1.115799999999999986e-01
3.729941800000000057e+03 3.345349999999999909e+03 1.115899999999999948e-01
3.730098100000000159e+03 3.345349999999999909e+03 1.299599999999999922e-01
3.730254399999999805e+03 3.345349999999999909e+03 1.207400000000000001e-01
3.730410600000000159e+03 3.345349999999999909e+03 1.114600000000000035e-01
3.730527799999999843e+03 3.345349999999999909e+03 1.436699999999999922e-01
3.730684000000000196e+03 3.345349999999999909e+03 1.022399999999999975e-01
3.730840299999999843e+03 3.345349999999999909e+03 1.758399999999999963e-01
3.730996500000000196e+03 3.345349999999999909e+03 1.344400000000000039e-01
3.731152799999999843e+03 3.345349999999999909e+03 8.840000000000000635e-02
3.731309000000000196e+03 3.345349999999999909e+03 1.297599999999999865e-01
3.731465299999999843e+03 3.345349999999999909e+03 1.389799999999999924e-01
3.731621500000000196e+03 3.345349999999999909e+03 1.251599999999999935e-01
3.731738699999999881e+03 3.345349999999999909e+03 1.435899999999999954e-01
3.731894999999999982e+03 3.345349999999999909e+03 1.664899999999999991e-01
3.732051199999999881e+03 3.345349999999999909e+03 2.216500000000000137e-01
3.732207499999999982e+03 3.345349999999999909e+03 1.802799999999999958e-01
3.732363699999999881e+03 3.345349999999999909e+03 2.308199999999999974e-01
3.732519999999999982e+03 3.345349999999999909e+03 2.032499999999999862e-01
3.732637200000000121e+03 3.345349999999999909e+03 1.939800000000000135e-01
3.732793400000000020e+03 3.345349999999999909e+03 2.215699999999999892e-01
3.732949700000000121e+03 3.345349999999999909e+03 2.582699999999999996e-01
3.733105900000000020e+03 3.345349999999999909e+03 3.455099999999999838e-01
3.733262200000000121e+03 3.345349999999999909e+03 3.409200000000000008e-01
3.733418400000000020e+03 3.345349999999999909e+03 4.648300000000000209e-01
3.733574700000000121e+03 3.345349999999999909e+03 4.876199999999999979e-01
3.733730900000000020e+03 3.345349999999999909e+03 6.070999999999999730e-01
3.733887200000000121e+03 3.345349999999999909e+03 6.620800000000000018e-01
3.734004399999999805e+03 3.345349999999999909e+03 8.274700000000000388e-01
3.734160600000000159e+03 3.345349999999999909e+03 1.006259999999999932e+00
3.734316800000000057e+03 3.345349999999999909e+03 1.212679999999999980e+00
3.734473100000000159e+03 3.345349999999999909e+03 1.405319999999999903e+00
3.734629399999999805e+03 3.345349999999999909e+03 1.835930000000000062e+00
3.734785600000000159e+03 3.345349999999999909e+03 2.019260000000000055e+00
3.734902799999999843e+03 3.345349999999999909e+03 2.225579999999999892e+00
3.735059000000000196e+03 3.345349999999999909e+03 2.565080000000000027e+00
3.735215299999999843e+03 3.345349999999999909e+03 2.261470000000000091e+00
3.735371500000000196e+03 3.345349999999999909e+03 2.000370000000000203e+00
3.735527799999999843e+03 3.345349999999999909e+03 2.000129999999999963e+00
3.735684000000000196e+03 3.345349999999999909e+03 1.665350000000000108e+00
3.735840299999999843e+03 3.345349999999999909e+03 1.435510000000000064e+00
3.735957499999999982e+03 3.345349999999999909e+03 1.307269999999999932e+00
3.736152799999999843e+03 3.345349999999999909e+03 1.178609999999999935e+00
3.736269999999999982e+03 3.345349999999999909e+03 1.068990000000000107e+00
3.736426199999999881e+03 3.345349999999999909e+03 9.766799999999999926e-01
3.736582499999999982e+03 3.345349999999999909e+03 8.623300000000000409e-01
3.736738699999999881e+03 3.345349999999999909e+03 9.445400000000000462e-01
3.736894999999999982e+03 3.345349999999999909e+03 8.300600000000000200e-01
