# Supplementary material for: Resonant inelastic X-ray scattering tools to count 5 f electrons of actinides and probe bond covalency
Source: Nat Commun. 2025 Feb 10;16:1221. doi: 10.1038/s41467-024-54574-7 (PMC11811144; doi:10.1038/s41467-024-54574-7)
Supplement: Supplementary file 3 — Source Data [file 41467_2024_54574_MOESM3_ESM.zip › Data_figures/Data_main_figures/Fig2/2f_U_VI_MesaSulX_Map.txt]

# Ein | Eout | Intensity
3.720110900000000129e+03 3.332000000000000000e+03 1.382560000000000011e+00
3.720157200000000103e+03 3.332000000000000000e+03 1.438299999999999912e+00
3.720602300000000014e+03 3.332000000000000000e+03 2.269229999999999858e+00
3.720904199999999946e+03 3.332000000000000000e+03 2.761870000000000047e+00
3.721206000000000131e+03 3.332000000000000000e+03 2.440459999999999852e+00
3.721506499999999960e+03 3.332000000000000000e+03 2.164569999999999883e+00
3.721808399999999892e+03 3.332000000000000000e+03 2.054209999999999869e+00
3.722110200000000077e+03 3.332000000000000000e+03 1.716099999999999959e+00
3.722410699999999906e+03 3.332000000000000000e+03 1.778440000000000021e+00
3.722712500000000091e+03 3.332000000000000000e+03 1.519160000000000066e+00
3.723014400000000023e+03 3.332000000000000000e+03 1.644309999999999938e+00
3.723314800000000105e+03 3.332000000000000000e+03 1.448320000000000052e+00
3.723616700000000037e+03 3.332000000000000000e+03 1.431969999999999965e+00
3.723917199999999866e+03 3.332000000000000000e+03 1.392609999999999904e+00
3.724219000000000051e+03 3.332000000000000000e+03 1.204460000000000086e+00
3.724520899999999983e+03 3.332000000000000000e+03 1.368900000000000006e+00
3.724821300000000065e+03 3.332000000000000000e+03 1.712769999999999904e+00
3.725123199999999997e+03 3.332000000000000000e+03 1.790890000000000093e+00
3.725425099999999929e+03 3.332000000000000000e+03 1.704390000000000072e+00
3.725725500000000011e+03 3.332000000000000000e+03 1.681319999999999926e+00
3.726027399999999943e+03 3.332000000000000000e+03 1.587129999999999930e+00
3.726329200000000128e+03 3.332000000000000000e+03 1.454369999999999941e+00
3.726629699999999957e+03 3.332000000000000000e+03 1.211570000000000036e+00
3.726931599999999889e+03 3.332000000000000000e+03 1.227170000000000094e+00
3.727233400000000074e+03 3.332000000000000000e+03 1.242259999999999920e+00
3.727533899999999903e+03 3.332000000000000000e+03 1.101609999999999978e+00
3.727835700000000088e+03 3.332000000000000000e+03 9.686200000000000365e-01
3.728137600000000020e+03 3.332000000000000000e+03 1.023369999999999891e+00
3.728438000000000102e+03 3.332000000000000000e+03 7.183899999999999730e-01
3.728739900000000034e+03 3.332000000000000000e+03 7.263699999999999601e-01
3.729041799999999967e+03 3.332000000000000000e+03 5.310599999999999765e-01
3.729342200000000048e+03 3.332000000000000000e+03 5.307199999999999696e-01
3.729644099999999980e+03 3.332000000000000000e+03 4.214700000000000113e-01
3.729944500000000062e+03 3.332000000000000000e+03 3.276999999999999913e-01
3.730246399999999994e+03 3.332000000000000000e+03 3.589399999999999813e-01
3.730548299999999927e+03 3.332000000000000000e+03 4.366999999999999771e-01
3.730848700000000008e+03 3.332000000000000000e+03 2.807499999999999996e-01
3.731150599999999940e+03 3.332000000000000000e+03 4.208500000000000019e-01
3.731452400000000125e+03 3.332000000000000000e+03 3.585599999999999898e-01
3.731752899999999954e+03 3.332000000000000000e+03 3.114999999999999991e-01
3.732054799999999886e+03 3.332000000000000000e+03 2.414300000000000057e-01
3.732356600000000071e+03 3.332000000000000000e+03 2.569000000000000172e-01
3.732657099999999900e+03 3.332000000000000000e+03 2.957400000000000029e-01
3.732958900000000085e+03 3.332000000000000000e+03 2.255000000000000060e-01
3.733260800000000017e+03 3.332000000000000000e+03 2.565700000000000203e-01
3.733561200000000099e+03 3.332000000000000000e+03 2.486399999999999999e-01
3.733863100000000031e+03 3.332000000000000000e+03 2.096500000000000030e-01
3.734164999999999964e+03 3.332000000000000000e+03 2.251499999999999890e-01
3.734465400000000045e+03 3.332000000000000000e+03 2.945999999999999730e-01
3.734767299999999977e+03 3.332000000000000000e+03 2.402499999999999913e-01
3.735069100000000162e+03 3.332000000000000000e+03 2.400899999999999979e-01
3.735369599999999991e+03 3.332000000000000000e+03 2.013399999999999912e-01
3.735671499999999924e+03 3.332000000000000000e+03 2.089199999999999946e-01
3.735971900000000005e+03 3.332000000000000000e+03 3.248300000000000076e-01
3.736273799999999937e+03 3.332000000000000000e+03 1.855100000000000082e-01
3.736575600000000122e+03 3.332000000000000000e+03 2.858499999999999930e-01
3.736876099999999951e+03 3.332000000000000000e+03 3.164299999999999891e-01
3.737177999999999884e+03 3.332000000000000000e+03 3.548700000000000188e-01
3.737479800000000068e+03 3.332000000000000000e+03 2.775699999999999834e-01
3.737780299999999897e+03 3.332000000000000000e+03 2.389100000000000112e-01
3.738082100000000082e+03 3.332000000000000000e+03 1.847199999999999953e-01
3.738384000000000015e+03 3.332000000000000000e+03 2.077600000000000002e-01
3.738684499999999844e+03 3.332000000000000000e+03 2.767899999999999805e-01
3.738986300000000028e+03 3.332000000000000000e+03 2.382499999999999896e-01
3.739288199999999961e+03 3.332000000000000000e+03 2.228100000000000080e-01
3.739588600000000042e+03 3.332000000000000000e+03 2.610999999999999988e-01
3.739890499999999975e+03 3.332000000000000000e+03 2.761700000000000266e-01
3.740192300000000159e+03 3.332000000000000000e+03 3.069399999999999906e-01
3.740492799999999988e+03 3.332000000000000000e+03 2.684400000000000119e-01
3.740794699999999921e+03 3.332000000000000000e+03 2.376300000000000079e-01
3.741096500000000106e+03 3.332000000000000000e+03 2.376900000000000124e-01
3.741396999999999935e+03 3.332000000000000000e+03 3.141599999999999948e-01
3.741698800000000119e+03 3.332000000000000000e+03 2.298699999999999910e-01
3.741999299999999948e+03 3.332000000000000000e+03 2.297399999999999998e-01
3.720110900000000129e+03 3.332297500000000127e+03 1.515519999999999978e+00
3.720157200000000103e+03 3.332297500000000127e+03 1.328100000000000058e+00
3.720602300000000014e+03 3.332297500000000127e+03 2.104530000000000012e+00
3.720904199999999946e+03 3.332297500000000127e+03 2.801159999999999872e+00
3.721206000000000131e+03 3.332297500000000127e+03 2.887710000000000221e+00
3.721506499999999960e+03 3.332297500000000127e+03 2.760629999999999917e+00
3.721808399999999892e+03 3.332297500000000127e+03 2.533300000000000107e+00
3.722110200000000077e+03 3.332297500000000127e+03 2.390919999999999934e+00
3.722410699999999906e+03 3.332297500000000127e+03 2.046030000000000015e+00
3.722712500000000091e+03 3.332297500000000127e+03 1.770880000000000010e+00
3.723014400000000023e+03 3.332297500000000127e+03 1.904420000000000002e+00
3.723314800000000105e+03 3.332297500000000127e+03 1.841029999999999944e+00
3.723616700000000037e+03 3.332297500000000127e+03 1.472050000000000081e+00
3.723917199999999866e+03 3.332297500000000127e+03 1.597539999999999960e+00
3.724219000000000051e+03 3.332297500000000127e+03 1.455740000000000034e+00
3.724520899999999983e+03 3.332297500000000127e+03 1.291949999999999932e+00
3.724821300000000065e+03 3.332297500000000127e+03 1.385119999999999907e+00
3.725123199999999997e+03 3.332297500000000127e+03 1.729850000000000110e+00
3.725425099999999929e+03 3.332297500000000127e+03 1.776019999999999932e+00
3.725725500000000011e+03 3.332297500000000127e+03 1.807849999999999957e+00
3.726027399999999943e+03 3.332297500000000127e+03 1.720660000000000078e+00
3.726329200000000128e+03 3.332297500000000127e+03 1.517889999999999961e+00
3.726629699999999957e+03 3.332297500000000127e+03 1.275320000000000009e+00
3.726931599999999889e+03 3.332297500000000127e+03 1.173580000000000068e+00
3.727233400000000074e+03 3.332297500000000127e+03 1.087350000000000039e+00
3.727533899999999903e+03 3.332297500000000127e+03 1.110160000000000036e+00
3.727835700000000088e+03 3.332297500000000127e+03 1.101750000000000007e+00
3.728137600000000020e+03 3.332297500000000127e+03 9.535000000000000142e-01
3.728438000000000102e+03 3.332297500000000127e+03 9.060500000000000220e-01
3.728739900000000034e+03 3.332297500000000127e+03 9.373299999999999965e-01
3.729041799999999967e+03 3.332297500000000127e+03 5.701399999999999801e-01
3.729342200000000048e+03 3.332297500000000127e+03 5.464499999999999913e-01
3.729644099999999980e+03 3.332297500000000127e+03 3.903400000000000203e-01
3.729944500000000062e+03 3.332297500000000127e+03 4.448400000000000132e-01
3.730246399999999994e+03 3.332297500000000127e+03 4.136400000000000077e-01
3.730548299999999927e+03 3.332297500000000127e+03 3.587699999999999778e-01
3.730848700000000008e+03 3.332297500000000127e+03 3.900000000000000133e-01
3.731150599999999940e+03 3.332297500000000127e+03 2.415899999999999992e-01
3.731452400000000125e+03 3.332297500000000127e+03 2.883200000000000207e-01
3.731752899999999954e+03 3.332297500000000127e+03 2.959399999999999809e-01
3.732054799999999886e+03 3.332297500000000127e+03 3.892599999999999949e-01
3.732356600000000071e+03 3.332297500000000127e+03 2.878399999999999848e-01
3.732657099999999900e+03 3.332297500000000127e+03 2.955300000000000149e-01
3.732958900000000085e+03 3.332297500000000127e+03 2.098299999999999887e-01
3.733260800000000017e+03 3.332297500000000127e+03 2.874999999999999778e-01
3.733561200000000099e+03 3.332297500000000127e+03 3.183699999999999863e-01
3.733863100000000031e+03 3.332297500000000127e+03 2.561599999999999988e-01
3.734164999999999964e+03 3.332297500000000127e+03 3.102400000000000158e-01
3.734465400000000045e+03 3.332297500000000127e+03 2.558099999999999818e-01
3.734767299999999977e+03 3.332297500000000127e+03 2.557099999999999929e-01
3.735069100000000162e+03 3.332297500000000127e+03 1.935699999999999921e-01
3.735369599999999991e+03 3.332297500000000127e+03 2.708599999999999897e-01
3.735671499999999924e+03 3.332297500000000127e+03 2.706399999999999917e-01
3.735971900000000005e+03 3.332297500000000127e+03 2.782899999999999818e-01
3.736273799999999937e+03 3.332297500000000127e+03 1.931599999999999984e-01
3.736575600000000122e+03 3.332297500000000127e+03 2.858600000000000030e-01
3.736876099999999951e+03 3.332297500000000127e+03 2.469399999999999928e-01
3.737177999999999884e+03 3.332297500000000127e+03 2.159600000000000131e-01
3.737479800000000068e+03 3.332297500000000127e+03 2.927600000000000202e-01
3.737780299999999897e+03 3.332297500000000127e+03 2.388200000000000045e-01
3.738082100000000082e+03 3.332297500000000127e+03 3.078299999999999925e-01
3.738384000000000015e+03 3.332297500000000127e+03 2.308300000000000074e-01
3.738684499999999844e+03 3.332297500000000127e+03 2.382400000000000073e-01
3.738986300000000028e+03 3.332297500000000127e+03 3.074399999999999911e-01
3.739288199999999961e+03 3.332297500000000127e+03 2.304700000000000082e-01
3.739588600000000042e+03 3.332297500000000127e+03 1.919899999999999940e-01
3.739890499999999975e+03 3.332297500000000127e+03 1.917899999999999883e-01
3.740192300000000159e+03 3.332297500000000127e+03 2.685500000000000109e-01
3.740492799999999988e+03 3.332297500000000127e+03 2.070700000000000041e-01
3.740794699999999921e+03 3.332297500000000127e+03 2.222600000000000131e-01
3.741096500000000106e+03 3.332297500000000127e+03 2.681799999999999740e-01
3.741396999999999935e+03 3.332297500000000127e+03 2.757399999999999851e-01
3.741698800000000119e+03 3.332297500000000127e+03 3.293699999999999961e-01
3.741999299999999948e+03 3.332297500000000127e+03 2.296499999999999930e-01
3.720110900000000129e+03 3.332599999999999909e+03 1.083450000000000024e+00
3.720157200000000103e+03 3.332599999999999909e+03 1.030129999999999990e+00
3.720602300000000014e+03 3.332599999999999909e+03 1.507840000000000069e+00
3.720904199999999946e+03 3.332599999999999909e+03 2.385089999999999932e+00
3.721206000000000131e+03 3.332599999999999909e+03 2.927649999999999864e+00
3.721506499999999960e+03 3.332599999999999909e+03 3.607930000000000081e+00
3.721808399999999892e+03 3.332599999999999909e+03 2.824170000000000069e+00
3.722110200000000077e+03 3.332599999999999909e+03 2.805849999999999955e+00
3.722410699999999906e+03 3.332599999999999909e+03 2.430320000000000036e+00
3.722712500000000091e+03 3.332599999999999909e+03 2.130970000000000031e+00
3.723014400000000023e+03 3.332599999999999909e+03 2.044890000000000096e+00
3.723314800000000105e+03 3.332599999999999909e+03 1.644700000000000051e+00
3.723616700000000037e+03 3.332599999999999909e+03 2.004309999999999814e+00
3.723917199999999866e+03 3.332599999999999909e+03 1.729889999999999928e+00
3.724219000000000051e+03 3.332599999999999909e+03 1.369289999999999896e+00
3.724520899999999983e+03 3.332599999999999909e+03 1.729589999999999961e+00
3.724821300000000065e+03 3.332599999999999909e+03 1.431429999999999980e+00
3.725123199999999997e+03 3.332599999999999909e+03 1.666770000000000085e+00
3.725425099999999929e+03 3.332599999999999909e+03 1.759910000000000085e+00
3.725725500000000011e+03 3.332599999999999909e+03 1.940390000000000059e+00
3.726027399999999943e+03 3.332599999999999909e+03 2.135190000000000143e+00
3.726329200000000128e+03 3.332599999999999909e+03 1.869699999999999918e+00
3.726629699999999957e+03 3.332599999999999909e+03 1.658090000000000064e+00
3.726931599999999889e+03 3.332599999999999909e+03 1.360859999999999959e+00
3.727233400000000074e+03 3.332599999999999909e+03 1.344799999999999995e+00
3.727533899999999903e+03 3.332599999999999909e+03 1.181000000000000050e+00
3.727835700000000088e+03 3.332599999999999909e+03 1.117969999999999908e+00
3.728137600000000020e+03 3.332599999999999909e+03 1.289909999999999890e+00
3.728438000000000102e+03 3.332599999999999909e+03 1.093979999999999952e+00
3.728739900000000034e+03 3.332599999999999909e+03 8.833100000000000396e-01
3.729041799999999967e+03 3.332599999999999909e+03 8.599900000000000322e-01
3.729342200000000048e+03 3.332599999999999909e+03 7.884299999999999642e-01
3.729644099999999980e+03 3.332599999999999909e+03 4.992900000000000116e-01
3.729944500000000062e+03 3.332599999999999909e+03 6.160299999999999665e-01
3.730246399999999994e+03 3.332599999999999909e+03 4.834200000000000164e-01
3.730548299999999927e+03 3.332599999999999909e+03 3.506600000000000272e-01
3.730848700000000008e+03 3.332599999999999909e+03 4.598099999999999965e-01
3.731150599999999940e+03 3.332599999999999909e+03 2.804099999999999926e-01
3.731452400000000125e+03 3.332599999999999909e+03 3.427200000000000246e-01
3.731752899999999954e+03 3.332599999999999909e+03 4.046000000000000152e-01
3.732054799999999886e+03 3.332599999999999909e+03 4.046199999999999797e-01
3.732356600000000071e+03 3.332599999999999909e+03 3.032299999999999995e-01
3.732657099999999900e+03 3.332599999999999909e+03 4.041299999999999892e-01
3.732958900000000085e+03 3.332599999999999909e+03 3.494900000000000229e-01
3.733260800000000017e+03 3.332599999999999909e+03 3.105800000000000227e-01
3.733561200000000099e+03 3.332599999999999909e+03 3.180999999999999939e-01
3.733863100000000031e+03 3.332599999999999909e+03 3.412200000000000233e-01
3.734164999999999964e+03 3.332599999999999909e+03 3.099999999999999978e-01
3.734465400000000045e+03 3.332599999999999909e+03 3.099000000000000088e-01
3.734767299999999977e+03 3.332599999999999909e+03 2.864999999999999769e-01
3.735069100000000162e+03 3.332599999999999909e+03 2.243999999999999884e-01
3.735369599999999991e+03 3.332599999999999909e+03 2.630199999999999760e-01
3.735671499999999924e+03 3.332599999999999909e+03 3.246700000000000141e-01
3.735971900000000005e+03 3.332599999999999909e+03 2.163599999999999968e-01
3.736273799999999937e+03 3.332599999999999909e+03 3.242499999999999827e-01
3.736575600000000122e+03 3.332599999999999909e+03 2.315300000000000136e-01
3.736876099999999951e+03 3.332599999999999909e+03 3.007000000000000228e-01
3.737177999999999884e+03 3.332599999999999909e+03 3.159500000000000086e-01
3.737479800000000068e+03 3.332599999999999909e+03 3.618500000000000050e-01
3.737780299999999897e+03 3.332599999999999909e+03 2.694099999999999828e-01
3.738082100000000082e+03 3.332599999999999909e+03 2.153400000000000036e-01
3.738384000000000015e+03 3.332599999999999909e+03 3.306600000000000095e-01
3.738684499999999844e+03 3.332599999999999909e+03 2.919599999999999973e-01
3.738986300000000028e+03 3.332599999999999909e+03 2.304499999999999882e-01
3.739288199999999961e+03 3.332599999999999909e+03 3.222999999999999754e-01
3.739588600000000042e+03 3.332599999999999909e+03 2.378599999999999881e-01
3.739890499999999975e+03 3.332599999999999909e+03 2.223400000000000098e-01
3.740192300000000159e+03 3.332599999999999909e+03 2.684199999999999919e-01
3.740492799999999988e+03 3.332599999999999909e+03 2.989999999999999880e-01
3.740794699999999921e+03 3.332599999999999909e+03 2.451399999999999968e-01
3.741096500000000106e+03 3.332599999999999909e+03 3.293900000000000161e-01
3.741396999999999935e+03 3.332599999999999909e+03 2.449900000000000133e-01
3.741698800000000119e+03 3.332599999999999909e+03 2.679400000000000115e-01
3.741999299999999948e+03 3.332599999999999909e+03 3.289599999999999747e-01
3.720110900000000129e+03 3.332902500000000146e+03 7.844600000000000461e-01
3.720157200000000103e+03 3.332902500000000146e+03 6.912599999999999856e-01
3.720602300000000014e+03 3.332902500000000146e+03 1.161249999999999893e+00
3.720904199999999946e+03 3.332902500000000146e+03 1.418870000000000076e+00
3.721206000000000131e+03 3.332902500000000146e+03 2.359490000000000087e+00
3.721506499999999960e+03 3.332902500000000146e+03 3.047590000000000021e+00
3.721808399999999892e+03 3.332902500000000146e+03 3.462870000000000115e+00
3.722110200000000077e+03 3.332902500000000146e+03 3.492249999999999854e+00
3.722410699999999906e+03 3.332902500000000146e+03 2.959999999999999964e+00
3.722712500000000091e+03 3.332902500000000146e+03 2.951000000000000068e+00
3.723014400000000023e+03 3.332902500000000146e+03 2.308800000000000185e+00
3.723314800000000105e+03 3.332902500000000146e+03 2.081090000000000106e+00
3.723616700000000037e+03 3.332902500000000146e+03 2.009920000000000151e+00
3.723917199999999866e+03 3.332902500000000146e+03 1.900770000000000071e+00
3.724219000000000051e+03 3.332902500000000146e+03 1.962169999999999970e+00
3.724520899999999983e+03 3.332902500000000146e+03 1.829760000000000053e+00
3.724821300000000065e+03 3.332902500000000146e+03 1.599069999999999991e+00
3.725123199999999997e+03 3.332902500000000146e+03 1.690860000000000030e+00
3.725425099999999929e+03 3.332902500000000146e+03 1.814279999999999893e+00
3.725725500000000011e+03 3.332902500000000146e+03 1.978869999999999907e+00
3.726027399999999943e+03 3.332902500000000146e+03 1.893049999999999899e+00
3.726329200000000128e+03 3.332902500000000146e+03 1.939680000000000071e+00
3.726629699999999957e+03 3.332902500000000146e+03 1.954790000000000028e+00
3.726931599999999889e+03 3.332902500000000146e+03 1.511009999999999964e+00
3.727233400000000074e+03 3.332902500000000146e+03 1.463689999999999936e+00
3.727533899999999903e+03 3.332902500000000146e+03 1.300480000000000080e+00
3.727835700000000088e+03 3.332902500000000146e+03 1.229899999999999993e+00
3.728137600000000020e+03 3.332902500000000146e+03 1.346829999999999972e+00
3.728438000000000102e+03 3.332902500000000146e+03 1.082119999999999971e+00
3.728739900000000034e+03 3.332902500000000146e+03 1.284249999999999892e+00
3.729041799999999967e+03 3.332902500000000146e+03 1.027369999999999894e+00
3.729342200000000048e+03 3.332902500000000146e+03 8.945499999999999563e-01
3.729644099999999980e+03 3.332902500000000146e+03 7.778399999999999759e-01
3.729944500000000062e+03 3.332902500000000146e+03 5.755000000000000115e-01
3.730246399999999994e+03 3.332902500000000146e+03 6.220900000000000318e-01
3.730548299999999927e+03 3.332902500000000146e+03 4.196699999999999875e-01
3.730848700000000008e+03 3.332902500000000146e+03 4.584500000000000242e-01
3.731150599999999940e+03 3.332902500000000146e+03 4.658599999999999963e-01
3.731452400000000125e+03 3.332902500000000146e+03 3.958900000000000197e-01
3.731752899999999954e+03 3.332902500000000146e+03 4.190599999999999881e-01
3.732054799999999886e+03 3.332902500000000146e+03 4.111899999999999999e-01
3.732356600000000071e+03 3.332902500000000146e+03 2.946199999999999930e-01
3.732657099999999900e+03 3.332902500000000146e+03 2.712999999999999856e-01
3.732958900000000085e+03 3.332902500000000146e+03 3.485300000000000065e-01
3.733260800000000017e+03 3.332902500000000146e+03 3.484300000000000175e-01
3.733561200000000099e+03 3.332902500000000146e+03 3.481699999999999795e-01
3.733863100000000031e+03 3.332902500000000146e+03 2.862600000000000144e-01
3.734164999999999964e+03 3.332902500000000146e+03 3.324300000000000033e-01
3.734465400000000045e+03 3.332902500000000146e+03 2.627399999999999736e-01
3.734767299999999977e+03 3.332902500000000146e+03 3.476000000000000201e-01
3.735069100000000162e+03 3.332902500000000146e+03 3.936899999999999844e-01
3.735369599999999991e+03 3.332902500000000146e+03 3.858099999999999863e-01
3.735671499999999924e+03 3.332902500000000146e+03 3.237900000000000222e-01
3.735971900000000005e+03 3.332902500000000146e+03 3.314300000000000024e-01
3.736273799999999937e+03 3.332902500000000146e+03 3.619600000000000040e-01
3.736575600000000122e+03 3.332902500000000146e+03 3.463899999999999757e-01
3.736876099999999951e+03 3.332902500000000146e+03 2.998999999999999999e-01
3.737177999999999884e+03 3.332902500000000146e+03 2.766799999999999815e-01
3.737479800000000068e+03 3.332902500000000146e+03 2.764699999999999935e-01
3.737780299999999897e+03 3.332902500000000146e+03 3.454800000000000093e-01
3.738082100000000082e+03 3.332902500000000146e+03 3.145399999999999863e-01
3.738384000000000015e+03 3.332902500000000146e+03 4.141299999999999981e-01
3.738684499999999844e+03 3.332902500000000146e+03 1.456600000000000117e-01
3.738986300000000028e+03 3.332902500000000146e+03 3.447899999999999854e-01
3.739288199999999961e+03 3.332902500000000146e+03 2.602499999999999813e-01
3.739588600000000042e+03 3.332902500000000146e+03 2.832000000000000073e-01
3.739890499999999975e+03 3.332902500000000146e+03 2.982600000000000251e-01
3.740192300000000159e+03 3.332902500000000146e+03 2.829800000000000093e-01
3.740492799999999988e+03 3.332902500000000146e+03 2.217399999999999927e-01
3.740794699999999921e+03 3.332902500000000146e+03 2.827500000000000013e-01
3.741096500000000106e+03 3.332902500000000146e+03 2.903800000000000270e-01
3.741396999999999935e+03 3.332902500000000146e+03 1.756600000000000106e-01
3.741698800000000119e+03 3.332902500000000146e+03 3.208699999999999886e-01
3.741999299999999948e+03 3.332902500000000146e+03 2.595700000000000229e-01
3.720110900000000129e+03 3.333203500000000076e+03 6.965599999999999570e-01
3.720157200000000103e+03 3.333203500000000076e+03 5.797900000000000276e-01
3.720602300000000014e+03 3.333203500000000076e+03 7.672400000000000331e-01
3.720904199999999946e+03 3.333203500000000076e+03 1.087309999999999999e+00
3.721206000000000131e+03 3.333203500000000076e+03 1.870230000000000059e+00
3.721506499999999960e+03 3.333203500000000076e+03 2.331010000000000026e+00
3.721808399999999892e+03 3.333203500000000076e+03 3.629430000000000156e+00
3.722110200000000077e+03 3.333203500000000076e+03 3.345549999999999802e+00
3.722410699999999906e+03 3.333203500000000076e+03 3.933650000000000091e+00
3.722712500000000091e+03 3.333203500000000076e+03 3.290280000000000094e+00
3.723014400000000023e+03 3.333203500000000076e+03 3.149690000000000101e+00
3.723314800000000105e+03 3.333203500000000076e+03 2.563320000000000043e+00
3.723616700000000037e+03 3.333203500000000076e+03 2.233880000000000088e+00
3.723917199999999866e+03 3.333203500000000076e+03 2.289070000000000160e+00
3.724219000000000051e+03 3.333203500000000076e+03 2.209880000000000067e+00
3.724520899999999983e+03 3.333203500000000076e+03 2.046969999999999956e+00
3.724821300000000065e+03 3.333203500000000076e+03 1.935980000000000034e+00
3.725123199999999997e+03 3.333203500000000076e+03 1.577150000000000052e+00
3.725425099999999929e+03 3.333203500000000076e+03 1.443850000000000078e+00
3.725725500000000011e+03 3.333203500000000076e+03 1.779369999999999896e+00
3.726027399999999943e+03 3.333203500000000076e+03 1.989449999999999941e+00
3.726329200000000128e+03 3.333203500000000076e+03 2.013539999999999885e+00
3.726629699999999957e+03 3.333203500000000076e+03 2.137000000000000011e+00
3.726931599999999889e+03 3.333203500000000076e+03 1.731940000000000035e+00
3.727233400000000074e+03 3.333203500000000076e+03 1.731559999999999988e+00
3.727533899999999903e+03 3.333203500000000076e+03 1.623010000000000064e+00
3.727835700000000088e+03 3.333203500000000076e+03 1.380209999999999937e+00
3.728137600000000020e+03 3.333203500000000076e+03 1.177559999999999940e+00
3.728438000000000102e+03 3.333203500000000076e+03 1.224059999999999926e+00
3.728739900000000034e+03 3.333203500000000076e+03 1.192890000000000006e+00
3.729041799999999967e+03 3.333203500000000076e+03 1.075679999999999970e+00
3.729342200000000048e+03 3.333203500000000076e+03 9.505400000000000515e-01
3.729644099999999980e+03 3.333203500000000076e+03 8.881700000000000150e-01
3.729944500000000062e+03 3.333203500000000076e+03 6.854099999999999637e-01
3.730246399999999994e+03 3.333203500000000076e+03 6.775200000000000111e-01
3.730548299999999927e+03 3.333203500000000076e+03 5.370599999999999818e-01
3.730848700000000008e+03 3.333203500000000076e+03 6.225600000000000023e-01
3.731150599999999940e+03 3.333203500000000076e+03 5.443099999999999605e-01
3.731452400000000125e+03 3.333203500000000076e+03 4.820599999999999885e-01
3.731752899999999954e+03 3.333203500000000076e+03 4.895700000000000052e-01
3.732054799999999886e+03 3.333203500000000076e+03 3.962100000000000066e-01
3.732356600000000071e+03 3.333203500000000076e+03 3.570999999999999730e-01
3.732657099999999900e+03 3.333203500000000076e+03 3.648299999999999876e-01
3.732958900000000085e+03 3.333203500000000076e+03 3.800299999999999789e-01
3.733260800000000017e+03 3.333203500000000076e+03 3.955400000000000027e-01
3.733561200000000099e+03 3.333203500000000076e+03 3.409300000000000108e-01
3.733863100000000031e+03 3.333203500000000076e+03 3.485599999999999810e-01
3.734164999999999964e+03 3.333203500000000076e+03 3.018299999999999872e-01
3.734465400000000045e+03 3.333203500000000076e+03 3.714999999999999969e-01
3.734767299999999977e+03 3.333203500000000076e+03 3.556400000000000117e-01
3.735069100000000162e+03 3.333203500000000076e+03 3.013799999999999812e-01
3.735369599999999991e+03 3.333203500000000076e+03 3.089299999999999824e-01
3.735671499999999924e+03 3.333203500000000076e+03 3.858599999999999808e-01
3.735971900000000005e+03 3.333203500000000076e+03 3.393800000000000150e-01
3.736273799999999937e+03 3.333203500000000076e+03 3.468200000000000172e-01
3.736575600000000122e+03 3.333203500000000076e+03 4.776599999999999735e-01
3.736876099999999951e+03 3.333203500000000076e+03 3.309799999999999964e-01
3.737177999999999884e+03 3.333203500000000076e+03 3.308499999999999774e-01
3.737479800000000068e+03 3.333203500000000076e+03 3.227900000000000214e-01
3.737780299999999897e+03 3.333203500000000076e+03 3.457399999999999918e-01
3.738082100000000082e+03 3.333203500000000076e+03 3.223900000000000099e-01
3.738384000000000015e+03 3.333203500000000076e+03 3.530300000000000105e-01
3.738684499999999844e+03 3.333203500000000076e+03 3.298200000000000021e-01
3.738986300000000028e+03 3.333203500000000076e+03 3.296299999999999786e-01
3.739288199999999961e+03 3.333203500000000076e+03 3.524399999999999755e-01
3.739588600000000042e+03 3.333203500000000076e+03 3.601500000000000257e-01
3.739890499999999975e+03 3.333203500000000076e+03 3.904799999999999938e-01
3.740192300000000159e+03 3.333203500000000076e+03 5.128500000000000281e-01
3.740492799999999988e+03 3.333203500000000076e+03 3.444499999999999784e-01
3.740794699999999921e+03 3.333203500000000076e+03 3.442299999999999804e-01
3.741096500000000106e+03 3.333203500000000076e+03 3.365000000000000213e-01
3.741396999999999935e+03 3.333203500000000076e+03 2.828600000000000003e-01
3.741698800000000119e+03 3.333203500000000076e+03 3.669999999999999929e-01
3.741999299999999948e+03 3.333203500000000076e+03 3.133099999999999774e-01
3.720110900000000129e+03 3.333505000000000109e+03 4.542900000000000271e-01
3.720157200000000103e+03 3.333505000000000109e+03 5.961899999999999977e-01
3.720602300000000014e+03 3.333505000000000109e+03 6.269400000000000528e-01
3.720904199999999946e+03 3.333505000000000109e+03 1.127639999999999976e+00
3.721206000000000131e+03 3.333505000000000109e+03 1.433670000000000000e+00
3.721506499999999960e+03 3.333505000000000109e+03 2.105999999999999872e+00
3.721808399999999892e+03 3.333505000000000109e+03 2.638139999999999930e+00
3.722110200000000077e+03 3.333505000000000109e+03 3.896290000000000031e+00
3.722410699999999906e+03 3.333505000000000109e+03 4.655549999999999855e+00
3.722712500000000091e+03 3.333505000000000109e+03 4.330759999999999721e+00
3.723014400000000023e+03 3.333505000000000109e+03 3.917650000000000077e+00
3.723314800000000105e+03 3.333505000000000109e+03 3.423550000000000093e+00
3.723616700000000037e+03 3.333505000000000109e+03 2.891039999999999832e+00
3.723917199999999866e+03 3.333505000000000109e+03 2.539489999999999803e+00
3.724219000000000051e+03 3.333505000000000109e+03 2.585350000000000037e+00
3.724520899999999983e+03 3.333505000000000109e+03 2.289079999999999782e+00
3.724821300000000065e+03 3.333505000000000109e+03 2.327570000000000139e+00
3.725123199999999997e+03 3.333505000000000109e+03 1.937580000000000080e+00
3.725425099999999929e+03 3.333505000000000109e+03 2.234049999999999869e+00
3.725725500000000011e+03 3.333505000000000109e+03 1.726010000000000044e+00
3.726027399999999943e+03 3.333505000000000109e+03 1.889899999999999913e+00
3.726329200000000128e+03 3.333505000000000109e+03 2.022940000000000182e+00
3.726629699999999957e+03 3.333505000000000109e+03 2.154809999999999892e+00
3.726931599999999889e+03 3.333505000000000109e+03 2.061609999999999943e+00
3.727233400000000074e+03 3.333505000000000109e+03 1.826230000000000020e+00
3.727533899999999903e+03 3.333505000000000109e+03 1.865669999999999940e+00
3.727835700000000088e+03 3.333505000000000109e+03 1.584209999999999896e+00
3.728137600000000020e+03 3.333505000000000109e+03 1.490939999999999932e+00
3.728438000000000102e+03 3.333505000000000109e+03 1.521249999999999991e+00
3.728739900000000034e+03 3.333505000000000109e+03 1.037879999999999914e+00
3.729041799999999967e+03 3.333505000000000109e+03 1.209359999999999991e+00
3.729342200000000048e+03 3.333505000000000109e+03 1.115280000000000049e+00
3.729644099999999980e+03 3.333505000000000109e+03 1.372840000000000060e+00
3.729944500000000062e+03 3.333505000000000109e+03 1.013530000000000042e+00
3.730246399999999994e+03 3.333505000000000109e+03 7.483600000000000252e-01
3.730548299999999927e+03 3.333505000000000109e+03 7.871700000000000363e-01
3.730848700000000008e+03 3.333505000000000109e+03 7.011699999999999600e-01
3.731150599999999940e+03 3.333505000000000109e+03 6.073199999999999710e-01
3.731452400000000125e+03 3.333505000000000109e+03 5.605299999999999727e-01
3.731752899999999954e+03 3.333505000000000109e+03 4.279600000000000071e-01
3.732054799999999886e+03 3.333505000000000109e+03 4.590099999999999736e-01
3.732356600000000071e+03 3.333505000000000109e+03 4.974399999999999933e-01
3.732657099999999900e+03 3.333505000000000109e+03 4.041500000000000092e-01
3.732958900000000085e+03 3.333505000000000109e+03 4.038300000000000223e-01
3.733260800000000017e+03 3.333505000000000109e+03 4.192199999999999815e-01
3.733561200000000099e+03 3.333505000000000109e+03 3.722900000000000098e-01
3.733863100000000031e+03 3.333505000000000109e+03 4.574799999999999978e-01
3.734164999999999964e+03 3.333505000000000109e+03 3.951799999999999757e-01
3.734465400000000045e+03 3.333505000000000109e+03 3.253300000000000081e-01
3.734767299999999977e+03 3.333505000000000109e+03 4.567599999999999993e-01
3.735069100000000162e+03 3.333505000000000109e+03 3.480900000000000105e-01
3.735369599999999991e+03 3.333505000000000109e+03 4.176000000000000267e-01
3.735671499999999924e+03 3.333505000000000109e+03 4.326800000000000090e-01
3.735971900000000005e+03 3.333505000000000109e+03 4.171500000000000208e-01
3.736273799999999937e+03 3.333505000000000109e+03 3.626800000000000024e-01
3.736575600000000122e+03 3.333505000000000109e+03 4.551299999999999790e-01
3.736876099999999951e+03 3.333505000000000109e+03 3.467199999999999727e-01
3.737177999999999884e+03 3.333505000000000109e+03 3.929199999999999915e-01
3.737479800000000068e+03 3.333505000000000109e+03 3.926600000000000090e-01
3.737780299999999897e+03 3.333505000000000109e+03 3.540800000000000058e-01
3.738082100000000082e+03 3.333505000000000109e+03 3.537399999999999989e-01
3.738384000000000015e+03 3.333505000000000109e+03 3.844500000000000139e-01
3.738684499999999844e+03 3.333505000000000109e+03 4.533599999999999852e-01
3.738986300000000028e+03 3.333505000000000109e+03 3.688100000000000267e-01
3.739288199999999961e+03 3.333505000000000109e+03 3.839799999999999880e-01
3.739588600000000042e+03 3.333505000000000109e+03 3.455699999999999883e-01
3.739890499999999975e+03 3.333505000000000109e+03 3.914199999999999902e-01
3.740192300000000159e+03 3.333505000000000109e+03 3.529900000000000260e-01
3.740492799999999988e+03 3.333505000000000109e+03 3.683799999999999852e-01
3.740794699999999921e+03 3.333505000000000109e+03 3.143799999999999928e-01
3.741096500000000106e+03 3.333505000000000109e+03 3.987399999999999833e-01
3.741396999999999935e+03 3.333505000000000109e+03 2.912899999999999934e-01
3.741698800000000119e+03 3.333505000000000109e+03 3.449200000000000044e-01
3.741999299999999948e+03 3.333505000000000109e+03 3.064700000000000202e-01
3.720110900000000129e+03 3.333800000000000182e+03 3.219199999999999839e-01
3.720157200000000103e+03 3.333800000000000182e+03 3.931299999999999795e-01
3.720602300000000014e+03 3.333800000000000182e+03 5.184400000000000119e-01
3.720904199999999946e+03 3.333800000000000182e+03 7.298000000000000043e-01
3.721206000000000131e+03 3.333800000000000182e+03 1.098940000000000028e+00
3.721506499999999960e+03 3.333800000000000182e+03 1.632190000000000030e+00
3.721808399999999892e+03 3.333800000000000182e+03 2.330179999999999918e+00
3.722110200000000077e+03 3.333800000000000182e+03 3.254789999999999850e+00
3.722410699999999906e+03 3.333800000000000182e+03 3.906210000000000182e+00
3.722712500000000091e+03 3.333800000000000182e+03 4.571399999999999686e+00
3.723014400000000023e+03 3.333800000000000182e+03 4.658900000000000041e+00
3.723314800000000105e+03 3.333800000000000182e+03 4.539679999999999715e+00
3.723616700000000037e+03 3.333800000000000182e+03 3.762469999999999981e+00
3.723917199999999866e+03 3.333800000000000182e+03 3.095470000000000166e+00
3.724219000000000051e+03 3.333800000000000182e+03 2.859230000000000160e+00
3.724520899999999983e+03 3.333800000000000182e+03 2.812619999999999898e+00
3.724821300000000065e+03 3.333800000000000182e+03 2.498670000000000169e+00
3.725123199999999997e+03 3.333800000000000182e+03 2.499849999999999905e+00
3.725425099999999929e+03 3.333800000000000182e+03 2.358029999999999848e+00
3.725725500000000011e+03 3.333800000000000182e+03 2.123149999999999871e+00
3.726027399999999943e+03 3.333800000000000182e+03 2.161319999999999908e+00
3.726329200000000128e+03 3.333800000000000182e+03 2.004830000000000112e+00
3.726629699999999957e+03 3.333800000000000182e+03 2.348689999999999944e+00
3.726931599999999889e+03 3.333800000000000182e+03 2.137640000000000207e+00
3.727233400000000074e+03 3.333800000000000182e+03 2.168010000000000215e+00
3.727533899999999903e+03 3.333800000000000182e+03 2.105929999999999858e+00
3.727835700000000088e+03 3.333800000000000182e+03 1.886079999999999979e+00
3.728137600000000020e+03 3.333800000000000182e+03 1.877979999999999983e+00
3.728438000000000102e+03 3.333800000000000182e+03 1.548650000000000082e+00
3.728739900000000034e+03 3.333800000000000182e+03 1.509309999999999929e+00
3.729041799999999967e+03 3.333800000000000182e+03 1.329059999999999908e+00
3.729342200000000048e+03 3.333800000000000182e+03 1.187799999999999967e+00
3.729644099999999980e+03 3.333800000000000182e+03 1.281670000000000087e+00
3.729944500000000062e+03 3.333800000000000182e+03 1.085830000000000073e+00
3.730246399999999994e+03 3.333800000000000182e+03 8.826800000000000201e-01
3.730548299999999927e+03 3.333800000000000182e+03 8.197799999999999532e-01
3.730848700000000008e+03 3.333800000000000182e+03 8.664699999999999624e-01
3.731150599999999940e+03 3.333800000000000182e+03 6.085000000000000409e-01
3.731452400000000125e+03 3.333800000000000182e+03 6.005700000000000482e-01
3.731752899999999954e+03 3.333800000000000182e+03 6.468899999999999650e-01
3.732054799999999886e+03 3.333800000000000182e+03 5.688800000000000523e-01
3.732356600000000071e+03 3.333800000000000182e+03 5.528300000000000436e-01
3.732657099999999900e+03 3.333800000000000182e+03 4.516399999999999859e-01
3.732958900000000085e+03 3.333800000000000182e+03 4.357199999999999962e-01
3.733260800000000017e+03 3.333800000000000182e+03 3.656300000000000106e-01
3.733561200000000099e+03 3.333800000000000182e+03 3.264699999999999824e-01
3.733863100000000031e+03 3.333800000000000182e+03 4.427900000000000169e-01
3.734164999999999964e+03 3.333800000000000182e+03 3.959599999999999786e-01
3.734465400000000045e+03 3.333800000000000182e+03 4.346499999999999808e-01
3.734767299999999977e+03 3.333800000000000182e+03 4.110500000000000265e-01
3.735069100000000162e+03 3.333800000000000182e+03 4.961200000000000054e-01
3.735369599999999991e+03 3.333800000000000182e+03 3.719199999999999728e-01
3.735671499999999924e+03 3.333800000000000182e+03 4.025299999999999989e-01
3.735971900000000005e+03 3.333800000000000182e+03 3.947499999999999898e-01
3.736273799999999937e+03 3.333800000000000182e+03 4.097600000000000131e-01
3.736575600000000122e+03 3.333800000000000182e+03 5.101400000000000379e-01
3.736876099999999951e+03 3.333800000000000182e+03 4.633499999999999841e-01
3.737177999999999884e+03 3.333800000000000182e+03 3.704299999999999815e-01
3.737479800000000068e+03 3.333800000000000182e+03 3.161900000000000266e-01
3.737780299999999897e+03 3.333800000000000182e+03 5.088700000000000445e-01
3.738082100000000082e+03 3.333800000000000182e+03 4.776599999999999735e-01
3.738384000000000015e+03 3.333800000000000182e+03 4.698800000000000199e-01
3.738684499999999844e+03 3.333800000000000182e+03 4.234200000000000186e-01
3.738986300000000028e+03 3.333800000000000182e+03 3.770999999999999908e-01
3.739288199999999961e+03 3.333800000000000182e+03 4.077000000000000068e-01
3.739588600000000042e+03 3.333800000000000182e+03 3.383599999999999941e-01
3.739890499999999975e+03 3.333800000000000182e+03 3.612099999999999755e-01
3.740192300000000159e+03 3.333800000000000182e+03 3.689000000000000057e-01
3.740492799999999988e+03 3.333800000000000182e+03 3.610400000000000276e-01
3.740794699999999921e+03 3.333800000000000182e+03 4.530899999999999928e-01
3.741096500000000106e+03 3.333800000000000182e+03 3.992299999999999738e-01
3.741396999999999935e+03 3.333800000000000182e+03 3.683899999999999952e-01
3.741698800000000119e+03 3.333800000000000182e+03 3.530300000000000105e-01
3.741999299999999948e+03 3.333800000000000182e+03 4.526299999999999768e-01
3.720110900000000129e+03 3.334099999999999909e+03 2.515100000000000113e-01
3.720157200000000103e+03 3.334099999999999909e+03 1.889399999999999968e-01
3.720602300000000014e+03 3.334099999999999909e+03 4.088300000000000267e-01
3.720904199999999946e+03 3.334099999999999909e+03 5.026500000000000412e-01
3.721206000000000131e+03 3.334099999999999909e+03 8.723199999999999843e-01
3.721506499999999960e+03 3.334099999999999909e+03 1.257309999999999928e+00
3.721808399999999892e+03 3.334099999999999909e+03 1.752240000000000020e+00
3.722110200000000077e+03 3.334099999999999909e+03 2.378719999999999946e+00
3.722410699999999906e+03 3.334099999999999909e+03 3.298579999999999846e+00
3.722712500000000091e+03 3.334099999999999909e+03 4.434650000000000425e+00
3.723014400000000023e+03 3.334099999999999909e+03 4.984119999999999884e+00
3.723314800000000105e+03 3.334099999999999909e+03 5.242510000000000225e+00
3.723616700000000037e+03 3.334099999999999909e+03 4.636940000000000062e+00
3.723917199999999866e+03 3.334099999999999909e+03 4.590709999999999624e+00
3.724219000000000051e+03 3.334099999999999909e+03 3.475800000000000001e+00
3.724520899999999983e+03 3.334099999999999909e+03 3.531509999999999927e+00
3.724821300000000065e+03 3.334099999999999909e+03 2.996170000000000222e+00
3.725123199999999997e+03 3.334099999999999909e+03 2.643450000000000077e+00
3.725425099999999929e+03 3.334099999999999909e+03 2.595540000000000180e+00
3.725725500000000011e+03 3.334099999999999909e+03 2.211770000000000014e+00
3.726027399999999943e+03 3.334099999999999909e+03 2.312759999999999927e+00
3.726329200000000128e+03 3.334099999999999909e+03 2.540709999999999802e+00
3.726629699999999957e+03 3.334099999999999909e+03 2.273489999999999789e+00
3.726931599999999889e+03 3.334099999999999909e+03 2.312829999999999941e+00
3.727233400000000074e+03 3.334099999999999909e+03 2.531719999999999970e+00
3.727533899999999903e+03 3.334099999999999909e+03 2.296030000000000015e+00
3.727835700000000088e+03 3.334099999999999909e+03 2.202010000000000023e+00
3.728137600000000020e+03 3.334099999999999909e+03 2.108260000000000023e+00
3.728438000000000102e+03 3.334099999999999909e+03 2.052099999999999813e+00
3.728739900000000034e+03 3.334099999999999909e+03 1.566729999999999956e+00
3.729041799999999967e+03 3.334099999999999909e+03 1.597499999999999920e+00
3.729342200000000048e+03 3.334099999999999909e+03 1.456029999999999935e+00
3.729644099999999980e+03 3.334099999999999909e+03 1.377739999999999965e+00
3.729944500000000062e+03 3.334099999999999909e+03 1.361390000000000100e+00
3.730246399999999994e+03 3.334099999999999909e+03 1.197230000000000016e+00
3.730548299999999927e+03 3.334099999999999909e+03 1.071439999999999948e+00
3.730848700000000008e+03 3.334099999999999909e+03 8.132000000000000339e-01
3.731150599999999940e+03 3.334099999999999909e+03 7.502100000000000435e-01
3.731452400000000125e+03 3.334099999999999909e+03 7.734900000000000109e-01
3.731752899999999954e+03 3.334099999999999909e+03 5.621500000000000385e-01
3.732054799999999886e+03 3.334099999999999909e+03 6.948800000000000532e-01
3.732356600000000071e+03 3.334099999999999909e+03 7.021399999999999864e-01
3.732657099999999900e+03 3.334099999999999909e+03 5.069500000000000117e-01
3.732958900000000085e+03 3.334099999999999909e+03 5.923800000000000177e-01
3.733260800000000017e+03 3.334099999999999909e+03 5.609499999999999487e-01
3.733561200000000099e+03 3.334099999999999909e+03 5.607299999999999507e-01
3.733863100000000031e+03 3.334099999999999909e+03 4.904000000000000026e-01
3.734164999999999964e+03 3.334099999999999909e+03 5.290799999999999947e-01
3.734465400000000045e+03 3.334099999999999909e+03 4.355800000000000227e-01
3.734767299999999977e+03 3.334099999999999909e+03 3.809500000000000108e-01
3.735069100000000162e+03 3.334099999999999909e+03 3.884699999999999820e-01
3.735369599999999991e+03 3.334099999999999909e+03 3.882900000000000240e-01
3.735671499999999924e+03 3.334099999999999909e+03 4.422200000000000020e-01
3.735971900000000005e+03 3.334099999999999909e+03 3.412899999999999823e-01
3.736273799999999937e+03 3.334099999999999909e+03 3.797599999999999865e-01
3.736575600000000122e+03 3.334099999999999909e+03 4.028599999999999959e-01
3.736876099999999951e+03 3.334099999999999909e+03 5.958900000000000308e-01
3.737177999999999884e+03 3.334099999999999909e+03 5.338899999999999757e-01
3.737479800000000068e+03 3.334099999999999909e+03 3.402800000000000269e-01
3.737780299999999897e+03 3.334099999999999909e+03 3.633799999999999808e-01
3.738082100000000082e+03 3.334099999999999909e+03 5.717299999999999605e-01
3.738384000000000015e+03 3.334099999999999909e+03 3.939400000000000124e-01
3.738684499999999844e+03 3.334099999999999909e+03 4.708999999999999853e-01
3.738986300000000028e+03 3.334099999999999909e+03 4.089800000000000102e-01
3.739288199999999961e+03 3.334099999999999909e+03 4.088200000000000167e-01
3.739588600000000042e+03 3.334099999999999909e+03 4.936200000000000032e-01
3.739890499999999975e+03 3.334099999999999909e+03 4.161799999999999944e-01
3.740192300000000159e+03 3.334099999999999909e+03 5.009599999999999609e-01
3.740492799999999988e+03 3.334099999999999909e+03 4.237299999999999955e-01
3.740794699999999921e+03 3.334099999999999909e+03 5.235300000000000509e-01
3.741096500000000106e+03 3.334099999999999909e+03 4.388400000000000079e-01
3.741396999999999935e+03 3.334099999999999909e+03 4.231800000000000006e-01
3.741698800000000119e+03 3.334099999999999909e+03 4.616899999999999893e-01
3.741999299999999948e+03 3.334099999999999909e+03 4.461800000000000210e-01
3.720110900000000129e+03 3.334400000000000091e+03 1.654599999999999960e-01
3.720157200000000103e+03 3.334400000000000091e+03 2.051800000000000013e-01
3.720602300000000014e+03 3.334400000000000091e+03 2.128299999999999914e-01
3.720904199999999946e+03 3.334400000000000091e+03 3.619700000000000140e-01
3.721206000000000131e+03 3.334400000000000091e+03 4.881300000000000083e-01
3.721506499999999960e+03 3.334400000000000091e+03 8.969899999999999540e-01
3.721808399999999892e+03 3.334400000000000091e+03 1.306130000000000013e+00
3.722110200000000077e+03 3.334400000000000091e+03 1.895659999999999901e+00
3.722410699999999906e+03 3.334400000000000091e+03 2.650980000000000114e+00
3.722712500000000091e+03 3.334400000000000091e+03 3.906930000000000014e+00
3.723014400000000023e+03 3.334400000000000091e+03 4.662819999999999965e+00
3.723314800000000105e+03 3.334400000000000091e+03 5.564799999999999969e+00
3.723616700000000037e+03 3.334400000000000091e+03 5.501310000000000144e+00
3.723917199999999866e+03 3.334400000000000091e+03 5.311770000000000103e+00
3.724219000000000051e+03 3.334400000000000091e+03 4.633569999999999744e+00
3.724520899999999983e+03 3.334400000000000091e+03 3.842260000000000009e+00
3.724821300000000065e+03 3.334400000000000091e+03 3.565710000000000157e+00
3.725123199999999997e+03 3.334400000000000091e+03 3.268170000000000019e+00
3.725425099999999929e+03 3.334400000000000091e+03 3.235059999999999825e+00
3.725725500000000011e+03 3.334400000000000091e+03 2.937440000000000051e+00
3.726027399999999943e+03 3.334400000000000091e+03 2.599629999999999885e+00
3.726329200000000128e+03 3.334400000000000091e+03 2.450330000000000119e+00
3.726629699999999957e+03 3.334400000000000091e+03 2.574870000000000214e+00
3.726931599999999889e+03 3.334400000000000091e+03 2.559280000000000221e+00
3.727233400000000074e+03 3.334400000000000091e+03 2.299529999999999852e+00
3.727533899999999903e+03 3.334400000000000091e+03 2.401769999999999960e+00
3.727835700000000088e+03 3.334400000000000091e+03 2.487239999999999895e+00
3.728137600000000020e+03 3.334400000000000091e+03 2.166570000000000107e+00
3.728438000000000102e+03 3.334400000000000091e+03 2.032099999999999795e+00
3.728739900000000034e+03 3.334400000000000091e+03 1.835769999999999902e+00
3.729041799999999967e+03 3.334400000000000091e+03 1.592160000000000020e+00
3.729342200000000048e+03 3.334400000000000091e+03 1.693359999999999976e+00
3.729644099999999980e+03 3.334400000000000091e+03 1.669559999999999933e+00
3.729944500000000062e+03 3.334400000000000091e+03 1.449869999999999992e+00
3.730246399999999994e+03 3.334400000000000091e+03 1.253880000000000106e+00
3.730548299999999927e+03 3.334400000000000091e+03 1.276270000000000016e+00
3.730848700000000008e+03 3.334400000000000091e+03 1.244939999999999936e+00
3.731150599999999940e+03 3.334400000000000091e+03 1.126600000000000046e+00
3.731452400000000125e+03 3.334400000000000091e+03 8.447700000000000209e-01
3.731752899999999954e+03 3.334400000000000091e+03 8.991900000000000448e-01
3.732054799999999886e+03 3.334400000000000091e+03 8.600499999999999812e-01
3.732356600000000071e+03 3.334400000000000091e+03 6.093699999999999672e-01
3.732657099999999900e+03 3.334400000000000091e+03 6.248200000000000420e-01
3.732958900000000085e+03 3.334400000000000091e+03 6.555600000000000316e-01
3.733260800000000017e+03 3.334400000000000091e+03 6.005800000000000027e-01
3.733561200000000099e+03 3.334400000000000091e+03 5.846500000000000030e-01
3.733863100000000031e+03 3.334400000000000091e+03 5.064400000000000013e-01
3.734164999999999964e+03 3.334400000000000091e+03 4.750300000000000078e-01
3.734465400000000045e+03 3.334400000000000091e+03 3.814000000000000168e-01
3.734767299999999977e+03 3.334400000000000091e+03 3.812599999999999878e-01
3.735069100000000162e+03 3.334400000000000091e+03 5.443299999999999805e-01
3.735369599999999991e+03 3.334400000000000091e+03 5.439899999999999736e-01
3.735671499999999924e+03 3.334400000000000091e+03 6.055300000000000127e-01
3.735971900000000005e+03 3.334400000000000091e+03 4.268399999999999972e-01
3.736273799999999937e+03 3.334400000000000091e+03 5.738799999999999457e-01
3.736575600000000122e+03 3.334400000000000091e+03 6.278200000000000447e-01
3.736876099999999951e+03 3.334400000000000091e+03 5.188599999999999879e-01
3.737177999999999884e+03 3.334400000000000091e+03 5.651599999999999957e-01
3.737479800000000068e+03 3.334400000000000091e+03 5.955700000000000438e-01
3.737780299999999897e+03 3.334400000000000091e+03 5.877900000000000347e-01
3.738082100000000082e+03 3.334400000000000091e+03 4.714300000000000157e-01
3.738384000000000015e+03 3.334400000000000091e+03 5.870999999999999552e-01
3.738684499999999844e+03 3.334400000000000091e+03 5.173100000000000476e-01
3.738986300000000028e+03 3.334400000000000091e+03 6.251600000000000490e-01
3.739288199999999961e+03 3.334400000000000091e+03 4.705400000000000138e-01
3.739588600000000042e+03 3.334400000000000091e+03 3.547299999999999898e-01
3.739890499999999975e+03 3.334400000000000091e+03 5.471799999999999997e-01
3.740192300000000159e+03 3.334400000000000091e+03 5.086199999999999610e-01
3.740492799999999988e+03 3.334400000000000091e+03 5.238599999999999923e-01
3.740794699999999921e+03 3.334400000000000091e+03 4.543499999999999761e-01
3.741096500000000106e+03 3.334400000000000091e+03 5.005199999999999649e-01
3.741396999999999935e+03 3.334400000000000091e+03 4.232299999999999951e-01
3.741698800000000119e+03 3.334400000000000091e+03 4.309999999999999942e-01
3.741999299999999948e+03 3.334400000000000091e+03 5.694000000000000172e-01
3.720110900000000129e+03 3.334699999999999818e+03 1.338900000000000090e-01
3.720157200000000103e+03 3.334699999999999818e+03 1.655800000000000050e-01
3.720602300000000014e+03 3.334699999999999818e+03 3.624700000000000144e-01
3.720904199999999946e+03 3.334699999999999818e+03 4.173299999999999788e-01
3.721206000000000131e+03 3.334699999999999818e+03 4.490100000000000202e-01
3.721506499999999960e+03 3.334699999999999818e+03 6.062699999999999756e-01
3.721808399999999892e+03 3.334699999999999818e+03 1.118219999999999992e+00
3.722110200000000077e+03 3.334699999999999818e+03 1.424579999999999957e+00
3.722410699999999906e+03 3.334699999999999818e+03 2.086240000000000094e+00
3.722712500000000091e+03 3.334699999999999818e+03 3.154770000000000074e+00
3.723014400000000023e+03 3.334699999999999818e+03 4.366329999999999600e+00
3.723314800000000105e+03 3.334699999999999818e+03 5.803930000000000256e+00
3.723616700000000037e+03 3.334699999999999818e+03 6.086100000000000065e+00
3.723917199999999866e+03 3.334699999999999818e+03 6.251190000000000246e+00
3.724219000000000051e+03 3.334699999999999818e+03 6.021370000000000111e+00
3.724520899999999983e+03 3.334699999999999818e+03 5.212559999999999860e+00
3.724821300000000065e+03 3.334699999999999818e+03 4.369880000000000209e+00
3.725123199999999997e+03 3.334699999999999818e+03 3.851490000000000080e+00
3.725425099999999929e+03 3.334699999999999818e+03 3.623349999999999849e+00
3.725725500000000011e+03 3.334699999999999818e+03 3.819370000000000154e+00
3.726027399999999943e+03 3.334699999999999818e+03 3.218339999999999979e+00
3.726329200000000128e+03 3.334699999999999818e+03 3.085240000000000204e+00
3.726629699999999957e+03 3.334699999999999818e+03 2.739129999999999843e+00
3.726931599999999889e+03 3.334699999999999818e+03 2.645610000000000017e+00
3.727233400000000074e+03 3.334699999999999818e+03 2.667569999999999997e+00
3.727533899999999903e+03 3.334699999999999818e+03 2.346950000000000092e+00
3.727835700000000088e+03 3.334699999999999818e+03 2.487010000000000165e+00
3.728137600000000020e+03 3.334699999999999818e+03 2.573399999999999910e+00
3.728438000000000102e+03 3.334699999999999818e+03 2.447020000000000195e+00
3.728739900000000034e+03 3.334699999999999818e+03 2.171819999999999862e+00
3.729041799999999967e+03 3.334699999999999818e+03 1.913149999999999906e+00
3.729342200000000048e+03 3.334699999999999818e+03 1.473419999999999952e+00
3.729644099999999980e+03 3.334699999999999818e+03 1.928139999999999965e+00
3.729944500000000062e+03 3.334699999999999818e+03 1.629459999999999908e+00
3.730246399999999994e+03 3.334699999999999818e+03 1.699319999999999942e+00
3.730548299999999927e+03 3.334699999999999818e+03 1.683060000000000000e+00
3.730848700000000008e+03 3.334699999999999818e+03 1.526440000000000019e+00
3.731150599999999940e+03 3.334699999999999818e+03 1.415790000000000104e+00
3.731452400000000125e+03 3.334699999999999818e+03 1.118179999999999952e+00
3.731752899999999954e+03 3.334699999999999818e+03 1.094799999999999995e+00
3.732054799999999886e+03 3.334699999999999818e+03 1.070759999999999934e+00
3.732356600000000071e+03 3.334699999999999818e+03 8.667500000000000204e-01
3.732657099999999900e+03 3.334699999999999818e+03 7.027600000000000513e-01
3.732958900000000085e+03 3.334699999999999818e+03 6.242299999999999516e-01
3.733260800000000017e+03 3.334699999999999818e+03 6.862300000000000066e-01
3.733561200000000099e+03 3.334699999999999818e+03 7.091399999999999926e-01
3.733863100000000031e+03 3.334699999999999818e+03 7.166500000000000092e-01
3.734164999999999964e+03 3.334699999999999818e+03 5.993300000000000294e-01
3.734465400000000045e+03 3.334699999999999818e+03 5.759600000000000275e-01
3.734767299999999977e+03 3.334699999999999818e+03 5.833899999999999642e-01
3.735069100000000162e+03 3.334699999999999818e+03 6.529399999999999649e-01
3.735369599999999991e+03 3.334699999999999818e+03 5.206199999999999717e-01
3.735671499999999924e+03 3.334699999999999818e+03 5.977099999999999635e-01
3.735971900000000005e+03 3.334699999999999818e+03 5.974599999999999911e-01
3.736273799999999937e+03 3.334699999999999818e+03 6.744799999999999685e-01
3.736575600000000122e+03 3.334699999999999818e+03 5.734299999999999953e-01
3.736876099999999951e+03 3.334699999999999818e+03 5.497699999999999809e-01
3.737177999999999884e+03 3.334699999999999818e+03 3.947999999999999843e-01
3.737479800000000068e+03 3.334699999999999818e+03 6.267200000000000548e-01
3.737780299999999897e+03 3.334699999999999818e+03 6.340700000000000225e-01
3.738082100000000082e+03 3.334699999999999818e+03 5.564599999999999547e-01
3.738384000000000015e+03 3.334699999999999818e+03 6.489399999999999613e-01
3.738684499999999844e+03 3.334699999999999818e+03 6.253900000000000015e-01
3.738986300000000028e+03 3.334699999999999818e+03 4.631799999999999806e-01
3.739288199999999961e+03 3.334699999999999818e+03 7.175799999999999956e-01
3.739588600000000042e+03 3.334699999999999818e+03 4.861199999999999966e-01
3.739890499999999975e+03 3.334699999999999818e+03 5.473799999999999777e-01
3.740192300000000159e+03 3.334699999999999818e+03 5.164800000000000502e-01
3.740492799999999988e+03 3.334699999999999818e+03 4.548499999999999766e-01
3.740794699999999921e+03 3.334699999999999818e+03 5.701800000000000201e-01
3.741096500000000106e+03 3.334699999999999818e+03 5.008099999999999774e-01
3.741396999999999935e+03 3.334699999999999818e+03 6.622599999999999598e-01
3.741698800000000119e+03 3.334699999999999818e+03 4.773800000000000265e-01
3.741999299999999948e+03 3.334699999999999818e+03 4.772700000000000276e-01
3.720110900000000129e+03 3.335000000000000000e+03 2.599299999999999944e-01
3.720157200000000103e+03 3.335000000000000000e+03 2.051300000000000068e-01
3.720602300000000014e+03 3.335000000000000000e+03 2.521800000000000153e-01
3.720904199999999946e+03 3.335000000000000000e+03 2.598599999999999799e-01
3.721206000000000131e+03 3.335000000000000000e+03 2.757100000000000106e-01
3.721506499999999960e+03 3.335000000000000000e+03 4.567499999999999893e-01
3.721808399999999892e+03 3.335000000000000000e+03 7.245700000000000474e-01
3.722110200000000077e+03 3.335000000000000000e+03 1.046769999999999978e+00
3.722410699999999906e+03 3.335000000000000000e+03 1.621359999999999912e+00
3.722712500000000091e+03 3.335000000000000000e+03 2.438899999999999846e+00
3.723014400000000023e+03 3.335000000000000000e+03 3.446289999999999853e+00
3.723314800000000105e+03 3.335000000000000000e+03 4.963870000000000005e+00
3.723616700000000037e+03 3.335000000000000000e+03 5.915689999999999671e+00
3.723917199999999866e+03 3.335000000000000000e+03 7.370619999999999727e+00
3.724219000000000051e+03 3.335000000000000000e+03 6.842010000000000147e+00
3.724520899999999983e+03 3.335000000000000000e+03 6.520400000000000418e+00
3.724821300000000065e+03 3.335000000000000000e+03 5.599029999999999951e+00
3.725123199999999997e+03 3.335000000000000000e+03 4.649329999999999963e+00
3.725425099999999929e+03 3.335000000000000000e+03 4.899540000000000006e+00
3.725725500000000011e+03 3.335000000000000000e+03 4.332889999999999908e+00
3.726027399999999943e+03 3.335000000000000000e+03 3.869390000000000107e+00
3.726329200000000128e+03 3.335000000000000000e+03 4.034819999999999851e+00
3.726629699999999957e+03 3.335000000000000000e+03 3.868110000000000159e+00
3.726931599999999889e+03 3.335000000000000000e+03 3.278439999999999799e+00
3.727233400000000074e+03 3.335000000000000000e+03 2.766980000000000217e+00
3.727533899999999903e+03 3.335000000000000000e+03 2.579000000000000181e+00
3.727835700000000088e+03 3.335000000000000000e+03 2.680390000000000050e+00
3.728137600000000020e+03 3.335000000000000000e+03 2.837819999999999787e+00
3.728438000000000102e+03 3.335000000000000000e+03 2.671390000000000153e+00
3.728739900000000034e+03 3.335000000000000000e+03 2.459060000000000024e+00
3.729041799999999967e+03 3.335000000000000000e+03 1.791339999999999932e+00
3.729342200000000048e+03 3.335000000000000000e+03 1.932039999999999980e+00
3.729644099999999980e+03 3.335000000000000000e+03 1.987239999999999895e+00
3.729944500000000062e+03 3.335000000000000000e+03 1.648430000000000062e+00
3.730246399999999994e+03 3.335000000000000000e+03 1.860689999999999955e+00
3.730548299999999927e+03 3.335000000000000000e+03 2.212309999999999999e+00
3.730848700000000008e+03 3.335000000000000000e+03 1.749139999999999917e+00
3.731150599999999940e+03 3.335000000000000000e+03 1.701000000000000068e+00
3.731452400000000125e+03 3.335000000000000000e+03 1.599159999999999915e+00
3.731752899999999954e+03 3.335000000000000000e+03 1.355189999999999895e+00
3.732054799999999886e+03 3.335000000000000000e+03 1.119899999999999896e+00
3.732356600000000071e+03 3.335000000000000000e+03 1.119119999999999893e+00
3.732657099999999900e+03 3.335000000000000000e+03 8.841299999999999715e-01
3.732958900000000085e+03 3.335000000000000000e+03 7.739700000000000468e-01
3.733260800000000017e+03 3.335000000000000000e+03 7.268999999999999906e-01
3.733561200000000099e+03 3.335000000000000000e+03 7.497700000000000475e-01
3.733863100000000031e+03 3.335000000000000000e+03 8.199300000000000477e-01
3.734164999999999964e+03 3.335000000000000000e+03 6.478399999999999714e-01
3.734465400000000045e+03 3.335000000000000000e+03 5.695400000000000462e-01
3.734767299999999977e+03 3.335000000000000000e+03 7.093899999999999650e-01
3.735069100000000162e+03 3.335000000000000000e+03 6.310099999999999598e-01
3.735369599999999991e+03 3.335000000000000000e+03 6.694999999999999840e-01
3.735671499999999924e+03 3.335000000000000000e+03 6.145800000000000152e-01
3.735971900000000005e+03 3.335000000000000000e+03 6.531200000000000339e-01
3.736273799999999937e+03 3.335000000000000000e+03 6.060200000000000031e-01
3.736575600000000122e+03 3.335000000000000000e+03 6.678199999999999692e-01
3.736876099999999951e+03 3.335000000000000000e+03 7.293899999999999828e-01
3.737177999999999884e+03 3.335000000000000000e+03 7.214699999999999447e-01
3.737479800000000068e+03 3.335000000000000000e+03 5.658600000000000296e-01
3.737780299999999897e+03 3.335000000000000000e+03 7.049999999999999600e-01
3.738082100000000082e+03 3.335000000000000000e+03 6.194699999999999651e-01
3.738384000000000015e+03 3.335000000000000000e+03 5.108700000000000463e-01
3.738684499999999844e+03 3.335000000000000000e+03 5.493000000000000105e-01
3.738986300000000028e+03 3.335000000000000000e+03 5.645700000000000163e-01
3.739288199999999961e+03 3.335000000000000000e+03 5.796900000000000386e-01
3.739588600000000042e+03 3.335000000000000000e+03 7.110899999999999999e-01
3.739890499999999975e+03 3.335000000000000000e+03 6.795999999999999819e-01
3.740192300000000159e+03 3.335000000000000000e+03 6.332999999999999741e-01
3.740492799999999988e+03 3.335000000000000000e+03 4.941999999999999726e-01
3.740794699999999921e+03 3.335000000000000000e+03 5.789199999999999902e-01
3.741096500000000106e+03 3.335000000000000000e+03 4.858799999999999786e-01
3.741396999999999935e+03 3.335000000000000000e+03 6.549399999999999666e-01
3.741698800000000119e+03 3.335000000000000000e+03 5.470300000000000162e-01
3.741999299999999948e+03 3.335000000000000000e+03 5.084100000000000286e-01
3.720110900000000129e+03 3.335304000000000087e+03 1.576500000000000123e-01
3.720157200000000103e+03 3.335304000000000087e+03 2.132100000000000106e-01
3.720602300000000014e+03 3.335304000000000087e+03 2.681200000000000250e-01
3.720904199999999946e+03 3.335304000000000087e+03 2.994100000000000095e-01
3.721206000000000131e+03 3.335304000000000087e+03 1.655800000000000050e-01
3.721506499999999960e+03 3.335304000000000087e+03 3.467899999999999872e-01
3.721808399999999892e+03 3.335304000000000087e+03 5.437899999999999956e-01
3.722110200000000077e+03 3.335304000000000087e+03 8.034299999999999775e-01
3.722410699999999906e+03 3.335304000000000087e+03 1.520350000000000090e+00
3.722712500000000091e+03 3.335304000000000087e+03 1.929140000000000077e+00
3.723014400000000023e+03 3.335304000000000087e+03 2.275879999999999903e+00
3.723314800000000105e+03 3.335304000000000087e+03 3.606749999999999901e+00
3.723616700000000037e+03 3.335304000000000087e+03 5.123929999999999652e+00
3.723917199999999866e+03 3.335304000000000087e+03 7.633429999999999715e+00
3.724219000000000051e+03 3.335304000000000087e+03 7.866670000000000051e+00
3.724520899999999983e+03 3.335304000000000087e+03 7.475939999999999586e+00
3.724821300000000065e+03 3.335304000000000087e+03 7.124939999999999607e+00
3.725123199999999997e+03 3.335304000000000087e+03 6.294410000000000061e+00
3.725425099999999929e+03 3.335304000000000087e+03 5.767559999999999576e+00
3.725725500000000011e+03 3.335304000000000087e+03 4.905499999999999972e+00
3.726027399999999943e+03 3.335304000000000087e+03 5.022549999999999848e+00
3.726329200000000128e+03 3.335304000000000087e+03 4.676269999999999705e+00
3.726629699999999957e+03 3.335304000000000087e+03 4.075770000000000337e+00
3.726931599999999889e+03 3.335304000000000087e+03 3.974050000000000082e+00
3.727233400000000074e+03 3.335304000000000087e+03 3.815809999999999924e+00
3.727533899999999903e+03 3.335304000000000087e+03 3.360630000000000006e+00
3.727835700000000088e+03 3.335304000000000087e+03 2.840450000000000141e+00
3.728137600000000020e+03 3.335304000000000087e+03 2.824050000000000171e+00
3.728438000000000102e+03 3.335304000000000087e+03 2.689630000000000187e+00
3.728739900000000034e+03 3.335304000000000087e+03 2.925619999999999887e+00
3.729041799999999967e+03 3.335304000000000087e+03 2.696569999999999911e+00
3.729342200000000048e+03 3.335304000000000087e+03 2.106339999999999879e+00
3.729644099999999980e+03 3.335304000000000087e+03 2.027730000000000032e+00
3.729944500000000062e+03 3.335304000000000087e+03 2.223430000000000017e+00
3.730246399999999994e+03 3.335304000000000087e+03 2.278599999999999959e+00
3.730548299999999927e+03 3.335304000000000087e+03 2.362890000000000157e+00
3.730848700000000008e+03 3.335304000000000087e+03 2.158240000000000158e+00
3.731150599999999940e+03 3.335304000000000087e+03 2.344780000000000086e+00
3.731452400000000125e+03 3.335304000000000087e+03 1.936690000000000023e+00
3.731752899999999954e+03 3.335304000000000087e+03 1.551819999999999977e+00
3.732054799999999886e+03 3.335304000000000087e+03 1.527840000000000087e+00
3.732356600000000071e+03 3.335304000000000087e+03 1.072710000000000052e+00
3.732657099999999900e+03 3.335304000000000087e+03 1.080279999999999907e+00
3.732958900000000085e+03 3.335304000000000087e+03 8.371499999999999497e-01
3.733260800000000017e+03 3.335304000000000087e+03 9.152299999999999880e-01
3.733561200000000099e+03 3.335304000000000087e+03 9.846799999999999997e-01
3.733863100000000031e+03 3.335304000000000087e+03 7.577599999999999891e-01
3.734164999999999964e+03 3.335304000000000087e+03 8.431999999999999496e-01
3.734465400000000045e+03 3.335304000000000087e+03 7.958199999999999719e-01
3.734767299999999977e+03 3.335304000000000087e+03 8.577500000000000124e-01
3.735069100000000162e+03 3.335304000000000087e+03 7.638200000000000545e-01
3.735369599999999991e+03 3.335304000000000087e+03 6.778399999999999981e-01
3.735671499999999924e+03 3.335304000000000087e+03 9.030799999999999939e-01
3.735971900000000005e+03 3.335304000000000087e+03 5.757700000000000040e-01
3.736273799999999937e+03 3.335304000000000087e+03 7.617699999999999472e-01
3.736575600000000122e+03 3.335304000000000087e+03 8.001500000000000279e-01
3.736876099999999951e+03 3.335304000000000087e+03 5.511500000000000288e-01
3.737177999999999884e+03 3.335304000000000087e+03 6.595199999999999951e-01
3.737479800000000068e+03 3.335304000000000087e+03 7.522299999999999542e-01
3.737780299999999897e+03 3.335304000000000087e+03 7.907600000000000184e-01
3.738082100000000082e+03 3.335304000000000087e+03 8.367700000000000138e-01
3.738384000000000015e+03 3.335304000000000087e+03 7.744799999999999462e-01
3.738684499999999844e+03 3.335304000000000087e+03 8.126200000000000090e-01
3.738986300000000028e+03 3.335304000000000087e+03 6.965099999999999625e-01
3.739288199999999961e+03 3.335304000000000087e+03 7.192399999999999904e-01
3.739588600000000042e+03 3.335304000000000087e+03 7.346000000000000307e-01
3.739890499999999975e+03 3.335304000000000087e+03 6.954099999999999726e-01
3.740192300000000159e+03 3.335304000000000087e+03 6.799899999999999833e-01
3.740492799999999988e+03 3.335304000000000087e+03 8.110500000000000487e-01
3.740794699999999921e+03 3.335304000000000087e+03 7.414600000000000080e-01
3.741096500000000106e+03 3.335304000000000087e+03 6.561399999999999455e-01
3.741396999999999935e+03 3.335304000000000087e+03 7.639599999999999724e-01
3.741698800000000119e+03 3.335304000000000087e+03 6.789800000000000280e-01
3.741999299999999948e+03 3.335304000000000087e+03 6.942099999999999937e-01
3.720110900000000129e+03 3.335599999999999909e+03 2.920300000000000118e-01
3.720157200000000103e+03 3.335599999999999909e+03 1.343600000000000072e-01
3.720602300000000014e+03 3.335599999999999909e+03 3.395000000000000240e-01
3.720904199999999946e+03 3.335599999999999909e+03 2.840400000000000147e-01
3.721206000000000131e+03 3.335599999999999909e+03 2.367100000000000037e-01
3.721506499999999960e+03 3.335599999999999909e+03 2.603500000000000258e-01
3.721808399999999892e+03 3.335599999999999909e+03 4.575500000000000123e-01
3.722110200000000077e+03 3.335599999999999909e+03 6.464800000000000546e-01
3.722410699999999906e+03 3.335599999999999909e+03 9.224499999999999922e-01
3.722712500000000091e+03 3.335599999999999909e+03 1.158530000000000060e+00
3.723014400000000023e+03 3.335599999999999909e+03 2.065030000000000143e+00
3.723314800000000105e+03 3.335599999999999909e+03 2.671390000000000153e+00
3.723616700000000037e+03 3.335599999999999909e+03 4.096729999999999983e+00
3.723917199999999866e+03 3.335599999999999909e+03 6.138390000000000235e+00
3.724219000000000051e+03 3.335599999999999909e+03 7.913630000000000386e+00
3.724520899999999983e+03 3.335599999999999909e+03 8.488149999999999196e+00
3.724821300000000065e+03 3.335599999999999909e+03 8.224050000000000082e+00
3.725123199999999997e+03 3.335599999999999909e+03 7.731309999999999683e+00
3.725425099999999929e+03 3.335599999999999909e+03 6.685970000000000191e+00
3.725725500000000011e+03 3.335599999999999909e+03 6.161089999999999733e+00
3.726027399999999943e+03 3.335599999999999909e+03 4.983469999999999622e+00
3.726329200000000128e+03 3.335599999999999909e+03 5.197219999999999729e+00
3.726629699999999957e+03 3.335599999999999909e+03 4.849529999999999674e+00
3.726931599999999889e+03 3.335599999999999909e+03 4.975740000000000052e+00
3.727233400000000074e+03 3.335599999999999909e+03 4.754179999999999851e+00
3.727533899999999903e+03 3.335599999999999909e+03 4.040440000000000254e+00
3.727835700000000088e+03 3.335599999999999909e+03 3.481770000000000032e+00
3.728137600000000020e+03 3.335599999999999909e+03 3.168989999999999974e+00
3.728438000000000102e+03 3.335599999999999909e+03 2.751999999999999780e+00
3.728739900000000034e+03 3.335599999999999909e+03 2.775840000000000085e+00
3.729041799999999967e+03 3.335599999999999909e+03 2.696870000000000100e+00
3.729342200000000048e+03 3.335599999999999909e+03 2.406140000000000168e+00
3.729644099999999980e+03 3.335599999999999909e+03 2.124400000000000066e+00
3.729944500000000062e+03 3.335599999999999909e+03 2.303269999999999929e+00
3.730246399999999994e+03 3.335599999999999909e+03 2.358109999999999928e+00
3.730548299999999927e+03 3.335599999999999909e+03 2.466089999999999893e+00
3.730848700000000008e+03 3.335599999999999909e+03 2.637929999999999886e+00
3.731150599999999940e+03 3.335599999999999909e+03 2.566069999999999851e+00
3.731452400000000125e+03 3.335599999999999909e+03 2.573310000000000208e+00
3.731752899999999954e+03 3.335599999999999909e+03 2.399589999999999890e+00
3.732054799999999886e+03 3.335599999999999909e+03 2.054879999999999818e+00
3.732356600000000071e+03 3.335599999999999909e+03 1.585299999999999931e+00
3.732657099999999900e+03 3.335599999999999909e+03 1.264939999999999953e+00
3.732958900000000085e+03 3.335599999999999909e+03 1.022380000000000067e+00
3.733260800000000017e+03 3.335599999999999909e+03 9.361199999999999521e-01
3.733561200000000099e+03 3.335599999999999909e+03 1.122589999999999977e+00
3.733863100000000031e+03 3.335599999999999909e+03 8.415500000000000203e-01
3.734164999999999964e+03 3.335599999999999909e+03 8.565099999999999936e-01
3.734465400000000045e+03 3.335599999999999909e+03 7.315599999999999881e-01
3.734767299999999977e+03 3.335599999999999909e+03 7.312400000000000011e-01
3.735069100000000162e+03 3.335599999999999909e+03 9.017300000000000315e-01
3.735369599999999991e+03 3.335599999999999909e+03 8.079699999999999660e-01
3.735671499999999924e+03 3.335599999999999909e+03 9.162500000000000089e-01
3.735971900000000005e+03 3.335599999999999909e+03 8.457299999999999818e-01
3.736273799999999937e+03 3.335599999999999909e+03 8.683199999999999807e-01
3.736575600000000122e+03 3.335599999999999909e+03 8.601799999999999446e-01
3.736876099999999951e+03 3.335599999999999909e+03 8.672400000000000109e-01
3.737177999999999884e+03 3.335599999999999909e+03 8.824400000000000022e-01
3.737479800000000068e+03 3.335599999999999909e+03 8.509499999999999842e-01
3.737780299999999897e+03 3.335599999999999909e+03 9.280899999999999705e-01
3.738082100000000082e+03 3.335599999999999909e+03 8.270300000000000429e-01
3.738384000000000015e+03 3.335599999999999909e+03 6.954700000000000326e-01
3.738684499999999844e+03 3.335599999999999909e+03 7.412400000000000100e-01
3.738986300000000028e+03 3.335599999999999909e+03 7.950000000000000400e-01
3.739288199999999961e+03 3.335599999999999909e+03 7.559799999999999853e-01
3.739588600000000042e+03 3.335599999999999909e+03 7.636300000000000310e-01
3.739890499999999975e+03 3.335599999999999909e+03 7.169200000000000017e-01
3.740192300000000159e+03 3.335599999999999909e+03 7.477800000000000002e-01
3.740492799999999988e+03 3.335599999999999909e+03 7.476300000000000168e-01
3.740794699999999921e+03 3.335599999999999909e+03 8.705800000000000205e-01
3.741096500000000106e+03 3.335599999999999909e+03 7.318900000000000405e-01
3.741396999999999935e+03 3.335599999999999909e+03 6.468699999999999450e-01
3.741698800000000119e+03 3.335599999999999909e+03 8.318100000000000493e-01
3.741999299999999948e+03 3.335599999999999909e+03 7.006799999999999695e-01
3.720110900000000129e+03 3.335900000000000091e+03 1.968600000000000072e-01
3.720157200000000103e+03 3.335900000000000091e+03 1.499000000000000055e-01
3.720602300000000014e+03 3.335900000000000091e+03 3.387700000000000156e-01
3.720904199999999946e+03 3.335900000000000091e+03 2.126000000000000112e-01
3.721206000000000131e+03 3.335900000000000091e+03 2.600100000000000189e-01
3.721506499999999960e+03 3.335900000000000091e+03 2.913799999999999724e-01
3.721808399999999892e+03 3.335900000000000091e+03 2.993199999999999750e-01
3.722110200000000077e+03 3.335900000000000091e+03 3.621599999999999819e-01
3.722410699999999906e+03 3.335900000000000091e+03 6.769600000000000062e-01
3.722712500000000091e+03 3.335900000000000091e+03 9.128899999999999793e-01
3.723014400000000023e+03 3.335900000000000091e+03 1.424749999999999961e+00
3.723314800000000105e+03 3.335900000000000091e+03 2.077430000000000110e+00
3.723616700000000037e+03 3.335900000000000091e+03 3.281099999999999905e+00
3.723917199999999866e+03 3.335900000000000091e+03 3.745229999999999837e+00
3.724219000000000051e+03 3.335900000000000091e+03 6.584050000000000402e+00
3.724520899999999983e+03 3.335900000000000091e+03 8.473290000000000433e+00
3.724821300000000065e+03 3.335900000000000091e+03 9.845539999999999736e+00
3.725123199999999997e+03 3.335900000000000091e+03 9.636359999999999815e+00
3.725425099999999929e+03 3.335900000000000091e+03 9.041579999999999728e+00
3.725725500000000011e+03 3.335900000000000091e+03 7.417830000000000368e+00
3.726027399999999943e+03 3.335900000000000091e+03 6.579449999999999577e+00
3.726329200000000128e+03 3.335900000000000091e+03 5.928099999999999703e+00
3.726629699999999957e+03 3.335900000000000091e+03 6.264540000000000219e+00
3.726931599999999889e+03 3.335900000000000091e+03 5.949779999999999625e+00
3.727233400000000074e+03 3.335900000000000091e+03 5.532779999999999809e+00
3.727533899999999903e+03 3.335900000000000091e+03 5.437439999999999607e+00
3.727835700000000088e+03 3.335900000000000091e+03 4.312780000000000058e+00
3.728137600000000020e+03 3.335900000000000091e+03 3.472240000000000215e+00
3.728438000000000102e+03 3.335900000000000091e+03 2.866979999999999862e+00
3.728739900000000034e+03 3.335900000000000091e+03 3.125939999999999941e+00
3.729041799999999967e+03 3.335900000000000091e+03 2.755920000000000147e+00
3.729342200000000048e+03 3.335900000000000091e+03 2.879939999999999944e+00
3.729644099999999980e+03 3.335900000000000091e+03 2.628919999999999924e+00
3.729944500000000062e+03 3.335900000000000091e+03 2.361310000000000020e+00
3.730246399999999994e+03 3.335900000000000091e+03 2.447389999999999954e+00
3.730548299999999927e+03 3.335900000000000091e+03 2.375399999999999956e+00
3.730848700000000008e+03 3.335900000000000091e+03 2.782189999999999941e+00
3.731150599999999940e+03 3.335900000000000091e+03 2.938379999999999992e+00
3.731452400000000125e+03 3.335900000000000091e+03 2.874870000000000037e+00
3.731752899999999954e+03 3.335900000000000091e+03 2.951929999999999943e+00
3.732054799999999886e+03 3.335900000000000091e+03 2.488410000000000011e+00
3.732356600000000071e+03 3.335900000000000091e+03 1.986339999999999995e+00
3.732657099999999900e+03 3.335900000000000091e+03 1.508599999999999941e+00
3.732958900000000085e+03 3.335900000000000091e+03 1.593869999999999898e+00
3.733260800000000017e+03 3.335900000000000091e+03 1.148179999999999978e+00
3.733561200000000099e+03 3.335900000000000091e+03 9.212900000000000533e-01
3.733863100000000031e+03 3.335900000000000091e+03 1.459440000000000071e+00
3.734164999999999964e+03 3.335900000000000091e+03 9.748099999999999543e-01
3.734465400000000045e+03 3.335900000000000091e+03 9.352800000000000002e-01
3.734767299999999977e+03 3.335900000000000091e+03 9.736599999999999699e-01
3.735069100000000162e+03 3.335900000000000091e+03 9.262500000000000178e-01
3.735369599999999991e+03 3.335900000000000091e+03 9.570300000000000473e-01
3.735671499999999924e+03 3.335900000000000091e+03 1.166309999999999958e+00
3.735971900000000005e+03 3.335900000000000091e+03 9.402199999999999447e-01
3.736273799999999937e+03 3.335900000000000091e+03 8.305599999999999650e-01
3.736575600000000122e+03 3.335900000000000091e+03 1.094270000000000076e+00
3.736876099999999951e+03 3.335900000000000091e+03 9.537099999999999467e-01
3.737177999999999884e+03 3.335900000000000091e+03 7.287000000000000144e-01
3.737479800000000068e+03 3.335900000000000091e+03 9.294700000000000184e-01
3.737780299999999897e+03 3.335900000000000091e+03 9.214499999999999913e-01
3.738082100000000082e+03 3.335900000000000091e+03 9.518699999999999939e-01
3.738384000000000015e+03 3.335900000000000091e+03 9.284700000000000175e-01
3.738684499999999844e+03 3.335900000000000091e+03 1.013069999999999915e+00
3.738986300000000028e+03 3.335900000000000091e+03 7.577000000000000401e-01
3.739288199999999961e+03 3.335900000000000091e+03 8.653399999999999981e-01
3.739588600000000042e+03 3.335900000000000091e+03 7.184199999999999475e-01
3.739890499999999975e+03 3.335900000000000091e+03 9.881199999999999983e-01
3.740192300000000159e+03 3.335900000000000091e+03 9.419300000000000450e-01
3.740492799999999988e+03 3.335900000000000091e+03 8.107400000000000162e-01
3.740794699999999921e+03 3.335900000000000091e+03 6.790500000000000425e-01
3.741096500000000106e+03 3.335900000000000091e+03 8.874199999999999866e-01
3.741396999999999935e+03 3.335900000000000091e+03 8.409799999999999498e-01
3.741698800000000119e+03 3.335900000000000091e+03 7.561900000000000288e-01
3.741999299999999948e+03 3.335900000000000091e+03 8.254799999999999915e-01
3.720110900000000129e+03 3.336199999999999818e+03 2.367900000000000005e-01
3.720157200000000103e+03 3.336199999999999818e+03 2.212399999999999922e-01
3.720602300000000014e+03 3.336199999999999818e+03 2.526900000000000257e-01
3.720904199999999946e+03 3.336199999999999818e+03 1.736300000000000066e-01
3.721206000000000131e+03 3.336199999999999818e+03 2.684900000000000064e-01
3.721506499999999960e+03 3.336199999999999818e+03 2.051999999999999935e-01
3.721808399999999892e+03 3.336199999999999818e+03 3.631400000000000183e-01
3.722110200000000077e+03 3.336199999999999818e+03 3.234899999999999998e-01
3.722410699999999906e+03 3.336199999999999818e+03 4.656799999999999828e-01
3.722712500000000091e+03 3.336199999999999818e+03 6.470500000000000140e-01
3.723014400000000023e+03 3.336199999999999818e+03 1.223030000000000062e+00
3.723314800000000105e+03 3.336199999999999818e+03 1.822429999999999994e+00
3.723616700000000037e+03 3.336199999999999818e+03 2.366039999999999921e+00
3.723917199999999866e+03 3.336199999999999818e+03 3.611819999999999808e+00
3.724219000000000051e+03 3.336199999999999818e+03 4.880939999999999834e+00
3.724520899999999983e+03 3.336199999999999818e+03 7.248639999999999972e+00
3.724821300000000065e+03 3.336199999999999818e+03 9.474629999999999441e+00
3.725123199999999997e+03 3.336199999999999818e+03 1.062093999999999916e+01
3.725425099999999929e+03 3.336199999999999818e+03 9.296390000000000597e+00
3.725725500000000011e+03 3.336199999999999818e+03 9.403579999999999828e+00
3.726027399999999943e+03 3.336199999999999818e+03 7.920049999999999812e+00
3.726329200000000128e+03 3.336199999999999818e+03 6.547589999999999577e+00
3.726629699999999957e+03 3.336199999999999818e+03 6.498649999999999594e+00
3.726931599999999889e+03 3.336199999999999818e+03 6.554299999999999571e+00
3.727233400000000074e+03 3.336199999999999818e+03 5.986530000000000129e+00
3.727533899999999903e+03 3.336199999999999818e+03 5.837060000000000137e+00
3.727835700000000088e+03 3.336199999999999818e+03 5.543269999999999698e+00
3.728137600000000020e+03 3.336199999999999818e+03 4.489130000000000287e+00
3.728438000000000102e+03 3.336199999999999818e+03 3.676109999999999989e+00
3.728739900000000034e+03 3.336199999999999818e+03 2.896900000000000031e+00
3.729041799999999967e+03 3.336199999999999818e+03 2.707199999999999829e+00
3.729342200000000048e+03 3.336199999999999818e+03 2.658749999999999947e+00
3.729644099999999980e+03 3.336199999999999818e+03 2.485819999999999919e+00
3.729944500000000062e+03 3.336199999999999818e+03 2.807040000000000202e+00
3.730246399999999994e+03 3.336199999999999818e+03 2.461219999999999963e+00
3.730548299999999927e+03 3.336199999999999818e+03 2.672330000000000094e+00
3.730848700000000008e+03 3.336199999999999818e+03 2.837419999999999831e+00
3.731150599999999940e+03 3.336199999999999818e+03 3.016399999999999970e+00
3.731452400000000125e+03 3.336199999999999818e+03 3.447130000000000027e+00
3.731752899999999954e+03 3.336199999999999818e+03 3.429809999999999803e+00
3.732054799999999886e+03 3.336199999999999818e+03 2.737919999999999909e+00
3.732356600000000071e+03 3.336199999999999818e+03 2.578850000000000087e+00
3.732657099999999900e+03 3.336199999999999818e+03 2.108470000000000066e+00
3.732958900000000085e+03 3.336199999999999818e+03 1.762620000000000076e+00
3.733260800000000017e+03 3.336199999999999818e+03 1.378090000000000037e+00
3.733561200000000099e+03 3.336199999999999818e+03 1.330440000000000067e+00
3.733863100000000031e+03 3.336199999999999818e+03 1.337380000000000013e+00
3.734164999999999964e+03 3.336199999999999818e+03 1.102510000000000101e+00
3.734465400000000045e+03 3.336199999999999818e+03 9.922800000000000509e-01
3.734767299999999977e+03 3.336199999999999818e+03 1.030799999999999939e+00
3.735069100000000162e+03 3.336199999999999818e+03 1.053600000000000092e+00
3.735369599999999991e+03 3.336199999999999818e+03 9.048100000000000032e-01
3.735671499999999924e+03 3.336199999999999818e+03 1.114649999999999919e+00
3.735971900000000005e+03 3.336199999999999818e+03 1.075380000000000003e+00
3.736273799999999937e+03 3.336199999999999818e+03 1.152230000000000087e+00
3.736575600000000122e+03 3.336199999999999818e+03 1.027130000000000098e+00
3.736876099999999951e+03 3.336199999999999818e+03 9.874300000000000299e-01
3.737177999999999884e+03 3.336199999999999818e+03 9.637099999999999556e-01
3.737479800000000068e+03 3.336199999999999818e+03 1.102789999999999937e+00
3.737780299999999897e+03 3.336199999999999818e+03 1.056040000000000090e+00
3.738082100000000082e+03 3.336199999999999818e+03 1.071129999999999916e+00
3.738384000000000015e+03 3.336199999999999818e+03 9.620900000000000007e-01
3.738684499999999844e+03 3.336199999999999818e+03 1.070200000000000040e+00
3.738986300000000028e+03 3.336199999999999818e+03 9.302099999999999813e-01
3.739288199999999961e+03 3.336199999999999818e+03 9.993199999999999861e-01
3.739588600000000042e+03 3.336199999999999818e+03 9.915100000000000025e-01
3.739890499999999975e+03 3.336199999999999818e+03 8.978699999999999459e-01
3.740192300000000159e+03 3.336199999999999818e+03 9.830699999999999994e-01
3.740492799999999988e+03 3.336199999999999818e+03 9.905599999999999961e-01
3.740794699999999921e+03 3.336199999999999818e+03 8.819200000000000372e-01
3.741096500000000106e+03 3.336199999999999818e+03 9.825399999999999689e-01
3.741396999999999935e+03 3.336199999999999818e+03 8.507200000000000317e-01
3.741698800000000119e+03 3.336199999999999818e+03 9.048199999999999577e-01
3.741999299999999948e+03 3.336199999999999818e+03 8.890299999999999869e-01
3.720110900000000129e+03 3.336500000000000000e+03 1.106899999999999967e-01
3.720157200000000103e+03 3.336500000000000000e+03 1.267300000000000093e-01
3.720602300000000014e+03 3.336500000000000000e+03 2.373800000000000077e-01
3.720904199999999946e+03 3.336500000000000000e+03 1.581100000000000005e-01
3.721206000000000131e+03 3.336500000000000000e+03 2.372799999999999909e-01
3.721506499999999960e+03 3.336500000000000000e+03 2.688400000000000234e-01
3.721808399999999892e+03 3.336500000000000000e+03 3.163500000000000201e-01
3.722110200000000077e+03 3.336500000000000000e+03 3.003600000000000159e-01
3.722410699999999906e+03 3.336500000000000000e+03 3.478600000000000025e-01
3.722712500000000091e+03 3.336500000000000000e+03 6.322299999999999587e-01
3.723014400000000023e+03 3.336500000000000000e+03 7.666500000000000536e-01
3.723314800000000105e+03 3.336500000000000000e+03 1.201389999999999958e+00
3.723616700000000037e+03 3.336500000000000000e+03 1.745980000000000087e+00
3.723917199999999866e+03 3.336500000000000000e+03 2.686459999999999848e+00
3.724219000000000051e+03 3.336500000000000000e+03 3.444170000000000176e+00
3.724520899999999983e+03 3.336500000000000000e+03 5.592340000000000089e+00
3.724821300000000065e+03 3.336500000000000000e+03 7.213589999999999947e+00
3.725123199999999997e+03 3.336500000000000000e+03 1.011337999999999937e+01
3.725425099999999929e+03 3.336500000000000000e+03 1.089730999999999916e+01
3.725725500000000011e+03 3.336500000000000000e+03 1.018460999999999927e+01
3.726027399999999943e+03 3.336500000000000000e+03 9.778779999999999362e+00
3.726329200000000128e+03 3.336500000000000000e+03 8.399259999999999948e+00
3.726629699999999957e+03 3.336500000000000000e+03 6.825179999999999580e+00
3.726931599999999889e+03 3.336500000000000000e+03 6.471879999999999633e+00
3.727233400000000074e+03 3.336500000000000000e+03 7.135209999999999830e+00
3.727533899999999903e+03 3.336500000000000000e+03 7.031329999999999636e+00
3.727835700000000088e+03 3.336500000000000000e+03 6.926639999999999908e+00
3.728137600000000020e+03 3.336500000000000000e+03 6.364799999999999791e+00
3.728438000000000102e+03 3.336500000000000000e+03 4.982719999999999594e+00
3.728739900000000034e+03 3.336500000000000000e+03 3.800240000000000062e+00
3.729041799999999967e+03 3.336500000000000000e+03 3.073789999999999800e+00
3.729342200000000048e+03 3.336500000000000000e+03 2.733870000000000022e+00
3.729644099999999980e+03 3.336500000000000000e+03 2.481489999999999974e+00
3.729944500000000062e+03 3.336500000000000000e+03 2.629410000000000025e+00
3.730246399999999994e+03 3.336500000000000000e+03 2.604960000000000164e+00
3.730548299999999927e+03 3.336500000000000000e+03 2.659419999999999895e+00
3.730848700000000008e+03 3.336500000000000000e+03 2.760930000000000106e+00
3.731150599999999940e+03 3.336500000000000000e+03 3.019270000000000120e+00
3.731452400000000125e+03 3.336500000000000000e+03 3.065479999999999983e+00
3.731752899999999954e+03 3.336500000000000000e+03 3.558940000000000214e+00
3.732054799999999886e+03 3.336500000000000000e+03 3.290420000000000122e+00
3.732356600000000071e+03 3.336500000000000000e+03 3.052939999999999987e+00
3.732657099999999900e+03 3.336500000000000000e+03 2.761460000000000026e+00
3.732958900000000085e+03 3.336500000000000000e+03 2.304879999999999818e+00
3.733260800000000017e+03 3.336500000000000000e+03 1.841550000000000020e+00
3.733561200000000099e+03 3.336500000000000000e+03 1.425240000000000062e+00
3.733863100000000031e+03 3.336500000000000000e+03 1.323159999999999892e+00
3.734164999999999964e+03 3.336500000000000000e+03 1.290929999999999911e+00
3.734465400000000045e+03 3.336500000000000000e+03 1.274890000000000079e+00
3.734767299999999977e+03 3.336500000000000000e+03 1.102200000000000069e+00
3.735069100000000162e+03 3.336500000000000000e+03 1.093639999999999946e+00
3.735369599999999991e+03 3.336500000000000000e+03 9.055800000000000516e-01
3.735671499999999924e+03 3.336500000000000000e+03 1.045160000000000089e+00
3.735971900000000005e+03 3.336500000000000000e+03 1.036739999999999995e+00
3.736273799999999937e+03 3.336500000000000000e+03 9.737099999999999644e-01
3.736575600000000122e+03 3.336500000000000000e+03 1.168139999999999956e+00
3.736876099999999951e+03 3.336500000000000000e+03 1.089199999999999946e+00
3.737177999999999884e+03 3.336500000000000000e+03 1.003379999999999939e+00
3.737479800000000068e+03 3.336500000000000000e+03 1.259269999999999889e+00
3.737780299999999897e+03 3.336500000000000000e+03 1.165899999999999936e+00
3.738082100000000082e+03 3.336500000000000000e+03 1.118249999999999966e+00
3.738384000000000015e+03 3.336500000000000000e+03 1.195310000000000095e+00
3.738684499999999844e+03 3.336500000000000000e+03 1.280140000000000056e+00
3.738986300000000028e+03 3.336500000000000000e+03 1.202439999999999953e+00
3.739288199999999961e+03 3.336500000000000000e+03 9.923499999999999543e-01
3.739588600000000042e+03 3.336500000000000000e+03 1.062249999999999917e+00
3.739890499999999975e+03 3.336500000000000000e+03 9.529699999999999838e-01
3.740192300000000159e+03 3.336500000000000000e+03 1.038000000000000034e+00
3.740492799999999988e+03 3.336500000000000000e+03 8.210699999999999665e-01
3.740794699999999921e+03 3.336500000000000000e+03 8.514800000000000146e-01
3.741096500000000106e+03 3.336500000000000000e+03 9.832999999999999519e-01
3.741396999999999935e+03 3.336500000000000000e+03 8.436900000000000510e-01
3.741698800000000119e+03 3.336500000000000000e+03 9.596200000000000285e-01
3.741999299999999948e+03 3.336500000000000000e+03 1.075660000000000061e+00
3.720110900000000129e+03 3.336800000000000182e+03 2.136099999999999943e-01
3.720157200000000103e+03 3.336800000000000182e+03 1.901700000000000057e-01
3.720602300000000014e+03 3.336800000000000182e+03 1.424799999999999955e-01
3.720904199999999946e+03 3.336800000000000182e+03 2.293800000000000006e-01
3.721206000000000131e+03 3.336800000000000182e+03 1.899700000000000000e-01
3.721506499999999960e+03 3.336800000000000182e+03 1.978000000000000036e-01
3.721808399999999892e+03 3.336800000000000182e+03 2.927799999999999847e-01
3.722110200000000077e+03 3.336800000000000182e+03 2.767800000000000260e-01
3.722410699999999906e+03 3.336800000000000182e+03 2.926400000000000112e-01
3.722712500000000091e+03 3.336800000000000182e+03 4.032800000000000273e-01
3.723014400000000023e+03 3.336800000000000182e+03 4.981499999999999817e-01
3.723314800000000105e+03 3.336800000000000182e+03 8.697899999999999521e-01
3.723616700000000037e+03 3.336800000000000182e+03 1.264860000000000095e+00
3.723917199999999866e+03 3.336800000000000182e+03 2.213360000000000216e+00
3.724219000000000051e+03 3.336800000000000182e+03 3.137109999999999843e+00
3.724520899999999983e+03 3.336800000000000182e+03 4.054439999999999600e+00
3.724821300000000065e+03 3.336800000000000182e+03 5.988979999999999748e+00
3.725123199999999997e+03 3.336800000000000182e+03 8.835979999999999279e+00
3.725425099999999929e+03 3.336800000000000182e+03 1.063269000000000020e+01
3.725725500000000011e+03 3.336800000000000182e+03 1.184454000000000029e+01
3.726027399999999943e+03 3.336800000000000182e+03 1.041671000000000014e+01
3.726329200000000128e+03 3.336800000000000182e+03 9.250479999999999592e+00
3.726629699999999957e+03 3.336800000000000182e+03 8.387029999999999319e+00
3.726931599999999889e+03 3.336800000000000182e+03 7.281469999999999665e+00
3.727233400000000074e+03 3.336800000000000182e+03 6.948389999999999844e+00
3.727533899999999903e+03 3.336800000000000182e+03 7.241050000000000431e+00
3.727835700000000088e+03 3.336800000000000182e+03 7.404510000000000147e+00
3.728137600000000020e+03 3.336800000000000182e+03 6.212939999999999685e+00
3.728438000000000102e+03 3.336800000000000182e+03 5.547699999999999854e+00
3.728739900000000034e+03 3.336800000000000182e+03 4.490160000000000373e+00
3.729041799999999967e+03 3.336800000000000182e+03 3.282239999999999824e+00
3.729342200000000048e+03 3.336800000000000182e+03 2.736260000000000137e+00
3.729644099999999980e+03 3.336800000000000182e+03 2.806820000000000093e+00
3.729944500000000062e+03 3.336800000000000182e+03 2.711899999999999977e+00
3.730246399999999994e+03 3.336800000000000182e+03 2.451189999999999980e+00
3.730548299999999927e+03 3.336800000000000182e+03 2.677989999999999871e+00
3.730848700000000008e+03 3.336800000000000182e+03 2.805270000000000152e+00
3.731150599999999940e+03 3.336800000000000182e+03 3.126970000000000027e+00
3.731452400000000125e+03 3.336800000000000182e+03 3.464719999999999800e+00
3.731752899999999954e+03 3.336800000000000182e+03 3.572589999999999932e+00
3.732054799999999886e+03 3.336800000000000182e+03 3.516319999999999890e+00
3.732356600000000071e+03 3.336800000000000182e+03 3.254420000000000091e+00
3.732657099999999900e+03 3.336800000000000182e+03 3.182199999999999918e+00
3.732958900000000085e+03 3.336800000000000182e+03 2.647009999999999863e+00
3.733260800000000017e+03 3.336800000000000182e+03 1.939100000000000046e+00
3.733561200000000099e+03 3.336800000000000182e+03 1.788540000000000019e+00
3.733863100000000031e+03 3.336800000000000182e+03 1.380330000000000057e+00
3.734164999999999964e+03 3.336800000000000182e+03 1.394980000000000109e+00
3.734465400000000045e+03 3.336800000000000182e+03 1.128249999999999975e+00
3.734767299999999977e+03 3.336800000000000182e+03 9.945599999999999996e-01
3.735069100000000162e+03 3.336800000000000182e+03 1.308030000000000026e+00
3.735369599999999991e+03 3.336800000000000182e+03 1.104360000000000008e+00
3.735671499999999924e+03 3.336800000000000182e+03 1.056319999999999926e+00
3.735971900000000005e+03 3.336800000000000182e+03 1.400409999999999933e+00
3.736273799999999937e+03 3.336800000000000182e+03 1.211740000000000039e+00
3.736575600000000122e+03 3.336800000000000182e+03 1.070599999999999996e+00
3.736876099999999951e+03 3.336800000000000182e+03 1.100659999999999972e+00
3.737177999999999884e+03 3.336800000000000182e+03 9.755700000000000482e-01
3.737479800000000068e+03 3.336800000000000182e+03 1.130970000000000031e+00
3.737780299999999897e+03 3.336800000000000182e+03 9.903499999999999526e-01
3.738082100000000082e+03 3.336800000000000182e+03 1.098929999999999962e+00
3.738384000000000015e+03 3.336800000000000182e+03 1.215689999999999937e+00
3.738684499999999844e+03 3.336800000000000182e+03 1.105969999999999898e+00
3.738986300000000028e+03 3.336800000000000182e+03 1.191459999999999964e+00
3.739288199999999961e+03 3.336800000000000182e+03 9.806200000000000472e-01
3.739588600000000042e+03 3.336800000000000182e+03 9.183299999999999796e-01
3.739890499999999975e+03 3.336800000000000182e+03 1.236750000000000016e+00
3.740192300000000159e+03 3.336800000000000182e+03 9.644599999999999840e-01
3.740492799999999988e+03 3.336800000000000182e+03 1.034389999999999921e+00
3.740794699999999921e+03 3.336800000000000182e+03 9.484000000000000208e-01
3.741096500000000106e+03 3.336800000000000182e+03 9.250800000000000134e-01
3.741396999999999935e+03 3.336800000000000182e+03 1.056550000000000100e+00
3.741698800000000119e+03 3.336800000000000182e+03 8.158199999999999896e-01
3.741999299999999948e+03 3.336800000000000182e+03 8.389199999999999990e-01
3.720110900000000129e+03 3.337099999999999909e+03 1.508700000000000041e-01
3.720157200000000103e+03 3.337099999999999909e+03 1.590999999999999914e-01
3.720602300000000014e+03 3.337099999999999909e+03 2.542400000000000215e-01
3.720904199999999946e+03 3.337099999999999909e+03 2.381500000000000006e-01
3.721206000000000131e+03 3.337099999999999909e+03 1.748300000000000132e-01
3.721506499999999960e+03 3.337099999999999909e+03 2.780500000000000194e-01
3.721808399999999892e+03 3.337099999999999909e+03 2.462300000000000044e-01
3.722110200000000077e+03 3.337099999999999909e+03 3.413499999999999868e-01
3.722410699999999906e+03 3.337099999999999909e+03 2.619799999999999907e-01
3.722712500000000091e+03 3.337099999999999909e+03 3.809199999999999808e-01
3.723014400000000023e+03 3.337099999999999909e+03 4.048200000000000132e-01
3.723314800000000105e+03 3.337099999999999909e+03 7.220999999999999641e-01
3.723616700000000037e+03 3.337099999999999909e+03 1.071180000000000021e+00
3.723917199999999866e+03 3.337099999999999909e+03 1.317479999999999984e+00
3.724219000000000051e+03 3.337099999999999909e+03 2.364020000000000010e+00
3.724520899999999983e+03 3.337099999999999909e+03 3.442649999999999988e+00
3.724821300000000065e+03 3.337099999999999909e+03 4.717959999999999710e+00
3.725123199999999997e+03 3.337099999999999909e+03 6.590869999999999784e+00
3.725425099999999929e+03 3.337099999999999909e+03 9.047840000000000771e+00
3.725725500000000011e+03 3.337099999999999909e+03 1.097282000000000046e+01
3.726027399999999943e+03 3.337099999999999909e+03 1.149352999999999980e+01
3.726329200000000128e+03 3.337099999999999909e+03 1.061325000000000074e+01
3.726629699999999957e+03 3.337099999999999909e+03 9.353910000000000835e+00
3.726931599999999889e+03 3.337099999999999909e+03 7.829979999999999940e+00
3.727233400000000074e+03 3.337099999999999909e+03 7.274040000000000283e+00
3.727533899999999903e+03 3.337099999999999909e+03 7.059269999999999712e+00
3.727835700000000088e+03 3.337099999999999909e+03 7.247139999999999915e+00
3.728137600000000020e+03 3.337099999999999909e+03 7.311560000000000059e+00
3.728438000000000102e+03 3.337099999999999909e+03 6.161439999999999806e+00
3.728739900000000034e+03 3.337099999999999909e+03 5.434260000000000090e+00
3.729041799999999967e+03 3.337099999999999909e+03 4.285999999999999588e+00
3.729342200000000048e+03 3.337099999999999909e+03 2.972220000000000084e+00
3.729644099999999980e+03 3.337099999999999909e+03 2.869270000000000209e+00
3.729944500000000062e+03 3.337099999999999909e+03 2.520500000000000185e+00
3.730246399999999994e+03 3.337099999999999909e+03 2.464729999999999865e+00
3.730548299999999927e+03 3.337099999999999909e+03 2.518539999999999779e+00
3.730848700000000008e+03 3.337099999999999909e+03 2.660460000000000047e+00
3.731150599999999940e+03 3.337099999999999909e+03 3.045399999999999885e+00
3.731452400000000125e+03 3.337099999999999909e+03 2.831640000000000157e+00
3.731752899999999954e+03 3.337099999999999909e+03 3.294859999999999900e+00
3.732054799999999886e+03 3.337099999999999909e+03 3.349559999999999871e+00
3.732356600000000071e+03 3.337099999999999909e+03 3.308260000000000201e+00
3.732657099999999900e+03 3.337099999999999909e+03 3.008150000000000102e+00
3.732958900000000085e+03 3.337099999999999909e+03 2.966340000000000199e+00
3.733260800000000017e+03 3.337099999999999909e+03 2.431169999999999831e+00
3.733561200000000099e+03 3.337099999999999909e+03 2.185229999999999784e+00
3.733863100000000031e+03 3.337099999999999909e+03 1.555449999999999999e+00
3.734164999999999964e+03 3.337099999999999909e+03 1.217000000000000082e+00
3.734465400000000045e+03 3.337099999999999909e+03 1.357799999999999896e+00
3.734767299999999977e+03 3.337099999999999909e+03 1.074580000000000091e+00
3.735069100000000162e+03 3.337099999999999909e+03 1.332500000000000018e+00
3.735369599999999991e+03 3.337099999999999909e+03 1.120200000000000085e+00
3.735671499999999924e+03 3.337099999999999909e+03 9.785199999999999454e-01
3.735971900000000005e+03 3.337099999999999909e+03 1.338209999999999900e+00
3.736273799999999937e+03 3.337099999999999909e+03 1.031840000000000090e+00
3.736575600000000122e+03 3.337099999999999909e+03 1.187710000000000043e+00
3.736876099999999951e+03 3.337099999999999909e+03 1.140130000000000088e+00
3.737177999999999884e+03 3.337099999999999909e+03 1.108419999999999961e+00
3.737479800000000068e+03 3.337099999999999909e+03 1.177969999999999962e+00
3.737780299999999897e+03 3.337099999999999909e+03 1.115129999999999955e+00
3.738082100000000082e+03 3.337099999999999909e+03 9.661999999999999478e-01
3.738384000000000015e+03 3.337099999999999909e+03 1.277439999999999909e+00
3.738684499999999844e+03 3.337099999999999909e+03 8.720200000000000173e-01
3.738986300000000028e+03 3.337099999999999909e+03 1.105310000000000015e+00
3.739288199999999961e+03 3.337099999999999909e+03 9.724500000000000366e-01
3.739588600000000042e+03 3.337099999999999909e+03 1.042540000000000022e+00
3.739890499999999975e+03 3.337099999999999909e+03 1.204649999999999999e+00
3.740192300000000159e+03 3.337099999999999909e+03 1.228140000000000009e+00
3.740492799999999988e+03 3.337099999999999909e+03 1.018049999999999899e+00
3.740794699999999921e+03 3.337099999999999909e+03 1.017439999999999900e+00
3.741096500000000106e+03 3.337099999999999909e+03 1.032750000000000057e+00
3.741396999999999935e+03 3.337099999999999909e+03 1.008890000000000065e+00
3.741698800000000119e+03 3.337099999999999909e+03 1.031779999999999919e+00
3.741999299999999948e+03 3.337099999999999909e+03 1.023700000000000054e+00
3.720110900000000129e+03 3.337400000000000091e+03 2.139399999999999913e-01
3.720157200000000103e+03 3.337400000000000091e+03 1.587600000000000122e-01
3.720602300000000014e+03 3.337400000000000091e+03 1.347500000000000087e-01
3.720904199999999946e+03 3.337400000000000091e+03 2.217999999999999972e-01
3.721206000000000131e+03 3.337400000000000091e+03 2.535700000000000176e-01
3.721506499999999960e+03 3.337400000000000091e+03 2.375700000000000034e-01
3.721808399999999892e+03 3.337400000000000091e+03 2.533699999999999841e-01
3.722110200000000077e+03 3.337400000000000091e+03 3.322300000000000253e-01
3.722410699999999906e+03 3.337400000000000091e+03 4.351400000000000268e-01
3.722712500000000091e+03 3.337400000000000091e+03 2.687499999999999889e-01
3.723014400000000023e+03 3.337400000000000091e+03 3.162400000000000211e-01
3.723314800000000105e+03 3.337400000000000091e+03 5.373999999999999888e-01
3.723616700000000037e+03 3.337400000000000091e+03 7.427399999999999558e-01
3.723917199999999866e+03 3.337400000000000091e+03 1.106430000000000025e+00
3.724219000000000051e+03 3.337400000000000091e+03 1.721729999999999983e+00
3.724520899999999983e+03 3.337400000000000091e+03 2.550959999999999894e+00
3.724821300000000065e+03 3.337400000000000091e+03 3.655759999999999899e+00
3.725123199999999997e+03 3.337400000000000091e+03 5.092649999999999899e+00
3.725425099999999929e+03 3.337400000000000091e+03 6.751149999999999984e+00
3.725725500000000011e+03 3.337400000000000091e+03 9.370829999999999771e+00
3.726027399999999943e+03 3.337400000000000091e+03 1.126276999999999973e+01
3.726329200000000128e+03 3.337400000000000091e+03 1.185676999999999914e+01
3.726629699999999957e+03 3.337400000000000091e+03 1.009098000000000006e+01
3.726931599999999889e+03 3.337400000000000091e+03 9.083109999999999573e+00
3.727233400000000074e+03 3.337400000000000091e+03 7.486989999999999590e+00
3.727533899999999903e+03 3.337400000000000091e+03 6.770010000000000083e+00
3.727835700000000088e+03 3.337400000000000091e+03 6.949320000000000164e+00
3.728137600000000020e+03 3.337400000000000091e+03 7.074629999999999974e+00
3.728438000000000102e+03 3.337400000000000091e+03 7.159760000000000346e+00
3.728739900000000034e+03 3.337400000000000091e+03 6.661710000000000242e+00
3.729041799999999967e+03 3.337400000000000091e+03 4.816049999999999720e+00
3.729342200000000048e+03 3.337400000000000091e+03 3.797800000000000065e+00
3.729644099999999980e+03 3.337400000000000091e+03 3.040210000000000079e+00
3.729944500000000062e+03 3.337400000000000091e+03 2.440729999999999844e+00
3.730246399999999994e+03 3.337400000000000091e+03 2.534980000000000011e+00
3.730548299999999927e+03 3.337400000000000091e+03 2.281639999999999890e+00
3.730848700000000008e+03 3.337400000000000091e+03 2.524989999999999846e+00
3.731150599999999940e+03 3.337400000000000091e+03 2.524109999999999854e+00
3.731452400000000125e+03 3.337400000000000091e+03 2.586180000000000145e+00
3.731752899999999954e+03 3.337400000000000091e+03 3.064430000000000209e+00
3.732054799999999886e+03 3.337400000000000091e+03 3.000710000000000210e+00
3.732356600000000071e+03 3.337400000000000091e+03 3.234179999999999833e+00
3.732657099999999900e+03 3.337400000000000091e+03 3.225010000000000154e+00
3.732958900000000085e+03 3.337400000000000091e+03 2.995870000000000033e+00
3.733260800000000017e+03 3.337400000000000091e+03 2.736310000000000020e+00
3.733561200000000099e+03 3.337400000000000091e+03 2.412859999999999783e+00
3.733863100000000031e+03 3.337400000000000091e+03 1.926609999999999934e+00
3.734164999999999964e+03 3.337400000000000091e+03 1.784259999999999957e+00
3.734465400000000045e+03 3.337400000000000091e+03 1.541050000000000031e+00
3.734767299999999977e+03 3.337400000000000091e+03 1.164900000000000047e+00
3.735069100000000162e+03 3.337400000000000091e+03 1.257889999999999953e+00
3.735369599999999991e+03 3.337400000000000091e+03 1.241659999999999986e+00
3.735671499999999924e+03 3.337400000000000091e+03 1.202029999999999932e+00
3.735971900000000005e+03 3.337400000000000091e+03 1.170080000000000009e+00
3.736273799999999937e+03 3.337400000000000091e+03 1.091150000000000064e+00
3.736575600000000122e+03 3.337400000000000091e+03 1.238850000000000007e+00
3.736876099999999951e+03 3.337400000000000091e+03 1.175699999999999967e+00
3.737177999999999884e+03 3.337400000000000091e+03 1.159899999999999931e+00
3.737479800000000068e+03 3.337400000000000091e+03 1.018890000000000073e+00
3.737780299999999897e+03 3.337400000000000091e+03 1.190029999999999921e+00
3.738082100000000082e+03 3.337400000000000091e+03 1.064810000000000034e+00
3.738384000000000015e+03 3.337400000000000091e+03 1.235249999999999959e+00
3.738684499999999844e+03 3.337400000000000091e+03 1.071649999999999991e+00
3.738986300000000028e+03 3.337400000000000091e+03 9.863800000000000345e-01
3.739288199999999961e+03 3.337400000000000091e+03 9.158500000000000529e-01
3.739588600000000042e+03 3.337400000000000091e+03 1.241829999999999989e+00
3.739890499999999975e+03 3.337400000000000091e+03 9.309399999999999897e-01
3.740192300000000159e+03 3.337400000000000091e+03 1.054969999999999963e+00
3.740492799999999988e+03 3.337400000000000091e+03 8.608500000000000041e-01
3.740794699999999921e+03 3.337400000000000091e+03 1.015630000000000033e+00
3.741096500000000106e+03 3.337400000000000091e+03 1.046820000000000084e+00
3.741396999999999935e+03 3.337400000000000091e+03 1.030680000000000041e+00
3.741698800000000119e+03 3.337400000000000091e+03 1.053949999999999942e+00
3.741999299999999948e+03 3.337400000000000091e+03 1.054110000000000102e+00
3.720110900000000129e+03 3.337699999999999818e+03 1.900799999999999990e-01
3.720157200000000103e+03 3.337699999999999818e+03 2.063000000000000111e-01
3.720602300000000014e+03 3.337699999999999818e+03 1.902899999999999869e-01
3.720904199999999946e+03 3.337699999999999818e+03 2.059799999999999964e-01
3.721206000000000131e+03 3.337699999999999818e+03 1.902800000000000047e-01
3.721506499999999960e+03 3.337699999999999818e+03 1.664799999999999891e-01
3.721808399999999892e+03 3.337699999999999818e+03 2.378800000000000081e-01
3.722110200000000077e+03 3.337699999999999818e+03 3.566599999999999770e-01
3.722410699999999906e+03 3.337699999999999818e+03 3.408800000000000163e-01
3.722712500000000091e+03 3.337699999999999818e+03 4.119999999999999774e-01
3.723014400000000023e+03 3.337699999999999818e+03 3.249400000000000066e-01
3.723314800000000105e+03 3.337699999999999818e+03 3.882999999999999785e-01
3.723616700000000037e+03 3.337699999999999818e+03 5.229200000000000514e-01
3.723917199999999866e+03 3.337699999999999818e+03 7.924700000000000077e-01
3.724219000000000051e+03 3.337699999999999818e+03 1.172539999999999916e+00
3.724520899999999983e+03 3.337699999999999818e+03 1.712159999999999904e+00
3.724821300000000065e+03 3.337699999999999818e+03 2.907540000000000013e+00
3.725123199999999997e+03 3.337699999999999818e+03 3.629579999999999806e+00
3.725425099999999929e+03 3.337699999999999818e+03 5.181739999999999569e+00
3.725725500000000011e+03 3.337699999999999818e+03 7.092489999999999739e+00
3.726027399999999943e+03 3.337699999999999818e+03 8.835960000000000036e+00
3.726329200000000128e+03 3.337699999999999818e+03 1.143012000000000050e+01
3.726629699999999957e+03 3.337699999999999818e+03 1.105378999999999934e+01
3.726931599999999889e+03 3.337699999999999818e+03 1.027098999999999940e+01
3.727233400000000074e+03 3.337699999999999818e+03 8.334039999999999893e+00
3.727533899999999903e+03 3.337699999999999818e+03 7.575300000000000367e+00
3.727835700000000088e+03 3.337699999999999818e+03 6.796070000000000277e+00
3.728137600000000020e+03 3.337699999999999818e+03 6.582340000000000302e+00
3.728438000000000102e+03 3.337699999999999818e+03 7.166310000000000180e+00
3.728739900000000034e+03 3.337699999999999818e+03 6.707860000000000156e+00
3.729041799999999967e+03 3.337699999999999818e+03 5.866419999999999746e+00
3.729342200000000048e+03 3.337699999999999818e+03 4.739950000000000330e+00
3.729644099999999980e+03 3.337699999999999818e+03 3.220990000000000020e+00
3.729944500000000062e+03 3.337699999999999818e+03 2.792159999999999975e+00
3.730246399999999994e+03 3.337699999999999818e+03 2.570600000000000218e+00
3.730548299999999927e+03 3.337699999999999818e+03 2.110539999999999861e+00
3.730848700000000008e+03 3.337699999999999818e+03 2.196759999999999824e+00
3.731150599999999940e+03 3.337699999999999818e+03 2.527470000000000105e+00
3.731452400000000125e+03 3.337699999999999818e+03 2.518720000000000070e+00
3.731752899999999954e+03 3.337699999999999818e+03 2.581100000000000172e+00
3.732054799999999886e+03 3.337699999999999818e+03 2.942849999999999966e+00
3.732356600000000071e+03 3.337699999999999818e+03 3.075289999999999857e+00
3.732657099999999900e+03 3.337699999999999818e+03 2.980750000000000011e+00
3.732958900000000085e+03 3.337699999999999818e+03 2.884100000000000108e+00
3.733260800000000017e+03 3.337699999999999818e+03 2.543309999999999960e+00
3.733561200000000099e+03 3.337699999999999818e+03 2.415439999999999809e+00
3.733863100000000031e+03 3.337699999999999818e+03 1.840000000000000080e+00
3.734164999999999964e+03 3.337699999999999818e+03 1.839210000000000012e+00
3.734465400000000045e+03 3.337699999999999818e+03 1.453340000000000076e+00
3.734767299999999977e+03 3.337699999999999818e+03 1.177699999999999969e+00
3.735069100000000162e+03 3.337699999999999818e+03 1.200120000000000076e+00
3.735369599999999991e+03 3.337699999999999818e+03 1.215680000000000094e+00
3.735671499999999924e+03 3.337699999999999818e+03 9.558999999999999719e-01
3.735971900000000005e+03 3.337699999999999818e+03 9.713000000000000522e-01
3.736273799999999937e+03 3.337699999999999818e+03 1.104090000000000016e+00
3.736575600000000122e+03 3.337699999999999818e+03 1.056559999999999944e+00
3.736876099999999951e+03 3.337699999999999818e+03 1.055889999999999995e+00
3.737177999999999884e+03 3.337699999999999818e+03 1.211910000000000043e+00
3.737479800000000068e+03 3.337699999999999818e+03 1.148810000000000109e+00
3.737780299999999897e+03 3.337699999999999818e+03 1.203030000000000044e+00
3.738082100000000082e+03 3.337699999999999818e+03 1.069430000000000103e+00
3.738384000000000015e+03 3.337699999999999818e+03 9.132700000000000262e-01
3.738684499999999844e+03 3.337699999999999818e+03 1.123369999999999980e+00
3.738986300000000028e+03 3.337699999999999818e+03 1.005959999999999965e+00
3.739288199999999961e+03 3.337699999999999818e+03 9.899299999999999766e-01
3.739588600000000042e+03 3.337699999999999818e+03 8.728700000000000347e-01
3.739890499999999975e+03 3.337699999999999818e+03 1.004709999999999992e+00
3.740192300000000159e+03 3.337699999999999818e+03 7.867199999999999749e-01
3.740492799999999988e+03 3.337699999999999818e+03 9.580800000000000427e-01
3.740794699999999921e+03 3.337699999999999818e+03 1.004140000000000033e+00
3.741096500000000106e+03 3.337699999999999818e+03 1.043490000000000029e+00
3.741396999999999935e+03 3.337699999999999818e+03 9.650999999999999579e-01
3.741698800000000119e+03 3.337699999999999818e+03 9.416099999999999470e-01
3.741999299999999948e+03 3.337699999999999818e+03 9.258399999999999963e-01
3.720110900000000129e+03 3.337998000000000047e+03 2.464800000000000046e-01
3.720157200000000103e+03 3.337998000000000047e+03 1.831399999999999972e-01
3.720602300000000014e+03 3.337998000000000047e+03 2.466800000000000104e-01
3.720904199999999946e+03 3.337998000000000047e+03 1.272399999999999920e-01
3.721206000000000131e+03 3.337998000000000047e+03 1.750599999999999934e-01
3.721506499999999960e+03 3.337998000000000047e+03 1.749799999999999967e-01
3.721808399999999892e+03 3.337998000000000047e+03 1.670699999999999963e-01
3.722110200000000077e+03 3.337998000000000047e+03 2.305699999999999972e-01
3.722410699999999906e+03 3.337998000000000047e+03 3.259799999999999920e-01
3.722712500000000091e+03 3.337998000000000047e+03 2.702399999999999802e-01
3.723014400000000023e+03 3.337998000000000047e+03 4.610299999999999954e-01
3.723314800000000105e+03 3.337998000000000047e+03 3.019899999999999807e-01
3.723616700000000037e+03 3.337998000000000047e+03 3.892999999999999794e-01
3.723917199999999866e+03 3.337998000000000047e+03 5.798699999999999966e-01
3.724219000000000051e+03 3.337998000000000047e+03 8.260800000000000365e-01
3.724520899999999983e+03 3.337998000000000047e+03 1.310829999999999940e+00
3.724821300000000065e+03 3.337998000000000047e+03 1.898009999999999975e+00
3.725123199999999997e+03 3.337998000000000047e+03 3.152969999999999828e+00
3.725425099999999929e+03 3.337998000000000047e+03 4.066569999999999574e+00
3.725725500000000011e+03 3.337998000000000047e+03 5.487449999999999939e+00
3.726027399999999943e+03 3.337998000000000047e+03 7.527300000000000324e+00
3.726329200000000128e+03 3.337998000000000047e+03 8.910289999999999822e+00
3.726629699999999957e+03 3.337998000000000047e+03 1.010618000000000016e+01
3.726931599999999889e+03 3.337998000000000047e+03 1.030450000000000088e+01
3.727233400000000074e+03 3.337998000000000047e+03 9.269450000000000855e+00
3.727533899999999903e+03 3.337998000000000047e+03 7.676339999999999719e+00
3.727835700000000088e+03 3.337998000000000047e+03 6.616970000000000240e+00
3.728137600000000020e+03 3.337998000000000047e+03 5.761689999999999756e+00
3.728438000000000102e+03 3.337998000000000047e+03 6.450109999999999566e+00
3.728739900000000034e+03 3.337998000000000047e+03 6.623940000000000161e+00
3.729041799999999967e+03 3.337998000000000047e+03 5.973390000000000200e+00
3.729342200000000048e+03 3.337998000000000047e+03 5.216840000000000366e+00
3.729644099999999980e+03 3.337998000000000047e+03 3.844730000000000203e+00
3.729944500000000062e+03 3.337998000000000047e+03 3.058590000000000142e+00
3.730246399999999994e+03 3.337998000000000047e+03 2.305400000000000116e+00
3.730548299999999927e+03 3.337998000000000047e+03 1.892730000000000024e+00
3.730848700000000008e+03 3.337998000000000047e+03 1.963799999999999990e+00
3.731150599999999940e+03 3.337998000000000047e+03 2.010339999999999794e+00
3.731452400000000125e+03 3.337998000000000047e+03 2.160330000000000084e+00
3.731752899999999954e+03 3.337998000000000047e+03 2.404929999999999790e+00
3.732054799999999886e+03 3.337998000000000047e+03 2.354239999999999888e+00
3.732356600000000071e+03 3.337998000000000047e+03 2.368189999999999795e+00
3.732657099999999900e+03 3.337998000000000047e+03 2.919859999999999900e+00
3.732958900000000085e+03 3.337998000000000047e+03 2.680600000000000094e+00
3.733260800000000017e+03 3.337998000000000047e+03 2.586120000000000196e+00
3.733561200000000099e+03 3.337998000000000047e+03 2.882989999999999942e+00
3.733863100000000031e+03 3.337998000000000047e+03 2.031690000000000218e+00
3.734164999999999964e+03 3.337998000000000047e+03 1.825749999999999984e+00
3.734465400000000045e+03 3.337998000000000047e+03 1.667960000000000109e+00
3.734767299999999977e+03 3.337998000000000047e+03 1.454690000000000039e+00
3.735069100000000162e+03 3.337998000000000047e+03 1.375089999999999923e+00
3.735369599999999991e+03 3.337998000000000047e+03 1.154570000000000096e+00
3.735671499999999924e+03 3.337998000000000047e+03 8.947199999999999598e-01
3.735971900000000005e+03 3.337998000000000047e+03 8.864400000000000057e-01
3.736273799999999937e+03 3.337998000000000047e+03 1.050559999999999938e+00
3.736575600000000122e+03 3.337998000000000047e+03 9.641399999999999970e-01
3.736876099999999951e+03 3.337998000000000047e+03 9.713899999999999757e-01
3.737177999999999884e+03 3.337998000000000047e+03 1.213610000000000078e+00
3.737479800000000068e+03 3.337998000000000047e+03 1.087760000000000060e+00
3.737780299999999897e+03 3.337998000000000047e+03 9.701699999999999768e-01
3.738082100000000082e+03 3.337998000000000047e+03 1.008720000000000061e+00
3.738384000000000015e+03 3.337998000000000047e+03 1.039619999999999989e+00
3.738684499999999844e+03 3.337998000000000047e+03 8.984199999999999964e-01
3.738986300000000028e+03 3.337998000000000047e+03 8.829299999999999926e-01
3.739288199999999961e+03 3.337998000000000047e+03 1.116509999999999891e+00
3.739588600000000042e+03 3.337998000000000047e+03 9.212399999999999478e-01
3.739890499999999975e+03 3.337998000000000047e+03 9.675000000000000266e-01
3.740192300000000159e+03 3.337998000000000047e+03 9.443000000000000282e-01
3.740492799999999988e+03 3.337998000000000047e+03 1.037519999999999998e+00
3.740794699999999921e+03 3.337998000000000047e+03 8.655399999999999761e-01
3.741096500000000106e+03 3.337998000000000047e+03 8.499100000000000543e-01
3.741396999999999935e+03 3.337998000000000047e+03 9.277300000000000546e-01
3.741698800000000119e+03 3.337998000000000047e+03 9.745000000000000329e-01
3.741999299999999948e+03 3.337998000000000047e+03 9.975000000000000533e-01
3.720110900000000129e+03 3.338302999999999884e+03 1.672700000000000020e-01
3.720157200000000103e+03 3.338302999999999884e+03 1.994100000000000039e-01
3.720602300000000014e+03 3.338302999999999884e+03 2.072900000000000020e-01
3.720904199999999946e+03 3.338302999999999884e+03 2.309900000000000009e-01
3.721206000000000131e+03 3.338302999999999884e+03 2.152199999999999946e-01
3.721506499999999960e+03 3.338302999999999884e+03 1.434100000000000097e-01
3.721808399999999892e+03 3.338302999999999884e+03 2.311400000000000121e-01
3.722110200000000077e+03 3.338302999999999884e+03 3.026900000000000146e-01
3.722410699999999906e+03 3.338302999999999884e+03 2.071399999999999908e-01
3.722712500000000091e+03 3.338302999999999884e+03 2.548199999999999910e-01
3.723014400000000023e+03 3.338302999999999884e+03 3.106499999999999817e-01
3.723314800000000105e+03 3.338302999999999884e+03 3.185200000000000253e-01
3.723616700000000037e+03 3.338302999999999884e+03 4.140599999999999836e-01
3.723917199999999866e+03 3.338302999999999884e+03 5.176199999999999690e-01
3.724219000000000051e+03 3.338302999999999884e+03 7.962599999999999678e-01
3.724520899999999983e+03 3.338302999999999884e+03 1.075169999999999959e+00
3.724821300000000065e+03 3.338302999999999884e+03 1.472830000000000084e+00
3.725123199999999997e+03 3.338302999999999884e+03 2.014800000000000146e+00
3.725425099999999929e+03 3.338302999999999884e+03 3.224180000000000046e+00
3.725725500000000011e+03 3.338302999999999884e+03 4.403649999999999842e+00
3.726027399999999943e+03 3.338302999999999884e+03 5.118100000000000094e+00
3.726329200000000128e+03 3.338302999999999884e+03 6.703190000000000204e+00
3.726629699999999957e+03 3.338302999999999884e+03 8.753989999999999938e+00
3.726931599999999889e+03 3.338302999999999884e+03 9.812020000000000408e+00
3.727233400000000074e+03 3.338302999999999884e+03 9.443160000000000664e+00
3.727533899999999903e+03 3.338302999999999884e+03 8.275470000000000326e+00
3.727835700000000088e+03 3.338302999999999884e+03 7.486229999999999940e+00
3.728137600000000020e+03 3.338302999999999884e+03 6.372020000000000017e+00
3.728438000000000102e+03 3.338302999999999884e+03 5.829100000000000392e+00
3.728739900000000034e+03 3.338302999999999884e+03 5.771849999999999703e+00
3.729041799999999967e+03 3.338302999999999884e+03 5.937590000000000146e+00
3.729342200000000048e+03 3.338302999999999884e+03 5.324819999999999887e+00
3.729644099999999980e+03 3.338302999999999884e+03 4.735850000000000115e+00
3.729944500000000062e+03 3.338302999999999884e+03 3.749730000000000008e+00
3.730246399999999994e+03 3.338302999999999884e+03 3.121309999999999807e+00
3.730548299999999927e+03 3.338302999999999884e+03 2.222570000000000157e+00
3.730848700000000008e+03 3.338302999999999884e+03 2.071660000000000057e+00
3.731150599999999940e+03 3.338302999999999884e+03 1.911759999999999904e+00
3.731452400000000125e+03 3.338302999999999884e+03 1.847849999999999993e+00
3.731752899999999954e+03 3.338302999999999884e+03 2.164149999999999796e+00
3.732054799999999886e+03 3.338302999999999884e+03 2.282350000000000101e+00
3.732356600000000071e+03 3.338302999999999884e+03 2.589459999999999873e+00
3.732657099999999900e+03 3.338302999999999884e+03 2.446680000000000188e+00
3.732958900000000085e+03 3.338302999999999884e+03 2.651429999999999954e+00
3.733260800000000017e+03 3.338302999999999884e+03 2.460399999999999920e+00
3.733561200000000099e+03 3.338302999999999884e+03 2.402870000000000061e+00
3.733863100000000031e+03 3.338302999999999884e+03 2.338950000000000085e+00
3.734164999999999964e+03 3.338302999999999884e+03 2.053100000000000147e+00
3.734465400000000045e+03 3.338302999999999884e+03 1.934299999999999908e+00
3.734767299999999977e+03 3.338302999999999884e+03 1.325420000000000043e+00
3.735069100000000162e+03 3.338302999999999884e+03 1.230240000000000000e+00
3.735369599999999991e+03 3.338302999999999884e+03 1.071979999999999933e+00
3.735671499999999924e+03 3.338302999999999884e+03 1.110530000000000017e+00
3.735971900000000005e+03 3.338302999999999884e+03 8.975899999999999990e-01
3.736273799999999937e+03 3.338302999999999884e+03 9.915800000000000169e-01
3.736575600000000122e+03 3.338302999999999884e+03 9.516499999999999959e-01
3.736876099999999951e+03 3.338302999999999884e+03 1.037479999999999958e+00
3.737177999999999884e+03 3.338302999999999884e+03 9.664899999999999602e-01
3.737479800000000068e+03 3.338302999999999884e+03 1.091360000000000108e+00
3.737780299999999897e+03 3.338302999999999884e+03 1.106680000000000108e+00
3.738082100000000082e+03 3.338302999999999884e+03 1.113830000000000098e+00
3.738384000000000015e+03 3.338302999999999884e+03 9.094700000000000006e-01
3.738684499999999844e+03 3.338302999999999884e+03 8.619700000000000140e-01
3.738986300000000028e+03 3.338302999999999884e+03 1.058079999999999909e+00
3.739288199999999961e+03 3.338302999999999884e+03 9.005400000000000071e-01
3.739588600000000042e+03 3.338302999999999884e+03 7.909399999999999764e-01
3.739890499999999975e+03 3.338302999999999884e+03 7.278200000000000225e-01
3.740192300000000159e+03 3.338302999999999884e+03 8.529499999999999860e-01
3.740492799999999988e+03 3.338302999999999884e+03 7.510200000000000209e-01
3.740794699999999921e+03 3.338302999999999884e+03 7.897100000000000231e-01
3.741096500000000106e+03 3.338302999999999884e+03 9.228699999999999681e-01
3.741396999999999935e+03 3.338302999999999884e+03 8.598200000000000287e-01
3.741698800000000119e+03 3.338302999999999884e+03 6.958299999999999486e-01
3.741999299999999948e+03 3.338302999999999884e+03 9.535099999999999687e-01
3.720110900000000129e+03 3.338599999999999909e+03 1.197399999999999992e-01
3.720157200000000103e+03 3.338599999999999909e+03 1.679100000000000037e-01
3.720602300000000014e+03 3.338599999999999909e+03 2.317299999999999915e-01
3.720904199999999946e+03 3.338599999999999909e+03 2.155600000000000016e-01
3.721206000000000131e+03 3.338599999999999909e+03 1.998199999999999976e-01
3.721506499999999960e+03 3.338599999999999909e+03 2.316699999999999871e-01
3.721808399999999892e+03 3.338599999999999909e+03 1.837600000000000067e-01
3.722110200000000077e+03 3.338599999999999909e+03 2.475300000000000000e-01
3.722410699999999906e+03 3.338599999999999909e+03 1.916400000000000048e-01
3.722712500000000091e+03 3.338599999999999909e+03 3.113400000000000056e-01
3.723014400000000023e+03 3.338599999999999909e+03 3.752300000000000080e-01
3.723314800000000105e+03 3.338599999999999909e+03 4.310700000000000087e-01
3.723616700000000037e+03 3.338599999999999909e+03 3.670800000000000174e-01
3.723917199999999866e+03 3.338599999999999909e+03 6.785900000000000265e-01
3.724219000000000051e+03 3.338599999999999909e+03 5.107000000000000428e-01
3.724520899999999983e+03 3.338599999999999909e+03 7.900700000000000500e-01
3.724821300000000065e+03 3.338599999999999909e+03 1.052969999999999962e+00
3.725123199999999997e+03 3.338599999999999909e+03 1.636050000000000004e+00
3.725425099999999929e+03 3.338599999999999909e+03 2.329520000000000035e+00
3.725725500000000011e+03 3.338599999999999909e+03 3.335259999999999891e+00
3.726027399999999943e+03 3.338599999999999909e+03 4.538940000000000197e+00
3.726329200000000128e+03 3.338599999999999909e+03 5.425390000000000157e+00
3.726629699999999957e+03 3.338599999999999909e+03 6.788369999999999571e+00
3.726931599999999889e+03 3.338599999999999909e+03 8.511039999999999495e+00
3.727233400000000074e+03 3.338599999999999909e+03 9.090579999999999217e+00
3.727533899999999903e+03 3.338599999999999909e+03 8.904510000000000147e+00
3.727835700000000088e+03 3.338599999999999909e+03 7.824749999999999872e+00
3.728137600000000020e+03 3.338599999999999909e+03 6.981810000000000294e+00
3.728438000000000102e+03 3.338599999999999909e+03 5.949950000000000294e+00
3.728739900000000034e+03 3.338599999999999909e+03 5.274770000000000181e+00
3.729041799999999967e+03 3.338599999999999909e+03 5.250230000000000175e+00
3.729342200000000048e+03 3.338599999999999909e+03 5.295069999999999943e+00
3.729644099999999980e+03 3.338599999999999909e+03 4.927990000000000315e+00
3.729944500000000062e+03 3.338599999999999909e+03 4.027459999999999596e+00
3.730246399999999994e+03 3.338599999999999909e+03 3.422159999999999869e+00
3.730548299999999927e+03 3.338599999999999909e+03 2.338189999999999991e+00
3.730848700000000008e+03 3.338599999999999909e+03 1.877029999999999976e+00
3.731150599999999940e+03 3.338599999999999909e+03 1.836370000000000058e+00
3.731452400000000125e+03 3.338599999999999909e+03 1.787959999999999994e+00
3.731752899999999954e+03 3.338599999999999909e+03 1.867720000000000047e+00
3.732054799999999886e+03 3.338599999999999909e+03 1.784370000000000012e+00
3.732356600000000071e+03 3.338599999999999909e+03 1.862179999999999946e+00
3.732657099999999900e+03 3.338599999999999909e+03 2.083450000000000024e+00
3.732958900000000085e+03 3.338599999999999909e+03 2.129300000000000193e+00
3.733260800000000017e+03 3.338599999999999909e+03 2.120540000000000092e+00
3.733561200000000099e+03 3.338599999999999909e+03 2.222010000000000041e+00
3.733863100000000031e+03 3.338599999999999909e+03 2.545360000000000067e+00
3.734164999999999964e+03 3.338599999999999909e+03 1.951370000000000049e+00
3.734465400000000045e+03 3.338599999999999909e+03 1.595569999999999933e+00
3.734767299999999977e+03 3.338599999999999909e+03 1.586079999999999934e+00
3.735069100000000162e+03 3.338599999999999909e+03 1.372290000000000010e+00
3.735369599999999991e+03 3.338599999999999909e+03 9.539100000000000357e-01
3.735671499999999924e+03 3.338599999999999909e+03 1.079550000000000010e+00
3.735971900000000005e+03 3.338599999999999909e+03 9.845099999999999962e-01
3.736273799999999937e+03 3.338599999999999909e+03 8.108499999999999597e-01
3.736575600000000122e+03 3.338599999999999909e+03 8.732499999999999707e-01
3.736876099999999951e+03 3.338599999999999909e+03 8.648099999999999676e-01
3.737177999999999884e+03 3.338599999999999909e+03 8.491400000000000059e-01
3.737479800000000068e+03 3.338599999999999909e+03 8.566700000000000426e-01
3.737780299999999897e+03 3.338599999999999909e+03 8.638700000000000268e-01
3.738082100000000082e+03 3.338599999999999909e+03 9.104100000000000525e-01
3.738384000000000015e+03 3.338599999999999909e+03 9.023200000000000109e-01
3.738684499999999844e+03 3.338599999999999909e+03 9.099599999999999911e-01
3.738986300000000028e+03 3.338599999999999909e+03 7.998699999999999699e-01
3.739288199999999961e+03 3.338599999999999909e+03 8.934999999999999609e-01
3.739588600000000042e+03 3.338599999999999909e+03 8.072899999999999521e-01
3.739890499999999975e+03 3.338599999999999909e+03 7.521700000000000053e-01
3.740192300000000159e+03 3.338599999999999909e+03 7.912700000000000289e-01
3.740492799999999988e+03 3.338599999999999909e+03 7.282499999999999529e-01
3.740794699999999921e+03 3.338599999999999909e+03 8.450499999999999678e-01
3.741096500000000106e+03 3.338599999999999909e+03 6.965400000000000480e-01
3.741396999999999935e+03 3.338599999999999909e+03 8.370199999999999863e-01
3.741698800000000119e+03 3.338599999999999909e+03 6.961699999999999555e-01
3.741999299999999948e+03 3.338599999999999909e+03 6.492099999999999538e-01
3.720110900000000129e+03 3.338900000000000091e+03 1.996999999999999886e-01
3.720157200000000103e+03 3.338900000000000091e+03 1.040500000000000036e-01
3.720602300000000014e+03 3.338900000000000091e+03 1.279500000000000082e-01
3.720904199999999946e+03 3.338900000000000091e+03 1.757700000000000096e-01
3.721206000000000131e+03 3.338900000000000091e+03 2.398299999999999876e-01
3.721506499999999960e+03 3.338900000000000091e+03 2.557800000000000074e-01
3.721808399999999892e+03 3.338900000000000091e+03 1.598799999999999943e-01
3.722110200000000077e+03 3.338900000000000091e+03 2.317099999999999993e-01
3.722410699999999906e+03 3.338900000000000091e+03 2.237899999999999889e-01
3.722712500000000091e+03 3.338900000000000091e+03 2.636800000000000255e-01
3.723014400000000023e+03 3.338900000000000091e+03 3.676599999999999868e-01
3.723314800000000105e+03 3.338900000000000091e+03 3.355400000000000049e-01
3.723616700000000037e+03 3.338900000000000091e+03 4.792799999999999838e-01
3.723917199999999866e+03 3.338900000000000091e+03 5.111799999999999677e-01
3.724219000000000051e+03 3.338900000000000091e+03 4.152100000000000235e-01
3.724520899999999983e+03 3.338900000000000091e+03 6.549800000000000066e-01
3.724821300000000065e+03 3.338900000000000091e+03 7.106299999999999839e-01
3.725123199999999997e+03 3.338900000000000091e+03 1.157929999999999904e+00
3.725425099999999929e+03 3.338900000000000091e+03 1.796389999999999931e+00
3.725725500000000011e+03 3.338900000000000091e+03 2.371519999999999850e+00
3.726027399999999943e+03 3.338900000000000091e+03 3.480869999999999909e+00
3.726329200000000128e+03 3.338900000000000091e+03 3.879659999999999886e+00
3.726629699999999957e+03 3.338900000000000091e+03 4.939600000000000435e+00
3.726931599999999889e+03 3.338900000000000091e+03 6.553759999999999586e+00
3.727233400000000074e+03 3.338900000000000091e+03 7.565150000000000041e+00
3.727533899999999903e+03 3.338900000000000091e+03 8.260009999999999408e+00
3.727835700000000088e+03 3.338900000000000091e+03 8.082280000000000797e+00
3.728137600000000020e+03 3.338900000000000091e+03 7.452549999999999564e+00
3.728438000000000102e+03 3.338900000000000091e+03 6.110389999999999766e+00
3.728739900000000034e+03 3.338900000000000091e+03 5.328610000000000291e+00
3.729041799999999967e+03 3.338900000000000091e+03 4.848880000000000301e+00
3.729342200000000048e+03 3.338900000000000091e+03 4.591940000000000133e+00
3.729644099999999980e+03 3.338900000000000091e+03 4.481169999999999654e+00
3.729944500000000062e+03 3.338900000000000091e+03 4.869659999999999656e+00
3.730246399999999994e+03 3.338900000000000091e+03 3.641280000000000072e+00
3.730548299999999927e+03 3.338900000000000091e+03 2.962279999999999802e+00
3.730848700000000008e+03 3.338900000000000091e+03 2.118710000000000093e+00
3.731150599999999940e+03 3.338900000000000091e+03 1.822829999999999950e+00
3.731452400000000125e+03 3.338900000000000091e+03 1.718599999999999905e+00
3.731752899999999954e+03 3.338900000000000091e+03 1.367690000000000072e+00
3.732054799999999886e+03 3.338900000000000091e+03 1.725079999999999947e+00
3.732356600000000071e+03 3.338900000000000091e+03 1.739840000000000053e+00
3.732657099999999900e+03 3.338900000000000091e+03 1.818500000000000005e+00
3.732958900000000085e+03 3.338900000000000091e+03 1.730690000000000062e+00
3.733260800000000017e+03 3.338900000000000091e+03 1.872610000000000108e+00
3.733561200000000099e+03 3.338900000000000091e+03 1.911110000000000086e+00
3.733863100000000031e+03 3.338900000000000091e+03 1.847150000000000070e+00
3.734164999999999964e+03 3.338900000000000091e+03 2.099870000000000125e+00
3.734465400000000045e+03 3.338900000000000091e+03 1.876819999999999933e+00
3.734767299999999977e+03 3.338900000000000091e+03 1.598589999999999955e+00
3.735069100000000162e+03 3.338900000000000091e+03 1.138800000000000034e+00
3.735369599999999991e+03 3.338900000000000091e+03 1.106800000000000006e+00
3.735671499999999924e+03 3.338900000000000091e+03 8.925400000000000000e-01
3.735971900000000005e+03 3.338900000000000091e+03 8.841799999999999660e-01
3.736273799999999937e+03 3.338900000000000091e+03 6.233100000000000307e-01
3.736575600000000122e+03 3.338900000000000091e+03 8.909099999999999797e-01
3.736876099999999951e+03 3.338900000000000091e+03 8.589799999999999658e-01
3.737177999999999884e+03 3.338900000000000091e+03 8.588500000000000023e-01
3.737479800000000068e+03 3.338900000000000091e+03 8.030199999999999561e-01
3.737780299999999897e+03 3.338900000000000091e+03 9.840799999999999548e-01
3.738082100000000082e+03 3.338900000000000091e+03 1.014829999999999899e+00
3.738384000000000015e+03 3.338900000000000091e+03 7.394699999999999607e-01
3.738684499999999844e+03 3.338900000000000091e+03 9.434299999999999908e-01
3.738986300000000028e+03 3.338900000000000091e+03 8.334000000000000297e-01
3.739288199999999961e+03 3.338900000000000091e+03 7.307599999999999651e-01
3.739588600000000042e+03 3.338900000000000091e+03 6.442999999999999838e-01
3.739890499999999975e+03 3.338900000000000091e+03 5.497900000000000009e-01
3.740192300000000159e+03 3.338900000000000091e+03 6.988100000000000422e-01
3.740492799999999988e+03 3.338900000000000091e+03 6.908900000000000041e-01
3.740794699999999921e+03 3.338900000000000091e+03 7.139400000000000190e-01
3.741096500000000106e+03 3.338900000000000091e+03 5.883899999999999686e-01
3.741396999999999935e+03 3.338900000000000091e+03 7.216399999999999482e-01
3.741698800000000119e+03 3.338900000000000091e+03 6.979899999999999993e-01
3.741999299999999948e+03 3.338900000000000091e+03 5.486900000000000110e-01
3.720110900000000129e+03 3.339199999999999818e+03 1.761900000000000133e-01
3.720157200000000103e+03 3.339199999999999818e+03 1.604099999999999970e-01
3.720602300000000014e+03 3.339199999999999818e+03 1.522900000000000087e-01
3.720904199999999946e+03 3.339199999999999818e+03 2.162600000000000078e-01
3.721206000000000131e+03 3.339199999999999818e+03 2.966599999999999793e-01
3.721506499999999960e+03 3.339199999999999818e+03 2.724900000000000100e-01
3.721808399999999892e+03 3.339199999999999818e+03 2.243999999999999884e-01
3.722110200000000077e+03 3.339199999999999818e+03 2.483100000000000029e-01
3.722410699999999906e+03 3.339199999999999818e+03 1.602699999999999958e-01
3.722712500000000091e+03 3.339199999999999818e+03 3.443899999999999739e-01
3.723014400000000023e+03 3.339199999999999818e+03 3.203500000000000236e-01
3.723314800000000105e+03 3.339199999999999818e+03 4.083200000000000163e-01
3.723616700000000037e+03 3.339199999999999818e+03 4.322699999999999876e-01
3.723917199999999866e+03 3.339199999999999818e+03 4.642700000000000160e-01
3.724219000000000051e+03 3.339199999999999818e+03 4.082100000000000173e-01
3.724520899999999983e+03 3.339199999999999818e+03 4.562499999999999889e-01
3.724821300000000065e+03 3.339199999999999818e+03 6.640899999999999581e-01
3.725123199999999997e+03 3.339199999999999818e+03 7.842000000000000082e-01
3.725425099999999929e+03 3.339199999999999818e+03 1.120309999999999917e+00
3.725725500000000011e+03 3.339199999999999818e+03 1.632689999999999975e+00
3.726027399999999943e+03 3.339199999999999818e+03 2.488659999999999872e+00
3.726329200000000128e+03 3.339199999999999818e+03 3.096830000000000194e+00
3.726629699999999957e+03 3.339199999999999818e+03 4.079539999999999722e+00
3.726931599999999889e+03 3.339199999999999818e+03 4.647899999999999920e+00
3.727233400000000074e+03 3.339199999999999818e+03 6.006009999999999849e+00
3.727533899999999903e+03 3.339199999999999818e+03 6.542480000000000295e+00
3.727835700000000088e+03 3.339199999999999818e+03 8.011910000000000309e+00
3.728137600000000020e+03 3.339199999999999818e+03 7.037200000000000344e+00
3.728438000000000102e+03 3.339199999999999818e+03 6.075300000000000367e+00
3.728739900000000034e+03 3.339199999999999818e+03 5.644059999999999633e+00
3.729041799999999967e+03 3.339199999999999818e+03 4.811300000000000132e+00
3.729342200000000048e+03 3.339199999999999818e+03 3.818499999999999783e+00
3.729644099999999980e+03 3.339199999999999818e+03 3.770179999999999865e+00
3.729944500000000062e+03 3.339199999999999818e+03 4.024009999999999643e+00
3.730246399999999994e+03 3.339199999999999818e+03 3.895360000000000156e+00
3.730548299999999927e+03 3.339199999999999818e+03 3.047400000000000109e+00
3.730848700000000008e+03 3.339199999999999818e+03 2.217140000000000111e+00
3.731150599999999940e+03 3.339199999999999818e+03 1.913499999999999979e+00
3.731452400000000125e+03 3.339199999999999818e+03 1.722120000000000095e+00
3.731752899999999954e+03 3.339199999999999818e+03 1.219130000000000047e+00
3.732054799999999886e+03 3.339199999999999818e+03 1.314179999999999904e+00
3.732356600000000071e+03 3.339199999999999818e+03 1.504329999999999945e+00
3.732657099999999900e+03 3.339199999999999818e+03 1.527630000000000043e+00
3.732958900000000085e+03 3.339199999999999818e+03 1.534629999999999939e+00
3.733260800000000017e+03 3.339199999999999818e+03 1.549569999999999892e+00
3.733561200000000099e+03 3.339199999999999818e+03 1.691659999999999942e+00
3.733863100000000031e+03 3.339199999999999818e+03 1.563839999999999897e+00
3.734164999999999964e+03 3.339199999999999818e+03 1.507319999999999993e+00
3.734465400000000045e+03 3.339199999999999818e+03 1.681219999999999937e+00
3.734767299999999977e+03 3.339199999999999818e+03 1.529770000000000074e+00
3.735069100000000162e+03 3.339199999999999818e+03 1.156530000000000058e+00
3.735369599999999991e+03 3.339199999999999818e+03 1.179899999999999949e+00
3.735671499999999924e+03 3.339199999999999818e+03 9.495299999999999851e-01
3.735971900000000005e+03 3.339199999999999818e+03 9.013799999999999590e-01
3.736273799999999937e+03 3.339199999999999818e+03 9.639400000000000190e-01
3.736575600000000122e+03 3.339199999999999818e+03 7.503800000000000470e-01
3.736876099999999951e+03 3.339199999999999818e+03 7.182800000000000296e-01
3.737177999999999884e+03 3.339199999999999818e+03 8.364700000000000468e-01
3.737479800000000068e+03 3.339199999999999818e+03 7.651700000000000168e-01
3.737780299999999897e+03 3.339199999999999818e+03 6.622000000000000108e-01
3.738082100000000082e+03 3.339199999999999818e+03 8.272699999999999498e-01
3.738384000000000015e+03 3.339199999999999818e+03 8.821299999999999697e-01
3.738684499999999844e+03 3.339199999999999818e+03 6.691500000000000226e-01
3.738986300000000028e+03 3.339199999999999818e+03 6.691700000000000426e-01
3.739288199999999961e+03 3.339199999999999818e+03 6.843799999999999883e-01
3.739588600000000042e+03 3.339199999999999818e+03 6.370799999999999796e-01
3.739890499999999975e+03 3.339199999999999818e+03 7.466800000000000104e-01
3.740192300000000159e+03 3.339199999999999818e+03 5.502299999999999969e-01
3.740492799999999988e+03 3.339199999999999818e+03 6.444199999999999928e-01
3.740794699999999921e+03 3.339199999999999818e+03 6.049499999999999877e-01
3.741096500000000106e+03 3.339199999999999818e+03 5.341500000000000137e-01
3.741396999999999935e+03 3.339199999999999818e+03 6.437199999999999589e-01
3.741698800000000119e+03 3.339199999999999818e+03 5.574700000000000211e-01
3.741999299999999948e+03 3.339199999999999818e+03 5.966599999999999682e-01
3.720110900000000129e+03 3.339500000000000000e+03 1.443500000000000061e-01
3.720157200000000103e+03 3.339500000000000000e+03 1.204299999999999954e-01
3.720602300000000014e+03 3.339500000000000000e+03 2.086000000000000076e-01
3.720904199999999946e+03 3.339500000000000000e+03 1.363000000000000045e-01
3.721206000000000131e+03 3.339500000000000000e+03 2.487399999999999889e-01
3.721506499999999960e+03 3.339500000000000000e+03 3.529700000000000060e-01
3.721808399999999892e+03 3.339500000000000000e+03 2.165700000000000125e-01
3.722110200000000077e+03 3.339500000000000000e+03 2.245399999999999896e-01
3.722410699999999906e+03 3.339500000000000000e+03 2.325800000000000090e-01
3.722712500000000091e+03 3.339500000000000000e+03 2.165100000000000080e-01
3.723014400000000023e+03 3.339500000000000000e+03 2.004900000000000015e-01
3.723314800000000105e+03 3.339500000000000000e+03 2.566100000000000048e-01
3.723616700000000037e+03 3.339500000000000000e+03 3.367700000000000138e-01
3.723917199999999866e+03 3.339500000000000000e+03 5.212400000000000366e-01
3.724219000000000051e+03 3.339500000000000000e+03 3.847999999999999754e-01
3.724520899999999983e+03 3.339500000000000000e+03 6.976400000000000379e-01
3.724821300000000065e+03 3.339500000000000000e+03 6.974399999999999489e-01
3.725123199999999997e+03 3.339500000000000000e+03 6.654600000000000515e-01
3.725425099999999929e+03 3.339500000000000000e+03 8.657000000000000250e-01
3.725725500000000011e+03 3.339500000000000000e+03 9.778799999999999715e-01
3.726027399999999943e+03 3.339500000000000000e+03 1.682970000000000077e+00
3.726329200000000128e+03 3.339500000000000000e+03 2.436589999999999812e+00
3.726629699999999957e+03 3.339500000000000000e+03 2.723930000000000184e+00
3.726931599999999889e+03 3.339500000000000000e+03 3.470040000000000013e+00
3.727233400000000074e+03 3.339500000000000000e+03 4.413660000000000139e+00
3.727533899999999903e+03 3.339500000000000000e+03 4.774969999999999715e+00
3.727835700000000088e+03 3.339500000000000000e+03 6.135449999999999626e+00
3.728137600000000020e+03 3.339500000000000000e+03 6.919260000000000410e+00
3.728438000000000102e+03 3.339500000000000000e+03 6.629340000000000011e+00
3.728739900000000034e+03 3.339500000000000000e+03 5.531270000000000131e+00
3.729041799999999967e+03 3.339500000000000000e+03 5.225349999999999717e+00
3.729342200000000048e+03 3.339500000000000000e+03 4.645850000000000257e+00
3.729644099999999980e+03 3.339500000000000000e+03 3.903150000000000119e+00
3.729944500000000062e+03 3.339500000000000000e+03 3.837040000000000006e+00
3.730246399999999994e+03 3.339500000000000000e+03 3.373240000000000016e+00
3.730548299999999927e+03 3.339500000000000000e+03 3.163850000000000051e+00
3.730848700000000008e+03 3.339500000000000000e+03 2.827900000000000080e+00
3.731150599999999940e+03 3.339500000000000000e+03 2.187990000000000101e+00
3.731452400000000125e+03 3.339500000000000000e+03 1.540499999999999980e+00
3.731752899999999954e+03 3.339500000000000000e+03 1.340179999999999927e+00
3.732054799999999886e+03 3.339500000000000000e+03 1.347590000000000066e+00
3.732356600000000071e+03 3.339500000000000000e+03 1.259260000000000046e+00
3.732657099999999900e+03 3.339500000000000000e+03 1.043479999999999963e+00
3.732958900000000085e+03 3.339500000000000000e+03 1.218169999999999975e+00
3.733260800000000017e+03 3.339500000000000000e+03 1.424539999999999917e+00
3.733561200000000099e+03 3.339500000000000000e+03 1.407659999999999911e+00
3.733863100000000031e+03 3.339500000000000000e+03 1.566170000000000062e+00
3.734164999999999964e+03 3.339500000000000000e+03 1.573350000000000026e+00
3.734465400000000045e+03 3.339500000000000000e+03 1.461310000000000109e+00
3.734767299999999977e+03 3.339500000000000000e+03 1.706690000000000040e+00
3.735069100000000162e+03 3.339500000000000000e+03 1.411780000000000035e+00
3.735369599999999991e+03 3.339500000000000000e+03 1.157340000000000035e+00
3.735671499999999924e+03 3.339500000000000000e+03 1.172279999999999989e+00
3.735971900000000005e+03 3.339500000000000000e+03 9.182399999999999451e-01
3.736273799999999937e+03 3.339500000000000000e+03 7.909599999999999964e-01
3.736575600000000122e+03 3.339500000000000000e+03 6.245500000000000496e-01
3.736876099999999951e+03 3.339500000000000000e+03 7.428000000000000158e-01
3.737177999999999884e+03 3.339500000000000000e+03 6.795200000000000129e-01
3.737479800000000068e+03 3.339500000000000000e+03 5.922300000000000342e-01
3.737780299999999897e+03 3.339500000000000000e+03 5.524499999999999966e-01
3.738082100000000082e+03 3.339500000000000000e+03 5.995599999999999818e-01
3.738384000000000015e+03 3.339500000000000000e+03 7.018499999999999739e-01
3.738684499999999844e+03 3.339500000000000000e+03 6.069600000000000550e-01
3.738986300000000028e+03 3.339500000000000000e+03 6.777800000000000491e-01
3.739288199999999961e+03 3.339500000000000000e+03 7.167799999999999727e-01
3.739588600000000042e+03 3.339500000000000000e+03 5.750699999999999701e-01
3.739890499999999975e+03 3.339500000000000000e+03 6.377599999999999936e-01
3.740192300000000159e+03 3.339500000000000000e+03 6.455499999999999572e-01
3.740492799999999988e+03 3.339500000000000000e+03 5.901199999999999779e-01
3.740794699999999921e+03 3.339500000000000000e+03 6.212699999999999889e-01
3.741096500000000106e+03 3.339500000000000000e+03 5.662199999999999456e-01
3.741396999999999935e+03 3.339500000000000000e+03 5.111299999999999732e-01
3.741698800000000119e+03 3.339500000000000000e+03 5.977700000000000236e-01
3.741999299999999948e+03 3.339500000000000000e+03 5.898600000000000509e-01
3.720110900000000129e+03 3.339800000000000182e+03 1.122800000000000048e-01
3.720157200000000103e+03 3.339800000000000182e+03 1.124200000000000060e-01
3.720602300000000014e+03 3.339800000000000182e+03 1.605199999999999960e-01
3.720904199999999946e+03 3.339800000000000182e+03 2.646999999999999909e-01
3.721206000000000131e+03 3.339800000000000182e+03 2.327700000000000047e-01
3.721506499999999960e+03 3.339800000000000182e+03 2.246599999999999986e-01
3.721808399999999892e+03 3.339800000000000182e+03 3.049600000000000088e-01
3.722110200000000077e+03 3.339800000000000182e+03 2.646899999999999809e-01
3.722410699999999906e+03 3.339800000000000182e+03 2.166099999999999970e-01
3.722712500000000091e+03 3.339800000000000182e+03 1.924500000000000099e-01
3.723014400000000023e+03 3.339800000000000182e+03 2.646399999999999864e-01
3.723314800000000105e+03 3.339800000000000182e+03 2.165600000000000025e-01
3.723616700000000037e+03 3.339800000000000182e+03 3.689999999999999947e-01
3.723917199999999866e+03 3.339800000000000182e+03 3.287900000000000267e-01
3.724219000000000051e+03 3.339800000000000182e+03 4.410600000000000076e-01
3.724520899999999983e+03 3.339800000000000182e+03 3.930199999999999805e-01
3.724821300000000065e+03 3.339800000000000182e+03 5.773800000000000043e-01
3.725123199999999997e+03 3.339800000000000182e+03 5.613700000000000356e-01
3.725425099999999929e+03 3.339800000000000182e+03 7.775699999999999834e-01
3.725725500000000011e+03 3.339800000000000182e+03 8.179400000000000004e-01
3.726027399999999943e+03 3.339800000000000182e+03 1.186520000000000019e+00
3.726329200000000128e+03 3.339800000000000182e+03 1.852379999999999916e+00
3.726629699999999957e+03 3.339800000000000182e+03 2.204320000000000057e+00
3.726931599999999889e+03 3.339800000000000182e+03 2.766010000000000080e+00
3.727233400000000074e+03 3.339800000000000182e+03 3.256040000000000045e+00
3.727533899999999903e+03 3.339800000000000182e+03 3.977599999999999802e+00
3.727835700000000088e+03 3.339800000000000182e+03 4.833199999999999719e+00
3.728137600000000020e+03 3.339800000000000182e+03 5.921269999999999811e+00
3.728438000000000102e+03 3.339800000000000182e+03 6.506689999999999863e+00
3.728739900000000034e+03 3.339800000000000182e+03 5.639969999999999928e+00
3.729041799999999967e+03 3.339800000000000182e+03 5.431160000000000210e+00
3.729342200000000048e+03 3.339800000000000182e+03 4.827700000000000102e+00
3.729644099999999980e+03 3.339800000000000182e+03 3.661939999999999973e+00
3.729944500000000062e+03 3.339800000000000182e+03 3.308940000000000214e+00
3.730246399999999994e+03 3.339800000000000182e+03 2.402899999999999814e+00
3.730548299999999927e+03 3.339800000000000182e+03 3.210729999999999862e+00
3.730848700000000008e+03 3.339800000000000182e+03 2.826080000000000148e+00
3.731150599999999940e+03 3.339800000000000182e+03 2.544389999999999930e+00
3.731452400000000125e+03 3.339800000000000182e+03 1.887809999999999988e+00
3.731752899999999954e+03 3.339800000000000182e+03 1.415440000000000031e+00
3.732054799999999886e+03 3.339800000000000182e+03 1.391019999999999923e+00
3.732356600000000071e+03 3.339800000000000182e+03 1.150199999999999889e+00
3.732657099999999900e+03 3.339800000000000182e+03 1.038159999999999972e+00
3.732958900000000085e+03 3.339800000000000182e+03 1.236699999999999910e+00
3.733260800000000017e+03 3.339800000000000182e+03 9.014600000000000390e-01
3.733561200000000099e+03 3.339800000000000182e+03 1.307479999999999976e+00
3.733863100000000031e+03 3.339800000000000182e+03 1.314850000000000074e+00
3.734164999999999964e+03 3.339800000000000182e+03 1.250199999999999978e+00
3.734465400000000045e+03 3.339800000000000182e+03 1.241870000000000029e+00
3.734767299999999977e+03 3.339800000000000182e+03 1.272999999999999909e+00
3.735069100000000162e+03 3.339800000000000182e+03 1.319849999999999968e+00
3.735369599999999991e+03 3.339800000000000182e+03 1.017130000000000090e+00
3.735671499999999924e+03 3.339800000000000182e+03 1.167620000000000102e+00
3.735971900000000005e+03 3.339800000000000182e+03 1.000129999999999963e+00
3.736273799999999937e+03 3.339800000000000182e+03 7.614400000000000057e-01
3.736575600000000122e+03 3.339800000000000182e+03 7.373699999999999699e-01
3.736876099999999951e+03 3.339800000000000182e+03 6.101199999999999957e-01
3.737177999999999884e+03 3.339800000000000182e+03 5.386600000000000277e-01
3.737479800000000068e+03 3.339800000000000182e+03 6.967200000000000060e-01
3.737780299999999897e+03 3.339800000000000182e+03 4.510799999999999810e-01
3.738082100000000082e+03 3.339800000000000182e+03 5.536499999999999755e-01
3.738384000000000015e+03 3.339800000000000182e+03 4.823600000000000110e-01
3.738684499999999844e+03 3.339800000000000182e+03 5.534499999999999975e-01
3.738986300000000028e+03 3.339800000000000182e+03 6.324199999999999822e-01
3.739288199999999961e+03 3.339800000000000182e+03 6.161799999999999500e-01
3.739588600000000042e+03 3.339800000000000182e+03 4.660000000000000253e-01
3.739890499999999975e+03 3.339800000000000182e+03 6.552200000000000246e-01
3.740192300000000159e+03 3.339800000000000182e+03 5.998799999999999688e-01
3.740492799999999988e+03 3.339800000000000182e+03 5.917799999999999727e-01
3.740794699999999921e+03 3.339800000000000182e+03 5.363900000000000334e-01
3.741096500000000106e+03 3.339800000000000182e+03 3.865799999999999792e-01
3.741396999999999935e+03 3.339800000000000182e+03 4.416700000000000070e-01
3.741698800000000119e+03 3.339800000000000182e+03 5.439800000000000191e-01
3.741999299999999948e+03 3.339800000000000182e+03 5.202999999999999847e-01
3.720110900000000129e+03 3.340099999999999909e+03 9.658999999999999531e-02
3.720157200000000103e+03 3.340099999999999909e+03 1.048199999999999965e-01
3.720602300000000014e+03 3.340099999999999909e+03 1.450400000000000023e-01
3.720904199999999946e+03 3.340099999999999909e+03 1.771399999999999919e-01
3.721206000000000131e+03 3.340099999999999909e+03 1.530900000000000039e-01
3.721506499999999960e+03 3.340099999999999909e+03 2.174300000000000122e-01
3.721808399999999892e+03 3.340099999999999909e+03 3.140499999999999958e-01
3.722110200000000077e+03 3.340099999999999909e+03 3.059200000000000252e-01
3.722410699999999906e+03 3.340099999999999909e+03 2.254599999999999937e-01
3.722712500000000091e+03 3.340099999999999909e+03 2.977899999999999991e-01
3.723014400000000023e+03 3.340099999999999909e+03 2.656700000000000172e-01
3.723314800000000105e+03 3.340099999999999909e+03 2.495100000000000096e-01
3.723616700000000037e+03 3.340099999999999909e+03 3.379900000000000126e-01
3.723917199999999866e+03 3.340099999999999909e+03 2.897500000000000075e-01
3.724219000000000051e+03 3.340099999999999909e+03 4.506000000000000005e-01
3.724520899999999983e+03 3.340099999999999909e+03 6.275699999999999612e-01
3.724821300000000065e+03 3.340099999999999909e+03 4.744599999999999929e-01
3.725123199999999997e+03 3.340099999999999909e+03 5.952699999999999658e-01
3.725425099999999929e+03 3.340099999999999909e+03 7.314800000000000191e-01
3.725725500000000011e+03 3.340099999999999909e+03 7.477000000000000313e-01
3.726027399999999943e+03 3.340099999999999909e+03 9.164700000000000069e-01
3.726329200000000128e+03 3.340099999999999909e+03 1.189850000000000074e+00
3.726629699999999957e+03 3.340099999999999909e+03 1.583220000000000072e+00
3.726931599999999889e+03 3.340099999999999909e+03 2.363170000000000215e+00
3.727233400000000074e+03 3.340099999999999909e+03 2.596039999999999903e+00
3.727533899999999903e+03 3.340099999999999909e+03 3.125729999999999897e+00
3.727835700000000088e+03 3.340099999999999909e+03 3.068719999999999892e+00
3.728137600000000020e+03 3.340099999999999909e+03 3.944560000000000066e+00
3.728438000000000102e+03 3.340099999999999909e+03 5.195649999999999658e+00
3.728739900000000034e+03 3.340099999999999909e+03 5.581389999999999851e+00
3.729041799999999967e+03 3.340099999999999909e+03 5.482190000000000119e+00
3.729342200000000048e+03 3.340099999999999909e+03 4.510180000000000078e+00
3.729644099999999980e+03 3.340099999999999909e+03 4.270019999999999705e+00
3.729944500000000062e+03 3.340099999999999909e+03 3.737989999999999924e+00
3.730246399999999994e+03 3.340099999999999909e+03 2.927929999999999922e+00
3.730548299999999927e+03 3.340099999999999909e+03 2.845359999999999889e+00
3.730848700000000008e+03 3.340099999999999909e+03 2.548480000000000079e+00
3.731150599999999940e+03 3.340099999999999909e+03 2.202869999999999884e+00
3.731452400000000125e+03 3.340099999999999909e+03 2.322049999999999947e+00
3.731752899999999954e+03 3.340099999999999909e+03 1.736809999999999965e+00
3.732054799999999886e+03 3.340099999999999909e+03 1.224529999999999896e+00
3.732356600000000071e+03 3.340099999999999909e+03 1.111490000000000089e+00
3.732657099999999900e+03 3.340099999999999909e+03 9.993400000000000061e-01
3.732958900000000085e+03 3.340099999999999909e+03 9.828099999999999614e-01
3.733260800000000017e+03 3.340099999999999909e+03 9.422700000000000520e-01
3.733561200000000099e+03 3.340099999999999909e+03 1.061220000000000052e+00
3.733863100000000031e+03 3.340099999999999909e+03 9.570199999999999818e-01
3.734164999999999964e+03 3.340099999999999909e+03 9.086800000000000432e-01
3.734465400000000045e+03 3.340099999999999909e+03 1.139710000000000001e+00
3.734767299999999977e+03 3.340099999999999909e+03 1.194439999999999946e+00
3.735069100000000162e+03 3.340099999999999909e+03 1.248990000000000045e+00
3.735369599999999991e+03 3.340099999999999909e+03 1.113399999999999945e+00
3.735671499999999924e+03 3.340099999999999909e+03 1.144479999999999942e+00
3.735971900000000005e+03 3.340099999999999909e+03 9.691400000000000015e-01
3.736273799999999937e+03 3.340099999999999909e+03 7.380299999999999638e-01
3.736575600000000122e+03 3.340099999999999909e+03 6.902199999999999447e-01
3.736876099999999951e+03 3.340099999999999909e+03 6.817600000000000326e-01
3.737177999999999884e+03 3.340099999999999909e+03 6.262100000000000444e-01
3.737479800000000068e+03 3.340099999999999909e+03 5.704200000000000381e-01
3.737780299999999897e+03 3.340099999999999909e+03 4.987599999999999811e-01
3.738082100000000082e+03 3.340099999999999909e+03 5.223400000000000265e-01
3.738384000000000015e+03 3.340099999999999909e+03 5.932500000000000551e-01
3.738684499999999844e+03 3.340099999999999909e+03 4.665400000000000102e-01
3.738986300000000028e+03 3.340099999999999909e+03 5.535299999999999665e-01
3.739288199999999961e+03 3.340099999999999909e+03 5.137100000000000000e-01
3.739588600000000042e+03 3.340099999999999909e+03 4.505399999999999960e-01
3.739890499999999975e+03 3.340099999999999909e+03 4.423699999999999855e-01
3.740192300000000159e+03 3.340099999999999909e+03 5.372900000000000453e-01
3.740492799999999988e+03 3.340099999999999909e+03 4.107700000000000240e-01
3.740794699999999921e+03 3.340099999999999909e+03 3.789299999999999891e-01
3.741096500000000106e+03 3.340099999999999909e+03 4.736799999999999899e-01
3.741396999999999935e+03 3.340099999999999909e+03 5.523599999999999621e-01
3.741698800000000119e+03 3.340099999999999909e+03 3.630599999999999938e-01
3.741999299999999948e+03 3.340099999999999909e+03 5.050200000000000244e-01
3.720110900000000129e+03 3.340405000000000200e+03 8.862000000000000433e-02
3.720157200000000103e+03 3.340405000000000200e+03 7.263000000000000012e-02
3.720602300000000014e+03 3.340405000000000200e+03 1.048499999999999988e-01
3.720904199999999946e+03 3.340405000000000200e+03 1.692599999999999938e-01
3.721206000000000131e+03 3.340405000000000200e+03 1.451800000000000035e-01
3.721506499999999960e+03 3.340405000000000200e+03 1.451199999999999990e-01
3.721808399999999892e+03 3.340405000000000200e+03 2.418399999999999994e-01
3.722110200000000077e+03 3.340405000000000200e+03 2.497000000000000053e-01
3.722410699999999906e+03 3.340405000000000200e+03 2.579000000000000181e-01
3.722712500000000091e+03 3.340405000000000200e+03 3.464200000000000057e-01
3.723014400000000023e+03 3.340405000000000200e+03 2.819999999999999729e-01
3.723314800000000105e+03 3.340405000000000200e+03 2.738700000000000023e-01
3.723616700000000037e+03 3.340405000000000200e+03 4.188200000000000256e-01
3.723917199999999866e+03 3.340405000000000200e+03 3.866299999999999737e-01
3.724219000000000051e+03 3.340405000000000200e+03 3.623999999999999999e-01
3.724520899999999983e+03 3.340405000000000200e+03 4.510600000000000165e-01
3.724821300000000065e+03 3.340405000000000200e+03 4.992400000000000171e-01
3.725123199999999997e+03 3.340405000000000200e+03 6.281999999999999806e-01
3.725425099999999929e+03 3.340405000000000200e+03 5.554900000000000393e-01
3.725725500000000011e+03 3.340405000000000200e+03 7.327900000000000524e-01
3.726027399999999943e+03 3.340405000000000200e+03 6.439799999999999969e-01
3.726329200000000128e+03 3.340405000000000200e+03 9.417100000000000470e-01
3.726629699999999957e+03 3.340405000000000200e+03 1.263490000000000002e+00
3.726931599999999889e+03 3.340405000000000200e+03 1.497109999999999941e+00
3.727233400000000074e+03 3.340405000000000200e+03 1.842189999999999994e+00
3.727533899999999903e+03 3.340405000000000200e+03 2.333299999999999930e+00
3.727835700000000088e+03 3.340405000000000200e+03 2.502099999999999991e+00
3.728137600000000020e+03 3.340405000000000200e+03 3.210350000000000037e+00
3.728438000000000102e+03 3.340405000000000200e+03 3.764689999999999870e+00
3.728739900000000034e+03 3.340405000000000200e+03 4.624139999999999695e+00
3.729041799999999967e+03 3.340405000000000200e+03 5.049710000000000143e+00
3.729342200000000048e+03 3.340405000000000200e+03 5.344649999999999679e+00
3.729644099999999980e+03 3.340405000000000200e+03 4.411590000000000344e+00
3.729944500000000062e+03 3.340405000000000200e+03 3.526650000000000063e+00
3.730246399999999994e+03 3.340405000000000200e+03 2.995870000000000033e+00
3.730548299999999927e+03 3.340405000000000200e+03 2.384689999999999976e+00
3.730848700000000008e+03 3.340405000000000200e+03 2.384259999999999824e+00
3.731150599999999940e+03 3.340405000000000200e+03 2.438880000000000159e+00
3.731452400000000125e+03 3.340405000000000200e+03 2.141109999999999847e+00
3.731752899999999954e+03 3.340405000000000200e+03 1.835180000000000033e+00
3.732054799999999886e+03 3.340405000000000200e+03 1.489640000000000075e+00
3.732356600000000071e+03 3.340405000000000200e+03 1.192620000000000013e+00
3.732657099999999900e+03 3.340405000000000200e+03 1.071890000000000009e+00
3.732958900000000085e+03 3.340405000000000200e+03 8.235999999999999988e-01
3.733260800000000017e+03 3.340405000000000200e+03 9.430600000000000094e-01
3.733561200000000099e+03 3.340405000000000200e+03 8.945999999999999508e-01
3.733863100000000031e+03 3.340405000000000200e+03 9.898200000000000331e-01
3.734164999999999964e+03 3.340405000000000200e+03 7.898399999999999865e-01
3.734465400000000045e+03 3.340405000000000200e+03 8.850599999999999579e-01
3.734767299999999977e+03 3.340405000000000200e+03 1.004000000000000004e+00
3.735069100000000162e+03 3.340405000000000200e+03 1.035290000000000044e+00
3.735369599999999991e+03 3.340405000000000200e+03 9.551800000000000290e-01
3.735671499999999924e+03 3.340405000000000200e+03 1.058079999999999909e+00
3.735971900000000005e+03 3.340405000000000200e+03 9.066400000000000015e-01
3.736273799999999937e+03 3.340405000000000200e+03 9.218499999999999472e-01
3.736575600000000122e+03 3.340405000000000200e+03 8.262199999999999545e-01
3.736876099999999951e+03 3.340405000000000200e+03 6.906099999999999461e-01
3.737177999999999884e+03 3.340405000000000200e+03 4.999600000000000155e-01
3.737479800000000068e+03 3.340405000000000200e+03 5.630300000000000304e-01
3.737780299999999897e+03 3.340405000000000200e+03 5.312400000000000455e-01
3.738082100000000082e+03 3.340405000000000200e+03 6.022399999999999975e-01
3.738384000000000015e+03 3.340405000000000200e+03 4.198700000000000210e-01
3.738684499999999844e+03 3.340405000000000200e+03 3.960500000000000131e-01
3.738986300000000028e+03 3.340405000000000200e+03 4.356400000000000272e-01
3.739288199999999961e+03 3.340405000000000200e+03 5.145699999999999719e-01
3.739588600000000042e+03 3.340405000000000200e+03 4.353699999999999792e-01
3.739890499999999975e+03 3.340405000000000200e+03 3.875700000000000256e-01
3.740192300000000159e+03 3.340405000000000200e+03 3.954599999999999782e-01
3.740492799999999988e+03 3.340405000000000200e+03 3.953400000000000247e-01
3.740794699999999921e+03 3.340405000000000200e+03 4.426200000000000134e-01
3.741096500000000106e+03 3.340405000000000200e+03 4.347099999999999853e-01
3.741396999999999935e+03 3.340405000000000200e+03 4.820699999999999985e-01
3.741698800000000119e+03 3.340405000000000200e+03 4.266499999999999737e-01
3.741999299999999948e+03 3.340405000000000200e+03 4.661299999999999888e-01
3.720110900000000129e+03 3.340699999999999818e+03 6.450999999999999790e-02
3.720157200000000103e+03 3.340699999999999818e+03 1.049900000000000000e-01
3.720602300000000014e+03 3.340699999999999818e+03 1.129799999999999971e-01
3.720904199999999946e+03 3.340699999999999818e+03 6.454999999999999627e-02
3.721206000000000131e+03 3.340699999999999818e+03 1.775799999999999879e-01
3.721506499999999960e+03 3.340699999999999818e+03 1.130000000000000032e-01
3.721808399999999892e+03 3.340699999999999818e+03 1.291299999999999948e-01
3.722110200000000077e+03 3.340699999999999818e+03 2.581499999999999906e-01
3.722410699999999906e+03 3.340699999999999818e+03 3.146499999999999853e-01
3.722712500000000091e+03 3.340699999999999818e+03 3.467299999999999827e-01
3.723014400000000023e+03 3.340699999999999818e+03 3.468800000000000217e-01
3.723314800000000105e+03 3.340699999999999818e+03 3.225700000000000234e-01
3.723616700000000037e+03 3.340699999999999818e+03 3.306499999999999995e-01
3.723917199999999866e+03 3.340699999999999818e+03 2.500299999999999745e-01
3.724219000000000051e+03 3.340699999999999818e+03 8.790799999999999725e-01
3.724520899999999983e+03 3.340699999999999818e+03 5.240500000000000158e-01
3.724821300000000065e+03 3.340699999999999818e+03 4.917599999999999749e-01
3.725123199999999997e+03 3.340699999999999818e+03 5.561099999999999932e-01
3.725425099999999929e+03 3.340699999999999818e+03 7.657599999999999962e-01
3.725725500000000011e+03 3.340699999999999818e+03 7.415800000000000169e-01
3.726027399999999943e+03 3.340699999999999818e+03 8.380699999999999816e-01
3.726329200000000128e+03 3.340699999999999818e+03 7.091899999999999871e-01
3.726629699999999957e+03 3.340699999999999818e+03 9.428100000000000369e-01
3.726931599999999889e+03 3.340699999999999818e+03 9.750400000000000178e-01
3.727233400000000074e+03 3.340699999999999818e+03 1.313280000000000003e+00
3.727533899999999903e+03 3.340699999999999818e+03 1.772939999999999960e+00
3.727835700000000088e+03 3.340699999999999818e+03 2.279939999999999856e+00
3.728137600000000020e+03 3.340699999999999818e+03 2.489290000000000003e+00
3.728438000000000102e+03 3.340699999999999818e+03 3.043940000000000090e+00
3.728739900000000034e+03 3.340699999999999818e+03 3.671409999999999840e+00
3.729041799999999967e+03 3.340699999999999818e+03 4.225459999999999994e+00
3.729342200000000048e+03 3.340699999999999818e+03 4.899259999999999948e+00
3.729644099999999980e+03 3.340699999999999818e+03 4.963420000000000165e+00
3.729944500000000062e+03 3.340699999999999818e+03 4.011140000000000150e+00
3.730246399999999994e+03 3.340699999999999818e+03 3.166329999999999867e+00
3.730548299999999927e+03 3.340699999999999818e+03 2.722939999999999916e+00
3.730848700000000008e+03 3.340699999999999818e+03 2.458180000000000032e+00
3.731150599999999940e+03 3.340699999999999818e+03 2.030780000000000030e+00
3.731452400000000125e+03 3.340699999999999818e+03 1.981950000000000101e+00
3.731752899999999954e+03 3.340699999999999818e+03 1.853150000000000075e+00
3.732054799999999886e+03 3.340699999999999818e+03 1.659769999999999968e+00
3.732356600000000071e+03 3.340699999999999818e+03 1.290159999999999973e+00
3.732657099999999900e+03 3.340699999999999818e+03 1.025439999999999907e+00
3.732958900000000085e+03 3.340699999999999818e+03 9.848099999999999632e-01
3.733260800000000017e+03 3.340699999999999818e+03 8.401899999999999924e-01
3.733561200000000099e+03 3.340699999999999818e+03 9.511899999999999800e-01
3.733863100000000031e+03 3.340699999999999818e+03 7.192399999999999904e-01
3.734164999999999964e+03 3.340699999999999818e+03 7.826600000000000223e-01
3.734465400000000045e+03 3.340699999999999818e+03 7.263899999999999801e-01
3.734767299999999977e+03 3.340699999999999818e+03 6.223199999999999843e-01
3.735069100000000162e+03 3.340699999999999818e+03 8.371699999999999697e-01
3.735369599999999991e+03 3.340699999999999818e+03 8.448400000000000354e-01
3.735671499999999924e+03 3.340699999999999818e+03 8.361600000000000144e-01
3.735971900000000005e+03 3.340699999999999818e+03 8.996399999999999952e-01
3.736273799999999937e+03 3.340699999999999818e+03 7.559099999999999708e-01
3.736575600000000122e+03 3.340699999999999818e+03 6.679199999999999582e-01
3.736876099999999951e+03 3.340699999999999818e+03 7.313300000000000356e-01
3.737177999999999884e+03 3.340699999999999818e+03 5.958700000000000108e-01
3.737479800000000068e+03 3.340699999999999818e+03 5.399899999999999700e-01
3.737780299999999897e+03 3.340699999999999818e+03 5.318599999999999994e-01
3.738082100000000082e+03 3.340699999999999818e+03 4.919700000000000184e-01
3.738384000000000015e+03 3.340699999999999818e+03 3.886800000000000255e-01
3.738684499999999844e+03 3.340699999999999818e+03 5.154499999999999638e-01
3.738986300000000028e+03 3.340699999999999818e+03 4.201699999999999879e-01
3.739288199999999961e+03 3.340699999999999818e+03 3.881700000000000150e-01
3.739588600000000042e+03 3.340699999999999818e+03 4.277699999999999836e-01
3.739890499999999975e+03 3.340699999999999818e+03 4.038999999999999813e-01
3.740192300000000159e+03 3.340699999999999818e+03 3.405299999999999994e-01
3.740492799999999988e+03 3.340699999999999818e+03 3.404099999999999904e-01
3.740794699999999921e+03 3.340699999999999818e+03 3.878300000000000081e-01
3.741096500000000106e+03 3.340699999999999818e+03 3.008000000000000118e-01
3.741396999999999935e+03 3.340699999999999818e+03 4.193899999999999850e-01
3.741698800000000119e+03 3.340699999999999818e+03 2.927400000000000002e-01
3.741999299999999948e+03 3.340699999999999818e+03 3.321399999999999908e-01
3.720110900000000129e+03 3.341000000000000000e+03 8.072999999999999621e-02
3.720157200000000103e+03 3.341000000000000000e+03 1.132100000000000051e-01
3.720602300000000014e+03 3.341000000000000000e+03 1.212000000000000022e-01
3.720904199999999946e+03 3.341000000000000000e+03 7.266000000000000236e-02
3.721206000000000131e+03 3.341000000000000000e+03 1.131000000000000061e-01
3.721506499999999960e+03 3.341000000000000000e+03 1.615399999999999892e-01
3.721808399999999892e+03 3.341000000000000000e+03 2.020000000000000129e-01
3.722110200000000077e+03 3.341000000000000000e+03 2.099699999999999900e-01
3.722410699999999906e+03 3.341000000000000000e+03 2.826799999999999868e-01
3.722712500000000091e+03 3.341000000000000000e+03 3.149299999999999877e-01
3.723014400000000023e+03 3.341000000000000000e+03 3.230299999999999838e-01
3.723314800000000105e+03 3.341000000000000000e+03 3.471500000000000141e-01
3.723616700000000037e+03 3.341000000000000000e+03 4.117000000000000104e-01
3.723917199999999866e+03 3.341000000000000000e+03 2.826199999999999823e-01
3.724219000000000051e+03 3.341000000000000000e+03 3.632900000000000018e-01
3.724520899999999983e+03 3.341000000000000000e+03 3.228300000000000058e-01
3.724821300000000065e+03 3.341000000000000000e+03 4.116699999999999804e-01
3.725123199999999997e+03 3.341000000000000000e+03 5.326100000000000279e-01
3.725425099999999929e+03 3.341000000000000000e+03 6.780300000000000216e-01
3.725725500000000011e+03 3.341000000000000000e+03 6.941699999999999537e-01
3.726027399999999943e+03 3.341000000000000000e+03 7.989800000000000235e-01
3.726329200000000128e+03 3.341000000000000000e+03 6.536600000000000188e-01
3.726629699999999957e+03 3.341000000000000000e+03 8.633300000000000418e-01
3.726931599999999889e+03 3.341000000000000000e+03 7.584100000000000286e-01
3.727233400000000074e+03 3.341000000000000000e+03 1.089280000000000026e+00
3.727533899999999903e+03 3.341000000000000000e+03 1.298589999999999911e+00
3.727835700000000088e+03 3.341000000000000000e+03 1.499880000000000102e+00
3.728137600000000020e+03 3.341000000000000000e+03 2.081339999999999968e+00
3.728438000000000102e+03 3.341000000000000000e+03 2.305559999999999832e+00
3.728739900000000034e+03 3.341000000000000000e+03 2.620239999999999903e+00
3.729041799999999967e+03 3.341000000000000000e+03 3.143870000000000164e+00
3.729342200000000048e+03 3.341000000000000000e+03 3.722210000000000019e+00
3.729644099999999980e+03 3.341000000000000000e+03 4.357910000000000394e+00
3.729944500000000062e+03 3.341000000000000000e+03 3.920790000000000219e+00
3.730246399999999994e+03 3.341000000000000000e+03 3.260250000000000092e+00
3.730548299999999927e+03 3.341000000000000000e+03 2.783520000000000216e+00
3.730848700000000008e+03 3.341000000000000000e+03 2.333070000000000199e+00
3.731150599999999940e+03 3.341000000000000000e+03 2.114209999999999923e+00
3.731452400000000125e+03 3.341000000000000000e+03 1.944700000000000095e+00
3.731752899999999954e+03 3.341000000000000000e+03 1.952010000000000023e+00
3.732054799999999886e+03 3.341000000000000000e+03 1.798410000000000064e+00
3.732356600000000071e+03 3.341000000000000000e+03 1.252110000000000056e+00
3.732657099999999900e+03 3.341000000000000000e+03 1.275689999999999991e+00
3.732958900000000085e+03 3.341000000000000000e+03 9.703300000000000258e-01
3.733260800000000017e+03 3.341000000000000000e+03 7.698000000000000398e-01
3.733561200000000099e+03 3.341000000000000000e+03 7.050199999999999800e-01
3.733863100000000031e+03 3.341000000000000000e+03 6.725799999999999557e-01
3.734164999999999964e+03 3.341000000000000000e+03 5.921600000000000197e-01
3.734465400000000045e+03 3.341000000000000000e+03 7.038600000000000412e-01
3.734767299999999977e+03 3.341000000000000000e+03 7.993000000000000105e-01
3.735069100000000162e+03 3.341000000000000000e+03 7.269600000000000506e-01
3.735369599999999991e+03 3.341000000000000000e+03 7.185399999999999565e-01
3.735671499999999924e+03 3.341000000000000000e+03 7.101399999999999935e-01
3.735971900000000005e+03 3.341000000000000000e+03 8.293700000000000516e-01
3.736273799999999937e+03 3.341000000000000000e+03 7.571799999999999642e-01
3.736575600000000122e+03 3.341000000000000000e+03 7.728800000000000114e-01
3.736876099999999951e+03 3.341000000000000000e+03 7.167299999999999782e-01
3.737177999999999884e+03 3.341000000000000000e+03 5.731500000000000483e-01
3.737479800000000068e+03 3.341000000000000000e+03 5.330899999999999528e-01
3.737780299999999897e+03 3.341000000000000000e+03 4.374000000000000110e-01
3.738082100000000082e+03 3.341000000000000000e+03 4.848399999999999932e-01
3.738384000000000015e+03 3.341000000000000000e+03 4.687700000000000200e-01
3.738684499999999844e+03 3.341000000000000000e+03 3.018799999999999817e-01
3.738986300000000028e+03 3.341000000000000000e+03 4.129200000000000093e-01
3.739288199999999961e+03 3.341000000000000000e+03 4.683200000000000141e-01
3.739588600000000042e+03 3.341000000000000000e+03 4.366499999999999826e-01
3.739890499999999975e+03 3.341000000000000000e+03 3.173500000000000210e-01
3.740192300000000159e+03 3.341000000000000000e+03 3.569399999999999795e-01
3.740492799999999988e+03 3.341000000000000000e+03 3.569200000000000150e-01
3.740794699999999921e+03 3.341000000000000000e+03 4.123100000000000098e-01
3.741096500000000106e+03 3.341000000000000000e+03 2.853700000000000125e-01
3.741396999999999935e+03 3.341000000000000000e+03 3.883400000000000185e-01
3.741698800000000119e+03 3.341000000000000000e+03 3.091300000000000159e-01
3.741999299999999948e+03 3.341000000000000000e+03 3.646599999999999842e-01
3.720110900000000129e+03 3.341300000000000182e+03 1.374799999999999911e-01
3.720157200000000103e+03 3.341300000000000182e+03 4.859999999999999737e-02
3.720602300000000014e+03 3.341300000000000182e+03 7.285999999999999421e-02
3.720904199999999946e+03 3.341300000000000182e+03 1.051600000000000035e-01
3.721206000000000131e+03 3.341300000000000182e+03 6.479000000000000037e-02
3.721506499999999960e+03 3.341300000000000182e+03 2.672100000000000031e-01
3.721808399999999892e+03 3.341300000000000182e+03 2.105499999999999872e-01
3.722110200000000077e+03 3.341300000000000182e+03 2.023699999999999943e-01
3.722410699999999906e+03 3.341300000000000182e+03 2.671799999999999731e-01
3.722712500000000091e+03 3.341300000000000182e+03 3.399199999999999999e-01
3.723014400000000023e+03 3.341300000000000182e+03 3.719700000000000228e-01
3.723314800000000105e+03 3.341300000000000182e+03 3.796599999999999975e-01
3.723616700000000037e+03 3.341300000000000182e+03 2.746000000000000107e-01
3.723917199999999866e+03 3.341300000000000182e+03 3.554499999999999882e-01
3.724219000000000051e+03 3.341300000000000182e+03 3.876700000000000146e-01
3.724520899999999983e+03 3.341300000000000182e+03 3.392000000000000015e-01
3.724821300000000065e+03 3.341300000000000182e+03 4.925200000000000133e-01
3.725123199999999997e+03 3.341300000000000182e+03 5.086500000000000465e-01
3.725425099999999929e+03 3.341300000000000182e+03 5.490500000000000380e-01
3.725725500000000011e+03 3.341300000000000182e+03 6.541099999999999692e-01
3.726027399999999943e+03 3.341300000000000182e+03 5.732000000000000428e-01
3.726329200000000128e+03 3.341300000000000182e+03 5.490800000000000125e-01
3.726629699999999957e+03 3.341300000000000182e+03 6.782399999999999540e-01
3.726931599999999889e+03 3.341300000000000182e+03 7.510299999999999754e-01
3.727233400000000074e+03 3.341300000000000182e+03 7.830599999999999783e-01
3.727533899999999903e+03 3.341300000000000182e+03 1.081860000000000044e+00
3.727835700000000088e+03 3.341300000000000182e+03 1.299260000000000081e+00
3.728137600000000020e+03 3.341300000000000182e+03 1.315469999999999917e+00
3.728438000000000102e+03 3.341300000000000182e+03 1.823250000000000037e+00
3.728739900000000034e+03 3.341300000000000182e+03 2.089780000000000193e+00
3.729041799999999967e+03 3.341300000000000182e+03 2.549300000000000122e+00
3.729342200000000048e+03 3.341300000000000182e+03 2.798189999999999955e+00
3.729644099999999980e+03 3.341300000000000182e+03 3.652159999999999851e+00
3.729944500000000062e+03 3.341300000000000182e+03 3.965199999999999836e+00
3.730246399999999994e+03 3.341300000000000182e+03 3.811290000000000067e+00
3.730548299999999927e+03 3.341300000000000182e+03 3.246090000000000142e+00
3.730848700000000008e+03 3.341300000000000182e+03 2.447909999999999808e+00
3.731150599999999940e+03 3.341300000000000182e+03 2.244930000000000092e+00
3.731452400000000125e+03 3.341300000000000182e+03 1.962699999999999889e+00
3.731752899999999954e+03 3.341300000000000182e+03 1.696679999999999966e+00
3.732054799999999886e+03 3.341300000000000182e+03 1.551090000000000080e+00
3.732356600000000071e+03 3.341300000000000182e+03 1.550089999999999968e+00
3.732657099999999900e+03 3.341300000000000182e+03 1.444919999999999982e+00
3.732958900000000085e+03 3.341300000000000182e+03 1.171489999999999920e+00
3.733260800000000017e+03 3.341300000000000182e+03 8.904900000000000038e-01
3.733561200000000099e+03 3.341300000000000182e+03 6.733200000000000296e-01
3.733863100000000031e+03 3.341300000000000182e+03 5.608999999999999542e-01
3.734164999999999964e+03 3.341300000000000182e+03 6.487300000000000288e-01
3.734465400000000045e+03 3.341300000000000182e+03 5.920499999999999652e-01
3.734767299999999977e+03 3.341300000000000182e+03 6.870899999999999785e-01
3.735069100000000162e+03 3.341300000000000182e+03 6.386800000000000255e-01
3.735369599999999991e+03 3.341300000000000182e+03 4.069999999999999729e-01
3.735671499999999924e+03 3.341300000000000182e+03 7.176299999999999901e-01
3.735971900000000005e+03 3.341300000000000182e+03 6.215800000000000214e-01
3.736273799999999937e+03 3.341300000000000182e+03 8.759500000000000064e-01
3.736575600000000122e+03 3.341300000000000182e+03 6.209400000000000475e-01
3.736876099999999951e+03 3.341300000000000182e+03 6.602700000000000236e-01
3.737177999999999884e+03 3.341300000000000182e+03 6.837999999999999634e-01
3.737479800000000068e+03 3.341300000000000182e+03 6.358099999999999863e-01
3.737780299999999897e+03 3.341300000000000182e+03 5.163600000000000412e-01
3.738082100000000082e+03 3.341300000000000182e+03 3.970799999999999885e-01
3.738384000000000015e+03 3.341300000000000182e+03 5.557999999999999607e-01
3.738684499999999844e+03 3.341300000000000182e+03 4.921400000000000219e-01
3.738986300000000028e+03 3.341300000000000182e+03 4.045799999999999952e-01
3.739288199999999961e+03 3.341300000000000182e+03 3.805999999999999939e-01
3.739588600000000042e+03 3.341300000000000182e+03 3.251100000000000101e-01
3.739890499999999975e+03 3.341300000000000182e+03 4.437400000000000233e-01
3.740192300000000159e+03 3.341300000000000182e+03 3.248599999999999821e-01
3.740492799999999988e+03 3.341300000000000182e+03 2.931500000000000217e-01
3.740794699999999921e+03 3.341300000000000182e+03 3.168199999999999905e-01
3.741096500000000106e+03 3.341300000000000182e+03 3.326299999999999812e-01
3.741396999999999935e+03 3.341300000000000182e+03 3.166399999999999770e-01
3.741698800000000119e+03 3.341300000000000182e+03 3.642000000000000237e-01
3.741999299999999948e+03 3.341300000000000182e+03 2.611399999999999832e-01
3.720110900000000129e+03 3.341603000000000065e+03 6.463000000000000689e-02
3.720157200000000103e+03 3.341603000000000065e+03 8.090999999999999581e-02
3.720602300000000014e+03 3.341603000000000065e+03 6.471000000000000363e-02
3.720904199999999946e+03 3.341603000000000065e+03 1.131400000000000045e-01
3.721206000000000131e+03 3.341603000000000065e+03 1.294099999999999973e-01
3.721506499999999960e+03 3.341603000000000065e+03 1.293900000000000050e-01
3.721808399999999892e+03 3.341603000000000065e+03 9.703000000000000513e-02
3.722110200000000077e+03 3.341603000000000065e+03 1.616499999999999881e-01
3.722410699999999906e+03 3.341603000000000065e+03 1.859000000000000097e-01
3.722712500000000091e+03 3.341603000000000065e+03 2.585299999999999820e-01
3.723014400000000023e+03 3.341603000000000065e+03 2.100700000000000067e-01
3.723314800000000105e+03 3.341603000000000065e+03 2.665600000000000191e-01
3.723616700000000037e+03 3.341603000000000065e+03 3.957200000000000162e-01
3.723917199999999866e+03 3.341603000000000065e+03 2.989100000000000090e-01
3.724219000000000051e+03 3.341603000000000065e+03 2.906699999999999839e-01
3.724520899999999983e+03 3.341603000000000065e+03 3.795299999999999785e-01
3.724821300000000065e+03 3.341603000000000065e+03 2.907600000000000184e-01
3.725123199999999997e+03 3.341603000000000065e+03 5.006199999999999539e-01
3.725425099999999929e+03 3.341603000000000065e+03 5.329199999999999493e-01
3.725725500000000011e+03 3.341603000000000065e+03 5.734200000000000408e-01
3.726027399999999943e+03 3.341603000000000065e+03 5.652099999999999902e-01
3.726329200000000128e+03 3.341603000000000065e+03 5.732399999999999718e-01
3.726629699999999957e+03 3.341603000000000065e+03 6.457199999999999607e-01
3.726931599999999889e+03 3.341603000000000065e+03 6.133699999999999708e-01
3.727233400000000074e+03 3.341603000000000065e+03 7.344699999999999562e-01
3.727533899999999903e+03 3.341603000000000065e+03 6.616800000000000459e-01
3.727835700000000088e+03 3.341603000000000065e+03 8.225299999999999834e-01
3.728137600000000020e+03 3.341603000000000065e+03 1.104670000000000041e+00
3.728438000000000102e+03 3.341603000000000065e+03 1.370279999999999943e+00
3.728739900000000034e+03 3.341603000000000065e+03 1.781360000000000054e+00
3.729041799999999967e+03 3.341603000000000065e+03 2.062879999999999825e+00
3.729342200000000048e+03 3.341603000000000065e+03 2.134570000000000078e+00
3.729644099999999980e+03 3.341603000000000065e+03 2.569300000000000139e+00
3.729944500000000062e+03 3.341603000000000065e+03 3.331939999999999902e+00
3.730246399999999994e+03 3.341603000000000065e+03 3.709109999999999907e+00
3.730548299999999927e+03 3.341603000000000065e+03 3.120369999999999866e+00
3.730848700000000008e+03 3.341603000000000065e+03 3.240950000000000220e+00
3.731150599999999940e+03 3.341603000000000065e+03 2.499330000000000052e+00
3.731452400000000125e+03 3.341603000000000065e+03 2.129269999999999996e+00
3.731752899999999954e+03 3.341603000000000065e+03 1.606049999999999978e+00
3.732054799999999886e+03 3.341603000000000065e+03 1.533130000000000104e+00
3.732356600000000071e+03 3.341603000000000065e+03 1.628330000000000055e+00
3.732657099999999900e+03 3.341603000000000065e+03 1.274799999999999933e+00
3.732958900000000085e+03 3.341603000000000065e+03 1.242340000000000000e+00
3.733260800000000017e+03 3.341603000000000065e+03 9.372000000000000330e-01
3.733561200000000099e+03 3.341603000000000065e+03 8.002599999999999714e-01
3.733863100000000031e+03 3.341603000000000065e+03 7.841000000000000192e-01
3.734164999999999964e+03 3.341603000000000065e+03 6.157299999999999995e-01
3.734465400000000045e+03 3.341603000000000065e+03 4.716799999999999882e-01
3.734767299999999977e+03 3.341603000000000065e+03 6.551700000000000301e-01
3.735069100000000162e+03 3.341603000000000065e+03 5.349500000000000366e-01
3.735369599999999991e+03 3.341603000000000065e+03 5.906400000000000539e-01
3.735671499999999924e+03 3.341603000000000065e+03 6.619199999999999529e-01
3.735971900000000005e+03 3.341603000000000065e+03 6.297199999999999465e-01
3.736273799999999937e+03 3.341603000000000065e+03 6.292999999999999705e-01
3.736575600000000122e+03 3.341603000000000065e+03 6.927799999999999514e-01
3.736876099999999951e+03 3.341603000000000065e+03 5.729100000000000303e-01
3.737177999999999884e+03 3.341603000000000065e+03 5.569399999999999906e-01
3.737479800000000068e+03 3.341603000000000065e+03 6.441200000000000259e-01
3.737780299999999897e+03 3.341603000000000065e+03 4.927199999999999913e-01
3.738082100000000082e+03 3.341603000000000065e+03 3.813099999999999823e-01
3.738384000000000015e+03 3.341603000000000065e+03 4.129499999999999837e-01
3.738684499999999844e+03 3.341603000000000065e+03 3.731499999999999817e-01
3.738986300000000028e+03 3.341603000000000065e+03 3.413100000000000023e-01
3.739288199999999961e+03 3.341603000000000065e+03 3.332100000000000062e-01
3.739588600000000042e+03 3.341603000000000065e+03 3.570800000000000085e-01
3.739890499999999975e+03 3.341603000000000065e+03 3.330199999999999827e-01
3.740192300000000159e+03 3.341603000000000065e+03 3.726900000000000213e-01
3.740492799999999988e+03 3.341603000000000065e+03 3.646900000000000142e-01
3.740794699999999921e+03 3.341603000000000065e+03 3.328599999999999892e-01
3.741096500000000106e+03 3.341603000000000065e+03 3.169000000000000150e-01
3.741396999999999935e+03 3.341603000000000065e+03 3.960400000000000031e-01
3.741698800000000119e+03 3.341603000000000065e+03 3.644499999999999962e-01
3.741999299999999948e+03 3.341603000000000065e+03 3.246800000000000241e-01
3.720110900000000129e+03 3.341900000000000091e+03 4.850000000000000144e-02
3.720157200000000103e+03 3.341900000000000091e+03 1.133500000000000063e-01
3.720602300000000014e+03 3.341900000000000091e+03 1.051900000000000057e-01
3.720904199999999946e+03 3.341900000000000091e+03 9.701999999999999513e-02
3.721206000000000131e+03 3.341900000000000091e+03 7.283000000000000584e-02
3.721506499999999960e+03 3.341900000000000091e+03 9.707000000000000350e-02
3.721808399999999892e+03 3.341900000000000091e+03 8.899999999999999578e-02
3.722110200000000077e+03 3.341900000000000091e+03 1.455799999999999872e-01
3.722410699999999906e+03 3.341900000000000091e+03 1.455899999999999972e-01
3.722712500000000091e+03 3.341900000000000091e+03 2.669099999999999806e-01
3.723014400000000023e+03 3.341900000000000091e+03 2.264899999999999969e-01
3.723314800000000105e+03 3.341900000000000091e+03 2.911599999999999744e-01
3.723616700000000037e+03 3.341900000000000091e+03 3.720700000000000118e-01
3.723917199999999866e+03 3.341900000000000091e+03 4.287000000000000255e-01
3.724219000000000051e+03 3.341900000000000091e+03 4.284999999999999920e-01
3.724520899999999983e+03 3.341900000000000091e+03 3.396100000000000230e-01
3.724821300000000065e+03 3.341900000000000091e+03 5.094100000000000295e-01
3.725123199999999997e+03 3.341900000000000091e+03 2.829800000000000093e-01
3.725425099999999929e+03 3.341900000000000091e+03 4.526800000000000268e-01
3.725725500000000011e+03 3.341900000000000091e+03 5.740499999999999492e-01
3.726027399999999943e+03 3.341900000000000091e+03 6.546600000000000197e-01
3.726329200000000128e+03 3.341900000000000091e+03 5.820300000000000473e-01
3.726629699999999957e+03 3.341900000000000091e+03 6.382400000000000295e-01
3.726931599999999889e+03 3.341900000000000091e+03 5.574099999999999611e-01
3.727233400000000074e+03 3.341900000000000091e+03 5.654900000000000482e-01
3.727533899999999903e+03 3.341900000000000091e+03 7.272300000000000431e-01
3.727835700000000088e+03 3.341900000000000091e+03 6.540700000000000403e-01
3.728137600000000020e+03 3.341900000000000091e+03 7.186500000000000110e-01
3.728438000000000102e+03 3.341900000000000091e+03 1.041320000000000023e+00
3.728739900000000034e+03 3.341900000000000091e+03 1.275230000000000086e+00
3.729041799999999967e+03 3.341900000000000091e+03 1.791390000000000038e+00
3.729342200000000048e+03 3.341900000000000091e+03 1.871450000000000058e+00
3.729644099999999980e+03 3.341900000000000091e+03 2.072200000000000042e+00
3.729944500000000062e+03 3.341900000000000091e+03 2.716819999999999791e+00
3.730246399999999994e+03 3.341900000000000091e+03 2.957469999999999821e+00
3.730548299999999927e+03 3.341900000000000091e+03 3.207050000000000178e+00
3.730848700000000008e+03 3.341900000000000091e+03 2.948290000000000077e+00
3.731150599999999940e+03 3.341900000000000091e+03 2.495460000000000012e+00
3.731452400000000125e+03 3.341900000000000091e+03 2.132769999999999833e+00
3.731752899999999954e+03 3.341900000000000091e+03 1.818219999999999947e+00
3.732054799999999886e+03 3.341900000000000091e+03 1.520100000000000007e+00
3.732356600000000071e+03 3.341900000000000091e+03 1.285989999999999966e+00
3.732657099999999900e+03 3.341900000000000091e+03 1.341409999999999991e+00
3.732958900000000085e+03 3.341900000000000091e+03 1.164169999999999927e+00
3.733260800000000017e+03 3.341900000000000091e+03 1.115490000000000093e+00
3.733561200000000099e+03 3.341900000000000091e+03 9.303299999999999903e-01
3.733863100000000031e+03 3.341900000000000091e+03 6.734599999999999476e-01
3.734164999999999964e+03 3.341900000000000091e+03 6.969800000000000439e-01
3.734465400000000045e+03 3.341900000000000091e+03 4.806199999999999917e-01
3.734767299999999977e+03 3.341900000000000091e+03 4.882500000000000173e-01
3.735069100000000162e+03 3.341900000000000091e+03 5.198000000000000398e-01
3.735369599999999991e+03 3.341900000000000091e+03 4.716699999999999782e-01
3.735671499999999924e+03 3.341900000000000091e+03 5.433000000000000052e-01
3.735971900000000005e+03 3.341900000000000091e+03 7.266399999999999526e-01
3.736273799999999937e+03 3.341900000000000091e+03 5.267100000000000115e-01
3.736575600000000122e+03 3.341900000000000091e+03 5.424299999999999677e-01
3.736876099999999951e+03 3.341900000000000091e+03 6.298200000000000465e-01
3.737177999999999884e+03 3.341900000000000091e+03 6.932199999999999473e-01
3.737479800000000068e+03 3.341900000000000091e+03 5.096699999999999564e-01
3.737780299999999897e+03 3.341900000000000091e+03 5.335299999999999487e-01
3.738082100000000082e+03 3.341900000000000091e+03 4.854499999999999926e-01
3.738384000000000015e+03 3.341900000000000091e+03 3.421100000000000252e-01
3.738684499999999844e+03 3.341900000000000091e+03 3.181100000000000039e-01
3.738986300000000028e+03 3.341900000000000091e+03 3.100700000000000123e-01
3.739288199999999961e+03 3.341900000000000091e+03 2.145100000000000062e-01
3.739588600000000042e+03 3.341900000000000091e+03 2.622399999999999731e-01
3.739890499999999975e+03 3.341900000000000091e+03 2.541499999999999870e-01
3.740192300000000159e+03 3.341900000000000091e+03 2.859300000000000175e-01
3.740492799999999988e+03 3.341900000000000091e+03 3.413999999999999813e-01
3.740794699999999921e+03 3.341900000000000091e+03 2.698200000000000043e-01
3.741096500000000106e+03 3.341900000000000091e+03 2.777899999999999814e-01
3.741396999999999935e+03 3.341900000000000091e+03 2.459300000000000097e-01
3.741698800000000119e+03 3.341900000000000091e+03 2.538000000000000256e-01
3.741999299999999948e+03 3.341900000000000091e+03 3.250600000000000156e-01
3.720110900000000129e+03 3.342199999999999818e+03 5.661999999999999672e-02
3.720157200000000103e+03 3.342199999999999818e+03 1.215299999999999991e-01
3.720602300000000014e+03 3.342199999999999818e+03 4.855999999999999900e-02
3.720904199999999946e+03 3.342199999999999818e+03 8.899999999999999578e-02
3.721206000000000131e+03 3.342199999999999818e+03 5.668000000000000121e-02
3.721506499999999960e+03 3.342199999999999818e+03 5.666000000000000203e-02
3.721808399999999892e+03 3.342199999999999818e+03 6.478000000000000425e-02
3.722110200000000077e+03 3.342199999999999818e+03 1.132900000000000018e-01
3.722410699999999906e+03 3.342199999999999818e+03 2.104300000000000059e-01
3.722712500000000091e+03 3.342199999999999818e+03 1.294800000000000118e-01
3.723014400000000023e+03 3.342199999999999818e+03 1.457100000000000062e-01
3.723314800000000105e+03 3.342199999999999818e+03 2.427999999999999881e-01
3.723616700000000037e+03 3.342199999999999818e+03 2.913899999999999824e-01
3.723917199999999866e+03 3.342199999999999818e+03 4.614099999999999868e-01
3.724219000000000051e+03 3.342199999999999818e+03 4.450299999999999812e-01
3.724520899999999983e+03 3.342199999999999818e+03 4.450500000000000012e-01
3.724821300000000065e+03 3.342199999999999818e+03 4.933899999999999952e-01
3.725123199999999997e+03 3.342199999999999818e+03 3.558999999999999941e-01
3.725425099999999929e+03 3.342199999999999818e+03 3.963300000000000156e-01
3.725725500000000011e+03 3.342199999999999818e+03 3.882499999999999840e-01
3.726027399999999943e+03 3.342199999999999818e+03 4.044300000000000117e-01
3.726329200000000128e+03 3.342199999999999818e+03 5.014899999999999913e-01
3.726629699999999957e+03 3.342199999999999818e+03 5.579199999999999715e-01
3.726931599999999889e+03 3.342199999999999818e+03 4.366099999999999981e-01
3.727233400000000074e+03 3.342199999999999818e+03 5.902699999999999614e-01
3.727533899999999903e+03 3.342199999999999818e+03 5.657400000000000206e-01
3.727835700000000088e+03 3.342199999999999818e+03 5.334699999999999998e-01
3.728137600000000020e+03 3.342199999999999818e+03 6.623999999999999888e-01
3.728438000000000102e+03 3.342199999999999818e+03 7.913099999999999579e-01
3.728739900000000034e+03 3.342199999999999818e+03 1.154660000000000020e+00
3.729041799999999967e+03 3.342199999999999818e+03 1.178369999999999918e+00
3.729342200000000048e+03 3.342199999999999818e+03 1.460609999999999964e+00
3.729644099999999980e+03 3.342199999999999818e+03 1.605690000000000062e+00
3.729944500000000062e+03 3.342199999999999818e+03 1.863350000000000062e+00
3.730246399999999994e+03 3.342199999999999818e+03 2.136940000000000062e+00
3.730548299999999927e+03 3.342199999999999818e+03 3.070739999999999803e+00
3.730848700000000008e+03 3.342199999999999818e+03 2.917199999999999793e+00
3.731150599999999940e+03 3.342199999999999818e+03 2.763170000000000126e+00
3.731452400000000125e+03 3.342199999999999818e+03 2.246780000000000221e+00
3.731752899999999954e+03 3.342199999999999818e+03 1.907669999999999977e+00
3.732054799999999886e+03 3.342199999999999818e+03 1.665489999999999915e+00
3.732356600000000071e+03 3.342199999999999818e+03 1.406959999999999988e+00
3.732657099999999900e+03 3.342199999999999818e+03 1.181049999999999933e+00
3.732958900000000085e+03 3.342199999999999818e+03 1.156320000000000014e+00
3.733260800000000017e+03 3.342199999999999818e+03 1.300200000000000022e+00
3.733561200000000099e+03 3.342199999999999818e+03 1.018829999999999902e+00
3.733863100000000031e+03 3.342199999999999818e+03 8.336099999999999621e-01
3.734164999999999964e+03 3.342199999999999818e+03 5.529100000000000126e-01
3.734465400000000045e+03 3.342199999999999818e+03 5.207399999999999807e-01
3.734767299999999977e+03 3.342199999999999818e+03 5.443500000000000005e-01
3.735069100000000162e+03 3.342199999999999818e+03 3.999900000000000122e-01
3.735369599999999991e+03 3.342199999999999818e+03 4.238700000000000245e-01
3.735671499999999924e+03 3.342199999999999818e+03 3.676800000000000068e-01
3.735971900000000005e+03 3.342199999999999818e+03 4.552999999999999825e-01
3.736273799999999937e+03 3.342199999999999818e+03 5.110000000000000098e-01
3.736575600000000122e+03 3.342199999999999818e+03 5.826500000000000012e-01
3.736876099999999951e+03 3.342199999999999818e+03 6.778499999999999526e-01
3.737177999999999884e+03 3.342199999999999818e+03 6.137899999999999467e-01
3.737479800000000068e+03 3.342199999999999818e+03 6.056099999999999817e-01
3.737780299999999897e+03 3.342199999999999818e+03 5.577199999999999935e-01
3.738082100000000082e+03 3.342199999999999818e+03 4.540299999999999891e-01
3.738384000000000015e+03 3.342199999999999818e+03 3.343900000000000206e-01
3.738684499999999844e+03 3.342199999999999818e+03 4.378699999999999815e-01
3.738986300000000028e+03 3.342199999999999818e+03 3.740800000000000236e-01
3.739288199999999961e+03 3.342199999999999818e+03 3.738299999999999956e-01
3.739588600000000042e+03 3.342199999999999818e+03 3.818500000000000227e-01
3.739890499999999975e+03 3.342199999999999818e+03 2.703099999999999947e-01
3.740192300000000159e+03 3.342199999999999818e+03 2.623800000000000021e-01
3.740492799999999988e+03 3.342199999999999818e+03 2.702399999999999802e-01
3.740794699999999921e+03 3.342199999999999818e+03 3.734799999999999787e-01
3.741096500000000106e+03 3.342199999999999818e+03 2.781100000000000239e-01
3.741396999999999935e+03 3.342199999999999818e+03 2.224399999999999988e-01
3.741698800000000119e+03 3.342199999999999818e+03 1.986400000000000110e-01
3.741999299999999948e+03 3.342199999999999818e+03 2.383200000000000041e-01
3.720110900000000129e+03 3.342500000000000000e+03 8.109999999999999154e-03
3.720157200000000103e+03 3.342500000000000000e+03 8.934000000000000274e-02
3.720602300000000014e+03 3.342500000000000000e+03 5.680000000000000326e-02
3.720904199999999946e+03 3.342500000000000000e+03 4.055000000000000271e-02
3.721206000000000131e+03 3.342500000000000000e+03 7.305000000000000382e-02
3.721506499999999960e+03 3.342500000000000000e+03 7.301000000000000545e-02
3.721808399999999892e+03 3.342500000000000000e+03 5.680000000000000326e-02
3.722110200000000077e+03 3.342500000000000000e+03 5.677999999999999714e-02
3.722410699999999906e+03 3.342500000000000000e+03 1.379100000000000048e-01
3.722712500000000091e+03 3.342500000000000000e+03 1.459999999999999909e-01
3.723014400000000023e+03 3.342500000000000000e+03 2.190600000000000047e-01
3.723314800000000105e+03 3.342500000000000000e+03 2.027500000000000135e-01
3.723616700000000037e+03 3.342500000000000000e+03 2.028000000000000080e-01
3.723917199999999866e+03 3.342500000000000000e+03 3.650599999999999956e-01
3.724219000000000051e+03 3.342500000000000000e+03 4.054800000000000071e-01
3.724520899999999983e+03 3.342500000000000000e+03 5.513799999999999812e-01
3.724821300000000065e+03 3.342500000000000000e+03 3.891600000000000059e-01
3.725123199999999997e+03 3.342500000000000000e+03 5.596100000000000518e-01
3.725425099999999929e+03 3.342500000000000000e+03 3.891700000000000159e-01
3.725725500000000011e+03 3.342500000000000000e+03 4.702399999999999913e-01
3.726027399999999943e+03 3.342500000000000000e+03 5.350200000000000511e-01
3.726329200000000128e+03 3.342500000000000000e+03 5.351200000000000401e-01
3.726629699999999957e+03 3.342500000000000000e+03 4.943299999999999916e-01
3.726931599999999889e+03 3.342500000000000000e+03 5.511000000000000343e-01
3.727233400000000074e+03 3.342500000000000000e+03 5.187000000000000499e-01
3.727533899999999903e+03 3.342500000000000000e+03 5.913500000000000423e-01
3.727835700000000088e+03 3.342500000000000000e+03 4.617700000000000138e-01
3.728137600000000020e+03 3.342500000000000000e+03 5.510699999999999488e-01
3.728438000000000102e+03 3.342500000000000000e+03 5.508499999999999508e-01
3.728739900000000034e+03 3.342500000000000000e+03 7.045799999999999841e-01
3.729041799999999967e+03 3.342500000000000000e+03 8.907000000000000473e-01
3.729342200000000048e+03 3.342500000000000000e+03 1.189799999999999969e+00
3.729644099999999980e+03 3.342500000000000000e+03 1.400009999999999977e+00
3.729944500000000062e+03 3.342500000000000000e+03 1.553139999999999965e+00
3.730246399999999994e+03 3.342500000000000000e+03 1.593159999999999910e+00
3.730548299999999927e+03 3.342500000000000000e+03 2.077500000000000124e+00
3.730848700000000008e+03 3.342500000000000000e+03 2.206970000000000098e+00
3.731150599999999940e+03 3.342500000000000000e+03 2.520799999999999930e+00
3.731452400000000125e+03 3.342500000000000000e+03 2.689960000000000129e+00
3.731752899999999954e+03 3.342500000000000000e+03 2.139170000000000016e+00
3.732054799999999886e+03 3.342500000000000000e+03 1.598060000000000036e+00
3.732356600000000071e+03 3.342500000000000000e+03 1.580889999999999906e+00
3.732657099999999900e+03 3.342500000000000000e+03 1.152819999999999956e+00
3.732958900000000085e+03 3.342500000000000000e+03 1.063620000000000010e+00
3.733260800000000017e+03 3.342500000000000000e+03 1.103520000000000056e+00
3.733561200000000099e+03 3.342500000000000000e+03 1.037989999999999968e+00
3.733863100000000031e+03 3.342500000000000000e+03 9.493500000000000272e-01
3.734164999999999964e+03 3.342500000000000000e+03 7.799599999999999866e-01
3.734465400000000045e+03 3.342500000000000000e+03 6.832700000000000440e-01
3.734767299999999977e+03 3.342500000000000000e+03 4.015000000000000235e-01
3.735069100000000162e+03 3.342500000000000000e+03 5.939699999999999980e-01
3.735369599999999991e+03 3.342500000000000000e+03 2.406800000000000050e-01
3.735671499999999924e+03 3.342500000000000000e+03 3.046599999999999864e-01
3.735971900000000005e+03 3.342500000000000000e+03 3.445799999999999974e-01
3.736273799999999937e+03 3.342500000000000000e+03 4.404199999999999782e-01
3.736575600000000122e+03 3.342500000000000000e+03 3.602000000000000202e-01
3.736876099999999951e+03 3.342500000000000000e+03 4.239899999999999780e-01
3.737177999999999884e+03 3.342500000000000000e+03 5.518699999999999717e-01
3.737479800000000068e+03 3.342500000000000000e+03 5.515299999999999647e-01
3.737780299999999897e+03 3.342500000000000000e+03 5.674700000000000299e-01
3.738082100000000082e+03 3.342500000000000000e+03 5.511300000000000088e-01
3.738384000000000015e+03 3.342500000000000000e+03 4.631799999999999806e-01
3.738684499999999844e+03 3.342500000000000000e+03 3.513299999999999756e-01
3.738986300000000028e+03 3.342500000000000000e+03 3.273099999999999898e-01
3.739288199999999961e+03 3.342500000000000000e+03 3.031800000000000050e-01
3.739588600000000042e+03 3.342500000000000000e+03 3.110499999999999932e-01
3.739890499999999975e+03 3.342500000000000000e+03 2.949899999999999745e-01
3.740192300000000159e+03 3.342500000000000000e+03 2.710799999999999876e-01
3.740492799999999988e+03 3.342500000000000000e+03 2.311400000000000121e-01
3.740794699999999921e+03 3.342500000000000000e+03 2.550200000000000244e-01
3.741096500000000106e+03 3.342500000000000000e+03 2.470100000000000073e-01
3.741396999999999935e+03 3.342500000000000000e+03 1.991400000000000114e-01
3.741698800000000119e+03 3.342500000000000000e+03 3.187099999999999933e-01
3.741999299999999948e+03 3.342500000000000000e+03 2.309700000000000086e-01
3.720110900000000129e+03 3.342800000000000182e+03 1.056300000000000017e-01
3.720157200000000103e+03 3.342800000000000182e+03 8.136999999999999789e-02
3.720602300000000014e+03 3.342800000000000182e+03 7.319000000000000505e-02
3.720904199999999946e+03 3.342800000000000182e+03 8.125999999999999890e-02
3.721206000000000131e+03 3.342800000000000182e+03 4.068000000000000088e-02
3.721506499999999960e+03 3.342800000000000182e+03 1.219699999999999951e-01
3.721808399999999892e+03 3.342800000000000182e+03 8.945000000000000173e-02
3.722110200000000077e+03 3.342800000000000182e+03 1.138200000000000045e-01
3.722410699999999906e+03 3.342800000000000182e+03 7.317999999999999505e-02
3.722712500000000091e+03 3.342800000000000182e+03 1.056600000000000039e-01
3.723014400000000023e+03 3.342800000000000182e+03 1.463000000000000134e-01
3.723314800000000105e+03 3.342800000000000182e+03 1.869399999999999951e-01
3.723616700000000037e+03 3.342800000000000182e+03 1.706600000000000061e-01
3.723917199999999866e+03 3.342800000000000182e+03 2.356600000000000084e-01
3.724219000000000051e+03 3.342800000000000182e+03 3.981899999999999884e-01
3.724520899999999983e+03 3.342800000000000182e+03 4.956999999999999740e-01
3.724821300000000065e+03 3.342800000000000182e+03 5.848999999999999755e-01
3.725123199999999997e+03 3.342800000000000182e+03 5.847799999999999665e-01
3.725425099999999929e+03 3.342800000000000182e+03 6.008799999999999697e-01
3.725725500000000011e+03 3.342800000000000182e+03 5.362200000000000299e-01
3.726027399999999943e+03 3.342800000000000182e+03 4.709999999999999742e-01
3.726329200000000128e+03 3.342800000000000182e+03 3.166800000000000170e-01
3.726629699999999957e+03 3.342800000000000182e+03 5.035500000000000531e-01
3.726931599999999889e+03 3.342800000000000182e+03 5.756999999999999895e-01
3.727233400000000074e+03 3.342800000000000182e+03 3.972700000000000120e-01
3.727533899999999903e+03 3.342800000000000182e+03 5.917799999999999727e-01
3.727835700000000088e+03 3.342800000000000182e+03 5.753800000000000026e-01
3.728137600000000020e+03 3.342800000000000182e+03 4.457200000000000051e-01
3.728438000000000102e+03 3.342800000000000182e+03 4.779800000000000160e-01
3.728739900000000034e+03 3.342800000000000182e+03 5.590399999999999814e-01
3.729041799999999967e+03 3.342800000000000182e+03 5.588300000000000489e-01
3.729342200000000048e+03 3.342800000000000182e+03 9.389600000000000168e-01
3.729644099999999980e+03 3.342800000000000182e+03 1.028089999999999948e+00
3.729944500000000062e+03 3.342800000000000182e+03 1.310829999999999940e+00
3.730246399999999994e+03 3.342800000000000182e+03 1.366740000000000066e+00
3.730548299999999927e+03 3.342800000000000182e+03 1.568510000000000071e+00
3.730848700000000008e+03 3.342800000000000182e+03 1.834729999999999972e+00
3.731150599999999940e+03 3.342800000000000182e+03 2.132690000000000197e+00
3.731452400000000125e+03 3.342800000000000182e+03 2.229150000000000187e+00
3.731752899999999954e+03 3.342800000000000182e+03 2.421089999999999964e+00
3.732054799999999886e+03 3.342800000000000182e+03 1.766650000000000054e+00
3.732356600000000071e+03 3.342800000000000182e+03 1.532030000000000003e+00
3.732657099999999900e+03 3.342800000000000182e+03 1.378200000000000092e+00
3.732958900000000085e+03 3.342800000000000182e+03 1.095359999999999889e+00
3.733260800000000017e+03 3.342800000000000182e+03 1.118940000000000046e+00
3.733561200000000099e+03 3.342800000000000182e+03 9.895199999999999552e-01
3.733863100000000031e+03 3.342800000000000182e+03 1.109709999999999974e+00
3.734164999999999964e+03 3.342800000000000182e+03 8.197999999999999732e-01
3.734465400000000045e+03 3.342800000000000182e+03 8.919399999999999551e-01
3.734767299999999977e+03 3.342800000000000182e+03 4.738299999999999734e-01
3.735069100000000162e+03 3.342800000000000182e+03 4.013599999999999945e-01
3.735369599999999991e+03 3.342800000000000182e+03 3.850500000000000034e-01
3.735671499999999924e+03 3.342800000000000182e+03 4.168700000000000183e-01
3.735971900000000005e+03 3.342800000000000182e+03 3.686200000000000032e-01
3.736273799999999937e+03 3.342800000000000182e+03 4.164499999999999869e-01
3.736575600000000122e+03 3.342800000000000182e+03 5.043100000000000360e-01
3.736876099999999951e+03 3.342800000000000182e+03 5.120500000000000052e-01
3.737177999999999884e+03 3.342800000000000182e+03 4.079200000000000048e-01
3.737479800000000068e+03 3.342800000000000182e+03 4.717600000000000127e-01
3.737780299999999897e+03 3.342800000000000182e+03 4.635299999999999976e-01
3.738082100000000082e+03 3.342800000000000182e+03 4.472200000000000064e-01
3.738384000000000015e+03 3.342800000000000182e+03 4.871800000000000019e-01
3.738684499999999844e+03 3.342800000000000182e+03 3.432999999999999940e-01
3.738986300000000028e+03 3.342800000000000182e+03 3.591300000000000048e-01
3.739288199999999961e+03 3.342800000000000182e+03 3.109700000000000242e-01
3.739588600000000042e+03 3.342800000000000182e+03 2.711500000000000021e-01
3.739890499999999975e+03 3.342800000000000182e+03 2.869900000000000229e-01
3.740192300000000159e+03 3.342800000000000182e+03 2.550999999999999934e-01
3.740492799999999988e+03 3.342800000000000182e+03 4.383699999999999819e-01
3.740794699999999921e+03 3.342800000000000182e+03 3.027799999999999936e-01
3.741096500000000106e+03 3.342800000000000182e+03 2.470199999999999896e-01
3.741396999999999935e+03 3.342800000000000182e+03 2.947199999999999820e-01
3.741698800000000119e+03 3.342800000000000182e+03 1.832600000000000062e-01
3.741999299999999948e+03 3.342800000000000182e+03 1.831599999999999895e-01
3.720110900000000129e+03 3.343099999999999909e+03 8.939999999999999336e-02
3.720157200000000103e+03 3.343099999999999909e+03 1.220900000000000041e-01
3.720602300000000014e+03 3.343099999999999909e+03 8.133999999999999564e-02
3.720904199999999946e+03 3.343099999999999909e+03 6.503000000000000447e-02
3.721206000000000131e+03 3.343099999999999909e+03 6.508999999999999508e-02
3.721506499999999960e+03 3.343099999999999909e+03 4.879000000000000004e-02
3.721808399999999892e+03 3.343099999999999909e+03 6.506000000000000671e-02
3.722110200000000077e+03 3.343099999999999909e+03 8.129000000000000115e-02
3.722410699999999906e+03 3.343099999999999909e+03 1.137999999999999984e-01
3.722712500000000091e+03 3.343099999999999909e+03 1.056600000000000039e-01
3.723014400000000023e+03 3.343099999999999909e+03 1.463099999999999956e-01
3.723314800000000105e+03 3.343099999999999909e+03 1.706799999999999984e-01
3.723616700000000037e+03 3.343099999999999909e+03 2.762999999999999901e-01
3.723917199999999866e+03 3.343099999999999909e+03 1.299800000000000122e-01
3.724219000000000051e+03 3.343099999999999909e+03 3.330400000000000027e-01
3.724520899999999983e+03 3.343099999999999909e+03 4.874999999999999889e-01
3.724821300000000065e+03 3.343099999999999909e+03 4.710799999999999987e-01
3.725123199999999997e+03 3.343099999999999909e+03 5.604099999999999637e-01
3.725425099999999929e+03 3.343099999999999909e+03 5.034600000000000186e-01
3.725725500000000011e+03 3.343099999999999909e+03 4.954200000000000270e-01
3.726027399999999943e+03 3.343099999999999909e+03 5.033499999999999641e-01
3.726329200000000128e+03 3.343099999999999909e+03 3.654399999999999871e-01
3.726629699999999957e+03 3.343099999999999909e+03 4.708600000000000008e-01
3.726931599999999889e+03 3.343099999999999909e+03 5.033100000000000351e-01
3.727233400000000074e+03 3.343099999999999909e+03 4.383500000000000174e-01
3.727533899999999903e+03 3.343099999999999909e+03 6.737300000000000511e-01
3.727835700000000088e+03 3.343099999999999909e+03 5.193999999999999728e-01
3.728137600000000020e+03 3.343099999999999909e+03 4.625699999999999812e-01
3.728438000000000102e+03 3.343099999999999909e+03 5.436699999999999866e-01
3.728739900000000034e+03 3.343099999999999909e+03 3.407399999999999873e-01
3.729041799999999967e+03 3.343099999999999909e+03 5.676700000000000079e-01
3.729342200000000048e+03 3.343099999999999909e+03 6.484699999999999909e-01
3.729644099999999980e+03 3.343099999999999909e+03 7.942399999999999460e-01
3.729944500000000062e+03 3.343099999999999909e+03 1.077320000000000055e+00
3.730246399999999994e+03 3.343099999999999909e+03 1.036759999999999904e+00
3.730548299999999927e+03 3.343099999999999909e+03 1.400120000000000031e+00
3.730848700000000008e+03 3.343099999999999909e+03 1.496960000000000068e+00
3.731150599999999940e+03 3.343099999999999909e+03 1.706809999999999938e+00
3.731452400000000125e+03 3.343099999999999909e+03 2.111079999999999846e+00
3.731752899999999954e+03 3.343099999999999909e+03 2.384189999999999809e+00
3.732054799999999886e+03 3.343099999999999909e+03 2.011600000000000055e+00
3.732356600000000071e+03 3.343099999999999909e+03 1.824429999999999996e+00
3.732657099999999900e+03 3.343099999999999909e+03 1.549350000000000005e+00
3.732958900000000085e+03 3.343099999999999909e+03 1.234580000000000011e+00
3.733260800000000017e+03 3.343099999999999909e+03 1.064289999999999958e+00
3.733561200000000099e+03 3.343099999999999909e+03 9.587200000000000166e-01
3.733863100000000031e+03 3.343099999999999909e+03 1.071309999999999985e+00
3.734164999999999964e+03 3.343099999999999909e+03 1.183210000000000095e+00
3.734465400000000045e+03 3.343099999999999909e+03 8.529999999999999805e-01
3.734767299999999977e+03 3.343099999999999909e+03 5.466199999999999948e-01
3.735069100000000162e+03 3.343099999999999909e+03 5.061700000000000088e-01
3.735369599999999991e+03 3.343099999999999909e+03 4.658999999999999808e-01
3.735671499999999924e+03 3.343099999999999909e+03 3.853699999999999903e-01
3.735971900000000005e+03 3.343099999999999909e+03 3.610700000000000021e-01
3.736273799999999937e+03 3.343099999999999909e+03 4.009699999999999931e-01
3.736575600000000122e+03 3.343099999999999909e+03 3.847099999999999964e-01
3.736876099999999951e+03 3.343099999999999909e+03 2.883399999999999852e-01
3.737177999999999884e+03 3.343099999999999909e+03 3.763000000000000234e-01
3.737479800000000068e+03 3.343099999999999909e+03 4.241699999999999915e-01
3.737780299999999897e+03 3.343099999999999909e+03 5.121200000000000196e-01
3.738082100000000082e+03 3.343099999999999909e+03 4.799100000000000033e-01
3.738384000000000015e+03 3.343099999999999909e+03 4.398500000000000187e-01
3.738684499999999844e+03 3.343099999999999909e+03 4.237699999999999800e-01
3.738986300000000028e+03 3.343099999999999909e+03 2.878600000000000048e-01
3.739288199999999961e+03 3.343099999999999909e+03 3.036900000000000155e-01
3.739588600000000042e+03 3.343099999999999909e+03 3.595900000000000207e-01
3.739890499999999975e+03 3.343099999999999909e+03 2.875599999999999823e-01
3.740192300000000159e+03 3.343099999999999909e+03 2.636000000000000010e-01
3.740492799999999988e+03 3.343099999999999909e+03 3.273300000000000098e-01
3.740794699999999921e+03 3.343099999999999909e+03 2.554299999999999904e-01
3.741096500000000106e+03 3.343099999999999909e+03 2.314299999999999968e-01
3.741396999999999935e+03 3.343099999999999909e+03 2.473299999999999943e-01
3.741698800000000119e+03 3.343099999999999909e+03 1.835600000000000009e-01
3.741999299999999948e+03 3.343099999999999909e+03 2.234200000000000075e-01
3.720110900000000129e+03 3.343402500000000146e+03 1.465899999999999981e-01
3.720157200000000103e+03 3.343402500000000146e+03 7.341000000000000303e-02
3.720602300000000014e+03 3.343402500000000146e+03 5.705999999999999961e-02
3.720904199999999946e+03 3.343402500000000146e+03 7.330000000000000404e-02
3.721206000000000131e+03 3.343402500000000146e+03 5.705999999999999961e-02
3.721506499999999960e+03 3.343402500000000146e+03 6.521000000000000407e-02
3.721808399999999892e+03 3.343402500000000146e+03 7.335999999999999466e-02
3.722110200000000077e+03 3.343402500000000146e+03 1.222599999999999937e-01
3.722410699999999906e+03 3.343402500000000146e+03 8.150000000000000300e-02
3.722712500000000091e+03 3.343402500000000146e+03 8.963999999999999746e-02
3.723014400000000023e+03 3.343402500000000146e+03 5.704999999999999655e-02
3.723314800000000105e+03 3.343402500000000146e+03 1.548299999999999954e-01
3.723616700000000037e+03 3.343402500000000146e+03 2.200100000000000111e-01
3.723917199999999866e+03 3.343402500000000146e+03 2.526300000000000212e-01
3.724219000000000051e+03 3.343402500000000146e+03 2.525700000000000167e-01
3.724520899999999983e+03 3.343402500000000146e+03 2.688999999999999724e-01
3.724821300000000065e+03 3.343402500000000146e+03 5.213499999999999801e-01
3.725123199999999997e+03 3.343402500000000146e+03 4.317799999999999971e-01
3.725425099999999929e+03 3.343402500000000146e+03 6.352900000000000214e-01
3.725725500000000011e+03 3.343402500000000146e+03 5.538300000000000445e-01
3.726027399999999943e+03 3.343402500000000146e+03 4.152699999999999725e-01
3.726329200000000128e+03 3.343402500000000146e+03 4.560600000000000209e-01
3.726629699999999957e+03 3.343402500000000146e+03 5.292200000000000237e-01
3.726931599999999889e+03 3.343402500000000146e+03 4.805099999999999927e-01
3.727233400000000074e+03 3.343402500000000146e+03 4.234899999999999776e-01
3.727533899999999903e+03 3.343402500000000146e+03 4.559900000000000064e-01
3.727835700000000088e+03 3.343402500000000146e+03 5.615700000000000136e-01
3.728137600000000020e+03 3.343402500000000146e+03 4.395200000000000218e-01
3.728438000000000102e+03 3.343402500000000146e+03 4.963099999999999734e-01
3.728739900000000034e+03 3.343402500000000146e+03 3.416299999999999892e-01
3.729041799999999967e+03 3.343402500000000146e+03 5.364400000000000279e-01
3.729342200000000048e+03 3.343402500000000146e+03 5.848900000000000210e-01
3.729644099999999980e+03 3.343402500000000146e+03 5.441899999999999515e-01
3.729944500000000062e+03 3.343402500000000146e+03 6.982699999999999463e-01
3.730246399999999994e+03 3.343402500000000146e+03 8.765899999999999803e-01
3.730548299999999927e+03 3.343402500000000146e+03 8.924600000000000311e-01
3.730848700000000008e+03 3.343402500000000146e+03 1.216660000000000075e+00
3.731150599999999940e+03 3.343402500000000146e+03 1.362219999999999986e+00
3.731452400000000125e+03 3.343402500000000146e+03 1.523700000000000054e+00
3.731752899999999954e+03 3.343402500000000146e+03 1.984080000000000066e+00
3.732054799999999886e+03 3.343402500000000146e+03 2.047950000000000159e+00
3.732356600000000071e+03 3.343402500000000146e+03 2.305079999999999796e+00
3.732657099999999900e+03 3.343402500000000146e+03 1.730599999999999916e+00
3.732958900000000085e+03 3.343402500000000146e+03 1.373909999999999965e+00
3.733260800000000017e+03 3.343402500000000146e+03 1.243989999999999929e+00
3.733561200000000099e+03 3.343402500000000146e+03 1.057080000000000020e+00
3.733863100000000031e+03 3.343402500000000146e+03 9.358600000000000252e-01
3.734164999999999964e+03 3.343402500000000146e+03 8.385200000000000431e-01
3.734465400000000045e+03 3.343402500000000146e+03 8.622600000000000264e-01
3.734767299999999977e+03 3.343402500000000146e+03 7.650599999999999623e-01
3.735069100000000162e+03 3.343402500000000146e+03 6.357199999999999518e-01
3.735369599999999991e+03 3.343402500000000146e+03 6.275199999999999667e-01
3.735671499999999924e+03 3.343402500000000146e+03 3.859500000000000153e-01
3.735971900000000005e+03 3.343402500000000146e+03 3.616699999999999915e-01
3.736273799999999937e+03 3.343402500000000146e+03 3.376700000000000257e-01
3.736575600000000122e+03 3.343402500000000146e+03 4.017700000000000160e-01
3.736876099999999951e+03 3.343402500000000146e+03 3.373399999999999732e-01
3.737177999999999884e+03 3.343402500000000146e+03 3.774199999999999777e-01
3.737479800000000068e+03 3.343402500000000146e+03 3.530300000000000105e-01
3.737780299999999897e+03 3.343402500000000146e+03 3.529399999999999760e-01
3.738082100000000082e+03 3.343402500000000146e+03 3.849400000000000044e-01
3.738384000000000015e+03 3.343402500000000146e+03 4.169399999999999773e-01
3.738684499999999844e+03 3.343402500000000146e+03 3.365799999999999903e-01
3.738986300000000028e+03 3.343402500000000146e+03 3.445699999999999874e-01
3.739288199999999961e+03 3.343402500000000146e+03 3.443200000000000149e-01
3.739588600000000042e+03 3.343402500000000146e+03 3.284000000000000252e-01
3.739890499999999975e+03 3.343402500000000146e+03 2.482399999999999884e-01
3.740192300000000159e+03 3.343402500000000146e+03 3.042900000000000049e-01
3.740492799999999988e+03 3.343402500000000146e+03 3.201600000000000001e-01
3.740794699999999921e+03 3.343402500000000146e+03 1.440099999999999991e-01
3.741096500000000106e+03 3.343402500000000146e+03 2.560100000000000153e-01
3.741396999999999935e+03 3.343402500000000146e+03 2.639799999999999924e-01
3.741698800000000119e+03 3.343402500000000146e+03 2.799099999999999921e-01
3.741999299999999948e+03 3.343402500000000146e+03 1.918600000000000028e-01
3.720110900000000129e+03 3.343699999999999818e+03 4.895000000000000046e-02
3.720157200000000103e+03 3.343699999999999818e+03 9.805999999999999439e-02
3.720602300000000014e+03 3.343699999999999818e+03 7.349999999999999589e-02
3.720904199999999946e+03 3.343699999999999818e+03 6.526999999999999469e-02
3.721206000000000131e+03 3.343699999999999818e+03 3.266999999999999765e-02
3.721506499999999960e+03 3.343699999999999818e+03 1.469699999999999895e-01
3.721808399999999892e+03 3.343699999999999818e+03 8.978999999999999482e-02
3.722110200000000077e+03 3.343699999999999818e+03 1.305600000000000094e-01
3.722410699999999906e+03 3.343699999999999818e+03 1.387200000000000100e-01
3.722712500000000091e+03 3.343699999999999818e+03 9.789000000000000479e-02
3.723014400000000023e+03 3.343699999999999818e+03 1.060399999999999954e-01
3.723314800000000105e+03 3.343699999999999818e+03 1.141899999999999998e-01
3.723616700000000037e+03 3.343699999999999818e+03 1.060699999999999976e-01
3.723917199999999866e+03 3.343699999999999818e+03 1.794999999999999929e-01
3.724219000000000051e+03 3.343699999999999818e+03 2.936000000000000276e-01
3.724520899999999983e+03 3.343699999999999818e+03 3.099399999999999933e-01
3.724821300000000065e+03 3.343699999999999818e+03 3.669299999999999784e-01
3.725123199999999997e+03 3.343699999999999818e+03 3.831700000000000106e-01
3.725425099999999929e+03 3.343699999999999818e+03 5.704700000000000326e-01
3.725725500000000011e+03 3.343699999999999818e+03 6.931199999999999584e-01
3.726027399999999943e+03 3.343699999999999818e+03 7.010100000000000220e-01
3.726329200000000128e+03 3.343699999999999818e+03 5.624299999999999855e-01
3.726629699999999957e+03 3.343699999999999818e+03 4.318699999999999761e-01
3.726931599999999889e+03 3.343699999999999818e+03 3.666699999999999959e-01
3.727233400000000074e+03 3.343699999999999818e+03 4.562700000000000089e-01
3.727533899999999903e+03 3.343699999999999818e+03 4.155900000000000150e-01
3.727835700000000088e+03 3.343699999999999818e+03 4.643700000000000050e-01
3.728137600000000020e+03 3.343699999999999818e+03 4.072399999999999909e-01
3.728438000000000102e+03 3.343699999999999818e+03 3.011800000000000033e-01
3.728739900000000034e+03 3.343699999999999818e+03 4.720599999999999796e-01
3.729041799999999967e+03 3.343699999999999818e+03 3.661300000000000110e-01
3.729342200000000048e+03 3.343699999999999818e+03 3.577299999999999924e-01
3.729644099999999980e+03 3.343699999999999818e+03 4.877699999999999814e-01
3.729944500000000062e+03 3.343699999999999818e+03 5.525600000000000511e-01
3.730246399999999994e+03 3.343699999999999818e+03 6.252900000000000125e-01
3.730548299999999927e+03 3.343699999999999818e+03 8.848799999999999999e-01
3.730848700000000008e+03 3.343699999999999818e+03 7.955200000000000049e-01
3.731150599999999940e+03 3.343699999999999818e+03 1.176660000000000039e+00
3.731452400000000125e+03 3.343699999999999818e+03 1.143820000000000059e+00
3.731752899999999954e+03 3.343699999999999818e+03 1.532450000000000090e+00
3.732054799999999886e+03 3.343699999999999818e+03 1.620749999999999913e+00
3.732356600000000071e+03 3.343699999999999818e+03 1.895520000000000094e+00
3.732657099999999900e+03 3.343699999999999818e+03 1.878260000000000041e+00
3.732958900000000085e+03 3.343699999999999818e+03 1.618370000000000086e+00
3.733260800000000017e+03 3.343699999999999818e+03 1.278049999999999908e+00
3.733561200000000099e+03 3.343699999999999818e+03 1.252639999999999976e+00
3.733863100000000031e+03 3.343699999999999818e+03 9.372700000000000475e-01
3.734164999999999964e+03 3.343699999999999818e+03 7.428200000000000358e-01
3.734465400000000045e+03 3.343699999999999818e+03 9.445099999999999607e-01
3.734767299999999977e+03 3.343699999999999818e+03 8.630400000000000293e-01
3.735069100000000162e+03 3.343699999999999818e+03 7.970199999999999507e-01
3.735369599999999991e+03 3.343699999999999818e+03 5.549800000000000288e-01
3.735671499999999924e+03 3.343699999999999818e+03 4.181000000000000272e-01
3.735971900000000005e+03 3.343699999999999818e+03 4.500899999999999901e-01
3.736273799999999937e+03 3.343699999999999818e+03 3.854400000000000048e-01
3.736575600000000122e+03 3.343699999999999818e+03 3.932999999999999829e-01
3.736876099999999951e+03 3.343699999999999818e+03 3.609800000000000231e-01
3.737177999999999884e+03 3.343699999999999818e+03 2.727399999999999824e-01
3.737479800000000068e+03 3.343699999999999818e+03 3.286499999999999977e-01
3.737780299999999897e+03 3.343699999999999818e+03 3.686699999999999977e-01
3.738082100000000082e+03 3.343699999999999818e+03 3.925799999999999845e-01
3.738384000000000015e+03 3.343699999999999818e+03 4.724400000000000266e-01
3.738684499999999844e+03 3.343699999999999818e+03 3.120899999999999785e-01
3.738986300000000028e+03 3.343699999999999818e+03 4.162100000000000244e-01
3.739288199999999961e+03 3.343699999999999818e+03 4.080500000000000238e-01
3.739588600000000042e+03 3.343699999999999818e+03 3.920699999999999741e-01
3.739890499999999975e+03 3.343699999999999818e+03 2.799300000000000122e-01
3.740192300000000159e+03 3.343699999999999818e+03 2.158599999999999963e-01
3.740492799999999988e+03 3.343699999999999818e+03 2.318199999999999983e-01
3.740794699999999921e+03 3.343699999999999818e+03 1.917800000000000060e-01
3.741096500000000106e+03 3.343699999999999818e+03 1.518299999999999927e-01
3.741396999999999935e+03 3.343699999999999818e+03 1.997299999999999909e-01
3.741698800000000119e+03 3.343699999999999818e+03 1.597899999999999876e-01
3.741999299999999948e+03 3.343699999999999818e+03 2.076199999999999990e-01
3.720110900000000129e+03 3.344003000000000156e+03 5.704999999999999655e-02
3.720157200000000103e+03 3.344003000000000156e+03 3.264999999999999847e-02
3.720602300000000014e+03 3.344003000000000156e+03 3.262999999999999928e-02
3.720904199999999946e+03 3.344003000000000156e+03 4.891000000000000208e-02
3.721206000000000131e+03 3.344003000000000156e+03 7.341999999999999915e-02
3.721506499999999960e+03 3.344003000000000156e+03 8.155999999999999361e-02
3.721808399999999892e+03 3.344003000000000156e+03 7.341000000000000303e-02
3.722110200000000077e+03 3.344003000000000156e+03 7.338999999999999690e-02
3.722410699999999906e+03 3.344003000000000156e+03 5.707999999999999879e-02
3.722712500000000091e+03 3.344003000000000156e+03 5.704999999999999655e-02
3.723014400000000023e+03 3.344003000000000156e+03 8.154000000000000137e-02
3.723314800000000105e+03 3.344003000000000156e+03 8.966000000000000358e-02
3.723616700000000037e+03 3.344003000000000156e+03 1.222300000000000053e-01
3.723917199999999866e+03 3.344003000000000156e+03 2.364100000000000090e-01
3.724219000000000051e+03 3.344003000000000156e+03 1.548299999999999954e-01
3.724520899999999983e+03 3.344003000000000156e+03 2.607999999999999763e-01
3.724821300000000065e+03 3.344003000000000156e+03 2.607499999999999818e-01
3.725123199999999997e+03 3.344003000000000156e+03 2.282200000000000062e-01
3.725425099999999929e+03 3.344003000000000156e+03 4.155400000000000205e-01
3.725725500000000011e+03 3.344003000000000156e+03 5.297300000000000342e-01
3.726027399999999943e+03 3.344003000000000156e+03 5.947299999999999809e-01
3.726329200000000128e+03 3.344003000000000156e+03 4.805599999999999872e-01
3.726629699999999957e+03 3.344003000000000156e+03 5.537999999999999590e-01
3.726931599999999889e+03 3.344003000000000156e+03 3.827099999999999946e-01
3.727233400000000074e+03 3.344003000000000156e+03 2.850199999999999956e-01
3.727533899999999903e+03 3.344003000000000156e+03 3.582699999999999774e-01
3.727835700000000088e+03 3.344003000000000156e+03 3.826899999999999746e-01
3.728137600000000020e+03 3.344003000000000156e+03 4.316200000000000037e-01
3.728438000000000102e+03 3.344003000000000156e+03 4.640400000000000080e-01
3.728739900000000034e+03 3.344003000000000156e+03 4.802000000000000157e-01
3.729041799999999967e+03 3.344003000000000156e+03 4.068499999999999894e-01
3.729342200000000048e+03 3.344003000000000156e+03 2.927799999999999847e-01
3.729644099999999980e+03 3.344003000000000156e+03 4.145800000000000041e-01
3.729944500000000062e+03 3.344003000000000156e+03 5.200900000000000523e-01
3.730246399999999994e+03 3.344003000000000156e+03 5.362200000000000299e-01
3.730548299999999927e+03 3.344003000000000156e+03 6.171799999999999509e-01
3.730848700000000008e+03 3.344003000000000156e+03 7.469799999999999773e-01
3.731150599999999940e+03 3.344003000000000156e+03 8.762999999999999678e-01
3.731452400000000125e+03 3.344003000000000156e+03 9.652800000000000269e-01
3.731752899999999954e+03 3.344003000000000156e+03 1.102689999999999948e+00
3.732054799999999886e+03 3.344003000000000156e+03 1.256170000000000009e+00
3.732356600000000071e+03 3.344003000000000156e+03 1.441880000000000051e+00
3.732657099999999900e+03 3.344003000000000156e+03 1.692309999999999981e+00
3.732958900000000085e+03 3.344003000000000156e+03 1.545649999999999968e+00
3.733260800000000017e+03 3.344003000000000156e+03 1.391599999999999948e+00
3.733561200000000099e+03 3.344003000000000156e+03 1.196309999999999985e+00
3.733863100000000031e+03 3.344003000000000156e+03 8.965899999999999981e-01
3.734164999999999964e+03 3.344003000000000156e+03 8.235299999999999843e-01
3.734465400000000045e+03 3.344003000000000156e+03 7.588099999999999845e-01
3.734767299999999977e+03 3.344003000000000156e+03 8.231300000000000283e-01
3.735069100000000162e+03 3.344003000000000156e+03 5.805000000000000160e-01
3.735369599999999991e+03 3.344003000000000156e+03 7.575399999999999912e-01
3.735671499999999924e+03 3.344003000000000156e+03 6.605199999999999960e-01
3.735971900000000005e+03 3.344003000000000156e+03 4.107399999999999940e-01
3.736273799999999937e+03 3.344003000000000156e+03 3.621300000000000074e-01
3.736575600000000122e+03 3.344003000000000156e+03 2.654400000000000093e-01
3.736876099999999951e+03 3.344003000000000156e+03 2.973799999999999777e-01
3.737177999999999884e+03 3.344003000000000156e+03 3.534599999999999964e-01
3.737479800000000068e+03 3.344003000000000156e+03 3.533499999999999974e-01
3.737780299999999897e+03 3.344003000000000156e+03 2.810000000000000275e-01
3.738082100000000082e+03 3.344003000000000156e+03 3.771999999999999797e-01
3.738384000000000015e+03 3.344003000000000156e+03 4.010000000000000231e-01
3.738684499999999844e+03 3.344003000000000156e+03 2.645899999999999919e-01
3.738986300000000028e+03 3.344003000000000156e+03 3.128000000000000225e-01
3.739288199999999961e+03 3.344003000000000156e+03 3.766999999999999793e-01
3.739588600000000042e+03 3.344003000000000156e+03 3.366100000000000203e-01
3.739890499999999975e+03 3.344003000000000156e+03 2.243499999999999939e-01
3.740192300000000159e+03 3.344003000000000156e+03 2.963999999999999968e-01
3.740492799999999988e+03 3.344003000000000156e+03 2.642200000000000104e-01
3.740794699999999921e+03 3.344003000000000156e+03 1.601400000000000046e-01
3.741096500000000106e+03 3.344003000000000156e+03 2.321499999999999952e-01
3.741396999999999935e+03 3.344003000000000156e+03 2.641100000000000114e-01
3.741698800000000119e+03 3.344003000000000156e+03 2.001499999999999946e-01
3.741999299999999948e+03 3.344003000000000156e+03 1.921100000000000030e-01
3.720110900000000129e+03 3.344300000000000182e+03 9.794999999999999540e-02
3.720157200000000103e+03 3.344300000000000182e+03 1.145100000000000007e-01
3.720602300000000014e+03 3.344300000000000182e+03 6.536999999999999755e-02
3.720904199999999946e+03 3.344300000000000182e+03 5.714999999999999941e-02
3.721206000000000131e+03 3.344300000000000182e+03 5.720999999999999697e-02
3.721506499999999960e+03 3.344300000000000182e+03 5.718999999999999778e-02
3.721808399999999892e+03 3.344300000000000182e+03 1.144000000000000017e-01
3.722110200000000077e+03 3.344300000000000182e+03 6.533999999999999531e-02
3.722410699999999906e+03 3.344300000000000182e+03 1.224999999999999978e-01
3.722712500000000091e+03 3.344300000000000182e+03 8.980000000000000482e-02
3.723014400000000023e+03 3.344300000000000182e+03 7.351000000000000589e-02
3.723314800000000105e+03 3.344300000000000182e+03 9.800000000000000377e-02
3.723616700000000037e+03 3.344300000000000182e+03 1.551500000000000101e-01
3.723917199999999866e+03 3.344300000000000182e+03 1.306400000000000061e-01
3.724219000000000051e+03 3.344300000000000182e+03 1.714400000000000091e-01
3.724520899999999983e+03 3.344300000000000182e+03 1.796099999999999919e-01
3.724821300000000065e+03 3.344300000000000182e+03 2.530200000000000227e-01
3.725123199999999997e+03 3.344300000000000182e+03 3.020300000000000207e-01
3.725425099999999929e+03 3.344300000000000182e+03 3.100600000000000023e-01
3.725725500000000011e+03 3.344300000000000182e+03 4.406499999999999861e-01
3.726027399999999943e+03 3.344300000000000182e+03 5.384700000000000042e-01
3.726329200000000128e+03 3.344300000000000182e+03 7.343199999999999728e-01
3.726629699999999957e+03 3.344300000000000182e+03 2.772800000000000264e-01
3.726931599999999889e+03 3.344300000000000182e+03 4.485700000000000243e-01
3.727233400000000074e+03 3.344300000000000182e+03 4.648100000000000009e-01
3.727533899999999903e+03 3.344300000000000182e+03 4.484799999999999898e-01
3.727835700000000088e+03 3.344300000000000182e+03 3.912300000000000222e-01
3.728137600000000020e+03 3.344300000000000182e+03 3.912200000000000122e-01
3.728438000000000102e+03 3.344300000000000182e+03 4.073700000000000099e-01
3.728739900000000034e+03 3.344300000000000182e+03 5.050299999999999789e-01
3.729041799999999967e+03 3.344300000000000182e+03 2.931699999999999862e-01
3.729342200000000048e+03 3.344300000000000182e+03 3.743900000000000006e-01
3.729644099999999980e+03 3.344300000000000182e+03 3.499399999999999733e-01
3.729944500000000062e+03 3.344300000000000182e+03 3.660700000000000065e-01
3.730246399999999994e+03 3.344300000000000182e+03 3.171999999999999820e-01
3.730548299999999927e+03 3.344300000000000182e+03 5.365299999999999514e-01
3.730848700000000008e+03 3.344300000000000182e+03 6.826299999999999590e-01
3.731150599999999940e+03 3.344300000000000182e+03 6.009400000000000297e-01
3.731452400000000125e+03 3.344300000000000182e+03 8.930599999999999650e-01
3.731752899999999954e+03 3.344300000000000182e+03 9.411899999999999711e-01
3.732054799999999886e+03 3.344300000000000182e+03 9.571399999999999908e-01
3.732356600000000071e+03 3.344300000000000182e+03 1.329460000000000086e+00
3.732657099999999900e+03 3.344300000000000182e+03 1.531309999999999949e+00
3.732958900000000085e+03 3.344300000000000182e+03 1.603169999999999984e+00
3.733260800000000017e+03 3.344300000000000182e+03 1.772590000000000110e+00
3.733561200000000099e+03 3.344300000000000182e+03 1.464180000000000037e+00
3.733863100000000031e+03 3.344300000000000182e+03 1.236890000000000045e+00
3.734164999999999964e+03 3.344300000000000182e+03 9.778099999999999570e-01
3.734465400000000045e+03 3.344300000000000182e+03 7.672600000000000531e-01
3.734767299999999977e+03 3.344300000000000182e+03 7.265800000000000036e-01
3.735069100000000162e+03 3.344300000000000182e+03 8.630100000000000549e-01
3.735369599999999991e+03 3.344300000000000182e+03 7.013800000000000034e-01
3.735671499999999924e+03 3.344300000000000182e+03 5.639300000000000423e-01
3.735971900000000005e+03 3.344300000000000182e+03 5.314900000000000180e-01
3.736273799999999937e+03 3.344300000000000182e+03 5.069799999999999862e-01
3.736575600000000122e+03 3.344300000000000182e+03 2.735600000000000254e-01
3.736876099999999951e+03 3.344300000000000182e+03 2.894599999999999951e-01
3.737177999999999884e+03 3.344300000000000182e+03 3.697699999999999876e-01
3.737479800000000068e+03 3.344300000000000182e+03 3.214500000000000135e-01
3.737780299999999897e+03 3.344300000000000182e+03 2.410100000000000020e-01
3.738082100000000082e+03 3.344300000000000182e+03 2.568900000000000072e-01
3.738384000000000015e+03 3.344300000000000182e+03 3.289900000000000047e-01
3.738684499999999844e+03 3.344300000000000182e+03 3.209600000000000231e-01
3.738986300000000028e+03 3.344300000000000182e+03 3.530099999999999905e-01
3.739288199999999961e+03 3.344300000000000182e+03 2.966300000000000048e-01
3.739588600000000042e+03 3.344300000000000182e+03 2.886000000000000232e-01
3.739890499999999975e+03 3.344300000000000182e+03 2.564299999999999913e-01
3.740192300000000159e+03 3.344300000000000182e+03 3.285699999999999732e-01
3.740492799999999988e+03 3.344300000000000182e+03 2.643699999999999939e-01
3.740794699999999921e+03 3.344300000000000182e+03 3.203199999999999936e-01
3.741096500000000106e+03 3.344300000000000182e+03 1.922099999999999920e-01
3.741396999999999935e+03 3.344300000000000182e+03 1.840600000000000014e-01
3.741698800000000119e+03 3.344300000000000182e+03 2.962400000000000033e-01
3.741999299999999948e+03 3.344300000000000182e+03 2.401200000000000001e-01
3.720110900000000129e+03 3.344599999999999909e+03 7.346999999999999365e-02
3.720157200000000103e+03 3.344599999999999909e+03 8.180999999999999384e-02
3.720602300000000014e+03 3.344599999999999909e+03 9.808999999999999664e-02
3.720904199999999946e+03 3.344599999999999909e+03 6.535000000000000531e-02
3.721206000000000131e+03 3.344599999999999909e+03 1.062899999999999956e-01
3.721506499999999960e+03 3.344599999999999909e+03 6.539999999999999980e-02
3.721808399999999892e+03 3.344599999999999909e+03 4.905000000000000332e-02
3.722110200000000077e+03 3.344599999999999909e+03 7.355000000000000426e-02
3.722410699999999906e+03 3.344599999999999909e+03 1.144000000000000017e-01
3.722712500000000091e+03 3.344599999999999909e+03 9.803000000000000602e-02
3.723014400000000023e+03 3.344599999999999909e+03 4.904000000000000026e-02
3.723314800000000105e+03 3.344599999999999909e+03 7.353999999999999426e-02
3.723616700000000037e+03 3.344599999999999909e+03 6.536000000000000143e-02
3.723917199999999866e+03 3.344599999999999909e+03 1.388900000000000134e-01
3.724219000000000051e+03 3.344599999999999909e+03 8.985999999999999543e-02
3.724520899999999983e+03 3.344599999999999909e+03 1.797400000000000109e-01
3.724821300000000065e+03 3.344599999999999909e+03 1.796699999999999964e-01
3.725123199999999997e+03 3.344599999999999909e+03 2.041999999999999926e-01
3.725425099999999929e+03 3.344599999999999909e+03 2.857899999999999885e-01
3.725725500000000011e+03 3.344599999999999909e+03 4.737000000000000099e-01
3.726027399999999943e+03 3.344599999999999909e+03 3.265799999999999814e-01
3.726329200000000128e+03 3.344599999999999909e+03 5.551199999999999468e-01
3.726629699999999957e+03 3.344599999999999909e+03 6.037400000000000544e-01
3.726931599999999889e+03 3.344599999999999909e+03 3.916399999999999881e-01
3.727233400000000074e+03 3.344599999999999909e+03 3.915699999999999736e-01
3.727533899999999903e+03 3.344599999999999909e+03 3.752900000000000125e-01
3.727835700000000088e+03 3.344599999999999909e+03 4.157500000000000084e-01
3.728137600000000020e+03 3.344599999999999909e+03 3.668100000000000249e-01
3.728438000000000102e+03 3.344599999999999909e+03 3.015100000000000002e-01
3.728739900000000034e+03 3.344599999999999909e+03 4.318799999999999861e-01
3.729041799999999967e+03 3.344599999999999909e+03 3.665900000000000269e-01
3.729342200000000048e+03 3.344599999999999909e+03 3.420000000000000262e-01
3.729644099999999980e+03 3.344599999999999909e+03 3.338800000000000101e-01
3.729944500000000062e+03 3.344599999999999909e+03 3.336899999999999866e-01
3.730246399999999994e+03 3.344599999999999909e+03 2.930099999999999927e-01
3.730548299999999927e+03 3.344599999999999909e+03 4.066299999999999915e-01
3.730848700000000008e+03 3.344599999999999909e+03 4.310300000000000242e-01
3.731150599999999940e+03 3.344599999999999909e+03 4.632800000000000251e-01
3.731452400000000125e+03 3.344599999999999909e+03 5.769100000000000339e-01
3.731752899999999954e+03 3.344599999999999909e+03 7.390900000000000247e-01
3.732054799999999886e+03 3.344599999999999909e+03 7.305800000000000072e-01
3.732356600000000071e+03 3.344599999999999909e+03 8.030300000000000216e-01
3.732657099999999900e+03 3.344599999999999909e+03 1.191689999999999916e+00
3.732958900000000085e+03 3.344599999999999909e+03 1.458299999999999930e+00
3.733260800000000017e+03 3.344599999999999909e+03 1.433619999999999894e+00
3.733561200000000099e+03 3.344599999999999909e+03 1.456839999999999913e+00
3.733863100000000031e+03 3.344599999999999909e+03 1.602370000000000072e+00
3.734164999999999964e+03 3.344599999999999909e+03 1.075560000000000072e+00
3.734465400000000045e+03 3.344599999999999909e+03 9.298199999999999799e-01
3.734767299999999977e+03 3.344599999999999909e+03 7.433100000000000263e-01
3.735069100000000162e+03 3.344599999999999909e+03 6.458800000000000097e-01
3.735369599999999991e+03 3.344599999999999909e+03 5.809699999999999864e-01
3.735671499999999924e+03 3.344599999999999909e+03 7.258799999999999697e-01
3.735971900000000005e+03 3.344599999999999909e+03 6.530099999999999794e-01
3.736273799999999937e+03 3.344599999999999909e+03 4.351499999999999813e-01
3.736575600000000122e+03 3.344599999999999909e+03 4.107500000000000040e-01
3.736876099999999951e+03 3.344599999999999909e+03 3.300100000000000255e-01
3.737177999999999884e+03 3.344599999999999909e+03 2.655100000000000238e-01
3.737479800000000068e+03 3.344599999999999909e+03 2.492800000000000016e-01
3.737780299999999897e+03 3.344599999999999909e+03 2.733400000000000274e-01
3.738082100000000082e+03 3.344599999999999909e+03 2.571399999999999797e-01
3.738384000000000015e+03 3.344599999999999909e+03 2.409799999999999998e-01
3.738684499999999844e+03 3.344599999999999909e+03 2.168100000000000027e-01
3.738986300000000028e+03 3.344599999999999909e+03 4.254999999999999893e-01
3.739288199999999961e+03 3.344599999999999909e+03 2.567800000000000082e-01
3.739588600000000042e+03 3.344599999999999909e+03 3.530499999999999750e-01
3.739890499999999975e+03 3.344599999999999909e+03 4.009900000000000131e-01
3.740192300000000159e+03 3.344599999999999909e+03 2.486899999999999944e-01
3.740492799999999988e+03 3.344599999999999909e+03 2.806600000000000206e-01
3.740794699999999921e+03 3.344599999999999909e+03 2.564699999999999758e-01
3.741096500000000106e+03 3.344599999999999909e+03 2.003500000000000003e-01
3.741396999999999935e+03 3.344599999999999909e+03 2.083500000000000074e-01
3.741698800000000119e+03 3.344599999999999909e+03 2.084100000000000119e-01
3.741999299999999948e+03 3.344599999999999909e+03 2.644599999999999729e-01
3.720110900000000129e+03 3.344900000000000091e+03 3.269999999999999990e-02
3.720157200000000103e+03 3.344900000000000091e+03 6.549000000000000654e-02
3.720602300000000014e+03 3.344900000000000091e+03 8.179000000000000159e-02
3.720904199999999946e+03 3.344900000000000091e+03 4.907000000000000250e-02
3.721206000000000131e+03 3.344900000000000091e+03 2.454999999999999891e-02
3.721506499999999960e+03 3.344900000000000091e+03 1.227000000000000035e-01
3.721808399999999892e+03 3.344900000000000091e+03 5.727999999999999758e-02
3.722110200000000077e+03 3.344900000000000091e+03 7.360999999999999488e-02
3.722410699999999906e+03 3.344900000000000091e+03 6.544999999999999429e-02
3.722712500000000091e+03 3.344900000000000091e+03 1.062799999999999995e-01
3.723014400000000023e+03 3.344900000000000091e+03 7.358000000000000651e-02
3.723314800000000105e+03 3.344900000000000091e+03 1.144300000000000039e-01
3.723616700000000037e+03 3.344900000000000091e+03 8.989999999999999380e-02
3.723917199999999866e+03 3.344900000000000091e+03 9.808999999999999664e-02
3.724219000000000051e+03 3.344900000000000091e+03 1.307300000000000129e-01
3.724520899999999983e+03 3.344900000000000091e+03 1.470899999999999985e-01
3.724821300000000065e+03 3.344900000000000091e+03 1.552000000000000046e-01
3.725123199999999997e+03 3.344900000000000091e+03 2.941699999999999871e-01
3.725425099999999929e+03 3.344900000000000091e+03 3.185799999999999743e-01
3.725725500000000011e+03 3.344900000000000091e+03 2.532300000000000106e-01
3.726027399999999943e+03 3.344900000000000091e+03 3.675200000000000133e-01
3.726329200000000128e+03 3.344900000000000091e+03 4.247500000000000164e-01
3.726629699999999957e+03 3.344900000000000091e+03 5.062699999999999978e-01
3.726931599999999889e+03 3.344900000000000091e+03 6.452599999999999447e-01
3.727233400000000074e+03 3.344900000000000091e+03 5.551300000000000123e-01
3.727533899999999903e+03 3.344900000000000091e+03 3.591400000000000148e-01
3.727835700000000088e+03 3.344900000000000091e+03 3.589999999999999858e-01
3.728137600000000020e+03 3.344900000000000091e+03 3.753400000000000070e-01
3.728438000000000102e+03 3.344900000000000091e+03 3.344500000000000250e-01
3.728739900000000034e+03 3.344900000000000091e+03 4.077999999999999958e-01
3.729041799999999967e+03 3.344900000000000091e+03 3.506199999999999872e-01
3.729342200000000048e+03 3.344900000000000091e+03 3.097199999999999953e-01
3.729644099999999980e+03 3.344900000000000091e+03 3.504800000000000137e-01
3.729944500000000062e+03 3.344900000000000091e+03 2.933499999999999996e-01
3.730246399999999994e+03 3.344900000000000091e+03 3.096099999999999963e-01
3.730548299999999927e+03 3.344900000000000091e+03 3.501099999999999768e-01
3.730848700000000008e+03 3.344900000000000091e+03 2.767800000000000260e-01
3.731150599999999940e+03 3.344900000000000091e+03 2.846899999999999986e-01
3.731452400000000125e+03 3.344900000000000091e+03 5.041799999999999615e-01
3.731752899999999954e+03 3.344900000000000091e+03 5.606900000000000217e-01
3.732054799999999886e+03 3.344900000000000091e+03 7.636800000000000255e-01
3.732356600000000071e+03 3.344900000000000091e+03 9.255499999999999838e-01
3.732657099999999900e+03 3.344900000000000091e+03 8.431499999999999551e-01
3.732958900000000085e+03 3.344900000000000091e+03 1.118230000000000057e+00
3.733260800000000017e+03 3.344900000000000091e+03 1.417990000000000084e+00
3.733561200000000099e+03 3.344900000000000091e+03 1.651329999999999965e+00
3.733863100000000031e+03 3.344900000000000091e+03 1.472639999999999949e+00
3.734164999999999964e+03 3.344900000000000091e+03 1.447510000000000074e+00
3.734465400000000045e+03 3.344900000000000091e+03 1.010450000000000070e+00
3.734767299999999977e+03 3.344900000000000091e+03 8.564899999999999736e-01
3.735069100000000162e+03 3.344900000000000091e+03 6.541299999999999892e-01
3.735369599999999991e+03 3.344900000000000091e+03 8.153099999999999792e-01
3.735671499999999924e+03 3.344900000000000091e+03 6.212299999999999489e-01
3.735971900000000005e+03 3.344900000000000091e+03 5.322099999999999609e-01
3.736273799999999937e+03 3.344900000000000091e+03 5.236399999999999944e-01
3.736575600000000122e+03 3.344900000000000091e+03 4.511000000000000010e-01
3.736876099999999951e+03 3.344900000000000091e+03 3.380900000000000016e-01
3.737177999999999884e+03 3.344900000000000091e+03 3.378999999999999782e-01
3.737479800000000068e+03 3.344900000000000091e+03 3.055700000000000083e-01
3.737780299999999897e+03 3.344900000000000091e+03 2.170799999999999952e-01
3.738082100000000082e+03 3.344900000000000091e+03 3.856800000000000228e-01
3.738384000000000015e+03 3.344900000000000091e+03 2.409600000000000075e-01
3.738684499999999844e+03 3.344900000000000091e+03 2.328399999999999914e-01
3.738986300000000028e+03 3.344900000000000091e+03 3.370900000000000007e-01
3.739288199999999961e+03 3.344900000000000091e+03 3.450400000000000134e-01
3.739588600000000042e+03 3.344900000000000091e+03 3.129399999999999959e-01
3.739890499999999975e+03 3.344900000000000091e+03 2.967899999999999983e-01
3.740192300000000159e+03 3.344900000000000091e+03 2.405299999999999938e-01
3.740492799999999988e+03 3.344900000000000091e+03 2.484899999999999887e-01
3.740794699999999921e+03 3.344900000000000091e+03 2.644099999999999784e-01
3.741096500000000106e+03 3.344900000000000091e+03 2.164000000000000090e-01
3.741396999999999935e+03 3.344900000000000091e+03 1.922699999999999965e-01
3.741698800000000119e+03 3.344900000000000091e+03 2.163299999999999945e-01
3.741999299999999948e+03 3.344900000000000091e+03 1.602200000000000013e-01
3.720110900000000129e+03 3.345199999999999818e+03 6.536999999999999755e-02
3.720157200000000103e+03 3.345199999999999818e+03 4.093000000000000110e-02
3.720602300000000014e+03 3.345199999999999818e+03 1.063500000000000001e-01
3.720904199999999946e+03 3.345199999999999818e+03 8.175000000000000322e-02
3.721206000000000131e+03 3.345199999999999818e+03 6.546000000000000429e-02
3.721506499999999960e+03 3.345199999999999818e+03 6.544999999999999429e-02
3.721808399999999892e+03 3.345199999999999818e+03 9.819999999999999563e-02
3.722110200000000077e+03 3.345199999999999818e+03 8.179000000000000159e-02
3.722410699999999906e+03 3.345199999999999818e+03 7.363000000000000100e-02
3.722712500000000091e+03 3.345199999999999818e+03 4.905999999999999944e-02
3.723014400000000023e+03 3.345199999999999818e+03 6.542000000000000592e-02
3.723314800000000105e+03 3.345199999999999818e+03 7.359999999999999876e-02
3.723616700000000037e+03 3.345199999999999818e+03 1.144499999999999962e-01
3.723917199999999866e+03 3.345199999999999818e+03 1.390099999999999947e-01
3.724219000000000051e+03 3.345199999999999818e+03 1.307899999999999896e-01
3.724520899999999983e+03 3.345199999999999818e+03 8.989999999999999380e-02
3.724821300000000065e+03 3.345199999999999818e+03 1.715899999999999925e-01
3.725123199999999997e+03 3.345199999999999818e+03 1.961199999999999888e-01
3.725425099999999929e+03 3.345199999999999818e+03 2.532699999999999951e-01
3.725725500000000011e+03 3.345199999999999818e+03 3.187900000000000178e-01
3.726027399999999943e+03 3.345199999999999818e+03 4.003900000000000237e-01
3.726329200000000128e+03 3.345199999999999818e+03 4.003900000000000237e-01
3.726629699999999957e+03 3.345199999999999818e+03 4.164800000000000169e-01
3.726931599999999889e+03 3.345199999999999818e+03 5.470699999999999452e-01
3.727233400000000074e+03 3.345199999999999818e+03 5.144300000000000539e-01
3.727533899999999903e+03 3.345199999999999818e+03 5.469300000000000272e-01
3.727835700000000088e+03 3.345199999999999818e+03 3.998300000000000187e-01
3.728137600000000020e+03 3.345199999999999818e+03 3.182599999999999874e-01
3.728438000000000102e+03 3.345199999999999818e+03 2.202399999999999913e-01
3.728739900000000034e+03 3.345199999999999818e+03 3.588500000000000023e-01
3.729041799999999967e+03 3.345199999999999818e+03 2.691299999999999804e-01
3.729342200000000048e+03 3.345199999999999818e+03 3.913300000000000112e-01
3.729644099999999980e+03 3.345199999999999818e+03 2.934100000000000041e-01
3.729944500000000062e+03 3.345199999999999818e+03 3.014999999999999902e-01
3.730246399999999994e+03 3.345199999999999818e+03 3.094999999999999973e-01
3.730548299999999927e+03 3.345199999999999818e+03 2.849900000000000211e-01
3.730848700000000008e+03 3.345199999999999818e+03 3.338400000000000256e-01
3.731150599999999940e+03 3.345199999999999818e+03 3.335799999999999876e-01
3.731452400000000125e+03 3.345199999999999818e+03 3.905699999999999728e-01
3.731752899999999954e+03 3.345199999999999818e+03 3.496000000000000218e-01
3.732054799999999886e+03 3.345199999999999818e+03 6.256000000000000449e-01
3.732356600000000071e+03 3.345199999999999818e+03 5.603000000000000203e-01
3.732657099999999900e+03 3.345199999999999818e+03 5.763599999999999834e-01
3.732958900000000085e+03 3.345199999999999818e+03 9.169399999999999773e-01
3.733260800000000017e+03 3.345199999999999818e+03 1.094940000000000024e+00
3.733561200000000099e+03 3.345199999999999818e+03 1.264569999999999972e+00
3.733863100000000031e+03 3.345199999999999818e+03 1.345239999999999991e+00
3.734164999999999964e+03 3.345199999999999818e+03 1.449480000000000102e+00
3.734465400000000045e+03 3.345199999999999818e+03 1.141389999999999905e+00
3.734767299999999977e+03 3.345199999999999818e+03 9.140899999999999581e-01
3.735069100000000162e+03 3.345199999999999818e+03 7.761400000000000521e-01
3.735369599999999991e+03 3.345199999999999818e+03 7.433300000000000463e-01
3.735671499999999924e+03 3.345199999999999818e+03 6.056000000000000272e-01
3.735971900000000005e+03 3.345199999999999818e+03 5.487900000000000000e-01
3.736273799999999937e+03 3.345199999999999818e+03 5.888700000000000045e-01
3.736575600000000122e+03 3.345199999999999818e+03 5.321000000000000174e-01
3.736876099999999951e+03 3.345199999999999818e+03 4.270100000000000007e-01
3.737177999999999884e+03 3.345199999999999818e+03 2.819499999999999784e-01
3.737479800000000068e+03 3.345199999999999818e+03 3.622799999999999909e-01
3.737780299999999897e+03 3.345199999999999818e+03 2.334299999999999986e-01
3.738082100000000082e+03 3.345199999999999818e+03 2.091500000000000026e-01
3.738384000000000015e+03 3.345199999999999818e+03 2.734599999999999809e-01
3.738684499999999844e+03 3.345199999999999818e+03 2.331199999999999939e-01
3.738986300000000028e+03 3.345199999999999818e+03 3.376299999999999857e-01
3.739288199999999961e+03 3.345199999999999818e+03 2.973199999999999732e-01
3.739588600000000042e+03 3.345199999999999818e+03 3.134799999999999809e-01
3.739890499999999975e+03 3.345199999999999818e+03 2.490400000000000114e-01
3.740192300000000159e+03 3.345199999999999818e+03 2.168799999999999895e-01
3.740492799999999988e+03 3.345199999999999818e+03 1.847199999999999953e-01
3.740794699999999921e+03 3.345199999999999818e+03 3.211899999999999755e-01
3.741096500000000106e+03 3.345199999999999818e+03 2.810799999999999965e-01
3.741396999999999935e+03 3.345199999999999818e+03 1.766099999999999892e-01
3.741698800000000119e+03 3.345199999999999818e+03 2.810199999999999920e-01
3.741999299999999948e+03 3.345199999999999818e+03 2.007200000000000095e-01
3.720110900000000129e+03 3.345500000000000000e+03 5.730999999999999983e-02
3.720157200000000103e+03 3.345500000000000000e+03 4.921999999999999986e-02
3.720602300000000014e+03 3.345500000000000000e+03 4.916999999999999843e-02
3.720904199999999946e+03 3.345500000000000000e+03 6.554000000000000103e-02
3.721206000000000131e+03 3.345500000000000000e+03 8.198999999999999344e-02
3.721506499999999960e+03 3.345500000000000000e+03 6.557000000000000328e-02
3.721808399999999892e+03 3.345500000000000000e+03 5.738000000000000045e-02
3.722110200000000077e+03 3.345500000000000000e+03 6.555999999999999328e-02
3.722410699999999906e+03 3.345500000000000000e+03 7.377000000000000224e-02
3.722712500000000091e+03 3.345500000000000000e+03 9.012000000000000566e-02
3.723014400000000023e+03 3.345500000000000000e+03 4.098999999999999866e-02
3.723314800000000105e+03 3.345500000000000000e+03 6.557000000000000328e-02
3.723616700000000037e+03 3.345500000000000000e+03 1.065399999999999958e-01
3.723917199999999866e+03 3.345500000000000000e+03 9.833000000000000074e-02
3.724219000000000051e+03 3.345500000000000000e+03 1.474499999999999977e-01
3.724520899999999983e+03 3.345500000000000000e+03 1.392899999999999971e-01
3.724821300000000065e+03 3.345500000000000000e+03 1.555700000000000138e-01
3.725123199999999997e+03 3.345500000000000000e+03 1.638100000000000112e-01
3.725425099999999929e+03 3.345500000000000000e+03 2.374999999999999889e-01
3.725725500000000011e+03 3.345500000000000000e+03 2.374799999999999967e-01
3.726027399999999943e+03 3.345500000000000000e+03 1.801399999999999946e-01
3.726329200000000128e+03 3.345500000000000000e+03 3.111099999999999977e-01
3.726629699999999957e+03 3.345500000000000000e+03 3.273699999999999943e-01
3.726931599999999889e+03 3.345500000000000000e+03 5.237100000000000088e-01
3.727233400000000074e+03 3.345500000000000000e+03 4.173100000000000143e-01
3.727533899999999903e+03 3.345500000000000000e+03 4.091099999999999737e-01
3.727835700000000088e+03 3.345500000000000000e+03 2.862999999999999989e-01
3.728137600000000020e+03 3.345500000000000000e+03 4.335200000000000164e-01
3.728438000000000102e+03 3.345500000000000000e+03 3.515900000000000136e-01
3.728739900000000034e+03 3.345500000000000000e+03 4.005199999999999871e-01
3.729041799999999967e+03 3.345500000000000000e+03 3.677799999999999958e-01
3.729342200000000048e+03 3.345500000000000000e+03 2.859200000000000075e-01
3.729644099999999980e+03 3.345500000000000000e+03 3.185200000000000253e-01
3.729944500000000062e+03 3.345500000000000000e+03 3.592400000000000038e-01
3.730246399999999994e+03 3.345500000000000000e+03 3.101800000000000113e-01
3.730548299999999927e+03 3.345500000000000000e+03 2.692399999999999793e-01
3.730848700000000008e+03 3.345500000000000000e+03 2.855099999999999860e-01
3.731150599999999940e+03 3.345500000000000000e+03 2.038000000000000089e-01
3.731452400000000125e+03 3.345500000000000000e+03 3.745600000000000041e-01
3.731752899999999954e+03 3.345500000000000000e+03 3.417499999999999982e-01
3.732054799999999886e+03 3.345500000000000000e+03 3.091200000000000059e-01
3.732356600000000071e+03 3.345500000000000000e+03 5.121099999999999541e-01
3.732657099999999900e+03 3.345500000000000000e+03 7.149699999999999944e-01
3.732958900000000085e+03 3.345500000000000000e+03 6.498500000000000387e-01
3.733260800000000017e+03 3.345500000000000000e+03 7.062199999999999589e-01
3.733561200000000099e+03 3.345500000000000000e+03 9.653500000000000414e-01
3.733863100000000031e+03 3.345500000000000000e+03 1.337650000000000006e+00
3.734164999999999964e+03 3.345500000000000000e+03 1.271959999999999980e+00
3.734465400000000045e+03 3.345500000000000000e+03 1.409030000000000005e+00
3.734767299999999977e+03 3.345500000000000000e+03 8.986100000000000199e-01
3.735069100000000162e+03 3.345500000000000000e+03 8.899700000000000388e-01
3.735369599999999991e+03 3.345500000000000000e+03 8.652400000000000091e-01
3.735671499999999924e+03 3.345500000000000000e+03 5.737200000000000077e-01
3.735971900000000005e+03 3.345500000000000000e+03 7.995600000000000485e-01
3.736273799999999937e+03 3.345500000000000000e+03 6.619099999999999984e-01
3.736575600000000122e+03 3.345500000000000000e+03 5.889699999999999935e-01
3.736876099999999951e+03 3.345500000000000000e+03 5.321700000000000319e-01
3.737177999999999884e+03 3.345500000000000000e+03 4.917799999999999949e-01
3.737479800000000068e+03 3.345500000000000000e+03 3.947800000000000198e-01
3.737780299999999897e+03 3.345500000000000000e+03 3.463899999999999757e-01
3.738082100000000082e+03 3.345500000000000000e+03 3.299900000000000055e-01
3.738384000000000015e+03 3.345500000000000000e+03 2.494800000000000073e-01
3.738684499999999844e+03 3.345500000000000000e+03 2.574600000000000222e-01
3.738986300000000028e+03 3.345500000000000000e+03 1.850400000000000100e-01
3.739288199999999961e+03 3.345500000000000000e+03 3.056499999999999773e-01
3.739588600000000042e+03 3.345500000000000000e+03 1.366999999999999882e-01
3.739890499999999975e+03 3.345500000000000000e+03 2.571800000000000197e-01
3.740192300000000159e+03 3.345500000000000000e+03 2.813200000000000145e-01
3.740492799999999988e+03 3.345500000000000000e+03 2.250199999999999978e-01
3.740794699999999921e+03 3.345500000000000000e+03 2.329400000000000082e-01
3.741096500000000106e+03 3.345500000000000000e+03 2.168700000000000072e-01
3.741396999999999935e+03 3.345500000000000000e+03 2.248799999999999966e-01
3.741698800000000119e+03 3.345500000000000000e+03 2.328900000000000137e-01
3.741999299999999948e+03 3.345500000000000000e+03 2.409199999999999953e-01
3.720110900000000129e+03 3.345800000000000182e+03 9.010999999999999566e-02
3.720157200000000103e+03 3.345800000000000182e+03 5.743000000000000188e-02
3.720602300000000014e+03 3.345800000000000182e+03 7.381000000000000061e-02
3.720904199999999946e+03 3.345800000000000182e+03 6.557999999999999940e-02
3.721206000000000131e+03 3.345800000000000182e+03 4.920999999999999680e-02
3.721506499999999960e+03 3.345800000000000182e+03 5.738999999999999657e-02
3.721808399999999892e+03 3.345800000000000182e+03 5.738999999999999657e-02
3.722110200000000077e+03 3.345800000000000182e+03 4.098000000000000254e-02
3.722410699999999906e+03 3.345800000000000182e+03 6.557000000000000328e-02
3.722712500000000091e+03 3.345800000000000182e+03 1.065299999999999997e-01
3.723014400000000023e+03 3.345800000000000182e+03 6.558999999999999553e-02
3.723314800000000105e+03 3.345800000000000182e+03 5.738000000000000045e-02
3.723616700000000037e+03 3.345800000000000182e+03 5.734999999999999820e-02
3.723917199999999866e+03 3.345800000000000182e+03 1.065299999999999997e-01
3.724219000000000051e+03 3.345800000000000182e+03 1.064999999999999974e-01
3.724520899999999983e+03 3.345800000000000182e+03 9.012000000000000566e-02
3.724821300000000065e+03 3.345800000000000182e+03 1.228400000000000047e-01
3.725123199999999997e+03 3.345800000000000182e+03 1.228299999999999947e-01
3.725425099999999929e+03 3.345800000000000182e+03 1.636700000000000099e-01
3.725725500000000011e+03 3.345800000000000182e+03 1.473200000000000065e-01
3.726027399999999943e+03 3.345800000000000182e+03 2.782100000000000128e-01
3.726329200000000128e+03 3.345800000000000182e+03 2.045700000000000018e-01
3.726629699999999957e+03 3.345800000000000182e+03 3.598000000000000087e-01
3.726931599999999889e+03 3.345800000000000182e+03 3.189299999999999913e-01
3.727233400000000074e+03 3.345800000000000182e+03 3.352299999999999724e-01
3.727533899999999903e+03 3.345800000000000182e+03 4.169999999999999818e-01
3.727835700000000088e+03 3.345800000000000182e+03 4.004800000000000026e-01
3.728137600000000020e+03 3.345800000000000182e+03 4.658599999999999963e-01
3.728438000000000102e+03 3.345800000000000182e+03 3.350199999999999845e-01
3.728739900000000034e+03 3.345800000000000182e+03 3.267999999999999794e-01
3.729041799999999967e+03 3.345800000000000182e+03 2.613599999999999812e-01
3.729342200000000048e+03 3.345800000000000182e+03 2.694400000000000128e-01
3.729644099999999980e+03 3.345800000000000182e+03 2.448799999999999866e-01
3.729944500000000062e+03 3.345800000000000182e+03 3.182900000000000174e-01
3.730246399999999994e+03 3.345800000000000182e+03 3.017599999999999727e-01
3.730548299999999927e+03 3.345800000000000182e+03 2.935400000000000231e-01
3.730848700000000008e+03 3.345800000000000182e+03 2.526800000000000157e-01
3.731150599999999940e+03 3.345800000000000182e+03 2.606499999999999928e-01
3.731452400000000125e+03 3.345800000000000182e+03 2.361600000000000088e-01
3.731752899999999954e+03 3.345800000000000182e+03 1.953100000000000114e-01
3.732054799999999886e+03 3.345800000000000182e+03 3.580300000000000149e-01
3.732356600000000071e+03 3.345800000000000182e+03 3.739100000000000201e-01
3.732657099999999900e+03 3.345800000000000182e+03 4.470500000000000029e-01
3.732958900000000085e+03 3.345800000000000182e+03 4.468699999999999894e-01
3.733260800000000017e+03 3.345800000000000182e+03 6.334199999999999831e-01
3.733561200000000099e+03 3.345800000000000182e+03 7.869000000000000439e-01
3.733863100000000031e+03 3.345800000000000182e+03 1.135629999999999917e+00
3.734164999999999964e+03 3.345800000000000182e+03 1.215750000000000108e+00
3.734465400000000045e+03 3.345800000000000182e+03 9.723500000000000476e-01
3.734767299999999977e+03 3.345800000000000182e+03 1.198520000000000030e+00
3.735069100000000162e+03 3.345800000000000182e+03 9.873899999999999899e-01
3.735369599999999991e+03 3.345800000000000182e+03 7.441200000000000037e-01
3.735671499999999924e+03 3.345800000000000182e+03 6.870600000000000041e-01
3.735971900000000005e+03 3.345800000000000182e+03 7.190999999999999615e-01
3.736273799999999937e+03 3.345800000000000182e+03 5.571099999999999941e-01
3.736575600000000122e+03 3.345800000000000182e+03 4.922300000000000009e-01
3.736876099999999951e+03 3.345800000000000182e+03 6.128200000000000314e-01
3.737177999999999884e+03 3.345800000000000182e+03 4.433599999999999763e-01
3.737479800000000068e+03 3.345800000000000182e+03 4.028999999999999804e-01
3.737780299999999897e+03 3.345800000000000182e+03 4.026299999999999879e-01
3.738082100000000082e+03 3.345800000000000182e+03 3.058199999999999807e-01
3.738384000000000015e+03 3.345800000000000182e+03 4.103499999999999925e-01
3.738684499999999844e+03 3.345800000000000182e+03 2.412499999999999922e-01
3.738986300000000028e+03 3.345800000000000182e+03 2.412799999999999945e-01
3.739288199999999961e+03 3.345800000000000182e+03 3.296399999999999886e-01
3.739588600000000042e+03 3.345800000000000182e+03 2.734500000000000264e-01
3.739890499999999975e+03 3.345800000000000182e+03 1.688199999999999978e-01
3.740192300000000159e+03 3.345800000000000182e+03 2.411200000000000010e-01
3.740492799999999988e+03 3.345800000000000182e+03 2.973100000000000187e-01
3.740794699999999921e+03 3.345800000000000182e+03 3.050899999999999723e-01
3.741096500000000106e+03 3.345800000000000182e+03 2.730500000000000149e-01
3.741396999999999935e+03 3.345800000000000182e+03 2.247699999999999976e-01
3.741698800000000119e+03 3.345800000000000182e+03 2.087100000000000066e-01
3.741999299999999948e+03 3.345800000000000182e+03 1.926400000000000057e-01
3.720110900000000129e+03 3.346103000000000065e+03 3.275000000000000133e-02
3.720157200000000103e+03 3.346103000000000065e+03 5.741999999999999882e-02
3.720602300000000014e+03 3.346103000000000065e+03 6.557999999999999940e-02
3.720904199999999946e+03 3.346103000000000065e+03 4.916000000000000231e-02
3.721206000000000131e+03 3.346103000000000065e+03 7.377999999999999836e-02
3.721506499999999960e+03 3.346103000000000065e+03 6.557000000000000328e-02
3.721808399999999892e+03 3.346103000000000065e+03 9.017999999999999627e-02
3.722110200000000077e+03 3.346103000000000065e+03 6.554999999999999716e-02
3.722410699999999906e+03 3.346103000000000065e+03 4.918000000000000149e-02
3.722712500000000091e+03 3.346103000000000065e+03 1.064800000000000052e-01
3.723014400000000023e+03 3.346103000000000065e+03 9.013000000000000178e-02
3.723314800000000105e+03 3.346103000000000065e+03 1.147100000000000064e-01
3.723616700000000037e+03 3.346103000000000065e+03 7.373000000000000387e-02
3.723917199999999866e+03 3.346103000000000065e+03 9.013999999999999790e-02
3.724219000000000051e+03 3.346103000000000065e+03 6.553000000000000491e-02
3.724520899999999983e+03 3.346103000000000065e+03 1.146999999999999964e-01
3.724821300000000065e+03 3.346103000000000065e+03 8.190999999999999670e-02
3.725123199999999997e+03 3.346103000000000065e+03 1.228500000000000009e-01
3.725425099999999929e+03 3.346103000000000065e+03 1.801699999999999968e-01
3.725725500000000011e+03 3.346103000000000065e+03 2.047700000000000076e-01
3.726027399999999943e+03 3.346103000000000065e+03 1.965300000000000102e-01
3.726329200000000128e+03 3.346103000000000065e+03 1.884000000000000119e-01
3.726629699999999957e+03 3.346103000000000065e+03 1.637599999999999889e-01
3.726931599999999889e+03 3.346103000000000065e+03 2.702499999999999902e-01
3.727233400000000074e+03 3.346103000000000065e+03 3.930199999999999805e-01
3.727533899999999903e+03 3.346103000000000065e+03 3.357899999999999774e-01
3.727835700000000088e+03 3.346103000000000065e+03 4.338799999999999879e-01
3.728137600000000020e+03 3.346103000000000065e+03 4.255800000000000138e-01
3.728438000000000102e+03 3.346103000000000065e+03 3.600900000000000212e-01
3.728739900000000034e+03 3.346103000000000065e+03 3.763900000000000023e-01
3.729041799999999967e+03 3.346103000000000065e+03 2.126099999999999934e-01
3.729342200000000048e+03 3.346103000000000065e+03 3.433100000000000041e-01
3.729644099999999980e+03 3.346103000000000065e+03 2.043200000000000016e-01
3.729944500000000062e+03 3.346103000000000065e+03 3.185999999999999943e-01
3.730246399999999994e+03 3.346103000000000065e+03 2.450700000000000101e-01
3.730548299999999927e+03 3.346103000000000065e+03 2.939599999999999991e-01
3.730848700000000008e+03 3.346103000000000065e+03 2.449099999999999888e-01
3.731150599999999940e+03 3.346103000000000065e+03 3.100899999999999768e-01
3.731452400000000125e+03 3.346103000000000065e+03 2.283799999999999997e-01
3.731752899999999954e+03 3.346103000000000065e+03 2.120100000000000040e-01
3.732054799999999886e+03 3.346103000000000065e+03 2.037200000000000122e-01
3.732356600000000071e+03 3.346103000000000065e+03 3.665700000000000069e-01
3.732657099999999900e+03 3.346103000000000065e+03 3.094799999999999773e-01
3.732958900000000085e+03 3.346103000000000065e+03 4.069300000000000139e-01
3.733260800000000017e+03 3.346103000000000065e+03 5.938900000000000290e-01
3.733561200000000099e+03 3.346103000000000065e+03 5.283700000000000063e-01
3.733863100000000031e+03 3.346103000000000065e+03 9.017800000000000260e-01
3.734164999999999964e+03 3.346103000000000065e+03 9.015400000000000080e-01
3.734465400000000045e+03 3.346103000000000065e+03 1.103639999999999954e+00
3.734767299999999977e+03 3.346103000000000065e+03 1.192329999999999890e+00
3.735069100000000162e+03 3.346103000000000065e+03 1.086119999999999974e+00
3.735369599999999991e+03 3.346103000000000065e+03 9.720199999999999951e-01
3.735671499999999924e+03 3.346103000000000065e+03 7.609700000000000353e-01
3.735971900000000005e+03 3.346103000000000065e+03 7.687300000000000244e-01
3.736273799999999937e+03 3.346103000000000065e+03 5.257100000000000106e-01
3.736575600000000122e+03 3.346103000000000065e+03 6.384199999999999875e-01
3.736876099999999951e+03 3.346103000000000065e+03 4.926800000000000068e-01
3.737177999999999884e+03 3.346103000000000065e+03 5.813399999999999679e-01
3.737479800000000068e+03 3.346103000000000065e+03 4.357599999999999807e-01
3.737780299999999897e+03 3.346103000000000065e+03 3.388300000000000201e-01
3.738082100000000082e+03 3.346103000000000065e+03 3.627699999999999814e-01
3.738384000000000015e+03 3.346103000000000065e+03 2.820900000000000074e-01
3.738684499999999844e+03 3.346103000000000065e+03 2.255900000000000127e-01
3.738986300000000028e+03 3.346103000000000065e+03 2.336399999999999866e-01
3.739288199999999961e+03 3.346103000000000065e+03 3.060399999999999787e-01
3.739588600000000042e+03 3.346103000000000065e+03 2.334900000000000031e-01
3.739890499999999975e+03 3.346103000000000065e+03 2.575799999999999756e-01
3.740192300000000159e+03 3.346103000000000065e+03 2.977400000000000047e-01
3.740492799999999988e+03 3.346103000000000065e+03 2.011499999999999955e-01
3.740794699999999921e+03 3.346103000000000065e+03 2.814599999999999880e-01
3.741096500000000106e+03 3.346103000000000065e+03 3.539100000000000024e-01
3.741396999999999935e+03 3.346103000000000065e+03 2.170900000000000052e-01
3.741698800000000119e+03 3.346103000000000065e+03 2.010000000000000120e-01
3.741999299999999948e+03 3.346103000000000065e+03 1.849300000000000110e-01
3.720110900000000129e+03 3.346397500000000036e+03 6.562999999999999390e-02
3.720157200000000103e+03 3.346397500000000036e+03 7.395999999999999797e-02
3.720602300000000014e+03 3.346397500000000036e+03 4.927000000000000129e-02
3.720904199999999946e+03 3.346397500000000036e+03 9.848999999999999422e-02
3.721206000000000131e+03 3.346397500000000036e+03 1.643000000000000016e-02
3.721506499999999960e+03 3.346397500000000036e+03 9.032999999999999363e-02
3.721808399999999892e+03 3.346397500000000036e+03 1.067700000000000038e-01
3.722110200000000077e+03 3.346397500000000036e+03 8.210000000000000631e-02
3.722410699999999906e+03 3.346397500000000036e+03 4.104000000000000009e-02
3.722712500000000091e+03 3.346397500000000036e+03 4.921999999999999986e-02
3.723014400000000023e+03 3.346397500000000036e+03 5.741999999999999882e-02
3.723314800000000105e+03 3.346397500000000036e+03 7.377000000000000224e-02
3.723616700000000037e+03 3.346397500000000036e+03 4.918999999999999762e-02
3.723917199999999866e+03 3.346397500000000036e+03 7.377000000000000224e-02
3.724219000000000051e+03 3.346397500000000036e+03 4.918000000000000149e-02
3.724520899999999983e+03 3.346397500000000036e+03 1.393099999999999894e-01
3.724821300000000065e+03 3.346397500000000036e+03 1.064999999999999974e-01
3.725123199999999997e+03 3.346397500000000036e+03 9.009999999999999953e-02
3.725425099999999929e+03 3.346397500000000036e+03 1.637699999999999989e-01
3.725725500000000011e+03 3.346397500000000036e+03 1.473599999999999910e-01
3.726027399999999943e+03 3.346397500000000036e+03 2.127900000000000069e-01
3.726329200000000128e+03 3.346397500000000036e+03 2.700199999999999823e-01
3.726629699999999957e+03 3.346397500000000036e+03 1.881299999999999917e-01
3.726931599999999889e+03 3.346397500000000036e+03 2.372100000000000042e-01
3.727233400000000074e+03 3.346397500000000036e+03 2.780699999999999839e-01
3.727533899999999903e+03 3.346397500000000036e+03 3.107199999999999962e-01
3.727835700000000088e+03 3.346397500000000036e+03 3.188300000000000023e-01
3.728137600000000020e+03 3.346397500000000036e+03 3.843300000000000050e-01
3.728438000000000102e+03 3.346397500000000036e+03 4.250499999999999834e-01
3.728739900000000034e+03 3.346397500000000036e+03 2.778999999999999804e-01
3.729041799999999967e+03 3.346397500000000036e+03 3.513700000000000156e-01
3.729342200000000048e+03 3.346397500000000036e+03 2.777800000000000269e-01
3.729644099999999980e+03 3.346397500000000036e+03 1.878499999999999892e-01
3.729944500000000062e+03 3.346397500000000036e+03 1.633000000000000007e-01
3.730246399999999994e+03 3.346397500000000036e+03 1.795700000000000074e-01
3.730548299999999927e+03 3.346397500000000036e+03 1.957800000000000096e-01
3.730848700000000008e+03 3.346397500000000036e+03 2.773100000000000009e-01
3.731150599999999940e+03 3.346397500000000036e+03 2.445100000000000051e-01
3.731452400000000125e+03 3.346397500000000036e+03 2.037200000000000122e-01
3.731752899999999954e+03 3.346397500000000036e+03 2.117700000000000138e-01
3.732054799999999886e+03 3.346397500000000036e+03 2.361399999999999888e-01
3.732356600000000071e+03 3.346397500000000036e+03 2.359999999999999876e-01
3.732657099999999900e+03 3.346397500000000036e+03 2.683900000000000174e-01
3.732958900000000085e+03 3.346397500000000036e+03 4.145099999999999896e-01
3.733260800000000017e+03 3.346397500000000036e+03 4.063100000000000045e-01
3.733561200000000099e+03 3.346397500000000036e+03 3.734600000000000142e-01
3.733863100000000031e+03 3.346397500000000036e+03 5.275300000000000544e-01
3.734164999999999964e+03 3.346397500000000036e+03 6.732200000000000406e-01
3.734465400000000045e+03 3.346397500000000036e+03 7.297200000000000353e-01
3.734767299999999977e+03 3.346397500000000036e+03 9.560699999999999754e-01
3.735069100000000162e+03 3.346397500000000036e+03 1.036440000000000028e+00
3.735369599999999991e+03 3.346397500000000036e+03 9.711199999999999832e-01
3.735671499999999924e+03 3.346397500000000036e+03 8.896199999999999664e-01
3.735971900000000005e+03 3.346397500000000036e+03 6.630200000000000538e-01
3.736273799999999937e+03 3.346397500000000036e+03 5.574999999999999956e-01
3.736575600000000122e+03 3.346397500000000036e+03 5.410099999999999909e-01
3.736876099999999951e+03 3.346397500000000036e+03 4.761299999999999977e-01
3.737177999999999884e+03 3.346397500000000036e+03 6.131199999999999983e-01
3.737479800000000068e+03 3.346397500000000036e+03 4.757700000000000262e-01
3.737780299999999897e+03 3.346397500000000036e+03 3.627400000000000069e-01
3.738082100000000082e+03 3.346397500000000036e+03 2.981199999999999961e-01
3.738384000000000015e+03 3.346397500000000036e+03 2.658099999999999907e-01
3.738684499999999844e+03 3.346397500000000036e+03 2.254899999999999960e-01
3.738986300000000028e+03 3.346397500000000036e+03 2.173499999999999877e-01
3.739288199999999961e+03 3.346397500000000036e+03 2.252899999999999903e-01
3.739588600000000042e+03 3.346397500000000036e+03 2.333500000000000019e-01
3.739890499999999975e+03 3.346397500000000036e+03 2.171800000000000119e-01
3.740192300000000159e+03 3.346397500000000036e+03 2.091500000000000026e-01
3.740492799999999988e+03 3.346397500000000036e+03 1.769600000000000062e-01
3.740794699999999921e+03 3.346397500000000036e+03 2.894700000000000051e-01
3.741096500000000106e+03 3.346397500000000036e+03 2.813999999999999835e-01
3.741396999999999935e+03 3.346397500000000036e+03 2.411399999999999932e-01
3.741698800000000119e+03 3.346397500000000036e+03 1.848200000000000121e-01
3.741999299999999948e+03 3.346397500000000036e+03 3.455199999999999938e-01
3.720110900000000129e+03 3.346699999999999818e+03 7.374999999999999611e-02
3.720157200000000103e+03 3.346699999999999818e+03 7.384999999999999898e-02
3.720602300000000014e+03 3.346699999999999818e+03 1.147900000000000031e-01
3.720904199999999946e+03 3.346699999999999818e+03 1.065500000000000058e-01
3.721206000000000131e+03 3.346699999999999818e+03 4.102000000000000091e-02
3.721506499999999960e+03 3.346699999999999818e+03 8.197999999999999732e-02
3.721808399999999892e+03 3.346699999999999818e+03 5.741000000000000270e-02
3.722110200000000077e+03 3.346699999999999818e+03 4.918999999999999762e-02
3.722410699999999906e+03 3.346699999999999818e+03 1.065799999999999942e-01
3.722712500000000091e+03 3.346699999999999818e+03 8.194999999999999507e-02
3.723014400000000023e+03 3.346699999999999818e+03 9.836000000000000298e-02
3.723314800000000105e+03 3.346699999999999818e+03 5.738000000000000045e-02
3.723616700000000037e+03 3.346699999999999818e+03 9.013000000000000178e-02
3.723917199999999866e+03 3.346699999999999818e+03 5.736999999999999739e-02
3.724219000000000051e+03 3.346699999999999818e+03 1.310999999999999943e-01
3.724520899999999983e+03 3.346699999999999818e+03 1.147299999999999986e-01
3.724821300000000065e+03 3.346699999999999818e+03 1.720800000000000107e-01
3.725123199999999997e+03 3.346699999999999818e+03 9.013999999999999790e-02
3.725425099999999929e+03 3.346699999999999818e+03 1.065299999999999997e-01
3.725725500000000011e+03 3.346699999999999818e+03 7.374999999999999611e-02
3.726027399999999943e+03 3.346699999999999818e+03 1.474499999999999977e-01
3.726329200000000128e+03 3.346699999999999818e+03 1.474499999999999977e-01
3.726629699999999957e+03 3.346699999999999818e+03 1.556099999999999983e-01
3.726931599999999889e+03 3.346699999999999818e+03 1.310699999999999921e-01
3.727233400000000074e+03 3.346699999999999818e+03 1.555999999999999883e-01
3.727533899999999903e+03 3.346699999999999818e+03 3.112099999999999866e-01
3.727835700000000088e+03 3.346699999999999818e+03 2.619299999999999962e-01
3.728137600000000020e+03 3.346699999999999818e+03 2.537699999999999956e-01
3.728438000000000102e+03 3.346699999999999818e+03 4.256400000000000183e-01
3.728739900000000034e+03 3.346699999999999818e+03 3.028500000000000081e-01
3.729041799999999967e+03 3.346699999999999818e+03 3.354300000000000059e-01
3.729342200000000048e+03 3.346699999999999818e+03 2.453200000000000103e-01
3.729644099999999980e+03 3.346699999999999818e+03 3.188699999999999868e-01
3.729944500000000062e+03 3.346699999999999818e+03 2.288999999999999924e-01
3.730246399999999994e+03 3.346699999999999818e+03 2.042799999999999894e-01
3.730548299999999927e+03 3.346699999999999818e+03 1.960500000000000020e-01
3.730848700000000008e+03 3.346699999999999818e+03 2.286999999999999866e-01
3.731150599999999940e+03 3.346699999999999818e+03 2.041000000000000036e-01
3.731452400000000125e+03 3.346699999999999818e+03 1.958799999999999986e-01
3.731752899999999954e+03 3.346699999999999818e+03 2.447100000000000108e-01
3.732054799999999886e+03 3.346699999999999818e+03 2.038500000000000034e-01
3.732356600000000071e+03 3.346699999999999818e+03 1.873700000000000088e-01
3.732657099999999900e+03 3.346699999999999818e+03 2.117499999999999938e-01
3.732958900000000085e+03 3.346699999999999818e+03 2.035099999999999965e-01
3.733260800000000017e+03 3.346699999999999818e+03 3.825399999999999912e-01
3.733561200000000099e+03 3.346699999999999818e+03 3.742400000000000171e-01
3.733863100000000031e+03 3.346699999999999818e+03 4.633599999999999941e-01
3.734164999999999964e+03 3.346699999999999818e+03 5.850699999999999790e-01
3.734465400000000045e+03 3.346699999999999818e+03 5.766900000000000359e-01
3.734767299999999977e+03 3.346699999999999818e+03 5.681899999999999729e-01
3.735069100000000162e+03 3.346699999999999818e+03 1.005390000000000006e+00
3.735369599999999991e+03 3.346699999999999818e+03 8.996100000000000207e-01
3.735671499999999924e+03 3.346699999999999818e+03 1.077369999999999939e+00
3.735971900000000005e+03 3.346699999999999818e+03 9.313200000000000367e-01
3.736273799999999937e+03 3.346699999999999818e+03 6.474400000000000155e-01
3.736575600000000122e+03 3.346699999999999818e+03 4.611000000000000099e-01
3.736876099999999951e+03 3.346699999999999818e+03 4.771000000000000241e-01
3.737177999999999884e+03 3.346699999999999818e+03 3.716999999999999749e-01
3.737479800000000068e+03 3.346699999999999818e+03 5.087899999999999645e-01
3.737780299999999897e+03 3.346699999999999818e+03 4.360999999999999877e-01
3.738082100000000082e+03 3.346699999999999818e+03 2.743399999999999728e-01
3.738384000000000015e+03 3.346699999999999818e+03 3.872999999999999776e-01
3.738684499999999844e+03 3.346699999999999818e+03 2.742100000000000093e-01
3.738986300000000028e+03 3.346699999999999818e+03 3.468300000000000272e-01
3.739288199999999961e+03 3.346699999999999818e+03 2.257800000000000085e-01
3.739588600000000042e+03 3.346699999999999818e+03 2.257599999999999885e-01
3.739890499999999975e+03 3.346699999999999818e+03 2.579600000000000226e-01
3.740192300000000159e+03 3.346699999999999818e+03 2.014499999999999902e-01
3.740492799999999988e+03 3.346699999999999818e+03 2.094100000000000128e-01
3.740794699999999921e+03 3.346699999999999818e+03 2.335399999999999976e-01
3.741096500000000106e+03 3.346699999999999818e+03 2.416099999999999914e-01
3.741396999999999935e+03 3.346699999999999818e+03 2.092700000000000116e-01
3.741698800000000119e+03 3.346699999999999818e+03 2.737800000000000233e-01
3.741999299999999948e+03 3.346699999999999818e+03 2.576600000000000001e-01
3.720110900000000129e+03 3.347000000000000000e+03 9.851000000000000034e-02
3.720157200000000103e+03 3.347000000000000000e+03 8.223999999999999366e-02
3.720602300000000014e+03 3.347000000000000000e+03 9.862999999999999545e-02
3.720904199999999946e+03 3.347000000000000000e+03 6.568999999999999839e-02
3.721206000000000131e+03 3.347000000000000000e+03 5.754000000000000087e-02
3.721506499999999960e+03 3.347000000000000000e+03 8.218999999999999917e-02
3.721808399999999892e+03 3.347000000000000000e+03 7.395999999999999797e-02
3.722110200000000077e+03 3.347000000000000000e+03 8.214000000000000468e-02
3.722410699999999906e+03 3.347000000000000000e+03 9.857000000000000484e-02
3.722712500000000091e+03 3.347000000000000000e+03 7.387000000000000510e-02
3.723014400000000023e+03 3.347000000000000000e+03 8.212999999999999468e-02
3.723314800000000105e+03 3.347000000000000000e+03 9.848999999999999422e-02
3.723616700000000037e+03 3.347000000000000000e+03 7.384000000000000286e-02
3.723917199999999866e+03 3.347000000000000000e+03 3.282999999999999807e-02
3.724219000000000051e+03 3.347000000000000000e+03 1.066799999999999971e-01
3.724520899999999983e+03 3.347000000000000000e+03 7.384999999999999898e-02
3.724821300000000065e+03 3.347000000000000000e+03 1.065900000000000042e-01
3.725123199999999997e+03 3.347000000000000000e+03 1.148099999999999954e-01
3.725425099999999929e+03 3.347000000000000000e+03 9.836999999999999911e-02
3.725725500000000011e+03 3.347000000000000000e+03 1.229399999999999937e-01
3.726027399999999943e+03 3.347000000000000000e+03 9.013000000000000178e-02
3.726329200000000128e+03 3.347000000000000000e+03 1.720899999999999930e-01
3.726629699999999957e+03 3.347000000000000000e+03 1.638499999999999956e-01
3.726931599999999889e+03 3.347000000000000000e+03 1.556899999999999951e-01
3.727233400000000074e+03 3.347000000000000000e+03 1.966700000000000115e-01
3.727533899999999903e+03 3.347000000000000000e+03 2.294700000000000073e-01
3.727835700000000088e+03 3.347000000000000000e+03 2.620999999999999996e-01
3.728137600000000020e+03 3.347000000000000000e+03 2.048000000000000098e-01
3.728438000000000102e+03 3.347000000000000000e+03 2.619799999999999907e-01
3.728739900000000034e+03 3.347000000000000000e+03 3.766399999999999748e-01
3.729041799999999967e+03 3.347000000000000000e+03 4.665400000000000102e-01
3.729342200000000048e+03 3.347000000000000000e+03 3.109399999999999942e-01
3.729644099999999980e+03 3.347000000000000000e+03 3.435199999999999920e-01
3.729944500000000062e+03 3.347000000000000000e+03 2.534500000000000086e-01
3.730246399999999994e+03 3.347000000000000000e+03 2.370700000000000029e-01
3.730548299999999927e+03 3.347000000000000000e+03 2.206100000000000005e-01
3.730848700000000008e+03 3.347000000000000000e+03 1.960300000000000098e-01
3.731150599999999940e+03 3.347000000000000000e+03 2.611999999999999877e-01
3.731452400000000125e+03 3.347000000000000000e+03 1.877699999999999925e-01
3.731752899999999954e+03 3.347000000000000000e+03 1.957699999999999996e-01
3.732054799999999886e+03 3.347000000000000000e+03 1.712400000000000033e-01
3.732356600000000071e+03 3.347000000000000000e+03 2.200999999999999901e-01
3.732657099999999900e+03 3.347000000000000000e+03 2.363099999999999923e-01
3.732958900000000085e+03 3.347000000000000000e+03 2.850800000000000001e-01
3.733260800000000017e+03 3.347000000000000000e+03 2.279200000000000115e-01
3.733561200000000099e+03 3.347000000000000000e+03 2.765900000000000025e-01
3.733863100000000031e+03 3.347000000000000000e+03 3.820999999999999952e-01
3.734164999999999964e+03 3.347000000000000000e+03 4.306900000000000173e-01
3.734465400000000045e+03 3.347000000000000000e+03 4.792399999999999993e-01
3.734767299999999977e+03 3.347000000000000000e+03 8.524500000000000410e-01
3.735069100000000162e+03 3.347000000000000000e+03 7.544699999999999740e-01
3.735369599999999991e+03 3.347000000000000000e+03 8.433100000000000041e-01
3.735671499999999924e+03 3.347000000000000000e+03 8.749900000000000455e-01
3.735971900000000005e+03 3.347000000000000000e+03 9.638400000000000301e-01
3.736273799999999937e+03 3.347000000000000000e+03 7.608599999999999808e-01
3.736575600000000122e+03 3.347000000000000000e+03 7.442400000000000126e-01
3.736876099999999951e+03 3.347000000000000000e+03 5.416600000000000303e-01
3.737177999999999884e+03 3.347000000000000000e+03 5.496799999999999464e-01
3.737479800000000068e+03 3.347000000000000000e+03 5.090599999999999570e-01
3.737780299999999897e+03 3.347000000000000000e+03 5.412200000000000344e-01
3.738082100000000082e+03 3.347000000000000000e+03 4.845499999999999807e-01
3.738384000000000015e+03 3.347000000000000000e+03 4.115900000000000114e-01
3.738684499999999844e+03 3.347000000000000000e+03 3.953200000000000047e-01
3.738986300000000028e+03 3.347000000000000000e+03 3.145800000000000263e-01
3.739288199999999961e+03 3.347000000000000000e+03 2.177000000000000046e-01
3.739588600000000042e+03 3.347000000000000000e+03 2.096099999999999908e-01
3.739890499999999975e+03 3.347000000000000000e+03 2.498400000000000065e-01
3.740192300000000159e+03 3.347000000000000000e+03 2.095200000000000118e-01
3.740492799999999988e+03 3.347000000000000000e+03 2.094799999999999995e-01
3.740794699999999921e+03 3.347000000000000000e+03 1.691900000000000071e-01
3.741096500000000106e+03 3.347000000000000000e+03 1.610900000000000110e-01
3.741396999999999935e+03 3.347000000000000000e+03 1.852100000000000135e-01
3.741698800000000119e+03 3.347000000000000000e+03 2.335599999999999898e-01
3.741999299999999948e+03 3.347000000000000000e+03 2.335399999999999976e-01
