# Supplementary material for: Resonant inelastic X-ray scattering tools to count 5 f electrons of actinides and probe bond covalency
Source: Nat Commun. 2025 Feb 10;16:1221. doi: 10.1038/s41467-024-54574-7 (PMC11811144; doi:10.1038/s41467-024-54574-7)
Supplement: Supplementary file 3 — Source Data [file 41467_2024_54574_MOESM3_ESM.zip › Data_figures/Data_main_figures/Fig3/3b_[U$^/mathrm{V}$O$_2$]$^{+}$-K $/mathrm{(5f^1)}$.txt]

# Ein | Eout | Intensity
-6.017800000000079308e+00 -4.875600000000304135e+00 4.008554933060600248e-03
-5.822499999999763531e+00 -4.875600000000304135e+00 4.883386139950048055e-03
-5.627199999999902502e+00 -4.875600000000304135e+00 6.345790545496585860e-03
-5.392800000000079308e+00 -4.875600000000304135e+00 5.392616245452860543e-03
-5.197499999999763531e+00 -4.875600000000304135e+00 6.267447452342307483e-03
-5.002199999999902502e+00 -4.875600000000304135e+00 6.855020650999398349e-03
-4.806900000000041473e+00 -4.875600000000304135e+00 6.659162918113701972e-03
-4.611599999999725696e+00 -4.875600000000304135e+00 8.030167048313581815e-03
-4.416200000000117143e+00 -4.875600000000304135e+00 8.160738870237379400e-03
-4.220899999999801366e+00 -4.875600000000304135e+00 8.944169801780166643e-03
-4.025599999999940337e+00 -4.875600000000304135e+00 1.057631757582764252e-02
-3.791299999999864667e+00 -4.875600000000304135e+00 1.168617806217992633e-02
-3.595899999999801366e+00 -4.875600000000304135e+00 1.299189628141790911e-02
-3.400599999999940337e+00 -4.875600000000304135e+00 1.586447636374146639e-02
-3.205300000000079308e+00 -4.875600000000304135e+00 1.703962276105564638e-02
-3.009999999999763531e+00 -4.875600000000304135e+00 2.089149150780769335e-02
-2.814699999999902502e+00 -4.875600000000304135e+00 2.304592656955035956e-02
-2.619400000000041473e+00 -4.875600000000304135e+00 3.068437815209254863e-02
-2.424099999999725696e+00 -4.875600000000304135e+00 3.799640017982523765e-02
-2.228799999999864667e+00 -4.875600000000304135e+00 4.674471224871970532e-02
-1.994400000000041473e+00 -4.875600000000304135e+00 5.777803120128064546e-02
-1.799099999999725696e+00 -4.875600000000304135e+00 7.024764019500336076e-02
-1.603700000000117143e+00 -4.875600000000304135e+00 8.748312068894471827e-02
-1.408399999999801366e+00 -4.875600000000304135e+00 1.114430500119616418e-01
-1.213099999999940337e+00 -4.875600000000304135e+00 1.321386837868836484e-01
-1.017800000000079308e+00 -4.875600000000304135e+00 1.778388214602129869e-01
-8.224999999997635314e-01 -4.875600000000304135e+00 2.409050114494074579e-01
-6.271999999999025022e-01 -4.875600000000304135e+00 3.365488710085895452e-01
-3.928000000000793079e-01 -4.875600000000304135e+00 4.997636484133371471e-01
-1.974999999997635314e-01 -4.875600000000304135e+00 6.856979228328256015e-01
-2.199999999902502168e-03 -4.875600000000304135e+00 8.724156281838567617e-01
1.930999999999585270e-01 -4.875600000000304135e+00 9.860783991685231342e-01
3.884000000002743036e-01 -4.875600000000304135e+00 1.001747017799378803e+00
5.837000000001353328e-01 -4.875600000000304135e+00 9.508240072490975470e-01
7.791000000001986336e-01 -4.875600000000304135e+00 8.662134666424763374e-01
9.744000000000596629e-01 -4.875600000000304135e+00 8.286740678393843540e-01
1.208700000000135333e+00 -4.875600000000304135e+00 8.214273317226136184e-01
1.404100000000198634e+00 -4.875600000000304135e+00 8.280864946407274774e-01
1.599400000000059663e+00 -4.875600000000304135e+00 8.111774437015955019e-01
1.794699999999920692e+00 -4.875600000000304135e+00 7.720711830354179961e-01
1.990000000000236469e+00 -4.875600000000304135e+00 6.657857199894463562e-01
2.185300000000097498e+00 -4.875600000000304135e+00 5.751688755743304959e-01
2.380599999999958527e+00 -4.875600000000304135e+00 4.647051142267972779e-01
2.575900000000274304e+00 -4.875600000000304135e+00 4.071882266693643282e-01
2.810300000000097498e+00 -4.875600000000304135e+00 3.412494565978462235e-01
3.005599999999958527e+00 -4.875600000000304135e+00 3.108262220896013117e-01
3.200900000000274304e+00 -4.875600000000304135e+00 2.811864185128991056e-01
3.396299999999882857e+00 -4.875600000000304135e+00 2.653219421491577190e-01
3.591600000000198634e+00 -4.875600000000304135e+00 2.463890279702069808e-01
3.786900000000059663e+00 -4.875600000000304135e+00 2.349639935518746392e-01
-6.017800000000079308e+00 -4.563100000000304135e+00 2.480864616552163650e-03
-5.822499999999763531e+00 -4.563100000000304135e+00 3.799640017982524286e-03
-5.627199999999902502e+00 -4.563100000000304135e+00 4.015083524156790908e-03
-5.392800000000079308e+00 -4.563100000000304135e+00 6.058532537264230654e-03
-5.197499999999763531e+00 -4.563100000000304135e+00 6.058532537264230654e-03
-5.002199999999902502e+00 -4.563100000000304135e+00 7.834309315427882836e-03
-4.806900000000041473e+00 -4.563100000000304135e+00 5.914903533148052617e-03
-4.611599999999725696e+00 -4.563100000000304135e+00 8.160738870237379400e-03
-4.416200000000117143e+00 -4.563100000000304135e+00 8.487168425046874229e-03
-4.220899999999801366e+00 -4.563100000000304135e+00 8.878883890818268718e-03
-4.025599999999940337e+00 -4.563100000000304135e+00 8.226024781199279060e-03
-3.791299999999864667e+00 -4.563100000000304135e+00 1.018460211005624977e-02
-3.595899999999801366e+00 -4.563100000000304135e+00 1.188203579506562531e-02
-3.400599999999940337e+00 -4.563100000000304135e+00 1.188203579506562531e-02
-3.205300000000079308e+00 -4.563100000000304135e+00 1.553804680893197156e-02
-3.009999999999763531e+00 -4.563100000000304135e+00 1.736605231586514295e-02
-2.814699999999902502e+00 -4.563100000000304135e+00 1.971634511049350988e-02
-2.619400000000041473e+00 -4.563100000000304135e+00 2.369878567916934922e-02
-2.424099999999725696e+00 -4.563100000000304135e+00 3.114137952882584104e-02
-2.228799999999864667e+00 -4.563100000000304135e+00 3.283881321383521484e-02
-1.994400000000041473e+00 -4.563100000000304135e+00 4.184826892657728115e-02
-1.799099999999725696e+00 -4.563100000000304135e+00 5.144529783797643918e-02
-1.603700000000117143e+00 -4.563100000000304135e+00 6.287033225630876687e-02
-1.408399999999801366e+00 -4.563100000000304135e+00 7.990995501736442019e-02
-1.213099999999940337e+00 -4.563100000000304135e+00 8.447996878469735127e-02
-1.017800000000079308e+00 -4.563100000000304135e+00 1.073300376213620205e-01
-8.224999999997635314e-01 -4.563100000000304135e+00 1.354682652459404946e-01
-6.271999999999025022e-01 -4.563100000000304135e+00 1.782958228369462828e-01
-3.928000000000793079e-01 -4.563100000000304135e+00 2.463890279702069808e-01
-1.974999999997635314e-01 -4.563100000000304135e+00 3.570486470506258336e-01
-2.199999999902502168e-03 -4.563100000000304135e+00 4.980009288173658510e-01
1.930999999999585270e-01 -4.563100000000304135e+00 6.699640182910079345e-01
3.884000000002743036e-01 -4.563100000000304135e+00 8.273683496201464926e-01
5.837000000001353328e-01 -4.563100000000304135e+00 9.066907314388538142e-01
7.791000000001986336e-01 -4.563100000000304135e+00 8.707181944988473532e-01
9.744000000000596629e-01 -4.563100000000304135e+00 8.301756437915080999e-01
1.208700000000135333e+00 -4.563100000000304135e+00 7.656731637611519092e-01
1.404100000000198634e+00 -4.563100000000304135e+00 7.460873904725822126e-01
1.599400000000059663e+00 -4.563100000000304135e+00 7.492864001097152560e-01
1.794699999999920692e+00 -4.563100000000304135e+00 7.310063450403835317e-01
1.990000000000236469e+00 -4.563100000000304135e+00 7.127915758820136949e-01
2.185300000000097498e+00 -4.563100000000304135e+00 6.488766690503146028e-01
2.380599999999958527e+00 -4.563100000000304135e+00 5.637438411559981821e-01
2.575900000000274304e+00 -4.563100000000304135e+00 4.805695905905387755e-01
2.810300000000097498e+00 -4.563100000000304135e+00 3.814655777503760947e-01
3.005599999999958527e+00 -4.563100000000304135e+00 3.266906984533428093e-01
3.200900000000274304e+00 -4.563100000000304135e+00 2.795542707388516401e-01
3.396299999999882857e+00 -4.563100000000304135e+00 2.525911895115873773e-01
3.591600000000198634e+00 -4.563100000000304135e+00 2.367267131478459075e-01
3.786900000000059663e+00 -4.563100000000304135e+00 2.193606608319807472e-01
-6.017800000000079308e+00 -4.172500000000127329e+00 3.362224414537800816e-03
-5.822499999999763531e+00 -4.172500000000127329e+00 3.512382009750167778e-03
-5.627199999999902502e+00 -4.172500000000127329e+00 2.924808811093076912e-03
-5.392800000000079308e+00 -4.172500000000127329e+00 4.602656722813881773e-03
-5.197499999999763531e+00 -4.172500000000127329e+00 4.818100228988149263e-03
-5.002199999999902502e+00 -4.172500000000127329e+00 4.459027718697704604e-03
-4.806900000000041473e+00 -4.172500000000127329e+00 6.789734740037499557e-03
-4.611599999999725696e+00 -4.172500000000127329e+00 6.985592472923196801e-03
-4.416200000000117143e+00 -4.172500000000127329e+00 7.573165671580288534e-03
-4.220899999999801366e+00 -4.172500000000127329e+00 9.074741623703965962e-03
-4.025599999999940337e+00 -4.172500000000127329e+00 9.401171178513462526e-03
-3.791299999999864667e+00 -4.172500000000127329e+00 8.748312068894471133e-03
-3.595899999999801366e+00 -4.172500000000127329e+00 1.116389077448473426e-02
-3.400599999999940337e+00 -4.172500000000127329e+00 1.253489490468461497e-02
-3.205300000000079308e+00 -4.172500000000127329e+00 1.462404405546538326e-02
-3.009999999999763531e+00 -4.172500000000127329e+00 1.547276089797007190e-02
-2.814699999999902502e+00 -4.172500000000127329e+00 1.664790729528425536e-02
-2.619400000000041473e+00 -4.172500000000127329e+00 2.258892519281706715e-02
-2.424099999999725696e+00 -4.172500000000127329e+00 2.487393207648353269e-02
-2.228799999999864667e+00 -4.172500000000127329e+00 2.735479669303569547e-02
-1.994400000000041473e+00 -4.172500000000127329e+00 3.309995685768281348e-02
-1.799099999999725696e+00 -4.172500000000127329e+00 3.930211839906322391e-02
-1.603700000000117143e+00 -4.172500000000127329e+00 4.498199265274843706e-02
-1.408399999999801366e+00 -4.172500000000127329e+00 5.588473978338557441e-02
-1.213099999999940337e+00 -4.172500000000127329e+00 6.143404221514699171e-02
-1.017800000000079308e+00 -4.172500000000127329e+00 7.481765396233629184e-02
-8.224999999997635314e-01 -4.172500000000127329e+00 8.683026157932571820e-02
-6.271999999999025022e-01 -4.172500000000127329e+00 1.080481826419428942e-01
-3.928000000000793079e-01 -4.172500000000127329e+00 1.370351271090261003e-01
-1.974999999997635314e-01 -4.172500000000127329e+00 1.738563808915371267e-01
-2.199999999902502168e-03 -4.172500000000127329e+00 2.528523331554349829e-01
1.930999999999585270e-01 -4.172500000000127329e+00 3.640342395235490192e-01
3.884000000002743036e-01 -4.172500000000127329e+00 4.999595061462228096e-01
5.837000000001353328e-01 -4.172500000000127329e+00 6.510311041120572240e-01
7.791000000001986336e-01 -4.172500000000127329e+00 7.754007644944748145e-01
9.744000000000596629e-01 -4.172500000000127329e+00 8.243651977158991118e-01
1.208700000000135333e+00 -4.172500000000127329e+00 7.862382257141500297e-01
1.404100000000198634e+00 -4.172500000000127329e+00 7.344664983213641252e-01
1.599400000000059663e+00 -4.172500000000127329e+00 6.891580761138061950e-01
1.794699999999920692e+00 -4.172500000000127329e+00 6.474403790091527444e-01
1.990000000000236469e+00 -4.172500000000127329e+00 6.653287186127130326e-01
2.185300000000097498e+00 -4.172500000000127329e+00 6.563192628999710010e-01
2.380599999999958527e+00 -4.172500000000127329e+00 5.960603670821382760e-01
2.575900000000274304e+00 -4.172500000000127329e+00 5.560401036624940119e-01
2.810300000000097498e+00 -4.172500000000127329e+00 4.697321293708635603e-01
3.005599999999958527e+00 -4.172500000000127329e+00 3.906708911960037889e-01
3.200900000000274304e+00 -4.172500000000127329e+00 3.264948407204570913e-01
3.396299999999882857e+00 -4.172500000000127329e+00 2.656483717039671566e-01
3.591600000000198634e+00 -4.172500000000127329e+00 2.371184286136172881e-01
3.786900000000059663e+00 -4.172500000000127329e+00 2.137460724892574215e-01
-6.017800000000079308e+00 -3.860000000000127329e+00 3.440567507692079193e-03
-5.822499999999763531e+00 -3.860000000000127329e+00 2.852994309034987894e-03
-5.627199999999902502e+00 -3.860000000000127329e+00 3.146780908363533760e-03
-5.392800000000079308e+00 -3.860000000000127329e+00 3.727825515924434834e-03
-5.197499999999763531e+00 -3.860000000000127329e+00 3.584196511808257230e-03
-5.002199999999902502e+00 -3.860000000000127329e+00 5.268573014625251884e-03
-4.806900000000041473e+00 -3.860000000000127329e+00 6.789734740037499557e-03
-4.611599999999725696e+00 -3.860000000000127329e+00 7.116164294846995253e-03
-4.416200000000117143e+00 -3.860000000000127329e+00 7.573165671580288534e-03
-4.220899999999801366e+00 -3.860000000000127329e+00 7.442593849656490082e-03
-4.025599999999940337e+00 -3.860000000000127329e+00 1.038045984294194701e-02
-3.791299999999864667e+00 -3.860000000000127329e+00 1.044574575390384667e-02
-3.595899999999801366e+00 -3.860000000000127329e+00 1.024988802101814943e-02
-3.400599999999940337e+00 -3.860000000000127329e+00 1.044574575390384667e-02
-3.205300000000079308e+00 -3.860000000000127329e+00 1.449347223354158741e-02
-3.009999999999763531e+00 -3.860000000000127329e+00 1.403647085680829326e-02
-2.814699999999902502e+00 -3.860000000000127329e+00 1.455875814450348707e-02
-2.619400000000041473e+00 -3.860000000000127329e+00 1.703962276105564638e-02
-2.424099999999725696e+00 -3.860000000000127329e+00 2.030391830915059814e-02
-2.228799999999864667e+00 -3.860000000000127329e+00 2.382935750109314854e-02
-1.994400000000041473e+00 -3.860000000000127329e+00 2.839937126842607962e-02
-1.799099999999725696e+00 -3.860000000000127329e+00 3.166366681652103138e-02
-1.603700000000117143e+00 -3.860000000000127329e+00 3.956326204291081561e-02
-1.408399999999801366e+00 -3.860000000000127329e+00 4.171769710465348530e-02
-1.213099999999940337e+00 -3.860000000000127329e+00 5.059658099547175575e-02
-1.017800000000079308e+00 -3.860000000000127329e+00 5.405673427645239781e-02
-8.224999999997635314e-01 -3.860000000000127329e+00 6.489419549612764071e-02
-6.271999999999025022e-01 -3.860000000000127329e+00 7.455651031848870014e-02
-3.928000000000793079e-01 -3.860000000000127329e+00 8.754840659990660579e-02
-1.974999999997635314e-01 -3.860000000000127329e+00 1.095497585940665847e-01
-2.199999999902502168e-03 -3.860000000000127329e+00 1.310941092114932816e-01
1.930999999999585270e-01 -3.860000000000127329e+00 1.793403974123366496e-01
3.884000000002743036e-01 -3.860000000000127329e+00 2.600337833612438310e-01
5.837000000001353328e-01 -3.860000000000127329e+00 3.648829563660537234e-01
7.791000000001986336e-01 -3.860000000000127329e+00 5.004817934339180763e-01
9.744000000000596629e-01 -3.860000000000127329e+00 6.294214675836685702e-01
1.208700000000135333e+00 -3.860000000000127329e+00 7.114205717518138350e-01
1.404100000000198634e+00 -3.860000000000127329e+00 7.269586185607458395e-01
1.599400000000059663e+00 -3.860000000000127329e+00 6.920959421070916884e-01
1.794699999999920692e+00 -3.860000000000127329e+00 6.350360559263918958e-01
1.990000000000236469e+00 -3.860000000000127329e+00 6.087911197197085622e-01
2.185300000000097498e+00 -3.860000000000127329e+00 5.931877869998146702e-01
2.380599999999958527e+00 -3.860000000000127329e+00 5.838519017322630900e-01
2.575900000000274304e+00 -3.860000000000127329e+00 5.658982762177408032e-01
2.810300000000097498e+00 -3.860000000000127329e+00 5.320801743394771854e-01
3.005599999999958527e+00 -3.860000000000127329e+00 4.672512647543113906e-01
3.200900000000274304e+00 -3.860000000000127329e+00 3.941310444769844934e-01
3.396299999999882857e+00 -3.860000000000127329e+00 3.278005589396950636e-01
3.591600000000198634e+00 -3.860000000000127329e+00 2.672805194780146221e-01
3.786900000000059663e+00 -3.860000000000127329e+00 2.314385543599321027e-01
-6.017800000000079308e+00 -3.547500000000127329e+00 3.662539604962535607e-03
-5.822499999999763531e+00 -3.547500000000127329e+00 2.415578705590264424e-03
-5.627199999999902502e+00 -3.547500000000127329e+00 3.440567507692079193e-03
-5.392800000000079308e+00 -3.547500000000127329e+00 3.956326204291081908e-03
-5.197499999999763531e+00 -3.547500000000127329e+00 3.368753005633990175e-03
-5.002199999999902502e+00 -3.547500000000127329e+00 3.956326204291081908e-03
-4.806900000000041473e+00 -3.547500000000127329e+00 4.250112803619626907e-03
-4.611599999999725696e+00 -3.547500000000127329e+00 5.490545111895708298e-03
-4.416200000000117143e+00 -3.547500000000127329e+00 7.507879760618388874e-03
-4.220899999999801366e+00 -3.547500000000127329e+00 7.964881137351682155e-03
-4.025599999999940337e+00 -3.547500000000127329e+00 1.018460211005624977e-02
-3.791299999999864667e+00 -3.547500000000127329e+00 1.155560624025613048e-02
-3.595899999999801366e+00 -3.547500000000127329e+00 9.923458466208654599e-03
-3.400599999999940337e+00 -3.547500000000127329e+00 1.292661037045600946e-02
-3.205300000000079308e+00 -3.547500000000127329e+00 1.090274713063713909e-02
-3.009999999999763531e+00 -3.547500000000127329e+00 1.462404405546538326e-02
-2.814699999999902502e+00 -3.547500000000127329e+00 1.468932996642728292e-02
-2.619400000000041473e+00 -3.547500000000127329e+00 1.606033409662716363e-02
-2.424099999999725696e+00 -3.547500000000127329e+00 1.723548049394134710e-02
-2.228799999999864667e+00 -3.547500000000127329e+00 2.030391830915059814e-02
-1.994400000000041473e+00 -3.547500000000127329e+00 2.487393207648353269e-02
-1.799099999999725696e+00 -3.547500000000127329e+00 2.676722349437860721e-02
-1.603700000000117143e+00 -3.547500000000127329e+00 3.094552179594014379e-02
-1.408399999999801366e+00 -3.547500000000127329e+00 3.505853418653977899e-02
-1.213099999999940337e+00 -3.547500000000127329e+00 3.851868746752042799e-02
-1.017800000000079308e+00 -3.547500000000127329e+00 4.197884074850107700e-02
-8.224999999997635314e-01 -3.547500000000127329e+00 5.020486552970035432e-02
-6.271999999999025022e-01 -3.547500000000127329e+00 5.575416796146177856e-02
-3.928000000000793079e-01 -3.547500000000127329e+00 6.456776594131814762e-02
-1.974999999997635314e-01 -3.547500000000127329e+00 7.129221477039374144e-02
-2.199999999902502168e-03 -3.547500000000127329e+00 8.696083340124952099e-02
1.930999999999585270e-01 -3.547500000000127329e+00 1.061548912240478371e-01
3.884000000002743036e-01 -3.547500000000127329e+00 1.348154061363215084e-01
5.837000000001353328e-01 -3.547500000000127329e+00 1.816906902069650165e-01
7.791000000001986336e-01 -3.547500000000127329e+00 2.610130720256723658e-01
9.744000000000596629e-01 -3.547500000000127329e+00 3.691265405785771336e-01
1.208700000000135333e+00 -3.547500000000127329e+00 4.927780559404139615e-01
1.404100000000198634e+00 -3.547500000000127329e+00 5.985412316986903347e-01
1.599400000000059663e+00 -3.547500000000127329e+00 6.648717172359798200e-01
1.794699999999920692e+00 -3.547500000000127329e+00 6.472445212762670819e-01
1.990000000000236469e+00 -3.547500000000127329e+00 6.013485258700520530e-01
2.185300000000097498e+00 -3.547500000000127329e+00 5.673345662589026617e-01
2.380599999999958527e+00 -3.547500000000127329e+00 5.361931867300767651e-01
2.575900000000274304e+00 -3.547500000000127329e+00 5.247028664007825638e-01
2.810300000000097498e+00 -3.547500000000127329e+00 5.132778319824501390e-01
3.005599999999958527e+00 -3.547500000000127329e+00 4.953242064679280188e-01
3.200900000000274304e+00 -3.547500000000127329e+00 4.512562165686461180e-01
3.396299999999882857e+00 -3.547500000000127329e+00 4.031405001897265250e-01
3.591600000000198634e+00 -3.547500000000127329e+00 3.239486901929429785e-01
3.786900000000059663e+00 -3.547500000000127329e+00 2.681945222314812138e-01
-6.017800000000079308e+00 -3.156899999999950523e+00 2.422107296686454216e-03
-5.822499999999763531e+00 -3.156899999999950523e+00 2.644079393956910631e-03
-5.627199999999902502e+00 -3.156899999999950523e+00 2.493921798744543235e-03
-5.392800000000079308e+00 -3.156899999999950523e+00 2.350292794628365631e-03
-5.197499999999763531e+00 -3.156899999999950523e+00 2.644079393956910631e-03
-5.002199999999902502e+00 -3.156899999999950523e+00 4.772400091314819848e-03
-4.806900000000041473e+00 -3.156899999999950523e+00 4.256641394715817567e-03
-4.611599999999725696e+00 -3.156899999999950523e+00 4.916029095430997017e-03
-4.416200000000117143e+00 -3.156899999999950523e+00 6.097704083841370276e-03
-4.220899999999801366e+00 -3.156899999999950523e+00 6.091175492745180484e-03
-4.025599999999940337e+00 -3.156899999999950523e+00 7.116164294846995253e-03
-3.791299999999864667e+00 -3.156899999999950523e+00 1.011931619909435011e-02
-3.595899999999801366e+00 -3.156899999999950523e+00 1.116389077448473426e-02
-3.400599999999940337e+00 -3.156899999999950523e+00 1.279603854853221014e-02
-3.205300000000079308e+00 -3.156899999999950523e+00 1.260018081564651463e-02
-3.009999999999763531e+00 -3.156899999999950523e+00 1.397118494584639360e-02
-2.814699999999902502e+00 -3.156899999999950523e+00 1.214317943891322221e-02
-2.619400000000041473e+00 -3.156899999999950523e+00 1.468932996642728292e-02
-2.424099999999725696e+00 -3.156899999999950523e+00 1.547276089797007190e-02
-2.228799999999864667e+00 -3.156899999999950523e+00 1.997748875434110505e-02
-1.994400000000041473e+00 -3.156899999999950523e+00 1.978163102145540780e-02
-1.799099999999725696e+00 -3.156899999999950523e+00 2.167492243935047885e-02
-1.603700000000117143e+00 -3.156899999999950523e+00 2.245835337089326783e-02
-1.408399999999801366e+00 -3.156899999999950523e+00 2.852994309034987894e-02
-1.213099999999940337e+00 -3.156899999999950523e+00 2.663665167245480789e-02
-1.017800000000079308e+00 -3.156899999999950523e+00 3.440567507692079280e-02
-8.224999999997635314e-01 -3.156899999999950523e+00 3.597253694000637075e-02
-6.271999999999025022e-01 -3.156899999999950523e+00 4.432913354312944393e-02
-3.928000000000793079e-01 -3.156899999999950523e+00 4.831157411180529021e-02
-1.974999999997635314e-01 -3.156899999999950523e+00 5.124944010509074194e-02
-2.199999999902502168e-03 -3.156899999999950523e+00 5.999775217398521654e-02
1.930999999999585270e-01 -3.156899999999950523e+00 7.044349792788905107e-02
3.884000000002743036e-01 -3.156899999999950523e+00 8.643854611355432371e-02
5.837000000001353328e-01 -3.156899999999950523e+00 1.030211674978766673e-01
7.791000000001986336e-01 -3.156899999999950523e+00 1.374268425747974531e-01
9.744000000000596629e-01 -3.156899999999950523e+00 1.799932565219556357e-01
1.208700000000135333e+00 -3.156899999999950523e+00 2.570306314569965056e-01
1.404100000000198634e+00 -3.156899999999950523e+00 3.579626498040923699e-01
1.599400000000059663e+00 -3.156899999999950523e+00 4.744327149601202942e-01
1.794699999999920692e+00 -3.156899999999950523e+00 5.704682899850738176e-01
1.990000000000236469e+00 -3.156899999999950523e+00 5.945587911300145301e-01
2.185300000000097498e+00 -3.156899999999950523e+00 5.760175924168352557e-01
2.380599999999958527e+00 -3.156899999999950523e+00 5.346916107779531302e-01
2.575900000000274304e+00 -3.156899999999950523e+00 4.847478888921002982e-01
2.810300000000097498e+00 -3.156899999999950523e+00 4.790027287274532530e-01
3.005599999999958527e+00 -3.156899999999950523e+00 4.699279871037492784e-01
3.200900000000274304e+00 -3.156899999999950523e+00 4.578500935757979229e-01
3.396299999999882857e+00 -3.156899999999950523e+00 4.325844460335430131e-01
3.591600000000198634e+00 -3.156899999999950523e+00 3.964160513606509451e-01
3.786900000000059663e+00 -3.156899999999950523e+00 3.315218558645233182e-01
-6.017800000000079308e+00 -2.844399999999950523e+00 2.650607985053100857e-03
-5.822499999999763531e+00 -2.844399999999950523e+00 2.206663790512187161e-03
-5.627199999999902502e+00 -2.844399999999950523e+00 2.572264891898822046e-03
-5.392800000000079308e+00 -2.844399999999950523e+00 3.460153280980649004e-03
-5.197499999999763531e+00 -2.844399999999950523e+00 4.485142083082463774e-03
-5.002199999999902502e+00 -2.844399999999950523e+00 3.309995685768280741e-03
-4.806900000000041473e+00 -2.844399999999950523e+00 4.707114180352920188e-03
-4.611599999999725696e+00 -2.844399999999950523e+00 4.556956585140553226e-03
-4.416200000000117143e+00 -2.844399999999950523e+00 3.969383386483461493e-03
-4.220899999999801366e+00 -2.844399999999950523e+00 5.438316383126189958e-03
-4.025599999999940337e+00 -2.844399999999950523e+00 6.920306561961298009e-03
-3.791299999999864667e+00 -2.844399999999950523e+00 8.226024781199279060e-03
-3.595899999999801366e+00 -2.844399999999950523e+00 9.466457089475360451e-03
-3.400599999999940337e+00 -2.844399999999950523e+00 1.331832583622740394e-02
-3.205300000000079308e+00 -2.844399999999950523e+00 1.155560624025613048e-02
-3.009999999999763531e+00 -2.844399999999950523e+00 1.214317943891322221e-02
-2.814699999999902502e+00 -2.844399999999950523e+00 1.416704267873209085e-02
-2.619400000000041473e+00 -2.844399999999950523e+00 1.436290041161778809e-02
-2.424099999999725696e+00 -2.844399999999950523e+00 1.527690316508437465e-02
-2.228799999999864667e+00 -2.844399999999950523e+00 1.625619182951286087e-02
-1.994400000000041473e+00 -2.844399999999950523e+00 1.756191004875084019e-02
-1.799099999999725696e+00 -2.844399999999950523e+00 1.952048737760781263e-02
-1.603700000000117143e+00 -2.844399999999950523e+00 2.115263515165528505e-02
-1.408399999999801366e+00 -2.844399999999950523e+00 2.487393207648353269e-02
-1.213099999999940337e+00 -2.844399999999950523e+00 2.533093345321682857e-02
-1.017800000000079308e+00 -2.844399999999950523e+00 2.839937126842607962e-02
-8.224999999997635314e-01 -2.844399999999950523e+00 3.166366681652103138e-02
-6.271999999999025022e-01 -2.844399999999950523e+00 3.303467094672091209e-02
-3.928000000000793079e-01 -2.844399999999950523e+00 3.603782285096826521e-02
-1.974999999997635314e-01 -2.844399999999950523e+00 3.923683248810131557e-02
-2.199999999902502168e-03 -2.844399999999950523e+00 5.013957961873845987e-02
1.930999999999585270e-01 -2.844399999999950523e+00 5.170644148182403782e-02
3.884000000002743036e-01 -2.844399999999950523e+00 6.038946763975660409e-02
5.837000000001353328e-01 -2.844399999999950523e+00 6.776677557845120492e-02
7.791000000001986336e-01 -2.844399999999950523e+00 8.343539420930697059e-02
9.744000000000596629e-01 -2.844399999999950523e+00 1.018460211005624977e-01
1.208700000000135333e+00 -2.844399999999950523e+00 1.299842487251409717e-01
1.404100000000198634e+00 -2.844399999999950523e+00 1.851508434879456655e-01
1.599400000000059663e+00 -2.844399999999950523e+00 2.531787627102444760e-01
1.794699999999920692e+00 -2.844399999999950523e+00 3.600517989548731590e-01
1.990000000000236469e+00 -2.844399999999950523e+00 4.526272206988460334e-01
2.185300000000097498e+00 -2.844399999999950523e+00 5.206551399211448716e-01
2.380599999999958527e+00 -2.844399999999950523e+00 5.383476217918194973e-01
2.575900000000274304e+00 -2.844399999999950523e+00 5.058352381327937408e-01
2.810300000000097498e+00 -2.844399999999950523e+00 4.744327149601202942e-01
3.005599999999958527e+00 -2.844399999999950523e+00 4.334984487870096048e-01
3.200900000000274304e+00 -2.844399999999950523e+00 4.136515318545923026e-01
3.396299999999882857e+00 -2.844399999999950523e+00 4.095385194639926119e-01
3.591600000000198634e+00 -2.844399999999950523e+00 3.920418953262037043e-01
3.786900000000059663e+00 -2.844399999999950523e+00 3.692571124005009642e-01
-6.017800000000079308e+00 -2.531899999999950523e+00 2.356821385724554990e-03
-5.822499999999763531e+00 -2.531899999999950523e+00 2.506978980936923253e-03
-5.627199999999902502e+00 -2.531899999999950523e+00 3.094552179594014119e-03
-5.392800000000079308e+00 -2.531899999999950523e+00 2.285006883666466405e-03
-5.197499999999763531e+00 -2.531899999999950523e+00 2.650607985053100857e-03
-5.002199999999902502e+00 -2.531899999999950523e+00 3.388338778922560419e-03
-4.806900000000041473e+00 -2.531899999999950523e+00 3.538496374134927382e-03
-4.611599999999725696e+00 -2.531899999999950523e+00 3.682125378251105852e-03
-4.416200000000117143e+00 -2.531899999999950523e+00 4.570013767332932811e-03
-4.220899999999801366e+00 -2.531899999999950523e+00 5.079243872835745299e-03
-4.025599999999940337e+00 -2.531899999999950523e+00 5.816974666705203995e-03
-3.791299999999864667e+00 -2.531899999999950523e+00 5.151058374893833884e-03
-3.595899999999801366e+00 -2.531899999999950523e+00 7.507879760618388874e-03
-3.400599999999940337e+00 -2.531899999999950523e+00 1.018460211005624977e-02
-3.205300000000079308e+00 -2.531899999999950523e+00 9.988744377170552524e-03
-3.009999999999763531e+00 -2.531899999999950523e+00 1.201260761698942289e-02
-2.814699999999902502e+00 -2.531899999999950523e+00 1.338361174718930360e-02
-2.619400000000041473e+00 -2.531899999999950523e+00 1.527690316508437465e-02
-2.424099999999725696e+00 -2.531899999999950523e+00 1.390589903488449394e-02
-2.228799999999864667e+00 -2.531899999999950523e+00 1.592976227470336431e-02
-1.994400000000041473e+00 -2.531899999999950523e+00 1.697433685009374846e-02
-1.799099999999725696e+00 -2.531899999999950523e+00 2.036920422011249954e-02
-1.603700000000117143e+00 -2.531899999999950523e+00 2.174020835031238025e-02
-1.408399999999801366e+00 -2.531899999999950523e+00 2.063034786396009471e-02
-1.213099999999940337e+00 -2.531899999999950523e+00 2.428635887782644442e-02
-1.017800000000079308e+00 -2.531899999999950523e+00 2.389464341205504647e-02
-8.224999999997635314e-01 -2.531899999999950523e+00 2.539621936417872303e-02
-6.271999999999025022e-01 -2.531899999999950523e+00 2.794236989169278720e-02
-3.928000000000793079e-01 -2.531899999999950523e+00 3.251238365902572175e-02
-1.974999999997635314e-01 -2.531899999999950523e+00 3.303467094672091209e-02
-2.199999999902502168e-03 -2.531899999999950523e+00 3.858397337848232939e-02
1.930999999999585270e-01 -2.531899999999950523e+00 4.015083524156790734e-02
3.884000000002743036e-01 -2.531899999999950523e+00 4.217469848138677424e-02
5.837000000001353328e-01 -2.531899999999950523e+00 4.961729233104326953e-02
7.791000000001986336e-01 -2.531899999999950523e+00 5.771274529031875100e-02
9.744000000000596629e-01 -2.531899999999950523e+00 6.443719411939434483e-02
1.208700000000135333e+00 -2.531899999999950523e+00 8.389239558604026648e-02
1.404100000000198634e+00 -2.531899999999950523e+00 9.760243688803905970e-02
1.599400000000059663e+00 -2.531899999999950523e+00 1.308982514786075635e-01
1.794699999999920692e+00 -2.531899999999950523e+00 1.854119871317932711e-01
1.990000000000236469e+00 -2.531899999999950523e+00 2.638203661970340286e-01
2.185300000000097498e+00 -2.531899999999950523e+00 3.579626498040923699e-01
2.380599999999958527e+00 -2.531899999999950523e+00 4.378073189104949026e-01
2.575900000000274304e+00 -2.531899999999950523e+00 4.917334813650235392e-01
2.810300000000097498e+00 -2.531899999999950523e+00 4.782845837068723793e-01
3.005599999999958527e+00 -2.531899999999950523e+00 4.500810701713319761e-01
3.200900000000274304e+00 -2.531899999999950523e+00 4.092773758201450063e-01
3.396299999999882857e+00 -2.531899999999950523e+00 3.842075860107758145e-01
3.591600000000198634e+00 -2.531899999999950523e+00 3.859703056067471105e-01
3.786900000000059663e+00 -2.531899999999950523e+00 3.804862890859475599e-01
-6.017800000000079308e+00 -2.219399999999950523e+00 2.213192381608377387e-03
-5.822499999999763531e+00 -2.219399999999950523e+00 3.022737677535925101e-03
-5.627199999999902502e+00 -2.219399999999950523e+00 2.285006883666466405e-03
-5.392800000000079308e+00 -2.219399999999950523e+00 2.435164478878834235e-03
-5.197499999999763531e+00 -2.219399999999950523e+00 3.022737677535925101e-03
-5.002199999999902502e+00 -2.219399999999950523e+00 3.166366681652103571e-03
-4.806900000000041473e+00 -2.219399999999950523e+00 3.466681872076838797e-03
-4.611599999999725696e+00 -2.219399999999950523e+00 3.832282973463473248e-03
-4.416200000000117143e+00 -2.219399999999950523e+00 3.688653969347295211e-03
-4.220899999999801366e+00 -2.219399999999950523e+00 4.054255070733930530e-03
-4.025599999999940337e+00 -2.219399999999950523e+00 5.973660853013761617e-03
-3.791299999999864667e+00 -2.219399999999950523e+00 5.601531160530937373e-03
-3.595899999999801366e+00 -2.219399999999950523e+00 5.816974666705203995e-03
-3.400599999999940337e+00 -2.219399999999950523e+00 7.246736116770793705e-03
-3.205300000000079308e+00 -2.219399999999950523e+00 1.038045984294194701e-02
-3.009999999999763531e+00 -2.219399999999950523e+00 8.487168425046874229e-03
-2.814699999999902502e+00 -2.219399999999950523e+00 1.364475539103689704e-02
-2.619400000000041473e+00 -2.219399999999950523e+00 1.612562000758906156e-02
-2.424099999999725696e+00 -2.219399999999950523e+00 1.475461587738918084e-02
-2.228799999999864667e+00 -2.219399999999950523e+00 1.651733547336045604e-02
-1.994400000000041473e+00 -2.219399999999950523e+00 1.671319320624615329e-02
-1.799099999999725696e+00 -2.219399999999950523e+00 1.638676365143666019e-02
-1.603700000000117143e+00 -2.219399999999950523e+00 1.899820008991261883e-02
-1.408399999999801366e+00 -2.219399999999950523e+00 1.867177053510312573e-02
-1.213099999999940337e+00 -2.219399999999950523e+00 1.932462964472211539e-02
-1.017800000000079308e+00 -2.219399999999950523e+00 2.010806057626490090e-02
-8.224999999997635314e-01 -2.219399999999950523e+00 2.291535474762656371e-02
-6.271999999999025022e-01 -2.219399999999950523e+00 2.311121248051226096e-02
-3.928000000000793079e-01 -2.219399999999950523e+00 2.402521523397884579e-02
-1.974999999997635314e-01 -2.219399999999950523e+00 2.957451766574026308e-02
-2.199999999902502168e-03 -2.219399999999950523e+00 2.879108673419747411e-02
1.930999999999585270e-01 -2.219399999999950523e+00 3.264295548094951760e-02
3.884000000002743036e-01 -2.219399999999950523e+00 3.525439191942548317e-02
5.837000000001353328e-01 -2.219399999999950523e+00 3.649482422770156109e-02
7.791000000001986336e-01 -2.219399999999950523e+00 4.223998439234867563e-02
9.744000000000596629e-01 -2.219399999999950523e+00 4.667942633775781086e-02
1.208700000000135333e+00 -2.219399999999950523e+00 5.562359613953797577e-02
1.404100000000198634e+00 -2.219399999999950523e+00 6.287033225630876687e-02
1.599400000000059663e+00 -2.219399999999950523e+00 7.312022027732692497e-02
1.794699999999920692e+00 -2.219399999999950523e+00 9.969158603881983494e-02
1.990000000000236469e+00 -2.219399999999950523e+00 1.389284185269211436e-01
2.185300000000097498e+00 -2.219399999999950523e+00 1.829311225152411013e-01
2.380599999999958527e+00 -2.219399999999950523e+00 2.593809242516249003e-01
2.575900000000274304e+00 -2.219399999999950523e+00 3.459500421871030129e-01
2.810300000000097498e+00 -2.219399999999950523e+00 4.158712528272969222e-01
3.005599999999958527e+00 -2.219399999999950523e+00 4.296465800402575197e-01
3.200900000000274304e+00 -2.219399999999950523e+00 4.299730095950670683e-01
3.396299999999882857e+00 -2.219399999999950523e+00 3.957631922510319589e-01
3.591600000000198634e+00 -2.219399999999950523e+00 3.622062340166158911e-01
3.786900000000059663e+00 -2.219399999999950523e+00 3.409883129539986735e-01
-6.017800000000079308e+00 -1.828800000000228465e+00 2.141377879550288368e-03
-5.822499999999763531e+00 -1.828800000000228465e+00 2.435164478878834235e-03
-5.627199999999902502e+00 -1.828800000000228465e+00 2.363349976820745216e-03
-5.392800000000079308e+00 -1.828800000000228465e+00 3.172895272748292930e-03
-5.197499999999763531e+00 -1.828800000000228465e+00 1.847591280221742719e-03
-5.002199999999902502e+00 -1.828800000000228465e+00 2.728951078207379668e-03
-4.806900000000041473e+00 -1.828800000000228465e+00 2.435164478878834235e-03
-4.611599999999725696e+00 -1.828800000000228465e+00 3.616839467289206626e-03
-4.416200000000117143e+00 -1.828800000000228465e+00 4.282755759100576737e-03
-4.220899999999801366e+00 -1.828800000000228465e+00 4.204412665946298359e-03
-4.025599999999940337e+00 -1.828800000000228465e+00 4.204412665946298359e-03
-3.791299999999864667e+00 -1.828800000000228465e+00 5.608059751627127165e-03
-3.595899999999801366e+00 -1.828800000000228465e+00 5.751688755743304335e-03
-3.400599999999940337e+00 -1.828800000000228465e+00 5.679874253685216617e-03
-3.205300000000079308e+00 -1.828800000000228465e+00 6.052003946168040861e-03
-3.009999999999763531e+00 -1.828800000000228465e+00 9.792886644284855280e-03
-2.814699999999902502e+00 -1.828800000000228465e+00 9.792886644284855280e-03
-2.619400000000041473e+00 -1.828800000000228465e+00 1.214317943891322221e-02
-2.424099999999725696e+00 -1.828800000000228465e+00 1.788833960356033329e-02
-2.228799999999864667e+00 -1.828800000000228465e+00 1.573390454181766707e-02
-1.994400000000041473e+00 -1.828800000000228465e+00 1.795362551452223468e-02
-1.799099999999725696e+00 -1.828800000000228465e+00 1.749662413778894227e-02
-1.603700000000117143e+00 -1.828800000000228465e+00 1.697433685009374846e-02
-1.408399999999801366e+00 -1.828800000000228465e+00 1.736605231586514295e-02
-1.213099999999940337e+00 -1.828800000000228465e+00 1.762719595971274159e-02
-1.017800000000079308e+00 -1.828800000000228465e+00 2.121792106261718644e-02
-8.224999999997635314e-01 -1.828800000000228465e+00 2.102206332973149266e-02
-6.271999999999025022e-01 -1.828800000000228465e+00 2.337235612435985266e-02
-3.928000000000793079e-01 -1.828800000000228465e+00 2.539621936417872303e-02
-1.974999999997635314e-01 -1.828800000000228465e+00 2.644079393956910717e-02
-2.199999999902502168e-03 -1.828800000000228465e+00 2.559207709706442027e-02
1.930999999999585270e-01 -1.828800000000228465e+00 2.631022211764531132e-02
3.884000000002743036e-01 -1.828800000000228465e+00 3.029266268632115414e-02
5.837000000001353328e-01 -1.828800000000228465e+00 3.107609361786394311e-02
7.791000000001986336e-01 -1.828800000000228465e+00 3.394867370018749692e-02
9.744000000000596629e-01 -1.828800000000228465e+00 4.080369435118690047e-02
1.208700000000135333e+00 -1.828800000000228465e+00 3.982440568675841425e-02
1.404100000000198634e+00 -1.828800000000228465e+00 4.609185313910071913e-02
1.599400000000059663e+00 -1.828800000000228465e+00 5.124944010509074194e-02
1.794699999999920692e+00 -1.828800000000228465e+00 5.980189444109951236e-02
1.990000000000236469e+00 -1.828800000000228465e+00 7.272850481155553048e-02
2.185300000000097498e+00 -1.828800000000228465e+00 1.002138733265150322e-01
2.380599999999958527e+00 -1.828800000000228465e+00 1.413439972325113980e-01
2.575900000000274304e+00 -1.828800000000228465e+00 1.831922661590887069e-01
2.810300000000097498e+00 -1.828800000000228465e+00 2.721769628001570740e-01
3.005599999999958527e+00 -1.828800000000228465e+00 3.338068627481897699e-01
3.200900000000274304e+00 -1.828800000000228465e+00 3.891040293329182664e-01
3.396299999999882857e+00 -1.828800000000228465e+00 3.963507654496890575e-01
3.591600000000198634e+00 -1.828800000000228465e+00 3.830324396134616727e-01
3.786900000000059663e+00 -1.828800000000228465e+00 3.466029012967219991e-01
-6.017800000000079308e+00 -1.516300000000228465e+00 2.219720972704567179e-03
-5.822499999999763531e+00 -1.516300000000228465e+00 2.363349976820745216e-03
-5.627199999999902502e+00 -1.516300000000228465e+00 1.919405782279831520e-03
-5.392800000000079308e+00 -1.516300000000228465e+00 2.291535474762656198e-03
-5.197499999999763531e+00 -1.516300000000228465e+00 3.029266268632115327e-03
-5.002199999999902502e+00 -1.516300000000228465e+00 2.513507572033112612e-03
-4.806900000000041473e+00 -1.516300000000228465e+00 3.179423863844483156e-03
-4.611599999999725696e+00 -1.516300000000228465e+00 3.029266268632115327e-03
-4.416200000000117143e+00 -1.516300000000228465e+00 3.988969159772030870e-03
-4.220899999999801366e+00 -1.516300000000228465e+00 4.210941257042487285e-03
-4.025599999999940337e+00 -1.516300000000228465e+00 4.583070949525312396e-03
-3.791299999999864667e+00 -1.516300000000228465e+00 4.876857548853858262e-03
-3.595899999999801366e+00 -1.516300000000228465e+00 5.242458650240492714e-03
-3.400599999999940337e+00 -1.516300000000228465e+00 3.616839467289206626e-03
-3.205300000000079308e+00 -1.516300000000228465e+00 5.464430747510949128e-03
-3.009999999999763531e+00 -1.516300000000228465e+00 5.908374942051862824e-03
-2.814699999999902502e+00 -1.516300000000228465e+00 8.944169801780166643e-03
-2.619400000000041473e+00 -1.516300000000228465e+00 1.005403028813245045e-02
-2.424099999999725696e+00 -1.516300000000228465e+00 1.227375126083701806e-02
-2.228799999999864667e+00 -1.516300000000228465e+00 1.481990178835108050e-02
-1.994400000000041473e+00 -1.516300000000228465e+00 1.553804680893197156e-02
-1.799099999999725696e+00 -1.516300000000228465e+00 1.749662413778894227e-02
-1.603700000000117143e+00 -1.516300000000228465e+00 1.854119871317932641e-02
-1.408399999999801366e+00 -1.516300000000228465e+00 1.684376502816994914e-02
-1.213099999999940337e+00 -1.516300000000228465e+00 2.023863239818870022e-02
-1.017800000000079308e+00 -1.516300000000228465e+00 1.703962276105564638e-02
-8.224999999997635314e-01 -1.516300000000228465e+00 1.730076640490324502e-02
-6.271999999999025022e-01 -1.516300000000228465e+00 2.036920422011249954e-02
-3.928000000000793079e-01 -1.516300000000228465e+00 1.997748875434110505e-02
-1.974999999997635314e-01 -1.516300000000228465e+00 2.226249563800757059e-02
-2.199999999902502168e-03 -1.516300000000228465e+00 2.180549426127427817e-02
1.930999999999585270e-01 -1.516300000000228465e+00 2.271949701474086647e-02
3.884000000002743036e-01 -1.516300000000228465e+00 2.422107296686454303e-02
5.837000000001353328e-01 -1.516300000000228465e+00 2.670193758341670581e-02
7.791000000001986336e-01 -1.516300000000228465e+00 3.035794859728304859e-02
9.744000000000596629e-01 -1.516300000000228465e+00 3.205538228229242587e-02
1.208700000000135333e+00 -1.516300000000228465e+00 2.826879944650228030e-02
1.404100000000198634e+00 -1.516300000000228465e+00 3.035794859728304859e-02
1.599400000000059663e+00 -1.516300000000228465e+00 3.656011013866346249e-02
1.794699999999920692e+00 -1.516300000000228465e+00 4.354570261158665495e-02
1.990000000000236469e+00 -1.516300000000228465e+00 5.190229921470973506e-02
2.185300000000097498e+00 -1.516300000000228465e+00 5.882260577667103307e-02
2.380599999999958527e+00 -1.516300000000228465e+00 7.383836529790781256e-02
2.575900000000274304e+00 -1.516300000000228465e+00 9.995272968266742664e-02
2.810300000000097498e+00 -1.516300000000228465e+00 1.438248618490635955e-01
3.005599999999958527e+00 -1.516300000000228465e+00 1.918100064060593579e-01
3.200900000000274304e+00 -1.516300000000228465e+00 2.575529187446917168e-01
3.396299999999882857e+00 -1.516300000000228465e+00 3.283881321383521623e-01
3.591600000000198634e+00 -1.516300000000228465e+00 3.588766525575590172e-01
3.786900000000059663e+00 -1.516300000000228465e+00 3.664498182291393014e-01
-6.017800000000079308e+00 -1.203700000000026193e+00 1.997748875434110765e-03
-5.822499999999763531e+00 -1.203700000000026193e+00 2.219720972704567179e-03
-5.627199999999902502e+00 -1.203700000000026193e+00 2.147906470646478161e-03
-5.392800000000079308e+00 -1.203700000000026193e+00 2.069563377492199350e-03
-5.197499999999763531e+00 -1.203700000000026193e+00 2.591850665187391857e-03
-5.002199999999902502e+00 -1.203700000000026193e+00 1.997748875434110765e-03
-4.806900000000041473e+00 -1.203700000000026193e+00 2.069563377492199350e-03
-4.611599999999725696e+00 -1.203700000000026193e+00 3.401395961114939571e-03
-4.416200000000117143e+00 -1.203700000000026193e+00 3.851868746752043493e-03
-4.220899999999801366e+00 -1.203700000000026193e+00 2.219720972704567179e-03
-4.025599999999940337e+00 -1.203700000000026193e+00 3.035794859728305553e-03
-3.791299999999864667e+00 -1.203700000000026193e+00 4.733228544737680225e-03
-3.595899999999801366e+00 -1.203700000000026193e+00 4.511256447467222944e-03
-3.400599999999940337e+00 -1.203700000000026193e+00 4.733228544737680225e-03
-3.205300000000079308e+00 -1.203700000000026193e+00 5.399144836549050336e-03
-3.009999999999763531e+00 -1.203700000000026193e+00 6.724448829075601632e-03
-2.814699999999902502e+00 -1.203700000000026193e+00 7.246736116770793705e-03
-2.619400000000041473e+00 -1.203700000000026193e+00 7.312022027732691630e-03
-2.424099999999725696e+00 -1.203700000000026193e+00 8.683026157932571473e-03
-2.228799999999864667e+00 -1.203700000000026193e+00 1.149032032929423082e-02
-1.994400000000041473e+00 -1.203700000000026193e+00 1.266546672660841429e-02
-1.799099999999725696e+00 -1.203700000000026193e+00 1.449347223354158741e-02
-1.603700000000117143e+00 -1.203700000000026193e+00 1.743133822682704434e-02
-1.408399999999801366e+00 -1.203700000000026193e+00 2.095677741876959127e-02
-1.213099999999940337e+00 -1.203700000000026193e+00 1.906348600087451675e-02
-1.017800000000079308e+00 -1.203700000000026193e+00 1.749662413778894227e-02
-8.224999999997635314e-01 -1.203700000000026193e+00 1.991220284337920712e-02
-6.271999999999025022e-01 -1.203700000000026193e+00 1.749662413778894227e-02
-3.928000000000793079e-01 -1.203700000000026193e+00 1.906348600087451675e-02
-1.974999999997635314e-01 -1.203700000000026193e+00 1.932462964472211539e-02
-2.199999999902502168e-03 -1.203700000000026193e+00 2.063034786396009471e-02
1.930999999999585270e-01 -1.203700000000026193e+00 2.206663790512187681e-02
3.884000000002743036e-01 -1.203700000000026193e+00 2.167492243935047885e-02
5.837000000001353328e-01 -1.203700000000026193e+00 2.265421110377896508e-02
7.791000000001986336e-01 -1.203700000000026193e+00 2.291535474762656371e-02
9.744000000000596629e-01 -1.203700000000026193e+00 2.552679118610252582e-02
1.208700000000135333e+00 -1.203700000000026193e+00 2.578793482995012099e-02
1.404100000000198634e+00 -1.203700000000026193e+00 2.826879944650228030e-02
1.599400000000059663e+00 -1.203700000000026193e+00 3.009680495343545689e-02
1.794699999999920692e+00 -1.203700000000026193e+00 3.466681872076838450e-02
1.990000000000236469e+00 -1.203700000000026193e+00 3.740882698116814592e-02
2.185300000000097498e+00 -1.203700000000026193e+00 3.858397337848232939e-02
2.380599999999958527e+00 -1.203700000000026193e+00 4.348041670062476050e-02
2.575900000000274304e+00 -1.203700000000026193e+00 5.797388893416634964e-02
2.810300000000097498e+00 -1.203700000000026193e+00 7.762494813369795466e-02
3.005599999999958527e+00 -1.203700000000026193e+00 1.030211674978766673e-01
3.200900000000274304e+00 -1.203700000000026193e+00 1.374268425747974531e-01
3.396299999999882857e+00 -1.203700000000026193e+00 1.950743019541543166e-01
3.591600000000198634e+00 -1.203700000000026193e+00 2.612742156695199158e-01
3.786900000000059663e+00 -1.203700000000026193e+00 3.054074914797637041e-01
-6.017800000000079308e+00 -8.913000000002284651e-01 2.226249563800756972e-03
-5.822499999999763531e+00 -8.913000000002284651e-01 2.448221661071213820e-03
-5.627199999999902502e+00 -8.913000000002284651e-01 2.670193758341670668e-03
-5.392800000000079308e+00 -8.913000000002284651e-01 2.742008260399759687e-03
-5.197499999999763531e+00 -8.913000000002284651e-01 2.441693069975024027e-03
-5.002199999999902502e+00 -8.913000000002284651e-01 2.147906470646478161e-03
-4.806900000000041473e+00 -8.913000000002284651e-01 2.147906470646478161e-03
-4.611599999999725696e+00 -8.913000000002284651e-01 3.701711151539675230e-03
-4.416200000000117143e+00 -8.913000000002284651e-01 2.813822762457848705e-03
-4.220899999999801366e+00 -8.913000000002284651e-01 2.520036163129302838e-03
-4.025599999999940337e+00 -8.913000000002284651e-01 3.035794859728305553e-03
-3.791299999999864667e+00 -8.913000000002284651e-01 3.407924552211129797e-03
-3.595899999999801366e+00 -8.913000000002284651e-01 4.667942633775781433e-03
-3.400599999999940337e+00 -8.913000000002284651e-01 4.517785038563413604e-03
-3.205300000000079308e+00 -8.913000000002284651e-01 6.221747314668978068e-03
-3.009999999999763531e+00 -8.913000000002284651e-01 6.371904909881345898e-03
-2.814699999999902502e+00 -8.913000000002284651e-01 6.450248003035624275e-03
-2.619400000000041473e+00 -8.913000000002284651e-01 6.985592472923196801e-03
-2.424099999999725696e+00 -8.913000000002284651e-01 6.724448829075601632e-03
-2.228799999999864667e+00 -8.913000000002284651e-01 9.531743000437258376e-03
-1.994400000000041473e+00 -8.913000000002284651e-01 9.792886644284855280e-03
-1.799099999999725696e+00 -8.913000000002284651e-01 1.488518769931298016e-02
-1.603700000000117143e+00 -8.913000000002284651e-01 1.501575952123677775e-02
-1.408399999999801366e+00 -8.913000000002284651e-01 1.828005506933173124e-02
-1.213099999999940337e+00 -8.913000000002284651e-01 1.906348600087451675e-02
-1.017800000000079308e+00 -8.913000000002284651e-01 1.971634511049350988e-02
-8.224999999997635314e-01 -8.913000000002284651e-01 1.801891142548413260e-02
-6.271999999999025022e-01 -8.913000000002284651e-01 1.632147774047475880e-02
-3.928000000000793079e-01 -8.913000000002284651e-01 1.814948324740793192e-02
-1.974999999997635314e-01 -8.913000000002284651e-01 1.749662413778894227e-02
-2.199999999902502168e-03 -8.913000000002284651e-01 1.769248187067463951e-02
1.930999999999585270e-01 -8.913000000002284651e-01 2.167492243935047885e-02
3.884000000002743036e-01 -8.913000000002284651e-01 1.997748875434110505e-02
5.837000000001353328e-01 -8.913000000002284651e-01 1.867177053510312573e-02
7.791000000001986336e-01 -8.913000000002284651e-01 1.958577328856971056e-02
9.744000000000596629e-01 -8.913000000002284651e-01 2.049977604203629886e-02
1.208700000000135333e+00 -8.913000000002284651e-01 2.219720972704567266e-02
1.404100000000198634e+00 -8.913000000002284651e-01 2.311121248051226096e-02
1.599400000000059663e+00 -8.913000000002284651e-01 2.285006883666466232e-02
1.794699999999920692e+00 -8.913000000002284651e-01 2.931337402189266791e-02
1.990000000000236469e+00 -8.913000000002284651e-01 2.950923175477836169e-02
2.185300000000097498e+00 -8.913000000002284651e-01 3.107609361786394311e-02
2.380599999999958527e+00 -8.913000000002284651e-01 3.355695823441610243e-02
2.575900000000274304e+00 -8.913000000002284651e-01 4.126069572792018941e-02
2.810300000000097498e+00 -8.913000000002284651e-01 4.289284350196766876e-02
3.005599999999958527e+00 -8.913000000002284651e-01 5.705988618069975787e-02
3.200900000000274304e+00 -8.913000000002284651e-01 7.710266084600275738e-02
3.396299999999882857e+00 -8.913000000002284651e-01 1.031517393198004839e-01
3.591600000000198634e+00 -8.913000000002284651e-01 1.392548480817306367e-01
3.786900000000059663e+00 -8.913000000002284651e-01 1.999707452762967408e-01
-6.017800000000079308e+00 -5.006000000003041350e-01 2.154435061742668387e-03
-5.822499999999763531e+00 -5.006000000003041350e-01 1.710490867201754908e-03
-5.627199999999902502e+00 -5.006000000003041350e-01 2.670193758341670668e-03
-5.392800000000079308e+00 -5.006000000003041350e-01 2.376407159013124801e-03
-5.197499999999763531e+00 -5.006000000003041350e-01 1.854119871317932728e-03
-5.002199999999902502e+00 -5.006000000003041350e-01 3.558082147423497626e-03
-4.806900000000041473e+00 -5.006000000003041350e-01 3.114137952882583930e-03
-4.611599999999725696e+00 -5.006000000003041350e-01 2.226249563800756972e-03
-4.416200000000117143e+00 -5.006000000003041350e-01 2.892165855612127082e-03
-4.220899999999801366e+00 -5.006000000003041350e-01 3.264295548094951760e-03
-4.025599999999940337e+00 -5.006000000003041350e-01 3.636425240577776438e-03
-3.791299999999864667e+00 -5.006000000003041350e-01 3.414453143307319589e-03
-3.595899999999801366e+00 -5.006000000003041350e-01 3.708239742635865456e-03
-3.400599999999940337e+00 -5.006000000003041350e-01 4.080369435118689700e-03
-3.205300000000079308e+00 -5.006000000003041350e-01 4.896443322142427640e-03
-3.009999999999763531e+00 -5.006000000003041350e-01 7.116164294846995253e-03
-2.814699999999902502e+00 -5.006000000003041350e-01 6.234804496861357653e-03
-2.619400000000041473e+00 -5.006000000003041350e-01 6.084646901648989824e-03
-2.424099999999725696e+00 -5.006000000003041350e-01 6.724448829075601632e-03
-2.228799999999864667e+00 -5.006000000003041350e-01 7.638451582542187326e-03
-1.994400000000041473e+00 -5.006000000003041350e-01 7.769023404465985778e-03
-1.799099999999725696e+00 -5.006000000003041350e-01 1.077217530871334150e-02
-1.603700000000117143e+00 -5.006000000003041350e-01 1.233903717179891772e-02
-1.408399999999801366e+00 -5.006000000003041350e-01 1.501575952123677775e-02
-1.213099999999940337e+00 -5.006000000003041350e-01 1.703962276105564638e-02
-1.017800000000079308e+00 -5.006000000003041350e-01 1.873705644606502366e-02
-8.224999999997635314e-01 -5.006000000003041350e-01 2.004277466530300297e-02
-6.271999999999025022e-01 -5.006000000003041350e-01 1.860648462414122434e-02
-3.928000000000793079e-01 -5.006000000003041350e-01 1.795362551452223468e-02
-1.974999999997635314e-01 -5.006000000003041350e-01 1.638676365143666019e-02
-2.199999999902502168e-03 -5.006000000003041350e-01 1.475461587738918084e-02
1.930999999999585270e-01 -5.006000000003041350e-01 1.717019458297944570e-02
3.884000000002743036e-01 -5.006000000003041350e-01 1.860648462414122434e-02
5.837000000001353328e-01 -5.006000000003041350e-01 2.102206332973149266e-02
7.791000000001986336e-01 -5.006000000003041350e-01 1.984691693241730920e-02
9.744000000000596629e-01 -5.006000000003041350e-01 1.893291417895072090e-02
1.208700000000135333e+00 -5.006000000003041350e-01 2.023863239818870022e-02
1.404100000000198634e+00 -5.006000000003041350e-01 1.906348600087451675e-02
1.599400000000059663e+00 -5.006000000003041350e-01 2.063034786396009471e-02
1.794699999999920692e+00 -5.006000000003041350e-01 2.036920422011249954e-02
1.990000000000236469e+00 -5.006000000003041350e-01 2.004277466530300297e-02
2.185300000000097498e+00 -5.006000000003041350e-01 2.428635887782644442e-02
2.380599999999958527e+00 -5.006000000003041350e-01 2.559207709706442027e-02
2.575900000000274304e+00 -5.006000000003041350e-01 2.918280219996886860e-02
2.810300000000097498e+00 -5.006000000003041350e-01 3.577667920712066657e-02
3.005599999999958527e+00 -5.006000000003041350e-01 3.962854795387271700e-02
3.200900000000274304e+00 -5.006000000003041350e-01 4.426384763216754253e-02
3.396299999999882857e+00 -5.006000000003041350e-01 5.457902156414758815e-02
3.591600000000198634e+00 -5.006000000003041350e-01 7.298964845540312218e-02
3.786900000000059663e+00 -5.006000000003041350e-01 1.028905956759528784e-01
-6.017800000000079308e+00 -1.881000000003041350e-01 1.638676365143665672e-03
-5.822499999999763531e+00 -1.881000000003041350e-01 1.638676365143665672e-03
-5.627199999999902502e+00 -1.881000000003041350e-01 1.632147774047475880e-03
-5.392800000000079308e+00 -1.881000000003041350e-01 2.082620559684579369e-03
-5.197499999999763531e+00 -1.881000000003041350e-01 1.782305369259843926e-03
-5.002199999999902502e+00 -1.881000000003041350e-01 2.676722349437860460e-03
-4.806900000000041473e+00 -1.881000000003041350e-01 3.420981734403509816e-03
-4.611599999999725696e+00 -1.881000000003041350e-01 2.898694446708317309e-03
-4.416200000000117143e+00 -1.881000000003041350e-01 2.376407159013124801e-03
-4.220899999999801366e+00 -1.881000000003041350e-01 2.526564754225492631e-03
-4.025599999999940337e+00 -1.881000000003041350e-01 3.342638641249230571e-03
-3.791299999999864667e+00 -1.881000000003041350e-01 3.492796236461598400e-03
-3.595899999999801366e+00 -1.881000000003041350e-01 3.492796236461598400e-03
-3.400599999999940337e+00 -1.881000000003041350e-01 3.192481046036862741e-03
-3.205300000000079308e+00 -1.881000000003041350e-01 3.264295548094951760e-03
-3.009999999999763531e+00 -1.881000000003041350e-01 4.230527030331057529e-03
-2.814699999999902502e+00 -1.881000000003041350e-01 5.947546488629002447e-03
-2.619400000000041473e+00 -1.881000000003041350e-01 4.602656722813881773e-03
-2.424099999999725696e+00 -1.881000000003041350e-01 6.528591096189903520e-03
-2.228799999999864667e+00 -1.881000000003041350e-01 7.964881137351682155e-03
-1.994400000000041473e+00 -1.881000000003041350e-01 7.377307938694590422e-03
-1.799099999999725696e+00 -1.881000000003041350e-01 7.507879760618388874e-03
-1.603700000000117143e+00 -1.881000000003041350e-01 9.205313445627763547e-03
-1.408399999999801366e+00 -1.881000000003041350e-01 9.531743000437258376e-03
-1.213099999999940337e+00 -1.881000000003041350e-01 1.455875814450348707e-02
-1.017800000000079308e+00 -1.881000000003041350e-01 1.377532721296069636e-02
-8.224999999997635314e-01 -1.881000000003041350e-01 1.690905093913185053e-02
-6.271999999999025022e-01 -1.881000000003041350e-01 1.671319320624615329e-02
-3.928000000000793079e-01 -1.881000000003041350e-01 1.886762826798882298e-02
-1.974999999997635314e-01 -1.881000000003041350e-01 1.854119871317932641e-02
-2.199999999902502168e-03 -1.881000000003041350e-01 1.782305369259843536e-02
1.930999999999585270e-01 -1.881000000003041350e-01 1.612562000758906156e-02
3.884000000002743036e-01 -1.881000000003041350e-01 1.801891142548413260e-02
5.837000000001353328e-01 -1.881000000003041350e-01 1.684376502816994914e-02
7.791000000001986336e-01 -1.881000000003041350e-01 1.468932996642728292e-02
9.744000000000596629e-01 -1.881000000003041350e-01 1.795362551452223468e-02
1.208700000000135333e+00 -1.881000000003041350e-01 1.723548049394134710e-02
1.404100000000198634e+00 -1.881000000003041350e-01 1.521161725412247499e-02
1.599400000000059663e+00 -1.881000000003041350e-01 1.573390454181766707e-02
1.794699999999920692e+00 -1.881000000003041350e-01 1.775776778163653744e-02
1.990000000000236469e+00 -1.881000000003041350e-01 1.782305369259843536e-02
2.185300000000097498e+00 -1.881000000003041350e-01 1.912877191183641815e-02
2.380599999999958527e+00 -1.881000000003041350e-01 1.821476915836982985e-02
2.575900000000274304e+00 -1.881000000003041350e-01 2.271949701474086647e-02
2.810300000000097498e+00 -1.881000000003041350e-01 2.663665167245480789e-02
3.005599999999958527e+00 -1.881000000003041350e-01 2.774651215880709343e-02
3.200900000000274304e+00 -1.881000000003041350e-01 2.892165855612127343e-02
3.396299999999882857e+00 -1.881000000003041350e-01 3.799640017982523765e-02
3.591600000000198634e+00 -1.881000000003041350e-01 4.276227168004387291e-02
3.786900000000059663e+00 -1.881000000003041350e-01 5.686402844781406757e-02
-6.017800000000079308e+00 1.243999999996958650e-01 1.638676365143665672e-03
-5.822499999999763531e+00 1.243999999996958650e-01 1.488518769931298060e-03
-5.627199999999902502e+00 1.243999999996958650e-01 1.488518769931298060e-03
-5.392800000000079308e+00 1.243999999996958650e-01 1.338361174718930230e-03
-5.197499999999763531e+00 1.243999999996958650e-01 2.898694446708317309e-03
-5.002199999999902502e+00 1.243999999996958650e-01 2.382935750109314594e-03
-4.806900000000041473e+00 1.243999999996958650e-01 1.932462964472211322e-03
-4.611599999999725696e+00 1.243999999996958650e-01 2.232778154896947198e-03
-4.416200000000117143e+00 1.243999999996958650e-01 2.826879944650228290e-03
-4.220899999999801366e+00 1.243999999996958650e-01 2.526564754225492631e-03
-4.025599999999940337e+00 1.243999999996958650e-01 3.048852041920685138e-03
-3.791299999999864667e+00 1.243999999996958650e-01 3.048852041920685138e-03
-3.595899999999801366e+00 1.243999999996958650e-01 3.199009637133052534e-03
-3.400599999999940337e+00 1.243999999996958650e-01 4.015083524156790908e-03
-3.205300000000079308e+00 1.243999999996958650e-01 3.270824139191141986e-03
-3.009999999999763531e+00 1.243999999996958650e-01 3.943269022098702323e-03
-2.814699999999902502e+00 1.243999999996958650e-01 3.793111426886334060e-03
-2.619400000000041473e+00 1.243999999996958650e-01 4.465556309793894396e-03
-2.424099999999725696e+00 1.243999999996958650e-01 5.510130885184278543e-03
-2.228799999999864667e+00 1.243999999996958650e-01 7.246736116770793705e-03
-1.994400000000041473e+00 1.243999999996958650e-01 7.442593849656490082e-03
-1.799099999999725696e+00 1.243999999996958650e-01 6.476362367420384313e-03
-1.603700000000117143e+00 1.243999999996958650e-01 8.552454336008773889e-03
-1.408399999999801366e+00 1.243999999996958650e-01 8.226024781199279060e-03
-1.213099999999940337e+00 1.243999999996958650e-01 9.401171178513462526e-03
-1.017800000000079308e+00 1.243999999996958650e-01 1.103331895256093841e-02
-8.224999999997635314e-01 1.243999999996958650e-01 1.495047361027487809e-02
-6.271999999999025022e-01 1.243999999996958650e-01 1.632147774047475880e-02
-3.928000000000793079e-01 1.243999999996958650e-01 1.710490867201754778e-02
-1.974999999997635314e-01 1.243999999996958650e-01 1.795362551452223468e-02
-2.199999999902502168e-03 1.243999999996958650e-01 1.762719595971274159e-02
1.930999999999585270e-01 1.243999999996958650e-01 1.762719595971274159e-02
3.884000000002743036e-01 1.243999999996958650e-01 1.501575952123677775e-02
5.837000000001353328e-01 1.243999999996958650e-01 1.436290041161778809e-02
7.791000000001986336e-01 1.243999999996958650e-01 1.403647085680829326e-02
9.744000000000596629e-01 1.243999999996958650e-01 1.553804680893197156e-02
1.208700000000135333e+00 1.243999999996958650e-01 1.599504818566526224e-02
1.404100000000198634e+00 1.243999999996958650e-01 1.462404405546538326e-02
1.599400000000059663e+00 1.243999999996958650e-01 1.488518769931298016e-02
1.794699999999920692e+00 1.243999999996958650e-01 1.671319320624615329e-02
1.990000000000236469e+00 1.243999999996958650e-01 1.710490867201754778e-02
2.185300000000097498e+00 1.243999999996958650e-01 2.030391830915059814e-02
2.380599999999958527e+00 1.243999999996958650e-01 1.893291417895072090e-02
2.575900000000274304e+00 1.243999999996958650e-01 1.841062689125552709e-02
2.810300000000097498e+00 1.243999999996958650e-01 2.010806057626490090e-02
3.005599999999958527e+00 1.243999999996958650e-01 2.121792106261718644e-02
3.200900000000274304e+00 1.243999999996958650e-01 2.330707021339795473e-02
3.396299999999882857e+00 1.243999999996958650e-01 2.617965029572151200e-02
3.591600000000198634e+00 1.243999999996958650e-01 2.859522900131178033e-02
3.786900000000059663e+00 1.243999999996958650e-01 3.662539604962536388e-02
-6.017800000000079308e+00 4.368999999996958650e-01 8.944169801780167510e-04
-5.822499999999763531e+00 4.368999999996958650e-01 1.416704267873209041e-03
-5.627199999999902502e+00 4.368999999996958650e-01 1.044574575390384581e-03
-5.392800000000079308e+00 4.368999999996958650e-01 9.662314822361056611e-04
-5.197499999999763531e+00 4.368999999996958650e-01 1.638676365143665672e-03
-5.002199999999902502e+00 4.368999999996958650e-01 2.160963652838858180e-03
-4.806900000000041473e+00 4.368999999996958650e-01 1.860648462414122521e-03
-4.611599999999725696e+00 4.368999999996958650e-01 2.604907847379771442e-03
-4.416200000000117143e+00 4.368999999996958650e-01 2.160963652838858180e-03
-4.220899999999801366e+00 4.368999999996958650e-01 3.349167232345420363e-03
-4.025599999999940337e+00 4.368999999996958650e-01 3.355695823441610590e-03
-3.791299999999864667e+00 4.368999999996958650e-01 2.905223037804507101e-03
-3.595899999999801366e+00 4.368999999996958650e-01 3.649482422770156456e-03
-3.400599999999940337e+00 4.368999999996958650e-01 3.427510325499699174e-03
-3.205300000000079308e+00 4.368999999996958650e-01 3.577667920712067004e-03
-3.009999999999763531e+00 4.368999999996958650e-01 4.765871500218629188e-03
-2.814699999999902502e+00 4.368999999996958650e-01 4.916029095430997017e-03
-2.619400000000041473e+00 4.368999999996958650e-01 4.615713905006261358e-03
-2.424099999999725696e+00 4.368999999996958650e-01 4.694056998160540603e-03
-2.228799999999864667e+00 4.368999999996958650e-01 5.810446075609014202e-03
-1.994400000000041473e+00 4.368999999996958650e-01 7.377307938694590422e-03
-1.799099999999725696e+00 4.368999999996958650e-01 8.552454336008773889e-03
-1.603700000000117143e+00 4.368999999996958650e-01 8.030167048313581815e-03
-1.408399999999801366e+00 4.368999999996958650e-01 6.724448829075601632e-03
-1.213099999999940337e+00 4.368999999996958650e-01 7.899595226389782496e-03
-1.017800000000079308e+00 4.368999999996958650e-01 9.074741623703965962e-03
-8.224999999997635314e-01 4.368999999996958650e-01 1.024988802101814943e-02
-6.271999999999025022e-01 4.368999999996958650e-01 1.214317943891322221e-02
-3.928000000000793079e-01 4.368999999996958650e-01 1.436290041161778809e-02
-1.974999999997635314e-01 4.368999999996958650e-01 1.547276089797007190e-02
-2.199999999902502168e-03 4.368999999996958650e-01 1.756191004875084019e-02
1.930999999999585270e-01 4.368999999996958650e-01 1.795362551452223468e-02
3.884000000002743036e-01 4.368999999996958650e-01 1.717019458297944570e-02
5.837000000001353328e-01 4.368999999996958650e-01 1.782305369259843536e-02
7.791000000001986336e-01 4.368999999996958650e-01 1.423232858969399051e-02
9.744000000000596629e-01 4.368999999996958650e-01 1.371004130199879670e-02
1.208700000000135333e+00 4.368999999996958650e-01 1.410175676777019119e-02
1.404100000000198634e+00 4.368999999996958650e-01 1.560333271989387122e-02
1.599400000000059663e+00 4.368999999996958650e-01 1.592976227470336431e-02
1.794699999999920692e+00 4.368999999996958650e-01 1.540747498700817397e-02
1.990000000000236469e+00 4.368999999996958650e-01 1.592976227470336431e-02
2.185300000000097498e+00 4.368999999996958650e-01 1.429761450065589017e-02
2.380599999999958527e+00 4.368999999996958650e-01 1.697433685009374846e-02
2.575900000000274304e+00 4.368999999996958650e-01 1.468932996642728292e-02
2.810300000000097498e+00 4.368999999996958650e-01 1.664790729528425536e-02
3.005599999999958527e+00 4.368999999996958650e-01 1.984691693241730920e-02
3.200900000000274304e+00 4.368999999996958650e-01 1.782305369259843536e-02
3.396299999999882857e+00 4.368999999996958650e-01 2.030391830915059814e-02
3.591600000000198634e+00 4.368999999996958650e-01 2.089149150780769335e-02
3.786900000000059663e+00 4.368999999996958650e-01 2.493921798744543061e-02
-6.017800000000079308e+00 8.274999999998726707e-01 5.973660853013762050e-04
-5.822499999999763531e+00 8.274999999998726707e-01 1.344889765815120023e-03
-5.627199999999902502e+00 8.274999999998726707e-01 1.344889765815120023e-03
-5.392800000000079308e+00 8.274999999998726707e-01 1.566861863085576871e-03
-5.197499999999763531e+00 8.274999999998726707e-01 1.717019458297944700e-03
-5.002199999999902502e+00 8.274999999998726707e-01 2.160963652838858180e-03
-4.806900000000041473e+00 8.274999999998726707e-01 2.089149150780769161e-03
-4.611599999999725696e+00 8.274999999998726707e-01 1.266546672660841212e-03
-4.416200000000117143e+00 8.274999999998726707e-01 1.938991555568401332e-03
-4.220899999999801366e+00 8.274999999998726707e-01 2.833408535746418083e-03
-4.025599999999940337e+00 8.274999999998726707e-01 2.389464341205504820e-03
-3.791299999999864667e+00 8.274999999998726707e-01 2.833408535746418083e-03
-3.595899999999801366e+00 8.274999999998726707e-01 2.089149150780769161e-03
-3.400599999999940337e+00 8.274999999998726707e-01 2.239306745993136991e-03
-3.205300000000079308e+00 8.274999999998726707e-01 2.905223037804507101e-03
-3.009999999999763531e+00 8.274999999998726707e-01 4.250112803619626907e-03
-2.814699999999902502e+00 8.274999999998726707e-01 3.806168609078713645e-03
-2.619400000000041473e+00 8.274999999998726707e-01 4.321927305677716359e-03
-2.424099999999725696e+00 8.274999999998726707e-01 4.922557686527187677e-03
-2.228799999999864667e+00 8.274999999998726707e-01 4.922557686527187677e-03
-1.994400000000041473e+00 8.274999999998726707e-01 5.666817071492836165e-03
-1.799099999999725696e+00 8.274999999998726707e-01 6.189104359188028238e-03
-1.603700000000117143e+00 8.274999999998726707e-01 8.356596603123076644e-03
-1.408399999999801366e+00 8.274999999998726707e-01 7.246736116770793705e-03
-1.213099999999940337e+00 8.274999999998726707e-01 6.489419549612764765e-03
-1.017800000000079308e+00 8.274999999998726707e-01 6.659162918113701972e-03
-8.224999999997635314e-01 8.274999999998726707e-01 1.064160348678954218e-02
-6.271999999999025022e-01 8.274999999998726707e-01 8.748312068894471133e-03
-3.928000000000793079e-01 8.274999999998726707e-01 1.005403028813245045e-02
-1.974999999997635314e-01 8.274999999998726707e-01 1.168617806217992633e-02
-2.199999999902502168e-03 8.274999999998726707e-01 1.527690316508437465e-02
1.930999999999585270e-01 8.274999999998726707e-01 1.384061312392259602e-02
3.884000000002743036e-01 8.274999999998726707e-01 1.521161725412247499e-02
5.837000000001353328e-01 8.274999999998726707e-01 1.645204956239855812e-02
7.791000000001986336e-01 8.274999999998726707e-01 1.573390454181766707e-02
9.744000000000596629e-01 8.274999999998726707e-01 1.429761450065589017e-02
1.208700000000135333e+00 8.274999999998726707e-01 1.299189628141790911e-02
1.404100000000198634e+00 8.274999999998726707e-01 1.331832583622740394e-02
1.599400000000059663e+00 8.274999999998726707e-01 1.371004130199879670e-02
1.794699999999920692e+00 8.274999999998726707e-01 1.331832583622740394e-02
1.990000000000236469e+00 8.274999999998726707e-01 1.390589903488449394e-02
2.185300000000097498e+00 8.274999999998726707e-01 1.318775401430360636e-02
2.380599999999958527e+00 8.274999999998726707e-01 1.410175676777019119e-02
2.575900000000274304e+00 8.274999999998726707e-01 1.397118494584639360e-02
2.810300000000097498e+00 8.274999999998726707e-01 1.377532721296069636e-02
3.005599999999958527e+00 8.274999999998726707e-01 1.455875814450348707e-02
3.200900000000274304e+00 8.274999999998726707e-01 1.495047361027487809e-02
3.396299999999882857e+00 8.274999999998726707e-01 1.730076640490324502e-02
3.591600000000198634e+00 8.274999999998726707e-01 1.795362551452223468e-02
3.786900000000059663e+00 8.274999999998726707e-01 1.965105919953161195e-02
-6.017800000000079308e+00 1.139999999999872671e+00 8.226024781199278409e-04
-5.822499999999763531e+00 1.139999999999872671e+00 8.226024781199278409e-04
-5.627199999999902502e+00 1.139999999999872671e+00 8.944169801780167510e-04
-5.392800000000079308e+00 1.139999999999872671e+00 1.044574575390384581e-03
-5.197499999999763531e+00 1.139999999999872671e+00 7.442593849656490299e-04
-5.002199999999902502e+00 1.139999999999872671e+00 1.122917668544663392e-03
-4.806900000000041473e+00 1.139999999999872671e+00 1.416704267873209041e-03
-4.611599999999725696e+00 1.139999999999872671e+00 2.089149150780769161e-03
-4.416200000000117143e+00 1.139999999999872671e+00 2.389464341205504820e-03
-4.220899999999801366e+00 1.139999999999872671e+00 2.239306745993136991e-03
-4.025599999999940337e+00 1.139999999999872671e+00 2.317649839147415802e-03
-3.791299999999864667e+00 1.139999999999872671e+00 2.611436438475961668e-03
-3.595899999999801366e+00 1.139999999999872671e+00 3.133723726171153742e-03
-3.400599999999940337e+00 1.139999999999872671e+00 3.061909224113064723e-03
-3.205300000000079308e+00 1.139999999999872671e+00 3.956326204291081908e-03
-3.009999999999763531e+00 1.139999999999872671e+00 3.806168609078713645e-03
-2.814699999999902502e+00 1.139999999999872671e+00 2.911751628900696894e-03
-2.619400000000041473e+00 1.139999999999872671e+00 4.850743184469098225e-03
-2.424099999999725696e+00 1.139999999999872671e+00 4.034669297445360285e-03
-2.228799999999864667e+00 1.139999999999872671e+00 5.229401468048112261e-03
-1.994400000000041473e+00 1.139999999999872671e+00 5.901846350955673032e-03
-1.799099999999725696e+00 1.139999999999872671e+00 5.679874253685216617e-03
-1.603700000000117143e+00 1.139999999999872671e+00 5.072715281739555507e-03
-1.408399999999801366e+00 1.139999999999872671e+00 8.160738870237379400e-03
-1.213099999999940337e+00 1.139999999999872671e+00 8.487168425046874229e-03
-1.017800000000079308e+00 1.139999999999872671e+00 8.160738870237379400e-03
-8.224999999997635314e-01 1.139999999999872671e+00 8.944169801780166643e-03
-6.271999999999025022e-01 1.139999999999872671e+00 8.030167048313581815e-03
-3.928000000000793079e-01 1.139999999999872671e+00 7.899595226389782496e-03
-1.974999999997635314e-01 1.139999999999872671e+00 9.074741623703965962e-03
-2.199999999902502168e-03 1.139999999999872671e+00 1.077217530871334150e-02
1.930999999999585270e-01 1.139999999999872671e+00 1.214317943891322221e-02
3.884000000002743036e-01 1.139999999999872671e+00 1.357946948007499911e-02
5.837000000001353328e-01 1.139999999999872671e+00 1.468932996642728292e-02
7.791000000001986336e-01 1.139999999999872671e+00 1.625619182951286087e-02
9.744000000000596629e-01 1.139999999999872671e+00 1.475461587738918084e-02
1.208700000000135333e+00 1.139999999999872671e+00 1.403647085680829326e-02
1.404100000000198634e+00 1.139999999999872671e+00 1.364475539103689704e-02
1.599400000000059663e+00 1.139999999999872671e+00 1.168617806217992633e-02
1.794699999999920692e+00 1.139999999999872671e+00 1.116389077448473426e-02
1.990000000000236469e+00 1.139999999999872671e+00 1.377532721296069636e-02
2.185300000000097498e+00 1.139999999999872671e+00 1.273075263757031221e-02
2.380599999999958527e+00 1.139999999999872671e+00 1.155560624025613048e-02
2.575900000000274304e+00 1.139999999999872671e+00 1.031517393198004735e-02
2.810300000000097498e+00 1.139999999999872671e+00 1.344889765815120326e-02
3.005599999999958527e+00 1.139999999999872671e+00 1.188203579506562531e-02
3.200900000000274304e+00 1.139999999999872671e+00 1.273075263757031221e-02
3.396299999999882857e+00 1.139999999999872671e+00 1.540747498700817397e-02
3.591600000000198634e+00 1.139999999999872671e+00 1.462404405546538326e-02
3.786900000000059663e+00 1.139999999999872671e+00 1.547276089797007190e-02
-6.017800000000079308e+00 1.452499999999872671e+00 6.724448829075600114e-04
-5.822499999999763531e+00 1.452499999999872671e+00 5.235930059144302271e-04
-5.627199999999902502e+00 1.452499999999872671e+00 8.944169801780167510e-04
-5.392800000000079308e+00 1.452499999999872671e+00 8.944169801780167510e-04
-5.197499999999763531e+00 1.452499999999872671e+00 1.194732170602752410e-03
-5.002199999999902502e+00 1.452499999999872671e+00 9.727600733322955620e-04
-4.806900000000041473e+00 1.452499999999872671e+00 5.980189444109952276e-04
-4.611599999999725696e+00 1.452499999999872671e+00 1.495047361027488069e-03
-4.416200000000117143e+00 1.452499999999872671e+00 1.273075263757031221e-03
-4.220899999999801366e+00 1.452499999999872671e+00 2.617965029572151461e-03
-4.025599999999940337e+00 1.452499999999872671e+00 1.867177053510312530e-03
-3.791299999999864667e+00 1.452499999999872671e+00 2.467807434359783631e-03
-3.595899999999801366e+00 1.452499999999872671e+00 2.911751628900696894e-03
-3.400599999999940337e+00 1.452499999999872671e+00 2.768122624784519290e-03
-3.205300000000079308e+00 1.452499999999872671e+00 3.140252317267343534e-03
-3.009999999999763531e+00 1.452499999999872671e+00 4.034669297445360285e-03
-2.814699999999902502e+00 1.452499999999872671e+00 4.113012390599639530e-03
-2.619400000000041473e+00 1.452499999999872671e+00 5.079243872835745299e-03
-2.424099999999725696e+00 1.452499999999872671e+00 3.891040293329182248e-03
-2.228799999999864667e+00 1.452499999999872671e+00 4.184826892657728115e-03
-1.994400000000041473e+00 1.452499999999872671e+00 5.085772463931935092e-03
-1.799099999999725696e+00 1.452499999999872671e+00 5.758217346839494995e-03
-1.603700000000117143e+00 1.452499999999872671e+00 5.307744561202391506e-03
-1.408399999999801366e+00 1.452499999999872671e+00 5.679874253685216617e-03
-1.213099999999940337e+00 1.452499999999872671e+00 5.901846350955673032e-03
-1.017800000000079308e+00 1.452499999999872671e+00 6.424133638650865973e-03
-8.224999999997635314e-01 1.452499999999872671e+00 6.789734740037499557e-03
-6.271999999999025022e-01 1.452499999999872671e+00 8.160738870237379400e-03
-3.928000000000793079e-01 1.452499999999872671e+00 7.442593849656490082e-03
-1.974999999997635314e-01 1.452499999999872671e+00 8.226024781199279060e-03
-2.199999999902502168e-03 1.452499999999872671e+00 9.205313445627763547e-03
1.930999999999585270e-01 1.452499999999872671e+00 8.421882514084974569e-03
3.884000000002743036e-01 1.452499999999872671e+00 9.662314822361057695e-03
5.837000000001353328e-01 1.452499999999872671e+00 1.194732170602752323e-02
7.791000000001986336e-01 1.452499999999872671e+00 1.397118494584639360e-02
9.744000000000596629e-01 1.452499999999872671e+00 1.442818632257968775e-02
1.208700000000135333e+00 1.452499999999872671e+00 1.260018081564651463e-02
1.404100000000198634e+00 1.452499999999872671e+00 1.312246810334170670e-02
1.599400000000059663e+00 1.452499999999872671e+00 1.214317943891322221e-02
1.794699999999920692e+00 1.452499999999872671e+00 1.051103166486574633e-02
1.990000000000236469e+00 1.452499999999872671e+00 1.077217530871334150e-02
2.185300000000097498e+00 1.452499999999872671e+00 1.129446259640853358e-02
2.380599999999958527e+00 1.452499999999872671e+00 1.044574575390384667e-02
2.575900000000274304e+00 1.452499999999872671e+00 1.188203579506562531e-02
2.810300000000097498e+00 1.452499999999872671e+00 1.103331895256093841e-02
3.005599999999958527e+00 1.452499999999872671e+00 1.077217530871334150e-02
3.200900000000274304e+00 1.452499999999872671e+00 1.051103166486574633e-02
3.396299999999882857e+00 1.452499999999872671e+00 1.142503441833233116e-02
3.591600000000198634e+00 1.452499999999872671e+00 1.292661037045600946e-02
3.786900000000059663e+00 1.452499999999872671e+00 1.214317943891322221e-02
-6.017800000000079308e+00 1.843100000000049477e+00 1.423232858969399051e-03
-5.822499999999763531e+00 1.843100000000049477e+00 9.009455712742066519e-04
-5.627199999999902502e+00 1.843100000000049477e+00 1.051103166486574590e-03
-5.392800000000079308e+00 1.843100000000049477e+00 1.051103166486574590e-03
-5.197499999999763531e+00 1.843100000000049477e+00 1.423232858969399051e-03
-5.002199999999902502e+00 1.843100000000049477e+00 9.009455712742066519e-04
-4.806900000000041473e+00 1.843100000000049477e+00 1.194732170602752410e-03
-4.611599999999725696e+00 1.843100000000049477e+00 1.044574575390384581e-03
-4.416200000000117143e+00 1.843100000000049477e+00 1.423232858969399051e-03
-4.220899999999801366e+00 1.843100000000049477e+00 1.867177053510312530e-03
-4.025599999999940337e+00 1.843100000000049477e+00 1.795362551452223511e-03
-3.791299999999864667e+00 1.843100000000049477e+00 1.495047361027488069e-03
-3.595899999999801366e+00 1.843100000000049477e+00 2.167492243935047972e-03
-3.400599999999940337e+00 1.843100000000049477e+00 2.167492243935047972e-03
-3.205300000000079308e+00 1.843100000000049477e+00 2.990094722054976138e-03
-3.009999999999763531e+00 1.843100000000049477e+00 2.839937126842608309e-03
-2.814699999999902502e+00 1.843100000000049477e+00 3.296938503575901590e-03
-2.619400000000041473e+00 1.843100000000049477e+00 2.990094722054976138e-03
-2.424099999999725696e+00 1.843100000000049477e+00 3.740882698116815286e-03
-2.228799999999864667e+00 1.843100000000049477e+00 4.413327581024374321e-03
-1.994400000000041473e+00 1.843100000000049477e+00 4.563485176236742151e-03
-1.799099999999725696e+00 1.843100000000049477e+00 4.570013767332932811e-03
-1.603700000000117143e+00 1.843100000000049477e+00 5.164115557086214336e-03
-1.408399999999801366e+00 1.843100000000049477e+00 4.641828269391021396e-03
-1.213099999999940337e+00 1.843100000000049477e+00 5.013957961873846507e-03
-1.017800000000079308e+00 1.843100000000049477e+00 5.536245249569038580e-03
-8.224999999997635314e-01 1.843100000000049477e+00 5.908374942051862824e-03
-6.271999999999025022e-01 1.843100000000049477e+00 7.312022027732691630e-03
-3.928000000000793079e-01 1.843100000000049477e+00 6.593877007151803180e-03
-1.974999999997635314e-01 1.843100000000049477e+00 6.985592472923196801e-03
-2.199999999902502168e-03 1.843100000000049477e+00 8.030167048313581815e-03
1.930999999999585270e-01 1.843100000000049477e+00 9.858172555246754939e-03
3.884000000002743036e-01 1.843100000000049477e+00 8.813597979856370793e-03
5.837000000001353328e-01 1.843100000000049477e+00 1.070688939775144184e-02
7.791000000001986336e-01 1.843100000000049477e+00 8.813597979856370793e-03
9.744000000000596629e-01 1.843100000000049477e+00 1.305718219237980704e-02
1.208700000000135333e+00 1.843100000000049477e+00 1.331832583622740394e-02
1.404100000000198634e+00 1.843100000000049477e+00 1.553804680893197156e-02
1.599400000000059663e+00 1.843100000000049477e+00 1.338361174718930360e-02
1.794699999999920692e+00 1.843100000000049477e+00 1.083746121967523943e-02
1.990000000000236469e+00 1.843100000000049477e+00 1.024988802101814943e-02
2.185300000000097498e+00 1.843100000000049477e+00 1.077217530871334150e-02
2.380599999999958527e+00 1.843100000000049477e+00 1.096803304159903875e-02
2.575900000000274304e+00 1.843100000000049477e+00 8.421882514084974569e-03
2.810300000000097498e+00 1.843100000000049477e+00 9.988744377170552524e-03
3.005599999999958527e+00 1.843100000000049477e+00 9.792886644284855280e-03
3.200900000000274304e+00 1.843100000000049477e+00 1.031517393198004735e-02
3.396299999999882857e+00 1.843100000000049477e+00 1.024988802101814943e-02
3.591600000000198634e+00 1.843100000000049477e+00 9.140027534665865622e-03
3.786900000000059663e+00 1.843100000000049477e+00 9.923458466208654599e-03
-6.017800000000079308e+00 2.155600000000049477e+00 9.009455712742066519e-04
-5.822499999999763531e+00 2.155600000000049477e+00 1.051103166486574590e-03
-5.627199999999902502e+00 2.155600000000049477e+00 1.201260761698942203e-03
-5.392800000000079308e+00 2.155600000000049477e+00 7.507879760618389308e-04
-5.197499999999763531e+00 2.155600000000049477e+00 1.201260761698942203e-03
-5.002199999999902502e+00 2.155600000000049477e+00 1.351418356911310032e-03
-4.806900000000041473e+00 2.155600000000049477e+00 7.507879760618389308e-04
-4.611599999999725696e+00 2.155600000000049477e+00 1.273075263757031221e-03
-4.416200000000117143e+00 2.155600000000049477e+00 1.801891142548413304e-03
-4.220899999999801366e+00 2.155600000000049477e+00 1.273075263757031221e-03
-4.025599999999940337e+00 2.155600000000049477e+00 1.351418356911310032e-03
-3.791299999999864667e+00 2.155600000000049477e+00 2.023863239818869935e-03
-3.595899999999801366e+00 2.155600000000049477e+00 2.174020835031238198e-03
-3.400599999999940337e+00 2.155600000000049477e+00 2.324178430243605594e-03
-3.205300000000079308e+00 2.155600000000049477e+00 3.597253694000636381e-03
-3.009999999999763531e+00 2.155600000000049477e+00 3.747411289213004645e-03
-2.814699999999902502e+00 2.155600000000049477e+00 2.174020835031238198e-03
-2.619400000000041473e+00 2.155600000000049477e+00 3.969383386483461493e-03
-2.424099999999725696e+00 2.155600000000049477e+00 2.846465717938798101e-03
-2.228799999999864667e+00 2.155600000000049477e+00 3.669068196058725834e-03
-1.994400000000041473e+00 2.155600000000049477e+00 4.419856172120564981e-03
-1.799099999999725696e+00 2.155600000000049477e+00 3.975911977579651285e-03
-1.603700000000117143e+00 2.155600000000049477e+00 4.119540981695829322e-03
-1.408399999999801366e+00 2.155600000000049477e+00 3.897568884425372474e-03
-1.213099999999940337e+00 2.155600000000049477e+00 5.020486552970036299e-03
-1.017800000000079308e+00 2.155600000000049477e+00 5.242458650240492714e-03
-8.224999999997635314e-01 2.155600000000049477e+00 6.724448829075601632e-03
-6.271999999999025022e-01 2.155600000000049477e+00 5.092301055028124884e-03
-3.928000000000793079e-01 2.155600000000049477e+00 6.593877007151803180e-03
-1.974999999997635314e-01 2.155600000000049477e+00 6.443719411939435350e-03
-2.199999999902502168e-03 2.155600000000049477e+00 6.789734740037499557e-03
1.930999999999585270e-01 2.155600000000049477e+00 8.226024781199279060e-03
3.884000000002743036e-01 2.155600000000049477e+00 6.293561816727067521e-03
5.837000000001353328e-01 2.155600000000049477e+00 8.683026157932571473e-03
7.791000000001986336e-01 2.155600000000049477e+00 7.181450205808894045e-03
9.744000000000596629e-01 2.155600000000049477e+00 8.095452959275479740e-03
1.208700000000135333e+00 2.155600000000049477e+00 1.168617806217992633e-02
1.404100000000198634e+00 2.155600000000049477e+00 1.122917668544663392e-02
1.599400000000059663e+00 2.155600000000049477e+00 9.335885267551562866e-03
1.794699999999920692e+00 2.155600000000049477e+00 1.005403028813245045e-02
1.990000000000236469e+00 2.155600000000049477e+00 1.090274713063713909e-02
2.185300000000097498e+00 2.155600000000049477e+00 1.188203579506562531e-02
2.380599999999958527e+00 2.155600000000049477e+00 9.988744377170552524e-03
2.575900000000274304e+00 2.155600000000049477e+00 8.617740246970673548e-03
2.810300000000097498e+00 2.155600000000049477e+00 9.335885267551562866e-03
3.005599999999958527e+00 2.155600000000049477e+00 8.813597979856370793e-03
3.200900000000274304e+00 2.155600000000049477e+00 9.727600733322955620e-03
3.396299999999882857e+00 2.155600000000049477e+00 8.291310692161178719e-03
3.591600000000198634e+00 2.155600000000049477e+00 9.597028911399158035e-03
3.786900000000059663e+00 2.155600000000049477e+00 9.205313445627763547e-03
-6.017800000000079308e+00 2.468100000000049477e+00 7.507879760618389308e-04
-5.822499999999763531e+00 2.468100000000049477e+00 1.051103166486574590e-03
-5.627199999999902502e+00 2.468100000000049477e+00 9.792886644284853545e-04
-5.392800000000079308e+00 2.468100000000049477e+00 9.792886644284853545e-04
-5.197499999999763531e+00 2.468100000000049477e+00 1.051103166486574590e-03
-5.002199999999902502e+00 2.468100000000049477e+00 1.122917668544663392e-03
-4.806900000000041473e+00 2.468100000000049477e+00 9.009455712742066519e-04
-4.611599999999725696e+00 2.468100000000049477e+00 1.501575952123677862e-03
-4.416200000000117143e+00 2.468100000000049477e+00 9.009455712742066519e-04
-4.220899999999801366e+00 2.468100000000049477e+00 2.102206332973149180e-03
-4.025599999999940337e+00 2.468100000000049477e+00 1.051103166486574590e-03
-3.791299999999864667e+00 2.468100000000049477e+00 6.006303808494711013e-04
-3.595899999999801366e+00 2.468100000000049477e+00 1.801891142548413304e-03
-3.400599999999940337e+00 2.468100000000049477e+00 2.102206332973149180e-03
-3.205300000000079308e+00 2.468100000000049477e+00 2.774651215880709083e-03
-3.009999999999763531e+00 2.468100000000049477e+00 3.003151904247355723e-03
-2.814699999999902502e+00 2.468100000000049477e+00 2.702836713822620064e-03
-2.619400000000041473e+00 2.468100000000049477e+00 2.774651215880709083e-03
-2.424099999999725696e+00 2.468100000000049477e+00 2.552679118610252235e-03
-2.228799999999864667e+00 2.468100000000049477e+00 4.276227168004386944e-03
-1.994400000000041473e+00 2.468100000000049477e+00 3.753939880309194437e-03
-1.799099999999725696e+00 2.468100000000049477e+00 3.531967783038738023e-03
-1.603700000000117143e+00 2.468100000000049477e+00 3.375281596730179967e-03
-1.408399999999801366e+00 2.468100000000049477e+00 4.354570261158665322e-03
-1.213099999999940337e+00 2.468100000000049477e+00 4.204412665946298359e-03
-1.017800000000079308e+00 2.468100000000049477e+00 5.405673427645240128e-03
-8.224999999997635314e-01 2.468100000000049477e+00 4.654885451583400981e-03
-6.271999999999025022e-01 2.468100000000049477e+00 4.883386139950048055e-03
-3.928000000000793079e-01 2.468100000000049477e+00 5.477487929703329581e-03
-1.974999999997635314e-01 2.468100000000049477e+00 5.699460026973785995e-03
-2.199999999902502168e-03 2.468100000000049477e+00 6.659162918113701972e-03
1.930999999999585270e-01 2.468100000000049477e+00 6.450248003035624275e-03
3.884000000002743036e-01 2.468100000000049477e+00 6.593877007151803180e-03
5.837000000001353328e-01 2.468100000000049477e+00 5.555831022857607958e-03
7.791000000001986336e-01 2.468100000000049477e+00 6.920306561961298009e-03
9.744000000000596629e-01 2.468100000000049477e+00 6.071589719456611106e-03
1.208700000000135333e+00 2.468100000000049477e+00 7.964881137351682155e-03
1.404100000000198634e+00 2.468100000000049477e+00 8.160738870237379400e-03
1.599400000000059663e+00 2.468100000000049477e+00 8.617740246970673548e-03
1.794699999999920692e+00 2.468100000000049477e+00 9.858172555246754939e-03
1.990000000000236469e+00 2.468100000000049477e+00 9.466457089475360451e-03
2.185300000000097498e+00 2.468100000000049477e+00 1.070688939775144184e-02
2.380599999999958527e+00 2.468100000000049477e+00 1.024988802101814943e-02
2.575900000000274304e+00 2.468100000000049477e+00 9.335885267551562866e-03
2.810300000000097498e+00 2.468100000000049477e+00 7.769023404465985778e-03
3.005599999999958527e+00 2.468100000000049477e+00 8.030167048313581815e-03
3.200900000000274304e+00 2.468100000000049477e+00 6.659162918113701972e-03
3.396299999999882857e+00 2.468100000000049477e+00 8.160738870237379400e-03
3.591600000000198634e+00 2.468100000000049477e+00 8.226024781199279060e-03
3.786900000000059663e+00 2.468100000000049477e+00 7.050878383885095593e-03
-6.017800000000079308e+00 2.780600000000049477e+00 6.019360990687091465e-04
-5.822499999999763531e+00 2.780600000000049477e+00 8.291310692161177418e-04
-5.627199999999902502e+00 2.780600000000049477e+00 9.009455712742066519e-04
-5.392800000000079308e+00 2.780600000000049477e+00 5.262044423529062091e-04
-5.197499999999763531e+00 2.780600000000049477e+00 9.009455712742066519e-04
-5.002199999999902502e+00 2.780600000000049477e+00 1.051103166486574590e-03
-4.806900000000041473e+00 2.780600000000049477e+00 8.291310692161177418e-04
-4.611599999999725696e+00 2.780600000000049477e+00 1.201260761698942203e-03
-4.416200000000117143e+00 2.780600000000049477e+00 8.291310692161177418e-04
-4.220899999999801366e+00 2.780600000000049477e+00 1.279603854853221014e-03
-4.025599999999940337e+00 2.780600000000049477e+00 9.009455712742066519e-04
-3.791299999999864667e+00 2.780600000000049477e+00 1.351418356911310032e-03
-3.595899999999801366e+00 2.780600000000049477e+00 1.501575952123677862e-03
-3.400599999999940337e+00 2.780600000000049477e+00 2.552679118610252235e-03
-3.205300000000079308e+00 2.780600000000049477e+00 1.880234235702692332e-03
-3.009999999999763531e+00 2.780600000000049477e+00 1.579919045277956673e-03
-2.814699999999902502e+00 2.780600000000049477e+00 2.030391830915060161e-03
-2.619400000000041473e+00 2.780600000000049477e+00 3.003151904247355723e-03
-2.424099999999725696e+00 2.780600000000049477e+00 2.402521523397884405e-03
-2.228799999999864667e+00 2.780600000000049477e+00 3.081494997401634534e-03
-1.994400000000041473e+00 2.780600000000049477e+00 3.460153280980649004e-03
-1.799099999999725696e+00 2.780600000000049477e+00 4.132598163888208907e-03
-1.603700000000117143e+00 2.780600000000049477e+00 5.255515832432873166e-03
-1.408399999999801366e+00 2.780600000000049477e+00 4.282755759100576737e-03
-1.213099999999940337e+00 2.780600000000049477e+00 4.282755759100576737e-03
-1.017800000000079308e+00 2.780600000000049477e+00 4.805043046795768810e-03
-8.224999999997635314e-01 2.780600000000049477e+00 4.054255070733930530e-03
-6.271999999999025022e-01 2.780600000000049477e+00 4.583070949525312396e-03
-3.928000000000793079e-01 2.780600000000049477e+00 5.105358237220504469e-03
-1.974999999997635314e-01 2.780600000000049477e+00 5.183701330374783714e-03
-2.199999999902502168e-03 2.780600000000049477e+00 6.228275905765167861e-03
1.930999999999585270e-01 2.780600000000049477e+00 5.405673427645240128e-03
3.884000000002743036e-01 2.780600000000049477e+00 5.634174116011887203e-03
5.837000000001353328e-01 2.780600000000049477e+00 6.156461403707079276e-03
7.791000000001986336e-01 2.780600000000049477e+00 6.084646901648989824e-03
9.744000000000596629e-01 2.780600000000049477e+00 6.659162918113701972e-03
1.208700000000135333e+00 2.780600000000049477e+00 6.162989994803269068e-03
1.404100000000198634e+00 2.780600000000049477e+00 4.876857548853858262e-03
1.599400000000059663e+00 2.780600000000049477e+00 7.703737493504086986e-03
1.794699999999920692e+00 2.780600000000049477e+00 7.899595226389782496e-03
1.990000000000236469e+00 2.780600000000049477e+00 8.160738870237379400e-03
2.185300000000097498e+00 2.780600000000049477e+00 1.031517393198004735e-02
2.380599999999958527e+00 2.780600000000049477e+00 7.050878383885095593e-03
2.575900000000274304e+00 2.780600000000049477e+00 8.160738870237379400e-03
2.810300000000097498e+00 2.780600000000049477e+00 9.662314822361057695e-03
3.005599999999958527e+00 2.780600000000049477e+00 7.834309315427882836e-03
3.200900000000274304e+00 2.780600000000049477e+00 8.030167048313581815e-03
3.396299999999882857e+00 2.780600000000049477e+00 6.528591096189903520e-03
3.591600000000198634e+00 2.780600000000049477e+00 6.724448829075601632e-03
3.786900000000059663e+00 2.780600000000049477e+00 6.789734740037499557e-03
-6.017800000000079308e+00 3.171299999999973807e+00 1.207789352795132212e-03
-5.822499999999763531e+00 3.171299999999973807e+00 7.507879760618389308e-04
-5.627199999999902502e+00 3.171299999999973807e+00 6.019360990687091465e-04
-5.392800000000079308e+00 3.171299999999973807e+00 1.129446259640853401e-03
-5.197499999999763531e+00 3.171299999999973807e+00 6.019360990687091465e-04
-5.002199999999902502e+00 3.171299999999973807e+00 6.789734740037499123e-04
-4.806900000000041473e+00 3.171299999999973807e+00 7.507879760618389308e-04
-4.611599999999725696e+00 3.171299999999973807e+00 7.507879760618389308e-04
-4.416200000000117143e+00 3.171299999999973807e+00 1.201260761698942203e-03
-4.220899999999801366e+00 3.171299999999973807e+00 9.792886644284853545e-04
-4.025599999999940337e+00 3.171299999999973807e+00 1.129446259640853401e-03
-3.791299999999864667e+00 3.171299999999973807e+00 1.508104543219867871e-03
-3.595899999999801366e+00 3.171299999999973807e+00 1.051103166486574590e-03
-3.400599999999940337e+00 3.171299999999973807e+00 1.129446259640853401e-03
-3.205300000000079308e+00 3.171299999999973807e+00 1.651733547336045691e-03
-3.009999999999763531e+00 3.171299999999973807e+00 2.330707021339795820e-03
-2.814699999999902502e+00 3.171299999999973807e+00 2.781179806976898875e-03
-2.619400000000041473e+00 3.171299999999973807e+00 1.801891142548413304e-03
-2.424099999999725696e+00 3.171299999999973807e+00 2.637550802860721272e-03
-2.228799999999864667e+00 3.171299999999973807e+00 3.159838090555913345e-03
-1.994400000000041473e+00 3.171299999999973807e+00 2.030391830915060161e-03
-1.799099999999725696e+00 3.171299999999973807e+00 3.610310876193016834e-03
-1.603700000000117143e+00 3.171299999999973807e+00 3.832282973463473248e-03
-1.408399999999801366e+00 3.171299999999973807e+00 3.388338778922560419e-03
-1.213099999999940337e+00 3.171299999999973807e+00 4.139126754984398700e-03
-1.017800000000079308e+00 3.171299999999973807e+00 4.132598163888208907e-03
-8.224999999997635314e-01 3.171299999999973807e+00 3.610310876193016834e-03
-6.271999999999025022e-01 3.171299999999973807e+00 3.838811564559663041e-03
-3.928000000000793079e-01 3.171299999999973807e+00 4.511256447467222944e-03
-1.974999999997635314e-01 3.171299999999973807e+00 4.060783661830120322e-03
-2.199999999902502168e-03 3.171299999999973807e+00 5.941017897532812654e-03
1.930999999999585270e-01 3.171299999999973807e+00 4.961729233104327300e-03
3.884000000002743036e-01 3.171299999999973807e+00 5.033543735162415884e-03
5.837000000001353328e-01 3.171299999999973807e+00 5.490545111895708298e-03
7.791000000001986336e-01 3.171299999999973807e+00 5.869203395474723202e-03
9.744000000000596629e-01 3.171299999999973807e+00 6.162989994803269068e-03
1.208700000000135333e+00 3.171299999999973807e+00 5.340387516683341336e-03
1.404100000000198634e+00 3.171299999999973807e+00 6.091175492745180484e-03
1.599400000000059663e+00 3.171299999999973807e+00 5.183701330374783714e-03
1.794699999999920692e+00 3.171299999999973807e+00 6.091175492745180484e-03
1.990000000000236469e+00 3.171299999999973807e+00 7.442593849656490082e-03
2.185300000000097498e+00 3.171299999999973807e+00 7.312022027732691630e-03
2.380599999999958527e+00 3.171299999999973807e+00 6.855020650999398349e-03
2.575900000000274304e+00 3.171299999999973807e+00 9.140027534665865622e-03
2.810300000000097498e+00 3.171299999999973807e+00 7.899595226389782496e-03
3.005599999999958527e+00 3.171299999999973807e+00 8.944169801780166643e-03
3.200900000000274304e+00 3.171299999999973807e+00 7.769023404465985778e-03
3.396299999999882857e+00 3.171299999999973807e+00 7.050878383885095593e-03
3.591600000000198634e+00 3.171299999999973807e+00 6.234804496861357653e-03
3.786900000000059663e+00 3.171299999999973807e+00 8.944169801780166643e-03
