# Supplementary material for: Resonant inelastic X-ray scattering tools to count 5 f electrons of actinides and probe bond covalency
Source: Nat Commun. 2025 Feb 10;16:1221. doi: 10.1038/s41467-024-54574-7 (PMC11811144; doi:10.1038/s41467-024-54574-7)
Supplement: Supplementary file 3 — Source Data [file 41467_2024_54574_MOESM3_ESM.zip › Data_figures/Data_main_figures/Fig3/3c_[U$^/mathrm{V}$O$_2$]$^{+}$-Fe $/mathrm{(5f^1)}$.txt]

# Ein | Eout | Intensity
-6.357799999999770080e+00 -4.975600000000213186e+00 3.898042338897895424e-03
-6.162499999999454303e+00 -4.975600000000213186e+00 3.095074815903947011e-03
-5.967199999999593274e+00 -4.975600000000213186e+00 5.095193918634327926e-03
-5.732799999999770080e+00 -4.975600000000213186e+00 5.387182108813945609e-03
-5.537499999999454303e+00 -4.975600000000213186e+00 4.890802185508595981e-03
-5.342199999999593274e+00 -4.975600000000213186e+00 8.248666372574197173e-03
-5.146899999999732245e+00 -4.975600000000213186e+00 6.387241660179136284e-03
-4.951599999999416468e+00 -4.975600000000213186e+00 7.285105344981460118e-03
-4.756199999999807915e+00 -4.975600000000213186e+00 8.467657515208911953e-03
-4.560899999999492138e+00 -4.975600000000213186e+00 7.285105344981460118e-03
-4.326599999999416468e+00 -4.975600000000213186e+00 6.788725421676110490e-03
-4.131299999999555439e+00 -4.975600000000213186e+00 1.007359256119680878e-02
-3.935899999999492138e+00 -4.975600000000213186e+00 9.708607323472286457e-03
-3.740599999999631109e+00 -4.975600000000213186e+00 1.138753941700508705e-02
-3.545299999999770080e+00 -4.975600000000213186e+00 1.357745084335222098e-02
-3.349999999999454303e+00 -4.975600000000213186e+00 1.876024121904043204e-02
-3.154699999999593274e+00 -4.975600000000213186e+00 2.306706702418979266e-02
-2.959399999999732245e+00 -4.975600000000213186e+00 2.708190463915953819e-02
-2.764099999999416468e+00 -4.975600000000213186e+00 3.043976882622513938e-02
-2.568799999999555439e+00 -4.975600000000213186e+00 3.562255920191335218e-02
-2.373399999999492138e+00 -4.975600000000213186e+00 4.920001004526557142e-02
-2.139099999999416468e+00 -4.975600000000213186e+00 6.029556127209104166e-02
-1.943699999999807915e+00 -4.975600000000213186e+00 7.460298259089230555e-02
-1.748399999999492138e+00 -4.975600000000213186e+00 8.321663420119103372e-02
-1.553099999999631109e+00 -4.975600000000213186e+00 1.105905270305301835e-01
-1.357799999999770080e+00 -4.975600000000213186e+00 1.409572988092104295e-01
-1.162499999999454303e+00 -4.975600000000213186e+00 2.019828305567505089e-01
-9.671999999995932740e-01 -4.975600000000213186e+00 2.651252766830928254e-01
-7.327999999997700797e-01 -4.975600000000213186e+00 3.738908775250003869e-01
-5.374999999994543032e-01 -4.975600000000213186e+00 5.360903171697780634e-01
-3.421999999995932740e-01 -4.975600000000213186e+00 7.270505935472478809e-01
-1.468999999997322448e-01 -4.975600000000213186e+00 9.177918787820832369e-01
4.840000000058353180e-02 -4.975600000000213186e+00 1.011301096687105661e+00
2.437000000004445610e-01 -4.975600000000213186e+00 1.015534925444710135e+00
4.391000000005078618e-01 -4.975600000000213186e+00 1.011009108496926157e+00
6.344000000003688911e-01 -4.975600000000213186e+00 9.828322481445930237e-01
8.687000000004445610e-01 -4.975600000000213186e+00 9.368441081913032598e-01
1.064100000000507862e+00 -4.975600000000213186e+00 8.883740686214867122e-01
1.259400000000368891e+00 -4.975600000000213186e+00 8.423859286681969483e-01
1.454700000000229920e+00 -4.975600000000213186e+00 7.690968929331127857e-01
1.650000000000545697e+00 -4.975600000000213186e+00 6.821574093071317568e-01
1.845300000000406726e+00 -4.975600000000213186e+00 5.869692593085763521e-01
2.040600000000267755e+00 -4.975600000000213186e+00 4.955769557823560545e-01
2.235900000000583532e+00 -4.975600000000213186e+00 4.253537960441580168e-01
2.470300000000406726e+00 -4.975600000000213186e+00 3.925781216964959186e-01
2.665600000000267755e+00 -4.975600000000213186e+00 3.497288547876370446e-01
2.860900000000583532e+00 -4.975600000000213186e+00 3.314795929014109355e-01
3.056300000000192085e+00 -4.975600000000213186e+00 2.947620779863239782e-01
3.251600000000507862e+00 -4.975600000000213186e+00 2.760018367672835704e-01
3.446900000000368891e+00 -4.975600000000213186e+00 2.451970827033339295e-01
3.642200000000229920e+00 -4.975600000000213186e+00 2.104504880719594295e-01
-6.357799999999770080e+00 -4.663100000000213186e+00 2.503798730790221094e-03
-6.162499999999454303e+00 -4.663100000000213186e+00 3.204570387221303534e-03
-5.967199999999593274e+00 -4.663100000000213186e+00 4.401721966957736036e-03
-5.732799999999770080e+00 -4.663100000000213186e+00 3.898042338897895424e-03
-5.537499999999454303e+00 -4.663100000000213186e+00 4.905401595017576215e-03
-5.342199999999593274e+00 -4.663100000000213186e+00 7.102612726119198958e-03
-5.146899999999732245e+00 -4.663100000000213186e+00 6.898220992993467013e-03
-4.951599999999416468e+00 -4.663100000000213186e+00 6.394541364933626834e-03
-4.756199999999807915e+00 -4.663100000000213186e+00 7.102612726119198958e-03
-4.560899999999492138e+00 -4.663100000000213186e+00 6.197449336562384573e-03
-4.326599999999416468e+00 -4.663100000000213186e+00 8.686648657843624999e-03
-4.131299999999555439e+00 -4.663100000000213186e+00 7.591692944670058035e-03
-3.935899999999492138e+00 -4.663100000000213186e+00 1.116854827437037401e-02
-3.740599999999631109e+00 -4.663100000000213186e+00 1.189851874981941865e-02
-3.545299999999770080e+00 -4.663100000000213186e+00 1.452641246143597693e-02
-3.349999999999454303e+00 -4.663100000000213186e+00 1.511038884179521057e-02
-3.154699999999593274e+00 -4.663100000000213186e+00 1.781127960095667609e-02
-2.959399999999732245e+00 -4.663100000000213186e+00 1.949021169448947668e-02
-2.764099999999416468e+00 -4.663100000000213186e+00 2.540297254562673412e-02
-2.568799999999555439e+00 -4.663100000000213186e+00 3.036677177868023214e-02
-2.373399999999492138e+00 -4.663100000000213186e+00 3.569555624945825595e-02
-2.139099999999416468e+00 -4.663100000000213186e+00 4.686410452382863689e-02
-1.943699999999807915e+00 -4.663100000000213186e+00 5.598873546694167758e-02
-1.748399999999492138e+00 -4.663100000000213186e+00 6.379941955424645039e-02
-1.553099999999631109e+00 -4.663100000000213186e+00 7.898280544358657340e-02
-1.357799999999770080e+00 -4.663100000000213186e+00 9.321722971484293352e-02
-1.162499999999454303e+00 -4.663100000000213186e+00 1.179632288325655337e-01
-9.671999999995932740e-01 -4.663100000000213186e+00 1.505199120375928790e-01
-7.327999999997700797e-01 -4.663100000000213186e+00 2.028587951272893541e-01
-5.374999999994543032e-01 -4.663100000000213186e+00 2.649792825880030178e-01
-3.421999999995932740e-01 -4.663100000000213186e+00 3.834534907533828640e-01
-1.468999999997322448e-01 -4.663100000000213186e+00 5.265277039413954752e-01
4.840000000058353180e-02 -4.663100000000213186e+00 7.098962873741954116e-01
2.437000000004445610e-01 -4.663100000000213186e+00 8.564013617968184722e-01
4.391000000005078618e-01 -4.663100000000213186e+00 9.366981140962132857e-01
6.344000000003688911e-01 -4.663100000000213186e+00 9.399829812357340941e-01
8.687000000004445610e-01 -4.663100000000213186e+00 8.893960272871153094e-01
1.064100000000507862e+00 -4.663100000000213186e+00 8.622411256004108848e-01
1.259400000000368891e+00 -4.663100000000213186e+00 8.342102593431676150e-01
1.454700000000229920e+00 -4.663100000000213186e+00 7.758126213072440436e-01
1.650000000000545697e+00 -4.663100000000213186e+00 7.377081624888039979e-01
1.845300000000406726e+00 -4.663100000000213186e+00 6.622292153273727777e-01
2.040600000000267755e+00 -4.663100000000213186e+00 5.855093183576782767e-01
2.235900000000583532e+00 -4.663100000000213186e+00 4.909051447394822132e-01
2.470300000000406726e+00 -4.663100000000213186e+00 4.149882152927815704e-01
2.665600000000267755e+00 -4.663100000000213186e+00 3.534517042124271091e-01
2.860900000000583532e+00 -4.663100000000213186e+00 3.301656460456026676e-01
3.056300000000192085e+00 -4.663100000000213186e+00 2.993608919816529434e-01
3.251600000000507862e+00 -4.663100000000213186e+00 2.700890759161462817e-01
3.446900000000368891e+00 -4.663100000000213186e+00 2.538107343136326577e-01
3.642200000000229920e+00 -4.663100000000213186e+00 2.351964871896820020e-01
-6.357799999999770080e+00 -4.272500000000036380e+00 2.299406997664489149e-03
-6.162499999999454303e+00 -4.272500000000036380e+00 2.803086625724329328e-03
-5.967199999999593274e+00 -4.272500000000036380e+00 3.606054148718277740e-03
-5.732799999999770080e+00 -4.272500000000036380e+00 3.000178654095571155e-03
-5.537499999999454303e+00 -4.272500000000036380e+00 5.606173251448658655e-03
-5.342199999999593274e+00 -4.272500000000036380e+00 4.503917833520602008e-03
-5.146899999999732245e+00 -4.272500000000036380e+00 4.701009861891844270e-03
-4.951599999999416468e+00 -4.272500000000036380e+00 7.299704754490441219e-03
-4.756199999999807915e+00 -4.272500000000036380e+00 5.503977384885792683e-03
-4.560899999999492138e+00 -4.272500000000036380e+00 7.591692944670058035e-03
-4.326599999999416468e+00 -4.272500000000036380e+00 8.540654562753815723e-03
-4.131299999999555439e+00 -4.272500000000036380e+00 7.299704754490441219e-03
-3.935899999999492138e+00 -4.272500000000036380e+00 8.686648657843624999e-03
-3.740599999999631109e+00 -4.272500000000036380e+00 8.978636848023241815e-03
-3.545299999999770080e+00 -4.272500000000036380e+00 1.124154532191527778e-02
-3.349999999999454303e+00 -4.272500000000036380e+00 1.452641246143597693e-02
-3.154699999999593274e+00 -4.272500000000036380e+00 1.671632388778310913e-02
-2.959399999999732245e+00 -4.272500000000036380e+00 1.751929141077705754e-02
-2.764099999999416468e+00 -4.272500000000036380e+00 2.051217036011813988e-02
-2.568799999999555439e+00 -4.272500000000036380e+00 2.328605816682450744e-02
-2.373399999999492138e+00 -4.272500000000036380e+00 2.992878949341080952e-02
-2.139099999999416468e+00 -4.272500000000036380e+00 3.357864187065602579e-02
-1.943699999999807915e+00 -4.272500000000036380e+00 3.949140272179328670e-02
-1.748399999999492138e+00 -4.272500000000036380e+00 4.978398642562480853e-02
-1.553099999999631109e+00 -4.272500000000036380e+00 6.124452289017479761e-02
-1.357799999999770080e+00 -4.272500000000036380e+00 6.584333688550378372e-02
-1.162499999999454303e+00 -4.272500000000036380e+00 7.664689992214963887e-02
-9.671999999995932740e-01 -4.272500000000036380e+00 9.591812047400440078e-02
-7.327999999997700797e-01 -4.272500000000036380e+00 1.154813292160387778e-01
-5.374999999994543032e-01 -4.272500000000036380e+00 1.538047791771135764e-01
-3.421999999995932740e-01 -4.272500000000036380e+00 2.049757095060915912e-01
-1.468999999997322448e-01 -4.272500000000036380e+00 2.723519843900383819e-01
4.840000000058353180e-02 -4.272500000000036380e+00 3.944760449326634166e-01
2.437000000004445610e-01 -4.272500000000036380e+00 5.449229599227113363e-01
4.391000000005078618e-01 -4.272500000000036380e+00 6.871942055877301447e-01
6.344000000003688911e-01 -4.272500000000036380e+00 7.972737532854459186e-01
8.687000000004445610e-01 -4.272500000000036380e+00 8.346482416284369821e-01
1.064100000000507862e+00 -4.272500000000036380e+00 8.488096688521484801e-01
1.259400000000368891e+00 -4.272500000000036380e+00 7.953028330017335445e-01
1.454700000000229920e+00 -4.272500000000036380e+00 7.531835365683237082e-01
1.650000000000545697e+00 -4.272500000000036380e+00 7.230357559322782013e-01
1.845300000000406726e+00 -4.272500000000036380e+00 6.909170550125202093e-01
2.040600000000267755e+00 -4.272500000000036380e+00 6.319354405962374077e-01
2.235900000000583532e+00 -4.272500000000036380e+00 5.609823103825903878e-01
2.470300000000406726e+00 -4.272500000000036380e+00 4.753567736124175158e-01
2.665600000000267755e+00 -4.272500000000036380e+00 3.971769356918248839e-01
2.860900000000583532e+00 -4.272500000000036380e+00 3.350564482311112480e-01
3.056300000000192085e+00 -4.272500000000036380e+00 3.038137118818921567e-01
3.251600000000507862e+00 -4.272500000000036380e+00 2.716220139145892887e-01
3.446900000000368891e+00 -4.272500000000036380e+00 2.442481210852501250e-01
3.642200000000229920e+00 -4.272500000000036380e+00 2.250498975809402946e-01
-6.357799999999770080e+00 -3.960000000000036380e+00 2.102314969293246887e-03
-6.162499999999454303e+00 -3.960000000000036380e+00 2.810386330478819444e-03
-5.967199999999593274e+00 -3.960000000000036380e+00 2.204510835856113293e-03
-5.732799999999770080e+00 -3.960000000000036380e+00 3.204570387221303534e-03
-5.537499999999454303e+00 -3.960000000000036380e+00 4.109733776778118353e-03
-5.342199999999593274e+00 -3.960000000000036380e+00 4.409021671712226587e-03
-5.146899999999732245e+00 -3.960000000000036380e+00 5.306885356514550421e-03
-4.951599999999416468e+00 -3.960000000000036380e+00 6.409140774442607068e-03
-4.756199999999807915e+00 -3.960000000000036380e+00 6.810624535939581274e-03
-4.560899999999492138e+00 -3.960000000000036380e+00 6.810624535939581274e-03
-4.326599999999416468e+00 -3.960000000000036380e+00 9.051633895568147320e-03
-4.131299999999555439e+00 -3.960000000000036380e+00 7.518695897125155132e-03
-3.935899999999492138e+00 -3.960000000000036380e+00 7.810684087304771948e-03
-3.740599999999631109e+00 -3.960000000000036380e+00 1.029258370383152182e-02
-3.545299999999770080e+00 -3.960000000000036380e+00 1.094955713173566096e-02
-3.349999999999454303e+00 -3.960000000000036380e+00 1.131454236946018328e-02
-3.154699999999593274e+00 -3.960000000000036380e+00 1.372344493844202852e-02
-2.959399999999732245e+00 -3.960000000000036380e+00 1.532937998442992535e-02
-2.764099999999416468e+00 -3.960000000000036380e+00 1.730030026814234623e-02
-2.568799999999555439e+00 -3.960000000000036380e+00 2.051217036011813988e-02
-2.373399999999492138e+00 -3.960000000000036380e+00 2.335905521436941121e-02
-2.139099999999416468e+00 -3.960000000000036380e+00 2.532997549808183035e-02
-1.943699999999807915e+00 -3.960000000000036380e+00 3.058576292131495039e-02
-1.748399999999492138e+00 -3.960000000000036380e+00 4.007537910215252380e-02
-1.553099999999631109e+00 -3.960000000000036380e+00 4.255727871867927281e-02
-1.357799999999770080e+00 -3.960000000000036380e+00 4.861603366490634126e-02
-1.162499999999454303e+00 -3.960000000000036380e+00 5.737567937029487003e-02
-9.671999999995932740e-01 -3.960000000000036380e+00 6.869022173975504464e-02
-7.327999999997700797e-01 -3.960000000000036380e+00 8.555253972262796824e-02
-5.374999999994543032e-01 -3.960000000000036380e+00 9.591812047400440078e-02
-3.421999999995932740e-01 -3.960000000000036380e+00 1.185472052129247639e-01
-1.468999999997322448e-01 -3.960000000000036380e+00 1.499359356572336488e-01
4.840000000058353180e-02 -3.960000000000036380e+00 2.066546415996243780e-01
2.437000000004445610e-01 -3.960000000000036380e+00 2.792137068592593363e-01
4.391000000005078618e-01 -3.960000000000036380e+00 3.884172899864363759e-01
6.344000000003688911e-01 -3.960000000000036380e+00 5.310535208891795644e-01
8.687000000004445610e-01 -3.960000000000036380e+00 6.535425666695291458e-01
1.064100000000507862e+00 -3.960000000000036380e+00 7.431099440071269324e-01
1.259400000000368891e+00 -3.960000000000036380e+00 7.607752295129937004e-01
1.454700000000229920e+00 -3.960000000000036380e+00 7.225247765994637916e-01
1.650000000000545697e+00 -3.960000000000036380e+00 6.904790727272507311e-01
1.845300000000406726e+00 -3.960000000000036380e+00 6.909900520600651408e-01
2.040600000000267755e+00 -3.960000000000036380e+00 6.461698648674938372e-01
2.235900000000583532e+00 -3.960000000000036380e+00 6.015686688175572172e-01
2.470300000000406726e+00 -3.960000000000036380e+00 5.372582699304964127e-01
2.665600000000267755e+00 -3.960000000000036380e+00 4.599543965804426815e-01
2.860900000000583532e+00 -3.960000000000036380e+00 3.936730774096694474e-01
3.056300000000192085e+00 -3.960000000000036380e+00 3.279757346192554990e-01
3.251600000000507862e+00 -3.960000000000036380e+00 2.873163791367437381e-01
3.446900000000368891e+00 -3.960000000000036380e+00 2.551976782169858016e-01
3.642200000000229920e+00 -3.960000000000036380e+00 2.235899566300422192e-01
-6.357799999999770080e+00 -3.647500000000036380e+00 1.605935045987897042e-03
-6.162499999999454303e+00 -3.647500000000036380e+00 2.708190463915953906e-03
-5.967199999999593274e+00 -3.647500000000036380e+00 2.204510835856113293e-03
-5.732799999999770080e+00 -3.647500000000036380e+00 3.014778063604552256e-03
-5.537499999999454303e+00 -3.647500000000036380e+00 2.605994597353087500e-03
-5.342199999999593274e+00 -3.647500000000036380e+00 3.912641748406876091e-03
-5.146899999999732245e+00 -3.647500000000036380e+00 4.511217538275092559e-03
-4.951599999999416468e+00 -3.647500000000036380e+00 5.518576794394773784e-03
-4.756199999999807915e+00 -3.647500000000036380e+00 4.817805137963691343e-03
-4.560899999999492138e+00 -3.647500000000036380e+00 5.817864689328881150e-03
-4.326599999999416468e+00 -3.647500000000036380e+00 6.613532507568339880e-03
-4.131299999999555439e+00 -3.647500000000036380e+00 8.102672277484389632e-03
-3.935899999999492138e+00 -3.647500000000036380e+00 9.635610275927382687e-03
-3.740599999999631109e+00 -3.647500000000036380e+00 9.197627990657956595e-03
-3.545299999999770080e+00 -3.647500000000036380e+00 1.000059551365190327e-02
-3.349999999999454303e+00 -3.647500000000036380e+00 9.708607323472286457e-03
-3.154699999999593274e+00 -3.647500000000036380e+00 1.233650103508884648e-02
-2.959399999999732245e+00 -3.647500000000036380e+00 1.445341541389107316e-02
-2.764099999999416468e+00 -3.647500000000036380e+00 1.664332684023820536e-02
-2.568799999999555439e+00 -3.647500000000036380e+00 1.686231798287292014e-02
-2.373399999999492138e+00 -3.647500000000036380e+00 2.058516740766304365e-02
-2.139099999999416468e+00 -3.647500000000036380e+00 2.438101387999807440e-02
-1.943699999999807915e+00 -3.647500000000036380e+00 2.503798730790221180e-02
-1.748399999999492138e+00 -3.647500000000036380e+00 2.919881901796176488e-02
-1.553099999999631109e+00 -3.647500000000036380e+00 3.299466549029678869e-02
-1.357799999999770080e+00 -3.647500000000036380e+00 3.788546767580538988e-02
-1.162499999999454303e+00 -3.647500000000036380e+00 4.109733776778117659e-02
-9.671999999995932740e-01 -3.647500000000036380e+00 5.255787423233117261e-02
-7.327999999997700797e-01 -3.647500000000036380e+00 6.007657012945632341e-02
-5.374999999994543032e-01 -3.647500000000036380e+00 6.985817450047351884e-02
-3.421999999995932740e-01 -3.647500000000036380e+00 7.876381430095184821e-02
-1.468999999997322448e-01 -3.647500000000036380e+00 9.752405551999229760e-02
4.840000000058353180e-02 -3.647500000000036380e+00 1.194231697834636091e-01
2.437000000004445610e-01 -3.647500000000036380e+00 1.520528500360358859e-01
4.391000000005078618e-01 -3.647500000000036380e+00 2.058516740766304365e-01
6.344000000003688911e-01 -3.647500000000036380e+00 2.865134116137498244e-01
8.687000000004445610e-01 -3.647500000000036380e+00 3.873223342732628471e-01
1.064100000000507862e+00 -3.647500000000036380e+00 5.024386782515770644e-01
1.259400000000368891e+00 -3.647500000000036380e+00 6.174090281348014742e-01
1.454700000000229920e+00 -3.647500000000036380e+00 6.714998403655756398e-01
1.650000000000545697e+00 -3.647500000000036380e+00 6.820844122595868253e-01
1.845300000000406726e+00 -3.647500000000036380e+00 6.361692693538419929e-01
2.040600000000267755e+00 -3.647500000000036380e+00 6.271176354582738144e-01
2.235900000000583532e+00 -3.647500000000036380e+00 5.880642150217499919e-01
2.470300000000406726e+00 -3.647500000000036380e+00 5.549235554363634026e-01
2.665600000000267755e+00 -3.647500000000036380e+00 5.160891261424741527e-01
2.860900000000583532e+00 -3.647500000000036380e+00 4.548446032522993621e-01
3.056300000000192085e+00 -3.647500000000036380e+00 3.989288648329025744e-01
3.251600000000507862e+00 -3.647500000000036380e+00 3.279027375717106230e-01
3.446900000000368891e+00 -3.647500000000036380e+00 2.787027275264450377e-01
3.642200000000229920e+00 -3.647500000000036380e+00 2.307436672894428442e-01
-6.357799999999770080e+00 -3.256899999999859574e+00 1.708130912550763231e-03
-6.162499999999454303e+00 -3.256899999999859574e+00 2.109614674047737438e-03
-5.967199999999593274e+00 -3.256899999999859574e+00 2.109614674047737438e-03
-5.732799999999770080e+00 -3.256899999999859574e+00 2.912582197041685850e-03
-5.537499999999454303e+00 -3.256899999999859574e+00 2.715490168670444023e-03
-5.342199999999593274e+00 -3.256899999999859574e+00 2.810386330478819444e-03
-5.146899999999732245e+00 -3.256899999999859574e+00 3.919941453161367509e-03
-4.951599999999416468e+00 -3.256899999999859574e+00 4.014837614969742931e-03
-4.756199999999807915e+00 -3.256899999999859574e+00 5.825164394083371701e-03
-4.560899999999492138e+00 -3.256899999999859574e+00 4.416321376466716270e-03
-4.326599999999416468e+00 -3.256899999999859574e+00 7.226707706945536581e-03
-4.131299999999555439e+00 -3.256899999999859574e+00 8.759645705388528769e-03
-3.935899999999492138e+00 -3.256899999999859574e+00 1.124154532191527778e-02
-3.740599999999631109e+00 -3.256899999999859574e+00 9.854601418562095733e-03
-3.545299999999770080e+00 -3.256899999999859574e+00 8.467657515208911953e-03
-3.349999999999454303e+00 -3.256899999999859574e+00 1.226350398754394097e-02
-3.154699999999593274e+00 -3.256899999999859574e+00 1.313946855808279315e-02
-2.959399999999732245e+00 -3.256899999999859574e+00 1.343145674826241170e-02
-2.764099999999416468e+00 -3.256899999999859574e+00 1.255549217772355779e-02
-2.568799999999555439e+00 -3.256899999999859574e+00 1.627834160251368650e-02
-2.373399999999492138e+00 -3.256899999999859574e+00 1.686231798287292014e-02
-2.139099999999416468e+00 -3.256899999999859574e+00 2.029317921748342510e-02
-1.943699999999807915e+00 -3.256899999999859574e+00 2.175312016838151438e-02
-1.748399999999492138e+00 -3.256899999999859574e+00 2.335905521436941121e-02
-1.553099999999631109e+00 -3.256899999999859574e+00 3.000178654095571329e-02
-1.357799999999770080e+00 -3.256899999999859574e+00 3.102374520658437648e-02
-1.162499999999454303e+00 -3.256899999999859574e+00 3.584155034454807043e-02
-9.671999999995932740e-01 -3.256899999999859574e+00 3.744748539053596031e-02
-7.327999999997700797e-01 -3.256899999999859574e+00 4.416321376466716964e-02
-5.374999999994543032e-01 -3.256899999999859574e+00 5.241188013724136507e-02
-3.421999999995932740e-01 -3.256899999999859574e+00 5.912760851137256746e-02
-1.468999999997322448e-01 -3.256899999999859574e+00 6.883621583484485218e-02
4.840000000058353180e-02 -3.256899999999859574e+00 8.423859286681968650e-02
2.437000000004445610e-01 -3.256899999999859574e+00 9.080832714586108134e-02
4.391000000005078618e-01 -3.256899999999859574e+00 1.229270280656190317e-01
6.344000000003688911e-01 -3.256899999999859574e+00 1.478190212784314395e-01
8.687000000004445610e-01 -3.256899999999859574e+00 2.035887656027384196e-01
1.064100000000507862e+00 -3.256899999999859574e+00 2.912582197041685972e-01
1.259400000000368891e+00 -3.256899999999859574e+00 3.786356856154191597e-01
1.454700000000229920e+00 -3.256899999999859574e+00 5.002487668252298958e-01
1.650000000000545697e+00 -3.256899999999859574e+00 5.738297907504935624e-01
1.845300000000406726e+00 -3.256899999999859574e+00 6.049995300521676667e-01
2.040600000000267755e+00 -3.256899999999859574e+00 6.179200074676158838e-01
2.235900000000583532e+00 -3.256899999999859574e+00 5.762386933194754146e-01
2.470300000000406726e+00 -3.256899999999859574e+00 5.528066410575611656e-01
2.665600000000267755e+00 -3.256899999999859574e+00 5.306885356514550178e-01
2.860900000000583532e+00 -3.256899999999859574e+00 4.801015817028362886e-01
3.056300000000192085e+00 -3.256899999999859574e+00 4.336754594642771021e-01
3.251600000000507862e+00 -3.256899999999859574e+00 3.874683283683525992e-01
3.446900000000368891e+00 -3.256899999999859574e+00 3.164422011071605922e-01
3.642200000000229920e+00 -3.256899999999859574e+00 2.691401142980625605e-01
-6.357799999999770080e+00 -2.944399999999859574e+00 2.314006407173469816e-03
-6.162499999999454303e+00 -2.944399999999859574e+00 3.116973930167418663e-03
-5.967199999999593274e+00 -2.944399999999859574e+00 1.605935045987897042e-03
-5.732799999999770080e+00 -2.944399999999859574e+00 1.708130912550763231e-03
-5.537499999999454303e+00 -2.944399999999859574e+00 3.722849424790125247e-03
-5.342199999999593274e+00 -2.944399999999859574e+00 2.919881901796176401e-03
-5.146899999999732245e+00 -2.944399999999859574e+00 3.518457691664392435e-03
-4.951599999999416468e+00 -2.944399999999859574e+00 3.014778063604552256e-03
-4.756199999999807915e+00 -2.944399999999859574e+00 4.525816947784073660e-03
-4.560899999999492138e+00 -2.944399999999859574e+00 4.423621081221206820e-03
-4.326599999999416468e+00 -2.944399999999859574e+00 6.438339593460568402e-03
-4.131299999999555439e+00 -2.944399999999859574e+00 6.635431621831810664e-03
-3.935899999999492138e+00 -2.944399999999859574e+00 8.175669325029293402e-03
-3.740599999999631109e+00 -2.944399999999859574e+00 8.832642752933432539e-03
-3.545299999999770080e+00 -2.944399999999859574e+00 1.189851874981941865e-02
-3.349999999999454303e+00 -2.944399999999859574e+00 1.255549217772355779e-02
-3.154699999999593274e+00 -2.944399999999859574e+00 9.562613228382477182e-03
-2.959399999999732245e+00 -2.944399999999859574e+00 1.511038884179521057e-02
-2.764099999999416468e+00 -2.944399999999859574e+00 1.299347446299298388e-02
-2.568799999999555439e+00 -2.944399999999859574e+00 1.438041836634616766e-02
-2.373399999999492138e+00 -2.944399999999859574e+00 1.438041836634616766e-02
-2.139099999999416468e+00 -2.944399999999859574e+00 1.642433569760349057e-02
-1.943699999999807915e+00 -2.944399999999859574e+00 1.919822350430985813e-02
-1.748399999999492138e+00 -2.944399999999859574e+00 2.233709654874074801e-02
-1.553099999999631109e+00 -2.944399999999859574e+00 2.262908473892036657e-02
-1.357799999999770080e+00 -2.944399999999859574e+00 2.474599911772259325e-02
-1.162499999999454303e+00 -2.944399999999859574e+00 2.795786920969839037e-02
-9.671999999995932740e-01 -2.944399999999859574e+00 3.189970977712322520e-02
-7.327999999997700797e-01 -2.944399999999859574e+00 3.576855329700315972e-02
-5.374999999994543032e-01 -2.944399999999859574e+00 4.051336138742194642e-02
-3.421999999995932740e-01 -2.944399999999859574e+00 4.496618128766111111e-02
-1.468999999997322448e-01 -2.944399999999859574e+00 5.372582699304964682e-02
4.840000000058353180e-02 -2.944399999999859574e+00 5.416380927831907638e-02
2.437000000004445610e-01 -2.944399999999859574e+00 6.489437526742002083e-02
4.391000000005078618e-01 -2.944399999999859574e+00 7.139111249891651190e-02
6.344000000003688911e-01 -2.944399999999859574e+00 9.964096989879452082e-02
8.687000000004445610e-01 -2.944399999999859574e+00 1.157733174062183928e-01
1.064100000000507862e+00 -2.944399999999859574e+00 1.533667968918441815e-01
1.259400000000368891e+00 -2.944399999999859574e+00 2.076036032177081547e-01
1.454700000000229920e+00 -2.944399999999859574e+00 2.914772108468033363e-01
1.650000000000545697e+00 -2.944399999999859574e+00 3.759347948562576924e-01
1.845300000000406726e+00 -2.944399999999859574e+00 4.830214636046325505e-01
2.040600000000267755e+00 -2.944399999999859574e+00 5.380612374534904374e-01
2.235900000000583532e+00 -2.944399999999859574e+00 5.568944757200756657e-01
2.470300000000406726e+00 -2.944399999999859574e+00 5.356523348845085852e-01
2.665600000000267755e+00 -2.944399999999859574e+00 5.119282944324146101e-01
2.860900000000583532e+00 -2.944399999999859574e+00 4.847733927457101855e-01
3.056300000000192085e+00 -2.944399999999859574e+00 4.558665619179280148e-01
3.251600000000507862e+00 -2.944399999999859574e+00 4.157181857682306081e-01
3.446900000000368891e+00 -2.944399999999859574e+00 3.795846472335029365e-01
3.642200000000229920e+00 -2.944399999999859574e+00 3.219899767205733898e-01
-6.357799999999770080e+00 -2.631899999999859574e+00 1.912522645676495827e-03
-6.162499999999454303e+00 -2.631899999999859574e+00 2.014718512239361582e-03
-5.967199999999593274e+00 -2.631899999999859574e+00 1.715430617305253565e-03
-5.732799999999770080e+00 -2.631899999999859574e+00 3.226469501484775185e-03
-5.537499999999454303e+00 -2.631899999999859574e+00 2.817686035233310429e-03
-5.342199999999593274e+00 -2.631899999999859574e+00 2.211810540610603410e-03
-5.146899999999732245e+00 -2.631899999999859574e+00 3.124273634921908779e-03
-4.951599999999416468e+00 -2.631899999999859574e+00 3.219169796730284201e-03
-4.756199999999807915e+00 -2.631899999999859574e+00 3.321365663293150607e-03
-4.560899999999492138e+00 -2.631899999999859574e+00 3.927241157915857192e-03
-4.326599999999416468e+00 -2.631899999999859574e+00 3.321365663293150607e-03
-4.131299999999555439e+00 -2.631899999999859574e+00 5.336084175532512623e-03
-3.935899999999492138e+00 -2.631899999999859574e+00 7.372701802035345857e-03
-3.740599999999631109e+00 -2.631899999999859574e+00 8.686648657843624999e-03
-3.545299999999770080e+00 -2.631899999999859574e+00 9.270625038202860366e-03
-3.349999999999454303e+00 -2.631899999999859574e+00 1.189851874981941865e-02
-3.154699999999593274e+00 -2.631899999999859574e+00 1.043857779892133110e-02
-2.959399999999732245e+00 -2.631899999999859574e+00 1.226350398754394097e-02
-2.764099999999416468e+00 -2.631899999999859574e+00 1.167952760718470560e-02
-2.568799999999555439e+00 -2.631899999999859574e+00 1.503739179425031026e-02
-2.373399999999492138e+00 -2.631899999999859574e+00 1.416142722371145635e-02
-2.139099999999416468e+00 -2.631899999999859574e+00 1.919822350430985813e-02
-1.943699999999807915e+00 -2.631899999999859574e+00 1.854125007640572073e-02
-1.748399999999492138e+00 -2.631899999999859574e+00 2.109614674047737698e-02
-1.553099999999631109e+00 -2.631899999999859574e+00 2.387003454718374107e-02
-1.357799999999770080e+00 -2.631899999999859574e+00 2.591395187844106746e-02
-1.162499999999454303e+00 -2.631899999999859574e+00 2.314006407173469990e-02
-9.671999999995932740e-01 -2.631899999999859574e+00 2.445401092754297817e-02
-7.327999999997700797e-01 -2.631899999999859574e+00 3.087775111149456547e-02
-5.374999999994543032e-01 -2.631899999999859574e+00 3.168071863448851389e-02
-3.421999999995932740e-01 -2.631899999999859574e+00 3.759347948562577479e-02
-1.468999999997322448e-01 -2.631899999999859574e+00 4.087834662514647222e-02
4.840000000058353180e-02 -2.631899999999859574e+00 4.211929643340984325e-02
2.437000000004445610e-01 -2.631899999999859574e+00 4.905401595017576388e-02
4.391000000005078618e-01 -2.631899999999859574e+00 5.832464098837862598e-02
6.344000000003688911e-01 -2.631899999999859574e+00 6.562434574286905853e-02
8.687000000004445610e-01 -2.631899999999859574e+00 7.474897668598212697e-02
1.064100000000507862e+00 -2.631899999999859574e+00 8.723147181616076884e-02
1.259400000000368891e+00 -2.631899999999859574e+00 1.131454236946018294e-01
1.454700000000229920e+00 -2.631899999999859574e+00 1.541697644148381230e-01
1.650000000000545697e+00 -2.631899999999859574e+00 2.026398039846546428e-01
1.845300000000406726e+00 -2.631899999999859574e+00 2.908932344664440506e-01
2.040600000000267755e+00 -2.631899999999859574e+00 3.805336088515867132e-01
2.235900000000583532e+00 -2.631899999999859574e+00 4.625092932445143412e-01
2.470300000000406726e+00 -2.631899999999859574e+00 4.936060354986436249e-01
2.665600000000267755e+00 -2.631899999999859574e+00 4.900291801689432569e-01
2.860900000000583532e+00 -2.631899999999859574e+00 4.798095935126566736e-01
3.056300000000192085e+00 -2.631899999999859574e+00 4.508297656373296269e-01
3.251600000000507862e+00 -2.631899999999859574e+00 4.275437074705051299e-01
3.446900000000368891e+00 -2.631899999999859574e+00 3.919211482685918124e-01
3.642200000000229920e+00 -2.631899999999859574e+00 3.691460694345815585e-01
-6.357799999999770080e+00 -2.319399999999859574e+00 1.313946855808279359e-03
-6.162499999999454303e+00 -2.319399999999859574e+00 1.919822350430985944e-03
-5.967199999999593274e+00 -2.319399999999859574e+00 2.219110245365094394e-03
-5.732799999999770080e+00 -2.319399999999859574e+00 2.014718512239361582e-03
-5.537499999999454303e+00 -2.319399999999859574e+00 1.912522645676495827e-03
-5.342199999999593274e+00 -2.319399999999859574e+00 1.912522645676495827e-03
-5.146899999999732245e+00 -2.319399999999859574e+00 2.321306111927959933e-03
-4.951599999999416468e+00 -2.319399999999859574e+00 1.810326779113629421e-03
-4.756199999999807915e+00 -2.319399999999859574e+00 3.328665368047641158e-03
-4.560899999999492138e+00 -2.319399999999859574e+00 3.423561529856017013e-03
-4.326599999999416468e+00 -2.319399999999859574e+00 3.832344996107481336e-03
-4.131299999999555439e+00 -2.319399999999859574e+00 3.730149129544614930e-03
-3.935899999999492138e+00 -2.319399999999859574e+00 6.350743136406683531e-03
-3.740599999999631109e+00 -2.319399999999859574e+00 7.051514792837765971e-03
-3.545299999999770080e+00 -2.319399999999859574e+00 7.664689992214962673e-03
-3.349999999999454303e+00 -2.319399999999859574e+00 9.562613228382477182e-03
-3.154699999999593274e+00 -2.319399999999859574e+00 9.854601418562095733e-03
-2.959399999999732245e+00 -2.319399999999859574e+00 1.240949808263374851e-02
-2.764099999999416468e+00 -2.319399999999859574e+00 1.423442427125636012e-02
-2.568799999999555439e+00 -2.319399999999859574e+00 1.248249513017865402e-02
-2.373399999999492138e+00 -2.319399999999859574e+00 1.401543312862164707e-02
-2.139099999999416468e+00 -2.319399999999859574e+00 1.503739179425031026e-02
-1.943699999999807915e+00 -2.319399999999859574e+00 1.591335636478916071e-02
-1.748399999999492138e+00 -2.319399999999859574e+00 1.846825302886081696e-02
-1.553099999999631109e+00 -2.319399999999859574e+00 1.927122055185476537e-02
-1.357799999999770080e+00 -2.319399999999859574e+00 1.985519693221400248e-02
-1.162499999999454303e+00 -2.319399999999859574e+00 2.277507883401017411e-02
-9.671999999995932740e-01 -2.319399999999859574e+00 2.620594006862068254e-02
-7.327999999997700797e-01 -2.319399999999859574e+00 2.467300207017769295e-02
-5.374999999994543032e-01 -2.319399999999859574e+00 2.678991644897991964e-02
-3.421999999995932740e-01 -2.319399999999859574e+00 2.970979835077609474e-02
-1.468999999997322448e-01 -2.319399999999859574e+00 3.043976882622513938e-02
4.840000000058353180e-02 -2.319399999999859574e+00 3.401662415592545535e-02
2.437000000004445610e-01 -2.319399999999859574e+00 3.934540862670347222e-02
4.391000000005078618e-01 -2.319399999999859574e+00 3.927241157915857539e-02
6.344000000003688911e-01 -2.319399999999859574e+00 4.584214585819997023e-02
8.687000000004445610e-01 -2.319399999999859574e+00 5.606173251448658829e-02
1.064100000000507862e+00 -2.319399999999859574e+00 5.693769708502544047e-02
1.259400000000368891e+00 -2.319399999999859574e+00 7.058814497592255655e-02
1.454700000000229920e+00 -2.319399999999859574e+00 8.686648657843624999e-02
1.650000000000545697e+00 -2.319399999999859574e+00 1.154813292160387778e-01
1.845300000000406726e+00 -2.319399999999859574e+00 1.562136817460954286e-01
2.040600000000267755e+00 -2.319399999999859574e+00 2.233709654874074801e-01
2.235900000000583532e+00 -2.319399999999859574e+00 2.873163791367437381e-01
2.470300000000406726e+00 -2.319399999999859574e+00 3.695840517198510367e-01
2.665600000000267755e+00 -2.319399999999859574e+00 4.212659613816433501e-01
2.860900000000583532e+00 -2.319399999999859574e+00 4.585674526770894821e-01
3.056300000000192085e+00 -2.319399999999859574e+00 4.403911878384083045e-01
3.251600000000507862e+00 -2.319399999999859574e+00 4.168131414814041924e-01
3.446900000000368891e+00 -2.319399999999859574e+00 3.949870242654777708e-01
3.642200000000229920e+00 -2.319399999999859574e+00 3.712629838133838511e-01
-6.357799999999770080e+00 -1.928800000000137516e+00 1.919822350430985944e-03
-6.162499999999454303e+00 -1.928800000000137516e+00 1.817626483868119754e-03
-5.967199999999593274e+00 -1.928800000000137516e+00 1.613234750742387593e-03
-5.732799999999770080e+00 -1.928800000000137516e+00 2.722789873424934573e-03
-5.537499999999454303e+00 -1.928800000000137516e+00 2.927181606550666951e-03
-5.342199999999593274e+00 -1.928800000000137516e+00 2.014718512239361582e-03
-5.146899999999732245e+00 -1.928800000000137516e+00 3.029377473113532924e-03
-4.951599999999416468e+00 -1.928800000000137516e+00 2.927181606550666951e-03
-4.756199999999807915e+00 -1.928800000000137516e+00 2.722789873424934573e-03
-4.560899999999492138e+00 -1.928800000000137516e+00 3.430861234610507130e-03
-4.326599999999416468e+00 -1.928800000000137516e+00 3.533057101173373536e-03
-4.131299999999555439e+00 -1.928800000000137516e+00 3.832344996107481336e-03
-3.935899999999492138e+00 -1.928800000000137516e+00 4.343324328921812499e-03
-3.740599999999631109e+00 -1.928800000000137516e+00 3.832344996107481336e-03
-3.545299999999770080e+00 -1.928800000000137516e+00 6.255846974598308109e-03
-3.349999999999454303e+00 -1.928800000000137516e+00 8.248666372574197173e-03
-3.154699999999593274e+00 -1.928800000000137516e+00 9.416619133292667906e-03
-2.959399999999732245e+00 -1.928800000000137516e+00 1.167952760718470560e-02
-2.764099999999416468e+00 -1.928800000000137516e+00 1.211750989245413170e-02
-2.568799999999555439e+00 -1.928800000000137516e+00 1.313946855808279315e-02
-2.373399999999492138e+00 -1.928800000000137516e+00 1.459940950898088244e-02
-2.139099999999416468e+00 -1.928800000000137516e+00 1.635133865005858680e-02
-1.943699999999807915e+00 -1.928800000000137516e+00 1.744629436323215377e-02
-1.748399999999492138e+00 -1.928800000000137516e+00 1.795727369604648363e-02
-1.553099999999631109e+00 -1.928800000000137516e+00 1.788427664850157986e-02
-1.357799999999770080e+00 -1.928800000000137516e+00 1.657032979269330158e-02
-1.162499999999454303e+00 -1.928800000000137516e+00 2.168012312083661061e-02
-9.671999999995932740e-01 -1.928800000000137516e+00 2.080415855029775843e-02
-7.327999999997700797e-01 -1.928800000000137516e+00 2.401602864227355208e-02
-5.374999999994543032e-01 -1.928800000000137516e+00 2.372404045209393353e-02
-3.421999999995932740e-01 -1.928800000000137516e+00 2.569496073580635268e-02
-1.468999999997322448e-01 -1.928800000000137516e+00 2.781187511460857936e-02
4.840000000058353180e-02 -1.928800000000137516e+00 2.598694892598596776e-02
2.437000000004445610e-01 -1.928800000000137516e+00 2.883383378023724603e-02
4.391000000005078618e-01 -1.928800000000137516e+00 3.022077768359042113e-02
6.344000000003688911e-01 -1.928800000000137516e+00 3.759347948562577479e-02
8.687000000004445610e-01 -1.928800000000137516e+00 3.912641748406876785e-02
1.064100000000507862e+00 -1.928800000000137516e+00 4.467419309748149603e-02
1.259400000000368891e+00 -1.928800000000137516e+00 4.868903071245123809e-02
1.454700000000229920e+00 -1.928800000000137516e+00 5.795965575065409325e-02
1.650000000000545697e+00 -1.928800000000137516e+00 6.730327783640187300e-02
1.845300000000406726e+00 -1.928800000000137516e+00 8.818043343424453173e-02
2.040600000000267755e+00 -1.928800000000137516e+00 1.078166392238238125e-01
2.235900000000583532e+00 -1.928800000000137516e+00 1.550457289853769682e-01
2.470300000000406726e+00 -1.928800000000137516e+00 2.058516740766304365e-01
2.665600000000267755e+00 -1.928800000000137516e+00 2.873163791367437381e-01
2.860900000000583532e+00 -1.928800000000137516e+00 3.523567484992535803e-01
3.056300000000192085e+00 -1.928800000000137516e+00 4.027977083527825575e-01
3.251600000000507862e+00 -1.928800000000137516e+00 4.054256020643990932e-01
3.446900000000368891e+00 -1.928800000000137516e+00 4.004618028313455813e-01
3.642200000000229920e+00 -1.928800000000137516e+00 3.647662465818873323e-01
-6.357799999999770080e+00 -1.616300000000137516e+00 1.211750989245413170e-03
-6.162499999999454303e+00 -1.616300000000137516e+00 2.022018216993852133e-03
-5.967199999999593274e+00 -1.616300000000137516e+00 2.525697845053692745e-03
-5.732799999999770080e+00 -1.616300000000137516e+00 1.817626483868119754e-03
-5.537499999999454303e+00 -1.616300000000137516e+00 1.518338588934011737e-03
-5.342199999999593274e+00 -1.616300000000137516e+00 2.022018216993852133e-03
-5.146899999999732245e+00 -1.616300000000137516e+00 2.927181606550666951e-03
-4.951599999999416468e+00 -1.616300000000137516e+00 2.627893711616558717e-03
-4.756199999999807915e+00 -1.616300000000137516e+00 2.824985739987800545e-03
-4.560899999999492138e+00 -1.616300000000137516e+00 2.423501978490826339e-03
-4.326599999999416468e+00 -1.616300000000137516e+00 4.241128462358946527e-03
-4.131299999999555439e+00 -1.616300000000137516e+00 3.737448834299105481e-03
-3.935899999999492138e+00 -1.616300000000137516e+00 2.116914378802227988e-03
-3.740599999999631109e+00 -1.616300000000137516e+00 3.839644700861971887e-03
-3.545299999999770080e+00 -1.616300000000137516e+00 5.649971479975601091e-03
-3.349999999999454303e+00 -1.616300000000137516e+00 4.949199823544518650e-03
-3.154699999999593274e+00 -1.616300000000137516e+00 8.394660467664006448e-03
-2.959399999999732245e+00 -1.616300000000137516e+00 9.197627990657956595e-03
-2.764099999999416468e+00 -1.616300000000137516e+00 1.167952760718470560e-02
-2.568799999999555439e+00 -1.616300000000137516e+00 1.401543312862164707e-02
-2.373399999999492138e+00 -1.616300000000137516e+00 1.350445379580731721e-02
-2.139099999999416468e+00 -1.616300000000137516e+00 1.511038884179521057e-02
-1.943699999999807915e+00 -1.616300000000137516e+00 1.664332684023820536e-02
-1.748399999999492138e+00 -1.616300000000137516e+00 1.554837112706463839e-02
-1.553099999999631109e+00 -1.616300000000137516e+00 1.890623531413023958e-02
-1.357799999999770080e+00 -1.616300000000137516e+00 1.773828255341177232e-02
-1.162499999999454303e+00 -1.616300000000137516e+00 1.817626483868119841e-02
-9.671999999995932740e-01 -1.616300000000137516e+00 1.919822350430985813e-02
-7.327999999997700797e-01 -1.616300000000137516e+00 1.949021169448947668e-02
-5.374999999994543032e-01 -1.616300000000137516e+00 1.715430617305253869e-02
-3.421999999995932740e-01 -1.616300000000137516e+00 1.795727369604648363e-02
-1.468999999997322448e-01 -1.616300000000137516e+00 2.365104340454902629e-02
4.840000000058353180e-02 -1.616300000000137516e+00 2.693591054406972718e-02
2.437000000004445610e-01 -1.616300000000137516e+00 2.569496073580635268e-02
4.391000000005078618e-01 -1.616300000000137516e+00 2.584095483089616369e-02
6.344000000003688911e-01 -1.616300000000137516e+00 2.766588101951877182e-02
8.687000000004445610e-01 -1.616300000000137516e+00 2.897982787532704663e-02
1.064100000000507862e+00 -1.616300000000137516e+00 3.372463596574584027e-02
1.259400000000368891e+00 -1.616300000000137516e+00 3.963739681688309424e-02
1.454700000000229920e+00 -1.616300000000137516e+00 4.058635843496685019e-02
1.650000000000545697e+00 -1.616300000000137516e+00 4.890802185508595634e-02
1.845300000000406726e+00 -1.616300000000137516e+00 5.416380927831907638e-02
2.040600000000267755e+00 -1.616300000000137516e+00 6.117152584262990078e-02
2.235900000000583532e+00 -1.616300000000137516e+00 8.255966077328688590e-02
2.470300000000406726e+00 -1.616300000000137516e+00 1.138753941700508809e-01
2.665600000000267755e+00 -1.616300000000137516e+00 1.586955813626221845e-01
2.860900000000583532e+00 -1.616300000000137516e+00 2.226409950119584424e-01
3.056300000000192085e+00 -1.616300000000137516e+00 2.774617777181817013e-01
3.251600000000507862e+00 -1.616300000000137516e+00 3.382683183230870139e-01
3.446900000000368891e+00 -1.616300000000137516e+00 3.634522997260790644e-01
3.642200000000229920e+00 -1.616300000000137516e+00 3.579775211602112539e-01
-6.357799999999770080e+00 -1.303699999999935244e+00 1.211750989245413170e-03
-6.162499999999454303e+00 -1.303699999999935244e+00 2.430801683245316890e-03
-5.967199999999593274e+00 -1.303699999999935244e+00 1.715430617305253565e-03
-5.732799999999770080e+00 -1.303699999999935244e+00 2.934481311305157502e-03
-5.537499999999454303e+00 -1.303699999999935244e+00 3.036677177868023474e-03
-5.342199999999593274e+00 -1.303699999999935244e+00 2.226409950119584511e-03
-5.146899999999732245e+00 -1.303699999999935244e+00 3.131573339676399330e-03
-4.951599999999416468e+00 -1.303699999999935244e+00 1.715430617305253565e-03
-4.756199999999807915e+00 -1.303699999999935244e+00 1.817626483868119754e-03
-4.560899999999492138e+00 -1.303699999999935244e+00 1.919822350430985944e-03
-4.326599999999416468e+00 -1.303699999999935244e+00 2.627893711616558717e-03
-4.131299999999555439e+00 -1.303699999999935244e+00 3.941840567424838293e-03
-3.935899999999492138e+00 -1.303699999999935244e+00 3.131573339676399330e-03
-3.740599999999631109e+00 -1.303699999999935244e+00 3.029377473113532924e-03
-3.545299999999770080e+00 -1.303699999999935244e+00 3.941840567424838293e-03
-3.349999999999454303e+00 -1.303699999999935244e+00 5.759467051292957614e-03
-3.154699999999593274e+00 -1.303699999999935244e+00 6.365342545915664632e-03
-2.959399999999732245e+00 -1.303699999999935244e+00 5.357983289795983407e-03
-2.764099999999416468e+00 -1.303699999999935244e+00 7.591692944670058035e-03
-2.568799999999555439e+00 -1.303699999999935244e+00 1.051157484646623487e-02
-2.373399999999492138e+00 -1.303699999999935244e+00 1.233650103508884648e-02
-2.139099999999416468e+00 -1.303699999999935244e+00 1.255549217772355779e-02
-1.943699999999807915e+00 -1.303699999999935244e+00 1.671632388778310913e-02
-1.748399999999492138e+00 -1.303699999999935244e+00 1.868724417149553174e-02
-1.553099999999631109e+00 -1.303699999999935244e+00 1.584035931724425694e-02
-1.357799999999770080e+00 -1.303699999999935244e+00 1.912522645676495436e-02
-1.162499999999454303e+00 -1.303699999999935244e+00 1.678932093532801290e-02
-9.671999999995932740e-01 -1.303699999999935244e+00 1.788427664850157986e-02
-7.327999999997700797e-01 -1.303699999999935244e+00 1.883323826658533581e-02
-5.374999999994543032e-01 -1.303699999999935244e+00 2.000119102730380655e-02
-3.421999999995932740e-01 -1.303699999999935244e+00 1.876024121904043204e-02
-1.468999999997322448e-01 -1.303699999999935244e+00 2.160712607329170337e-02
4.840000000058353180e-02 -1.303699999999935244e+00 2.182611721592641815e-02
2.437000000004445610e-01 -1.303699999999935244e+00 2.438101387999807440e-02
4.391000000005078618e-01 -1.303699999999935244e+00 2.051217036011813988e-02
6.344000000003688911e-01 -1.303699999999935244e+00 2.292107292909998512e-02
8.687000000004445610e-01 -1.303699999999935244e+00 2.605994597353087153e-02
1.064100000000507862e+00 -1.303699999999935244e+00 2.759288397197386805e-02
1.259400000000368891e+00 -1.303699999999935244e+00 2.941781016059647619e-02
1.454700000000229920e+00 -1.303699999999935244e+00 3.204570387221303274e-02
1.650000000000545697e+00 -1.303699999999935244e+00 3.430861234610507737e-02
1.845300000000406726e+00 -1.303699999999935244e+00 3.547656510682354464e-02
2.040600000000267755e+00 -1.303699999999935244e+00 4.547716062047545138e-02
2.235900000000583532e+00 -1.303699999999935244e+00 5.525876499149263987e-02
2.470300000000406726e+00 -1.303699999999935244e+00 6.365342545915664285e-02
2.665600000000267755e+00 -1.303699999999935244e+00 8.307064010610121230e-02
2.860900000000583532e+00 -1.303699999999935244e+00 1.121964620765180803e-01
3.056300000000192085e+00 -1.303699999999935244e+00 1.478190212784314395e-01
3.251600000000507862e+00 -1.303699999999935244e+00 2.098665116916001994e-01
3.446900000000368891e+00 -1.303699999999935244e+00 2.798706802871634980e-01
3.642200000000229920e+00 -1.303699999999935244e+00 3.180481361531484752e-01
-6.357799999999770080e+00 -9.913000000001375156e-01 1.722730322059743899e-03
-6.162499999999454303e+00 -9.913000000001375156e-01 2.532997549808182862e-03
-5.967199999999593274e+00 -9.913000000001375156e-01 1.620534455496877926e-03
-5.732799999999770080e+00 -9.913000000001375156e-01 2.532997549808182862e-03
-5.537499999999454303e+00 -9.913000000001375156e-01 2.022018216993852133e-03
-5.342199999999593274e+00 -9.913000000001375156e-01 2.532997549808182862e-03
-5.146899999999732245e+00 -9.913000000001375156e-01 1.919822350430985944e-03
-4.951599999999416468e+00 -9.913000000001375156e-01 2.124214083556718539e-03
-4.756199999999807915e+00 -9.913000000001375156e-01 2.124214083556718539e-03
-4.560899999999492138e+00 -9.913000000001375156e-01 1.211750989245413170e-03
-4.326599999999416468e+00 -9.913000000001375156e-01 3.036677177868023474e-03
-4.131299999999555439e+00 -9.913000000001375156e-01 2.635193416371049268e-03
-3.935899999999492138e+00 -9.913000000001375156e-01 3.241068910993755853e-03
-3.740599999999631109e+00 -9.913000000001375156e-01 4.146232300550571105e-03
-3.545299999999770080e+00 -9.913000000001375156e-01 3.846944405616462438e-03
-3.349999999999454303e+00 -9.913000000001375156e-01 5.467478861113339930e-03
-3.154699999999593274e+00 -9.913000000001375156e-01 5.263087127987607985e-03
-2.959399999999732245e+00 -9.913000000001375156e-01 5.569674727676206770e-03
-2.764099999999416468e+00 -9.913000000001375156e-01 8.102672277484389632e-03
-2.568799999999555439e+00 -9.913000000001375156e-01 8.978636848023241815e-03
-2.373399999999492138e+00 -9.913000000001375156e-01 1.014658960874171255e-02
-2.139099999999416468e+00 -9.913000000001375156e-01 1.146053646454999256e-02
-1.943699999999807915e+00 -9.913000000001375156e-01 1.518338588934011607e-02
-1.748399999999492138e+00 -9.913000000001375156e-01 1.598635341233406795e-02
-1.553099999999631109e+00 -9.913000000001375156e-01 2.116914378802227728e-02
-1.357799999999770080e+00 -9.913000000001375156e-01 1.824926188622610218e-02
-1.162499999999454303e+00 -9.913000000001375156e-01 1.751929141077705754e-02
-9.671999999995932740e-01 -9.913000000001375156e-01 1.496439474670540476e-02
-7.327999999997700797e-01 -9.913000000001375156e-01 1.839525598131591319e-02
-5.374999999994543032e-01 -9.913000000001375156e-01 2.014718512239361756e-02
-3.421999999995932740e-01 -9.913000000001375156e-01 1.868724417149553174e-02
-1.468999999997322448e-01 -9.913000000001375156e-01 1.817626483868119841e-02
4.840000000058353180e-02 -9.913000000001375156e-01 1.883323826658533581e-02
2.437000000004445610e-01 -9.913000000001375156e-01 2.014718512239361756e-02
4.391000000005078618e-01 -9.913000000001375156e-01 2.153412902574679960e-02
6.344000000003688911e-01 -9.913000000001375156e-01 2.197211131101622916e-02
8.687000000004445610e-01 -9.913000000001375156e-01 1.978219988466909524e-02
1.064100000000507862e+00 -9.913000000001375156e-01 2.153412902574679960e-02
1.259400000000368891e+00 -9.913000000001375156e-01 2.511098435544711557e-02
1.454700000000229920e+00 -9.913000000001375156e-01 2.467300207017769295e-02
1.650000000000545697e+00 -9.913000000001375156e-01 2.883383378023724603e-02
1.845300000000406726e+00 -9.913000000001375156e-01 3.233769206239265476e-02
2.040600000000267755e+00 -9.913000000001375156e-01 3.467359758382959622e-02
2.235900000000583532e+00 -9.913000000001375156e-01 3.525757396418883333e-02
2.470300000000406726e+00 -9.913000000001375156e-01 4.197330233832003571e-02
2.665600000000267755e+00 -9.913000000001375156e-01 4.847003956981652678e-02
2.860900000000583532e+00 -9.913000000001375156e-01 6.314244612634231646e-02
3.056300000000192085e+00 -9.913000000001375156e-01 8.109971982238879662e-02
3.251600000000507862e+00 -9.913000000001375156e-01 1.148243557881346438e-01
3.446900000000368891e+00 -9.913000000001375156e-01 1.588415754577120198e-01
3.642200000000229920e+00 -9.913000000001375156e-01 2.165092430181864702e-01
-6.357799999999770080e+00 -6.006000000002131856e-01 1.620534455496877926e-03
-6.162499999999454303e+00 -6.006000000002131856e-01 1.620534455496877926e-03
-5.967199999999593274e+00 -6.006000000002131856e-01 1.620534455496877926e-03
-5.732799999999770080e+00 -6.006000000002131856e-01 1.722730322059743899e-03
-5.537499999999454303e+00 -6.006000000002131856e-01 1.722730322059743899e-03
-5.342199999999593274e+00 -6.006000000002131856e-01 1.927122055185476494e-03
-5.146899999999732245e+00 -6.006000000002131856e-01 1.518338588934011737e-03
-4.951599999999416468e+00 -6.006000000002131856e-01 2.430801683245316890e-03
-4.756199999999807915e+00 -6.006000000002131856e-01 3.036677177868023474e-03
-4.560899999999492138e+00 -6.006000000002131856e-01 2.131513788311208656e-03
-4.326599999999416468e+00 -6.006000000002131856e-01 3.744748539053596031e-03
-4.131299999999555439e+00 -6.006000000002131856e-01 3.241068910993755853e-03
-3.935899999999492138e+00 -6.006000000002131856e-01 2.430801683245316890e-03
-3.740599999999631109e+00 -6.006000000002131856e-01 3.138873044430889447e-03
-3.545299999999770080e+00 -6.006000000002131856e-01 4.357923738430792733e-03
-3.349999999999454303e+00 -6.006000000002131856e-01 4.357923738430792733e-03
-3.154699999999593274e+00 -6.006000000002131856e-01 5.671870594239072742e-03
-2.959399999999732245e+00 -6.006000000002131856e-01 5.774066460801938715e-03
-2.764099999999416468e+00 -6.006000000002131856e-01 6.379941955424645733e-03
-2.568799999999555439e+00 -6.006000000002131856e-01 6.482137821987511705e-03
-2.373399999999492138e+00 -6.006000000002131856e-01 6.993117154801842435e-03
-2.139099999999416468e+00 -6.006000000002131856e-01 9.927598466107001238e-03
-1.943699999999807915e+00 -6.006000000002131856e-01 1.065756894155604415e-02
-1.748399999999492138e+00 -6.006000000002131856e-01 1.306647151053788938e-02
-1.553099999999631109e+00 -6.006000000002131856e-01 1.642433569760349057e-02
-1.357799999999770080e+00 -6.006000000002131856e-01 1.678932093532801290e-02
-1.162499999999454303e+00 -6.006000000002131856e-01 1.854125007640572073e-02
-9.671999999995932740e-01 -6.006000000002131856e-01 1.416142722371145635e-02
-7.327999999997700797e-01 -6.006000000002131856e-01 1.540237703197482912e-02
-5.374999999994543032e-01 -6.006000000002131856e-01 1.803027074359138740e-02
-3.421999999995932740e-01 -6.006000000002131856e-01 1.759228845832196131e-02
-1.468999999997322448e-01 -6.006000000002131856e-01 1.861424712395062450e-02
4.840000000058353180e-02 -6.006000000002131856e-01 1.671632388778310913e-02
2.437000000004445610e-01 -6.006000000002131856e-01 1.525638293688501984e-02
4.391000000005078618e-01 -6.006000000002131856e-01 2.014718512239361756e-02
6.344000000003688911e-01 -6.006000000002131856e-01 1.781127960095667609e-02
8.687000000004445610e-01 -6.006000000002131856e-01 2.000119102730380655e-02
1.064100000000507862e+00 -6.006000000002131856e-01 2.175312016838151438e-02
1.259400000000368891e+00 -6.006000000002131856e-01 2.284807588155508135e-02
1.454700000000229920e+00 -6.006000000002131856e-01 2.102314969293246974e-02
1.650000000000545697e+00 -6.006000000002131856e-01 2.051217036011813988e-02
1.845300000000406726e+00 -6.006000000002131856e-01 2.357804635700412252e-02
2.040600000000267755e+00 -6.006000000002131856e-01 2.649792825880030109e-02
2.235900000000583532e+00 -6.006000000002131856e-01 3.248368615748246230e-02
2.470300000000406726e+00 -6.006000000002131856e-01 3.350564482311112896e-02
2.665600000000267755e+00 -6.006000000002131856e-01 3.350564482311112896e-02
2.860900000000583532e+00 -6.006000000002131856e-01 3.898042338897895337e-02
3.056300000000192085e+00 -6.006000000002131856e-01 4.635312519101429662e-02
3.251600000000507862e+00 -6.006000000002131856e-01 6.212048746071365674e-02
3.446900000000368891e+00 -6.006000000002131856e-01 8.555253972262796824e-02
3.642200000000229920e+00 -6.006000000002131856e-01 1.157003203586734891e-01
-6.357799999999770080e+00 -2.881000000002131856e-01 1.219050693999903503e-03
-6.162499999999454303e+00 -2.881000000002131856e-01 1.620534455496877926e-03
-5.967199999999593274e+00 -2.881000000002131856e-01 1.722730322059743899e-03
-5.732799999999770080e+00 -2.881000000002131856e-01 1.722730322059743899e-03
-5.537499999999454303e+00 -2.881000000002131856e-01 1.927122055185476494e-03
-5.342199999999593274e+00 -2.881000000002131856e-01 1.423442427125635882e-03
-5.146899999999732245e+00 -2.881000000002131856e-01 2.131513788311208656e-03
-4.951599999999416468e+00 -2.881000000002131856e-01 2.029317921748342250e-03
-4.756199999999807915e+00 -2.881000000002131856e-01 1.927122055185476494e-03
-4.560899999999492138e+00 -2.881000000002131856e-01 2.532997549808182862e-03
-4.326599999999416468e+00 -2.881000000002131856e-01 2.335905521436941468e-03
-4.131299999999555439e+00 -2.881000000002131856e-01 2.737389282933915240e-03
-3.935899999999492138e+00 -2.881000000002131856e-01 3.146172749185379997e-03
-3.740599999999631109e+00 -2.881000000002131856e-01 2.737389282933915240e-03
-3.545299999999770080e+00 -2.881000000002131856e-01 3.956439976933818527e-03
-3.349999999999454303e+00 -2.881000000002131856e-01 4.562315471556525545e-03
-3.154699999999593274e+00 -2.881000000002131856e-01 3.752048243808087016e-03
-2.959399999999732245e+00 -2.881000000002131856e-01 4.263027576622417311e-03
-2.764099999999416468e+00 -2.881000000002131856e-01 5.883562032119295238e-03
-2.568799999999555439e+00 -2.881000000002131856e-01 5.277686537496589086e-03
-2.373399999999492138e+00 -2.881000000002131856e-01 6.489437526742002256e-03
-2.139099999999416468e+00 -2.881000000002131856e-01 8.321663420119102678e-03
-1.943699999999807915e+00 -2.881000000002131856e-01 1.007359256119680878e-02
-1.748399999999492138e+00 -2.881000000002131856e-01 1.021958665628661805e-02
-1.553099999999631109e+00 -2.881000000002131856e-01 1.073056598910094792e-02
-1.357799999999770080e+00 -2.881000000002131856e-01 1.452641246143597693e-02
-1.162499999999454303e+00 -2.881000000002131856e-01 1.540237703197482912e-02
-9.671999999995932740e-01 -2.881000000002131856e-01 1.598635341233406795e-02
-7.327999999997700797e-01 -2.881000000002131856e-01 1.744629436323215377e-02
-5.374999999994543032e-01 -2.881000000002131856e-01 1.554837112706463839e-02
-3.421999999995932740e-01 -2.881000000002131856e-01 1.678932093532801290e-02
-1.468999999997322448e-01 -2.881000000002131856e-01 1.540237703197482912e-02
4.840000000058353180e-02 -2.881000000002131856e-01 1.781127960095667609e-02
2.437000000004445610e-01 -2.881000000002131856e-01 1.642433569760349057e-02
4.391000000005078618e-01 -2.881000000002131856e-01 1.949021169448947668e-02
6.344000000003688911e-01 -2.881000000002131856e-01 1.773828255341177232e-02
8.687000000004445610e-01 -2.881000000002131856e-01 1.664332684023820536e-02
1.064100000000507862e+00 -2.881000000002131856e-01 1.708130912550763145e-02
1.259400000000368891e+00 -2.881000000002131856e-01 1.934421759939966914e-02
1.454700000000229920e+00 -2.881000000002131856e-01 1.722730322059744246e-02
1.650000000000545697e+00 -2.881000000002131856e-01 1.795727369604648363e-02
1.845300000000406726e+00 -2.881000000002131856e-01 1.715430617305253869e-02
2.040600000000267755e+00 -2.881000000002131856e-01 2.328605816682450744e-02
2.235900000000583532e+00 -2.881000000002131856e-01 2.211810540610603670e-02
2.470300000000406726e+00 -2.881000000002131856e-01 2.270208178646527034e-02
2.665600000000267755e+00 -2.881000000002131856e-01 2.839585149496781299e-02
2.860900000000583532e+00 -2.881000000002131856e-01 2.759288397197386805e-02
3.056300000000192085e+00 -2.881000000002131856e-01 3.284867139520698115e-02
3.251600000000507862e+00 -2.881000000002131856e-01 4.051336138742194642e-02
3.446900000000368891e+00 -2.881000000002131856e-01 4.752107795173277083e-02
3.642200000000229920e+00 -2.881000000002131856e-01 6.277746088861779761e-02
-6.357799999999770080e+00 2.439999999978681444e-02 1.525638293688502288e-03
-6.162499999999454303e+00 2.439999999978681444e-02 1.116854827437037531e-03
-5.967199999999593274e+00 2.439999999978681444e-02 1.014658960874171125e-03
-5.732799999999770080e+00 2.439999999978681444e-02 1.525638293688502288e-03
-5.537499999999454303e+00 2.439999999978681444e-02 1.730030026814234449e-03
-5.342199999999593274e+00 2.439999999978681444e-02 2.029317921748342250e-03
-5.146899999999732245e+00 2.439999999978681444e-02 3.043976882622514025e-03
-4.951599999999416468e+00 2.439999999978681444e-02 2.029317921748342250e-03
-4.756199999999807915e+00 2.439999999978681444e-02 2.941781016059647619e-03
-4.560899999999492138e+00 2.439999999978681444e-02 3.043976882622514025e-03
-4.326599999999416468e+00 2.439999999978681444e-02 2.131513788311208656e-03
-4.131299999999555439e+00 2.439999999978681444e-02 2.233709654874075062e-03
-3.935899999999492138e+00 2.439999999978681444e-02 3.452760348873978782e-03
-3.740599999999631109e+00 2.439999999978681444e-02 2.540297254562673412e-03
-3.545299999999770080e+00 2.439999999978681444e-02 2.540297254562673412e-03
-3.349999999999454303e+00 2.439999999978681444e-02 3.248368615748245970e-03
-3.154699999999593274e+00 2.439999999978681444e-02 3.956439976933818527e-03
-2.959399999999732245e+00 2.439999999978681444e-02 4.168131414814041889e-03
-2.764099999999416468e+00 2.439999999978681444e-02 5.175490670933722247e-03
-2.568799999999555439e+00 2.439999999978681444e-02 4.876202775999614013e-03
-2.373399999999492138e+00 2.439999999978681444e-02 8.029675229939485862e-03
-2.139099999999416468e+00 2.439999999978681444e-02 4.671811042873882935e-03
-1.943699999999807915e+00 2.439999999978681444e-02 7.591692944670058035e-03
-1.748399999999492138e+00 2.439999999978681444e-02 8.540654562753815723e-03
-1.553099999999631109e+00 2.439999999978681444e-02 1.073056598910094792e-02
-1.357799999999770080e+00 2.439999999978681444e-02 1.138753941700508705e-02
-1.162499999999454303e+00 2.439999999978681444e-02 1.292047741544808184e-02
-9.671999999995932740e-01 2.439999999978681444e-02 1.401543312862164707e-02
-7.327999999997700797e-01 2.439999999978681444e-02 1.554837112706463839e-02
-5.374999999994543032e-01 2.439999999978681444e-02 1.657032979269330158e-02
-3.421999999995932740e-01 2.439999999978681444e-02 1.657032979269330158e-02
-1.468999999997322448e-01 2.439999999978681444e-02 1.445341541389107316e-02
4.840000000058353180e-02 2.439999999978681444e-02 1.642433569760349057e-02
2.437000000004445610e-01 2.439999999978681444e-02 1.459940950898088244e-02
4.391000000005078618e-01 2.439999999978681444e-02 1.591335636478916071e-02
6.344000000003688911e-01 2.439999999978681444e-02 1.540237703197482912e-02
8.687000000004445610e-01 2.439999999978681444e-02 1.744629436323215377e-02
1.064100000000507862e+00 2.439999999978681444e-02 1.584035931724425694e-02
1.259400000000368891e+00 2.439999999978681444e-02 1.715430617305253869e-02
1.454700000000229920e+00 2.439999999978681444e-02 1.613234750742387549e-02
1.650000000000545697e+00 2.439999999978681444e-02 1.722730322059744246e-02
1.845300000000406726e+00 2.439999999978681444e-02 1.525638293688501984e-02
2.040600000000267755e+00 2.439999999978681444e-02 1.657032979269330158e-02
2.235900000000583532e+00 2.439999999978681444e-02 2.087715559784266220e-02
2.470300000000406726e+00 2.439999999978681444e-02 1.897923236167514682e-02
2.665600000000267755e+00 2.439999999978681444e-02 1.876024121904043204e-02
2.860900000000583532e+00 2.439999999978681444e-02 2.445401092754297817e-02
3.056300000000192085e+00 2.439999999978681444e-02 2.547596959317163789e-02
3.251600000000507862e+00 2.439999999978681444e-02 2.737389282933915327e-02
3.446900000000368891e+00 2.439999999978681444e-02 3.314065958538660317e-02
3.642200000000229920e+00 2.439999999978681444e-02 3.730149129544615277e-02
-6.357799999999770080e+00 3.368999999997868144e-01 7.131811545137160726e-04
-6.162499999999454303e+00 3.368999999997868144e-01 1.014658960874171125e-03
-5.967199999999593274e+00 3.368999999997868144e-01 7.117212135628179408e-04
-5.732799999999770080e+00 3.368999999997868144e-01 1.116854827437037531e-03
-5.537499999999454303e+00 3.368999999997868144e-01 1.423442427125635882e-03
-5.342199999999593274e+00 3.368999999997868144e-01 1.525638293688502288e-03
-5.146899999999732245e+00 3.368999999997868144e-01 1.627834160251368260e-03
-4.951599999999416468e+00 3.368999999997868144e-01 2.036617626502833234e-03
-4.756199999999807915e+00 3.368999999997868144e-01 2.233709654874075062e-03
-4.560899999999492138e+00 3.368999999997868144e-01 2.036617626502833234e-03
-4.326599999999416468e+00 3.368999999997868144e-01 2.438101387999807006e-03
-4.131299999999555439e+00 3.368999999997868144e-01 2.642493121125539818e-03
-3.935899999999492138e+00 3.368999999997868144e-01 2.949080720814138169e-03
-3.740599999999631109e+00 3.368999999997868144e-01 2.036617626502833234e-03
-3.545299999999770080e+00 3.368999999997868144e-01 3.452760348873978782e-03
-3.349999999999454303e+00 3.368999999997868144e-01 3.153472453939870548e-03
-3.154699999999593274e+00 3.368999999997868144e-01 3.861543815125443105e-03
-2.959399999999732245e+00 3.368999999997868144e-01 3.562255920191335305e-03
-2.764099999999416468e+00 3.368999999997868144e-01 4.372523147939774701e-03
-2.568799999999555439e+00 3.368999999997868144e-01 4.883502480754105431e-03
-2.373399999999492138e+00 3.368999999997868144e-01 5.795965575065410366e-03
-2.139099999999416468e+00 3.368999999997868144e-01 7.299704754490441219e-03
-1.943699999999807915e+00 3.368999999997868144e-01 6.102553174754009151e-03
-1.748399999999492138e+00 3.368999999997868144e-01 6.504036936250982490e-03
-1.553099999999631109e+00 3.368999999997868144e-01 9.854601418562095733e-03
-1.357799999999770080e+00 3.368999999997868144e-01 8.540654562753815723e-03
-1.162499999999454303e+00 3.368999999997868144e-01 1.116854827437037401e-02
-9.671999999995932740e-01 3.368999999997868144e-01 1.379644198598693403e-02
-7.327999999997700797e-01 3.368999999997868144e-01 1.532937998442992535e-02
-5.374999999994543032e-01 3.368999999997868144e-01 1.664332684023820536e-02
-3.421999999995932740e-01 3.368999999997868144e-01 1.627834160251368650e-02
-1.468999999997322448e-01 3.368999999997868144e-01 1.700831207796272768e-02
4.840000000058353180e-02 3.368999999997868144e-01 1.737329731568725000e-02
2.437000000004445610e-01 3.368999999997868144e-01 1.496439474670540476e-02
4.391000000005078618e-01 3.368999999997868144e-01 1.532937998442992535e-02
6.344000000003688911e-01 3.368999999997868144e-01 1.423442427125636012e-02
8.687000000004445610e-01 3.368999999997868144e-01 1.343145674826241170e-02
1.064100000000507862e+00 3.368999999997868144e-01 1.496439474670540476e-02
1.259400000000368891e+00 3.368999999997868144e-01 1.270148627281336706e-02
1.454700000000229920e+00 3.368999999997868144e-01 1.525638293688501984e-02
1.650000000000545697e+00 3.368999999997868144e-01 1.474540360407069171e-02
1.845300000000406726e+00 3.368999999997868144e-01 1.321246560562769866e-02
2.040600000000267755e+00 3.368999999997868144e-01 1.350445379580731721e-02
2.235900000000583532e+00 3.368999999997868144e-01 1.693531503041782391e-02
2.470300000000406726e+00 3.368999999997868144e-01 1.547537407951973462e-02
2.665600000000267755e+00 3.368999999997868144e-01 1.664332684023820536e-02
2.860900000000583532e+00 3.368999999997868144e-01 1.766528550586686508e-02
3.056300000000192085e+00 3.368999999997868144e-01 1.919822350430985813e-02
3.251600000000507862e+00 3.368999999997868144e-01 1.890623531413023958e-02
3.446900000000368891e+00 3.368999999997868144e-01 2.197211131101622916e-02
3.642200000000229920e+00 3.368999999997868144e-01 2.620594006862068254e-02
-6.357799999999770080e+00 7.274999999999636202e-01 3.058576292131495017e-04
-6.162499999999454303e+00 7.274999999999636202e-01 6.109852879508498834e-04
-5.967199999999593274e+00 7.274999999999636202e-01 9.197627990657955945e-04
-5.732799999999770080e+00 7.274999999999636202e-01 7.124511840382670609e-04
-5.537499999999454303e+00 7.274999999999636202e-01 6.109852879508498834e-04
-5.342199999999593274e+00 7.274999999999636202e-01 1.219050693999903503e-03
-5.146899999999732245e+00 7.274999999999636202e-01 2.445401092754297991e-03
-4.951599999999416468e+00 7.274999999999636202e-01 1.627834160251368260e-03
-4.756199999999807915e+00 7.274999999999636202e-01 1.627834160251368260e-03
-4.560899999999492138e+00 7.274999999999636202e-01 2.949080720814138169e-03
-4.326599999999416468e+00 7.274999999999636202e-01 2.343205226191431585e-03
-4.131299999999555439e+00 7.274999999999636202e-01 2.241009359628565178e-03
-3.935899999999492138e+00 7.274999999999636202e-01 2.036617626502833234e-03
-3.740599999999631109e+00 7.274999999999636202e-01 2.751988692442896341e-03
-3.545299999999770080e+00 7.274999999999636202e-01 3.766647653317067249e-03
-3.349999999999454303e+00 7.274999999999636202e-01 4.277626986131398412e-03
-3.154699999999593274e+00 7.274999999999636202e-01 4.175431119568532440e-03
-2.959399999999732245e+00 7.274999999999636202e-01 4.584214585819997197e-03
-2.764099999999416468e+00 7.274999999999636202e-01 4.270327281376907862e-03
-2.568799999999555439e+00 7.274999999999636202e-01 5.087894213879837375e-03
-2.373399999999492138e+00 7.274999999999636202e-01 5.394481813568435292e-03
-2.139099999999416468e+00 7.274999999999636202e-01 6.212048746071364806e-03
-1.943699999999807915e+00 7.274999999999636202e-01 6.723028078885696403e-03
-1.748399999999492138e+00 7.274999999999636202e-01 6.817924240694071825e-03
-1.553099999999631109e+00 7.274999999999636202e-01 6.109852879508498834e-03
-1.357799999999770080e+00 7.274999999999636202e-01 7.518695897125155132e-03
-1.162499999999454303e+00 7.274999999999636202e-01 1.080356303664585169e-02
-9.671999999995932740e-01 7.274999999999636202e-01 8.759645705388528769e-03
-7.327999999997700797e-01 7.274999999999636202e-01 1.116854827437037401e-02
-5.374999999994543032e-01 7.274999999999636202e-01 1.489139769916050099e-02
-3.421999999995932740e-01 7.274999999999636202e-01 1.474540360407069171e-02
-1.468999999997322448e-01 7.274999999999636202e-01 1.547537407951973462e-02
4.840000000058353180e-02 7.274999999999636202e-01 1.693531503041782391e-02
2.437000000004445610e-01 7.274999999999636202e-01 1.576736226969935317e-02
4.391000000005078618e-01 7.274999999999636202e-01 1.452641246143597693e-02
6.344000000003688911e-01 7.274999999999636202e-01 1.737329731568725000e-02
8.687000000004445610e-01 7.274999999999636202e-01 1.569436522215444940e-02
1.064100000000507862e+00 7.274999999999636202e-01 1.503739179425031026e-02
1.259400000000368891e+00 7.274999999999636202e-01 1.635133865005858680e-02
1.454700000000229920e+00 7.274999999999636202e-01 1.379644198598693403e-02
1.650000000000545697e+00 7.274999999999636202e-01 1.423442427125636012e-02
1.845300000000406726e+00 7.274999999999636202e-01 1.452641246143597693e-02
2.040600000000267755e+00 7.274999999999636202e-01 1.394243608107674330e-02
2.235900000000583532e+00 7.274999999999636202e-01 1.343145674826241170e-02
2.470300000000406726e+00 7.274999999999636202e-01 1.518338588934011607e-02
2.665600000000267755e+00 7.274999999999636202e-01 1.343145674826241170e-02
2.860900000000583532e+00 7.274999999999636202e-01 1.657032979269330158e-02
3.056300000000192085e+00 7.274999999999636202e-01 1.730030026814234623e-02
3.251600000000507862e+00 7.274999999999636202e-01 1.700831207796272768e-02
3.446900000000368891e+00 7.274999999999636202e-01 2.168012312083661061e-02
3.642200000000229920e+00 7.274999999999636202e-01 2.146113197820189583e-02
-6.357799999999770080e+00 1.039999999999963620e+00 6.124452289017480152e-04
-6.162499999999454303e+00 1.039999999999963620e+00 1.226350398754394054e-03
-5.967199999999593274e+00 1.039999999999963620e+00 6.117152584262990035e-04
-5.732799999999770080e+00 1.039999999999963620e+00 9.197627990657955945e-04
-5.537499999999454303e+00 1.039999999999963620e+00 7.139111249891651927e-04
-5.342199999999593274e+00 1.039999999999963620e+00 1.124154532191527864e-03
-5.146899999999732245e+00 1.039999999999963620e+00 8.175669325029294053e-04
-4.951599999999416468e+00 1.039999999999963620e+00 1.430742131880126432e-03
-4.756199999999807915e+00 1.039999999999963620e+00 1.124154532191527864e-03
-4.560899999999492138e+00 1.039999999999963620e+00 1.627834160251368260e-03
-4.326599999999416468e+00 1.039999999999963620e+00 1.832225893377100422e-03
-4.131299999999555439e+00 1.039999999999963620e+00 1.934421759939966828e-03
-3.935899999999492138e+00 1.039999999999963620e+00 2.241009359628565178e-03
-3.740599999999631109e+00 1.039999999999963620e+00 2.751988692442896341e-03
-3.545299999999770080e+00 1.039999999999963620e+00 2.751988692442896341e-03
-3.349999999999454303e+00 1.039999999999963620e+00 3.365163891820093043e-03
-3.154699999999593274e+00 1.039999999999963620e+00 3.876143224634424206e-03
-2.959399999999732245e+00 1.039999999999963620e+00 3.971039386442799628e-03
-2.764099999999416468e+00 1.039999999999963620e+00 2.854184559005762747e-03
-2.568799999999555439e+00 1.039999999999963620e+00 3.971039386442799628e-03
-2.373399999999492138e+00 1.039999999999963620e+00 4.489318424011620907e-03
-2.139099999999416468e+00 1.039999999999963620e+00 4.073235253005666467e-03
-1.943699999999807915e+00 1.039999999999963620e+00 5.606173251448658655e-03
-1.748399999999492138e+00 1.039999999999963620e+00 5.708369118011525495e-03
-1.553099999999631109e+00 1.039999999999963620e+00 7.029615678574294320e-03
-1.357799999999770080e+00 1.039999999999963620e+00 7.139111249891650843e-03
-1.162499999999454303e+00 1.039999999999963620e+00 7.445698849580250495e-03
-9.671999999995932740e-01 1.039999999999963620e+00 8.759645705388528769e-03
-7.327999999997700797e-01 1.039999999999963620e+00 9.708607323472286457e-03
-5.374999999994543032e-01 1.039999999999963620e+00 1.058457189401113864e-02
-3.421999999995932740e-01 1.039999999999963620e+00 9.270625038202860366e-03
-1.468999999997322448e-01 1.039999999999963620e+00 1.321246560562769866e-02
4.840000000058353180e-02 1.039999999999963620e+00 1.372344493844202852e-02
2.437000000004445610e-01 1.039999999999963620e+00 1.547537407951973462e-02
4.391000000005078618e-01 1.039999999999963620e+00 1.467240655652578621e-02
6.344000000003688911e-01 1.039999999999963620e+00 1.394243608107674330e-02
8.687000000004445610e-01 1.039999999999963620e+00 1.489139769916050099e-02
1.064100000000507862e+00 1.039999999999963620e+00 1.467240655652578621e-02
1.259400000000368891e+00 1.039999999999963620e+00 1.211750989245413170e-02
1.454700000000229920e+00 1.039999999999963620e+00 1.372344493844202852e-02
1.650000000000545697e+00 1.039999999999963620e+00 1.386943903353183780e-02
1.845300000000406726e+00 1.039999999999963620e+00 1.167952760718470560e-02
2.040600000000267755e+00 1.039999999999963620e+00 1.423442427125636012e-02
2.235900000000583532e+00 1.039999999999963620e+00 1.182552170227451314e-02
2.470300000000406726e+00 1.039999999999963620e+00 1.313946855808279315e-02
2.665600000000267755e+00 1.039999999999963620e+00 1.116854827437037401e-02
2.860900000000583532e+00 1.039999999999963620e+00 1.365044789089712475e-02
3.056300000000192085e+00 1.039999999999963620e+00 1.284748036790317634e-02
3.251600000000507862e+00 1.039999999999963620e+00 1.343145674826241170e-02
3.446900000000368891e+00 1.039999999999963620e+00 1.335845970071750793e-02
3.642200000000229920e+00 1.039999999999963620e+00 1.766528550586686508e-02
-6.357799999999770080e+00 1.352499999999963620e+00 1.021958665628661675e-03
-6.162499999999454303e+00 1.352499999999963620e+00 6.124452289017480152e-04
-5.967199999999593274e+00 1.352499999999963620e+00 8.175669325029294053e-04
-5.732799999999770080e+00 1.352499999999963620e+00 1.328546265317260243e-03
-5.537499999999454303e+00 1.352499999999963620e+00 1.124154532191527864e-03
-5.342199999999593274e+00 1.352499999999963620e+00 8.175669325029294053e-04
-5.146899999999732245e+00 1.352499999999963620e+00 1.226350398754394054e-03
-4.951599999999416468e+00 1.352499999999963620e+00 1.430742131880126432e-03
-4.756199999999807915e+00 1.352499999999963620e+00 1.737329731568725000e-03
-4.560899999999492138e+00 1.352499999999963620e+00 1.532937998442992621e-03
-4.326599999999416468e+00 1.352499999999963620e+00 1.532937998442992621e-03
-4.131299999999555439e+00 1.352499999999963620e+00 1.839525598131591189e-03
-3.935899999999492138e+00 1.352499999999963620e+00 2.241009359628565178e-03
-3.740599999999631109e+00 1.352499999999963620e+00 2.445401092754297991e-03
-3.545299999999770080e+00 1.352499999999963620e+00 2.751988692442896341e-03
-3.349999999999454303e+00 1.352499999999963620e+00 2.854184559005762747e-03
-3.154699999999593274e+00 1.352499999999963620e+00 3.262968025257227504e-03
-2.959399999999732245e+00 1.352499999999963620e+00 2.956380425568628286e-03
-2.764099999999416468e+00 1.352499999999963620e+00 3.262968025257227504e-03
-2.568799999999555439e+00 1.352499999999963620e+00 4.182730824323022990e-03
-2.373399999999492138e+00 1.352499999999963620e+00 3.773947358071557800e-03
-2.139099999999416468e+00 1.352499999999963620e+00 4.795906023700219692e-03
-1.943699999999807915e+00 1.352499999999963620e+00 4.387122557448754935e-03
-1.748399999999492138e+00 1.352499999999963620e+00 5.613472956203149206e-03
-1.553099999999631109e+00 1.352499999999963620e+00 4.795906023700219692e-03
-1.357799999999770080e+00 1.352499999999963620e+00 6.022256422454613962e-03
-1.162499999999454303e+00 1.352499999999963620e+00 6.635431621831810664e-03
-9.671999999995932740e-01 1.352499999999963620e+00 7.372701802035345857e-03
-7.327999999997700797e-01 1.352499999999963620e+00 6.628131917077320114e-03
-5.374999999994543032e-01 1.352499999999963620e+00 8.978636848023241815e-03
-3.421999999995932740e-01 1.352499999999963620e+00 8.540654562753815723e-03
-1.468999999997322448e-01 1.352499999999963620e+00 1.073056598910094792e-02
4.840000000058353180e-02 1.352499999999963620e+00 9.489616180837573411e-03
2.437000000004445610e-01 1.352499999999963620e+00 1.233650103508884648e-02
4.391000000005078618e-01 1.352499999999963620e+00 1.511038884179521057e-02
6.344000000003688911e-01 1.352499999999963620e+00 1.489139769916050099e-02
8.687000000004445610e-01 1.352499999999963620e+00 1.584035931724425694e-02
1.064100000000507862e+00 1.352499999999963620e+00 1.335845970071750793e-02
1.259400000000368891e+00 1.352499999999963620e+00 1.233650103508884648e-02
1.454700000000229920e+00 1.352499999999963620e+00 1.306647151053788938e-02
1.650000000000545697e+00 1.352499999999963620e+00 1.357745084335222098e-02
1.845300000000406726e+00 1.352499999999963620e+00 1.007359256119680878e-02
2.040600000000267755e+00 1.352499999999963620e+00 1.051157484646623487e-02
2.235900000000583532e+00 1.352499999999963620e+00 1.021958665628661805e-02
2.470300000000406726e+00 1.352499999999963620e+00 1.131454236946018328e-02
2.665600000000267755e+00 1.352499999999963620e+00 1.124154532191527778e-02
2.860900000000583532e+00 1.352499999999963620e+00 1.138753941700508705e-02
3.056300000000192085e+00 1.352499999999963620e+00 1.021958665628661805e-02
3.251600000000507862e+00 1.352499999999963620e+00 1.153353351209489633e-02
3.446900000000368891e+00 1.352499999999963620e+00 1.416142722371145635e-02
3.642200000000229920e+00 1.352499999999963620e+00 1.102255417928056647e-02
-6.357799999999770080e+00 1.743100000000140426e+00 7.153710659400632161e-04
-6.162499999999454303e+00 1.743100000000140426e+00 7.153710659400632161e-04
-5.967199999999593274e+00 1.743100000000140426e+00 1.021958665628661675e-03
-5.732799999999770080e+00 1.743100000000140426e+00 6.131751993771970268e-04
-5.537499999999454303e+00 1.743100000000140426e+00 1.021958665628661675e-03
-5.342199999999593274e+00 1.743100000000140426e+00 1.124154532191527864e-03
-5.146899999999732245e+00 1.743100000000140426e+00 6.131751993771970268e-04
-4.951599999999416468e+00 1.743100000000140426e+00 5.109793328143308376e-04
-4.756199999999807915e+00 1.743100000000140426e+00 8.175669325029294053e-04
-4.560899999999492138e+00 1.743100000000140426e+00 1.532937998442992621e-03
-4.326599999999416468e+00 1.743100000000140426e+00 1.532937998442992621e-03
-4.131299999999555439e+00 1.743100000000140426e+00 3.474659463137450000e-03
-3.935899999999492138e+00 1.743100000000140426e+00 2.452700797508788107e-03
-3.740599999999631109e+00 1.743100000000140426e+00 1.941721464694457378e-03
-3.545299999999770080e+00 1.743100000000140426e+00 2.350504930945922135e-03
-3.349999999999454303e+00 1.743100000000140426e+00 2.657092530634520486e-03
-3.154699999999593274e+00 1.743100000000140426e+00 2.963680130323119270e-03
-2.959399999999732245e+00 1.743100000000140426e+00 3.372463596574583593e-03
-2.764099999999416468e+00 1.743100000000140426e+00 4.284926690885888963e-03
-2.568799999999555439e+00 1.743100000000140426e+00 3.781247062826048350e-03
-2.373399999999492138e+00 1.743100000000140426e+00 3.985638795951780729e-03
-2.139099999999416468e+00 1.743100000000140426e+00 4.292226395640379513e-03
-1.943699999999807915e+00 1.743100000000140426e+00 3.883442929388914756e-03
-1.748399999999492138e+00 1.743100000000140426e+00 5.927360260646238541e-03
-1.553099999999631109e+00 1.743100000000140426e+00 6.328844022143212747e-03
-1.357799999999770080e+00 1.743100000000140426e+00 5.000297756825951637e-03
-1.162499999999454303e+00 1.743100000000140426e+00 6.328844022143212747e-03
-9.671999999995932740e-01 1.743100000000140426e+00 7.248606821209007366e-03
-7.327999999997700797e-01 1.743100000000140426e+00 5.715668822766015178e-03
-5.374999999994543032e-01 1.743100000000140426e+00 6.431039888706077852e-03
-3.421999999995932740e-01 1.743100000000140426e+00 6.737627488394676636e-03
-1.468999999997322448e-01 1.743100000000140426e+00 8.394660467664006448e-03
4.840000000058353180e-02 1.743100000000140426e+00 7.883681134849676586e-03
2.437000000004445610e-01 1.743100000000140426e+00 1.051157484646623487e-02
4.391000000005078618e-01 1.743100000000140426e+00 1.094955713173566096e-02
6.344000000003688911e-01 1.743100000000140426e+00 1.233650103508884648e-02
8.687000000004445610e-01 1.743100000000140426e+00 1.277448332035827257e-02
1.064100000000507862e+00 1.743100000000140426e+00 1.262848922526846329e-02
1.259400000000368891e+00 1.743100000000140426e+00 1.153353351209489633e-02
1.454700000000229920e+00 1.743100000000140426e+00 1.277448332035827257e-02
1.650000000000545697e+00 1.743100000000140426e+00 1.000059551365190327e-02
1.845300000000406726e+00 1.743100000000140426e+00 9.927598466107001238e-03
2.040600000000267755e+00 1.743100000000140426e+00 1.146053646454999256e-02
2.235900000000583532e+00 1.743100000000140426e+00 1.080356303664585169e-02
2.470300000000406726e+00 1.743100000000140426e+00 9.708607323472286457e-03
2.665600000000267755e+00 1.743100000000140426e+00 9.489616180837573411e-03
2.860900000000583532e+00 1.743100000000140426e+00 9.416619133292667906e-03
3.056300000000192085e+00 1.743100000000140426e+00 1.007359256119680878e-02
3.251600000000507862e+00 1.743100000000140426e+00 9.489616180837573411e-03
3.446900000000368891e+00 1.743100000000140426e+00 1.094955713173566096e-02
3.642200000000229920e+00 1.743100000000140426e+00 1.124154532191527778e-02
-6.357799999999770080e+00 2.055600000000140426e+00 2.043917331257323513e-04
-6.162499999999454303e+00 2.055600000000140426e+00 4.095134367269137685e-04
-5.967199999999593274e+00 2.055600000000140426e+00 1.328546265317260243e-03
-5.732799999999770080e+00 2.055600000000140426e+00 2.043917331257323513e-04
-5.537499999999454303e+00 2.055600000000140426e+00 8.175669325029294053e-04
-5.342199999999593274e+00 2.055600000000140426e+00 9.197627990657955945e-04
-5.146899999999732245e+00 2.055600000000140426e+00 9.197627990657955945e-04
-4.951599999999416468e+00 2.055600000000140426e+00 1.021958665628661675e-03
-4.756199999999807915e+00 2.055600000000140426e+00 1.124154532191527864e-03
-4.560899999999492138e+00 2.055600000000140426e+00 1.226350398754394054e-03
-4.326599999999416468e+00 2.055600000000140426e+00 1.226350398754394054e-03
-4.131299999999555439e+00 2.055600000000140426e+00 1.532937998442992621e-03
-3.935899999999492138e+00 2.055600000000140426e+00 2.554896664071654513e-03
-3.740599999999631109e+00 2.055600000000140426e+00 1.226350398754394054e-03
-3.545299999999770080e+00 2.055600000000140426e+00 2.452700797508788107e-03
-3.349999999999454303e+00 2.055600000000140426e+00 3.576855329700315972e-03
-3.154699999999593274e+00 2.055600000000140426e+00 2.554896664071654513e-03
-2.959399999999732245e+00 2.055600000000140426e+00 3.270267730011717621e-03
-2.764099999999416468e+00 2.055600000000140426e+00 2.554896664071654513e-03
-2.568799999999555439e+00 2.055600000000140426e+00 3.781247062826048350e-03
-2.373399999999492138e+00 2.055600000000140426e+00 3.686350901017672928e-03
-2.139099999999416468e+00 2.055600000000140426e+00 3.474659463137450000e-03
-1.943699999999807915e+00 2.055600000000140426e+00 4.496618128766111458e-03
-1.748399999999492138e+00 2.055600000000140426e+00 3.277567434766208172e-03
-1.553099999999631109e+00 2.055600000000140426e+00 4.606113700083468848e-03
-1.357799999999770080e+00 2.055600000000140426e+00 4.598813995328978298e-03
-1.162499999999454303e+00 2.055600000000140426e+00 5.525876499149263467e-03
-9.671999999995932740e-01 2.055600000000140426e+00 5.730268232274996279e-03
-7.327999999997700797e-01 2.055600000000140426e+00 6.029556127209104513e-03
-5.374999999994543032e-01 2.055600000000140426e+00 6.336143726897702430e-03
-3.421999999995932740e-01 2.055600000000140426e+00 7.737687039759867311e-03
-1.468999999997322448e-01 2.055600000000140426e+00 6.547835164777925793e-03
4.840000000058353180e-02 2.055600000000140426e+00 7.883681134849676586e-03
2.437000000004445610e-01 2.055600000000140426e+00 6.438339593460568402e-03
4.391000000005078618e-01 2.055600000000140426e+00 7.445698849580250495e-03
6.344000000003688911e-01 2.055600000000140426e+00 8.102672277484389632e-03
8.687000000004445610e-01 2.055600000000140426e+00 8.978636848023241815e-03
1.064100000000507862e+00 2.055600000000140426e+00 1.219050693999903720e-02
1.259400000000368891e+00 2.055600000000140426e+00 1.153353351209489633e-02
1.454700000000229920e+00 2.055600000000140426e+00 1.116854827437037401e-02
1.650000000000545697e+00 2.055600000000140426e+00 1.094955713173566096e-02
1.845300000000406726e+00 2.055600000000140426e+00 9.489616180837573411e-03
2.040600000000267755e+00 2.055600000000140426e+00 9.124630943113051090e-03
2.235900000000583532e+00 2.055600000000140426e+00 8.175669325029293402e-03
2.470300000000406726e+00 2.055600000000140426e+00 9.124630943113051090e-03
2.665600000000267755e+00 2.055600000000140426e+00 9.708607323472286457e-03
2.860900000000583532e+00 2.055600000000140426e+00 8.467657515208911953e-03
3.056300000000192085e+00 2.055600000000140426e+00 8.686648657843624999e-03
3.251600000000507862e+00 2.055600000000140426e+00 8.248666372574197173e-03
3.446900000000368891e+00 2.055600000000140426e+00 8.978636848023241815e-03
3.642200000000229920e+00 2.055600000000140426e+00 8.175669325029293402e-03
-6.357799999999770080e+00 2.368100000000140426e+00 8.175669325029294053e-04
-6.162499999999454303e+00 2.368100000000140426e+00 8.175669325029294053e-04
-5.967199999999593274e+00 2.368100000000140426e+00 4.095134367269137685e-04
-5.732799999999770080e+00 2.368100000000140426e+00 1.328546265317260243e-03
-5.537499999999454303e+00 2.368100000000140426e+00 2.051217036011813901e-04
-5.342199999999593274e+00 2.368100000000140426e+00 8.175669325029294053e-04
-5.146899999999732245e+00 2.368100000000140426e+00 1.328546265317260243e-03
-4.951599999999416468e+00 2.368100000000140426e+00 4.095134367269137685e-04
-4.756199999999807915e+00 2.368100000000140426e+00 9.197627990657955945e-04
-4.560899999999492138e+00 2.368100000000140426e+00 1.124154532191527864e-03
-4.326599999999416468e+00 2.368100000000140426e+00 7.168310068909613478e-04
-4.131299999999555439e+00 2.368100000000140426e+00 1.328546265317260243e-03
-3.935899999999492138e+00 2.368100000000140426e+00 1.430742131880126432e-03
-3.740599999999631109e+00 2.368100000000140426e+00 1.430742131880126432e-03
-3.545299999999770080e+00 2.368100000000140426e+00 1.839525598131591189e-03
-3.349999999999454303e+00 2.368100000000140426e+00 2.153412902574680307e-03
-3.154699999999593274e+00 2.368100000000140426e+00 2.868783968514743415e-03
-2.959399999999732245e+00 2.368100000000140426e+00 2.562196368826145064e-03
-2.764099999999416468e+00 2.368100000000140426e+00 3.379763301329074144e-03
-2.568799999999555439e+00 2.368100000000140426e+00 3.379763301329074144e-03
-2.373399999999492138e+00 2.368100000000140426e+00 3.584155034454806522e-03
-2.139099999999416468e+00 2.368100000000140426e+00 3.379763301329074144e-03
-1.943699999999807915e+00 2.368100000000140426e+00 4.810505433209200793e-03
-1.748399999999492138e+00 2.368100000000140426e+00 3.481959167891940116e-03
-1.553099999999631109e+00 2.368100000000140426e+00 4.197330233832003224e-03
-1.357799999999770080e+00 2.368100000000140426e+00 3.584155034454806522e-03
-1.162499999999454303e+00 2.368100000000140426e+00 4.401721966957736036e-03
-9.671999999995932740e-01 2.368100000000140426e+00 5.124392737652290128e-03
-7.327999999997700797e-01 2.368100000000140426e+00 5.014897166334932738e-03
-5.374999999994543032e-01 2.368100000000140426e+00 6.248547269843817559e-03
-3.421999999995932740e-01 2.368100000000140426e+00 4.912701299772066765e-03
-1.468999999997322448e-01 2.368100000000140426e+00 5.533176203903754017e-03
4.840000000058353180e-02 2.368100000000140426e+00 6.146351403280950719e-03
2.437000000004445610e-01 2.368100000000140426e+00 6.350743136406683531e-03
4.391000000005078618e-01 2.368100000000140426e+00 8.978636848023241815e-03
6.344000000003688911e-01 2.368100000000140426e+00 7.372701802035345857e-03
8.687000000004445610e-01 2.368100000000140426e+00 7.883681134849676586e-03
1.064100000000507862e+00 2.368100000000140426e+00 8.978636848023241815e-03
1.259400000000368891e+00 2.368100000000140426e+00 8.905639800478338045e-03
1.454700000000229920e+00 2.368100000000140426e+00 9.489616180837573411e-03
1.650000000000545697e+00 2.368100000000140426e+00 1.138753941700508705e-02
1.845300000000406726e+00 2.368100000000140426e+00 1.094955713173566096e-02
2.040600000000267755e+00 2.368100000000140426e+00 1.094955713173566096e-02
2.235900000000583532e+00 2.368100000000140426e+00 1.116854827437037401e-02
2.470300000000406726e+00 2.368100000000140426e+00 8.905639800478338045e-03
2.665600000000267755e+00 2.368100000000140426e+00 8.321663420119102678e-03
2.860900000000583532e+00 2.368100000000140426e+00 9.708607323472286457e-03
3.056300000000192085e+00 2.368100000000140426e+00 6.854422764466523710e-03
3.251600000000507862e+00 2.368100000000140426e+00 8.686648657843624999e-03
3.446900000000368891e+00 2.368100000000140426e+00 7.445698849580250495e-03
3.642200000000229920e+00 2.368100000000140426e+00 8.613651610298721228e-03
-6.357799999999770080e+00 2.680600000000140426e+00 7.182909478418594796e-04
-6.162499999999454303e+00 2.680600000000140426e+00 1.029258370383152226e-03
-5.967199999999593274e+00 2.680600000000140426e+00 8.175669325029294053e-04
-5.732799999999770080e+00 2.680600000000140426e+00 7.175609773664103595e-04
-5.537499999999454303e+00 2.680600000000140426e+00 7.175609773664103595e-04
-5.342199999999593274e+00 2.680600000000140426e+00 7.182909478418594796e-04
-5.146899999999732245e+00 2.680600000000140426e+00 6.153651108035441703e-04
-4.951599999999416468e+00 2.680600000000140426e+00 8.175669325029294053e-04
-4.756199999999807915e+00 2.680600000000140426e+00 1.021958665628661675e-03
-4.560899999999492138e+00 2.680600000000140426e+00 9.197627990657955945e-04
-4.326599999999416468e+00 2.680600000000140426e+00 1.233650103508884387e-03
-4.131299999999555439e+00 2.680600000000140426e+00 1.233650103508884387e-03
-3.935899999999492138e+00 2.680600000000140426e+00 1.949021169448947712e-03
-3.740599999999631109e+00 2.680600000000140426e+00 1.335845970071750793e-03
-3.545299999999770080e+00 2.680600000000140426e+00 1.846825302886081739e-03
-3.349999999999454303e+00 2.680600000000140426e+00 1.846825302886081739e-03
-3.154699999999593274e+00 2.680600000000140426e+00 1.438041836634616766e-03
-2.959399999999732245e+00 2.680600000000140426e+00 2.051217036011813901e-03
-2.764099999999416468e+00 2.680600000000140426e+00 2.562196368826145064e-03
-2.568799999999555439e+00 2.680600000000140426e+00 2.868783968514743415e-03
-2.373399999999492138e+00 2.680600000000140426e+00 3.898042338897895424e-03
-2.139099999999416468e+00 2.680600000000140426e+00 2.664392235389011036e-03
-1.943699999999807915e+00 2.680600000000140426e+00 4.000238205460761830e-03
-1.748399999999492138e+00 2.680600000000140426e+00 3.379763301329074144e-03
-1.553099999999631109e+00 2.680600000000140426e+00 4.204629938586493774e-03
-1.357799999999770080e+00 2.680600000000140426e+00 3.284867139520698288e-03
-1.162499999999454303e+00 2.680600000000140426e+00 4.102434072023627802e-03
-9.671999999995932740e-01 2.680600000000140426e+00 4.613413404837958531e-03
-7.327999999997700797e-01 2.680600000000140426e+00 4.613413404837958531e-03
-5.374999999994543032e-01 2.680600000000140426e+00 4.613413404837958531e-03
-3.421999999995932740e-01 2.680600000000140426e+00 5.022196871089423288e-03
-1.468999999997322448e-01 2.680600000000140426e+00 5.022196871089423288e-03
4.840000000058353180e-02 2.680600000000140426e+00 4.613413404837958531e-03
2.437000000004445610e-01 2.680600000000140426e+00 6.044155536718084747e-03
4.391000000005078618e-01 2.680600000000140426e+00 6.971218040538371651e-03
6.344000000003688911e-01 2.680600000000140426e+00 5.328784470778022073e-03
8.687000000004445610e-01 2.680600000000140426e+00 6.963918335783880233e-03
1.064100000000507862e+00 2.680600000000140426e+00 5.430980337340888045e-03
1.259400000000368891e+00 2.680600000000140426e+00 7.810684087304771948e-03
1.454700000000229920e+00 2.680600000000140426e+00 9.197627990657956595e-03
1.650000000000545697e+00 2.680600000000140426e+00 1.065756894155604415e-02
1.845300000000406726e+00 2.680600000000140426e+00 9.562613228382477182e-03
2.040600000000267755e+00 2.680600000000140426e+00 9.343622085747765871e-03
2.235900000000583532e+00 2.680600000000140426e+00 1.021958665628661805e-02
2.470300000000406726e+00 2.680600000000140426e+00 8.613651610298721228e-03
2.665600000000267755e+00 2.680600000000140426e+00 9.343622085747765871e-03
2.860900000000583532e+00 2.680600000000140426e+00 7.066114202346747072e-03
3.056300000000192085e+00 2.680600000000140426e+00 7.270505935472479017e-03
3.251600000000507862e+00 2.680600000000140426e+00 8.394660467664006448e-03
3.446900000000368891e+00 2.680600000000140426e+00 9.343622085747765871e-03
3.642200000000229920e+00 2.680600000000140426e+00 6.555134869532416343e-03
-6.357799999999770080e+00 3.071300000000064756e+00 1.029258370383152226e-03
-6.162499999999454303e+00 3.071300000000064756e+00 1.131454236946018415e-03
-5.967199999999593274e+00 3.071300000000064756e+00 7.190209183173083829e-04
-5.732799999999770080e+00 3.071300000000064756e+00 9.270625038202860366e-04
-5.537499999999454303e+00 3.071300000000064756e+00 4.109733776778118461e-04
-5.342199999999593274e+00 3.071300000000064756e+00 8.248666372574198474e-04
-5.146899999999732245e+00 3.071300000000064756e+00 1.131454236946018415e-03
-4.951599999999416468e+00 3.071300000000064756e+00 1.029258370383152226e-03
-4.756199999999807915e+00 3.071300000000064756e+00 1.029258370383152226e-03
-4.560899999999492138e+00 3.071300000000064756e+00 8.248666372574198474e-04
-4.326599999999416468e+00 3.071300000000064756e+00 7.190209183173083829e-04
-4.131299999999555439e+00 3.071300000000064756e+00 1.233650103508884387e-03
-3.935899999999492138e+00 3.071300000000064756e+00 8.248666372574198474e-04
-3.740599999999631109e+00 3.071300000000064756e+00 4.109733776778118461e-04
-3.545299999999770080e+00 3.071300000000064756e+00 1.335845970071750793e-03
-3.349999999999454303e+00 3.071300000000064756e+00 1.131454236946018415e-03
-3.154699999999593274e+00 3.071300000000064756e+00 2.051217036011813901e-03
-2.959399999999732245e+00 3.071300000000064756e+00 2.876083673269233532e-03
-2.764099999999416468e+00 3.071300000000064756e+00 2.365104340454902802e-03
-2.568799999999555439e+00 3.071300000000064756e+00 2.671691940143501587e-03
-2.373399999999492138e+00 3.071300000000064756e+00 2.262908473892036830e-03
-2.139099999999416468e+00 3.071300000000064756e+00 2.978279539832099938e-03
-1.943699999999807915e+00 3.071300000000064756e+00 3.489258872646431101e-03
-1.748399999999492138e+00 3.071300000000064756e+00 3.598754443963787190e-03
-1.553099999999631109e+00 3.071300000000064756e+00 4.416321376466716270e-03
-1.357799999999770080e+00 3.071300000000064756e+00 4.518517243029583109e-03
-1.162499999999454303e+00 3.071300000000064756e+00 4.007537910215252380e-03
-9.671999999995932740e-01 3.071300000000064756e+00 4.211929643340984325e-03
-7.327999999997700797e-01 3.071300000000064756e+00 4.927300709281047866e-03
-5.374999999994543032e-01 3.071300000000064756e+00 4.109733776778118353e-03
-3.421999999995932740e-01 3.071300000000064756e+00 4.825104842718181894e-03
-1.468999999997322448e-01 3.071300000000064756e+00 5.956559079664199875e-03
4.840000000058353180e-02 3.071300000000064756e+00 5.343383880287003174e-03
2.437000000004445610e-01 3.071300000000064756e+00 5.029496575843913839e-03
4.391000000005078618e-01 3.071300000000064756e+00 4.825104842718181894e-03
6.344000000003688911e-01 3.071300000000064756e+00 5.540475908658244568e-03
8.687000000004445610e-01 3.071300000000064756e+00 5.233888308969645783e-03
1.064100000000507862e+00 3.071300000000064756e+00 6.358042841161174082e-03
1.259400000000368891e+00 3.071300000000064756e+00 6.467538412478530604e-03
1.454700000000229920e+00 3.071300000000064756e+00 5.233888308969645783e-03
1.650000000000545697e+00 3.071300000000064756e+00 6.876321878729995361e-03
1.845300000000406726e+00 3.071300000000064756e+00 8.832642752933432539e-03
2.040600000000267755e+00 3.071300000000064756e+00 9.051633895568147320e-03
2.235900000000583532e+00 3.071300000000064756e+00 8.686648657843624999e-03
2.470300000000406726e+00 3.071300000000064756e+00 8.613651610298721228e-03
2.665600000000267755e+00 3.071300000000064756e+00 6.058754946227065848e-03
2.860900000000583532e+00 3.071300000000064756e+00 8.394660467664006448e-03
3.056300000000192085e+00 3.071300000000064756e+00 6.562434574286906026e-03
3.251600000000507862e+00 3.071300000000064756e+00 7.285105344981460118e-03
3.446900000000368891e+00 3.071300000000064756e+00 8.029675229939485862e-03
3.642200000000229920e+00 3.071300000000064756e+00 6.971218040538371651e-03
