# Supplementary material for: Resonant inelastic X-ray scattering tools to count 5 f electrons of actinides and probe bond covalency
Source: Nat Commun. 2025 Feb 10;16:1221. doi: 10.1038/s41467-024-54574-7 (PMC11811144; doi:10.1038/s41467-024-54574-7)
Supplement: Supplementary file 3 — Source Data [file 41467_2024_54574_MOESM3_ESM.zip › Data_figures/Data_main_figures/Fig3/3d_U$^{/mathrm{IV}}$O$_2$ $/mathrm{(5f^2)}$.txt]

# Ein | Eout | Intensity
-7.089999999999690772e+00 -2.150870000000031723e+01 4.057695620873567888e-03
-6.933700000000044383e+00 -2.150870000000031723e+01 4.533343854844343324e-03
-6.816600000000107684e+00 -2.150870000000031723e+01 3.995654546877379712e-03
-6.660300000000006548e+00 -2.150870000000031723e+01 3.943953651880556521e-03
-6.504100000000107684e+00 -2.150870000000031723e+01 3.995654546877379712e-03
-6.386899999999968713e+00 -2.150870000000031723e+01 3.912933114882463301e-03
-6.230599999999867578e+00 -2.150870000000031723e+01 3.850892040886275125e-03
-6.074399999999968713e+00 -2.150870000000031723e+01 3.768170608891357846e-03
-5.918099999999867578e+00 -2.150870000000031723e+01 3.488985775908511923e-03
-5.800899999999728607e+00 -2.150870000000031723e+01 3.840551861886910140e-03
-5.644699999999829743e+00 -2.150870000000031723e+01 3.974974188878651477e-03
-5.527499999999690772e+00 -2.150870000000031723e+01 3.488985775908511923e-03
-5.371299999999791908e+00 -2.150870000000031723e+01 3.809531324888816052e-03
-5.214999999999690772e+00 -2.150870000000031723e+01 3.530346491905970129e-03
-5.058700000000044383e+00 -2.150870000000031723e+01 3.654428639898346480e-03
-4.941600000000107684e+00 -2.150870000000031723e+01 3.302862553919947829e-03
-4.785300000000006548e+00 -2.150870000000031723e+01 3.302862553919947829e-03
-4.629100000000107684e+00 -2.150870000000031723e+01 3.664768818897711031e-03
-4.511899999999968713e+00 -2.150870000000031723e+01 3.271842016921853741e-03
-4.355599999999867578e+00 -2.150870000000031723e+01 3.437284880911688299e-03
-4.199399999999968713e+00 -2.150870000000031723e+01 3.457965238910417835e-03
-4.082199999999829743e+00 -2.150870000000031723e+01 3.757830429891992861e-03
-3.925899999999728607e+00 -2.150870000000031723e+01 3.147759868929477824e-03
-3.769699999999829743e+00 -2.150870000000031723e+01 3.426944701912323747e-03
-3.652499999999690772e+00 -2.150870000000031723e+01 3.406264343913594644e-03
-3.496200000000044383e+00 -2.150870000000031723e+01 3.406264343913594644e-03
-3.339999999999690772e+00 -2.150870000000031723e+01 3.375243806915500556e-03
-3.222800000000006548e+00 -2.150870000000031723e+01 3.654428639898346480e-03
-3.066600000000107684e+00 -2.150870000000031723e+01 3.623408102900252392e-03
-2.910300000000006548e+00 -2.150870000000031723e+01 3.375243806915500556e-03
-2.754100000000107684e+00 -2.150870000000031723e+01 3.623408102900252392e-03
-2.636899999999968713e+00 -2.150870000000031723e+01 3.437284880911688299e-03
-2.480599999999867578e+00 -2.150870000000031723e+01 3.344223269917406469e-03
-2.363399999999728607e+00 -2.150870000000031723e+01 3.592387565902158304e-03
-2.207199999999829743e+00 -2.150870000000031723e+01 3.302862553919947829e-03
-2.050899999999728607e+00 -2.150870000000031723e+01 3.488985775908511923e-03
-1.894699999999829743e+00 -2.150870000000031723e+01 3.488985775908511923e-03
-1.777499999999690772e+00 -2.150870000000031723e+01 3.551026849904699665e-03
-1.621200000000044383e+00 -2.150870000000031723e+01 3.364903627916135571e-03
-1.504100000000107684e+00 -2.150870000000031723e+01 3.623408102900252392e-03
-1.347800000000006548e+00 -2.150870000000031723e+01 3.426944701912323747e-03
-1.191600000000107684e+00 -2.150870000000031723e+01 3.561367028904064216e-03
-1.035300000000006548e+00 -2.150870000000031723e+01 3.788850966890086949e-03
-9.180999999998675776e-01 -2.150870000000031723e+01 3.633748281899616944e-03
-7.618999999999687134e-01 -2.150870000000031723e+01 3.437284880911688299e-03
-6.055999999998675776e-01 -2.150870000000031723e+01 3.582047386902793319e-03
-4.883999999997286068e-01 -2.150870000000031723e+01 3.551026849904699665e-03
-3.321999999998297426e-01 -2.150870000000031723e+01 3.364903627916135571e-03
-1.758999999997286068e-01 -2.150870000000031723e+01 3.520006312906605577e-03
-5.870000000004438334e-02 -2.150870000000031723e+01 3.809531324888816052e-03
9.750000000030922820e-02 -2.150870000000031723e+01 3.757830429891992861e-03
2.537999999999556167e-01 -2.150870000000031723e+01 3.561367028904064216e-03
3.708999999998923158e-01 -2.150870000000031723e+01 3.644088460898981495e-03
5.271999999999934516e-01 -2.150870000000031723e+01 3.726809892893898774e-03
6.833999999998923158e-01 -2.150870000000031723e+01 3.582047386902793319e-03
8.396999999999934516e-01 -2.150870000000031723e+01 3.695789355895804686e-03
9.569000000001324224e-01 -2.150870000000031723e+01 3.551026849904699665e-03
1.113100000000031287e+00 -2.150870000000031723e+01 3.747490250892628310e-03
1.230300000000170257e+00 -2.150870000000031723e+01 3.747490250892628310e-03
1.386600000000271393e+00 -2.150870000000031723e+01 4.047355441874202903e-03
1.542800000000170257e+00 -2.150870000000031723e+01 3.602727744901522856e-03
1.699100000000271393e+00 -2.150870000000031723e+01 3.551026849904699665e-03
1.816299999999955617e+00 -2.150870000000031723e+01 3.344223269917406469e-03
1.972500000000309228e+00 -2.150870000000031723e+01 3.923273293881827418e-03
2.128700000000208092e+00 -2.150870000000031723e+01 3.561367028904064216e-03
2.245899999999892316e+00 -2.150870000000031723e+01 3.592387565902158304e-03
2.402199999999993452e+00 -2.150870000000031723e+01 3.726809892893898774e-03
2.519400000000132422e+00 -2.150870000000031723e+01 3.757830429891992861e-03
2.675600000000031287e+00 -2.150870000000031723e+01 3.551026849904699665e-03
2.831900000000132422e+00 -2.150870000000031723e+01 3.633748281899616944e-03
2.988100000000031287e+00 -2.150870000000031723e+01 3.850892040886275125e-03
3.105300000000170257e+00 -2.150870000000031723e+01 3.809531324888816052e-03
3.261600000000271393e+00 -2.150870000000031723e+01 3.809531324888816052e-03
3.417800000000170257e+00 -2.150870000000031723e+01 3.943953651880556521e-03
3.535000000000309228e+00 -2.150870000000031723e+01 4.068035799872932873e-03
3.691299999999955617e+00 -2.150870000000031723e+01 3.923273293881827418e-03
3.847500000000309228e+00 -2.150870000000031723e+01 3.850892040886275125e-03
3.964699999999993452e+00 -2.150870000000031723e+01 4.109396515870391078e-03
4.120899999999892316e+00 -2.150870000000031723e+01 4.037015262874838785e-03
4.277199999999993452e+00 -2.150870000000031723e+01 4.367900990854507899e-03
4.394400000000132422e+00 -2.150870000000031723e+01 3.840551861886910140e-03
4.550600000000031287e+00 -2.150870000000031723e+01 4.140417052868485166e-03
4.706900000000132422e+00 -2.150870000000031723e+01 4.057695620873567888e-03
4.824100000000271393e+00 -2.150870000000031723e+01 4.037015262874838785e-03
4.980300000000170257e+00 -2.150870000000031723e+01 4.409261706851966972e-03
5.136600000000271393e+00 -2.150870000000031723e+01 4.429942064850696075e-03
5.292800000000170257e+00 -2.150870000000031723e+01 4.150757231867850151e-03
5.410000000000309228e+00 -2.150870000000031723e+01 4.554024212843071559e-03
5.566200000000208092e+00 -2.150870000000031723e+01 4.274839379860226503e-03
5.722500000000309228e+00 -2.150870000000031723e+01 4.119736694869756063e-03
5.839699999999993452e+00 -2.150870000000031723e+01 3.974974188878651477e-03
5.995899999999892316e+00 -2.150870000000031723e+01 4.336880453856413811e-03
6.152199999999993452e+00 -2.150870000000031723e+01 3.850892040886275125e-03
6.269400000000132422e+00 -2.150870000000031723e+01 4.057695620873567888e-03
6.425600000000031287e+00 -2.150870000000031723e+01 3.995654546877379712e-03
6.581900000000132422e+00 -2.150870000000031723e+01 4.212798305864038327e-03
6.699100000000271393e+00 -2.150870000000031723e+01 4.367900990854507899e-03
6.855300000000170257e+00 -2.150870000000031723e+01 3.799191145889451934e-03
7.011600000000271393e+00 -2.150870000000031723e+01 4.088716157871662843e-03
7.128799999999955617e+00 -2.150870000000031723e+01 4.150757231867850151e-03
7.285000000000309228e+00 -2.150870000000031723e+01 4.305859916858320591e-03
7.441200000000208092e+00 -2.150870000000031723e+01 3.850892040886275125e-03
7.558399999999892316e+00 -2.150870000000031723e+01 4.378241169853872884e-03
7.714699999999993452e+00 -2.150870000000031723e+01 4.533343854844343324e-03
7.870899999999892316e+00 -2.150870000000031723e+01 3.799191145889451934e-03
7.988100000000031287e+00 -2.150870000000031723e+01 4.088716157871662843e-03
8.144400000000132422e+00 -2.150870000000031723e+01 4.130076873869121049e-03
8.300600000000031287e+00 -2.150870000000031723e+01 4.161097410867214269e-03
8.417800000000170257e+00 -2.150870000000031723e+01 4.357560811855143781e-03
8.574100000000271393e+00 -2.150870000000031723e+01 4.347220632855778796e-03
8.730300000000170257e+00 -2.150870000000031723e+01 4.254159021861497400e-03
8.886600000000271393e+00 -2.150870000000031723e+01 4.037015262874838785e-03
9.003799999999955617e+00 -2.150870000000031723e+01 4.223138484863402445e-03
9.160000000000309228e+00 -2.150870000000031723e+01 4.057695620873567888e-03
9.316200000000208092e+00 -2.150870000000031723e+01 4.378241169853872884e-03
9.433399999999892316e+00 -2.150870000000031723e+01 4.119736694869756063e-03
9.589699999999993452e+00 -2.150870000000031723e+01 4.161097410867214269e-03
9.745899999999892316e+00 -2.150870000000031723e+01 3.675108997897075583e-03
9.863100000000031287e+00 -2.150870000000031723e+01 3.902592935883098316e-03
1.001940000000013242e+01 -2.150870000000031723e+01 3.933613472881192404e-03
1.017560000000003129e+01 -2.150870000000031723e+01 4.336880453856413811e-03
1.029280000000017026e+01 -2.150870000000031723e+01 4.171437589866579254e-03
1.044910000000027139e+01 -2.150870000000031723e+01 4.367900990854507899e-03
1.060530000000017026e+01 -2.150870000000031723e+01 4.161097410867214269e-03
1.072250000000030923e+01 -2.150870000000031723e+01 4.047355441874202903e-03
1.087870000000020809e+01 -2.150870000000031723e+01 4.388581348853237002e-03
1.103500000000030923e+01 -2.150870000000031723e+01 4.305859916858320591e-03
1.115219999999999345e+01 -2.150870000000031723e+01 4.274839379860226503e-03
1.130839999999989232e+01 -2.150870000000031723e+01 4.047355441874202903e-03
1.146469999999999345e+01 -2.150870000000031723e+01 4.233478663862767430e-03
1.158190000000013242e+01 -2.150870000000031723e+01 4.202458126864673342e-03
1.173810000000003129e+01 -2.150870000000031723e+01 4.626405465838624720e-03
1.189440000000013242e+01 -2.150870000000031723e+01 4.233478663862767430e-03
1.205060000000003129e+01 -2.150870000000031723e+01 4.491983138846883383e-03
1.216780000000017026e+01 -2.150870000000031723e+01 4.326540274857048826e-03
1.232410000000027139e+01 -2.150870000000031723e+01 4.264499200860861518e-03
1.248030000000017026e+01 -2.150870000000031723e+01 4.171437589866579254e-03
1.259750000000030923e+01 -2.150870000000031723e+01 4.440282243850061060e-03
1.275370000000020809e+01 -2.150870000000031723e+01 4.398921527852601987e-03
1.291000000000030923e+01 -2.150870000000031723e+01 4.357560811855143781e-03
1.302719999999999345e+01 -2.150870000000031723e+01 4.802188508827824262e-03
1.318339999999989232e+01 -2.150870000000031723e+01 4.295519737858955606e-03
1.333969999999999345e+01 -2.150870000000031723e+01 4.729807255832271101e-03
1.345690000000013242e+01 -2.150870000000031723e+01 4.523003675844978339e-03
1.361310000000003129e+01 -2.150870000000031723e+01 4.491983138846883383e-03
1.376940000000013242e+01 -2.150870000000031723e+01 4.750487613831001071e-03
1.388660000000027139e+01 -2.150870000000031723e+01 4.636745644837989705e-03
1.404280000000017026e+01 -2.150870000000031723e+01 4.957291193818293834e-03
1.419910000000027139e+01 -2.150870000000031723e+01 4.326540274857048826e-03
1.431620000000020809e+01 -2.150870000000031723e+01 4.595384928840530632e-03
1.447250000000030923e+01 -2.150870000000031723e+01 4.719467076832906116e-03
1.462870000000020809e+01 -2.150870000000031723e+01 4.398921527852601987e-03
1.474589999999989232e+01 -2.150870000000031723e+01 5.122734057808128391e-03
1.490219999999999345e+01 -2.150870000000031723e+01 5.153754594806223346e-03
1.505839999999989232e+01 -2.150870000000031723e+01 4.915930477820835628e-03
1.521469999999999345e+01 -2.150870000000031723e+01 4.915930477820835628e-03
1.533190000000013242e+01 -2.150870000000031723e+01 5.153754594806223346e-03
1.548810000000003129e+01 -2.150870000000031723e+01 5.019332267814482010e-03
1.564440000000013242e+01 -2.150870000000031723e+01 4.988311730816388789e-03
1.576160000000027139e+01 -2.150870000000031723e+01 5.122734057808128391e-03
1.591780000000017026e+01 -2.150870000000031723e+01 5.226135847801774773e-03
-7.089999999999690772e+00 -2.103999999999996362e+01 4.605725107839895617e-03
-6.933700000000044383e+00 -2.103999999999996362e+01 4.740147434831636086e-03
-6.816600000000107684e+00 -2.103999999999996362e+01 4.326540274857048826e-03
-6.660300000000006548e+00 -2.103999999999996362e+01 5.050352804812576098e-03
-6.504100000000107684e+00 -2.103999999999996362e+01 4.657426002836717940e-03
-6.386899999999968713e+00 -2.103999999999996362e+01 4.336880453856413811e-03
-6.230599999999867578e+00 -2.103999999999996362e+01 4.388581348853237002e-03
-6.074399999999968713e+00 -2.103999999999996362e+01 4.243818842862132415e-03
-5.918099999999867578e+00 -2.103999999999996362e+01 4.326540274857048826e-03
-5.800899999999728607e+00 -2.103999999999996362e+01 4.295519737858955606e-03
-5.644699999999829743e+00 -2.103999999999996362e+01 4.047355441874202903e-03
-5.527499999999690772e+00 -2.103999999999996362e+01 4.357560811855143781e-03
-5.371299999999791908e+00 -2.103999999999996362e+01 3.819871503888181037e-03
-5.214999999999690772e+00 -2.103999999999996362e+01 4.171437589866579254e-03
-5.058700000000044383e+00 -2.103999999999996362e+01 4.109396515870391078e-03
-4.941600000000107684e+00 -2.103999999999996362e+01 3.830211682887546022e-03
-4.785300000000006548e+00 -2.103999999999996362e+01 3.530346491905970129e-03
-4.629100000000107684e+00 -2.103999999999996362e+01 4.026675083875474667e-03
-4.511899999999968713e+00 -2.103999999999996362e+01 3.964634009879286491e-03
-4.355599999999867578e+00 -2.103999999999996362e+01 3.799191145889451934e-03
-4.199399999999968713e+00 -2.103999999999996362e+01 3.571707207903429201e-03
-4.082199999999829743e+00 -2.103999999999996362e+01 3.737150071893263759e-03
-3.925899999999728607e+00 -2.103999999999996362e+01 3.613067923900887407e-03
-3.769699999999829743e+00 -2.103999999999996362e+01 3.768170608891357846e-03
-3.652499999999690772e+00 -2.103999999999996362e+01 3.582047386902793319e-03
-3.496200000000044383e+00 -2.103999999999996362e+01 3.768170608891357846e-03
-3.339999999999690772e+00 -2.103999999999996362e+01 3.799191145889451934e-03
-3.222800000000006548e+00 -2.103999999999996362e+01 3.571707207903429201e-03
-3.066600000000107684e+00 -2.103999999999996362e+01 3.706129534895169671e-03
-2.910300000000006548e+00 -2.103999999999996362e+01 3.954293830879921506e-03
-2.754100000000107684e+00 -2.103999999999996362e+01 3.644088460898981495e-03
-2.636899999999968713e+00 -2.103999999999996362e+01 3.819871503888181037e-03
-2.480599999999867578e+00 -2.103999999999996362e+01 3.840551861886910140e-03
-2.363399999999728607e+00 -2.103999999999996362e+01 3.613067923900887407e-03
-2.207199999999829743e+00 -2.103999999999996362e+01 3.416604522912958762e-03
-2.050899999999728607e+00 -2.103999999999996362e+01 3.613067923900887407e-03
-1.894699999999829743e+00 -2.103999999999996362e+01 3.644088460898981495e-03
-1.777499999999690772e+00 -2.103999999999996362e+01 3.644088460898981495e-03
-1.621200000000044383e+00 -2.103999999999996362e+01 3.954293830879921506e-03
-1.504100000000107684e+00 -2.103999999999996362e+01 3.633748281899616944e-03
-1.347800000000006548e+00 -2.103999999999996362e+01 3.644088460898981495e-03
-1.191600000000107684e+00 -2.103999999999996362e+01 3.768170608891357846e-03
-1.035300000000006548e+00 -2.103999999999996362e+01 3.985314367878015594e-03
-9.180999999998675776e-01 -2.103999999999996362e+01 3.819871503888181037e-03
-7.618999999999687134e-01 -2.103999999999996362e+01 3.468305417909782386e-03
-6.055999999998675776e-01 -2.103999999999996362e+01 4.047355441874202903e-03
-4.883999999997286068e-01 -2.103999999999996362e+01 3.892252756883733331e-03
-3.321999999998297426e-01 -2.103999999999996362e+01 3.478645596909146938e-03
-1.758999999997286068e-01 -2.103999999999996362e+01 3.189120584926936463e-03
-5.870000000004438334e-02 -2.103999999999996362e+01 3.819871503888181037e-03
9.750000000030922820e-02 -2.103999999999996362e+01 3.819871503888181037e-03
2.537999999999556167e-01 -2.103999999999996362e+01 3.520006312906605577e-03
3.708999999998923158e-01 -2.103999999999996362e+01 3.768170608891357846e-03
5.271999999999934516e-01 -2.103999999999996362e+01 3.664768818897711031e-03
6.833999999998923158e-01 -2.103999999999996362e+01 3.644088460898981495e-03
8.396999999999934516e-01 -2.103999999999996362e+01 3.488985775908511923e-03
9.569000000001324224e-01 -2.103999999999996362e+01 3.788850966890086949e-03
1.113100000000031287e+00 -2.103999999999996362e+01 3.613067923900887407e-03
1.230300000000170257e+00 -2.103999999999996362e+01 3.933613472881192404e-03
1.386600000000271393e+00 -2.103999999999996362e+01 3.582047386902793319e-03
1.542800000000170257e+00 -2.103999999999996362e+01 3.375243806915500556e-03
1.699100000000271393e+00 -2.103999999999996362e+01 3.520006312906605577e-03
1.816299999999955617e+00 -2.103999999999996362e+01 3.664768818897711031e-03
1.972500000000309228e+00 -2.103999999999996362e+01 3.871572398885004228e-03
2.128700000000208092e+00 -2.103999999999996362e+01 3.644088460898981495e-03
2.245899999999892316e+00 -2.103999999999996362e+01 3.633748281899616944e-03
2.402199999999993452e+00 -2.103999999999996362e+01 3.447625059911052850e-03
2.519400000000132422e+00 -2.103999999999996362e+01 3.395924164914229659e-03
2.675600000000031287e+00 -2.103999999999996362e+01 3.644088460898981495e-03
2.831900000000132422e+00 -2.103999999999996362e+01 3.509666133907241026e-03
2.988100000000031287e+00 -2.103999999999996362e+01 3.809531324888816052e-03
3.105300000000170257e+00 -2.103999999999996362e+01 3.571707207903429201e-03
3.261600000000271393e+00 -2.103999999999996362e+01 3.706129534895169671e-03
3.417800000000170257e+00 -2.103999999999996362e+01 4.274839379860226503e-03
3.535000000000309228e+00 -2.103999999999996362e+01 3.861232219885639243e-03
3.691299999999955617e+00 -2.103999999999996362e+01 4.047355441874202903e-03
3.847500000000309228e+00 -2.103999999999996362e+01 3.706129534895169671e-03
3.964699999999993452e+00 -2.103999999999996362e+01 3.985314367878015594e-03
4.120899999999892316e+00 -2.103999999999996362e+01 4.285179558859590621e-03
4.277199999999993452e+00 -2.103999999999996362e+01 4.192117947865309224e-03
4.394400000000132422e+00 -2.103999999999996362e+01 4.026675083875474667e-03
4.550600000000031287e+00 -2.103999999999996362e+01 4.181777768865944239e-03
4.706900000000132422e+00 -2.103999999999996362e+01 4.119736694869756063e-03
4.824100000000271393e+00 -2.103999999999996362e+01 4.223138484863402445e-03
4.980300000000170257e+00 -2.103999999999996362e+01 4.285179558859590621e-03
5.136600000000271393e+00 -2.103999999999996362e+01 4.336880453856413811e-03
5.292800000000170257e+00 -2.103999999999996362e+01 4.543684033843707441e-03
5.410000000000309228e+00 -2.103999999999996362e+01 4.740147434831636086e-03
5.566200000000208092e+00 -2.103999999999996362e+01 4.440282243850061060e-03
5.722500000000309228e+00 -2.103999999999996362e+01 4.471302780848155148e-03
5.839699999999993452e+00 -2.103999999999996362e+01 4.119736694869756063e-03
5.995899999999892316e+00 -2.103999999999996362e+01 4.595384928840530632e-03
6.152199999999993452e+00 -2.103999999999996362e+01 4.667766181836082925e-03
6.269400000000132422e+00 -2.103999999999996362e+01 4.595384928840530632e-03
6.425600000000031287e+00 -2.103999999999996362e+01 4.212798305864038327e-03
6.581900000000132422e+00 -2.103999999999996362e+01 4.595384928840530632e-03
6.699100000000271393e+00 -2.103999999999996362e+01 4.512663496845613353e-03
6.855300000000170257e+00 -2.103999999999996362e+01 4.223138484863402445e-03
7.011600000000271393e+00 -2.103999999999996362e+01 4.471302780848155148e-03
7.128799999999955617e+00 -2.103999999999996362e+01 4.833209045825917483e-03
7.285000000000309228e+00 -2.103999999999996362e+01 4.192117947865309224e-03
7.441200000000208092e+00 -2.103999999999996362e+01 4.419601885851331957e-03
7.558399999999892316e+00 -2.103999999999996362e+01 4.523003675844978339e-03
7.714699999999993452e+00 -2.103999999999996362e+01 4.895250119822105658e-03
7.870899999999892316e+00 -2.103999999999996362e+01 4.068035799872932873e-03
7.988100000000031287e+00 -2.103999999999996362e+01 4.347220632855778796e-03
8.144400000000132422e+00 -2.103999999999996362e+01 3.912933114882463301e-03
8.300600000000031287e+00 -2.103999999999996362e+01 4.347220632855778796e-03
8.417800000000170257e+00 -2.103999999999996362e+01 4.140417052868485166e-03
8.574100000000271393e+00 -2.103999999999996362e+01 4.161097410867214269e-03
8.730300000000170257e+00 -2.103999999999996362e+01 4.419601885851331957e-03
8.886600000000271393e+00 -2.103999999999996362e+01 4.305859916858320591e-03
9.003799999999955617e+00 -2.103999999999996362e+01 4.068035799872932873e-03
9.160000000000309228e+00 -2.103999999999996362e+01 4.274839379860226503e-03
9.316200000000208092e+00 -2.103999999999996362e+01 4.336880453856413811e-03
9.433399999999892316e+00 -2.103999999999996362e+01 4.274839379860226503e-03
9.589699999999993452e+00 -2.103999999999996362e+01 4.698786718834177881e-03
9.745899999999892316e+00 -2.103999999999996362e+01 4.626405465838624720e-03
9.863100000000031287e+00 -2.103999999999996362e+01 4.398921527852601987e-03
1.001940000000013242e+01 -2.103999999999996362e+01 4.409261706851966972e-03
1.017560000000003129e+01 -2.103999999999996362e+01 4.295519737858955606e-03
1.029280000000017026e+01 -2.103999999999996362e+01 4.460962601848790163e-03
1.044910000000027139e+01 -2.103999999999996362e+01 4.626405465838624720e-03
1.060530000000017026e+01 -2.103999999999996362e+01 4.367900990854507899e-03
1.072250000000030923e+01 -2.103999999999996362e+01 4.822868866826553365e-03
1.087870000000020809e+01 -2.103999999999996362e+01 4.367900990854507899e-03
1.103500000000030923e+01 -2.103999999999996362e+01 4.398921527852601987e-03
1.115219999999999345e+01 -2.103999999999996362e+01 4.688446539834812896e-03
1.130839999999989232e+01 -2.103999999999996362e+01 4.140417052868485166e-03
1.146469999999999345e+01 -2.103999999999996362e+01 4.274839379860226503e-03
1.158190000000013242e+01 -2.103999999999996362e+01 4.181777768865944239e-03
1.173810000000003129e+01 -2.103999999999996362e+01 4.398921527852601987e-03
1.189440000000013242e+01 -2.103999999999996362e+01 4.429942064850696075e-03
1.205060000000003129e+01 -2.103999999999996362e+01 5.019332267814482010e-03
1.216780000000017026e+01 -2.103999999999996362e+01 4.512663496845613353e-03
1.232410000000027139e+01 -2.103999999999996362e+01 4.667766181836082925e-03
1.248030000000017026e+01 -2.103999999999996362e+01 4.657426002836717940e-03
1.259750000000030923e+01 -2.103999999999996362e+01 4.853889403824647453e-03
1.275370000000020809e+01 -2.103999999999996362e+01 4.336880453856413811e-03
1.291000000000030923e+01 -2.103999999999996362e+01 4.884909940822740673e-03
1.302719999999999345e+01 -2.103999999999996362e+01 5.122734057808128391e-03
1.318339999999989232e+01 -2.103999999999996362e+01 4.274839379860226503e-03
1.333969999999999345e+01 -2.103999999999996362e+01 4.440282243850061060e-03
1.345690000000013242e+01 -2.103999999999996362e+01 4.647085823837354690e-03
1.361310000000003129e+01 -2.103999999999996362e+01 4.388581348853237002e-03
1.376940000000013242e+01 -2.103999999999996362e+01 4.564364391842436544e-03
1.388660000000027139e+01 -2.103999999999996362e+01 4.595384928840530632e-03
1.404280000000017026e+01 -2.103999999999996362e+01 4.367900990854507899e-03
1.419910000000027139e+01 -2.103999999999996362e+01 5.102053699809399288e-03
1.431620000000020809e+01 -2.103999999999996362e+01 4.822868866826553365e-03
1.447250000000030923e+01 -2.103999999999996362e+01 5.153754594806223346e-03
1.462870000000020809e+01 -2.103999999999996362e+01 4.564364391842436544e-03
1.474589999999989232e+01 -2.103999999999996362e+01 5.257156384799869728e-03
1.490219999999999345e+01 -2.103999999999996362e+01 5.319197458796057904e-03
1.505839999999989232e+01 -2.103999999999996362e+01 5.008992088815117025e-03
1.521469999999999345e+01 -2.103999999999996362e+01 4.998651909815752040e-03
1.533190000000013242e+01 -2.103999999999996362e+01 4.926270656820200614e-03
1.548810000000003129e+01 -2.103999999999996362e+01 5.381238532792245212e-03
1.564440000000013242e+01 -2.103999999999996362e+01 5.639743007776362033e-03
1.576160000000027139e+01 -2.103999999999996362e+01 5.474300143786527476e-03
1.591780000000017026e+01 -2.103999999999996362e+01 5.484640322785892461e-03
-7.089999999999690772e+00 -2.057130000000006476e+01 5.091713520810035171e-03
-6.933700000000044383e+00 -2.057130000000006476e+01 5.443279606788433388e-03
-6.816600000000107684e+00 -2.057130000000006476e+01 5.040012625813211113e-03
-6.660300000000006548e+00 -2.057130000000006476e+01 5.308857279796692918e-03
-6.504100000000107684e+00 -2.057130000000006476e+01 4.864229582824012438e-03
-6.386899999999968713e+00 -2.057130000000006476e+01 4.316200095857684708e-03
-6.230599999999867578e+00 -2.057130000000006476e+01 4.905590298821470643e-03
-6.074399999999968713e+00 -2.057130000000006476e+01 4.533343854844343324e-03
-5.918099999999867578e+00 -2.057130000000006476e+01 4.812528687827189247e-03
-5.800899999999728607e+00 -2.057130000000006476e+01 4.491983138846883383e-03
-5.644699999999829743e+00 -2.057130000000006476e+01 4.316200095857684708e-03
-5.527499999999690772e+00 -2.057130000000006476e+01 4.274839379860226503e-03
-5.371299999999791908e+00 -2.057130000000006476e+01 4.471302780848155148e-03
-5.214999999999690772e+00 -2.057130000000006476e+01 4.367900990854507899e-03
-5.058700000000044383e+00 -2.057130000000006476e+01 4.698786718834177881e-03
-4.941600000000107684e+00 -2.057130000000006476e+01 3.778510787890721964e-03
-4.785300000000006548e+00 -2.057130000000006476e+01 4.595384928840530632e-03
-4.629100000000107684e+00 -2.057130000000006476e+01 4.119736694869756063e-03
-4.511899999999968713e+00 -2.057130000000006476e+01 4.212798305864038327e-03
-4.355599999999867578e+00 -2.057130000000006476e+01 4.212798305864038327e-03
-4.199399999999968713e+00 -2.057130000000006476e+01 4.440282243850061060e-03
-4.082199999999829743e+00 -2.057130000000006476e+01 4.316200095857684708e-03
-3.925899999999728607e+00 -2.057130000000006476e+01 4.119736694869756063e-03
-3.769699999999829743e+00 -2.057130000000006476e+01 3.933613472881192404e-03
-3.652499999999690772e+00 -2.057130000000006476e+01 3.819871503888181037e-03
-3.496200000000044383e+00 -2.057130000000006476e+01 3.902592935883098316e-03
-3.339999999999690772e+00 -2.057130000000006476e+01 3.726809892893898774e-03
-3.222800000000006548e+00 -2.057130000000006476e+01 3.881912577884369213e-03
-3.066600000000107684e+00 -2.057130000000006476e+01 4.264499200860861518e-03
-2.910300000000006548e+00 -2.057130000000006476e+01 4.037015262874838785e-03
-2.754100000000107684e+00 -2.057130000000006476e+01 4.088716157871662843e-03
-2.636899999999968713e+00 -2.057130000000006476e+01 4.005994725876744697e-03
-2.480599999999867578e+00 -2.057130000000006476e+01 3.933613472881192404e-03
-2.363399999999728607e+00 -2.057130000000006476e+01 3.912933114882463301e-03
-2.207199999999829743e+00 -2.057130000000006476e+01 3.819871503888181037e-03
-2.050899999999728607e+00 -2.057130000000006476e+01 3.840551861886910140e-03
-1.894699999999829743e+00 -2.057130000000006476e+01 3.819871503888181037e-03
-1.777499999999690772e+00 -2.057130000000006476e+01 3.871572398885004228e-03
-1.621200000000044383e+00 -2.057130000000006476e+01 4.037015262874838785e-03
-1.504100000000107684e+00 -2.057130000000006476e+01 3.933613472881192404e-03
-1.347800000000006548e+00 -2.057130000000006476e+01 3.881912577884369213e-03
-1.191600000000107684e+00 -2.057130000000006476e+01 3.902592935883098316e-03
-1.035300000000006548e+00 -2.057130000000006476e+01 4.005994725876744697e-03
-9.180999999998675776e-01 -2.057130000000006476e+01 3.592387565902158304e-03
-7.618999999999687134e-01 -2.057130000000006476e+01 4.026675083875474667e-03
-6.055999999998675776e-01 -2.057130000000006476e+01 3.788850966890086949e-03
-4.883999999997286068e-01 -2.057130000000006476e+01 3.747490250892628310e-03
-3.321999999998297426e-01 -2.057130000000006476e+01 3.902592935883098316e-03
-1.758999999997286068e-01 -2.057130000000006476e+01 3.613067923900887407e-03
-5.870000000004438334e-02 -2.057130000000006476e+01 4.233478663862767430e-03
9.750000000030922820e-02 -2.057130000000006476e+01 4.109396515870391078e-03
2.537999999999556167e-01 -2.057130000000006476e+01 3.664768818897711031e-03
3.708999999998923158e-01 -2.057130000000006476e+01 3.788850966890086949e-03
5.271999999999934516e-01 -2.057130000000006476e+01 3.809531324888816052e-03
6.833999999998923158e-01 -2.057130000000006476e+01 3.840551861886910140e-03
8.396999999999934516e-01 -2.057130000000006476e+01 3.871572398885004228e-03
9.569000000001324224e-01 -2.057130000000006476e+01 3.788850966890086949e-03
1.113100000000031287e+00 -2.057130000000006476e+01 3.819871503888181037e-03
1.230300000000170257e+00 -2.057130000000006476e+01 3.881912577884369213e-03
1.386600000000271393e+00 -2.057130000000006476e+01 3.850892040886275125e-03
1.542800000000170257e+00 -2.057130000000006476e+01 3.623408102900252392e-03
1.699100000000271393e+00 -2.057130000000006476e+01 3.251161658923124205e-03
1.816299999999955617e+00 -2.057130000000006476e+01 3.437284880911688299e-03
1.972500000000309228e+00 -2.057130000000006476e+01 3.840551861886910140e-03
2.128700000000208092e+00 -2.057130000000006476e+01 3.850892040886275125e-03
2.245899999999892316e+00 -2.057130000000006476e+01 3.933613472881192404e-03
2.402199999999993452e+00 -2.057130000000006476e+01 3.551026849904699665e-03
2.519400000000132422e+00 -2.057130000000006476e+01 3.623408102900252392e-03
2.675600000000031287e+00 -2.057130000000006476e+01 3.551026849904699665e-03
2.831900000000132422e+00 -2.057130000000006476e+01 3.488985775908511923e-03
2.988100000000031287e+00 -2.057130000000006476e+01 3.685449176896440568e-03
3.105300000000170257e+00 -2.057130000000006476e+01 4.047355441874202903e-03
3.261600000000271393e+00 -2.057130000000006476e+01 3.819871503888181037e-03
3.417800000000170257e+00 -2.057130000000006476e+01 3.902592935883098316e-03
3.535000000000309228e+00 -2.057130000000006476e+01 3.613067923900887407e-03
3.691299999999955617e+00 -2.057130000000006476e+01 3.695789355895804686e-03
3.847500000000309228e+00 -2.057130000000006476e+01 4.068035799872932873e-03
3.964699999999993452e+00 -2.057130000000006476e+01 3.747490250892628310e-03
4.120899999999892316e+00 -2.057130000000006476e+01 4.109396515870391078e-03
4.277199999999993452e+00 -2.057130000000006476e+01 4.161097410867214269e-03
4.394400000000132422e+00 -2.057130000000006476e+01 4.347220632855778796e-03
4.550600000000031287e+00 -2.057130000000006476e+01 4.254159021861497400e-03
4.706900000000132422e+00 -2.057130000000006476e+01 4.429942064850696075e-03
4.824100000000271393e+00 -2.057130000000006476e+01 4.326540274857048826e-03
4.980300000000170257e+00 -2.057130000000006476e+01 4.667766181836082925e-03
5.136600000000271393e+00 -2.057130000000006476e+01 4.698786718834177881e-03
5.292800000000170257e+00 -2.057130000000006476e+01 4.171437589866579254e-03
5.410000000000309228e+00 -2.057130000000006476e+01 4.388581348853237002e-03
5.566200000000208092e+00 -2.057130000000006476e+01 4.874569761823376556e-03
5.722500000000309228e+00 -2.057130000000006476e+01 4.429942064850696075e-03
5.839699999999993452e+00 -2.057130000000006476e+01 4.543684033843707441e-03
5.995899999999892316e+00 -2.057130000000006476e+01 4.936610835819564731e-03
6.152199999999993452e+00 -2.057130000000006476e+01 4.771167971829730174e-03
6.269400000000132422e+00 -2.057130000000006476e+01 4.636745644837989705e-03
6.425600000000031287e+00 -2.057130000000006476e+01 4.616065286839259735e-03
6.581900000000132422e+00 -2.057130000000006476e+01 4.771167971829730174e-03
6.699100000000271393e+00 -2.057130000000006476e+01 4.429942064850696075e-03
6.855300000000170257e+00 -2.057130000000006476e+01 4.574704570841801529e-03
7.011600000000271393e+00 -2.057130000000006476e+01 4.192117947865309224e-03
7.128799999999955617e+00 -2.057130000000006476e+01 4.419601885851331957e-03
7.285000000000309228e+00 -2.057130000000006476e+01 4.460962601848790163e-03
7.441200000000208092e+00 -2.057130000000006476e+01 4.398921527852601987e-03
7.558399999999892316e+00 -2.057130000000006476e+01 4.388581348853237002e-03
7.714699999999993452e+00 -2.057130000000006476e+01 4.367900990854507899e-03
7.870899999999892316e+00 -2.057130000000006476e+01 4.564364391842436544e-03
7.988100000000031287e+00 -2.057130000000006476e+01 4.843549224825282468e-03
8.144400000000132422e+00 -2.057130000000006476e+01 4.295519737858955606e-03
8.300600000000031287e+00 -2.057130000000006476e+01 4.564364391842436544e-03
8.417800000000170257e+00 -2.057130000000006476e+01 4.533343854844343324e-03
8.574100000000271393e+00 -2.057130000000006476e+01 4.285179558859590621e-03
8.730300000000170257e+00 -2.057130000000006476e+01 4.554024212843071559e-03
8.886600000000271393e+00 -2.057130000000006476e+01 4.336880453856413811e-03
9.003799999999955617e+00 -2.057130000000006476e+01 4.698786718834177881e-03
9.160000000000309228e+00 -2.057130000000006476e+01 4.202458126864673342e-03
9.316200000000208092e+00 -2.057130000000006476e+01 4.595384928840530632e-03
9.433399999999892316e+00 -2.057130000000006476e+01 4.512663496845613353e-03
9.589699999999993452e+00 -2.057130000000006476e+01 4.719467076832906116e-03
9.745899999999892316e+00 -2.057130000000006476e+01 4.833209045825917483e-03
9.863100000000031287e+00 -2.057130000000006476e+01 4.481642959847519266e-03
1.001940000000013242e+01 -2.057130000000006476e+01 4.688446539834812896e-03
1.017560000000003129e+01 -2.057130000000006476e+01 4.605725107839895617e-03
1.029280000000017026e+01 -2.057130000000006476e+01 4.564364391842436544e-03
1.044910000000027139e+01 -2.057130000000006476e+01 4.636745644837989705e-03
1.060530000000017026e+01 -2.057130000000006476e+01 4.833209045825917483e-03
1.072250000000030923e+01 -2.057130000000006476e+01 4.357560811855143781e-03
1.087870000000020809e+01 -2.057130000000006476e+01 4.626405465838624720e-03
1.103500000000030923e+01 -2.057130000000006476e+01 4.533343854844343324e-03
1.115219999999999345e+01 -2.057130000000006476e+01 4.502323317846248368e-03
1.130839999999989232e+01 -2.057130000000006476e+01 4.791848329828459277e-03
1.146469999999999345e+01 -2.057130000000006476e+01 4.605725107839895617e-03
1.158190000000013242e+01 -2.057130000000006476e+01 4.119736694869756063e-03
1.173810000000003129e+01 -2.057130000000006476e+01 4.729807255832271101e-03
1.189440000000013242e+01 -2.057130000000006476e+01 4.523003675844978339e-03
1.205060000000003129e+01 -2.057130000000006476e+01 4.833209045825917483e-03
1.216780000000017026e+01 -2.057130000000006476e+01 4.678106360835447911e-03
1.232410000000027139e+01 -2.057130000000006476e+01 4.481642959847519266e-03
1.248030000000017026e+01 -2.057130000000006476e+01 4.936610835819564731e-03
1.259750000000030923e+01 -2.057130000000006476e+01 4.223138484863402445e-03
1.275370000000020809e+01 -2.057130000000006476e+01 4.874569761823376556e-03
1.291000000000030923e+01 -2.057130000000006476e+01 4.843549224825282468e-03
1.302719999999999345e+01 -2.057130000000006476e+01 4.740147434831636086e-03
1.318339999999989232e+01 -2.057130000000006476e+01 4.543684033843707441e-03
1.333969999999999345e+01 -2.057130000000006476e+01 4.698786718834177881e-03
1.345690000000013242e+01 -2.057130000000006476e+01 4.543684033843707441e-03
1.361310000000003129e+01 -2.057130000000006476e+01 4.895250119822105658e-03
1.376940000000013242e+01 -2.057130000000006476e+01 4.812528687827189247e-03
1.388660000000027139e+01 -2.057130000000006476e+01 4.771167971829730174e-03
1.404280000000017026e+01 -2.057130000000006476e+01 4.574704570841801529e-03
1.419910000000027139e+01 -2.057130000000006476e+01 5.060692983811940215e-03
1.431620000000020809e+01 -2.057130000000006476e+01 4.936610835819564731e-03
1.447250000000030923e+01 -2.057130000000006476e+01 4.998651909815752040e-03
1.462870000000020809e+01 -2.057130000000006476e+01 5.360558174793516109e-03
1.474589999999989232e+01 -2.057130000000006476e+01 5.112393878808764273e-03
1.490219999999999345e+01 -2.057130000000006476e+01 4.946951014818928849e-03
1.505839999999989232e+01 -2.057130000000006476e+01 5.319197458796057904e-03
1.521469999999999345e+01 -2.057130000000006476e+01 5.277836742798598831e-03
1.533190000000013242e+01 -2.057130000000006476e+01 5.360558174793516109e-03
1.548810000000003129e+01 -2.057130000000006476e+01 5.453619785787797505e-03
1.564440000000013242e+01 -2.057130000000006476e+01 5.350217995794151124e-03
1.576160000000027139e+01 -2.057130000000006476e+01 5.246816205800504743e-03
1.591780000000017026e+01 -2.057130000000006476e+01 5.257156384799869728e-03
-7.089999999999690772e+00 -2.002440000000024156e+01 5.722464439771278444e-03
-6.933700000000044383e+00 -2.002440000000024156e+01 5.432939427789068403e-03
-6.816600000000107684e+00 -2.002440000000024156e+01 6.074030525749677528e-03
-6.660300000000006548e+00 -2.002440000000024156e+01 5.494980501785256578e-03
-6.504100000000107684e+00 -2.002440000000024156e+01 5.846546587763654795e-03
-6.386899999999968713e+00 -2.002440000000024156e+01 5.763825155768738384e-03
-6.230599999999867578e+00 -2.002440000000024156e+01 5.350217995794151124e-03
-6.074399999999968713e+00 -2.002440000000024156e+01 5.060692983811940215e-03
-5.918099999999867578e+00 -2.002440000000024156e+01 5.164094773805586597e-03
-5.800899999999728607e+00 -2.002440000000024156e+01 4.988311730816388789e-03
-5.644699999999829743e+00 -2.002440000000024156e+01 4.822868866826553365e-03
-5.527499999999690772e+00 -2.002440000000024156e+01 4.419601885851331957e-03
-5.371299999999791908e+00 -2.002440000000024156e+01 4.378241169853872884e-03
-5.214999999999690772e+00 -2.002440000000024156e+01 4.791848329828459277e-03
-5.058700000000044383e+00 -2.002440000000024156e+01 4.791848329828459277e-03
-4.941600000000107684e+00 -2.002440000000024156e+01 4.760827792830366056e-03
-4.785300000000006548e+00 -2.002440000000024156e+01 4.647085823837354690e-03
-4.629100000000107684e+00 -2.002440000000024156e+01 4.202458126864673342e-03
-4.511899999999968713e+00 -2.002440000000024156e+01 4.740147434831636086e-03
-4.355599999999867578e+00 -2.002440000000024156e+01 4.822868866826553365e-03
-4.199399999999968713e+00 -2.002440000000024156e+01 4.554024212843071559e-03
-4.082199999999829743e+00 -2.002440000000024156e+01 4.481642959847519266e-03
-3.925899999999728607e+00 -2.002440000000024156e+01 4.771167971829730174e-03
-3.769699999999829743e+00 -2.002440000000024156e+01 4.523003675844978339e-03
-3.652499999999690772e+00 -2.002440000000024156e+01 4.450622422849425178e-03
-3.496200000000044383e+00 -2.002440000000024156e+01 4.016334904876109682e-03
-3.339999999999690772e+00 -2.002440000000024156e+01 4.429942064850696075e-03
-3.222800000000006548e+00 -2.002440000000024156e+01 3.861232219885639243e-03
-3.066600000000107684e+00 -2.002440000000024156e+01 4.202458126864673342e-03
-2.910300000000006548e+00 -2.002440000000024156e+01 4.274839379860226503e-03
-2.754100000000107684e+00 -2.002440000000024156e+01 4.016334904876109682e-03
-2.636899999999968713e+00 -2.002440000000024156e+01 4.491983138846883383e-03
-2.480599999999867578e+00 -2.002440000000024156e+01 3.892252756883733331e-03
-2.363399999999728607e+00 -2.002440000000024156e+01 4.295519737858955606e-03
-2.207199999999829743e+00 -2.002440000000024156e+01 4.212798305864038327e-03
-2.050899999999728607e+00 -2.002440000000024156e+01 4.171437589866579254e-03
-1.894699999999829743e+00 -2.002440000000024156e+01 4.419601885851331957e-03
-1.777499999999690772e+00 -2.002440000000024156e+01 3.954293830879921506e-03
-1.621200000000044383e+00 -2.002440000000024156e+01 3.912933114882463301e-03
-1.504100000000107684e+00 -2.002440000000024156e+01 3.985314367878015594e-03
-1.347800000000006548e+00 -2.002440000000024156e+01 4.274839379860226503e-03
-1.191600000000107684e+00 -2.002440000000024156e+01 4.150757231867850151e-03
-1.035300000000006548e+00 -2.002440000000024156e+01 4.130076873869121049e-03
-9.180999999998675776e-01 -2.002440000000024156e+01 3.551026849904699665e-03
-7.618999999999687134e-01 -2.002440000000024156e+01 4.068035799872932873e-03
-6.055999999998675776e-01 -2.002440000000024156e+01 4.181777768865944239e-03
-4.883999999997286068e-01 -2.002440000000024156e+01 4.481642959847519266e-03
-3.321999999998297426e-01 -2.002440000000024156e+01 3.912933114882463301e-03
-1.758999999997286068e-01 -2.002440000000024156e+01 4.388581348853237002e-03
-5.870000000004438334e-02 -2.002440000000024156e+01 3.923273293881827418e-03
9.750000000030922820e-02 -2.002440000000024156e+01 3.799191145889451934e-03
2.537999999999556167e-01 -2.002440000000024156e+01 4.305859916858320591e-03
3.708999999998923158e-01 -2.002440000000024156e+01 3.923273293881827418e-03
5.271999999999934516e-01 -2.002440000000024156e+01 3.726809892893898774e-03
6.833999999998923158e-01 -2.002440000000024156e+01 3.675108997897075583e-03
8.396999999999934516e-01 -2.002440000000024156e+01 3.923273293881827418e-03
9.569000000001324224e-01 -2.002440000000024156e+01 3.520006312906605577e-03
1.113100000000031287e+00 -2.002440000000024156e+01 4.037015262874838785e-03
1.230300000000170257e+00 -2.002440000000024156e+01 3.737150071893263759e-03
1.386600000000271393e+00 -2.002440000000024156e+01 3.943953651880556521e-03
1.542800000000170257e+00 -2.002440000000024156e+01 3.613067923900887407e-03
1.699100000000271393e+00 -2.002440000000024156e+01 3.788850966890086949e-03
1.816299999999955617e+00 -2.002440000000024156e+01 3.788850966890086949e-03
1.972500000000309228e+00 -2.002440000000024156e+01 3.892252756883733331e-03
2.128700000000208092e+00 -2.002440000000024156e+01 4.005994725876744697e-03
2.245899999999892316e+00 -2.002440000000024156e+01 3.830211682887546022e-03
2.402199999999993452e+00 -2.002440000000024156e+01 3.644088460898981495e-03
2.519400000000132422e+00 -2.002440000000024156e+01 3.954293830879921506e-03
2.675600000000031287e+00 -2.002440000000024156e+01 3.695789355895804686e-03
2.831900000000132422e+00 -2.002440000000024156e+01 3.706129534895169671e-03
2.988100000000031287e+00 -2.002440000000024156e+01 3.737150071893263759e-03
3.105300000000170257e+00 -2.002440000000024156e+01 3.788850966890086949e-03
3.261600000000271393e+00 -2.002440000000024156e+01 4.078375978872297858e-03
3.417800000000170257e+00 -2.002440000000024156e+01 4.047355441874202903e-03
3.535000000000309228e+00 -2.002440000000024156e+01 4.057695620873567888e-03
3.691299999999955617e+00 -2.002440000000024156e+01 4.109396515870391078e-03
3.847500000000309228e+00 -2.002440000000024156e+01 4.243818842862132415e-03
3.964699999999993452e+00 -2.002440000000024156e+01 4.274839379860226503e-03
4.120899999999892316e+00 -2.002440000000024156e+01 4.419601885851331957e-03
4.277199999999993452e+00 -2.002440000000024156e+01 4.171437589866579254e-03
4.394400000000132422e+00 -2.002440000000024156e+01 4.419601885851331957e-03
4.550600000000031287e+00 -2.002440000000024156e+01 3.923273293881827418e-03
4.706900000000132422e+00 -2.002440000000024156e+01 4.016334904876109682e-03
4.824100000000271393e+00 -2.002440000000024156e+01 4.657426002836717940e-03
4.980300000000170257e+00 -2.002440000000024156e+01 4.295519737858955606e-03
5.136600000000271393e+00 -2.002440000000024156e+01 4.523003675844978339e-03
5.292800000000170257e+00 -2.002440000000024156e+01 4.967631372817658819e-03
5.410000000000309228e+00 -2.002440000000024156e+01 4.295519737858955606e-03
5.566200000000208092e+00 -2.002440000000024156e+01 4.864229582824012438e-03
5.722500000000309228e+00 -2.002440000000024156e+01 4.388581348853237002e-03
5.839699999999993452e+00 -2.002440000000024156e+01 4.626405465838624720e-03
5.995899999999892316e+00 -2.002440000000024156e+01 4.874569761823376556e-03
6.152199999999993452e+00 -2.002440000000024156e+01 4.988311730816388789e-03
6.269400000000132422e+00 -2.002440000000024156e+01 4.926270656820200614e-03
6.425600000000031287e+00 -2.002440000000024156e+01 5.381238532792245212e-03
6.581900000000132422e+00 -2.002440000000024156e+01 4.750487613831001071e-03
6.699100000000271393e+00 -2.002440000000024156e+01 4.688446539834812896e-03
6.855300000000170257e+00 -2.002440000000024156e+01 5.215795668802410655e-03
7.011600000000271393e+00 -2.002440000000024156e+01 4.843549224825282468e-03
7.128799999999955617e+00 -2.002440000000024156e+01 4.626405465838624720e-03
7.285000000000309228e+00 -2.002440000000024156e+01 4.564364391842436544e-03
7.441200000000208092e+00 -2.002440000000024156e+01 4.626405465838624720e-03
7.558399999999892316e+00 -2.002440000000024156e+01 4.605725107839895617e-03
7.714699999999993452e+00 -2.002440000000024156e+01 4.543684033843707441e-03
7.870899999999892316e+00 -2.002440000000024156e+01 4.636745644837989705e-03
7.988100000000031287e+00 -2.002440000000024156e+01 4.884909940822740673e-03
8.144400000000132422e+00 -2.002440000000024156e+01 4.605725107839895617e-03
8.300600000000031287e+00 -2.002440000000024156e+01 4.574704570841801529e-03
8.417800000000170257e+00 -2.002440000000024156e+01 4.709126897833541998e-03
8.574100000000271393e+00 -2.002440000000024156e+01 4.895250119822105658e-03
8.730300000000170257e+00 -2.002440000000024156e+01 4.926270656820200614e-03
8.886600000000271393e+00 -2.002440000000024156e+01 4.988311730816388789e-03
9.003799999999955617e+00 -2.002440000000024156e+01 4.771167971829730174e-03
9.160000000000309228e+00 -2.002440000000024156e+01 5.143414415806858361e-03
9.316200000000208092e+00 -2.002440000000024156e+01 4.585044749841166514e-03
9.433399999999892316e+00 -2.002440000000024156e+01 4.709126897833541998e-03
9.589699999999993452e+00 -2.002440000000024156e+01 4.698786718834177881e-03
9.745899999999892316e+00 -2.002440000000024156e+01 4.326540274857048826e-03
9.863100000000031287e+00 -2.002440000000024156e+01 4.905590298821470643e-03
1.001940000000013242e+01 -2.002440000000024156e+01 4.998651909815752040e-03
1.017560000000003129e+01 -2.002440000000024156e+01 4.460962601848790163e-03
1.029280000000017026e+01 -2.002440000000024156e+01 4.574704570841801529e-03
1.044910000000027139e+01 -2.002440000000024156e+01 4.771167971829730174e-03
1.060530000000017026e+01 -2.002440000000024156e+01 5.153754594806223346e-03
1.072250000000030923e+01 -2.002440000000024156e+01 4.781508150829094292e-03
1.087870000000020809e+01 -2.002440000000024156e+01 4.636745644837989705e-03
1.103500000000030923e+01 -2.002440000000024156e+01 4.585044749841166514e-03
1.115219999999999345e+01 -2.002440000000024156e+01 4.523003675844978339e-03
1.130839999999989232e+01 -2.002440000000024156e+01 4.688446539834812896e-03
1.146469999999999345e+01 -2.002440000000024156e+01 4.357560811855143781e-03
1.158190000000013242e+01 -2.002440000000024156e+01 4.719467076832906116e-03
1.173810000000003129e+01 -2.002440000000024156e+01 4.998651909815752040e-03
1.189440000000013242e+01 -2.002440000000024156e+01 4.946951014818928849e-03
1.205060000000003129e+01 -2.002440000000024156e+01 4.771167971829730174e-03
1.216780000000017026e+01 -2.002440000000024156e+01 4.895250119822105658e-03
1.232410000000027139e+01 -2.002440000000024156e+01 4.771167971829730174e-03
1.248030000000017026e+01 -2.002440000000024156e+01 4.977971551817023804e-03
1.259750000000030923e+01 -2.002440000000024156e+01 5.071033162811305200e-03
1.275370000000020809e+01 -2.002440000000024156e+01 4.523003675844978339e-03
1.291000000000030923e+01 -2.002440000000024156e+01 4.843549224825282468e-03
1.302719999999999345e+01 -2.002440000000024156e+01 4.429942064850696075e-03
1.318339999999989232e+01 -2.002440000000024156e+01 5.153754594806223346e-03
1.333969999999999345e+01 -2.002440000000024156e+01 4.564364391842436544e-03
1.345690000000013242e+01 -2.002440000000024156e+01 4.688446539834812896e-03
1.361310000000003129e+01 -2.002440000000024156e+01 4.719467076832906116e-03
1.376940000000013242e+01 -2.002440000000024156e+01 5.267496563799233845e-03
1.388660000000027139e+01 -2.002440000000024156e+01 5.319197458796057904e-03
1.404280000000017026e+01 -2.002440000000024156e+01 4.564364391842436544e-03
1.419910000000027139e+01 -2.002440000000024156e+01 5.236476026801139758e-03
1.431620000000020809e+01 -2.002440000000024156e+01 5.133074236807493376e-03
1.447250000000030923e+01 -2.002440000000024156e+01 4.946951014818928849e-03
1.462870000000020809e+01 -2.002440000000024156e+01 5.205455489803045670e-03
1.474589999999989232e+01 -2.002440000000024156e+01 5.091713520810035171e-03
1.490219999999999345e+01 -2.002440000000024156e+01 4.915930477820835628e-03
1.505839999999989232e+01 -2.002440000000024156e+01 5.557021575781443887e-03
1.521469999999999345e+01 -2.002440000000024156e+01 5.319197458796057904e-03
1.533190000000013242e+01 -2.002440000000024156e+01 5.422599248789704285e-03
1.548810000000003129e+01 -2.002440000000024156e+01 5.288176921797962948e-03
1.564440000000013242e+01 -2.002440000000024156e+01 5.350217995794151124e-03
1.576160000000027139e+01 -2.002440000000024156e+01 5.288176921797962948e-03
1.591780000000017026e+01 -2.002440000000024156e+01 5.557021575781443887e-03
-7.089999999999690772e+00 -1.955560000000014043e+01 7.108048425686143944e-03
-6.933700000000044383e+00 -1.955560000000014043e+01 6.715121623710286654e-03
-6.816600000000107684e+00 -1.955560000000014043e+01 6.684101086712193433e-03
-6.660300000000006548e+00 -1.955560000000014043e+01 6.901244845698851181e-03
-6.504100000000107684e+00 -1.955560000000014043e+01 6.167092136743959792e-03
-6.386899999999968713e+00 -1.955560000000014043e+01 5.784505513767466620e-03
-6.230599999999867578e+00 -1.955560000000014043e+01 6.198112673742053880e-03
-6.074399999999968713e+00 -1.955560000000014043e+01 5.732804618770643429e-03
-5.918099999999867578e+00 -1.955560000000014043e+01 5.391578711791609330e-03
-5.800899999999728607e+00 -1.955560000000014043e+01 5.794845692766831605e-03
-5.644699999999829743e+00 -1.955560000000014043e+01 5.660423365775092003e-03
-5.527499999999690772e+00 -1.955560000000014043e+01 5.639743007776362033e-03
-5.371299999999791908e+00 -1.955560000000014043e+01 5.629402828776997048e-03
-5.214999999999690772e+00 -1.955560000000014043e+01 5.825866229764926560e-03
-5.058700000000044383e+00 -1.955560000000014043e+01 4.709126897833541998e-03
-4.941600000000107684e+00 -1.955560000000014043e+01 4.988311730816388789e-03
-4.785300000000006548e+00 -1.955560000000014043e+01 5.122734057808128391e-03
-4.629100000000107684e+00 -1.955560000000014043e+01 5.081373341810670186e-03
-4.511899999999968713e+00 -1.955560000000014043e+01 4.967631372817658819e-03
-4.355599999999867578e+00 -1.955560000000014043e+01 5.153754594806223346e-03
-4.199399999999968713e+00 -1.955560000000014043e+01 4.802188508827824262e-03
-4.082199999999829743e+00 -1.955560000000014043e+01 4.626405465838624720e-03
-3.925899999999728607e+00 -1.955560000000014043e+01 4.988311730816388789e-03
-3.769699999999829743e+00 -1.955560000000014043e+01 4.657426002836717940e-03
-3.652499999999690772e+00 -1.955560000000014043e+01 4.802188508827824262e-03
-3.496200000000044383e+00 -1.955560000000014043e+01 4.719467076832906116e-03
-3.339999999999690772e+00 -1.955560000000014043e+01 4.957291193818293834e-03
-3.222800000000006548e+00 -1.955560000000014043e+01 4.502323317846248368e-03
-3.066600000000107684e+00 -1.955560000000014043e+01 4.709126897833541998e-03
-2.910300000000006548e+00 -1.955560000000014043e+01 4.750487613831001071e-03
-2.754100000000107684e+00 -1.955560000000014043e+01 4.585044749841166514e-03
-2.636899999999968713e+00 -1.955560000000014043e+01 4.212798305864038327e-03
-2.480599999999867578e+00 -1.955560000000014043e+01 4.533343854844343324e-03
-2.363399999999728607e+00 -1.955560000000014043e+01 4.192117947865309224e-03
-2.207199999999829743e+00 -1.955560000000014043e+01 4.285179558859590621e-03
-2.050899999999728607e+00 -1.955560000000014043e+01 4.347220632855778796e-03
-1.894699999999829743e+00 -1.955560000000014043e+01 4.367900990854507899e-03
-1.777499999999690772e+00 -1.955560000000014043e+01 4.554024212843071559e-03
-1.621200000000044383e+00 -1.955560000000014043e+01 4.367900990854507899e-03
-1.504100000000107684e+00 -1.955560000000014043e+01 4.471302780848155148e-03
-1.347800000000006548e+00 -1.955560000000014043e+01 4.347220632855778796e-03
-1.191600000000107684e+00 -1.955560000000014043e+01 4.595384928840530632e-03
-1.035300000000006548e+00 -1.955560000000014043e+01 4.223138484863402445e-03
-9.180999999998675776e-01 -1.955560000000014043e+01 4.595384928840530632e-03
-7.618999999999687134e-01 -1.955560000000014043e+01 4.460962601848790163e-03
-6.055999999998675776e-01 -1.955560000000014043e+01 4.305859916858320591e-03
-4.883999999997286068e-01 -1.955560000000014043e+01 4.161097410867214269e-03
-3.321999999998297426e-01 -1.955560000000014043e+01 4.005994725876744697e-03
-1.758999999997286068e-01 -1.955560000000014043e+01 4.616065286839259735e-03
-5.870000000004438334e-02 -1.955560000000014043e+01 4.150757231867850151e-03
9.750000000030922820e-02 -1.955560000000014043e+01 4.254159021861497400e-03
2.537999999999556167e-01 -1.955560000000014043e+01 4.254159021861497400e-03
3.708999999998923158e-01 -1.955560000000014043e+01 4.409261706851966972e-03
5.271999999999934516e-01 -1.955560000000014043e+01 4.440282243850061060e-03
6.833999999998923158e-01 -1.955560000000014043e+01 4.336880453856413811e-03
8.396999999999934516e-01 -1.955560000000014043e+01 4.223138484863402445e-03
9.569000000001324224e-01 -1.955560000000014043e+01 3.995654546877379712e-03
1.113100000000031287e+00 -1.955560000000014043e+01 4.212798305864038327e-03
1.230300000000170257e+00 -1.955560000000014043e+01 4.285179558859590621e-03
1.386600000000271393e+00 -1.955560000000014043e+01 4.068035799872932873e-03
1.542800000000170257e+00 -1.955560000000014043e+01 4.243818842862132415e-03
1.699100000000271393e+00 -1.955560000000014043e+01 3.902592935883098316e-03
1.816299999999955617e+00 -1.955560000000014043e+01 4.305859916858320591e-03
1.972500000000309228e+00 -1.955560000000014043e+01 4.005994725876744697e-03
2.128700000000208092e+00 -1.955560000000014043e+01 4.099056336871026961e-03
2.245899999999892316e+00 -1.955560000000014043e+01 3.933613472881192404e-03
2.402199999999993452e+00 -1.955560000000014043e+01 4.274839379860226503e-03
2.519400000000132422e+00 -1.955560000000014043e+01 4.005994725876744697e-03
2.675600000000031287e+00 -1.955560000000014043e+01 3.974974188878651477e-03
2.831900000000132422e+00 -1.955560000000014043e+01 4.243818842862132415e-03
2.988100000000031287e+00 -1.955560000000014043e+01 4.181777768865944239e-03
3.105300000000170257e+00 -1.955560000000014043e+01 4.398921527852601987e-03
3.261600000000271393e+00 -1.955560000000014043e+01 3.964634009879286491e-03
3.417800000000170257e+00 -1.955560000000014043e+01 3.964634009879286491e-03
3.535000000000309228e+00 -1.955560000000014043e+01 3.871572398885004228e-03
3.691299999999955617e+00 -1.955560000000014043e+01 4.378241169853872884e-03
3.847500000000309228e+00 -1.955560000000014043e+01 3.912933114882463301e-03
3.964699999999993452e+00 -1.955560000000014043e+01 4.119736694869756063e-03
4.120899999999892316e+00 -1.955560000000014043e+01 4.212798305864038327e-03
4.277199999999993452e+00 -1.955560000000014043e+01 3.819871503888181037e-03
4.394400000000132422e+00 -1.955560000000014043e+01 4.088716157871662843e-03
4.550600000000031287e+00 -1.955560000000014043e+01 4.181777768865944239e-03
4.706900000000132422e+00 -1.955560000000014043e+01 4.336880453856413811e-03
4.824100000000271393e+00 -1.955560000000014043e+01 4.336880453856413811e-03
4.980300000000170257e+00 -1.955560000000014043e+01 4.523003675844978339e-03
5.136600000000271393e+00 -1.955560000000014043e+01 4.657426002836717940e-03
5.292800000000170257e+00 -1.955560000000014043e+01 4.429942064850696075e-03
5.410000000000309228e+00 -1.955560000000014043e+01 4.409261706851966972e-03
5.566200000000208092e+00 -1.955560000000014043e+01 4.647085823837354690e-03
5.722500000000309228e+00 -1.955560000000014043e+01 5.050352804812576098e-03
5.839699999999993452e+00 -1.955560000000014043e+01 4.554024212843071559e-03
5.995899999999892316e+00 -1.955560000000014043e+01 4.802188508827824262e-03
6.152199999999993452e+00 -1.955560000000014043e+01 4.977971551817023804e-03
6.269400000000132422e+00 -1.955560000000014043e+01 4.936610835819564731e-03
6.425600000000031287e+00 -1.955560000000014043e+01 4.874569761823376556e-03
6.581900000000132422e+00 -1.955560000000014043e+01 4.915930477820835628e-03
6.699100000000271393e+00 -1.955560000000014043e+01 5.195115310803681552e-03
6.855300000000170257e+00 -1.955560000000014043e+01 4.946951014818928849e-03
7.011600000000271393e+00 -1.955560000000014043e+01 5.515660859783985681e-03
7.128799999999955617e+00 -1.955560000000014043e+01 5.257156384799869728e-03
7.285000000000309228e+00 -1.955560000000014043e+01 5.257156384799869728e-03
7.441200000000208092e+00 -1.955560000000014043e+01 5.071033162811305200e-03
7.558399999999892316e+00 -1.955560000000014043e+01 5.050352804812576098e-03
7.714699999999993452e+00 -1.955560000000014043e+01 5.050352804812576098e-03
7.870899999999892316e+00 -1.955560000000014043e+01 5.019332267814482010e-03
7.988100000000031287e+00 -1.955560000000014043e+01 5.174434952804951582e-03
8.144400000000132422e+00 -1.955560000000014043e+01 5.267496563799233845e-03
8.300600000000031287e+00 -1.955560000000014043e+01 4.574704570841801529e-03
8.417800000000170257e+00 -1.955560000000014043e+01 5.019332267814482010e-03
8.574100000000271393e+00 -1.955560000000014043e+01 4.709126897833541998e-03
8.730300000000170257e+00 -1.955560000000014043e+01 5.298517100797327933e-03
8.886600000000271393e+00 -1.955560000000014043e+01 5.029672446813846995e-03
9.003799999999955617e+00 -1.955560000000014043e+01 4.791848329828459277e-03
9.160000000000309228e+00 -1.955560000000014043e+01 4.864229582824012438e-03
9.316200000000208092e+00 -1.955560000000014043e+01 5.029672446813846995e-03
9.433399999999892316e+00 -1.955560000000014043e+01 4.698786718834177881e-03
9.589699999999993452e+00 -1.955560000000014043e+01 5.081373341810670186e-03
9.745899999999892316e+00 -1.955560000000014043e+01 4.905590298821470643e-03
9.863100000000031287e+00 -1.955560000000014043e+01 4.812528687827189247e-03
1.001940000000013242e+01 -1.955560000000014043e+01 5.019332267814482010e-03
1.017560000000003129e+01 -1.955560000000014043e+01 4.750487613831001071e-03
1.029280000000017026e+01 -1.955560000000014043e+01 4.998651909815752040e-03
1.044910000000027139e+01 -1.955560000000014043e+01 4.895250119822105658e-03
1.060530000000017026e+01 -1.955560000000014043e+01 5.308857279796692918e-03
1.072250000000030923e+01 -1.955560000000014043e+01 5.164094773805586597e-03
1.087870000000020809e+01 -1.955560000000014043e+01 4.895250119822105658e-03
1.103500000000030923e+01 -1.955560000000014043e+01 5.040012625813211113e-03
1.115219999999999345e+01 -1.955560000000014043e+01 5.102053699809399288e-03
1.130839999999989232e+01 -1.955560000000014043e+01 4.915930477820835628e-03
1.146469999999999345e+01 -1.955560000000014043e+01 5.153754594806223346e-03
1.158190000000013242e+01 -1.955560000000014043e+01 5.215795668802410655e-03
1.173810000000003129e+01 -1.955560000000014043e+01 4.967631372817658819e-03
1.189440000000013242e+01 -1.955560000000014043e+01 5.288176921797962948e-03
1.205060000000003129e+01 -1.955560000000014043e+01 4.936610835819564731e-03
1.216780000000017026e+01 -1.955560000000014043e+01 5.133074236807493376e-03
1.232410000000027139e+01 -1.955560000000014043e+01 5.608722470778267945e-03
1.248030000000017026e+01 -1.955560000000014043e+01 5.060692983811940215e-03
1.259750000000030923e+01 -1.955560000000014043e+01 4.853889403824647453e-03
1.275370000000020809e+01 -1.955560000000014043e+01 4.998651909815752040e-03
1.291000000000030923e+01 -1.955560000000014043e+01 5.153754594806223346e-03
1.302719999999999345e+01 -1.955560000000014043e+01 4.750487613831001071e-03
1.318339999999989232e+01 -1.955560000000014043e+01 5.164094773805586597e-03
1.333969999999999345e+01 -1.955560000000014043e+01 4.884909940822740673e-03
1.345690000000013242e+01 -1.955560000000014043e+01 5.257156384799869728e-03
1.361310000000003129e+01 -1.955560000000014043e+01 5.029672446813846995e-03
1.376940000000013242e+01 -1.955560000000014043e+01 5.226135847801774773e-03
1.388660000000027139e+01 -1.955560000000014043e+01 5.236476026801139758e-03
1.404280000000017026e+01 -1.955560000000014043e+01 5.515660859783985681e-03
1.419910000000027139e+01 -1.955560000000014043e+01 5.040012625813211113e-03
1.431620000000020809e+01 -1.955560000000014043e+01 5.567361754780808872e-03
1.447250000000030923e+01 -1.955560000000014043e+01 5.071033162811305200e-03
1.462870000000020809e+01 -1.955560000000014043e+01 5.215795668802410655e-03
1.474589999999989232e+01 -1.955560000000014043e+01 5.329537637795422021e-03
1.490219999999999345e+01 -1.955560000000014043e+01 5.639743007776362033e-03
1.505839999999989232e+01 -1.955560000000014043e+01 5.360558174793516109e-03
1.521469999999999345e+01 -1.955560000000014043e+01 5.619062649777632062e-03
1.533190000000013242e+01 -1.955560000000014043e+01 5.794845692766831605e-03
1.548810000000003129e+01 -1.955560000000014043e+01 5.257156384799869728e-03
1.564440000000013242e+01 -1.955560000000014043e+01 5.412259069790339300e-03
1.576160000000027139e+01 -1.955560000000014043e+01 6.053350167750948425e-03
1.591780000000017026e+01 -1.955560000000014043e+01 5.805185871766196590e-03
-7.089999999999690772e+00 -1.900870000000031723e+01 8.669415454590208986e-03
-6.933700000000044383e+00 -1.900870000000031723e+01 7.800840418643577127e-03
-6.816600000000107684e+00 -1.900870000000031723e+01 7.811180597642941245e-03
-6.660300000000006548e+00 -1.900870000000031723e+01 7.749139523646753069e-03
-6.504100000000107684e+00 -1.900870000000031723e+01 7.966283282633410817e-03
-6.386899999999968713e+00 -1.900870000000031723e+01 6.901244845698851181e-03
-6.230599999999867578e+00 -1.900870000000031723e+01 7.862881492639764436e-03
-6.074399999999968713e+00 -1.900870000000031723e+01 6.994306456693132577e-03
-5.918099999999867578e+00 -1.900870000000031723e+01 6.859884129701392108e-03
-5.800899999999728607e+00 -1.900870000000031723e+01 6.694441265711557551e-03
-5.644699999999829743e+00 -1.900870000000031723e+01 6.373895716731253422e-03
-5.527499999999690772e+00 -1.900870000000031723e+01 6.260153747738242055e-03
-5.371299999999791908e+00 -1.900870000000031723e+01 5.588042112779538842e-03
-5.214999999999690772e+00 -1.900870000000031723e+01 5.701784081772550208e-03
-5.058700000000044383e+00 -1.900870000000031723e+01 6.384235895730617540e-03
-4.941600000000107684e+00 -1.900870000000031723e+01 5.546681396782079769e-03
-4.785300000000006548e+00 -1.900870000000031723e+01 5.774165334768102502e-03
-4.629100000000107684e+00 -1.900870000000031723e+01 5.267496563799233845e-03
-4.511899999999968713e+00 -1.900870000000031723e+01 6.239473389739512953e-03
-4.355599999999867578e+00 -1.900870000000031723e+01 5.526001038783350666e-03
-4.199399999999968713e+00 -1.900870000000031723e+01 5.639743007776362033e-03
-4.082199999999829743e+00 -1.900870000000031723e+01 5.153754594806223346e-03
-3.925899999999728607e+00 -1.900870000000031723e+01 5.360558174793516109e-03
-3.769699999999829743e+00 -1.900870000000031723e+01 5.515660859783985681e-03
-3.652499999999690772e+00 -1.900870000000031723e+01 5.298517100797327933e-03
-3.496200000000044383e+00 -1.900870000000031723e+01 5.453619785787797505e-03
-3.339999999999690772e+00 -1.900870000000031723e+01 5.215795668802410655e-03
-3.222800000000006548e+00 -1.900870000000031723e+01 4.936610835819564731e-03
-3.066600000000107684e+00 -1.900870000000031723e+01 4.905590298821470643e-03
-2.910300000000006548e+00 -1.900870000000031723e+01 5.494980501785256578e-03
-2.754100000000107684e+00 -1.900870000000031723e+01 4.698786718834177881e-03
-2.636899999999968713e+00 -1.900870000000031723e+01 5.184775131804316567e-03
-2.480599999999867578e+00 -1.900870000000031723e+01 5.122734057808128391e-03
-2.363399999999728607e+00 -1.900870000000031723e+01 4.926270656820200614e-03
-2.207199999999829743e+00 -1.900870000000031723e+01 4.967631372817658819e-03
-2.050899999999728607e+00 -1.900870000000031723e+01 4.512663496845613353e-03
-1.894699999999829743e+00 -1.900870000000031723e+01 4.316200095857684708e-03
-1.777499999999690772e+00 -1.900870000000031723e+01 4.347220632855778796e-03
-1.621200000000044383e+00 -1.900870000000031723e+01 4.667766181836082925e-03
-1.504100000000107684e+00 -1.900870000000031723e+01 4.543684033843707441e-03
-1.347800000000006548e+00 -1.900870000000031723e+01 4.833209045825917483e-03
-1.191600000000107684e+00 -1.900870000000031723e+01 5.029672446813846995e-03
-1.035300000000006548e+00 -1.900870000000031723e+01 4.626405465838624720e-03
-9.180999999998675776e-01 -1.900870000000031723e+01 4.719467076832906116e-03
-7.618999999999687134e-01 -1.900870000000031723e+01 5.277836742798598831e-03
-6.055999999998675776e-01 -1.900870000000031723e+01 4.295519737858955606e-03
-4.883999999997286068e-01 -1.900870000000031723e+01 4.471302780848155148e-03
-3.321999999998297426e-01 -1.900870000000031723e+01 4.202458126864673342e-03
-1.758999999997286068e-01 -1.900870000000031723e+01 4.409261706851966972e-03
-5.870000000004438334e-02 -1.900870000000031723e+01 4.605725107839895617e-03
9.750000000030922820e-02 -1.900870000000031723e+01 4.440282243850061060e-03
2.537999999999556167e-01 -1.900870000000031723e+01 4.636745644837989705e-03
3.708999999998923158e-01 -1.900870000000031723e+01 4.099056336871026961e-03
5.271999999999934516e-01 -1.900870000000031723e+01 4.471302780848155148e-03
6.833999999998923158e-01 -1.900870000000031723e+01 4.005994725876744697e-03
8.396999999999934516e-01 -1.900870000000031723e+01 4.512663496845613353e-03
9.569000000001324224e-01 -1.900870000000031723e+01 4.005994725876744697e-03
1.113100000000031287e+00 -1.900870000000031723e+01 4.005994725876744697e-03
1.230300000000170257e+00 -1.900870000000031723e+01 4.378241169853872884e-03
1.386600000000271393e+00 -1.900870000000031723e+01 3.799191145889451934e-03
1.542800000000170257e+00 -1.900870000000031723e+01 3.757830429891992861e-03
1.699100000000271393e+00 -1.900870000000031723e+01 4.161097410867214269e-03
1.816299999999955617e+00 -1.900870000000031723e+01 3.912933114882463301e-03
1.972500000000309228e+00 -1.900870000000031723e+01 4.016334904876109682e-03
2.128700000000208092e+00 -1.900870000000031723e+01 3.985314367878015594e-03
2.245899999999892316e+00 -1.900870000000031723e+01 3.602727744901522856e-03
2.402199999999993452e+00 -1.900870000000031723e+01 4.378241169853872884e-03
2.519400000000132422e+00 -1.900870000000031723e+01 3.757830429891992861e-03
2.675600000000031287e+00 -1.900870000000031723e+01 3.954293830879921506e-03
2.831900000000132422e+00 -1.900870000000031723e+01 3.974974188878651477e-03
2.988100000000031287e+00 -1.900870000000031723e+01 4.078375978872297858e-03
3.105300000000170257e+00 -1.900870000000031723e+01 4.078375978872297858e-03
3.261600000000271393e+00 -1.900870000000031723e+01 4.037015262874838785e-03
3.417800000000170257e+00 -1.900870000000031723e+01 3.923273293881827418e-03
3.535000000000309228e+00 -1.900870000000031723e+01 4.440282243850061060e-03
3.691299999999955617e+00 -1.900870000000031723e+01 4.254159021861497400e-03
3.847500000000309228e+00 -1.900870000000031723e+01 3.974974188878651477e-03
3.964699999999993452e+00 -1.900870000000031723e+01 4.047355441874202903e-03
4.120899999999892316e+00 -1.900870000000031723e+01 4.202458126864673342e-03
4.277199999999993452e+00 -1.900870000000031723e+01 4.450622422849425178e-03
4.394400000000132422e+00 -1.900870000000031723e+01 4.533343854844343324e-03
4.550600000000031287e+00 -1.900870000000031723e+01 4.409261706851966972e-03
4.706900000000132422e+00 -1.900870000000031723e+01 3.923273293881827418e-03
4.824100000000271393e+00 -1.900870000000031723e+01 4.688446539834812896e-03
4.980300000000170257e+00 -1.900870000000031723e+01 4.502323317846248368e-03
5.136600000000271393e+00 -1.900870000000031723e+01 4.512663496845613353e-03
5.292800000000170257e+00 -1.900870000000031723e+01 4.698786718834177881e-03
5.410000000000309228e+00 -1.900870000000031723e+01 4.605725107839895617e-03
5.566200000000208092e+00 -1.900870000000031723e+01 4.574704570841801529e-03
5.722500000000309228e+00 -1.900870000000031723e+01 5.195115310803681552e-03
5.839699999999993452e+00 -1.900870000000031723e+01 4.574704570841801529e-03
5.995899999999892316e+00 -1.900870000000031723e+01 4.822868866826553365e-03
6.152199999999993452e+00 -1.900870000000031723e+01 4.719467076832906116e-03
6.269400000000132422e+00 -1.900870000000031723e+01 5.184775131804316567e-03
6.425600000000031287e+00 -1.900870000000031723e+01 4.874569761823376556e-03
6.581900000000132422e+00 -1.900870000000031723e+01 4.936610835819564731e-03
6.699100000000271393e+00 -1.900870000000031723e+01 4.946951014818928849e-03
6.855300000000170257e+00 -1.900870000000031723e+01 5.319197458796057904e-03
7.011600000000271393e+00 -1.900870000000031723e+01 5.577701933780173857e-03
7.128799999999955617e+00 -1.900870000000031723e+01 5.598382291778903827e-03
7.285000000000309228e+00 -1.900870000000031723e+01 5.267496563799233845e-03
7.441200000000208092e+00 -1.900870000000031723e+01 4.988311730816388789e-03
7.558399999999892316e+00 -1.900870000000031723e+01 4.791848329828459277e-03
7.714699999999993452e+00 -1.900870000000031723e+01 5.391578711791609330e-03
7.870899999999892316e+00 -1.900870000000031723e+01 5.288176921797962948e-03
7.988100000000031287e+00 -1.900870000000031723e+01 5.526001038783350666e-03
8.144400000000132422e+00 -1.900870000000031723e+01 6.146411778745229822e-03
8.300600000000031287e+00 -1.900870000000031723e+01 5.546681396782079769e-03
8.417800000000170257e+00 -1.900870000000031723e+01 5.370898353792881094e-03
8.574100000000271393e+00 -1.900870000000031723e+01 5.267496563799233845e-03
8.730300000000170257e+00 -1.900870000000031723e+01 5.650083186775727018e-03
8.886600000000271393e+00 -1.900870000000031723e+01 4.988311730816388789e-03
9.003799999999955617e+00 -1.900870000000031723e+01 5.515660859783985681e-03
9.160000000000309228e+00 -1.900870000000031723e+01 5.112393878808764273e-03
9.316200000000208092e+00 -1.900870000000031723e+01 5.546681396782079769e-03
9.433399999999892316e+00 -1.900870000000031723e+01 5.215795668802410655e-03
9.589699999999993452e+00 -1.900870000000031723e+01 5.153754594806223346e-03
9.745899999999892316e+00 -1.900870000000031723e+01 5.112393878808764273e-03
9.863100000000031287e+00 -1.900870000000031723e+01 5.122734057808128391e-03
1.001940000000013242e+01 -1.900870000000031723e+01 5.122734057808128391e-03
1.017560000000003129e+01 -1.900870000000031723e+01 5.381238532792245212e-03
1.029280000000017026e+01 -1.900870000000031723e+01 5.712124260771914326e-03
1.044910000000027139e+01 -1.900870000000031723e+01 5.071033162811305200e-03
1.060530000000017026e+01 -1.900870000000031723e+01 5.164094773805586597e-03
1.072250000000030923e+01 -1.900870000000031723e+01 5.432939427789068403e-03
1.087870000000020809e+01 -1.900870000000031723e+01 5.164094773805586597e-03
1.103500000000030923e+01 -1.900870000000031723e+01 5.040012625813211113e-03
1.115219999999999345e+01 -1.900870000000031723e+01 4.977971551817023804e-03
1.130839999999989232e+01 -1.900870000000031723e+01 5.629402828776997048e-03
1.146469999999999345e+01 -1.900870000000031723e+01 5.350217995794151124e-03
1.158190000000013242e+01 -1.900870000000031723e+01 5.226135847801774773e-03
1.173810000000003129e+01 -1.900870000000031723e+01 5.474300143786527476e-03
1.189440000000013242e+01 -1.900870000000031723e+01 5.722464439771278444e-03
1.205060000000003129e+01 -1.900870000000031723e+01 5.784505513767466620e-03
1.216780000000017026e+01 -1.900870000000031723e+01 5.029672446813846995e-03
1.232410000000027139e+01 -1.900870000000031723e+01 5.536341217782715651e-03
1.248030000000017026e+01 -1.900870000000031723e+01 5.277836742798598831e-03
1.259750000000030923e+01 -1.900870000000031723e+01 5.133074236807493376e-03
1.275370000000020809e+01 -1.900870000000031723e+01 5.288176921797962948e-03
1.291000000000030923e+01 -1.900870000000031723e+01 5.629402828776997048e-03
1.302719999999999345e+01 -1.900870000000031723e+01 5.546681396782079769e-03
1.318339999999989232e+01 -1.900870000000031723e+01 5.691443902773185223e-03
1.333969999999999345e+01 -1.900870000000031723e+01 5.091713520810035171e-03
1.345690000000013242e+01 -1.900870000000031723e+01 5.008992088815117025e-03
1.361310000000003129e+01 -1.900870000000031723e+01 5.071033162811305200e-03
1.376940000000013242e+01 -1.900870000000031723e+01 5.815526050765561575e-03
1.388660000000027139e+01 -1.900870000000031723e+01 5.350217995794151124e-03
1.404280000000017026e+01 -1.900870000000031723e+01 5.288176921797962948e-03
1.419910000000027139e+01 -1.900870000000031723e+01 5.143414415806858361e-03
1.431620000000020809e+01 -1.900870000000031723e+01 5.391578711791609330e-03
1.447250000000030923e+01 -1.900870000000031723e+01 5.598382291778903827e-03
1.462870000000020809e+01 -1.900870000000031723e+01 5.536341217782715651e-03
1.474589999999989232e+01 -1.900870000000031723e+01 5.443279606788433388e-03
1.490219999999999345e+01 -1.900870000000031723e+01 5.567361754780808872e-03
1.505839999999989232e+01 -1.900870000000031723e+01 5.443279606788433388e-03
1.521469999999999345e+01 -1.900870000000031723e+01 5.753484976769373399e-03
1.533190000000013242e+01 -1.900870000000031723e+01 5.639743007776362033e-03
1.548810000000003129e+01 -1.900870000000031723e+01 5.722464439771278444e-03
1.564440000000013242e+01 -1.900870000000031723e+01 5.422599248789704285e-03
1.576160000000027139e+01 -1.900870000000031723e+01 5.867226945762384765e-03
1.591780000000017026e+01 -1.900870000000031723e+01 5.763825155768738384e-03
-7.089999999999690772e+00 -1.853999999999996362e+01 1.004465926150570863e-02
-6.933700000000044383e+00 -1.853999999999996362e+01 9.413908342544463626e-03
-6.816600000000107684e+00 -1.853999999999996362e+01 9.413908342544463626e-03
-6.660300000000006548e+00 -1.853999999999996362e+01 9.010641361569243085e-03
-6.504100000000107684e+00 -1.853999999999996362e+01 8.741796707585760412e-03
-6.386899999999968713e+00 -1.853999999999996362e+01 8.348869905609903122e-03
-6.230599999999867578e+00 -1.853999999999996362e+01 8.235127936616893490e-03
-6.074399999999968713e+00 -1.853999999999996362e+01 8.007643998630870757e-03
-5.918099999999867578e+00 -1.853999999999996362e+01 8.266148473614986711e-03
-5.800899999999728607e+00 -1.853999999999996362e+01 7.294171647674708471e-03
-5.644699999999829743e+00 -1.853999999999996362e+01 8.297169010613079931e-03
-5.527499999999690772e+00 -1.853999999999996362e+01 7.542335943659460307e-03
-5.371299999999791908e+00 -1.853999999999996362e+01 7.666418091651835791e-03
-5.214999999999690772e+00 -1.853999999999996362e+01 7.480294869663272131e-03
-5.058700000000044383e+00 -1.853999999999996362e+01 7.087368067687414841e-03
-4.941600000000107684e+00 -1.853999999999996362e+01 6.384235895730617540e-03
-4.785300000000006548e+00 -1.853999999999996362e+01 6.322194821734429364e-03
-4.629100000000107684e+00 -1.853999999999996362e+01 6.508318043722993891e-03
-4.511899999999968713e+00 -1.853999999999996362e+01 5.929268019758572074e-03
-4.355599999999867578e+00 -1.853999999999996362e+01 6.156751957744594807e-03
-4.199399999999968713e+00 -1.853999999999996362e+01 6.094710883748406631e-03
-4.082199999999829743e+00 -1.853999999999996362e+01 6.167092136743959792e-03
-3.925899999999728607e+00 -1.853999999999996362e+01 6.373895716731253422e-03
-3.769699999999829743e+00 -1.853999999999996362e+01 5.298517100797327933e-03
-3.652499999999690772e+00 -1.853999999999996362e+01 5.712124260771914326e-03
-3.496200000000044383e+00 -1.853999999999996362e+01 5.856886766763019780e-03
-3.339999999999690772e+00 -1.853999999999996362e+01 5.515660859783985681e-03
-3.222800000000006548e+00 -1.853999999999996362e+01 5.929268019758572074e-03
-3.066600000000107684e+00 -1.853999999999996362e+01 5.422599248789704285e-03
-2.910300000000006548e+00 -1.853999999999996362e+01 4.915930477820835628e-03
-2.754100000000107684e+00 -1.853999999999996362e+01 5.867226945762384765e-03
-2.636899999999968713e+00 -1.853999999999996362e+01 5.360558174793516109e-03
-2.480599999999867578e+00 -1.853999999999996362e+01 5.236476026801139758e-03
-2.363399999999728607e+00 -1.853999999999996362e+01 5.494980501785256578e-03
-2.207199999999829743e+00 -1.853999999999996362e+01 5.122734057808128391e-03
-2.050899999999728607e+00 -1.853999999999996362e+01 5.588042112779538842e-03
-1.894699999999829743e+00 -1.853999999999996362e+01 5.701784081772550208e-03
-1.777499999999690772e+00 -1.853999999999996362e+01 5.463959964787162490e-03
-1.621200000000044383e+00 -1.853999999999996362e+01 5.639743007776362033e-03
-1.504100000000107684e+00 -1.853999999999996362e+01 5.308857279796692918e-03
-1.347800000000006548e+00 -1.853999999999996362e+01 5.122734057808128391e-03
-1.191600000000107684e+00 -1.853999999999996362e+01 5.060692983811940215e-03
-1.035300000000006548e+00 -1.853999999999996362e+01 4.729807255832271101e-03
-9.180999999998675776e-01 -1.853999999999996362e+01 5.153754594806223346e-03
-7.618999999999687134e-01 -1.853999999999996362e+01 4.698786718834177881e-03
-6.055999999998675776e-01 -1.853999999999996362e+01 5.370898353792881094e-03
-4.883999999997286068e-01 -1.853999999999996362e+01 4.791848329828459277e-03
-3.321999999998297426e-01 -1.853999999999996362e+01 4.760827792830366056e-03
-1.758999999997286068e-01 -1.853999999999996362e+01 4.471302780848155148e-03
-5.870000000004438334e-02 -1.853999999999996362e+01 4.781508150829094292e-03
9.750000000030922820e-02 -1.853999999999996362e+01 4.967631372817658819e-03
2.537999999999556167e-01 -1.853999999999996362e+01 4.967631372817658819e-03
3.708999999998923158e-01 -1.853999999999996362e+01 4.667766181836082925e-03
5.271999999999934516e-01 -1.853999999999996362e+01 4.564364391842436544e-03
6.833999999998923158e-01 -1.853999999999996362e+01 4.357560811855143781e-03
8.396999999999934516e-01 -1.853999999999996362e+01 4.471302780848155148e-03
9.569000000001324224e-01 -1.853999999999996362e+01 3.985314367878015594e-03
1.113100000000031287e+00 -1.853999999999996362e+01 4.564364391842436544e-03
1.230300000000170257e+00 -1.853999999999996362e+01 4.533343854844343324e-03
1.386600000000271393e+00 -1.853999999999996362e+01 3.902592935883098316e-03
1.542800000000170257e+00 -1.853999999999996362e+01 4.161097410867214269e-03
1.699100000000271393e+00 -1.853999999999996362e+01 4.388581348853237002e-03
1.816299999999955617e+00 -1.853999999999996362e+01 4.564364391842436544e-03
1.972500000000309228e+00 -1.853999999999996362e+01 4.285179558859590621e-03
2.128700000000208092e+00 -1.853999999999996362e+01 4.119736694869756063e-03
2.245899999999892316e+00 -1.853999999999996362e+01 4.088716157871662843e-03
2.402199999999993452e+00 -1.853999999999996362e+01 3.995654546877379712e-03
2.519400000000132422e+00 -1.853999999999996362e+01 4.326540274857048826e-03
2.675600000000031287e+00 -1.853999999999996362e+01 4.078375978872297858e-03
2.831900000000132422e+00 -1.853999999999996362e+01 4.202458126864673342e-03
2.988100000000031287e+00 -1.853999999999996362e+01 4.636745644837989705e-03
3.105300000000170257e+00 -1.853999999999996362e+01 3.861232219885639243e-03
3.261600000000271393e+00 -1.853999999999996362e+01 3.768170608891357846e-03
3.417800000000170257e+00 -1.853999999999996362e+01 4.088716157871662843e-03
3.535000000000309228e+00 -1.853999999999996362e+01 4.688446539834812896e-03
3.691299999999955617e+00 -1.853999999999996362e+01 4.481642959847519266e-03
3.847500000000309228e+00 -1.853999999999996362e+01 3.995654546877379712e-03
3.964699999999993452e+00 -1.853999999999996362e+01 3.985314367878015594e-03
4.120899999999892316e+00 -1.853999999999996362e+01 4.543684033843707441e-03
4.277199999999993452e+00 -1.853999999999996362e+01 4.295519737858955606e-03
4.394400000000132422e+00 -1.853999999999996362e+01 4.305859916858320591e-03
4.550600000000031287e+00 -1.853999999999996362e+01 4.719467076832906116e-03
4.706900000000132422e+00 -1.853999999999996362e+01 4.202458126864673342e-03
4.824100000000271393e+00 -1.853999999999996362e+01 4.667766181836082925e-03
4.980300000000170257e+00 -1.853999999999996362e+01 4.791848329828459277e-03
5.136600000000271393e+00 -1.853999999999996362e+01 4.812528687827189247e-03
5.292800000000170257e+00 -1.853999999999996362e+01 4.357560811855143781e-03
5.410000000000309228e+00 -1.853999999999996362e+01 4.719467076832906116e-03
5.566200000000208092e+00 -1.853999999999996362e+01 5.443279606788433388e-03
5.722500000000309228e+00 -1.853999999999996362e+01 5.008992088815117025e-03
5.839699999999993452e+00 -1.853999999999996362e+01 4.822868866826553365e-03
5.995899999999892316e+00 -1.853999999999996362e+01 4.936610835819564731e-03
6.152199999999993452e+00 -1.853999999999996362e+01 5.102053699809399288e-03
6.269400000000132422e+00 -1.853999999999996362e+01 4.884909940822740673e-03
6.425600000000031287e+00 -1.853999999999996362e+01 5.463959964787162490e-03
6.581900000000132422e+00 -1.853999999999996362e+01 5.205455489803045670e-03
6.699100000000271393e+00 -1.853999999999996362e+01 5.681103723773820238e-03
6.855300000000170257e+00 -1.853999999999996362e+01 5.102053699809399288e-03
7.011600000000271393e+00 -1.853999999999996362e+01 5.412259069790339300e-03
7.128799999999955617e+00 -1.853999999999996362e+01 5.598382291778903827e-03
7.285000000000309228e+00 -1.853999999999996362e+01 5.205455489803045670e-03
7.441200000000208092e+00 -1.853999999999996362e+01 5.474300143786527476e-03
7.558399999999892316e+00 -1.853999999999996362e+01 5.825866229764926560e-03
7.714699999999993452e+00 -1.853999999999996362e+01 5.567361754780808872e-03
7.870899999999892316e+00 -1.853999999999996362e+01 5.567361754780808872e-03
7.988100000000031287e+00 -1.853999999999996362e+01 5.484640322785892461e-03
8.144400000000132422e+00 -1.853999999999996362e+01 5.877567124761748883e-03
8.300600000000031287e+00 -1.853999999999996362e+01 5.701784081772550208e-03
8.417800000000170257e+00 -1.853999999999996362e+01 6.105051062747771616e-03
8.574100000000271393e+00 -1.853999999999996362e+01 5.546681396782079769e-03
8.730300000000170257e+00 -1.853999999999996362e+01 5.856886766763019780e-03
8.886600000000271393e+00 -1.853999999999996362e+01 5.608722470778267945e-03
9.003799999999955617e+00 -1.853999999999996362e+01 5.639743007776362033e-03
9.160000000000309228e+00 -1.853999999999996362e+01 5.329537637795422021e-03
9.316200000000208092e+00 -1.853999999999996362e+01 5.825866229764926560e-03
9.433399999999892316e+00 -1.853999999999996362e+01 5.991309093754760250e-03
9.589699999999993452e+00 -1.853999999999996362e+01 5.319197458796057904e-03
9.745899999999892316e+00 -1.853999999999996362e+01 5.432939427789068403e-03
9.863100000000031287e+00 -1.853999999999996362e+01 5.598382291778903827e-03
1.001940000000013242e+01 -1.853999999999996362e+01 5.722464439771278444e-03
1.017560000000003129e+01 -1.853999999999996362e+01 6.094710883748406631e-03
1.029280000000017026e+01 -1.853999999999996362e+01 5.412259069790339300e-03
1.044910000000027139e+01 -1.853999999999996362e+01 6.125731420746500719e-03
1.060530000000017026e+01 -1.853999999999996362e+01 5.226135847801774773e-03
1.072250000000030923e+01 -1.853999999999996362e+01 5.494980501785256578e-03
1.087870000000020809e+01 -1.853999999999996362e+01 5.608722470778267945e-03
1.103500000000030923e+01 -1.853999999999996362e+01 5.567361754780808872e-03
1.115219999999999345e+01 -1.853999999999996362e+01 5.463959964787162490e-03
1.130839999999989232e+01 -1.853999999999996362e+01 5.774165334768102502e-03
1.146469999999999345e+01 -1.853999999999996362e+01 5.257156384799869728e-03
1.158190000000013242e+01 -1.853999999999996362e+01 5.412259069790339300e-03
1.173810000000003129e+01 -1.853999999999996362e+01 5.794845692766831605e-03
1.189440000000013242e+01 -1.853999999999996362e+01 5.391578711791609330e-03
1.205060000000003129e+01 -1.853999999999996362e+01 5.877567124761748883e-03
1.216780000000017026e+01 -1.853999999999996362e+01 5.184775131804316567e-03
1.232410000000027139e+01 -1.853999999999996362e+01 5.784505513767466620e-03
1.248030000000017026e+01 -1.853999999999996362e+01 5.350217995794151124e-03
1.259750000000030923e+01 -1.853999999999996362e+01 5.112393878808764273e-03
1.275370000000020809e+01 -1.853999999999996362e+01 5.329537637795422021e-03
1.291000000000030923e+01 -1.853999999999996362e+01 5.267496563799233845e-03
1.302719999999999345e+01 -1.853999999999996362e+01 5.236476026801139758e-03
1.318339999999989232e+01 -1.853999999999996362e+01 5.226135847801774773e-03
1.333969999999999345e+01 -1.853999999999996362e+01 5.443279606788433388e-03
1.345690000000013242e+01 -1.853999999999996362e+01 6.260153747738242055e-03
1.361310000000003129e+01 -1.853999999999996362e+01 5.846546587763654795e-03
1.376940000000013242e+01 -1.853999999999996362e+01 5.391578711791609330e-03
1.388660000000027139e+01 -1.853999999999996362e+01 6.011989451753490220e-03
1.404280000000017026e+01 -1.853999999999996362e+01 5.732804618770643429e-03
1.419910000000027139e+01 -1.853999999999996362e+01 5.298517100797327933e-03
1.431620000000020809e+01 -1.853999999999996362e+01 5.784505513767466620e-03
1.447250000000030923e+01 -1.853999999999996362e+01 5.701784081772550208e-03
1.462870000000020809e+01 -1.853999999999996362e+01 6.063690346750313410e-03
1.474589999999989232e+01 -1.853999999999996362e+01 5.174434952804951582e-03
1.490219999999999345e+01 -1.853999999999996362e+01 5.670763544774456121e-03
1.505839999999989232e+01 -1.853999999999996362e+01 6.125731420746500719e-03
1.521469999999999345e+01 -1.853999999999996362e+01 5.567361754780808872e-03
1.533190000000013242e+01 -1.853999999999996362e+01 6.322194821734429364e-03
1.548810000000003129e+01 -1.853999999999996362e+01 5.691443902773185223e-03
1.564440000000013242e+01 -1.853999999999996362e+01 6.156751957744594807e-03
1.576160000000027139e+01 -1.853999999999996362e+01 5.505320680784620696e-03
1.591780000000017026e+01 -1.853999999999996362e+01 6.322194821734429364e-03
-7.089999999999690772e+00 -1.807120000000031723e+01 1.227813792536847602e-02
-6.933700000000044383e+00 -1.807120000000031723e+01 1.192657183939007694e-02
-6.816600000000107684e+00 -1.807120000000031723e+01 1.162670664840850278e-02
-6.660300000000006548e+00 -1.807120000000031723e+01 1.079949232845932999e-02
-6.504100000000107684e+00 -1.807120000000031723e+01 1.080983250745869324e-02
-6.386899999999968713e+00 -1.807120000000031723e+01 1.048928695847838911e-02
-6.230599999999867578e+00 -1.807120000000031723e+01 9.724113712525404504e-03
-6.074399999999968713e+00 -1.807120000000031723e+01 9.734453891524767755e-03
-5.918099999999867578e+00 -1.807120000000031723e+01 9.672412817528581314e-03
-5.800899999999728607e+00 -1.807120000000031723e+01 9.238125299555265818e-03
-5.644699999999829743e+00 -1.807120000000031723e+01 8.514312769599737679e-03
-5.527499999999690772e+00 -1.807120000000031723e+01 8.514312769599737679e-03
-5.371299999999791908e+00 -1.807120000000031723e+01 8.286828831613714946e-03
-5.214999999999690772e+00 -1.807120000000031723e+01 7.904242208637224376e-03
-5.058700000000044383e+00 -1.807120000000031723e+01 7.945602924634680847e-03
-4.941600000000107684e+00 -1.807120000000031723e+01 8.038664535628963978e-03
-4.785300000000006548e+00 -1.807120000000031723e+01 7.831860955641669481e-03
-4.629100000000107684e+00 -1.807120000000031723e+01 7.852541313640399451e-03
-4.511899999999968713e+00 -1.807120000000031723e+01 7.531995764660095322e-03
-4.355599999999867578e+00 -1.807120000000031723e+01 6.942605561696310254e-03
-4.199399999999968713e+00 -1.807120000000031723e+01 7.345872542671531662e-03
-4.082199999999829743e+00 -1.807120000000031723e+01 6.921925203697580284e-03
-3.925899999999728607e+00 -1.807120000000031723e+01 6.580699296718546185e-03
-3.769699999999829743e+00 -1.807120000000031723e+01 7.128728783684873914e-03
-3.652499999999690772e+00 -1.807120000000031723e+01 6.828863592703298020e-03
-3.496200000000044383e+00 -1.807120000000031723e+01 6.611719833716641140e-03
-3.339999999999690772e+00 -1.807120000000031723e+01 6.208452852741417997e-03
-3.222800000000006548e+00 -1.807120000000031723e+01 6.435936790727441598e-03
-3.066600000000107684e+00 -1.807120000000031723e+01 6.239473389739512953e-03
-2.910300000000006548e+00 -1.807120000000031723e+01 6.063690346750313410e-03
-2.754100000000107684e+00 -1.807120000000031723e+01 6.394576074729982525e-03
-2.636899999999968713e+00 -1.807120000000031723e+01 6.187772494742688895e-03
-2.480599999999867578e+00 -1.807120000000031723e+01 6.156751957744594807e-03
-2.363399999999728607e+00 -1.807120000000031723e+01 5.908587661759842971e-03
-2.207199999999829743e+00 -1.807120000000031723e+01 5.980968914755396132e-03
-2.050899999999728607e+00 -1.807120000000031723e+01 5.753484976769373399e-03
-1.894699999999829743e+00 -1.807120000000031723e+01 5.298517100797327933e-03
-1.777499999999690772e+00 -1.807120000000031723e+01 5.670763544774456121e-03
-1.621200000000044383e+00 -1.807120000000031723e+01 5.422599248789704285e-03
-1.504100000000107684e+00 -1.807120000000031723e+01 5.753484976769373399e-03
-1.347800000000006548e+00 -1.807120000000031723e+01 5.949948377757302044e-03
-1.191600000000107684e+00 -1.807120000000031723e+01 5.763825155768738384e-03
-1.035300000000006548e+00 -1.807120000000031723e+01 5.277836742798598831e-03
-9.180999999998675776e-01 -1.807120000000031723e+01 5.102053699809399288e-03
-7.618999999999687134e-01 -1.807120000000031723e+01 5.267496563799233845e-03
-6.055999999998675776e-01 -1.807120000000031723e+01 5.463959964787162490e-03
-4.883999999997286068e-01 -1.807120000000031723e+01 5.091713520810035171e-03
-3.321999999998297426e-01 -1.807120000000031723e+01 5.515660859783985681e-03
-1.758999999997286068e-01 -1.807120000000031723e+01 5.040012625813211113e-03
-5.870000000004438334e-02 -1.807120000000031723e+01 5.060692983811940215e-03
9.750000000030922820e-02 -1.807120000000031723e+01 4.843549224825282468e-03
2.537999999999556167e-01 -1.807120000000031723e+01 4.967631372817658819e-03
3.708999999998923158e-01 -1.807120000000031723e+01 5.236476026801139758e-03
5.271999999999934516e-01 -1.807120000000031723e+01 4.822868866826553365e-03
6.833999999998923158e-01 -1.807120000000031723e+01 4.419601885851331957e-03
8.396999999999934516e-01 -1.807120000000031723e+01 5.277836742798598831e-03
9.569000000001324224e-01 -1.807120000000031723e+01 4.481642959847519266e-03
1.113100000000031287e+00 -1.807120000000031723e+01 4.605725107839895617e-03
1.230300000000170257e+00 -1.807120000000031723e+01 4.760827792830366056e-03
1.386600000000271393e+00 -1.807120000000031723e+01 4.574704570841801529e-03
1.542800000000170257e+00 -1.807120000000031723e+01 4.192117947865309224e-03
1.699100000000271393e+00 -1.807120000000031723e+01 4.223138484863402445e-03
1.816299999999955617e+00 -1.807120000000031723e+01 4.481642959847519266e-03
1.972500000000309228e+00 -1.807120000000031723e+01 4.812528687827189247e-03
2.128700000000208092e+00 -1.807120000000031723e+01 4.161097410867214269e-03
2.245899999999892316e+00 -1.807120000000031723e+01 4.099056336871026961e-03
2.402199999999993452e+00 -1.807120000000031723e+01 4.068035799872932873e-03
2.519400000000132422e+00 -1.807120000000031723e+01 4.450622422849425178e-03
2.675600000000031287e+00 -1.807120000000031723e+01 4.523003675844978339e-03
2.831900000000132422e+00 -1.807120000000031723e+01 4.678106360835447911e-03
2.988100000000031287e+00 -1.807120000000031723e+01 4.491983138846883383e-03
3.105300000000170257e+00 -1.807120000000031723e+01 4.254159021861497400e-03
3.261600000000271393e+00 -1.807120000000031723e+01 4.367900990854507899e-03
3.417800000000170257e+00 -1.807120000000031723e+01 4.336880453856413811e-03
3.535000000000309228e+00 -1.807120000000031723e+01 4.285179558859590621e-03
3.691299999999955617e+00 -1.807120000000031723e+01 4.512663496845613353e-03
3.847500000000309228e+00 -1.807120000000031723e+01 4.212798305864038327e-03
3.964699999999993452e+00 -1.807120000000031723e+01 4.429942064850696075e-03
4.120899999999892316e+00 -1.807120000000031723e+01 4.223138484863402445e-03
4.277199999999993452e+00 -1.807120000000031723e+01 4.357560811855143781e-03
4.394400000000132422e+00 -1.807120000000031723e+01 4.616065286839259735e-03
4.550600000000031287e+00 -1.807120000000031723e+01 4.605725107839895617e-03
4.706900000000132422e+00 -1.807120000000031723e+01 4.698786718834177881e-03
4.824100000000271393e+00 -1.807120000000031723e+01 4.791848329828459277e-03
4.980300000000170257e+00 -1.807120000000031723e+01 4.864229582824012438e-03
5.136600000000271393e+00 -1.807120000000031723e+01 4.760827792830366056e-03
5.292800000000170257e+00 -1.807120000000031723e+01 4.099056336871026961e-03
5.410000000000309228e+00 -1.807120000000031723e+01 4.740147434831636086e-03
5.566200000000208092e+00 -1.807120000000031723e+01 4.729807255832271101e-03
5.722500000000309228e+00 -1.807120000000031723e+01 4.988311730816388789e-03
5.839699999999993452e+00 -1.807120000000031723e+01 4.977971551817023804e-03
5.995899999999892316e+00 -1.807120000000031723e+01 4.926270656820200614e-03
6.152199999999993452e+00 -1.807120000000031723e+01 5.339877816794786139e-03
6.269400000000132422e+00 -1.807120000000031723e+01 5.494980501785256578e-03
6.425600000000031287e+00 -1.807120000000031723e+01 4.822868866826553365e-03
6.581900000000132422e+00 -1.807120000000031723e+01 5.660423365775092003e-03
6.699100000000271393e+00 -1.807120000000031723e+01 5.712124260771914326e-03
6.855300000000170257e+00 -1.807120000000031723e+01 5.867226945762384765e-03
7.011600000000271393e+00 -1.807120000000031723e+01 5.195115310803681552e-03
7.128799999999955617e+00 -1.807120000000031723e+01 5.164094773805586597e-03
7.285000000000309228e+00 -1.807120000000031723e+01 5.877567124761748883e-03
7.441200000000208092e+00 -1.807120000000031723e+01 5.639743007776362033e-03
7.558399999999892316e+00 -1.807120000000031723e+01 6.063690346750313410e-03
7.714699999999993452e+00 -1.807120000000031723e+01 6.022329630752854338e-03
7.870899999999892316e+00 -1.807120000000031723e+01 6.063690346750313410e-03
7.988100000000031287e+00 -1.807120000000031723e+01 5.608722470778267945e-03
8.144400000000132422e+00 -1.807120000000031723e+01 5.939608198757937059e-03
8.300600000000031287e+00 -1.807120000000031723e+01 6.001649272754125235e-03
8.417800000000170257e+00 -1.807120000000031723e+01 5.732804618770643429e-03
8.574100000000271393e+00 -1.807120000000031723e+01 5.794845692766831605e-03
8.730300000000170257e+00 -1.807120000000031723e+01 6.187772494742688895e-03
8.886600000000271393e+00 -1.807120000000031723e+01 6.353215358732524319e-03
9.003799999999955617e+00 -1.807120000000031723e+01 6.001649272754125235e-03
9.160000000000309228e+00 -1.807120000000031723e+01 6.053350167750948425e-03
9.316200000000208092e+00 -1.807120000000031723e+01 6.601379654717275287e-03
9.433399999999892316e+00 -1.807120000000031723e+01 5.887907303761113868e-03
9.589699999999993452e+00 -1.807120000000031723e+01 6.291174284736336143e-03
9.745899999999892316e+00 -1.807120000000031723e+01 6.146411778745229822e-03
9.863100000000031287e+00 -1.807120000000031723e+01 6.446276969726805715e-03
1.001940000000013242e+01 -1.807120000000031723e+01 5.494980501785256578e-03
1.017560000000003129e+01 -1.807120000000031723e+01 5.815526050765561575e-03
1.029280000000017026e+01 -1.807120000000031723e+01 6.167092136743959792e-03
1.044910000000027139e+01 -1.807120000000031723e+01 6.022329630752854338e-03
1.060530000000017026e+01 -1.807120000000031723e+01 6.291174284736336143e-03
1.072250000000030923e+01 -1.807120000000031723e+01 5.567361754780808872e-03
1.087870000000020809e+01 -1.807120000000031723e+01 5.898247482760477986e-03
1.103500000000030923e+01 -1.807120000000031723e+01 6.177432315743324777e-03
1.115219999999999345e+01 -1.807120000000031723e+01 6.249813568738877070e-03
1.130839999999989232e+01 -1.807120000000031723e+01 6.063690346750313410e-03
1.146469999999999345e+01 -1.807120000000031723e+01 5.867226945762384765e-03
1.158190000000013242e+01 -1.807120000000031723e+01 6.187772494742688895e-03
1.173810000000003129e+01 -1.807120000000031723e+01 6.094710883748406631e-03
1.189440000000013242e+01 -1.807120000000031723e+01 6.094710883748406631e-03
1.205060000000003129e+01 -1.807120000000031723e+01 6.208452852741417997e-03
1.216780000000017026e+01 -1.807120000000031723e+01 6.446276969726805715e-03
1.232410000000027139e+01 -1.807120000000031723e+01 6.156751957744594807e-03
1.248030000000017026e+01 -1.807120000000031723e+01 5.970628735756031147e-03
1.259750000000030923e+01 -1.807120000000031723e+01 5.991309093754760250e-03
1.275370000000020809e+01 -1.807120000000031723e+01 5.784505513767466620e-03
1.291000000000030923e+01 -1.807120000000031723e+01 6.022329630752854338e-03
1.302719999999999345e+01 -1.807120000000031723e+01 6.177432315743324777e-03
1.318339999999989232e+01 -1.807120000000031723e+01 6.022329630752854338e-03
1.333969999999999345e+01 -1.807120000000031723e+01 5.836206408764290678e-03
1.345690000000013242e+01 -1.807120000000031723e+01 5.691443902773185223e-03
1.361310000000003129e+01 -1.807120000000031723e+01 5.939608198757937059e-03
1.376940000000013242e+01 -1.807120000000031723e+01 6.456617148726169833e-03
1.388660000000027139e+01 -1.807120000000031723e+01 6.053350167750948425e-03
1.404280000000017026e+01 -1.807120000000031723e+01 6.332535000733794349e-03
1.419910000000027139e+01 -1.807120000000031723e+01 6.032669809752219323e-03
1.431620000000020809e+01 -1.807120000000031723e+01 5.877567124761748883e-03
1.447250000000030923e+01 -1.807120000000031723e+01 6.249813568738877070e-03
1.462870000000020809e+01 -1.807120000000031723e+01 6.115391241747136601e-03
1.474589999999989232e+01 -1.807120000000031723e+01 6.125731420746500719e-03
1.490219999999999345e+01 -1.807120000000031723e+01 6.342875179733158467e-03
1.505839999999989232e+01 -1.807120000000031723e+01 6.063690346750313410e-03
1.521469999999999345e+01 -1.807120000000031723e+01 5.877567124761748883e-03
1.533190000000013242e+01 -1.807120000000031723e+01 6.022329630752854338e-03
1.548810000000003129e+01 -1.807120000000031723e+01 6.146411778745229822e-03
1.564440000000013242e+01 -1.807120000000031723e+01 6.280834105736970291e-03
1.576160000000027139e+01 -1.807120000000031723e+01 5.960288556756666162e-03
1.591780000000017026e+01 -1.807120000000031723e+01 6.001649272754125235e-03
-7.089999999999690772e+00 -1.752440000000024156e+01 1.617638540812895570e-02
-6.933700000000044383e+00 -1.752440000000024156e+01 1.568005681615945029e-02
-6.816600000000107684e+00 -1.752440000000024156e+01 1.432549336724268062e-02
-6.660300000000006548e+00 -1.752440000000024156e+01 1.394290674426618658e-02
-6.504100000000107684e+00 -1.752440000000024156e+01 1.371542280628016384e-02
-6.386899999999968713e+00 -1.752440000000024156e+01 1.281582723333543963e-02
-6.230599999999867578e+00 -1.752440000000024156e+01 1.207133434538118326e-02
-6.074399999999968713e+00 -1.752440000000024156e+01 1.210235488237927648e-02
-5.918099999999867578e+00 -1.752440000000024156e+01 1.121309948843391552e-02
-5.800899999999728607e+00 -1.752440000000024156e+01 1.101663608744598774e-02
-5.644699999999829743e+00 -1.752440000000024156e+01 1.146126378441866822e-02
-5.527499999999690772e+00 -1.752440000000024156e+01 1.053064767447584905e-02
-5.371299999999791908e+00 -1.752440000000024156e+01 1.052030749547648407e-02
-5.214999999999690772e+00 -1.752440000000024156e+01 1.047894677947902586e-02
-5.058700000000044383e+00 -1.752440000000024156e+01 9.724113712525404504e-03
-4.941600000000107684e+00 -1.752440000000024156e+01 9.817175323519685901e-03
-4.785300000000006548e+00 -1.752440000000024156e+01 9.434588700543193596e-03
-4.629100000000107684e+00 -1.752440000000024156e+01 8.566013664596562605e-03
-4.511899999999968713e+00 -1.752440000000024156e+01 8.772817244583855367e-03
-4.355599999999867578e+00 -1.752440000000024156e+01 8.586694022595290840e-03
-4.199399999999968713e+00 -1.752440000000024156e+01 8.152406504621975344e-03
-4.082199999999829743e+00 -1.752440000000024156e+01 7.728459165648023967e-03
-3.925899999999728607e+00 -1.752440000000024156e+01 8.173086862620703580e-03
-3.769699999999829743e+00 -1.752440000000024156e+01 7.480294869663272131e-03
-3.652499999999690772e+00 -1.752440000000024156e+01 7.573356480657553527e-03
-3.496200000000044383e+00 -1.752440000000024156e+01 7.811180597642941245e-03
-3.339999999999690772e+00 -1.752440000000024156e+01 7.263151110676614383e-03
-3.222800000000006548e+00 -1.752440000000024156e+01 7.304511826674072589e-03
-3.066600000000107684e+00 -1.752440000000024156e+01 7.459614511664543028e-03
-2.910300000000006548e+00 -1.752440000000024156e+01 6.870224308700757093e-03
-2.754100000000107684e+00 -1.752440000000024156e+01 6.963285919695038489e-03
-2.636899999999968713e+00 -1.752440000000024156e+01 6.859884129701392108e-03
-2.480599999999867578e+00 -1.752440000000024156e+01 6.839203771702663005e-03
-2.363399999999728607e+00 -1.752440000000024156e+01 6.932265382696944402e-03
-2.207199999999829743e+00 -1.752440000000024156e+01 6.735801981709015757e-03
-2.050899999999728607e+00 -1.752440000000024156e+01 6.373895716731253422e-03
-1.894699999999829743e+00 -1.752440000000024156e+01 6.663420728713463463e-03
-1.777499999999690772e+00 -1.752440000000024156e+01 6.084370704749042513e-03
-1.621200000000044383e+00 -1.752440000000024156e+01 6.487637685724264788e-03
-1.504100000000107684e+00 -1.752440000000024156e+01 6.187772494742688895e-03
-1.347800000000006548e+00 -1.752440000000024156e+01 6.580699296718546185e-03
-1.191600000000107684e+00 -1.752440000000024156e+01 6.094710883748406631e-03
-1.035300000000006548e+00 -1.752440000000024156e+01 6.249813568738877070e-03
-9.180999999998675776e-01 -1.752440000000024156e+01 6.611719833716641140e-03
-7.618999999999687134e-01 -1.752440000000024156e+01 5.918927840759207956e-03
-6.055999999998675776e-01 -1.752440000000024156e+01 5.887907303761113868e-03
-4.883999999997286068e-01 -1.752440000000024156e+01 5.949948377757302044e-03
-3.321999999998297426e-01 -1.752440000000024156e+01 5.526001038783350666e-03
-1.758999999997286068e-01 -1.752440000000024156e+01 5.722464439771278444e-03
-5.870000000004438334e-02 -1.752440000000024156e+01 5.164094773805586597e-03
9.750000000030922820e-02 -1.752440000000024156e+01 5.608722470778267945e-03
2.537999999999556167e-01 -1.752440000000024156e+01 5.670763544774456121e-03
3.708999999998923158e-01 -1.752440000000024156e+01 5.401918890790974315e-03
5.271999999999934516e-01 -1.752440000000024156e+01 4.915930477820835628e-03
6.833999999998923158e-01 -1.752440000000024156e+01 5.484640322785892461e-03
8.396999999999934516e-01 -1.752440000000024156e+01 5.432939427789068403e-03
9.569000000001324224e-01 -1.752440000000024156e+01 4.853889403824647453e-03
1.113100000000031287e+00 -1.752440000000024156e+01 5.164094773805586597e-03
1.230300000000170257e+00 -1.752440000000024156e+01 5.153754594806223346e-03
1.386600000000271393e+00 -1.752440000000024156e+01 4.864229582824012438e-03
1.542800000000170257e+00 -1.752440000000024156e+01 4.605725107839895617e-03
1.699100000000271393e+00 -1.752440000000024156e+01 4.616065286839259735e-03
1.816299999999955617e+00 -1.752440000000024156e+01 5.029672446813846995e-03
1.972500000000309228e+00 -1.752440000000024156e+01 4.791848329828459277e-03
2.128700000000208092e+00 -1.752440000000024156e+01 4.554024212843071559e-03
2.245899999999892316e+00 -1.752440000000024156e+01 4.698786718834177881e-03
2.402199999999993452e+00 -1.752440000000024156e+01 4.760827792830366056e-03
2.519400000000132422e+00 -1.752440000000024156e+01 4.409261706851966972e-03
2.675600000000031287e+00 -1.752440000000024156e+01 4.698786718834177881e-03
2.831900000000132422e+00 -1.752440000000024156e+01 4.192117947865309224e-03
2.988100000000031287e+00 -1.752440000000024156e+01 4.833209045825917483e-03
3.105300000000170257e+00 -1.752440000000024156e+01 4.554024212843071559e-03
3.261600000000271393e+00 -1.752440000000024156e+01 4.564364391842436544e-03
3.417800000000170257e+00 -1.752440000000024156e+01 4.305859916858320591e-03
3.535000000000309228e+00 -1.752440000000024156e+01 3.954293830879921506e-03
3.691299999999955617e+00 -1.752440000000024156e+01 4.471302780848155148e-03
3.847500000000309228e+00 -1.752440000000024156e+01 4.429942064850696075e-03
3.964699999999993452e+00 -1.752440000000024156e+01 4.595384928840530632e-03
4.120899999999892316e+00 -1.752440000000024156e+01 4.564364391842436544e-03
4.277199999999993452e+00 -1.752440000000024156e+01 4.285179558859590621e-03
4.394400000000132422e+00 -1.752440000000024156e+01 4.264499200860861518e-03
4.550600000000031287e+00 -1.752440000000024156e+01 4.409261706851966972e-03
4.706900000000132422e+00 -1.752440000000024156e+01 4.554024212843071559e-03
4.824100000000271393e+00 -1.752440000000024156e+01 4.740147434831636086e-03
4.980300000000170257e+00 -1.752440000000024156e+01 5.091713520810035171e-03
5.136600000000271393e+00 -1.752440000000024156e+01 4.316200095857684708e-03
5.292800000000170257e+00 -1.752440000000024156e+01 5.133074236807493376e-03
5.410000000000309228e+00 -1.752440000000024156e+01 4.740147434831636086e-03
5.566200000000208092e+00 -1.752440000000024156e+01 5.091713520810035171e-03
5.722500000000309228e+00 -1.752440000000024156e+01 5.494980501785256578e-03
5.839699999999993452e+00 -1.752440000000024156e+01 5.112393878808764273e-03
5.995899999999892316e+00 -1.752440000000024156e+01 4.977971551817023804e-03
6.152199999999993452e+00 -1.752440000000024156e+01 4.709126897833541998e-03
6.269400000000132422e+00 -1.752440000000024156e+01 5.567361754780808872e-03
6.425600000000031287e+00 -1.752440000000024156e+01 5.143414415806858361e-03
6.581900000000132422e+00 -1.752440000000024156e+01 5.112393878808764273e-03
6.699100000000271393e+00 -1.752440000000024156e+01 5.019332267814482010e-03
6.855300000000170257e+00 -1.752440000000024156e+01 5.588042112779538842e-03
7.011600000000271393e+00 -1.752440000000024156e+01 5.174434952804951582e-03
7.128799999999955617e+00 -1.752440000000024156e+01 5.629402828776997048e-03
7.285000000000309228e+00 -1.752440000000024156e+01 5.846546587763654795e-03
7.441200000000208092e+00 -1.752440000000024156e+01 6.032669809752219323e-03
7.558399999999892316e+00 -1.752440000000024156e+01 6.477297506724898936e-03
7.714699999999993452e+00 -1.752440000000024156e+01 6.032669809752219323e-03
7.870899999999892316e+00 -1.752440000000024156e+01 5.939608198757937059e-03
7.988100000000031287e+00 -1.752440000000024156e+01 6.249813568738877070e-03
8.144400000000132422e+00 -1.752440000000024156e+01 6.425596611728076613e-03
8.300600000000031287e+00 -1.752440000000024156e+01 6.394576074729982525e-03
8.417800000000170257e+00 -1.752440000000024156e+01 6.580699296718546185e-03
8.574100000000271393e+00 -1.752440000000024156e+01 6.404916253729346642e-03
8.730300000000170257e+00 -1.752440000000024156e+01 7.304511826674072589e-03
8.886600000000271393e+00 -1.752440000000024156e+01 6.198112673742053880e-03
9.003799999999955617e+00 -1.752440000000024156e+01 6.818523413703933903e-03
9.160000000000309228e+00 -1.752440000000024156e+01 6.746142160708381609e-03
9.316200000000208092e+00 -1.752440000000024156e+01 6.560018938719817082e-03
9.433399999999892316e+00 -1.752440000000024156e+01 6.487637685724264788e-03
9.589699999999993452e+00 -1.752440000000024156e+01 6.497977864723628906e-03
9.745899999999892316e+00 -1.752440000000024156e+01 6.622060012716005258e-03
9.863100000000031287e+00 -1.752440000000024156e+01 6.508318043722993891e-03
1.001940000000013242e+01 -1.752440000000024156e+01 6.497977864723628906e-03
1.017560000000003129e+01 -1.752440000000024156e+01 6.539338580721087112e-03
1.029280000000017026e+01 -1.752440000000024156e+01 6.022329630752854338e-03
1.044910000000027139e+01 -1.752440000000024156e+01 6.270493926737606173e-03
1.060530000000017026e+01 -1.752440000000024156e+01 6.746142160708381609e-03
1.072250000000030923e+01 -1.752440000000024156e+01 6.560018938719817082e-03
1.087870000000020809e+01 -1.752440000000024156e+01 6.384235895730617540e-03
1.103500000000030923e+01 -1.752440000000024156e+01 6.425596611728076613e-03
1.115219999999999345e+01 -1.752440000000024156e+01 7.170089499682332120e-03
1.130839999999989232e+01 -1.752440000000024156e+01 6.270493926737606173e-03
1.146469999999999345e+01 -1.752440000000024156e+01 6.094710883748406631e-03
1.158190000000013242e+01 -1.752440000000024156e+01 6.570359117719182067e-03
1.173810000000003129e+01 -1.752440000000024156e+01 6.146411778745229822e-03
1.189440000000013242e+01 -1.752440000000024156e+01 6.570359117719182067e-03
1.205060000000003129e+01 -1.752440000000024156e+01 6.570359117719182067e-03
1.216780000000017026e+01 -1.752440000000024156e+01 6.260153747738242055e-03
1.232410000000027139e+01 -1.752440000000024156e+01 6.353215358732524319e-03
1.248030000000017026e+01 -1.752440000000024156e+01 6.198112673742053880e-03
1.259750000000030923e+01 -1.752440000000024156e+01 6.032669809752219323e-03
1.275370000000020809e+01 -1.752440000000024156e+01 6.270493926737606173e-03
1.291000000000030923e+01 -1.752440000000024156e+01 6.694441265711557551e-03
1.302719999999999345e+01 -1.752440000000024156e+01 6.849543950702027123e-03
1.318339999999989232e+01 -1.752440000000024156e+01 7.025326993691226665e-03
1.333969999999999345e+01 -1.752440000000024156e+01 6.539338580721087112e-03
1.345690000000013242e+01 -1.752440000000024156e+01 6.156751957744594807e-03
1.361310000000003129e+01 -1.752440000000024156e+01 6.084370704749042513e-03
1.376940000000013242e+01 -1.752440000000024156e+01 6.508318043722993891e-03
1.388660000000027139e+01 -1.752440000000024156e+01 6.601379654717275287e-03
1.404280000000017026e+01 -1.752440000000024156e+01 6.177432315743324777e-03
1.419910000000027139e+01 -1.752440000000024156e+01 6.725461802709651639e-03
1.431620000000020809e+01 -1.752440000000024156e+01 6.270493926737606173e-03
1.447250000000030923e+01 -1.752440000000024156e+01 6.425596611728076613e-03
1.462870000000020809e+01 -1.752440000000024156e+01 7.273491289675979368e-03
1.474589999999989232e+01 -1.752440000000024156e+01 6.549678759720452964e-03
1.490219999999999345e+01 -1.752440000000024156e+01 6.890904666699486196e-03
1.505839999999989232e+01 -1.752440000000024156e+01 6.797843055705203932e-03
1.521469999999999345e+01 -1.752440000000024156e+01 6.508318043722993891e-03
1.533190000000013242e+01 -1.752440000000024156e+01 6.787502876705838947e-03
1.548810000000003129e+01 -1.752440000000024156e+01 6.673760907712827581e-03
1.564440000000013242e+01 -1.752440000000024156e+01 6.342875179733158467e-03
1.576160000000027139e+01 -1.752440000000024156e+01 6.487637685724264788e-03
1.591780000000017026e+01 -1.752440000000024156e+01 6.373895716731253422e-03
-7.089999999999690772e+00 -1.705560000000014043e+01 1.984714895290341091e-02
-6.933700000000044383e+00 -1.705560000000014043e+01 1.998157127989515225e-02
-6.816600000000107684e+00 -1.705560000000014043e+01 1.870972926297329725e-02
-6.660300000000006548e+00 -1.705560000000014043e+01 1.812033906000951045e-02
-6.504100000000107684e+00 -1.705560000000014043e+01 1.759298993104191355e-02
-6.386899999999968713e+00 -1.705560000000014043e+01 1.539053180417723939e-02
-6.230599999999867578e+00 -1.705560000000014043e+01 1.568005681615945029e-02
-6.074399999999968713e+00 -1.705560000000014043e+01 1.512168715019375845e-02
-5.918099999999867578e+00 -1.705560000000014043e+01 1.437719426223950207e-02
-5.800899999999728607e+00 -1.705560000000014043e+01 1.325011475130875513e-02
-5.644699999999829743e+00 -1.705560000000014043e+01 1.339487725729985972e-02
-5.527499999999690772e+00 -1.705560000000014043e+01 1.283650759133416787e-02
-5.371299999999791908e+00 -1.705560000000014043e+01 1.197827273438690186e-02
-5.214999999999690772e+00 -1.705560000000014043e+01 1.247460132635640553e-02
-5.058700000000044383e+00 -1.705560000000014043e+01 1.130616109942819691e-02
-4.941600000000107684e+00 -1.705560000000014043e+01 1.104765662444408270e-02
-4.785300000000006548e+00 -1.705560000000014043e+01 1.116139859343709233e-02
-4.629100000000107684e+00 -1.705560000000014043e+01 1.073745125446314008e-02
-4.511899999999968713e+00 -1.705560000000014043e+01 9.941257471512062252e-03
-4.355599999999867578e+00 -1.705560000000014043e+01 1.042724588448220094e-02
-4.199399999999968713e+00 -1.705560000000014043e+01 9.506969953538745022e-03
-4.082199999999829743e+00 -1.705560000000014043e+01 9.269145836553359039e-03
-3.925899999999728607e+00 -1.705560000000014043e+01 8.669415454590208986e-03
-3.769699999999829743e+00 -1.705560000000014043e+01 9.403568163545098640e-03
-3.652499999999690772e+00 -1.705560000000014043e+01 8.721116349587030442e-03
-3.496200000000044383e+00 -1.705560000000014043e+01 8.628054738592749046e-03
-3.339999999999690772e+00 -1.705560000000014043e+01 8.989961003570513115e-03
-3.222800000000006548e+00 -1.705560000000014043e+01 7.945602924634680847e-03
-3.066600000000107684e+00 -1.705560000000014043e+01 8.038664535628963978e-03
-2.910300000000006548e+00 -1.705560000000014043e+01 8.317849368611809902e-03
-2.754100000000107684e+00 -1.705560000000014043e+01 7.966283282633410817e-03
-2.636899999999968713e+00 -1.705560000000014043e+01 7.924922566635952612e-03
-2.480599999999867578e+00 -1.705560000000014043e+01 7.625057375654377585e-03
-2.363399999999728607e+00 -1.705560000000014043e+01 7.676758270651200776e-03
-2.207199999999829743e+00 -1.705560000000014043e+01 7.821520776642304495e-03
-2.050899999999728607e+00 -1.705560000000014043e+01 7.325192184672802559e-03
-1.894699999999829743e+00 -1.705560000000014043e+01 6.808183234704568917e-03
-1.777499999999690772e+00 -1.705560000000014043e+01 7.221790394679155310e-03
-1.621200000000044383e+00 -1.705560000000014043e+01 6.622060012716005258e-03
-1.504100000000107684e+00 -1.705560000000014043e+01 7.490635048662636249e-03
-1.347800000000006548e+00 -1.705560000000014043e+01 6.766822518707110712e-03
-1.191600000000107684e+00 -1.705560000000014043e+01 7.552676122658824424e-03
-1.035300000000006548e+00 -1.705560000000014043e+01 6.394576074729982525e-03
-9.180999999998675776e-01 -1.705560000000014043e+01 6.487637685724264788e-03
-7.618999999999687134e-01 -1.705560000000014043e+01 6.725461802709651639e-03
-6.055999999998675776e-01 -1.705560000000014043e+01 6.756482339707745727e-03
-4.883999999997286068e-01 -1.705560000000014043e+01 6.653080549714098478e-03
-3.321999999998297426e-01 -1.705560000000014043e+01 6.446276969726805715e-03
-1.758999999997286068e-01 -1.705560000000014043e+01 6.508318043722993891e-03
-5.870000000004438334e-02 -1.705560000000014043e+01 5.794845692766831605e-03
9.750000000030922820e-02 -1.705560000000014043e+01 6.094710883748406631e-03
2.537999999999556167e-01 -1.705560000000014043e+01 5.960288556756666162e-03
3.708999999998923158e-01 -1.705560000000014043e+01 5.722464439771278444e-03
5.271999999999934516e-01 -1.705560000000014043e+01 5.453619785787797505e-03
6.833999999998923158e-01 -1.705560000000014043e+01 5.732804618770643429e-03
8.396999999999934516e-01 -1.705560000000014043e+01 5.608722470778267945e-03
9.569000000001324224e-01 -1.705560000000014043e+01 5.277836742798598831e-03
1.113100000000031287e+00 -1.705560000000014043e+01 5.370898353792881094e-03
1.230300000000170257e+00 -1.705560000000014043e+01 5.040012625813211113e-03
1.386600000000271393e+00 -1.705560000000014043e+01 5.650083186775727018e-03
1.542800000000170257e+00 -1.705560000000014043e+01 5.577701933780173857e-03
1.699100000000271393e+00 -1.705560000000014043e+01 4.957291193818293834e-03
1.816299999999955617e+00 -1.705560000000014043e+01 5.050352804812576098e-03
1.972500000000309228e+00 -1.705560000000014043e+01 4.626405465838624720e-03
2.128700000000208092e+00 -1.705560000000014043e+01 4.926270656820200614e-03
2.245899999999892316e+00 -1.705560000000014043e+01 4.585044749841166514e-03
2.402199999999993452e+00 -1.705560000000014043e+01 4.750487613831001071e-03
2.519400000000132422e+00 -1.705560000000014043e+01 5.122734057808128391e-03
2.675600000000031287e+00 -1.705560000000014043e+01 4.564364391842436544e-03
2.831900000000132422e+00 -1.705560000000014043e+01 4.502323317846248368e-03
2.988100000000031287e+00 -1.705560000000014043e+01 4.347220632855778796e-03
3.105300000000170257e+00 -1.705560000000014043e+01 4.357560811855143781e-03
3.261600000000271393e+00 -1.705560000000014043e+01 4.440282243850061060e-03
3.417800000000170257e+00 -1.705560000000014043e+01 4.543684033843707441e-03
3.535000000000309228e+00 -1.705560000000014043e+01 4.771167971829730174e-03
3.691299999999955617e+00 -1.705560000000014043e+01 4.409261706851966972e-03
3.847500000000309228e+00 -1.705560000000014043e+01 4.564364391842436544e-03
3.964699999999993452e+00 -1.705560000000014043e+01 4.833209045825917483e-03
4.120899999999892316e+00 -1.705560000000014043e+01 4.709126897833541998e-03
4.277199999999993452e+00 -1.705560000000014043e+01 4.585044749841166514e-03
4.394400000000132422e+00 -1.705560000000014043e+01 5.071033162811305200e-03
4.550600000000031287e+00 -1.705560000000014043e+01 4.781508150829094292e-03
4.706900000000132422e+00 -1.705560000000014043e+01 4.533343854844343324e-03
4.824100000000271393e+00 -1.705560000000014043e+01 4.574704570841801529e-03
4.980300000000170257e+00 -1.705560000000014043e+01 5.443279606788433388e-03
5.136600000000271393e+00 -1.705560000000014043e+01 4.884909940822740673e-03
5.292800000000170257e+00 -1.705560000000014043e+01 5.164094773805586597e-03
5.410000000000309228e+00 -1.705560000000014043e+01 5.164094773805586597e-03
5.566200000000208092e+00 -1.705560000000014043e+01 4.946951014818928849e-03
5.722500000000309228e+00 -1.705560000000014043e+01 5.050352804812576098e-03
5.839699999999993452e+00 -1.705560000000014043e+01 5.370898353792881094e-03
5.995899999999892316e+00 -1.705560000000014043e+01 5.432939427789068403e-03
6.152199999999993452e+00 -1.705560000000014043e+01 5.526001038783350666e-03
6.269400000000132422e+00 -1.705560000000014043e+01 5.370898353792881094e-03
6.425600000000031287e+00 -1.705560000000014043e+01 5.557021575781443887e-03
6.581900000000132422e+00 -1.705560000000014043e+01 5.050352804812576098e-03
6.699100000000271393e+00 -1.705560000000014043e+01 5.257156384799869728e-03
6.855300000000170257e+00 -1.705560000000014043e+01 5.960288556756666162e-03
7.011600000000271393e+00 -1.705560000000014043e+01 5.805185871766196590e-03
7.128799999999955617e+00 -1.705560000000014043e+01 5.784505513767466620e-03
7.285000000000309228e+00 -1.705560000000014043e+01 5.494980501785256578e-03
7.441200000000208092e+00 -1.705560000000014043e+01 6.384235895730617540e-03
7.558399999999892316e+00 -1.705560000000014043e+01 6.384235895730617540e-03
7.714699999999993452e+00 -1.705560000000014043e+01 6.404916253729346642e-03
7.870899999999892316e+00 -1.705560000000014043e+01 6.384235895730617540e-03
7.988100000000031287e+00 -1.705560000000014043e+01 7.201110036680426207e-03
8.144400000000132422e+00 -1.705560000000014043e+01 6.880564487700122078e-03
8.300600000000031287e+00 -1.705560000000014043e+01 6.301514463735700261e-03
8.417800000000170257e+00 -1.705560000000014043e+01 6.508318043722993891e-03
8.574100000000271393e+00 -1.705560000000014043e+01 6.673760907712827581e-03
8.730300000000170257e+00 -1.705560000000014043e+01 7.211450215679791192e-03
8.886600000000271393e+00 -1.705560000000014043e+01 7.170089499682332120e-03
9.003799999999955617e+00 -1.705560000000014043e+01 6.963285919695038489e-03
9.160000000000309228e+00 -1.705560000000014043e+01 6.994306456693132577e-03
9.316200000000208092e+00 -1.705560000000014043e+01 6.994306456693132577e-03
9.433399999999892316e+00 -1.705560000000014043e+01 7.025326993691226665e-03
9.589699999999993452e+00 -1.705560000000014043e+01 7.159749320682967134e-03
9.745899999999892316e+00 -1.705560000000014043e+01 6.818523413703933903e-03
9.863100000000031287e+00 -1.705560000000014043e+01 7.273491289675979368e-03
1.001940000000013242e+01 -1.705560000000014043e+01 7.149409141683603017e-03
1.017560000000003129e+01 -1.705560000000014043e+01 6.849543950702027123e-03
1.029280000000017026e+01 -1.705560000000014043e+01 7.407913616667719837e-03
1.044910000000027139e+01 -1.705560000000014043e+01 6.684101086712193433e-03
1.060530000000017026e+01 -1.705560000000014043e+01 7.325192184672802559e-03
1.072250000000030923e+01 -1.705560000000014043e+01 6.766822518707110712e-03
1.087870000000020809e+01 -1.705560000000014043e+01 7.139068962684238032e-03
1.103500000000030923e+01 -1.705560000000014043e+01 6.508318043722993891e-03
1.115219999999999345e+01 -1.705560000000014043e+01 7.077027888688050723e-03
1.130839999999989232e+01 -1.705560000000014043e+01 6.704781444710922536e-03
1.146469999999999345e+01 -1.705560000000014043e+01 6.777162697706474830e-03
1.158190000000013242e+01 -1.705560000000014043e+01 6.808183234704568917e-03
1.173810000000003129e+01 -1.705560000000014043e+01 6.539338580721087112e-03
1.189440000000013242e+01 -1.705560000000014043e+01 6.570359117719182067e-03
1.205060000000003129e+01 -1.705560000000014043e+01 7.097708246686779826e-03
1.216780000000017026e+01 -1.705560000000014043e+01 7.263151110676614383e-03
1.232410000000027139e+01 -1.705560000000014043e+01 6.270493926737606173e-03
1.248030000000017026e+01 -1.705560000000014043e+01 6.591039475717911170e-03
1.259750000000030923e+01 -1.705560000000014043e+01 6.746142160708381609e-03
1.275370000000020809e+01 -1.705560000000014043e+01 7.056347530689320753e-03
1.291000000000030923e+01 -1.705560000000014043e+01 7.211450215679791192e-03
1.302719999999999345e+01 -1.705560000000014043e+01 7.025326993691226665e-03
1.318339999999989232e+01 -1.705560000000014043e+01 6.901244845698851181e-03
1.333969999999999345e+01 -1.705560000000014043e+01 6.684101086712193433e-03
1.345690000000013242e+01 -1.705560000000014043e+01 6.777162697706474830e-03
1.361310000000003129e+01 -1.705560000000014043e+01 7.304511826674072589e-03
1.376940000000013242e+01 -1.705560000000014043e+01 6.901244845698851181e-03
1.388660000000027139e+01 -1.705560000000014043e+01 7.025326993691226665e-03
1.404280000000017026e+01 -1.705560000000014043e+01 7.087368067687414841e-03
1.419910000000027139e+01 -1.705560000000014043e+01 6.787502876705838947e-03
1.431620000000020809e+01 -1.705560000000014043e+01 7.232130573678520295e-03
1.447250000000030923e+01 -1.705560000000014043e+01 7.542335943659460307e-03
1.462870000000020809e+01 -1.705560000000014043e+01 6.591039475717911170e-03
1.474589999999989232e+01 -1.705560000000014043e+01 6.952945740695674372e-03
1.490219999999999345e+01 -1.705560000000014043e+01 7.625057375654377585e-03
1.505839999999989232e+01 -1.705560000000014043e+01 6.746142160708381609e-03
1.521469999999999345e+01 -1.705560000000014043e+01 6.932265382696944402e-03
1.533190000000013242e+01 -1.705560000000014043e+01 6.663420728713463463e-03
1.548810000000003129e+01 -1.705560000000014043e+01 7.201110036680426207e-03
1.564440000000013242e+01 -1.705560000000014043e+01 7.728459165648023967e-03
1.576160000000027139e+01 -1.705560000000014043e+01 7.480294869663272131e-03
1.591780000000017026e+01 -1.705560000000014043e+01 7.459614511664543028e-03
-7.089999999999690772e+00 -1.650870000000031723e+01 2.460363129261115833e-02
-6.933700000000044383e+00 -1.650870000000031723e+01 2.450022950261750848e-02
-6.816600000000107684e+00 -1.650870000000031723e+01 2.283546068371979793e-02
-6.660300000000006548e+00 -1.650870000000031723e+01 2.335246963368803330e-02
-6.504100000000107684e+00 -1.650870000000031723e+01 2.033313736587354786e-02
-6.386899999999968713e+00 -1.650870000000031723e+01 2.049858022986338069e-02
-6.230599999999867578e+00 -1.650870000000031723e+01 2.033313736587354786e-02
-6.074399999999968713e+00 -1.650870000000031723e+01 1.940252125593073390e-02
-5.918099999999867578e+00 -1.650870000000031723e+01 1.844088460898981457e-02
-5.800899999999728607e+00 -1.650870000000031723e+01 1.766537118403746498e-02
-5.644699999999829743e+00 -1.650870000000031723e+01 1.734482563505716085e-02
-5.527499999999690772e+00 -1.650870000000031723e+01 1.654863185210608129e-02
-5.371299999999791908e+00 -1.650870000000031723e+01 1.570073717415818026e-02
-5.214999999999690772e+00 -1.650870000000031723e+01 1.610400415513340081e-02
-5.058700000000044383e+00 -1.650870000000031723e+01 1.388086567027000014e-02
-4.941600000000107684e+00 -1.650870000000031723e+01 1.350861922629287108e-02
-4.785300000000006548e+00 -1.650870000000031723e+01 1.349827904729350610e-02
-4.629100000000107684e+00 -1.650870000000031723e+01 1.219541649337355961e-02
-4.511899999999968713e+00 -1.650870000000031723e+01 1.312603260331637878e-02
-4.355599999999867578e+00 -1.650870000000031723e+01 1.217473613537482964e-02
-4.199399999999968713e+00 -1.650870000000031723e+01 1.184385040739516053e-02
-4.082199999999829743e+00 -1.650870000000031723e+01 1.133718163642629187e-02
-3.925899999999728607e+00 -1.650870000000031723e+01 1.076847179146123504e-02
-3.769699999999829743e+00 -1.650870000000031723e+01 1.084085304445678820e-02
-3.652499999999690772e+00 -1.650870000000031723e+01 1.095459501344979783e-02
-3.496200000000044383e+00 -1.650870000000031723e+01 1.006533961950443860e-02
-3.339999999999690772e+00 -1.650870000000031723e+01 9.951597650511427237e-03
-3.222800000000006548e+00 -1.650870000000031723e+01 1.029282355749045960e-02
-3.066600000000107684e+00 -1.650870000000031723e+01 9.506969953538745022e-03
-2.910300000000006548e+00 -1.650870000000031723e+01 9.031321719567971321e-03
-2.754100000000107684e+00 -1.650870000000031723e+01 8.493632411601009444e-03
-2.636899999999968713e+00 -1.650870000000031723e+01 9.569011027534934932e-03
-2.480599999999867578e+00 -1.650870000000031723e+01 9.031321719567971321e-03
-2.363399999999728607e+00 -1.650870000000031723e+01 8.493632411601009444e-03
-2.207199999999829743e+00 -1.650870000000031723e+01 8.286828831613714946e-03
-2.050899999999728607e+00 -1.650870000000031723e+01 8.162746683621340330e-03
-1.894699999999829743e+00 -1.650870000000031723e+01 8.483292232601646193e-03
-1.777499999999690772e+00 -1.650870000000031723e+01 8.369550263608633092e-03
-1.621200000000044383e+00 -1.650870000000031723e+01 7.935262745635317597e-03
-1.504100000000107684e+00 -1.650870000000031723e+01 8.100705609625152154e-03
-1.347800000000006548e+00 -1.650870000000031723e+01 8.038664535628963978e-03
-1.191600000000107684e+00 -1.650870000000031723e+01 7.097708246686779826e-03
-1.035300000000006548e+00 -1.650870000000031723e+01 7.604377017655648482e-03
-9.180999999998675776e-01 -1.650870000000031723e+01 6.983966277693767592e-03
-7.618999999999687134e-01 -1.650870000000031723e+01 7.180429678681696237e-03
-6.055999999998675776e-01 -1.650870000000031723e+01 7.263151110676614383e-03
-4.883999999997286068e-01 -1.650870000000031723e+01 7.707778807649293996e-03
-3.321999999998297426e-01 -1.650870000000031723e+01 7.242470752677884413e-03
-1.758999999997286068e-01 -1.650870000000031723e+01 6.849543950702027123e-03
-5.870000000004438334e-02 -1.650870000000031723e+01 6.828863592703298020e-03
9.750000000030922820e-02 -1.650870000000031723e+01 6.684101086712193433e-03
2.537999999999556167e-01 -1.650870000000031723e+01 6.859884129701392108e-03
3.708999999998923158e-01 -1.650870000000031723e+01 6.446276969726805715e-03
5.271999999999934516e-01 -1.650870000000031723e+01 6.301514463735700261e-03
6.833999999998923158e-01 -1.650870000000031723e+01 6.146411778745229822e-03
8.396999999999934516e-01 -1.650870000000031723e+01 6.435936790727441598e-03
9.569000000001324224e-01 -1.650870000000031723e+01 6.032669809752219323e-03
1.113100000000031287e+00 -1.650870000000031723e+01 6.022329630752854338e-03
1.230300000000170257e+00 -1.650870000000031723e+01 5.846546587763654795e-03
1.386600000000271393e+00 -1.650870000000031723e+01 5.422599248789704285e-03
1.542800000000170257e+00 -1.650870000000031723e+01 5.546681396782079769e-03
1.699100000000271393e+00 -1.650870000000031723e+01 5.939608198757937059e-03
1.816299999999955617e+00 -1.650870000000031723e+01 5.494980501785256578e-03
1.972500000000309228e+00 -1.650870000000031723e+01 5.608722470778267945e-03
2.128700000000208092e+00 -1.650870000000031723e+01 4.946951014818928849e-03
2.245899999999892316e+00 -1.650870000000031723e+01 5.246816205800504743e-03
2.402199999999993452e+00 -1.650870000000031723e+01 5.463959964787162490e-03
2.519400000000132422e+00 -1.650870000000031723e+01 5.339877816794786139e-03
2.675600000000031287e+00 -1.650870000000031723e+01 5.008992088815117025e-03
2.831900000000132422e+00 -1.650870000000031723e+01 5.143414415806858361e-03
2.988100000000031287e+00 -1.650870000000031723e+01 4.502323317846248368e-03
3.105300000000170257e+00 -1.650870000000031723e+01 5.339877816794786139e-03
3.261600000000271393e+00 -1.650870000000031723e+01 4.802188508827824262e-03
3.417800000000170257e+00 -1.650870000000031723e+01 4.905590298821470643e-03
3.535000000000309228e+00 -1.650870000000031723e+01 4.936610835819564731e-03
3.691299999999955617e+00 -1.650870000000031723e+01 4.388581348853237002e-03
3.847500000000309228e+00 -1.650870000000031723e+01 5.081373341810670186e-03
3.964699999999993452e+00 -1.650870000000031723e+01 4.802188508827824262e-03
4.120899999999892316e+00 -1.650870000000031723e+01 4.926270656820200614e-03
4.277199999999993452e+00 -1.650870000000031723e+01 5.557021575781443887e-03
4.394400000000132422e+00 -1.650870000000031723e+01 5.040012625813211113e-03
4.550600000000031287e+00 -1.650870000000031723e+01 4.864229582824012438e-03
4.706900000000132422e+00 -1.650870000000031723e+01 4.895250119822105658e-03
4.824100000000271393e+00 -1.650870000000031723e+01 4.936610835819564731e-03
4.980300000000170257e+00 -1.650870000000031723e+01 5.205455489803045670e-03
5.136600000000271393e+00 -1.650870000000031723e+01 5.288176921797962948e-03
5.292800000000170257e+00 -1.650870000000031723e+01 4.729807255832271101e-03
5.410000000000309228e+00 -1.650870000000031723e+01 5.494980501785256578e-03
5.566200000000208092e+00 -1.650870000000031723e+01 4.843549224825282468e-03
5.722500000000309228e+00 -1.650870000000031723e+01 5.432939427789068403e-03
5.839699999999993452e+00 -1.650870000000031723e+01 5.505320680784620696e-03
5.995899999999892316e+00 -1.650870000000031723e+01 5.257156384799869728e-03
6.152199999999993452e+00 -1.650870000000031723e+01 5.133074236807493376e-03
6.269400000000132422e+00 -1.650870000000031723e+01 5.567361754780808872e-03
6.425600000000031287e+00 -1.650870000000031723e+01 5.257156384799869728e-03
6.581900000000132422e+00 -1.650870000000031723e+01 5.918927840759207956e-03
6.699100000000271393e+00 -1.650870000000031723e+01 5.494980501785256578e-03
6.855300000000170257e+00 -1.650870000000031723e+01 6.177432315743324777e-03
7.011600000000271393e+00 -1.650870000000031723e+01 5.681103723773820238e-03
7.128799999999955617e+00 -1.650870000000031723e+01 6.239473389739512953e-03
7.285000000000309228e+00 -1.650870000000031723e+01 6.725461802709651639e-03
7.441200000000208092e+00 -1.650870000000031723e+01 5.929268019758572074e-03
7.558399999999892316e+00 -1.650870000000031723e+01 5.929268019758572074e-03
7.714699999999993452e+00 -1.650870000000031723e+01 6.229133210740147968e-03
7.870899999999892316e+00 -1.650870000000031723e+01 6.167092136743959792e-03
7.988100000000031287e+00 -1.650870000000031723e+01 6.622060012716005258e-03
8.144400000000132422e+00 -1.650870000000031723e+01 6.415256432728711627e-03
8.300600000000031287e+00 -1.650870000000031723e+01 6.756482339707745727e-03
8.417800000000170257e+00 -1.650870000000031723e+01 7.273491289675979368e-03
8.574100000000271393e+00 -1.650870000000031723e+01 7.283831468675343486e-03
8.730300000000170257e+00 -1.650870000000031723e+01 7.273491289675979368e-03
8.886600000000271393e+00 -1.650870000000031723e+01 7.469954690663908013e-03
9.003799999999955617e+00 -1.650870000000031723e+01 6.983966277693767592e-03
9.160000000000309228e+00 -1.650870000000031723e+01 7.139068962684238032e-03
9.316200000000208092e+00 -1.650870000000031723e+01 7.883561850638494406e-03
9.433399999999892316e+00 -1.650870000000031723e+01 7.376893079669624882e-03
9.589699999999993452e+00 -1.650870000000031723e+01 7.087368067687414841e-03
9.745899999999892316e+00 -1.650870000000031723e+01 7.831860955641669481e-03
9.863100000000031287e+00 -1.650870000000031723e+01 8.049004714628328963e-03
1.001940000000013242e+01 -1.650870000000031723e+01 8.162746683621340330e-03
1.017560000000003129e+01 -1.650870000000031723e+01 7.883561850638494406e-03
1.029280000000017026e+01 -1.650870000000031723e+01 7.687098449650564894e-03
1.044910000000027139e+01 -1.650870000000031723e+01 7.780160060644848025e-03
1.060530000000017026e+01 -1.650870000000031723e+01 7.480294869663272131e-03
1.072250000000030923e+01 -1.650870000000031723e+01 7.531995764660095322e-03
1.087870000000020809e+01 -1.650870000000031723e+01 7.128728783684873914e-03
1.103500000000030923e+01 -1.650870000000031723e+01 7.428593974666448940e-03
1.115219999999999345e+01 -1.650870000000031723e+01 7.263151110676614383e-03
1.130839999999989232e+01 -1.650870000000031723e+01 7.304511826674072589e-03
1.146469999999999345e+01 -1.650870000000031723e+01 7.697438628649929879e-03
1.158190000000013242e+01 -1.650870000000031723e+01 7.004646635692497562e-03
1.173810000000003129e+01 -1.650870000000031723e+01 7.180429678681696237e-03
1.189440000000013242e+01 -1.650870000000031723e+01 7.635397554653741703e-03
1.205060000000003129e+01 -1.650870000000031723e+01 7.780160060644848025e-03
1.216780000000017026e+01 -1.650870000000031723e+01 7.511315406661365351e-03
1.232410000000027139e+01 -1.650870000000031723e+01 7.666418091651835791e-03
1.248030000000017026e+01 -1.650870000000031723e+01 7.583696659656919380e-03
1.259750000000030923e+01 -1.650870000000031723e+01 7.666418091651835791e-03
1.275370000000020809e+01 -1.650870000000031723e+01 7.366552900670260765e-03
1.291000000000030923e+01 -1.650870000000031723e+01 7.211450215679791192e-03
1.302719999999999345e+01 -1.650870000000031723e+01 6.963285919695038489e-03
1.318339999999989232e+01 -1.650870000000031723e+01 7.459614511664543028e-03
1.333969999999999345e+01 -1.650870000000031723e+01 7.376893079669624882e-03
1.345690000000013242e+01 -1.650870000000031723e+01 7.511315406661365351e-03
1.361310000000003129e+01 -1.650870000000031723e+01 8.028324356629598993e-03
1.376940000000013242e+01 -1.650870000000031723e+01 7.728459165648023967e-03
1.388660000000027139e+01 -1.650870000000031723e+01 7.397573437668354852e-03
1.404280000000017026e+01 -1.650870000000031723e+01 7.635397554653741703e-03
1.419910000000027139e+01 -1.650870000000031723e+01 7.583696659656919380e-03
1.431620000000020809e+01 -1.650870000000031723e+01 7.397573437668354852e-03
1.447250000000030923e+01 -1.650870000000031723e+01 7.728459165648023967e-03
1.462870000000020809e+01 -1.650870000000031723e+01 7.387233258668990735e-03
1.474589999999989232e+01 -1.650870000000031723e+01 8.204107399618798535e-03
1.490219999999999345e+01 -1.650870000000031723e+01 7.852541313640399451e-03
1.505839999999989232e+01 -1.650870000000031723e+01 7.966283282633410817e-03
1.521469999999999345e+01 -1.650870000000031723e+01 8.059344893627692213e-03
1.533190000000013242e+01 -1.650870000000031723e+01 7.935262745635317597e-03
1.548810000000003129e+01 -1.650870000000031723e+01 7.252810931677249398e-03
1.564440000000013242e+01 -1.650870000000031723e+01 7.945602924634680847e-03
1.576160000000027139e+01 -1.650870000000031723e+01 7.769819881645482172e-03
1.591780000000017026e+01 -1.650870000000031723e+01 7.552676122658824424e-03
-7.089999999999690772e+00 -1.603999999999996362e+01 3.277237270210923981e-02
-6.933700000000044383e+00 -1.603999999999996362e+01 2.978406097129285279e-02
-6.816600000000107684e+00 -1.603999999999996362e+01 2.923603148432652593e-02
-6.660300000000006548e+00 -1.603999999999996362e+01 2.855357967036845773e-02
-6.504100000000107684e+00 -1.603999999999996362e+01 2.592717420452983479e-02
-6.386899999999968713e+00 -1.603999999999996362e+01 2.731275819044469422e-02
-6.230599999999867578e+00 -1.603999999999996362e+01 2.596853492052728779e-02
-6.074399999999968713e+00 -1.603999999999996362e+01 2.494485719959019243e-02
-5.918099999999867578e+00 -1.603999999999996362e+01 2.501723845258574386e-02
-5.800899999999728607e+00 -1.603999999999996362e+01 2.177042224678524263e-02
-5.644699999999829743e+00 -1.603999999999996362e+01 2.149123741380239150e-02
-5.527499999999690772e+00 -1.603999999999996362e+01 2.026075611287799644e-02
-5.371299999999791908e+00 -1.603999999999996362e+01 2.000225163789388222e-02
-5.214999999999690772e+00 -1.603999999999996362e+01 1.898891409595614144e-02
-5.058700000000044383e+00 -1.603999999999996362e+01 1.951626322492373833e-02
-4.941600000000107684e+00 -1.603999999999996362e+01 1.761367028904064352e-02
-4.785300000000006548e+00 -1.603999999999996362e+01 1.752060867804636213e-02
-4.629100000000107684e+00 -1.603999999999996362e+01 1.709666133907240815e-02
-4.511899999999968713e+00 -1.603999999999996362e+01 1.509066661319566349e-02
-4.355599999999867578e+00 -1.603999999999996362e+01 1.499760500220138210e-02
-4.199399999999968713e+00 -1.603999999999996362e+01 1.475978088521599611e-02
-4.082199999999829743e+00 -1.603999999999996362e+01 1.432549336724268062e-02
-3.925899999999728607e+00 -1.603999999999996362e+01 1.350861922629287108e-02
-3.769699999999829743e+00 -1.603999999999996362e+01 1.370508262728080059e-02
-3.652499999999690772e+00 -1.603999999999996362e+01 1.350861922629287108e-02
-3.496200000000044383e+00 -1.603999999999996362e+01 1.227813792536847602e-02
-3.339999999999690772e+00 -1.603999999999996362e+01 1.194725219738880691e-02
-3.222800000000006548e+00 -1.603999999999996362e+01 1.100629590844662276e-02
-3.066600000000107684e+00 -1.603999999999996362e+01 1.070643071746504860e-02
-2.910300000000006548e+00 -1.603999999999996362e+01 1.082017268645805823e-02
-2.754100000000107684e+00 -1.603999999999996362e+01 1.073745125446314008e-02
-2.636899999999968713e+00 -1.603999999999996362e+01 9.972278008510155473e-03
-2.480599999999867578e+00 -1.603999999999996362e+01 1.078915214945996501e-02
-2.363399999999728607e+00 -1.603999999999996362e+01 9.641392280530486358e-03
-2.207199999999829743e+00 -1.603999999999996362e+01 9.620711922531756388e-03
-2.050899999999728607e+00 -1.603999999999996362e+01 1.003431908250634365e-02
-1.894699999999829743e+00 -1.603999999999996362e+01 9.279486015552724024e-03
-1.777499999999690772e+00 -1.603999999999996362e+01 9.382887805546368670e-03
-1.621200000000044383e+00 -1.603999999999996362e+01 8.927919929574324939e-03
-1.504100000000107684e+00 -1.603999999999996362e+01 8.441931516604186253e-03
-1.347800000000006548e+00 -1.603999999999996362e+01 8.907239571575596704e-03
-1.191600000000107684e+00 -1.603999999999996362e+01 8.462611874602916223e-03
-1.035300000000006548e+00 -1.603999999999996362e+01 8.462611874602916223e-03
-9.180999999998675776e-01 -1.603999999999996362e+01 7.635397554653741703e-03
-7.618999999999687134e-01 -1.603999999999996362e+01 8.162746683621340330e-03
-6.055999999998675776e-01 -1.603999999999996362e+01 8.669415454590208986e-03
-4.883999999997286068e-01 -1.603999999999996362e+01 8.276488652614349961e-03
-3.321999999998297426e-01 -1.603999999999996362e+01 8.111045788624517139e-03
-1.758999999997286068e-01 -1.603999999999996362e+01 7.749139523646753069e-03
-5.870000000004438334e-02 -1.603999999999996362e+01 8.111045788624517139e-03
9.750000000030922820e-02 -1.603999999999996362e+01 8.173086862620703580e-03
2.537999999999556167e-01 -1.603999999999996362e+01 7.407913616667719837e-03
3.708999999998923158e-01 -1.603999999999996362e+01 7.139068962684238032e-03
5.271999999999934516e-01 -1.603999999999996362e+01 6.715121623710286654e-03
6.833999999998923158e-01 -1.603999999999996362e+01 6.570359117719182067e-03
8.396999999999934516e-01 -1.603999999999996362e+01 7.128728783684873914e-03
9.569000000001324224e-01 -1.603999999999996362e+01 7.139068962684238032e-03
1.113100000000031287e+00 -1.603999999999996362e+01 6.746142160708381609e-03
1.230300000000170257e+00 -1.603999999999996362e+01 5.980968914755396132e-03
1.386600000000271393e+00 -1.603999999999996362e+01 6.249813568738877070e-03
1.542800000000170257e+00 -1.603999999999996362e+01 6.570359117719182067e-03
1.699100000000271393e+00 -1.603999999999996362e+01 6.053350167750948425e-03
1.816299999999955617e+00 -1.603999999999996362e+01 6.136071599745865704e-03
1.972500000000309228e+00 -1.603999999999996362e+01 5.980968914755396132e-03
2.128700000000208092e+00 -1.603999999999996362e+01 5.195115310803681552e-03
2.245899999999892316e+00 -1.603999999999996362e+01 5.391578711791609330e-03
2.402199999999993452e+00 -1.603999999999996362e+01 5.484640322785892461e-03
2.519400000000132422e+00 -1.603999999999996362e+01 5.164094773805586597e-03
2.675600000000031287e+00 -1.603999999999996362e+01 5.515660859783985681e-03
2.831900000000132422e+00 -1.603999999999996362e+01 5.484640322785892461e-03
2.988100000000031287e+00 -1.603999999999996362e+01 5.288176921797962948e-03
3.105300000000170257e+00 -1.603999999999996362e+01 4.760827792830366056e-03
3.261600000000271393e+00 -1.603999999999996362e+01 5.329537637795422021e-03
3.417800000000170257e+00 -1.603999999999996362e+01 5.432939427789068403e-03
3.535000000000309228e+00 -1.603999999999996362e+01 5.577701933780173857e-03
3.691299999999955617e+00 -1.603999999999996362e+01 5.215795668802410655e-03
3.847500000000309228e+00 -1.603999999999996362e+01 5.019332267814482010e-03
3.964699999999993452e+00 -1.603999999999996362e+01 4.812528687827189247e-03
4.120899999999892316e+00 -1.603999999999996362e+01 4.988311730816388789e-03
4.277199999999993452e+00 -1.603999999999996362e+01 5.008992088815117025e-03
4.394400000000132422e+00 -1.603999999999996362e+01 5.050352804812576098e-03
4.550600000000031287e+00 -1.603999999999996362e+01 5.226135847801774773e-03
4.706900000000132422e+00 -1.603999999999996362e+01 4.988311730816388789e-03
4.824100000000271393e+00 -1.603999999999996362e+01 4.812528687827189247e-03
4.980300000000170257e+00 -1.603999999999996362e+01 5.164094773805586597e-03
5.136600000000271393e+00 -1.603999999999996362e+01 5.432939427789068403e-03
5.292800000000170257e+00 -1.603999999999996362e+01 5.019332267814482010e-03
5.410000000000309228e+00 -1.603999999999996362e+01 5.257156384799869728e-03
5.566200000000208092e+00 -1.603999999999996362e+01 5.546681396782079769e-03
5.722500000000309228e+00 -1.603999999999996362e+01 5.494980501785256578e-03
5.839699999999993452e+00 -1.603999999999996362e+01 5.071033162811305200e-03
5.995899999999892316e+00 -1.603999999999996362e+01 5.660423365775092003e-03
6.152199999999993452e+00 -1.603999999999996362e+01 5.432939427789068403e-03
6.269400000000132422e+00 -1.603999999999996362e+01 5.463959964787162490e-03
6.425600000000031287e+00 -1.603999999999996362e+01 5.763825155768738384e-03
6.581900000000132422e+00 -1.603999999999996362e+01 5.794845692766831605e-03
6.699100000000271393e+00 -1.603999999999996362e+01 5.877567124761748883e-03
6.855300000000170257e+00 -1.603999999999996362e+01 6.105051062747771616e-03
7.011600000000271393e+00 -1.603999999999996362e+01 6.239473389739512953e-03
7.128799999999955617e+00 -1.603999999999996362e+01 6.528998401721722994e-03
7.285000000000309228e+00 -1.603999999999996362e+01 6.208452852741417997e-03
7.441200000000208092e+00 -1.603999999999996362e+01 6.539338580721087112e-03
7.558399999999892316e+00 -1.603999999999996362e+01 6.249813568738877070e-03
7.714699999999993452e+00 -1.603999999999996362e+01 6.394576074729982525e-03
7.870899999999892316e+00 -1.603999999999996362e+01 6.735801981709015757e-03
7.988100000000031287e+00 -1.603999999999996362e+01 6.591039475717911170e-03
8.144400000000132422e+00 -1.603999999999996362e+01 6.653080549714098478e-03
8.300600000000031287e+00 -1.603999999999996362e+01 7.139068962684238032e-03
8.417800000000170257e+00 -1.603999999999996362e+01 6.952945740695674372e-03
8.574100000000271393e+00 -1.603999999999996362e+01 7.170089499682332120e-03
8.730300000000170257e+00 -1.603999999999996362e+01 7.397573437668354852e-03
8.886600000000271393e+00 -1.603999999999996362e+01 7.697438628649929879e-03
9.003799999999955617e+00 -1.603999999999996362e+01 7.676758270651200776e-03
9.160000000000309228e+00 -1.603999999999996362e+01 7.656077912652471673e-03
9.316200000000208092e+00 -1.603999999999996362e+01 7.418253795667083955e-03
9.433399999999892316e+00 -1.603999999999996362e+01 8.597034201594655825e-03
9.589699999999993452e+00 -1.603999999999996362e+01 7.304511826674072589e-03
9.745899999999892316e+00 -1.603999999999996362e+01 8.069685072627057199e-03
9.863100000000031287e+00 -1.603999999999996362e+01 8.700435991588302206e-03
1.001940000000013242e+01 -1.603999999999996362e+01 8.173086862620703580e-03
1.017560000000003129e+01 -1.603999999999996362e+01 7.873221671639129421e-03
1.029280000000017026e+01 -1.603999999999996362e+01 7.935262745635317597e-03
1.044910000000027139e+01 -1.603999999999996362e+01 8.400570800606726313e-03
1.060530000000017026e+01 -1.603999999999996362e+01 8.648735096591479016e-03
1.072250000000030923e+01 -1.603999999999996362e+01 7.531995764660095322e-03
1.087870000000020809e+01 -1.603999999999996362e+01 8.617714559593385795e-03
1.103500000000030923e+01 -1.603999999999996362e+01 8.028324356629598993e-03
1.115219999999999345e+01 -1.603999999999996362e+01 8.462611874602916223e-03
1.130839999999989232e+01 -1.603999999999996362e+01 7.852541313640399451e-03
1.146469999999999345e+01 -1.603999999999996362e+01 8.896899392576231719e-03
1.158190000000013242e+01 -1.603999999999996362e+01 7.935262745635317597e-03
1.173810000000003129e+01 -1.603999999999996362e+01 8.328189547611174887e-03
1.189440000000013242e+01 -1.603999999999996362e+01 8.111045788624517139e-03
1.205060000000003129e+01 -1.603999999999996362e+01 8.111045788624517139e-03
1.216780000000017026e+01 -1.603999999999996362e+01 8.472952053602279474e-03
1.232410000000027139e+01 -1.603999999999996362e+01 8.421251158605456283e-03
1.248030000000017026e+01 -1.603999999999996362e+01 8.328189547611174887e-03
1.259750000000030923e+01 -1.603999999999996362e+01 8.514312769599737679e-03
1.275370000000020809e+01 -1.603999999999996362e+01 8.317849368611809902e-03
1.291000000000030923e+01 -1.603999999999996362e+01 8.297169010613079931e-03
1.302719999999999345e+01 -1.603999999999996362e+01 8.865878855578136764e-03
1.318339999999989232e+01 -1.603999999999996362e+01 8.410910979606091298e-03
1.333969999999999345e+01 -1.603999999999996362e+01 8.297169010613079931e-03
1.345690000000013242e+01 -1.603999999999996362e+01 8.007643998630870757e-03
1.361310000000003129e+01 -1.603999999999996362e+01 7.955943103634045832e-03
1.376940000000013242e+01 -1.603999999999996362e+01 8.162746683621340330e-03
1.388660000000027139e+01 -1.603999999999996362e+01 7.769819881645482172e-03
1.404280000000017026e+01 -1.603999999999996362e+01 8.090365430625787169e-03
1.419910000000027139e+01 -1.603999999999996362e+01 8.566013664596562605e-03
1.431620000000020809e+01 -1.603999999999996362e+01 8.369550263608633092e-03
1.447250000000030923e+01 -1.603999999999996362e+01 7.625057375654377585e-03
1.462870000000020809e+01 -1.603999999999996362e+01 8.245468115616258475e-03
1.474589999999989232e+01 -1.603999999999996362e+01 7.862881492639764436e-03
1.490219999999999345e+01 -1.603999999999996362e+01 8.700435991588302206e-03
1.505839999999989232e+01 -1.603999999999996362e+01 8.462611874602916223e-03
1.521469999999999345e+01 -1.603999999999996362e+01 8.090365430625787169e-03
1.533190000000013242e+01 -1.603999999999996362e+01 8.328189547611174887e-03
1.548810000000003129e+01 -1.603999999999996362e+01 8.069685072627057199e-03
1.564440000000013242e+01 -1.603999999999996362e+01 8.338529726610539872e-03
1.576160000000027139e+01 -1.603999999999996362e+01 8.452271695603551238e-03
1.591780000000017026e+01 -1.603999999999996362e+01 8.317849368611809902e-03
-7.089999999999690772e+00 -1.557120000000031723e+01 4.162356592556539642e-02
-6.933700000000044383e+00 -1.557120000000031723e+01 3.796314255979030272e-02
-6.816600000000107684e+00 -1.557120000000031723e+01 3.728069074583223452e-02
-6.660300000000006548e+00 -1.557120000000031723e+01 3.530571655695358829e-02
-6.504100000000107684e+00 -1.557120000000031723e+01 3.515061387196311005e-02
-6.386899999999968713e+00 -1.557120000000031723e+01 3.349618523206476794e-02
-6.230599999999867578e+00 -1.557120000000031723e+01 3.143848961119119489e-02
-6.074399999999968713e+00 -1.557120000000031723e+01 3.066297618623885224e-02
-5.918099999999867578e+00 -1.557120000000031723e+01 2.998052437228078404e-02
-5.800899999999728607e+00 -1.557120000000031723e+01 2.881208414535257889e-02
-5.644699999999829743e+00 -1.557120000000031723e+01 2.788146803540975799e-02
-5.527499999999690772e+00 -1.557120000000031723e+01 2.832609573238243500e-02
-5.371299999999791908e+00 -1.557120000000031723e+01 2.624771975351013892e-02
-5.214999999999690772e+00 -1.557120000000031723e+01 2.445886878662004854e-02
-5.058700000000044383e+00 -1.557120000000031723e+01 2.408662234264292296e-02
-4.941600000000107684e+00 -1.557120000000031723e+01 2.341451070768421627e-02
-4.785300000000006548e+00 -1.557120000000031723e+01 2.169804099378968426e-02
-4.629100000000107684e+00 -1.557120000000031723e+01 2.189450439477761551e-02
-4.511899999999968713e+00 -1.557120000000031723e+01 2.074674452584813339e-02
-4.355599999999867578e+00 -1.557120000000031723e+01 1.828578192399934327e-02
-4.199399999999968713e+00 -1.557120000000031723e+01 1.890619266396122850e-02
-4.082199999999829743e+00 -1.557120000000031723e+01 1.743788724605144225e-02
-3.925899999999728607e+00 -1.557120000000031723e+01 1.773775243703301641e-02
-3.769699999999829743e+00 -1.557120000000031723e+01 1.702428008607685672e-02
-3.652499999999690772e+00 -1.557120000000031723e+01 1.594890147014293297e-02
-3.496200000000044383e+00 -1.557120000000031723e+01 1.618672558712831722e-02
-3.339999999999690772e+00 -1.557120000000031723e+01 1.511134697119439520e-02
-3.222800000000006548e+00 -1.557120000000031723e+01 1.422209157724903424e-02
-3.066600000000107684e+00 -1.557120000000031723e+01 1.356032012128969601e-02
-2.910300000000006548e+00 -1.557120000000031723e+01 1.271242544334179152e-02
-2.754100000000107684e+00 -1.557120000000031723e+01 1.335351654130240151e-02
-2.636899999999968713e+00 -1.557120000000031723e+01 1.300195045532400243e-02
-2.480599999999867578e+00 -1.557120000000031723e+01 1.308467188731892057e-02
-2.363399999999728607e+00 -1.557120000000031723e+01 1.226779774636911104e-02
-2.207199999999829743e+00 -1.557120000000031723e+01 1.145092360541930324e-02
-2.050899999999728607e+00 -1.557120000000031723e+01 1.080983250745869324e-02
-1.894699999999829743e+00 -1.557120000000031723e+01 1.092357447645170634e-02
-1.777499999999690772e+00 -1.557120000000031723e+01 1.031350391548918957e-02
-1.621200000000044383e+00 -1.557120000000031723e+01 1.054098785347521230e-02
-1.504100000000107684e+00 -1.557120000000031723e+01 1.043758606348156592e-02
-1.347800000000006548e+00 -1.557120000000031723e+01 1.064438964346885869e-02
-1.191600000000107684e+00 -1.557120000000031723e+01 1.058234856947267225e-02
-1.035300000000006548e+00 -1.557120000000031723e+01 1.009636015650253182e-02
-9.180999999998675776e-01 -1.557120000000031723e+01 9.879216397515874076e-03
-7.618999999999687134e-01 -1.557120000000031723e+01 9.755134249523497725e-03
-6.055999999998675776e-01 -1.557120000000031723e+01 9.114043151562889467e-03
-4.883999999997286068e-01 -1.557120000000031723e+01 8.586694022595290840e-03
-3.321999999998297426e-01 -1.557120000000031723e+01 9.186424404558440893e-03
-1.758999999997286068e-01 -1.557120000000031723e+01 8.927919929574324939e-03
-5.870000000004438334e-02 -1.557120000000031723e+01 8.752136886585125397e-03
9.750000000030922820e-02 -1.557120000000031723e+01 8.545333306597832634e-03
2.537999999999556167e-01 -1.557120000000031723e+01 7.883561850638494406e-03
3.708999999998923158e-01 -1.557120000000031723e+01 8.266148473614986711e-03
5.271999999999934516e-01 -1.557120000000031723e+01 8.348869905609903122e-03
6.833999999998923158e-01 -1.557120000000031723e+01 7.821520776642304495e-03
8.396999999999934516e-01 -1.557120000000031723e+01 8.111045788624517139e-03
9.569000000001324224e-01 -1.557120000000031723e+01 7.583696659656919380e-03
1.113100000000031287e+00 -1.557120000000031723e+01 7.614717196655012600e-03
1.230300000000170257e+00 -1.557120000000031723e+01 7.014986814691862547e-03
1.386600000000271393e+00 -1.557120000000031723e+01 7.263151110676614383e-03
1.542800000000170257e+00 -1.557120000000031723e+01 6.746142160708381609e-03
1.699100000000271393e+00 -1.557120000000031723e+01 6.839203771702663005e-03
1.816299999999955617e+00 -1.557120000000031723e+01 6.859884129701392108e-03
1.972500000000309228e+00 -1.557120000000031723e+01 6.746142160708381609e-03
2.128700000000208092e+00 -1.557120000000031723e+01 5.949948377757302044e-03
2.245899999999892316e+00 -1.557120000000031723e+01 6.105051062747771616e-03
2.402199999999993452e+00 -1.557120000000031723e+01 5.722464439771278444e-03
2.519400000000132422e+00 -1.557120000000031723e+01 5.691443902773185223e-03
2.675600000000031287e+00 -1.557120000000031723e+01 5.867226945762384765e-03
2.831900000000132422e+00 -1.557120000000031723e+01 5.701784081772550208e-03
2.988100000000031287e+00 -1.557120000000031723e+01 5.691443902773185223e-03
3.105300000000170257e+00 -1.557120000000031723e+01 5.370898353792881094e-03
3.261600000000271393e+00 -1.557120000000031723e+01 5.257156384799869728e-03
3.417800000000170257e+00 -1.557120000000031723e+01 5.805185871766196590e-03
3.535000000000309228e+00 -1.557120000000031723e+01 5.422599248789704285e-03
3.691299999999955617e+00 -1.557120000000031723e+01 5.536341217782715651e-03
3.847500000000309228e+00 -1.557120000000031723e+01 5.784505513767466620e-03
3.964699999999993452e+00 -1.557120000000031723e+01 5.246816205800504743e-03
4.120899999999892316e+00 -1.557120000000031723e+01 5.339877816794786139e-03
4.277199999999993452e+00 -1.557120000000031723e+01 5.691443902773185223e-03
4.394400000000132422e+00 -1.557120000000031723e+01 5.319197458796057904e-03
4.550600000000031287e+00 -1.557120000000031723e+01 5.877567124761748883e-03
4.706900000000132422e+00 -1.557120000000031723e+01 5.164094773805586597e-03
4.824100000000271393e+00 -1.557120000000031723e+01 5.701784081772550208e-03
4.980300000000170257e+00 -1.557120000000031723e+01 5.308857279796692918e-03
5.136600000000271393e+00 -1.557120000000031723e+01 5.484640322785892461e-03
5.292800000000170257e+00 -1.557120000000031723e+01 5.577701933780173857e-03
5.410000000000309228e+00 -1.557120000000031723e+01 5.112393878808764273e-03
5.566200000000208092e+00 -1.557120000000031723e+01 5.257156384799869728e-03
5.722500000000309228e+00 -1.557120000000031723e+01 5.546681396782079769e-03
5.839699999999993452e+00 -1.557120000000031723e+01 5.867226945762384765e-03
5.995899999999892316e+00 -1.557120000000031723e+01 6.115391241747136601e-03
6.152199999999993452e+00 -1.557120000000031723e+01 6.084370704749042513e-03
6.269400000000132422e+00 -1.557120000000031723e+01 6.373895716731253422e-03
6.425600000000031287e+00 -1.557120000000031723e+01 5.877567124761748883e-03
6.581900000000132422e+00 -1.557120000000031723e+01 6.322194821734429364e-03
6.699100000000271393e+00 -1.557120000000031723e+01 6.177432315743324777e-03
6.855300000000170257e+00 -1.557120000000031723e+01 6.373895716731253422e-03
7.011600000000271393e+00 -1.557120000000031723e+01 5.784505513767466620e-03
7.128799999999955617e+00 -1.557120000000031723e+01 6.115391241747136601e-03
7.285000000000309228e+00 -1.557120000000031723e+01 6.694441265711557551e-03
7.441200000000208092e+00 -1.557120000000031723e+01 7.004646635692497562e-03
7.558399999999892316e+00 -1.557120000000031723e+01 6.704781444710922536e-03
7.714699999999993452e+00 -1.557120000000031723e+01 7.170089499682332120e-03
7.870899999999892316e+00 -1.557120000000031723e+01 6.942605561696310254e-03
7.988100000000031287e+00 -1.557120000000031723e+01 7.004646635692497562e-03
8.144400000000132422e+00 -1.557120000000031723e+01 6.746142160708381609e-03
8.300600000000031287e+00 -1.557120000000031723e+01 7.149409141683603017e-03
8.417800000000170257e+00 -1.557120000000031723e+01 7.066687709688685738e-03
8.574100000000271393e+00 -1.557120000000031723e+01 7.325192184672802559e-03
8.730300000000170257e+00 -1.557120000000031723e+01 7.046007351689955768e-03
8.886600000000271393e+00 -1.557120000000031723e+01 7.635397554653741703e-03
9.003799999999955617e+00 -1.557120000000031723e+01 7.718118986648659849e-03
9.160000000000309228e+00 -1.557120000000031723e+01 7.108048425686143944e-03
9.316200000000208092e+00 -1.557120000000031723e+01 8.162746683621340330e-03
9.433399999999892316e+00 -1.557120000000031723e+01 8.017984177630234008e-03
9.589699999999993452e+00 -1.557120000000031723e+01 7.821520776642304495e-03
9.745899999999892316e+00 -1.557120000000031723e+01 8.080025251626422184e-03
9.863100000000031287e+00 -1.557120000000031723e+01 8.762477065584490382e-03
1.001940000000013242e+01 -1.557120000000031723e+01 8.607374380594019075e-03
1.017560000000003129e+01 -1.557120000000031723e+01 8.741796707585760412e-03
1.029280000000017026e+01 -1.557120000000031723e+01 8.659075275590844001e-03
1.044910000000027139e+01 -1.557120000000031723e+01 9.072682435565429526e-03
1.060530000000017026e+01 -1.557120000000031723e+01 9.569011027534934932e-03
1.072250000000030923e+01 -1.557120000000031723e+01 9.269145836553359039e-03
1.087870000000020809e+01 -1.557120000000031723e+01 9.279486015552724024e-03
1.103500000000030923e+01 -1.557120000000031723e+01 9.062342256566066276e-03
1.115219999999999345e+01 -1.557120000000031723e+01 9.310506552550817244e-03
1.130839999999989232e+01 -1.557120000000031723e+01 8.948600287573054909e-03
1.146469999999999345e+01 -1.557120000000031723e+01 9.455269058541923566e-03
1.158190000000013242e+01 -1.557120000000031723e+01 9.579351206534299917e-03
1.173810000000003129e+01 -1.557120000000031723e+01 9.372547626547005420e-03
1.189440000000013242e+01 -1.557120000000031723e+01 9.217444941556535848e-03
1.205060000000003129e+01 -1.557120000000031723e+01 9.196764583557805878e-03
1.216780000000017026e+01 -1.557120000000031723e+01 9.072682435565429526e-03
1.232410000000027139e+01 -1.557120000000031723e+01 9.569011027534934932e-03
1.248030000000017026e+01 -1.557120000000031723e+01 8.741796707585760412e-03
1.259750000000030923e+01 -1.557120000000031723e+01 8.803837781581948588e-03
1.275370000000020809e+01 -1.557120000000031723e+01 8.328189547611174887e-03
1.291000000000030923e+01 -1.557120000000031723e+01 8.958940466572418160e-03
1.302719999999999345e+01 -1.557120000000031723e+01 8.483292232601646193e-03
1.318339999999989232e+01 -1.557120000000031723e+01 9.196764583557805878e-03
1.333969999999999345e+01 -1.557120000000031723e+01 8.855538676578771778e-03
1.345690000000013242e+01 -1.557120000000031723e+01 9.289826194552087274e-03
1.361310000000003129e+01 -1.557120000000031723e+01 8.266148473614986711e-03
1.376940000000013242e+01 -1.557120000000031723e+01 9.010641361569243085e-03
1.388660000000027139e+01 -1.557120000000031723e+01 8.431591337604821268e-03
1.404280000000017026e+01 -1.557120000000031723e+01 8.752136886585125397e-03
1.419910000000027139e+01 -1.557120000000031723e+01 8.979620824571148130e-03
1.431620000000020809e+01 -1.557120000000031723e+01 9.196764583557805878e-03
1.447250000000030923e+01 -1.557120000000031723e+01 9.052002077566699556e-03
1.462870000000020809e+01 -1.557120000000031723e+01 8.772817244583855367e-03
1.474589999999989232e+01 -1.557120000000031723e+01 8.958940466572418160e-03
1.490219999999999345e+01 -1.557120000000031723e+01 9.072682435565429526e-03
1.505839999999989232e+01 -1.557120000000031723e+01 8.752136886585125397e-03
1.521469999999999345e+01 -1.557120000000031723e+01 8.514312769599737679e-03
1.533190000000013242e+01 -1.557120000000031723e+01 9.145063688560984422e-03
1.548810000000003129e+01 -1.557120000000031723e+01 8.876219034577501749e-03
1.564440000000013242e+01 -1.557120000000031723e+01 9.434588700543193596e-03
1.576160000000027139e+01 -1.557120000000031723e+01 8.896899392576231719e-03
1.591780000000017026e+01 -1.557120000000031723e+01 8.814177960581315308e-03
-7.089999999999690772e+00 -1.502440000000024156e+01 5.834363536753805340e-02
-6.933700000000044383e+00 -1.502440000000024156e+01 5.472457271776042659e-02
-6.816600000000107684e+00 -1.502440000000024156e+01 4.960618411307491510e-02
-6.660300000000006548e+00 -1.502440000000024156e+01 4.861352692913591123e-02
-6.504100000000107684e+00 -1.502440000000024156e+01 4.535637054433604154e-02
-6.386899999999968713e+00 -1.502440000000024156e+01 4.082737214261431685e-02
-6.230599999999867578e+00 -1.502440000000024156e+01 3.869729526874519931e-02
-6.074399999999968713e+00 -1.502440000000024156e+01 3.799416309678840115e-02
-5.918099999999867578e+00 -1.502440000000024156e+01 3.812858542378013554e-02
-5.800899999999728607e+00 -1.502440000000024156e+01 3.693946483885320042e-02
-5.644699999999829743e+00 -1.502440000000024156e+01 3.466462545899297309e-02
-5.527499999999690772e+00 -1.502440000000024156e+01 3.534707727295104823e-02
-5.371299999999791908e+00 -1.502440000000024156e+01 3.256556912212194704e-02
-5.214999999999690772e+00 -1.502440000000024156e+01 3.278271288110860826e-02
-5.058700000000044383e+00 -1.502440000000024156e+01 2.992882347728395565e-02
-4.941600000000107684e+00 -1.502440000000024156e+01 2.884310468235067038e-02
-4.785300000000006548e+00 -1.502440000000024156e+01 2.891548593534622180e-02
-4.629100000000107684e+00 -1.502440000000024156e+01 2.782976714041292959e-02
-4.511899999999968713e+00 -1.502440000000024156e+01 2.650622422849425314e-02
-4.355599999999867578e+00 -1.502440000000024156e+01 2.487247594659464101e-02
-4.199399999999968713e+00 -1.502440000000024156e+01 2.298022318971090078e-02
-4.082199999999829743e+00 -1.502440000000024156e+01 2.284580086271916638e-02
-3.925899999999728607e+00 -1.502440000000024156e+01 2.098456864283352458e-02
-3.769699999999829743e+00 -1.502440000000024156e+01 1.956796411992056672e-02
-3.652499999999690772e+00 -1.502440000000024156e+01 1.894755337995868150e-02
-3.496200000000044383e+00 -1.502440000000024156e+01 1.879245069496821713e-02
-3.339999999999690772e+00 -1.502440000000024156e+01 1.884415158996503858e-02
-3.222800000000006548e+00 -1.502440000000024156e+01 1.790319530102285617e-02
-3.066600000000107684e+00 -1.502440000000024156e+01 1.783081404802730474e-02
-2.910300000000006548e+00 -1.502440000000024156e+01 1.731380509805906937e-02
-2.754100000000107684e+00 -1.502440000000024156e+01 1.501828536020011207e-02
-2.636899999999968713e+00 -1.502440000000024156e+01 1.498726482320201885e-02
-2.480599999999867578e+00 -1.502440000000024156e+01 1.477012106421535936e-02
-2.363399999999728607e+00 -1.502440000000024156e+01 1.530781037218232297e-02
-2.207199999999829743e+00 -1.502440000000024156e+01 1.414971032425348108e-02
-2.050899999999728607e+00 -1.502440000000024156e+01 1.404630853425983469e-02
-1.894699999999829743e+00 -1.502440000000024156e+01 1.371542280628016384e-02
-1.777499999999690772e+00 -1.502440000000024156e+01 1.287786830733162607e-02
-1.621200000000044383e+00 -1.502440000000024156e+01 1.160602629040977281e-02
-1.504100000000107684e+00 -1.502440000000024156e+01 1.183351022839579554e-02
-1.347800000000006548e+00 -1.502440000000024156e+01 1.273310580134052149e-02
-1.191600000000107684e+00 -1.502440000000024156e+01 1.214371559837673469e-02
-1.035300000000006548e+00 -1.502440000000024156e+01 1.186453076539388876e-02
-9.180999999998675776e-01 -1.502440000000024156e+01 1.149228432141676318e-02
-7.618999999999687134e-01 -1.502440000000024156e+01 1.101663608744598774e-02
-6.055999999998675776e-01 -1.502440000000024156e+01 1.092357447645170634e-02
-4.883999999997286068e-01 -1.502440000000024156e+01 1.107867716144217418e-02
-3.321999999998297426e-01 -1.502440000000024156e+01 1.058234856947267225e-02
-1.758999999997286068e-01 -1.502440000000024156e+01 9.889556576515239061e-03
-5.870000000004438334e-02 -1.502440000000024156e+01 9.786154786521592680e-03
9.750000000030922820e-02 -1.502440000000024156e+01 1.006533961950443860e-02
2.537999999999556167e-01 -1.502440000000024156e+01 9.879216397515874076e-03
3.708999999998923158e-01 -1.502440000000024156e+01 9.465609237541288551e-03
5.271999999999934516e-01 -1.502440000000024156e+01 9.517310132538111742e-03
6.833999999998923158e-01 -1.502440000000024156e+01 8.690095812588938956e-03
8.396999999999934516e-01 -1.502440000000024156e+01 8.586694022595290840e-03
9.569000000001324224e-01 -1.502440000000024156e+01 7.893902029637859391e-03
1.113100000000031287e+00 -1.502440000000024156e+01 8.297169010613079931e-03
1.230300000000170257e+00 -1.502440000000024156e+01 7.831860955641669481e-03
1.386600000000271393e+00 -1.502440000000024156e+01 7.718118986648659849e-03
1.542800000000170257e+00 -1.502440000000024156e+01 8.028324356629598993e-03
1.699100000000271393e+00 -1.502440000000024156e+01 7.428593974666448940e-03
1.816299999999955617e+00 -1.502440000000024156e+01 7.521655585660731204e-03
1.972500000000309228e+00 -1.502440000000024156e+01 7.345872542671531662e-03
2.128700000000208092e+00 -1.502440000000024156e+01 6.901244845698851181e-03
2.245899999999892316e+00 -1.502440000000024156e+01 7.118388604685508929e-03
2.402199999999993452e+00 -1.502440000000024156e+01 6.932265382696944402e-03
2.519400000000132422e+00 -1.502440000000024156e+01 5.980968914755396132e-03
2.675600000000031287e+00 -1.502440000000024156e+01 6.404916253729346642e-03
2.831900000000132422e+00 -1.502440000000024156e+01 6.497977864723628906e-03
2.988100000000031287e+00 -1.502440000000024156e+01 6.218793031740782982e-03
3.105300000000170257e+00 -1.502440000000024156e+01 6.094710883748406631e-03
3.261600000000271393e+00 -1.502440000000024156e+01 6.208452852741417997e-03
3.417800000000170257e+00 -1.502440000000024156e+01 5.639743007776362033e-03
3.535000000000309228e+00 -1.502440000000024156e+01 5.980968914755396132e-03
3.691299999999955617e+00 -1.502440000000024156e+01 6.115391241747136601e-03
3.847500000000309228e+00 -1.502440000000024156e+01 5.577701933780173857e-03
3.964699999999993452e+00 -1.502440000000024156e+01 5.505320680784620696e-03
4.120899999999892316e+00 -1.502440000000024156e+01 5.774165334768102502e-03
4.277199999999993452e+00 -1.502440000000024156e+01 5.867226945762384765e-03
4.394400000000132422e+00 -1.502440000000024156e+01 5.567361754780808872e-03
4.550600000000031287e+00 -1.502440000000024156e+01 5.681103723773820238e-03
4.706900000000132422e+00 -1.502440000000024156e+01 5.949948377757302044e-03
4.824100000000271393e+00 -1.502440000000024156e+01 5.598382291778903827e-03
4.980300000000170257e+00 -1.502440000000024156e+01 5.867226945762384765e-03
5.136600000000271393e+00 -1.502440000000024156e+01 5.825866229764926560e-03
5.292800000000170257e+00 -1.502440000000024156e+01 5.898247482760477986e-03
5.410000000000309228e+00 -1.502440000000024156e+01 5.784505513767466620e-03
5.566200000000208092e+00 -1.502440000000024156e+01 5.143414415806858361e-03
5.722500000000309228e+00 -1.502440000000024156e+01 5.960288556756666162e-03
5.839699999999993452e+00 -1.502440000000024156e+01 5.980968914755396132e-03
5.995899999999892316e+00 -1.502440000000024156e+01 6.239473389739512953e-03
6.152199999999993452e+00 -1.502440000000024156e+01 5.887907303761113868e-03
6.269400000000132422e+00 -1.502440000000024156e+01 6.136071599745865704e-03
6.425600000000031287e+00 -1.502440000000024156e+01 6.167092136743959792e-03
6.581900000000132422e+00 -1.502440000000024156e+01 5.877567124761748883e-03
6.699100000000271393e+00 -1.502440000000024156e+01 6.218793031740782982e-03
6.855300000000170257e+00 -1.502440000000024156e+01 6.373895716731253422e-03
7.011600000000271393e+00 -1.502440000000024156e+01 6.663420728713463463e-03
7.128799999999955617e+00 -1.502440000000024156e+01 6.249813568738877070e-03
7.285000000000309228e+00 -1.502440000000024156e+01 6.983966277693767592e-03
7.441200000000208092e+00 -1.502440000000024156e+01 7.190769857681061222e-03
7.558399999999892316e+00 -1.502440000000024156e+01 7.128728783684873914e-03
7.714699999999993452e+00 -1.502440000000024156e+01 7.139068962684238032e-03
7.870899999999892316e+00 -1.502440000000024156e+01 6.694441265711557551e-03
7.988100000000031287e+00 -1.502440000000024156e+01 6.549678759720452964e-03
8.144400000000132422e+00 -1.502440000000024156e+01 7.304511826674072589e-03
8.300600000000031287e+00 -1.502440000000024156e+01 7.594036838656283497e-03
8.417800000000170257e+00 -1.502440000000024156e+01 8.049004714628328963e-03
8.574100000000271393e+00 -1.502440000000024156e+01 7.521655585660731204e-03
8.730300000000170257e+00 -1.502440000000024156e+01 7.697438628649929879e-03
8.886600000000271393e+00 -1.502440000000024156e+01 7.438934153665813058e-03
9.003799999999955617e+00 -1.502440000000024156e+01 7.666418091651835791e-03
9.160000000000309228e+00 -1.502440000000024156e+01 8.307509189612444916e-03
9.316200000000208092e+00 -1.502440000000024156e+01 8.483292232601646193e-03
9.433399999999892316e+00 -1.502440000000024156e+01 8.255808294615621726e-03
9.589699999999993452e+00 -1.502440000000024156e+01 8.348869905609903122e-03
9.745899999999892316e+00 -1.502440000000024156e+01 8.752136886585125397e-03
9.863100000000031287e+00 -1.502440000000024156e+01 8.710776170587667191e-03
1.001940000000013242e+01 -1.502440000000024156e+01 8.845198497579406793e-03
1.017560000000003129e+01 -1.502440000000024156e+01 8.741796707585760412e-03
1.029280000000017026e+01 -1.502440000000024156e+01 8.731456528586395427e-03
1.044910000000027139e+01 -1.502440000000024156e+01 9.899896755514604046e-03
1.060530000000017026e+01 -1.502440000000024156e+01 1.006533961950443860e-02
1.072250000000030923e+01 -1.502440000000024156e+01 9.579351206534299917e-03
1.087870000000020809e+01 -1.502440000000024156e+01 9.331186910549547214e-03
1.103500000000030923e+01 -1.502440000000024156e+01 1.046860660047965914e-02
1.115219999999999345e+01 -1.502440000000024156e+01 9.889556576515239061e-03
1.130839999999989232e+01 -1.502440000000024156e+01 1.006533961950443860e-02
1.146469999999999345e+01 -1.502440000000024156e+01 1.040656552648347270e-02
1.158190000000013242e+01 -1.502440000000024156e+01 1.011704051450126006e-02
1.173810000000003129e+01 -1.502440000000024156e+01 1.044792624248093091e-02
1.189440000000013242e+01 -1.502440000000024156e+01 1.027214319949173137e-02
1.205060000000003129e+01 -1.502440000000024156e+01 9.331186910549547214e-03
1.216780000000017026e+01 -1.502440000000024156e+01 1.029282355749045960e-02
1.232410000000027139e+01 -1.502440000000024156e+01 1.044792624248093091e-02
1.248030000000017026e+01 -1.502440000000024156e+01 9.827515502519050886e-03
1.259750000000030923e+01 -1.502440000000024156e+01 1.088221376045424640e-02
1.275370000000020809e+01 -1.502440000000024156e+01 9.941257471512062252e-03
1.291000000000030923e+01 -1.502440000000024156e+01 9.682752996527946299e-03
1.302719999999999345e+01 -1.502440000000024156e+01 9.868876218516509091e-03
1.318339999999989232e+01 -1.502440000000024156e+01 1.022044230449490818e-02
1.333969999999999345e+01 -1.502440000000024156e+01 1.010670033550189681e-02
1.345690000000013242e+01 -1.502440000000024156e+01 1.018942176749681322e-02
1.361310000000003129e+01 -1.502440000000024156e+01 9.817175323519685901e-03
1.376940000000013242e+01 -1.502440000000024156e+01 1.018942176749681322e-02
1.388660000000027139e+01 -1.502440000000024156e+01 9.920577113513332282e-03
1.404280000000017026e+01 -1.502440000000024156e+01 9.744794070524132740e-03
1.419910000000027139e+01 -1.502440000000024156e+01 9.858536039517144106e-03
1.431620000000020809e+01 -1.502440000000024156e+01 9.889556576515239061e-03
1.447250000000030923e+01 -1.502440000000024156e+01 9.517310132538111742e-03
1.462870000000020809e+01 -1.502440000000024156e+01 1.004465926150570863e-02
1.474589999999989232e+01 -1.502440000000024156e+01 9.165744046559712657e-03
1.490219999999999345e+01 -1.502440000000024156e+01 1.026180302049236812e-02
1.505839999999989232e+01 -1.502440000000024156e+01 1.003431908250634365e-02
1.521469999999999345e+01 -1.502440000000024156e+01 9.341527089548912199e-03
1.533190000000013242e+01 -1.502440000000024156e+01 9.724113712525404504e-03
1.548810000000003129e+01 -1.502440000000024156e+01 1.003431908250634365e-02
1.564440000000013242e+01 -1.502440000000024156e+01 1.041690570548283595e-02
1.576160000000027139e+01 -1.502440000000024156e+01 9.786154786521592680e-03
1.591780000000017026e+01 -1.502440000000024156e+01 1.048928695847838911e-02
-7.089999999999690772e+00 -1.455560000000014043e+01 8.601395436983789999e-02
-6.933700000000044383e+00 -1.455560000000014043e+01 7.778317188634362167e-02
-6.816600000000107684e+00 -1.455560000000014043e+01 7.411240834156916646e-02
-6.660300000000006548e+00 -1.455560000000014043e+01 6.860109293490779248e-02
-6.504100000000107684e+00 -1.455560000000014043e+01 6.333794182423117813e-02
-6.386899999999968713e+00 -1.455560000000014043e+01 5.849873805252853165e-02
-6.230599999999867578e+00 -1.455560000000014043e+01 5.438334681078138555e-02
-6.074399999999968713e+00 -1.455560000000014043e+01 5.159149848095293672e-02
-5.918099999999867578e+00 -1.455560000000014043e+01 4.891339212011748538e-02
-5.800899999999728607e+00 -1.455560000000014043e+01 4.701079918423438364e-02
-5.644699999999829743e+00 -1.455560000000014043e+01 4.402248745341799663e-02
-5.527499999999690772e+00 -1.455560000000014043e+01 4.367092136743960101e-02
-5.371299999999791908e+00 -1.455560000000014043e+01 4.048614623563528275e-02
-5.214999999999690772e+00 -1.455560000000014043e+01 3.879035687973948071e-02
-5.058700000000044383e+00 -1.455560000000014043e+01 3.792178184379284278e-02
-4.941600000000107684e+00 -1.455560000000014043e+01 3.823198721377378539e-02
-4.785300000000006548e+00 -1.455560000000014043e+01 3.590544693891673661e-02
-4.629100000000107684e+00 -1.455560000000014043e+01 3.550217995794151260e-02
-4.511899999999968713e+00 -1.455560000000014043e+01 3.280339323910733823e-02
-4.355599999999867578e+00 -1.455560000000014043e+01 3.260692983811940698e-02
-4.199399999999968713e+00 -1.455560000000014043e+01 3.112828424121025922e-02
-4.082199999999829743e+00 -1.455560000000014043e+01 2.903956808333859468e-02
-3.925899999999728607e+00 -1.455560000000014043e+01 2.808827161539704381e-02
-3.769699999999829743e+00 -1.455560000000014043e+01 2.610295724751903607e-02
-3.652499999999690772e+00 -1.455560000000014043e+01 2.566866972954571363e-02
-3.496200000000044383e+00 -1.455560000000014043e+01 2.565832955054635212e-02
-3.339999999999690772e+00 -1.455560000000014043e+01 2.282512050472043641e-02
-3.222800000000006548e+00 -1.455560000000014043e+01 2.276307943072424650e-02
-3.066600000000107684e+00 -1.455560000000014043e+01 2.135681508681065016e-02
-2.910300000000006548e+00 -1.455560000000014043e+01 2.213232851176299976e-02
-2.754100000000107684e+00 -1.455560000000014043e+01 1.950592304592437681e-02
-2.636899999999968713e+00 -1.455560000000014043e+01 1.893721320095931998e-02
-2.480599999999867578e+00 -1.455560000000014043e+01 1.826510156600062024e-02
-2.363399999999728607e+00 -1.455560000000014043e+01 1.790319530102285617e-02
-2.207199999999829743e+00 -1.455560000000014043e+01 1.767571136303683343e-02
-2.050899999999728607e+00 -1.455560000000014043e+01 1.646591042011116834e-02
-1.894699999999829743e+00 -1.455560000000014043e+01 1.635216845111815351e-02
-1.777499999999690772e+00 -1.455560000000014043e+01 1.585583985914865157e-02
-1.621200000000044383e+00 -1.455560000000014043e+01 1.546291305717279255e-02
-1.504100000000107684e+00 -1.455560000000014043e+01 1.486318267520964249e-02
-1.347800000000006548e+00 -1.455560000000014043e+01 1.435651390424077384e-02
-1.191600000000107684e+00 -1.455560000000014043e+01 1.390154602826872837e-02
-1.035300000000006548e+00 -1.455560000000014043e+01 1.400494781826237649e-02
-9.180999999998675776e-01 -1.455560000000014043e+01 1.410834960825602113e-02
-7.618999999999687134e-01 -1.455560000000014043e+01 1.285718794933289784e-02
-6.055999999998675776e-01 -1.455560000000014043e+01 1.315705314031447200e-02
-4.883999999997286068e-01 -1.455560000000014043e+01 1.275378615933924972e-02
-3.321999999998297426e-01 -1.455560000000014043e+01 1.246426114735704055e-02
-1.758999999997286068e-01 -1.455560000000014043e+01 1.227813792536847602e-02
-5.870000000004438334e-02 -1.455560000000014043e+01 1.126480038343073871e-02
9.750000000030922820e-02 -1.455560000000014043e+01 1.217473613537482964e-02
2.537999999999556167e-01 -1.455560000000014043e+01 1.137854235242375008e-02
3.708999999998923158e-01 -1.455560000000014043e+01 1.091323429745233962e-02
5.271999999999934516e-01 -1.455560000000014043e+01 1.097527537144852953e-02
6.833999999998923158e-01 -1.455560000000014043e+01 1.085119322345615318e-02
8.396999999999934516e-01 -1.455560000000014043e+01 9.796494965520957665e-03
9.569000000001324224e-01 -1.455560000000014043e+01 9.589691385533664902e-03
1.113100000000031287e+00 -1.455560000000014043e+01 9.506969953538745022e-03
1.230300000000170257e+00 -1.455560000000014043e+01 9.910236934513967297e-03
1.386600000000271393e+00 -1.455560000000014043e+01 9.041661898567336306e-03
1.542800000000170257e+00 -1.455560000000014043e+01 8.410910979606091298e-03
1.699100000000271393e+00 -1.455560000000014043e+01 7.728459165648023967e-03
1.816299999999955617e+00 -1.455560000000014043e+01 8.193767220619433550e-03
1.972500000000309228e+00 -1.455560000000014043e+01 8.421251158605456283e-03
2.128700000000208092e+00 -1.455560000000014043e+01 7.645737733653106688e-03
2.245899999999892316e+00 -1.455560000000014043e+01 7.180429678681696237e-03
2.402199999999993452e+00 -1.455560000000014043e+01 7.418253795667083955e-03
2.519400000000132422e+00 -1.455560000000014043e+01 7.469954690663908013e-03
2.675600000000031287e+00 -1.455560000000014043e+01 7.242470752677884413e-03
2.831900000000132422e+00 -1.455560000000014043e+01 7.118388604685508929e-03
2.988100000000031287e+00 -1.455560000000014043e+01 7.066687709688685738e-03
3.105300000000170257e+00 -1.455560000000014043e+01 6.921925203697580284e-03
3.261600000000271393e+00 -1.455560000000014043e+01 7.087368067687414841e-03
3.417800000000170257e+00 -1.455560000000014043e+01 6.322194821734429364e-03
3.535000000000309228e+00 -1.455560000000014043e+01 6.342875179733158467e-03
3.691299999999955617e+00 -1.455560000000014043e+01 5.908587661759842971e-03
3.847500000000309228e+00 -1.455560000000014043e+01 6.136071599745865704e-03
3.964699999999993452e+00 -1.455560000000014043e+01 5.681103723773820238e-03
4.120899999999892316e+00 -1.455560000000014043e+01 5.887907303761113868e-03
4.277199999999993452e+00 -1.455560000000014043e+01 6.435936790727441598e-03
4.394400000000132422e+00 -1.455560000000014043e+01 6.518658222722358009e-03
4.550600000000031287e+00 -1.455560000000014043e+01 6.435936790727441598e-03
4.706900000000132422e+00 -1.455560000000014043e+01 5.939608198757937059e-03
4.824100000000271393e+00 -1.455560000000014043e+01 6.063690346750313410e-03
4.980300000000170257e+00 -1.455560000000014043e+01 6.384235895730617540e-03
5.136600000000271393e+00 -1.455560000000014043e+01 5.743144797770008414e-03
5.292800000000170257e+00 -1.455560000000014043e+01 6.466957327725534818e-03
5.410000000000309228e+00 -1.455560000000014043e+01 6.146411778745229822e-03
5.566200000000208092e+00 -1.455560000000014043e+01 6.384235895730617540e-03
5.722500000000309228e+00 -1.455560000000014043e+01 5.856886766763019780e-03
5.839699999999993452e+00 -1.455560000000014043e+01 6.001649272754125235e-03
5.995899999999892316e+00 -1.455560000000014043e+01 6.373895716731253422e-03
6.152199999999993452e+00 -1.455560000000014043e+01 6.549678759720452964e-03
6.269400000000132422e+00 -1.455560000000014043e+01 6.322194821734429364e-03
6.425600000000031287e+00 -1.455560000000014043e+01 6.663420728713463463e-03
6.581900000000132422e+00 -1.455560000000014043e+01 6.921925203697580284e-03
6.699100000000271393e+00 -1.455560000000014043e+01 6.125731420746500719e-03
6.855300000000170257e+00 -1.455560000000014043e+01 6.963285919695038489e-03
7.011600000000271393e+00 -1.455560000000014043e+01 6.766822518707110712e-03
7.128799999999955617e+00 -1.455560000000014043e+01 7.201110036680426207e-03
7.285000000000309228e+00 -1.455560000000014043e+01 6.849543950702027123e-03
7.441200000000208092e+00 -1.455560000000014043e+01 7.004646635692497562e-03
7.558399999999892316e+00 -1.455560000000014043e+01 7.376893079669624882e-03
7.714699999999993452e+00 -1.455560000000014043e+01 7.831860955641669481e-03
7.870899999999892316e+00 -1.455560000000014043e+01 7.087368067687414841e-03
7.988100000000031287e+00 -1.455560000000014043e+01 7.232130573678520295e-03
8.144400000000132422e+00 -1.455560000000014043e+01 7.614717196655012600e-03
8.300600000000031287e+00 -1.455560000000014043e+01 7.666418091651835791e-03
8.417800000000170257e+00 -1.455560000000014043e+01 7.790500239644212142e-03
8.574100000000271393e+00 -1.455560000000014043e+01 8.111045788624517139e-03
8.730300000000170257e+00 -1.455560000000014043e+01 8.162746683621340330e-03
8.886600000000271393e+00 -1.455560000000014043e+01 8.028324356629598993e-03
9.003799999999955617e+00 -1.455560000000014043e+01 8.493632411601009444e-03
9.160000000000309228e+00 -1.455560000000014043e+01 8.173086862620703580e-03
9.316200000000208092e+00 -1.455560000000014043e+01 8.235127936616893490e-03
9.433399999999892316e+00 -1.455560000000014043e+01 7.821520776642304495e-03
9.589699999999993452e+00 -1.455560000000014043e+01 9.041661898567336306e-03
9.745899999999892316e+00 -1.455560000000014043e+01 9.114043151562889467e-03
9.863100000000031287e+00 -1.455560000000014043e+01 9.258805657553995788e-03
1.001940000000013242e+01 -1.455560000000014043e+01 8.824518139580678558e-03
1.017560000000003129e+01 -1.455560000000014043e+01 8.907239571575596704e-03
1.029280000000017026e+01 -1.455560000000014043e+01 9.289826194552087274e-03
1.044910000000027139e+01 -1.455560000000014043e+01 1.008601997750316857e-02
1.060530000000017026e+01 -1.455560000000014043e+01 1.015840123049872000e-02
1.072250000000030923e+01 -1.455560000000014043e+01 1.039622534748410772e-02
1.087870000000020809e+01 -1.455560000000014043e+01 1.033418427348791954e-02
1.103500000000030923e+01 -1.455560000000014043e+01 1.086153340245551643e-02
1.115219999999999345e+01 -1.455560000000014043e+01 1.104765662444408270e-02
1.130839999999989232e+01 -1.455560000000014043e+01 1.078915214945996501e-02
1.146469999999999345e+01 -1.455560000000014043e+01 1.101663608744598774e-02
1.158190000000013242e+01 -1.455560000000014043e+01 1.101663608744598774e-02
1.173810000000003129e+01 -1.455560000000014043e+01 1.148194414241739646e-02
1.189440000000013242e+01 -1.455560000000014043e+01 1.137854235242375008e-02
1.205060000000003129e+01 -1.455560000000014043e+01 1.136820217342438682e-02
1.216780000000017026e+01 -1.455560000000014043e+01 1.145092360541930324e-02
1.232410000000027139e+01 -1.455560000000014043e+01 1.068575035946631689e-02
1.248030000000017026e+01 -1.455560000000014043e+01 1.180248969139770232e-02
1.259750000000030923e+01 -1.455560000000014043e+01 1.104765662444408270e-02
1.275370000000020809e+01 -1.455560000000014043e+01 1.092357447645170634e-02
1.291000000000030923e+01 -1.455560000000014043e+01 1.132684145742692688e-02
1.302719999999999345e+01 -1.455560000000014043e+01 1.098561555044789279e-02
1.318339999999989232e+01 -1.455560000000014043e+01 1.157500575341167785e-02
1.333969999999999345e+01 -1.455560000000014043e+01 1.119241913043518728e-02
1.345690000000013242e+01 -1.455560000000014043e+01 1.105799680344344595e-02
1.361310000000003129e+01 -1.455560000000014043e+01 1.079949232845932999e-02
1.376940000000013242e+01 -1.455560000000014043e+01 1.122343966743328224e-02
1.388660000000027139e+01 -1.455560000000014043e+01 1.052030749547648407e-02
1.404280000000017026e+01 -1.455560000000014043e+01 1.100629590844662276e-02
1.419910000000027139e+01 -1.455560000000014043e+01 1.121309948843391552e-02
1.431620000000020809e+01 -1.455560000000014043e+01 1.077881197046060002e-02
1.447250000000030923e+01 -1.455560000000014043e+01 1.087187358145488315e-02
1.462870000000020809e+01 -1.455560000000014043e+01 1.053064767447584905e-02
1.474589999999989232e+01 -1.455560000000014043e+01 1.072711107546377683e-02
1.490219999999999345e+01 -1.455560000000014043e+01 1.165772718540659600e-02
1.505839999999989232e+01 -1.455560000000014043e+01 1.119241913043518728e-02
1.521469999999999345e+01 -1.455560000000014043e+01 1.154398521641358463e-02
1.533190000000013242e+01 -1.455560000000014043e+01 1.150262450041612643e-02
1.548810000000003129e+01 -1.455560000000014043e+01 1.063404946446949370e-02
1.564440000000013242e+01 -1.455560000000014043e+01 1.135786199442502184e-02
1.576160000000027139e+01 -1.455560000000014043e+01 1.127514056243010369e-02
1.591780000000017026e+01 -1.455560000000014043e+01 1.041690570548283595e-02
-7.089999999999690772e+00 -1.400870000000031723e+01 1.165071422389643008e-01
-6.933700000000044383e+00 -1.400870000000031723e+01 1.114197741712768808e-01
-6.816600000000107684e+00 -1.400870000000031723e+01 1.045538953156987527e-01
-6.660300000000006548e+00 -1.400870000000031723e+01 1.002110201359655839e-01
-6.504100000000107684e+00 -1.400870000000031723e+01 9.193887693647385950e-02
-6.386899999999968713e+00 -1.400870000000031723e+01 8.666538564679786283e-02
-6.230599999999867578e+00 -1.400870000000031723e+01 7.816575850932011571e-02
-6.074399999999968713e+00 -1.400870000000031723e+01 7.281988596664858149e-02
-5.918099999999867578e+00 -1.400870000000031723e+01 6.858041257690908332e-02
-5.800899999999728607e+00 -1.400870000000031723e+01 6.489930885313525966e-02
-5.644699999999829743e+00 -1.400870000000031723e+01 5.856077912652471462e-02
-5.527499999999690772e+00 -1.400870000000031723e+01 5.539668435271912633e-02
-5.371299999999791908e+00 -1.400870000000031723e+01 5.265653691788749202e-02
-5.214999999999690772e+00 -1.400870000000031723e+01 4.920291713209969803e-02
-5.058700000000044383e+00 -1.400870000000031723e+01 4.851012513914226137e-02
-4.941600000000107684e+00 -1.400870000000031723e+01 4.764155010319563038e-02
-4.785300000000006548e+00 -1.400870000000031723e+01 4.474629998337352477e-02
-4.629100000000107684e+00 -1.400870000000031723e+01 4.384670441042879535e-02
-4.511899999999968713e+00 -1.400870000000031723e+01 4.323663384946627858e-02
-4.355599999999867578e+00 -1.400870000000031723e+01 3.928668547170898612e-02
-4.199399999999968713e+00 -1.400870000000031723e+01 3.996913728566705432e-02
-4.082199999999829743e+00 -1.400870000000031723e+01 3.885239795373566368e-02
-3.925899999999728607e+00 -1.400870000000031723e+01 3.751851486281761877e-02
-3.769699999999829743e+00 -1.400870000000031723e+01 3.477836742798598446e-02
-3.652499999999690772e+00 -1.400870000000031723e+01 3.454054331100060021e-02
-3.496200000000044383e+00 -1.400870000000031723e+01 3.285509413410415969e-02
-3.339999999999690772e+00 -1.400870000000031723e+01 3.052855385924711090e-02
-3.222800000000006548e+00 -1.400870000000031723e+01 3.029072974226171971e-02
-3.066600000000107684e+00 -1.400870000000031723e+01 2.850187877537163628e-02
-2.910300000000006548e+00 -1.400870000000031723e+01 2.697153228346566706e-02
-2.754100000000107684e+00 -1.400870000000031723e+01 2.651656440749361465e-02
-2.636899999999968713e+00 -1.400870000000031723e+01 2.443818842862131857e-02
-2.480599999999867578e+00 -1.400870000000031723e+01 2.442784824962195706e-02
-2.363399999999728607e+00 -1.400870000000031723e+01 2.274239907272551653e-02
-2.207199999999829743e+00 -1.400870000000031723e+01 2.245287406074330389e-02
-2.050899999999728607e+00 -1.400870000000031723e+01 2.125341329681700725e-02
-1.894699999999829743e+00 -1.400870000000031723e+01 2.079844542084496178e-02
-1.777499999999690772e+00 -1.400870000000031723e+01 2.013667396488562356e-02
-1.621200000000044383e+00 -1.400870000000031723e+01 1.869938908397393573e-02
-1.504100000000107684e+00 -1.400870000000031723e+01 1.815135959700760887e-02
-1.347800000000006548e+00 -1.400870000000031723e+01 1.808931852301141896e-02
-1.191600000000107684e+00 -1.400870000000031723e+01 1.698291937007939678e-02
-1.035300000000006548e+00 -1.400870000000031723e+01 1.755162921504445361e-02
-9.180999999998675776e-01 -1.400870000000031723e+01 1.629012737712196707e-02
-7.618999999999687134e-01 -1.400870000000031723e+01 1.582481932215055662e-02
-6.055999999998675776e-01 -1.400870000000031723e+01 1.627978719812259861e-02
-4.883999999997286068e-01 -1.400870000000031723e+01 1.531815055118168796e-02
-3.321999999998297426e-01 -1.400870000000031723e+01 1.520440858218867659e-02
-1.758999999997286068e-01 -1.400870000000031723e+01 1.372576298527952883e-02
-5.870000000004438334e-02 -1.400870000000031723e+01 1.422209157724903424e-02
9.750000000030922820e-02 -1.400870000000031723e+01 1.291922902332908601e-02
2.537999999999556167e-01 -1.400870000000031723e+01 1.227813792536847602e-02
3.708999999998923158e-01 -1.400870000000031723e+01 1.243324061035894559e-02
5.271999999999934516e-01 -1.400870000000031723e+01 1.167840754340532597e-02
6.833999999998923158e-01 -1.400870000000031723e+01 1.250562186335449875e-02
8.396999999999934516e-01 -1.400870000000031723e+01 1.180248969139770232e-02
9.569000000001324224e-01 -1.400870000000031723e+01 1.068575035946631689e-02
1.113100000000031287e+00 -1.400870000000031723e+01 1.130616109942819691e-02
1.230300000000170257e+00 -1.400870000000031723e+01 1.033418427348791954e-02
1.386600000000271393e+00 -1.400870000000031723e+01 1.018942176749681322e-02
1.542800000000170257e+00 -1.400870000000031723e+01 1.025146284149300140e-02
1.699100000000271393e+00 -1.400870000000031723e+01 9.713773533526039519e-03
1.816299999999955617e+00 -1.400870000000031723e+01 9.817175323519685901e-03
1.972500000000309228e+00 -1.400870000000031723e+01 9.083022614564794511e-03
2.128700000000208092e+00 -1.400870000000031723e+01 8.710776170587667191e-03
2.245899999999892316e+00 -1.400870000000031723e+01 8.576353843595927590e-03
2.402199999999993452e+00 -1.400870000000031723e+01 8.917579750574959954e-03
2.519400000000132422e+00 -1.400870000000031723e+01 8.359210084609269842e-03
2.675600000000031287e+00 -1.400870000000031723e+01 8.142066325622610359e-03
2.831900000000132422e+00 -1.400870000000031723e+01 8.017984177630234008e-03
2.988100000000031287e+00 -1.400870000000031723e+01 7.718118986648659849e-03
3.105300000000170257e+00 -1.400870000000031723e+01 7.542335943659460307e-03
3.261600000000271393e+00 -1.400870000000031723e+01 6.932265382696944402e-03
3.417800000000170257e+00 -1.400870000000031723e+01 6.911585024698215299e-03
3.535000000000309228e+00 -1.400870000000031723e+01 7.056347530689320753e-03
3.691299999999955617e+00 -1.400870000000031723e+01 7.118388604685508929e-03
3.847500000000309228e+00 -1.400870000000031723e+01 7.087368067687414841e-03
3.964699999999993452e+00 -1.400870000000031723e+01 6.911585024698215299e-03
4.120899999999892316e+00 -1.400870000000031723e+01 6.994306456693132577e-03
4.277199999999993452e+00 -1.400870000000031723e+01 7.149409141683603017e-03
4.394400000000132422e+00 -1.400870000000031723e+01 6.487637685724264788e-03
4.550600000000031287e+00 -1.400870000000031723e+01 6.394576074729982525e-03
4.706900000000132422e+00 -1.400870000000031723e+01 6.394576074729982525e-03
4.824100000000271393e+00 -1.400870000000031723e+01 6.859884129701392108e-03
4.980300000000170257e+00 -1.400870000000031723e+01 6.942605561696310254e-03
5.136600000000271393e+00 -1.400870000000031723e+01 6.115391241747136601e-03
5.292800000000170257e+00 -1.400870000000031723e+01 7.056347530689320753e-03
5.410000000000309228e+00 -1.400870000000031723e+01 7.025326993691226665e-03
5.566200000000208092e+00 -1.400870000000031723e+01 6.684101086712193433e-03
5.722500000000309228e+00 -1.400870000000031723e+01 6.797843055705203932e-03
5.839699999999993452e+00 -1.400870000000031723e+01 6.560018938719817082e-03
5.995899999999892316e+00 -1.400870000000031723e+01 7.118388604685508929e-03
6.152199999999993452e+00 -1.400870000000031723e+01 7.490635048662636249e-03
6.269400000000132422e+00 -1.400870000000031723e+01 6.632400191715369375e-03
6.425600000000031287e+00 -1.400870000000031723e+01 7.221790394679155310e-03
6.581900000000132422e+00 -1.400870000000031723e+01 6.797843055705203932e-03
6.699100000000271393e+00 -1.400870000000031723e+01 7.087368067687414841e-03
6.855300000000170257e+00 -1.400870000000031723e+01 6.921925203697580284e-03
7.011600000000271393e+00 -1.400870000000031723e+01 7.128728783684873914e-03
7.128799999999955617e+00 -1.400870000000031723e+01 7.190769857681061222e-03
7.285000000000309228e+00 -1.400870000000031723e+01 7.645737733653106688e-03
7.441200000000208092e+00 -1.400870000000031723e+01 7.676758270651200776e-03
7.558399999999892316e+00 -1.400870000000031723e+01 7.728459165648023967e-03
7.714699999999993452e+00 -1.400870000000031723e+01 7.614717196655012600e-03
7.870899999999892316e+00 -1.400870000000031723e+01 7.676758270651200776e-03
7.988100000000031287e+00 -1.400870000000031723e+01 7.594036838656283497e-03
8.144400000000132422e+00 -1.400870000000031723e+01 7.500975227662001234e-03
8.300600000000031287e+00 -1.400870000000031723e+01 8.752136886585125397e-03
8.417800000000170257e+00 -1.400870000000031723e+01 7.800840418643577127e-03
8.574100000000271393e+00 -1.400870000000031723e+01 8.607374380594019075e-03
8.730300000000170257e+00 -1.400870000000031723e+01 9.289826194552087274e-03
8.886600000000271393e+00 -1.400870000000031723e+01 8.317849368611809902e-03
9.003799999999955617e+00 -1.400870000000031723e+01 8.472952053602279474e-03
9.160000000000309228e+00 -1.400870000000031723e+01 9.072682435565429526e-03
9.316200000000208092e+00 -1.400870000000031723e+01 9.558670848535569947e-03
9.433399999999892316e+00 -1.400870000000031723e+01 9.910236934513967297e-03
9.589699999999993452e+00 -1.400870000000031723e+01 8.700435991588302206e-03
9.745899999999892316e+00 -1.400870000000031723e+01 9.103702972563524481e-03
9.863100000000031287e+00 -1.400870000000031723e+01 9.031321719567971321e-03
1.001940000000013242e+01 -1.400870000000031723e+01 9.682752996527946299e-03
1.017560000000003129e+01 -1.400870000000031723e+01 9.806835144520322650e-03
1.029280000000017026e+01 -1.400870000000031723e+01 1.053064767447584905e-02
1.044910000000027139e+01 -1.400870000000031723e+01 1.006533961950443860e-02
1.060530000000017026e+01 -1.400870000000031723e+01 1.088221376045424640e-02
1.072250000000030923e+01 -1.400870000000031723e+01 1.073745125446314008e-02
1.087870000000020809e+01 -1.400870000000031723e+01 1.093391465545106959e-02
1.103500000000030923e+01 -1.400870000000031723e+01 1.163704682740786776e-02
1.115219999999999345e+01 -1.400870000000031723e+01 1.094425483445043458e-02
1.130839999999989232e+01 -1.400870000000031723e+01 1.120275930943455053e-02
1.146469999999999345e+01 -1.400870000000031723e+01 1.148194414241739646e-02
1.158190000000013242e+01 -1.400870000000031723e+01 1.204031380838308830e-02
1.173810000000003129e+01 -1.400870000000031723e+01 1.164738700640723101e-02
1.189440000000013242e+01 -1.400870000000031723e+01 1.235051917836402918e-02
1.205060000000003129e+01 -1.400870000000031723e+01 1.277446651733798143e-02
1.216780000000017026e+01 -1.400870000000031723e+01 1.277446651733798143e-02
1.232410000000027139e+01 -1.400870000000031723e+01 1.268140490634369830e-02
1.248030000000017026e+01 -1.400870000000031723e+01 1.261936383234751012e-02
1.259750000000030923e+01 -1.400870000000031723e+01 1.236085935736339243e-02
1.275370000000020809e+01 -1.400870000000031723e+01 1.293990938132781598e-02
1.291000000000030923e+01 -1.400870000000031723e+01 1.316739331931383872e-02
1.302719999999999345e+01 -1.400870000000031723e+01 1.215405577737610140e-02
1.318339999999989232e+01 -1.400870000000031723e+01 1.273310580134052149e-02
1.333969999999999345e+01 -1.400870000000031723e+01 1.278480669633734468e-02
1.345690000000013242e+01 -1.400870000000031723e+01 1.289854866533035778e-02
1.361310000000003129e+01 -1.400870000000031723e+01 1.249528168435513377e-02
1.376940000000013242e+01 -1.400870000000031723e+01 1.343623797329731966e-02
1.388660000000027139e+01 -1.400870000000031723e+01 1.223677720937101782e-02
1.404280000000017026e+01 -1.400870000000031723e+01 1.264004419034624009e-02
1.419910000000027139e+01 -1.400870000000031723e+01 1.224711738837038280e-02
1.431620000000020809e+01 -1.400870000000031723e+01 1.256766293735068693e-02
1.447250000000030923e+01 -1.400870000000031723e+01 1.285718794933289784e-02
1.462870000000020809e+01 -1.400870000000031723e+01 1.216439595637546466e-02
1.474589999999989232e+01 -1.400870000000031723e+01 1.287786830733162607e-02
1.490219999999999345e+01 -1.400870000000031723e+01 1.248494150535576878e-02
1.505839999999989232e+01 -1.400870000000031723e+01 1.227813792536847602e-02
1.521469999999999345e+01 -1.400870000000031723e+01 1.290888884432972103e-02
1.533190000000013242e+01 -1.400870000000031723e+01 1.145092360541930324e-02
1.548810000000003129e+01 -1.400870000000031723e+01 1.262970401134687337e-02
1.564440000000013242e+01 -1.400870000000031723e+01 1.197827273438690186e-02
1.576160000000027139e+01 -1.400870000000031723e+01 1.182317004939643056e-02
1.591780000000017026e+01 -1.400870000000031723e+01 1.243324061035894559e-02
-7.089999999999690772e+00 -1.353999999999996362e+01 1.537524669946758182e-01
-6.933700000000044383e+00 -1.353999999999996362e+01 1.456147461221758421e-01
-6.816600000000107684e+00 -1.353999999999996362e+01 1.399690083885227199e-01
-6.660300000000006548e+00 -1.353999999999996362e+01 1.387178467295996087e-01
-6.504100000000107684e+00 -1.353999999999996362e+01 1.283259668352381144e-01
-6.386899999999968713e+00 -1.353999999999996362e+01 1.198883807717565364e-01
-6.230599999999867578e+00 -1.353999999999996362e+01 1.128777394101873055e-01
-6.074399999999968713e+00 -1.353999999999996362e+01 1.057223355426269440e-01
-5.918099999999867578e+00 -1.353999999999996362e+01 9.979741297599099836e-02
-5.800899999999728607e+00 -1.353999999999996362e+01 9.304527608940586780e-02
-5.644699999999829743e+00 -1.353999999999996362e+01 8.405966053895798373e-02
-5.527499999999690772e+00 -1.353999999999996362e+01 7.967542464322736884e-02
-5.371299999999791908e+00 -1.353999999999996362e+01 7.348165742260792666e-02
-5.214999999999690772e+00 -1.353999999999996362e+01 6.694666429500946425e-02
-5.058700000000044383e+00 -1.353999999999996362e+01 6.363780701521276617e-02
-4.941600000000107684e+00 -1.353999999999996362e+01 6.006010508143259236e-02
-4.785300000000006548e+00 -1.353999999999996362e+01 5.842635679953297329e-02
-4.629100000000107684e+00 -1.353999999999996362e+01 5.472457271776042659e-02
-4.511899999999968713e+00 -1.353999999999996362e+01 5.339068962684238168e-02
-4.355599999999867578e+00 -1.353999999999996362e+01 5.258415566489194060e-02
-4.199399999999968713e+00 -1.353999999999996362e+01 5.121925203697580420e-02
-4.082199999999829743e+00 -1.353999999999996362e+01 4.970958590306856495e-02
-3.925899999999728607e+00 -1.353999999999996362e+01 4.596644110529855831e-02
-3.769699999999829743e+00 -1.353999999999996362e+01 4.560453484032078730e-02
-3.652499999999690772e+00 -1.353999999999996362e+01 4.420861067540656636e-02
-3.496200000000044383e+00 -1.353999999999996362e+01 4.317459277547009561e-02
-3.339999999999690772e+00 -1.353999999999996362e+01 4.100315518560351119e-02
-3.222800000000006548e+00 -1.353999999999996362e+01 3.920396403971405930e-02
-3.066600000000107684e+00 -1.353999999999996362e+01 3.605020944490783946e-02
-2.910300000000006548e+00 -1.353999999999996362e+01 3.578136479092435679e-02
-2.754100000000107684e+00 -1.353999999999996362e+01 3.404421471903109481e-02
-2.636899999999968713e+00 -1.353999999999996362e+01 3.285509413410415969e-02
-2.480599999999867578e+00 -1.353999999999996362e+01 3.071467708123567369e-02
-2.363399999999728607e+00 -1.353999999999996362e+01 2.920501094732843445e-02
-2.207199999999829743e+00 -1.353999999999996362e+01 2.790214839340848102e-02
-2.050899999999728607e+00 -1.353999999999996362e+01 2.676472870347836736e-02
-1.894699999999829743e+00 -1.353999999999996362e+01 2.702323317846248851e-02
-1.777499999999690772e+00 -1.353999999999996362e+01 2.524472239057176659e-02
-1.621200000000044383e+00 -1.353999999999996362e+01 2.406594198464419299e-02
-1.504100000000107684e+00 -1.353999999999996362e+01 2.307328480070518217e-02
-1.347800000000006548e+00 -1.353999999999996362e+01 2.241151334474585088e-02
-1.191600000000107684e+00 -1.353999999999996362e+01 2.120171240182017885e-02
-1.035300000000006548e+00 -1.353999999999996362e+01 2.146021687680430001e-02
-9.180999999998675776e-01 -1.353999999999996362e+01 2.053994094586084757e-02
-7.618999999999687134e-01 -1.353999999999996362e+01 1.967136590991420964e-02
-6.055999999998675776e-01 -1.353999999999996362e+01 1.939218107693136545e-02
-4.883999999997286068e-01 -1.353999999999996362e+01 1.803761762801459057e-02
-3.321999999998297426e-01 -1.353999999999996362e+01 1.803761762801459057e-02
-1.758999999997286068e-01 -1.353999999999996362e+01 1.664169346310036615e-02
-5.870000000004438334e-02 -1.353999999999996362e+01 1.667271400009845764e-02
9.750000000030922820e-02 -1.353999999999996362e+01 1.670373453709655259e-02
2.537999999999556167e-01 -1.353999999999996362e+01 1.523542911918677155e-02
3.708999999998923158e-01 -1.353999999999996362e+01 1.505964607619757201e-02
5.271999999999934516e-01 -1.353999999999996362e+01 1.466671927422171472e-02
6.833999999998923158e-01 -1.353999999999996362e+01 1.389120584926936339e-02
8.396999999999934516e-01 -1.353999999999996362e+01 1.390154602826872837e-02
9.569000000001324224e-01 -1.353999999999996362e+01 1.326045493030812011e-02
1.113100000000031287e+00 -1.353999999999996362e+01 1.234017899936466420e-02
1.230300000000170257e+00 -1.353999999999996362e+01 1.182317004939643056e-02
1.386600000000271393e+00 -1.353999999999996362e+01 1.242290043135958234e-02
1.542800000000170257e+00 -1.353999999999996362e+01 1.188521112339262047e-02
1.699100000000271393e+00 -1.353999999999996362e+01 1.154398521641358463e-02
1.816299999999955617e+00 -1.353999999999996362e+01 1.050996731647711735e-02
1.972500000000309228e+00 -1.353999999999996362e+01 1.112003787743963412e-02
2.128700000000208092e+00 -1.353999999999996362e+01 1.154398521641358463e-02
2.245899999999892316e+00 -1.353999999999996362e+01 1.013772087249999176e-02
2.402199999999993452e+00 -1.353999999999996362e+01 1.033418427348791954e-02
2.519400000000132422e+00 -1.353999999999996362e+01 9.248465478554629068e-03
2.675600000000031287e+00 -1.353999999999996362e+01 9.517310132538111742e-03
2.831900000000132422e+00 -1.353999999999996362e+01 9.444928879542558581e-03
2.988100000000031287e+00 -1.353999999999996362e+01 8.865878855578136764e-03
3.105300000000170257e+00 -1.353999999999996362e+01 9.093362793564159496e-03
3.261600000000271393e+00 -1.353999999999996362e+01 8.793497602582585337e-03
3.417800000000170257e+00 -1.353999999999996362e+01 8.017984177630234008e-03
3.535000000000309228e+00 -1.353999999999996362e+01 7.904242208637224376e-03
3.691299999999955617e+00 -1.353999999999996362e+01 7.955943103634045832e-03
3.847500000000309228e+00 -1.353999999999996362e+01 7.500975227662001234e-03
3.964699999999993452e+00 -1.353999999999996362e+01 7.687098449650564894e-03
4.120899999999892316e+00 -1.353999999999996362e+01 8.214447578618163520e-03
4.277199999999993452e+00 -1.353999999999996362e+01 7.718118986648659849e-03
4.394400000000132422e+00 -1.353999999999996362e+01 7.128728783684873914e-03
4.550600000000031287e+00 -1.353999999999996362e+01 7.190769857681061222e-03
4.706900000000132422e+00 -1.353999999999996362e+01 7.108048425686143944e-03
4.824100000000271393e+00 -1.353999999999996362e+01 7.376893079669624882e-03
4.980300000000170257e+00 -1.353999999999996362e+01 7.180429678681696237e-03
5.136600000000271393e+00 -1.353999999999996362e+01 7.180429678681696237e-03
5.292800000000170257e+00 -1.353999999999996362e+01 8.007643998630870757e-03
5.410000000000309228e+00 -1.353999999999996362e+01 6.787502876705838947e-03
5.566200000000208092e+00 -1.353999999999996362e+01 6.932265382696944402e-03
5.722500000000309228e+00 -1.353999999999996362e+01 7.014986814691862547e-03
5.839699999999993452e+00 -1.353999999999996362e+01 6.952945740695674372e-03
5.995899999999892316e+00 -1.353999999999996362e+01 7.500975227662001234e-03
6.152199999999993452e+00 -1.353999999999996362e+01 7.252810931677249398e-03
6.269400000000132422e+00 -1.353999999999996362e+01 7.480294869663272131e-03
6.425600000000031287e+00 -1.353999999999996362e+01 7.252810931677249398e-03
6.581900000000132422e+00 -1.353999999999996362e+01 7.159749320682967134e-03
6.699100000000271393e+00 -1.353999999999996362e+01 7.283831468675343486e-03
6.855300000000170257e+00 -1.353999999999996362e+01 8.028324356629598993e-03
7.011600000000271393e+00 -1.353999999999996362e+01 7.997303819631505772e-03
7.128799999999955617e+00 -1.353999999999996362e+01 7.997303819631505772e-03
7.285000000000309228e+00 -1.353999999999996362e+01 8.162746683621340330e-03
7.441200000000208092e+00 -1.353999999999996362e+01 8.224787757617528505e-03
7.558399999999892316e+00 -1.353999999999996362e+01 8.090365430625787169e-03
7.714699999999993452e+00 -1.353999999999996362e+01 8.142066325622610359e-03
7.870899999999892316e+00 -1.353999999999996362e+01 7.997303819631505772e-03
7.988100000000031287e+00 -1.353999999999996362e+01 8.597034201594655825e-03
8.144400000000132422e+00 -1.353999999999996362e+01 8.204107399618798535e-03
8.300600000000031287e+00 -1.353999999999996362e+01 8.317849368611809902e-03
8.417800000000170257e+00 -1.353999999999996362e+01 8.783157423583220352e-03
8.574100000000271393e+00 -1.353999999999996362e+01 8.886559213576866734e-03
8.730300000000170257e+00 -1.353999999999996362e+01 8.824518139580678558e-03
8.886600000000271393e+00 -1.353999999999996362e+01 9.269145836553359039e-03
9.003799999999955617e+00 -1.353999999999996362e+01 8.783157423583220352e-03
9.160000000000309228e+00 -1.353999999999996362e+01 8.700435991588302206e-03
9.316200000000208092e+00 -1.353999999999996362e+01 9.506969953538745022e-03
9.433399999999892316e+00 -1.353999999999996362e+01 9.858536039517144106e-03
9.589699999999993452e+00 -1.353999999999996362e+01 9.114043151562889467e-03
9.745899999999892316e+00 -1.353999999999996362e+01 9.682752996527946299e-03
9.863100000000031287e+00 -1.353999999999996362e+01 1.041690570548283595e-02
1.001940000000013242e+01 -1.353999999999996362e+01 1.029282355749045960e-02
1.017560000000003129e+01 -1.353999999999996362e+01 9.786154786521592680e-03
1.029280000000017026e+01 -1.353999999999996362e+01 1.056166821147394054e-02
1.044910000000027139e+01 -1.353999999999996362e+01 1.124412002543201047e-02
1.060530000000017026e+01 -1.353999999999996362e+01 1.034452445248728453e-02
1.072250000000030923e+01 -1.353999999999996362e+01 1.137854235242375008e-02
1.087870000000020809e+01 -1.353999999999996362e+01 1.108901734044153917e-02
1.103500000000030923e+01 -1.353999999999996362e+01 1.154398521641358463e-02
1.115219999999999345e+01 -1.353999999999996362e+01 1.161636646940913779e-02
1.130839999999989232e+01 -1.353999999999996362e+01 1.345691833129604789e-02
1.146469999999999345e+01 -1.353999999999996362e+01 1.291922902332908601e-02
1.158190000000013242e+01 -1.353999999999996362e+01 1.273310580134052149e-02
1.173810000000003129e+01 -1.353999999999996362e+01 1.356032012128969601e-02
1.189440000000013242e+01 -1.353999999999996362e+01 1.241256025236021736e-02
1.205060000000003129e+01 -1.353999999999996362e+01 1.319841385631193020e-02
1.216780000000017026e+01 -1.353999999999996362e+01 1.297092991832590921e-02
1.232410000000027139e+01 -1.353999999999996362e+01 1.316739331931383872e-02
1.248030000000017026e+01 -1.353999999999996362e+01 1.409800942925665788e-02
1.259750000000030923e+01 -1.353999999999996362e+01 1.423243175624839749e-02
1.275370000000020809e+01 -1.353999999999996362e+01 1.487352285420900574e-02
1.291000000000030923e+01 -1.353999999999996362e+01 1.437719426223950207e-02
1.302719999999999345e+01 -1.353999999999996362e+01 1.402562817626110472e-02
1.318339999999989232e+01 -1.353999999999996362e+01 1.420141121925030427e-02
1.333969999999999345e+01 -1.353999999999996362e+01 1.517338804519058164e-02
1.345690000000013242e+01 -1.353999999999996362e+01 1.357066030028905926e-02
1.361310000000003129e+01 -1.353999999999996362e+01 1.364304155328461068e-02
1.376940000000013242e+01 -1.353999999999996362e+01 1.374644334327825880e-02
1.388660000000027139e+01 -1.353999999999996362e+01 1.391188620726809336e-02
1.404280000000017026e+01 -1.353999999999996362e+01 1.413937014525411609e-02
1.419910000000027139e+01 -1.353999999999996362e+01 1.437719426223950207e-02
1.431620000000020809e+01 -1.353999999999996362e+01 1.440821479923759703e-02
1.447250000000030923e+01 -1.353999999999996362e+01 1.392222638626745834e-02
1.462870000000020809e+01 -1.353999999999996362e+01 1.374644334327825880e-02
1.474589999999989232e+01 -1.353999999999996362e+01 1.384984513327190518e-02
1.490219999999999345e+01 -1.353999999999996362e+01 1.330181564630557832e-02
1.505839999999989232e+01 -1.353999999999996362e+01 1.411868978725538612e-02
1.521469999999999345e+01 -1.353999999999996362e+01 1.402562817626110472e-02
1.533190000000013242e+01 -1.353999999999996362e+01 1.417039068225220931e-02
1.548810000000003129e+01 -1.353999999999996362e+01 1.371542280628016384e-02
1.564440000000013242e+01 -1.353999999999996362e+01 1.373610316427889382e-02
1.576160000000027139e+01 -1.353999999999996362e+01 1.371542280628016384e-02
1.591780000000017026e+01 -1.353999999999996362e+01 1.399460763926300977e-02
-7.089999999999690772e+00 -1.307120000000031723e+01 2.062081950584527534e-01
-6.933700000000044383e+00 -1.307120000000031723e+01 1.924660971682971289e-01
-6.816600000000107684e+00 -1.307120000000031723e+01 1.858897433247011788e-01
-6.660300000000006548e+00 -1.307120000000031723e+01 1.799648207580652470e-01
-6.504100000000107684e+00 -1.307120000000031723e+01 1.721373052555461858e-01
-6.386899999999968713e+00 -1.307120000000031723e+01 1.639582236670487358e-01
-6.230599999999867578e+00 -1.307120000000031723e+01 1.540730125436561293e-01
-6.074399999999968713e+00 -1.307120000000031723e+01 1.500300025549045346e-01
-5.918099999999867578e+00 -1.307120000000031723e+01 1.415303754174267736e-01
-5.800899999999728607e+00 -1.307120000000031723e+01 1.325033991509814157e-01
-5.644699999999829743e+00 -1.307120000000031723e+01 1.238590095075125658e-01
-5.527499999999690772e+00 -1.307120000000031723e+01 1.167036056399522181e-01
-5.371299999999791908e+00 -1.307120000000031723e+01 1.089794919274268137e-01
-5.214999999999690772e+00 -1.307120000000031723e+01 1.009244924869217436e-01
-5.058700000000044383e+00 -1.307120000000031723e+01 9.405861363134360165e-02
-4.941600000000107684e+00 -1.307120000000031723e+01 8.792688748472035631e-02
-4.785300000000006548e+00 -1.307120000000031723e+01 7.900331300826865522e-02
-4.629100000000107684e+00 -1.307120000000031723e+01 7.600466109845289975e-02
-4.511899999999968713e+00 -1.307120000000031723e+01 7.177552788771275616e-02
-4.355599999999867578e+00 -1.307120000000031723e+01 6.699836519000627877e-02
-4.199399999999968713e+00 -1.307120000000031723e+01 6.572652317308443071e-02
-4.082199999999829743e+00 -1.307120000000031723e+01 6.234528464029218120e-02
-3.925899999999728607e+00 -1.307120000000031723e+01 5.845737733653107171e-02
-3.769699999999829743e+00 -1.307120000000031723e+01 5.583097187069244877e-02
-3.652499999999690772e+00 -1.307120000000031723e+01 5.539668435271912633e-02
-3.496200000000044383e+00 -1.307120000000031723e+01 5.465219146476487516e-02
-3.339999999999690772e+00 -1.307120000000031723e+01 5.202578599892624528e-02
-3.222800000000006548e+00 -1.307120000000031723e+01 5.032999664303043630e-02
-3.066600000000107684e+00 -1.307120000000031723e+01 4.884101086712193396e-02
-2.910300000000006548e+00 -1.307120000000031723e+01 4.654549112926297666e-02
-2.754100000000107684e+00 -1.307120000000031723e+01 4.439473389739512915e-02
-2.636899999999968713e+00 -1.307120000000031723e+01 4.243009988751584444e-02
-2.480599999999867578e+00 -1.307120000000031723e+01 4.053784713063210421e-02
-2.363399999999728607e+00 -1.307120000000031723e+01 3.794246220179157275e-02
-2.207199999999829743e+00 -1.307120000000031723e+01 3.741511307282398280e-02
-2.050899999999728607e+00 -1.307120000000031723e+01 3.641211570988560353e-02
-1.894699999999829743e+00 -1.307120000000031723e+01 3.352720576906285943e-02
-1.777499999999690772e+00 -1.307120000000031723e+01 3.301019681909462405e-02
-1.621200000000044383e+00 -1.307120000000031723e+01 3.153155122218547629e-02
-1.504100000000107684e+00 -1.307120000000031723e+01 3.164529319117849460e-02
-1.347800000000006548e+00 -1.307120000000031723e+01 2.936011363231890575e-02
-1.191600000000107684e+00 -1.307120000000031723e+01 2.845017788037480788e-02
-1.035300000000006548e+00 -1.307120000000031723e+01 2.632010100650569034e-02
-9.180999999998675776e-01 -1.307120000000031723e+01 2.649588404949489162e-02
-7.618999999999687134e-01 -1.307120000000031723e+01 2.402458126864673305e-02
-6.055999999998675776e-01 -1.307120000000031723e+01 2.415900359563847438e-02
-4.883999999997286068e-01 -1.307120000000031723e+01 2.331110891769057336e-02
-3.321999999998297426e-01 -1.307120000000031723e+01 2.138783562380874165e-02
-1.758999999997286068e-01 -1.307120000000031723e+01 2.120171240182017885e-02
-5.870000000004438334e-02 -1.307120000000031723e+01 2.087082667384051321e-02
9.750000000030922820e-02 -1.307120000000031723e+01 2.079844542084496178e-02
2.537999999999556167e-01 -1.307120000000031723e+01 1.895789355895804995e-02
3.708999999998923158e-01 -1.307120000000031723e+01 1.785149440602602777e-02
5.271999999999934516e-01 -1.307120000000031723e+01 1.760333011004127507e-02
6.833999999998923158e-01 -1.307120000000031723e+01 1.646591042011116834e-02
8.396999999999934516e-01 -1.307120000000031723e+01 1.625910684012387211e-02
9.569000000001324224e-01 -1.307120000000031723e+01 1.596958182814166294e-02
1.113100000000031287e+00 -1.307120000000031723e+01 1.605230326013657588e-02
1.230300000000170257e+00 -1.307120000000031723e+01 1.448059605223315019e-02
1.386600000000271393e+00 -1.307120000000031723e+01 1.327079510930748336e-02
1.542800000000170257e+00 -1.307120000000031723e+01 1.433583354624204387e-02
1.699100000000271393e+00 -1.307120000000031723e+01 1.330181564630557832e-02
1.816299999999955617e+00 -1.307120000000031723e+01 1.365338173228397740e-02
1.972500000000309228e+00 -1.307120000000031723e+01 1.276412633833861644e-02
2.128700000000208092e+00 -1.307120000000031723e+01 1.254698257935195869e-02
2.245899999999892316e+00 -1.307120000000031723e+01 1.147160396341803147e-02
2.402199999999993452e+00 -1.307120000000031723e+01 1.144058342641993825e-02
2.519400000000132422e+00 -1.307120000000031723e+01 1.184385040739516053e-02
2.675600000000031287e+00 -1.307120000000031723e+01 1.124412002543201047e-02
2.831900000000132422e+00 -1.307120000000031723e+01 1.025146284149300140e-02
2.988100000000031287e+00 -1.307120000000031723e+01 1.055132803247457729e-02
3.105300000000170257e+00 -1.307120000000031723e+01 1.062370928547013045e-02
3.261600000000271393e+00 -1.307120000000031723e+01 9.465609237541288551e-03
3.417800000000170257e+00 -1.307120000000031723e+01 9.765474428522862710e-03
3.535000000000309228e+00 -1.307120000000031723e+01 9.093362793564159496e-03
3.691299999999955617e+00 -1.307120000000031723e+01 9.196764583557805878e-03
3.847500000000309228e+00 -1.307120000000031723e+01 8.204107399618798535e-03
3.964699999999993452e+00 -1.307120000000031723e+01 9.227785120555900833e-03
4.120899999999892316e+00 -1.307120000000031723e+01 8.286828831613714946e-03
4.277199999999993452e+00 -1.307120000000031723e+01 8.441931516604186253e-03
4.394400000000132422e+00 -1.307120000000031723e+01 8.069685072627057199e-03
4.550600000000031287e+00 -1.307120000000031723e+01 8.214447578618163520e-03
4.706900000000132422e+00 -1.307120000000031723e+01 8.069685072627057199e-03
4.824100000000271393e+00 -1.307120000000031723e+01 8.214447578618163520e-03
4.980300000000170257e+00 -1.307120000000031723e+01 7.625057375654377585e-03
5.136600000000271393e+00 -1.307120000000031723e+01 8.297169010613079931e-03
5.292800000000170257e+00 -1.307120000000031723e+01 8.224787757617528505e-03
5.410000000000309228e+00 -1.307120000000031723e+01 8.028324356629598993e-03
5.566200000000208092e+00 -1.307120000000031723e+01 8.121385967623882124e-03
5.722500000000309228e+00 -1.307120000000031723e+01 7.873221671639129421e-03
5.839699999999993452e+00 -1.307120000000031723e+01 7.656077912652471673e-03
5.995899999999892316e+00 -1.307120000000031723e+01 8.080025251626422184e-03
6.152199999999993452e+00 -1.307120000000031723e+01 7.914582387636589361e-03
6.269400000000132422e+00 -1.307120000000031723e+01 7.542335943659460307e-03
6.425600000000031287e+00 -1.307120000000031723e+01 7.852541313640399451e-03
6.581900000000132422e+00 -1.307120000000031723e+01 8.017984177630234008e-03
6.699100000000271393e+00 -1.307120000000031723e+01 8.524652948599102664e-03
6.855300000000170257e+00 -1.307120000000031723e+01 7.438934153665813058e-03
7.011600000000271393e+00 -1.307120000000031723e+01 8.731456528586395427e-03
7.128799999999955617e+00 -1.307120000000031723e+01 8.597034201594655825e-03
7.285000000000309228e+00 -1.307120000000031723e+01 7.842201134641034466e-03
7.441200000000208092e+00 -1.307120000000031723e+01 8.628054738592749046e-03
7.558399999999892316e+00 -1.307120000000031723e+01 8.483292232601646193e-03
7.714699999999993452e+00 -1.307120000000031723e+01 8.876219034577501749e-03
7.870899999999892316e+00 -1.307120000000031723e+01 9.196764583557805878e-03
7.988100000000031287e+00 -1.307120000000031723e+01 9.393227984545735390e-03
8.144400000000132422e+00 -1.307120000000031723e+01 9.020981540568608070e-03
8.300600000000031287e+00 -1.307120000000031723e+01 9.176084225559075908e-03
8.417800000000170257e+00 -1.307120000000031723e+01 8.741796707585760412e-03
8.574100000000271393e+00 -1.307120000000031723e+01 9.258805657553995788e-03
8.730300000000170257e+00 -1.307120000000031723e+01 1.054098785347521230e-02
8.886600000000271393e+00 -1.307120000000031723e+01 1.056166821147394054e-02
9.003799999999955617e+00 -1.307120000000031723e+01 9.351867268548277184e-03
9.160000000000309228e+00 -1.307120000000031723e+01 9.817175323519685901e-03
9.316200000000208092e+00 -1.307120000000031723e+01 1.011704051450126006e-02
9.433399999999892316e+00 -1.307120000000031723e+01 1.049962713747775410e-02
9.589699999999993452e+00 -1.307120000000031723e+01 1.026180302049236812e-02
9.745899999999892316e+00 -1.307120000000031723e+01 1.044792624248093091e-02
9.863100000000031287e+00 -1.307120000000031723e+01 1.059268874847203550e-02
1.001940000000013242e+01 -1.307120000000031723e+01 1.093391465545106959e-02
1.017560000000003129e+01 -1.307120000000031723e+01 1.066507000146758866e-02
1.029280000000017026e+01 -1.307120000000031723e+01 1.208167452438054824e-02
1.044910000000027139e+01 -1.307120000000031723e+01 1.068575035946631689e-02
1.060530000000017026e+01 -1.307120000000031723e+01 1.190589148139134870e-02
1.072250000000030923e+01 -1.307120000000031723e+01 1.221609685137228785e-02
1.087870000000020809e+01 -1.307120000000031723e+01 1.117173877243645731e-02
1.103500000000030923e+01 -1.307120000000031723e+01 1.247460132635640553e-02
1.115219999999999345e+01 -1.307120000000031723e+01 1.234017899936466420e-02
1.130839999999989232e+01 -1.307120000000031723e+01 1.260902365334814514e-02
1.146469999999999345e+01 -1.307120000000031723e+01 1.349827904729350610e-02
1.158190000000013242e+01 -1.307120000000031723e+01 1.315705314031447200e-02
1.173810000000003129e+01 -1.307120000000031723e+01 1.392222638626745834e-02
1.189440000000013242e+01 -1.307120000000031723e+01 1.463569873722361976e-02
1.205060000000003129e+01 -1.307120000000031723e+01 1.398426746026364478e-02
1.216780000000017026e+01 -1.307120000000031723e+01 1.467705945322107797e-02
1.232410000000027139e+01 -1.307120000000031723e+01 1.455297730522870162e-02
1.248030000000017026e+01 -1.307120000000031723e+01 1.535951126717914617e-02
1.259750000000030923e+01 -1.307120000000031723e+01 1.588686039614674306e-02
1.275370000000020809e+01 -1.307120000000031723e+01 1.566971663716008878e-02
1.291000000000030923e+01 -1.307120000000031723e+01 1.642454970411370840e-02
1.302719999999999345e+01 -1.307120000000031723e+01 1.538019162517787614e-02
1.318339999999989232e+01 -1.307120000000031723e+01 1.596958182814166294e-02
1.333969999999999345e+01 -1.307120000000031723e+01 1.603162290213784938e-02
1.345690000000013242e+01 -1.307120000000031723e+01 1.643488988311306992e-02
1.361310000000003129e+01 -1.307120000000031723e+01 1.536985144617851115e-02
1.376940000000013242e+01 -1.307120000000031723e+01 1.591788093314483801e-02
1.388660000000027139e+01 -1.307120000000031723e+01 1.674509525309401253e-02
1.404280000000017026e+01 -1.307120000000031723e+01 1.589720057514611151e-02
1.419910000000027139e+01 -1.307120000000031723e+01 1.672441489509528256e-02
1.431620000000020809e+01 -1.307120000000031723e+01 1.563869610016199035e-02
1.447250000000030923e+01 -1.307120000000031723e+01 1.686917740108638541e-02
1.462870000000020809e+01 -1.307120000000031723e+01 1.624876666112450713e-02
1.474589999999989232e+01 -1.307120000000031723e+01 1.606264343913594433e-02
1.490219999999999345e+01 -1.307120000000031723e+01 1.565937645816072032e-02
1.505839999999989232e+01 -1.307120000000031723e+01 1.575243806915500172e-02
1.521469999999999345e+01 -1.307120000000031723e+01 1.513202732919312343e-02
1.533190000000013242e+01 -1.307120000000031723e+01 1.535951126717914617e-02
1.548810000000003129e+01 -1.307120000000031723e+01 1.573175771115627175e-02
1.564440000000013242e+01 -1.307120000000031723e+01 1.531815055118168796e-02
1.576160000000027139e+01 -1.307120000000031723e+01 1.654863185210608129e-02
1.591780000000017026e+01 -1.307120000000031723e+01 1.618672558712831722e-02
-7.089999999999690772e+00 -1.252440000000024156e+01 2.467416967359622459e-01
-6.933700000000044383e+00 -1.252440000000024156e+01 2.483857851968612196e-01
-6.816600000000107684e+00 -1.252440000000024156e+01 2.450252270220676931e-01
-6.660300000000006548e+00 -1.252440000000024156e+01 2.376836999325187827e-01
-6.504100000000107684e+00 -1.252440000000024156e+01 2.284499200860861390e-01
-6.386899999999968713e+00 -1.252440000000024156e+01 2.163932713728269341e-01
-6.230599999999867578e+00 -1.252440000000024156e+01 2.063012566694470418e-01
-6.074399999999968713e+00 -1.252440000000024156e+01 1.988873483269025799e-01
-5.918099999999867578e+00 -1.252440000000024156e+01 1.883920666425474566e-01
-5.800899999999728607e+00 -1.252440000000024156e+01 1.814021056389769071e-01
-5.644699999999829743e+00 -1.252440000000024156e+01 1.743811240984083077e-01
-5.527499999999690772e+00 -1.252440000000024156e+01 1.638755022350538160e-01
-5.371299999999791908e+00 -1.252440000000024156e+01 1.549002268636053004e-01
-5.214999999999690772e+00 -1.252440000000024156e+01 1.477034622800474928e-01
-5.058700000000044383e+00 -1.252440000000024156e+01 1.358432769677762053e-01
-4.941600000000107684e+00 -1.252440000000024156e+01 1.286982132792152400e-01
-4.785300000000006548e+00 -1.252440000000024156e+01 1.187406209028270682e-01
-4.629100000000107684e+00 -1.252440000000024156e+01 1.120608652692374890e-01
-4.511899999999968713e+00 -1.252440000000024156e+01 1.031786515087832479e-01
-4.355599999999867578e+00 -1.252440000000024156e+01 9.523739403727117525e-02
-4.199399999999968713e+00 -1.252440000000024156e+01 8.876444198366889582e-02
-4.082199999999829743e+00 -1.252440000000024156e+01 8.442156680393574086e-02
-3.925899999999728607e+00 -1.252440000000024156e+01 7.713174060938365884e-02
-3.769699999999829743e+00 -1.252440000000024156e+01 7.236491809067653602e-02
-3.652499999999690772e+00 -1.252440000000024156e+01 6.932490546486333449e-02
-3.496200000000044383e+00 -1.252440000000024156e+01 6.781523933095608137e-02
-3.339999999999690772e+00 -1.252440000000024156e+01 6.629523301804948754e-02
-3.222800000000006548e+00 -1.252440000000024156e+01 6.347236415122292641e-02
-3.066600000000107684e+00 -1.252440000000024156e+01 6.140432835134999878e-02
-2.910300000000006548e+00 -1.252440000000024156e+01 6.008078543943131539e-02
-2.754100000000107684e+00 -1.252440000000024156e+01 5.781628623857045651e-02
-2.636899999999968713e+00 -1.252440000000024156e+01 5.544838524771594779e-02
-2.480599999999867578e+00 -1.252440000000024156e+01 5.169490027094657963e-02
-2.363399999999728607e+00 -1.252440000000024156e+01 5.029897610603235175e-02
-2.207199999999829743e+00 -1.252440000000024156e+01 4.950278232308127219e-02
-2.050899999999728607e+00 -1.252440000000024156e+01 4.769325099819245184e-02
-1.894699999999829743e+00 -1.252440000000024156e+01 4.428099192840211779e-02
-1.777499999999690772e+00 -1.252440000000024156e+01 4.200615254854189046e-02
-1.621200000000044383e+00 -1.252440000000024156e+01 4.213023469653426334e-02
-1.504100000000107684e+00 -1.252440000000024156e+01 3.892477920673121511e-02
-1.347800000000006548e+00 -1.252440000000024156e+01 3.989675603267149595e-02
-1.191600000000107684e+00 -1.252440000000024156e+01 3.579170496992372524e-02
-1.035300000000006548e+00 -1.252440000000024156e+01 3.489210939697899583e-02
-9.180999999998675776e-01 -1.252440000000024156e+01 3.259658965912004547e-02
-7.618999999999687134e-01 -1.252440000000024156e+01 3.116964495720771916e-02
-6.055999999998675776e-01 -1.252440000000024156e+01 3.101454227221724785e-02
-4.883999999997286068e-01 -1.252440000000024156e+01 2.958759757030492155e-02
-3.321999999998297426e-01 -1.252440000000024156e+01 2.924637166332588745e-02
-1.758999999997286068e-01 -1.252440000000024156e+01 2.660962601848790299e-02
-5.870000000004438334e-02 -1.252440000000024156e+01 2.606159653152157613e-02
9.750000000030922820e-02 -1.252440000000024156e+01 2.559628847655016221e-02
2.537999999999556167e-01 -1.252440000000024156e+01 2.413832323763974441e-02
3.708999999998923158e-01 -1.252440000000024156e+01 2.240117316574648243e-02
5.271999999999934516e-01 -1.252440000000024156e+01 2.197722582677252845e-02
6.833999999998923158e-01 -1.252440000000024156e+01 2.135681508681065016e-02
8.396999999999934516e-01 -1.252440000000024156e+01 2.065368291485385199e-02
9.569000000001324224e-01 -1.252440000000024156e+01 2.047789987186465765e-02
1.113100000000031287e+00 -1.252440000000024156e+01 1.873040962097202722e-02
1.230300000000170257e+00 -1.252440000000024156e+01 1.885449176896440010e-02
1.386600000000271393e+00 -1.252440000000024156e+01 1.732414527705843088e-02
1.542800000000170257e+00 -1.252440000000024156e+01 1.639352916711561345e-02
1.699100000000271393e+00 -1.252440000000024156e+01 1.645557024111179989e-02
1.816299999999955617e+00 -1.252440000000024156e+01 1.619706576612768567e-02
1.972500000000309228e+00 -1.252440000000024156e+01 1.466671927422171472e-02
2.128700000000208092e+00 -1.252440000000024156e+01 1.505964607619757201e-02
2.245899999999892316e+00 -1.252440000000024156e+01 1.427379247224585743e-02
2.402199999999993452e+00 -1.252440000000024156e+01 1.405664871325919794e-02
2.519400000000132422e+00 -1.252440000000024156e+01 1.258834329534941690e-02
2.675600000000031287e+00 -1.252440000000024156e+01 1.439787462023823378e-02
2.831900000000132422e+00 -1.252440000000024156e+01 1.273310580134052149e-02
2.988100000000031287e+00 -1.252440000000024156e+01 1.267106472734433331e-02
3.105300000000170257e+00 -1.252440000000024156e+01 1.226779774636911104e-02
3.261600000000271393e+00 -1.252440000000024156e+01 1.137854235242375008e-02
3.417800000000170257e+00 -1.252440000000024156e+01 1.121309948843391552e-02
3.535000000000309228e+00 -1.252440000000024156e+01 1.106833698244281093e-02
3.691299999999955617e+00 -1.252440000000024156e+01 1.082017268645805823e-02
3.847500000000309228e+00 -1.252440000000024156e+01 1.086153340245551643e-02
3.964699999999993452e+00 -1.252440000000024156e+01 1.028248337849109635e-02
4.120899999999892316e+00 -1.252440000000024156e+01 1.050996731647711735e-02
4.277199999999993452e+00 -1.252440000000024156e+01 1.010670033550189681e-02
4.394400000000132422e+00 -1.252440000000024156e+01 1.028248337849109635e-02
4.550600000000031287e+00 -1.252440000000024156e+01 9.724113712525404504e-03
4.706900000000132422e+00 -1.252440000000024156e+01 9.289826194552087274e-03
4.824100000000271393e+00 -1.252440000000024156e+01 9.475949416540653536e-03
4.980300000000170257e+00 -1.252440000000024156e+01 9.382887805546368670e-03
5.136600000000271393e+00 -1.252440000000024156e+01 8.348869905609903122e-03
5.292800000000170257e+00 -1.252440000000024156e+01 9.165744046559712657e-03
5.410000000000309228e+00 -1.252440000000024156e+01 9.031321719567971321e-03
5.566200000000208092e+00 -1.252440000000024156e+01 9.817175323519685901e-03
5.722500000000309228e+00 -1.252440000000024156e+01 8.948600287573054909e-03
5.839699999999993452e+00 -1.252440000000024156e+01 8.762477065584490382e-03
5.995899999999892316e+00 -1.252440000000024156e+01 9.569011027534934932e-03
6.152199999999993452e+00 -1.252440000000024156e+01 9.062342256566066276e-03
6.269400000000132422e+00 -1.252440000000024156e+01 8.731456528586395427e-03
6.425600000000031287e+00 -1.252440000000024156e+01 8.669415454590208986e-03
6.581900000000132422e+00 -1.252440000000024156e+01 8.514312769599737679e-03
6.699100000000271393e+00 -1.252440000000024156e+01 8.431591337604821268e-03
6.855300000000170257e+00 -1.252440000000024156e+01 8.927919929574324939e-03
7.011600000000271393e+00 -1.252440000000024156e+01 8.958940466572418160e-03
7.128799999999955617e+00 -1.252440000000024156e+01 8.845198497579406793e-03
7.285000000000309228e+00 -1.252440000000024156e+01 8.297169010613079931e-03
7.441200000000208092e+00 -1.252440000000024156e+01 9.300166373551452259e-03
7.558399999999892316e+00 -1.252440000000024156e+01 8.855538676578771778e-03
7.714699999999993452e+00 -1.252440000000024156e+01 9.424248521543828611e-03
7.870899999999892316e+00 -1.252440000000024156e+01 9.331186910549547214e-03
7.988100000000031287e+00 -1.252440000000024156e+01 1.045826642148029589e-02
8.144400000000132422e+00 -1.252440000000024156e+01 9.620711922531756388e-03
8.300600000000031287e+00 -1.252440000000024156e+01 1.017908158849744997e-02
8.417800000000170257e+00 -1.252440000000024156e+01 9.651732459529851343e-03
8.574100000000271393e+00 -1.252440000000024156e+01 1.056166821147394054e-02
8.730300000000170257e+00 -1.252440000000024156e+01 9.920577113513332282e-03
8.886600000000271393e+00 -1.252440000000024156e+01 1.030316373648982632e-02
9.003799999999955617e+00 -1.252440000000024156e+01 1.103731644544471598e-02
9.160000000000309228e+00 -1.252440000000024156e+01 1.067541018046695364e-02
9.316200000000208092e+00 -1.252440000000024156e+01 1.038588516848474100e-02
9.433399999999892316e+00 -1.252440000000024156e+01 1.057200839047330726e-02
9.589699999999993452e+00 -1.252440000000024156e+01 1.133718163642629187e-02
9.745899999999892316e+00 -1.252440000000024156e+01 1.116139859343709233e-02
9.863100000000031287e+00 -1.252440000000024156e+01 1.151296467941549141e-02
1.001940000000013242e+01 -1.252440000000024156e+01 1.192657183939007694e-02
1.017560000000003129e+01 -1.252440000000024156e+01 1.189555130239198372e-02
1.029280000000017026e+01 -1.252440000000024156e+01 1.339487725729985972e-02
1.044910000000027139e+01 -1.252440000000024156e+01 1.256766293735068693e-02
1.060530000000017026e+01 -1.252440000000024156e+01 1.249528168435513377e-02
1.072250000000030923e+01 -1.252440000000024156e+01 1.283650759133416787e-02
1.087870000000020809e+01 -1.252440000000024156e+01 1.304331117132146237e-02
1.103500000000030923e+01 -1.252440000000024156e+01 1.425311211424712572e-02
1.115219999999999345e+01 -1.252440000000024156e+01 1.382916477527317695e-02
1.130839999999989232e+01 -1.252440000000024156e+01 1.380848441727444698e-02
1.146469999999999345e+01 -1.252440000000024156e+01 1.366372191128334065e-02
1.158190000000013242e+01 -1.252440000000024156e+01 1.417039068225220931e-02
1.173810000000003129e+01 -1.252440000000024156e+01 1.383950495427254020e-02
1.189440000000013242e+01 -1.252440000000024156e+01 1.482182195921218255e-02
1.205060000000003129e+01 -1.252440000000024156e+01 1.522508894018740483e-02
1.216780000000017026e+01 -1.252440000000024156e+01 1.460467820022552481e-02
1.232410000000027139e+01 -1.252440000000024156e+01 1.637284880911688001e-02
1.248030000000017026e+01 -1.252440000000024156e+01 1.641420952511433995e-02
1.259750000000030923e+01 -1.252440000000024156e+01 1.601094254413911941e-02
1.275370000000020809e+01 -1.252440000000024156e+01 1.734482563505716085e-02
1.291000000000030923e+01 -1.252440000000024156e+01 1.770673190003492492e-02
1.302719999999999345e+01 -1.252440000000024156e+01 1.701393990707749174e-02
1.318339999999989232e+01 -1.252440000000024156e+01 1.875108997897075719e-02
1.333969999999999345e+01 -1.252440000000024156e+01 1.883381141096567013e-02
1.345690000000013242e+01 -1.252440000000024156e+01 1.764469082603873501e-02
1.361310000000003129e+01 -1.252440000000024156e+01 1.882347123196630861e-02
1.376940000000013242e+01 -1.252440000000024156e+01 1.809965870201078048e-02
1.388660000000027139e+01 -1.252440000000024156e+01 1.952660340392310678e-02
1.404280000000017026e+01 -1.252440000000024156e+01 1.938184089793199699e-02
1.419910000000027139e+01 -1.252440000000024156e+01 1.855462657798282594e-02
1.431620000000020809e+01 -1.252440000000024156e+01 1.968170608891357809e-02
1.447250000000030923e+01 -1.252440000000024156e+01 1.883381141096567013e-02
1.462870000000020809e+01 -1.252440000000024156e+01 1.908197570695042283e-02
1.474589999999989232e+01 -1.252440000000024156e+01 1.934048018193454399e-02
1.490219999999999345e+01 -1.252440000000024156e+01 1.992987038489833079e-02
1.505839999999989232e+01 -1.252440000000024156e+01 1.904061499095296983e-02
1.521469999999999345e+01 -1.252440000000024156e+01 1.905095516995233135e-02
1.533190000000013242e+01 -1.252440000000024156e+01 1.912333642294788277e-02
1.548810000000003129e+01 -1.252440000000024156e+01 1.844088460898981457e-02
1.564440000000013242e+01 -1.252440000000024156e+01 1.894755337995868150e-02
1.576160000000027139e+01 -1.252440000000024156e+01 1.829612210299871172e-02
1.591780000000017026e+01 -1.252440000000024156e+01 1.898891409595614144e-02
-7.089999999999690772e+00 -1.205560000000014043e+01 1.924867775262958380e-01
-6.933700000000044383e+00 -1.205560000000014043e+01 2.265059664342055912e-01
-6.816600000000107684e+00 -1.205560000000014043e+01 2.554688078114260019e-01
-6.660300000000006548e+00 -1.205560000000014043e+01 2.811331320878491247e-01
-6.504100000000107684e+00 -1.205560000000014043e+01 2.814846981738274856e-01
-6.386899999999968713e+00 -1.205560000000014043e+01 2.824049741047709450e-01
-6.230599999999867578e+00 -1.205560000000014043e+01 2.751254880892182175e-01
-6.074399999999968713e+00 -1.205560000000014043e+01 2.645888456888656481e-01
-5.918099999999867578e+00 -1.205560000000014043e+01 2.539694818565181311e-01
-5.800899999999728607e+00 -1.205560000000014043e+01 2.401136419973695091e-01
-5.644699999999829743e+00 -1.205560000000014043e+01 2.314278916379031714e-01
-5.527499999999690772e+00 -1.205560000000014043e+01 2.233522118393993783e-01
-5.371299999999791908e+00 -1.205560000000014043e+01 2.109750175771598624e-01
-5.214999999999690772e+00 -1.205560000000014043e+01 2.000764689118295081e-01
-5.058700000000044383e+00 -1.205560000000014043e+01 1.919077275023314266e-01
-4.941600000000107684e+00 -1.205560000000014043e+01 1.824774842549108655e-01
-4.785300000000006548e+00 -1.205560000000014043e+01 1.716926775585735088e-01
-4.629100000000107684e+00 -1.205560000000014043e+01 1.628621646931160960e-01
-4.511899999999968713e+00 -1.205560000000014043e+01 1.541040330806542347e-01
-4.355599999999867578e+00 -1.205560000000014043e+01 1.393175771115627570e-01
-4.199399999999968713e+00 -1.205560000000014043e+01 1.322345544969979469e-01
-4.082199999999829743e+00 -1.205560000000014043e+01 1.215117888746567870e-01
-3.925899999999728607e+00 -1.205560000000014043e+01 1.141909421431066135e-01
-3.769699999999829743e+00 -1.205560000000014043e+01 1.054845114256415667e-01
-3.652499999999690772e+00 -1.205560000000014043e+01 9.609562889421843779e-02
-3.496200000000044383e+00 -1.205560000000014043e+01 9.257996803443445388e-02
-3.339999999999690772e+00 -1.205560000000014043e+01 8.415272214995227207e-02
-3.222800000000006548e+00 -1.205560000000014043e+01 8.135053364112443397e-02
-3.066600000000107684e+00 -1.205560000000014043e+01 7.615976378344338493e-02
-2.910300000000006548e+00 -1.205560000000014043e+01 7.605636199344972814e-02
-2.754100000000107684e+00 -1.205560000000014043e+01 7.378152261358950081e-02
-2.636899999999968713e+00 -1.205560000000014043e+01 6.909742152687731176e-02
-2.480599999999867578e+00 -1.205560000000014043e+01 6.922150367486967770e-02
-2.363399999999728607e+00 -1.205560000000014043e+01 6.860109293490779248e-02
-2.207199999999829743e+00 -1.205560000000014043e+01 6.394801238519369491e-02
-2.050899999999728607e+00 -1.205560000000014043e+01 6.194201765931696413e-02
-1.894699999999829743e+00 -1.205560000000014043e+01 5.956377648946308695e-02
-1.777499999999690772e+00 -1.205560000000014043e+01 5.632730046266195417e-02
-1.621200000000044383e+00 -1.205560000000014043e+01 5.318388604685508891e-02
-1.504100000000107684e+00 -1.205560000000014043e+01 5.293572175087033621e-02
-1.347800000000006548e+00 -1.205560000000014043e+01 4.731066437521595780e-02
-1.191600000000107684e+00 -1.205560000000014043e+01 4.782767332518419318e-02
-1.035300000000006548e+00 -1.205560000000014043e+01 4.507718571135319735e-02
-9.180999999998675776e-01 -1.205560000000014043e+01 4.413622942241100799e-02
-7.618999999999687134e-01 -1.205560000000014043e+01 4.256452221450757883e-02
-6.055999999998675776e-01 -1.205560000000014043e+01 4.188207040054951064e-02
-4.883999999997286068e-01 -1.205560000000014043e+01 3.787008094879602133e-02
-3.321999999998297426e-01 -1.205560000000014043e+01 3.683606304885955057e-02
-1.758999999997286068e-01 -1.205560000000014043e+01 3.509891297696628859e-02
-5.870000000004438334e-02 -1.205560000000014043e+01 3.292747538709971111e-02
9.750000000030922820e-02 -1.205560000000014043e+01 3.100420209321787940e-02
2.537999999999556167e-01 -1.205560000000014043e+01 3.014596723627061686e-02
3.708999999998923158e-01 -1.205560000000014043e+01 2.988746276128650264e-02
5.271999999999934516e-01 -1.205560000000014043e+01 2.715765550545422985e-02
6.833999999998923158e-01 -1.205560000000014043e+01 2.757126266542881537e-02
8.396999999999934516e-01 -1.205560000000014043e+01 2.589615366753173636e-02
9.569000000001324224e-01 -1.205560000000014043e+01 2.518268131657557668e-02
1.113100000000031287e+00 -1.205560000000014043e+01 2.400390091064800308e-02
1.230300000000170257e+00 -1.205560000000014043e+01 2.264933746173123513e-02
1.386600000000271393e+00 -1.205560000000014043e+01 2.159463920379604135e-02
1.542800000000170257e+00 -1.205560000000014043e+01 2.063300255685512896e-02
1.699100000000271393e+00 -1.205560000000014043e+01 2.006429271189006519e-02
1.816299999999955617e+00 -1.205560000000014043e+01 1.980578823690595097e-02
1.972500000000309228e+00 -1.205560000000014043e+01 1.818238013400570036e-02
2.128700000000208092e+00 -1.205560000000014043e+01 1.809965870201078048e-02
2.245899999999892316e+00 -1.205560000000014043e+01 1.758264975204254857e-02
2.402199999999993452e+00 -1.205560000000014043e+01 1.702428008607685672e-02
2.519400000000132422e+00 -1.205560000000014043e+01 1.647625059911052986e-02
2.675600000000031287e+00 -1.205560000000014043e+01 1.547325323617215753e-02
2.831900000000132422e+00 -1.205560000000014043e+01 1.653829167310671977e-02
2.988100000000031287e+00 -1.205560000000014043e+01 1.458399784222679657e-02
3.105300000000170257e+00 -1.205560000000014043e+01 1.400494781826237649e-02
3.261600000000271393e+00 -1.205560000000014043e+01 1.419107104025093928e-02
3.417800000000170257e+00 -1.205560000000014043e+01 1.391188620726809336e-02
3.535000000000309228e+00 -1.205560000000014043e+01 1.308467188731892057e-02
3.691299999999955617e+00 -1.205560000000014043e+01 1.295024956032717924e-02
3.847500000000309228e+00 -1.205560000000014043e+01 1.255732275835132195e-02
3.964699999999993452e+00 -1.205560000000014043e+01 1.249528168435513377e-02
4.120899999999892316e+00 -1.205560000000014043e+01 1.207133434538118326e-02
4.277199999999993452e+00 -1.205560000000014043e+01 1.242290043135958234e-02
4.394400000000132422e+00 -1.205560000000014043e+01 1.125446020443137372e-02
4.550600000000031287e+00 -1.205560000000014043e+01 1.144058342641993825e-02
4.706900000000132422e+00 -1.205560000000014043e+01 1.173010843840214916e-02
4.824100000000271393e+00 -1.205560000000014043e+01 1.128548074142946868e-02
4.980300000000170257e+00 -1.205560000000014043e+01 1.097527537144852953e-02
5.136600000000271393e+00 -1.205560000000014043e+01 1.050996731647711735e-02
5.292800000000170257e+00 -1.205560000000014043e+01 1.118207895143582230e-02
5.410000000000309228e+00 -1.205560000000014043e+01 1.001363872450761541e-02
5.566200000000208092e+00 -1.205560000000014043e+01 1.031350391548918957e-02
5.722500000000309228e+00 -1.205560000000014043e+01 1.062370928547013045e-02
5.839699999999993452e+00 -1.205560000000014043e+01 1.049962713747775410e-02
5.995899999999892316e+00 -1.205560000000014043e+01 1.024112266249363641e-02
6.152199999999993452e+00 -1.205560000000014043e+01 1.014806105149935501e-02
6.269400000000132422e+00 -1.205560000000014043e+01 1.024112266249363641e-02
6.425600000000031287e+00 -1.205560000000014043e+01 9.982618187509520458e-03
6.581900000000132422e+00 -1.205560000000014043e+01 9.775814607522227695e-03
6.699100000000271393e+00 -1.205560000000014043e+01 1.047894677947902586e-02
6.855300000000170257e+00 -1.205560000000014043e+01 9.713773533526039519e-03
7.011600000000271393e+00 -1.205560000000014043e+01 9.651732459529851343e-03
7.128799999999955617e+00 -1.205560000000014043e+01 1.037554498948537775e-02
7.285000000000309228e+00 -1.205560000000014043e+01 9.610371743532393138e-03
7.441200000000208092e+00 -1.205560000000014043e+01 9.992958366508885443e-03
7.558399999999892316e+00 -1.205560000000014043e+01 9.289826194552087274e-03
7.714699999999993452e+00 -1.205560000000014043e+01 1.103731644544471598e-02
7.870899999999892316e+00 -1.205560000000014043e+01 9.724113712525404504e-03
7.988100000000031287e+00 -1.205560000000014043e+01 1.037554498948537775e-02
8.144400000000132422e+00 -1.205560000000014043e+01 1.093391465545106959e-02
8.300600000000031287e+00 -1.205560000000014043e+01 1.039622534748410772e-02
8.417800000000170257e+00 -1.205560000000014043e+01 1.066507000146758866e-02
8.574100000000271393e+00 -1.205560000000014043e+01 1.113037805643899737e-02
8.730300000000170257e+00 -1.205560000000014043e+01 1.124412002543201047e-02
8.886600000000271393e+00 -1.205560000000014043e+01 1.123377984643264549e-02
9.003799999999955617e+00 -1.205560000000014043e+01 1.151296467941549141e-02
9.160000000000309228e+00 -1.205560000000014043e+01 1.149228432141676318e-02
9.316200000000208092e+00 -1.205560000000014043e+01 1.155432539541294962e-02
9.433399999999892316e+00 -1.205560000000014043e+01 1.192657183939007694e-02
9.589699999999993452e+00 -1.205560000000014043e+01 1.229881828336720599e-02
9.745899999999892316e+00 -1.205560000000014043e+01 1.280548705433607291e-02
9.863100000000031287e+00 -1.205560000000014043e+01 1.316739331931383872e-02
1.001940000000013242e+01 -1.205560000000014043e+01 1.301229063432336741e-02
1.017560000000003129e+01 -1.205560000000014043e+01 1.306399152932019060e-02
1.029280000000017026e+01 -1.205560000000014043e+01 1.291922902332908601e-02
1.044910000000027139e+01 -1.205560000000014043e+01 1.402562817626110472e-02
1.060530000000017026e+01 -1.205560000000014043e+01 1.470807999021917292e-02
1.072250000000030923e+01 -1.205560000000014043e+01 1.431515318824331563e-02
1.087870000000020809e+01 -1.205560000000014043e+01 1.508032643419630024e-02
1.103500000000030923e+01 -1.205560000000014043e+01 1.543189252017469933e-02
1.115219999999999345e+01 -1.205560000000014043e+01 1.531815055118168796e-02
1.130839999999989232e+01 -1.205560000000014043e+01 1.497692464420265386e-02
1.146469999999999345e+01 -1.205560000000014043e+01 1.570073717415818026e-02
1.158190000000013242e+01 -1.205560000000014043e+01 1.584549968014928659e-02
1.173810000000003129e+01 -1.205560000000014043e+01 1.531815055118168796e-02
1.189440000000013242e+01 -1.205560000000014043e+01 1.558699520516516890e-02
1.205060000000003129e+01 -1.205560000000014043e+01 1.653829167310671977e-02
1.216780000000017026e+01 -1.205560000000014043e+01 1.769639172103556340e-02
1.232410000000027139e+01 -1.205560000000014043e+01 1.687951758008575387e-02
1.248030000000017026e+01 -1.205560000000014043e+01 1.749992832004763216e-02
1.259750000000030923e+01 -1.205560000000014043e+01 1.867870872597519882e-02
1.275370000000020809e+01 -1.205560000000014043e+01 1.813067923900887890e-02
1.291000000000030923e+01 -1.205560000000014043e+01 1.894755337995868150e-02
1.302719999999999345e+01 -1.205560000000014043e+01 1.951626322492373833e-02
1.318339999999989232e+01 -1.205560000000014043e+01 2.052960076686147911e-02
1.333969999999999345e+01 -1.205560000000014043e+01 2.108797043282716749e-02
1.345690000000013242e+01 -1.205560000000014043e+01 2.064334273585449048e-02
1.361310000000003129e+01 -1.205560000000014043e+01 2.086048649484114476e-02
1.376940000000013242e+01 -1.205560000000014043e+01 2.163599991979349435e-02
1.388660000000027139e+01 -1.205560000000014043e+01 2.031245700787481789e-02
1.404280000000017026e+01 -1.205560000000014043e+01 2.112933114882462743e-02
1.419910000000027139e+01 -1.205560000000014043e+01 2.226675083875474109e-02
1.431620000000020809e+01 -1.205560000000014043e+01 2.285614104171852790e-02
1.447250000000030923e+01 -1.205560000000014043e+01 2.281478032572106796e-02
1.462870000000020809e+01 -1.205560000000014043e+01 2.265967764073060359e-02
1.474589999999989232e+01 -1.205560000000014043e+01 2.267001781972996510e-02
1.490219999999999345e+01 -1.205560000000014043e+01 2.259763656673441368e-02
1.505839999999989232e+01 -1.205560000000014043e+01 2.171872135178841423e-02
1.521469999999999345e+01 -1.205560000000014043e+01 2.253559549273822377e-02
1.533190000000013242e+01 -1.205560000000014043e+01 2.261831692473313671e-02
1.548810000000003129e+01 -1.205560000000014043e+01 2.189450439477761551e-02
1.564440000000013242e+01 -1.205560000000014043e+01 2.176008206778587417e-02
1.576160000000027139e+01 -1.205560000000014043e+01 2.280444014672170644e-02
1.591780000000017026e+01 -1.205560000000014043e+01 2.345587142368167621e-02
-7.089999999999690772e+00 -1.150880000000006476e+01 8.394591856996497237e-02
-6.933700000000044383e+00 -1.150880000000006476e+01 1.123297099232209717e-01
-6.816600000000107684e+00 -1.150880000000006476e+01 1.508158561588562319e-01
-6.660300000000006548e+00 -1.150880000000006476e+01 1.956405321211020509e-01
-6.504100000000107684e+00 -1.150880000000006476e+01 2.427090269262100197e-01
-6.386899999999968713e+00 -1.150880000000006476e+01 2.736261621343103467e-01
-6.230599999999867578e+00 -1.150880000000006476e+01 3.099098502430809865e-01
-6.074399999999968713e+00 -1.150880000000006476e+01 3.232590213312607763e-01
-5.918099999999867578e+00 -1.150880000000006476e+01 3.234141240162512476e-01
-5.800899999999728607e+00 -1.150880000000006476e+01 3.234348043742499845e-01
-5.644699999999829743e+00 -1.150880000000006476e+01 3.071697028082493452e-01
-5.527499999999690772e+00 -1.150880000000006476e+01 2.936550888560797157e-01
-5.371299999999791908e+00 -1.150880000000006476e+01 2.812985749518389644e-01
-5.214999999999690772e+00 -1.150880000000006476e+01 2.733366371223281410e-01
-5.058700000000044383e+00 -1.150880000000006476e+01 2.554688078114260019e-01
-4.941600000000107684e+00 -1.150880000000006476e+01 2.481996619748726707e-01
-4.785300000000006548e+00 -1.150880000000006476e+01 2.405789500523408952e-01
-4.629100000000107684e+00 -1.150880000000006476e+01 2.258441949782462599e-01
-4.511899999999968713e+00 -1.150880000000006476e+01 2.132601971360194582e-01
-4.355599999999867578e+00 -1.150880000000006476e+01 2.055877843184908960e-01
-4.199399999999968713e+00 -1.150880000000006476e+01 1.923626953783034721e-01
-4.082199999999829743e+00 -1.150880000000006476e+01 1.801509439800537959e-01
-3.925899999999728607e+00 -1.150880000000006476e+01 1.680425943717977766e-01
-3.769699999999829743e+00 -1.150880000000006476e+01 1.518085133427952704e-01
-3.652499999999690772e+00 -1.150880000000006476e+01 1.452735202151967664e-01
-3.496200000000044383e+00 -1.150880000000006476e+01 1.314693812510449589e-01
-3.339999999999690772e+00 -1.150880000000006476e+01 1.204053897217247787e-01
-3.222800000000006548e+00 -1.150880000000006476e+01 1.107993634313149955e-01
-3.066600000000107684e+00 -1.150880000000006476e+01 1.052880480246536354e-01
-2.910300000000006548e+00 -1.150880000000006476e+01 9.886679686604817052e-02
-2.754100000000107684e+00 -1.150880000000006476e+01 9.360364575537157006e-02
-2.636899999999968713e+00 -1.150880000000006476e+01 8.928145093363713813e-02
-2.480599999999867578e+00 -1.150880000000006476e+01 8.634484009781756564e-02
-2.363399999999728607e+00 -1.150880000000006476e+01 8.452496859392939765e-02
-2.207199999999829743e+00 -1.150880000000006476e+01 8.208468635007933056e-02
-2.050899999999728607e+00 -1.150880000000006476e+01 7.716276114638175032e-02
-1.894699999999829743e+00 -1.150880000000006476e+01 7.690425667139763610e-02
-1.777499999999690772e+00 -1.150880000000006476e+01 7.550833250648339434e-02
-1.621200000000044383e+00 -1.150880000000006476e+01 7.337825563261426987e-02
-1.504100000000107684e+00 -1.150880000000006476e+01 6.907674116887857485e-02
-1.347800000000006548e+00 -1.150880000000006476e+01 6.557142048809395940e-02
-1.191600000000107684e+00 -1.150880000000006476e+01 6.422719721817654603e-02
-1.035300000000006548e+00 -1.150880000000006476e+01 6.082527832738558043e-02
-9.180999999998675776e-01 -1.150880000000006476e+01 5.889166485450438721e-02
-7.618999999999687134e-01 -1.150880000000006476e+01 5.318388604685508891e-02
-6.055999999998675776e-01 -1.150880000000006476e+01 5.236701190590528632e-02
-4.883999999997286068e-01 -1.150880000000006476e+01 4.873760907712828411e-02
-3.321999999998297426e-01 -1.150880000000006476e+01 4.691773757324010224e-02
-1.758999999997286068e-01 -1.150880000000006476e+01 4.538739108133413303e-02
-5.870000000004438334e-02 -1.150880000000006476e+01 4.350547850344976819e-02
9.750000000030922820e-02 -1.150880000000006476e+01 3.992777656966958744e-02
2.537999999999556167e-01 -1.150880000000006476e+01 3.960723102068928331e-02
3.708999999998923158e-01 -1.150880000000006476e+01 3.710490770284304018e-02
5.271999999999934516e-01 -1.150880000000006476e+01 3.595714783391355807e-02
6.833999999998923158e-01 -1.150880000000006476e+01 3.356856648506032631e-02
8.396999999999934516e-01 -1.150880000000006476e+01 3.287577449210288966e-02
9.569000000001324224e-01 -1.150880000000006476e+01 3.025970920526362823e-02
1.113100000000031287e+00 -1.150880000000006476e+01 2.964963864430111146e-02
1.230300000000170257e+00 -1.150880000000006476e+01 2.837779662737926339e-02
1.386600000000271393e+00 -1.150880000000006476e+01 2.832609573238243500e-02
1.542800000000170257e+00 -1.150880000000006476e+01 2.574105098254127200e-02
1.699100000000271393e+00 -1.150880000000006476e+01 2.455193039761432994e-02
1.816299999999955617e+00 -1.150880000000006476e+01 2.434512681762703717e-02
1.972500000000309228e+00 -1.150880000000006476e+01 2.239083298674712091e-02
2.128700000000208092e+00 -1.150880000000006476e+01 2.260797674573377519e-02
2.245899999999892316e+00 -1.150880000000006476e+01 2.166702045679159278e-02
2.402199999999993452e+00 -1.150880000000006476e+01 2.047789987186465765e-02
2.519400000000132422e+00 -1.150880000000006476e+01 2.064334273585449048e-02
2.675600000000031287e+00 -1.150880000000006476e+01 2.020905521788117498e-02
2.831900000000132422e+00 -1.150880000000006476e+01 1.900959445395487141e-02
2.988100000000031287e+00 -1.150880000000006476e+01 1.959898465691865821e-02
3.105300000000170257e+00 -1.150880000000006476e+01 1.775843279503174638e-02
3.261600000000271393e+00 -1.150880000000006476e+01 1.814101941800824042e-02
3.417800000000170257e+00 -1.150880000000006476e+01 1.630046755612132858e-02
3.535000000000309228e+00 -1.150880000000006476e+01 1.646591042011116834e-02
3.691299999999955617e+00 -1.150880000000006476e+01 1.683815686408829393e-02
3.847500000000309228e+00 -1.150880000000006476e+01 1.601094254413911941e-02
3.964699999999993452e+00 -1.150880000000006476e+01 1.552495413116898072e-02
4.120899999999892316e+00 -1.150880000000006476e+01 1.459433802122616156e-02
4.277199999999993452e+00 -1.150880000000006476e+01 1.490454339120710070e-02
4.394400000000132422e+00 -1.150880000000006476e+01 1.363270137428524743e-02
4.550600000000031287e+00 -1.150880000000006476e+01 1.405664871325919794e-02
4.706900000000132422e+00 -1.150880000000006476e+01 1.297092991832590921e-02
4.824100000000271393e+00 -1.150880000000006476e+01 1.402562817626110472e-02
4.980300000000170257e+00 -1.150880000000006476e+01 1.311569242431701379e-02
5.136600000000271393e+00 -1.150880000000006476e+01 1.318807367731256695e-02
5.292800000000170257e+00 -1.150880000000006476e+01 1.293990938132781598e-02
5.410000000000309228e+00 -1.150880000000006476e+01 1.265038436934560508e-02
5.566200000000208092e+00 -1.150880000000006476e+01 1.256766293735068693e-02
5.722500000000309228e+00 -1.150880000000006476e+01 1.174044861740151414e-02
5.839699999999993452e+00 -1.150880000000006476e+01 1.170942808040342092e-02
5.995899999999892316e+00 -1.150880000000006476e+01 1.180248969139770232e-02
6.152199999999993452e+00 -1.150880000000006476e+01 1.104765662444408270e-02
6.269400000000132422e+00 -1.150880000000006476e+01 1.218507631437419289e-02
6.425600000000031287e+00 -1.150880000000006476e+01 1.175078879640087740e-02
6.581900000000132422e+00 -1.150880000000006476e+01 1.132684145742692688e-02
6.699100000000271393e+00 -1.150880000000006476e+01 1.133718163642629187e-02
6.855300000000170257e+00 -1.150880000000006476e+01 1.228847810436784101e-02
7.011600000000271393e+00 -1.150880000000006476e+01 1.143024324742057327e-02
7.128799999999955617e+00 -1.150880000000006476e+01 1.153364503741422138e-02
7.285000000000309228e+00 -1.150880000000006476e+01 1.173010843840214916e-02
7.441200000000208092e+00 -1.150880000000006476e+01 1.214371559837673469e-02
7.558399999999892316e+00 -1.150880000000006476e+01 1.159568611141040782e-02
7.714699999999993452e+00 -1.150880000000006476e+01 1.195759237638817189e-02
7.870899999999892316e+00 -1.150880000000006476e+01 1.136820217342438682e-02
7.988100000000031287e+00 -1.150880000000006476e+01 1.140956288942184503e-02
8.144400000000132422e+00 -1.150880000000006476e+01 1.189555130239198372e-02
8.300600000000031287e+00 -1.150880000000006476e+01 1.133718163642629187e-02
8.417800000000170257e+00 -1.150880000000006476e+01 1.109935751944090589e-02
8.574100000000271393e+00 -1.150880000000006476e+01 1.264004419034624009e-02
8.730300000000170257e+00 -1.150880000000006476e+01 1.210235488237927648e-02
8.886600000000271393e+00 -1.150880000000006476e+01 1.273310580134052149e-02
9.003799999999955617e+00 -1.150880000000006476e+01 1.274344598033988647e-02
9.160000000000309228e+00 -1.150880000000006476e+01 1.298127009732527246e-02
9.316200000000208092e+00 -1.150880000000006476e+01 1.183351022839579554e-02
9.433399999999892316e+00 -1.150880000000006476e+01 1.327079510930748336e-02
9.589699999999993452e+00 -1.150880000000006476e+01 1.361202101628651920e-02
9.745899999999892316e+00 -1.150880000000006476e+01 1.298127009732527246e-02
9.863100000000031287e+00 -1.150880000000006476e+01 1.384984513327190518e-02
1.001940000000013242e+01 -1.150880000000006476e+01 1.393256656526682333e-02
1.017560000000003129e+01 -1.150880000000006476e+01 1.445991569423442022e-02
1.029280000000017026e+01 -1.150880000000006476e+01 1.450127641023187842e-02
1.044910000000027139e+01 -1.150880000000006476e+01 1.493556392820519566e-02
1.060530000000017026e+01 -1.150880000000006476e+01 1.482182195921218255e-02
1.072250000000030923e+01 -1.150880000000006476e+01 1.527678983518422975e-02
1.087870000000020809e+01 -1.150880000000006476e+01 1.658999256810354123e-02
1.103500000000030923e+01 -1.150880000000006476e+01 1.585583985914865157e-02
1.115219999999999345e+01 -1.150880000000006476e+01 1.664169346310036615e-02
1.130839999999989232e+01 -1.150880000000006476e+01 1.589720057514611151e-02
1.146469999999999345e+01 -1.150880000000006476e+01 1.773775243703301641e-02
1.158190000000013242e+01 -1.150880000000006476e+01 1.814101941800824042e-02
1.173810000000003129e+01 -1.150880000000006476e+01 1.806863816501268899e-02
1.189440000000013242e+01 -1.150880000000006476e+01 1.746890778304953720e-02
1.205060000000003129e+01 -1.150880000000006476e+01 1.906129534895169980e-02
1.216780000000017026e+01 -1.150880000000006476e+01 1.857530693598155591e-02
1.232410000000027139e+01 -1.150880000000006476e+01 1.917503731794470423e-02
1.248030000000017026e+01 -1.150880000000006476e+01 1.919571767594343420e-02
1.259750000000030923e+01 -1.150880000000006476e+01 1.981612841590531249e-02
1.275370000000020809e+01 -1.150880000000006476e+01 1.963000519391674970e-02
1.291000000000030923e+01 -1.150880000000006476e+01 2.073640434684877187e-02
1.302719999999999345e+01 -1.150880000000006476e+01 2.079844542084496178e-02
1.318339999999989232e+01 -1.150880000000006476e+01 2.146021687680430001e-02
1.333969999999999345e+01 -1.150880000000006476e+01 2.283546068371979793e-02
1.345690000000013242e+01 -1.150880000000006476e+01 2.272171871472678656e-02
1.361310000000003129e+01 -1.150880000000006476e+01 2.264933746173123513e-02
1.376940000000013242e+01 -1.150880000000006476e+01 2.296988301071153926e-02
1.388660000000027139e+01 -1.150880000000006476e+01 2.492417684159146246e-02
1.404280000000017026e+01 -1.150880000000006476e+01 2.425206520663275578e-02
1.419910000000027139e+01 -1.150880000000006476e+01 2.503791881058447383e-02
1.431620000000020809e+01 -1.150880000000006476e+01 2.638214208050188025e-02
1.447250000000030923e+01 -1.150880000000006476e+01 2.451056968161687694e-02
1.462870000000020809e+01 -1.150880000000006476e+01 2.521370185357367510e-02
1.474589999999989232e+01 -1.150880000000006476e+01 2.625805993250950737e-02
1.490219999999999345e+01 -1.150880000000006476e+01 2.666132691348472444e-02
1.505839999999989232e+01 -1.150880000000006476e+01 2.655792512349107459e-02
1.521469999999999345e+01 -1.150880000000006476e+01 2.588581348853237485e-02
1.533190000000013242e+01 -1.150880000000006476e+01 2.737479926444088413e-02
1.548810000000003129e+01 -1.150880000000006476e+01 2.585479295153428336e-02
1.564440000000013242e+01 -1.150880000000006476e+01 2.666132691348472444e-02
1.576160000000027139e+01 -1.150880000000006476e+01 2.550322686555588081e-02
1.591780000000017026e+01 -1.150880000000006476e+01 2.572037062454253509e-02
-7.089999999999690772e+00 -1.103999999999996362e+01 2.998052437228078404e-02
-6.933700000000044383e+00 -1.103999999999996362e+01 4.030002301364671302e-02
-6.816600000000107684e+00 -1.103999999999996362e+01 5.674090762263653276e-02
-6.660300000000006548e+00 -1.103999999999996362e+01 8.158835775810982516e-02
-6.504100000000107684e+00 -1.103999999999996362e+01 1.090105124644249052e-01
-6.386899999999968713e+00 -1.103999999999996362e+01 1.514879677938149594e-01
-6.230599999999867578e+00 -1.103999999999996362e+01 1.986598643889165572e-01
-6.074399999999968713e+00 -1.103999999999996362e+01 2.517877040876521644e-01
-5.918099999999867578e+00 -1.103999999999996362e+01 3.036643821274647159e-01
-5.800899999999728607e+00 -1.103999999999996362e+01 3.437739364660002406e-01
-5.644699999999829743e+00 -1.103999999999996362e+01 3.650023239516959062e-01
-5.527499999999690772e+00 -1.103999999999996362e+01 3.805022522717435018e-01
-5.371299999999791908e+00 -1.103999999999996362e+01 3.781446914598883824e-01
-5.214999999999690772e+00 -1.103999999999996362e+01 3.644749748227282815e-01
-5.058700000000044383e+00 -1.103999999999996362e+01 3.527388716584494155e-01
-4.941600000000107684e+00 -1.103999999999996362e+01 3.403203166802124535e-01
-4.785300000000006548e+00 -1.103999999999996362e+01 3.201466274524519817e-01
-4.629100000000107684e+00 -1.103999999999996362e+01 3.081727001711876968e-01
-4.511899999999968713e+00 -1.103999999999996362e+01 2.945133237130269643e-01
-4.355599999999867578e+00 -1.103999999999996362e+01 2.781448203570327515e-01
-4.199399999999968713e+00 -1.103999999999996362e+01 2.696555333985543590e-01
-4.082199999999829743e+00 -1.103999999999996362e+01 2.543313881214959160e-01
-3.925899999999728607e+00 -1.103999999999996362e+01 2.383661517464768509e-01
-3.769699999999829743e+00 -1.103999999999996362e+01 2.292667942270359693e-01
-3.652499999999690772e+00 -1.103999999999996362e+01 2.167241571008066414e-01
-3.496200000000044383e+00 -1.103999999999996362e+01 1.982255768709432209e-01
-3.339999999999690772e+00 -1.103999999999996362e+01 1.841629334318072853e-01
-3.222800000000006548e+00 -1.103999999999996362e+01 1.685079024267691905e-01
-3.066600000000107684e+00 -1.103999999999996362e+01 1.580539814584115133e-01
-2.910300000000006548e+00 -1.103999999999996362e+01 1.465453622321186422e-01
-2.754100000000107684e+00 -1.103999999999996362e+01 1.340751063588848657e-01
-2.636899999999968713e+00 -1.103999999999996362e+01 1.225871674905907177e-01
-2.480599999999867578e+00 -1.103999999999996362e+01 1.169621101149363462e-01
-2.363399999999728607e+00 -1.103999999999996362e+01 1.104167768083385015e-01
-2.207199999999829743e+00 -1.103999999999996362e+01 1.034474961627667305e-01
-2.050899999999728607e+00 -1.103999999999996362e+01 1.006453076539388924e-01
-1.894699999999829743e+00 -1.103999999999996362e+01 9.635413336920256588e-02
-1.777499999999690772e+00 -1.103999999999996362e+01 9.334514128038744196e-02
-1.621200000000044383e+00 -1.103999999999996362e+01 9.381044933535885588e-02
-1.504100000000107684e+00 -1.103999999999996362e+01 8.712035352276992217e-02
-1.347800000000006548e+00 -1.103999999999996362e+01 8.750294014574641621e-02
-1.191600000000107684e+00 -1.103999999999996362e+01 8.501095700689953460e-02
-1.035300000000006548e+00 -1.103999999999996362e+01 8.266373637404374197e-02
-9.180999999998675776e-01 -1.103999999999996362e+01 7.741092544236649609e-02
-7.618999999999687134e-01 -1.103999999999996362e+01 7.256138149166446727e-02
-6.055999999998675776e-01 -1.103999999999996362e+01 7.236491809067653602e-02
-4.883999999997286068e-01 -1.103999999999996362e+01 6.659509820903106170e-02
-3.321999999998297426e-01 -1.103999999999996362e+01 6.284161323226168661e-02
-1.758999999997286068e-01 -1.103999999999996362e+01 6.093902029637859180e-02
-5.870000000004438334e-02 -1.103999999999996362e+01 5.607913616667719453e-02
9.750000000030922820e-02 -1.103999999999996362e+01 5.403178072480298993e-02
2.537999999999556167e-01 -1.103999999999996362e+01 5.157081812295420675e-02
3.708999999998923158e-01 -1.103999999999996362e+01 4.887203140412002544e-02
5.271999999999934516e-01 -1.103999999999996362e+01 4.659719202425979812e-02
6.833999999998923158e-01 -1.103999999999996362e+01 4.474629998337352477e-02
8.396999999999934516e-01 -1.103999999999996362e+01 4.198547219054316049e-02
9.569000000001324224e-01 -1.103999999999996362e+01 3.900750063872613499e-02
1.113100000000031287e+00 -1.103999999999996362e+01 3.947280869369754891e-02
1.230300000000170257e+00 -1.103999999999996362e+01 3.653619785787797641e-02
1.386600000000271393e+00 -1.103999999999996362e+01 3.403387454003173329e-02
1.542800000000170257e+00 -1.103999999999996362e+01 3.310325843008891239e-02
1.699100000000271393e+00 -1.103999999999996362e+01 3.056991457524456390e-02
1.816299999999955617e+00 -1.103999999999996362e+01 3.024936902626426671e-02
1.972500000000309228e+00 -1.103999999999996362e+01 2.826405465838624509e-02
2.128700000000208092e+00 -1.103999999999996362e+01 2.729207783244597119e-02
2.245899999999892316e+00 -1.103999999999996362e+01 2.732309836944406267e-02
2.402199999999993452e+00 -1.103999999999996362e+01 2.524472239057176659e-02
2.519400000000132422e+00 -1.103999999999996362e+01 2.553424740255397229e-02
2.675600000000031287e+00 -1.103999999999996362e+01 2.494485719959019243e-02
2.831900000000132422e+00 -1.103999999999996362e+01 2.473805361960289273e-02
2.988100000000031287e+00 -1.103999999999996362e+01 2.292852229471407932e-02
3.105300000000170257e+00 -1.103999999999996362e+01 2.324906784369438345e-02
3.261600000000271393e+00 -1.103999999999996362e+01 2.170838117278905272e-02
3.417800000000170257e+00 -1.103999999999996362e+01 2.032279718687418635e-02
3.535000000000309228e+00 -1.103999999999996362e+01 1.989884984790023237e-02
3.691299999999955617e+00 -1.103999999999996362e+01 1.989884984790023237e-02
3.847500000000309228e+00 -1.103999999999996362e+01 1.949558286692501530e-02
3.964699999999993452e+00 -1.103999999999996362e+01 1.938184089793199699e-02
4.120899999999892316e+00 -1.103999999999996362e+01 1.883381141096567013e-02
4.277199999999993452e+00 -1.103999999999996362e+01 1.898891409595614144e-02
4.394400000000132422e+00 -1.103999999999996362e+01 1.800659709101649908e-02
4.550600000000031287e+00 -1.103999999999996362e+01 1.653829167310671977e-02
4.706900000000132422e+00 -1.103999999999996362e+01 1.765503100503810346e-02
4.824100000000271393e+00 -1.103999999999996362e+01 1.672441489509528256e-02
4.980300000000170257e+00 -1.103999999999996362e+01 1.693121847508257533e-02
5.136600000000271393e+00 -1.103999999999996362e+01 1.576277824815437018e-02
5.292800000000170257e+00 -1.103999999999996362e+01 1.591788093314483801e-02
5.410000000000309228e+00 -1.103999999999996362e+01 1.562835592116262884e-02
5.566200000000208092e+00 -1.103999999999996362e+01 1.512168715019375845e-02
5.722500000000309228e+00 -1.103999999999996362e+01 1.495624428620392389e-02
5.839699999999993452e+00 -1.103999999999996362e+01 1.475978088521599611e-02
5.995899999999892316e+00 -1.103999999999996362e+01 1.405664871325919794e-02
6.152199999999993452e+00 -1.103999999999996362e+01 1.370508262728080059e-02
6.269400000000132422e+00 -1.103999999999996362e+01 1.444957551523505697e-02
6.425600000000031287e+00 -1.103999999999996362e+01 1.419107104025093928e-02
6.581900000000132422e+00 -1.103999999999996362e+01 1.393256656526682333e-02
6.699100000000271393e+00 -1.103999999999996362e+01 1.423243175624839749e-02
6.855300000000170257e+00 -1.103999999999996362e+01 1.298127009732527246e-02
7.011600000000271393e+00 -1.103999999999996362e+01 1.435651390424077384e-02
7.128799999999955617e+00 -1.103999999999996362e+01 1.336385672030176650e-02
7.285000000000309228e+00 -1.103999999999996362e+01 1.346725851029541114e-02
7.441200000000208092e+00 -1.103999999999996362e+01 1.349827904729350610e-02
7.558399999999892316e+00 -1.103999999999996362e+01 1.279514687533670966e-02
7.714699999999993452e+00 -1.103999999999996362e+01 1.382916477527317695e-02
7.870899999999892316e+00 -1.103999999999996362e+01 1.292956920232844926e-02
7.988100000000031287e+00 -1.103999999999996362e+01 1.406698889225856293e-02
8.144400000000132422e+00 -1.103999999999996362e+01 1.330181564630557832e-02
8.300600000000031287e+00 -1.103999999999996362e+01 1.407732907125792791e-02
8.417800000000170257e+00 -1.103999999999996362e+01 1.349827904729350610e-02
8.574100000000271393e+00 -1.103999999999996362e+01 1.378780405927571701e-02
8.730300000000170257e+00 -1.103999999999996362e+01 1.460467820022552481e-02
8.886600000000271393e+00 -1.103999999999996362e+01 1.477012106421535936e-02
9.003799999999955617e+00 -1.103999999999996362e+01 1.451161658923124341e-02
9.160000000000309228e+00 -1.103999999999996362e+01 1.408766925025729290e-02
9.316200000000208092e+00 -1.103999999999996362e+01 1.472876034821790116e-02
9.433399999999892316e+00 -1.103999999999996362e+01 1.419107104025093928e-02
9.589699999999993452e+00 -1.103999999999996362e+01 1.525610947718549978e-02
9.745899999999892316e+00 -1.103999999999996362e+01 1.576277824815437018e-02
9.863100000000031287e+00 -1.103999999999996362e+01 1.500794518120074708e-02
1.001940000000013242e+01 -1.103999999999996362e+01 1.588686039614674306e-02
1.017560000000003129e+01 -1.103999999999996362e+01 1.543189252017469933e-02
1.029280000000017026e+01 -1.103999999999996362e+01 1.627978719812259861e-02
1.044910000000027139e+01 -1.103999999999996362e+01 1.574209789015564021e-02
1.060530000000017026e+01 -1.103999999999996362e+01 1.657965238910417624e-02
1.072250000000030923e+01 -1.103999999999996362e+01 1.723108366606414948e-02
1.087870000000020809e+01 -1.103999999999996362e+01 1.651761131510798980e-02
1.103500000000030923e+01 -1.103999999999996362e+01 1.821340067100379184e-02
1.115219999999999345e+01 -1.103999999999996362e+01 1.778945333202984480e-02
1.130839999999989232e+01 -1.103999999999996362e+01 1.818238013400570036e-02
1.146469999999999345e+01 -1.103999999999996362e+01 1.926809892893898563e-02
1.158190000000013242e+01 -1.103999999999996362e+01 1.978510787890722100e-02
1.173810000000003129e+01 -1.103999999999996362e+01 1.963000519391674970e-02
1.189440000000013242e+01 -1.103999999999996362e+01 1.984714895290341091e-02
1.205060000000003129e+01 -1.103999999999996362e+01 2.149123741380239150e-02
1.216780000000017026e+01 -1.103999999999996362e+01 2.014701414388498507e-02
1.232410000000027139e+01 -1.103999999999996362e+01 2.118103204382145582e-02
1.248030000000017026e+01 -1.103999999999996362e+01 2.134647490781128865e-02
1.259750000000030923e+01 -1.103999999999996362e+01 2.245287406074330389e-02
1.275370000000020809e+01 -1.103999999999996362e+01 2.361097410867214752e-02
1.291000000000030923e+01 -1.103999999999996362e+01 2.288716157871661938e-02
1.302719999999999345e+01 -1.103999999999996362e+01 2.291818211571471781e-02
1.318339999999989232e+01 -1.103999999999996362e+01 2.391083929965372168e-02
1.333969999999999345e+01 -1.103999999999996362e+01 2.441750807062259554e-02
1.345690000000013242e+01 -1.103999999999996362e+01 2.419002413263657281e-02
1.361310000000003129e+01 -1.103999999999996362e+01 2.590649384653110482e-02
1.376940000000013242e+01 -1.103999999999996362e+01 2.655792512349107459e-02
1.388660000000027139e+01 -1.103999999999996362e+01 2.674404834547964432e-02
1.404280000000017026e+01 -1.103999999999996362e+01 2.849153859637226782e-02
1.419910000000027139e+01 -1.103999999999996362e+01 2.848119841737290631e-02
1.431620000000020809e+01 -1.103999999999996362e+01 2.872936271335765901e-02
1.447250000000030923e+01 -1.103999999999996362e+01 2.856391984936782619e-02
1.462870000000020809e+01 -1.103999999999996362e+01 3.080773869222995509e-02
1.474589999999989232e+01 -1.103999999999996362e+01 2.921535112632779596e-02
1.490219999999999345e+01 -1.103999999999996362e+01 3.168665390717594760e-02
1.505839999999989232e+01 -1.103999999999996362e+01 3.096284137722042640e-02
1.521469999999999345e+01 -1.103999999999996362e+01 3.023902884726489826e-02
1.533190000000013242e+01 -1.103999999999996362e+01 3.284475395510479123e-02
1.548810000000003129e+01 -1.103999999999996362e+01 3.274135216511114832e-02
1.564440000000013242e+01 -1.103999999999996362e+01 3.286543431310352120e-02
1.576160000000027139e+01 -1.103999999999996362e+01 3.210026106715054006e-02
1.591780000000017026e+01 -1.103999999999996362e+01 3.058025475424393236e-02
-7.089999999999690772e+00 -1.057120000000031723e+01 1.486318267520964249e-02
-6.933700000000044383e+00 -1.057120000000031723e+01 1.806863816501268899e-02
-6.816600000000107684e+00 -1.057120000000031723e+01 2.161531956179477132e-02
-6.660300000000006548e+00 -1.057120000000031723e+01 2.900854754634050320e-02
-6.504100000000107684e+00 -1.057120000000031723e+01 3.821130685577505542e-02
-6.386899999999968713e+00 -1.057120000000031723e+01 5.339068962684238168e-02
-6.230599999999867578e+00 -1.057120000000031723e+01 7.907569426126420664e-02
-6.074399999999968713e+00 -1.057120000000031723e+01 1.122883492072235118e-01
-5.918099999999867578e+00 -1.057120000000031723e+01 1.535456634146885047e-01
-5.800899999999728607e+00 -1.057120000000031723e+01 2.076765004763625466e-01
-5.644699999999829743e+00 -1.057120000000031723e+01 2.651161948178332728e-01
-5.527499999999690772e+00 -1.057120000000031723e+01 3.216252730493611156e-01
-5.371299999999791908e+00 -1.057120000000031723e+01 3.759112127960256289e-01
-5.214999999999690772e+00 -1.057120000000031723e+01 4.140147724086843950e-01
-5.058700000000044383e+00 -1.057120000000031723e+01 4.285117033657936947e-01
-4.941600000000107684e+00 -1.057120000000031723e+01 4.378592251812193359e-01
-4.785300000000006548e+00 -1.057120000000031723e+01 4.338472357294658743e-01
-4.629100000000107684e+00 -1.057120000000031723e+01 4.208599709062638139e-01
-4.511899999999968713e+00 -1.057120000000031723e+01 4.047086113092561721e-01
-4.355599999999867578e+00 -1.057120000000031723e+01 3.849381890624709590e-01
-4.199399999999968713e+00 -1.057120000000031723e+01 3.659846409566355208e-01
-4.082199999999829743e+00 -1.057120000000031723e+01 3.516014519685193296e-01
-3.925899999999728607e+00 -1.057120000000031723e+01 3.321929359867118459e-01
-3.769699999999829743e+00 -1.057120000000031723e+01 3.156072888717308955e-01
-3.652499999999690772e+00 -1.057120000000031723e+01 3.041607107194341797e-01
-3.496200000000044383e+00 -1.057120000000031723e+01 2.867064885685066122e-01
-3.339999999999690772e+00 -1.057120000000031723e+01 2.742672532322709689e-01
-3.222800000000006548e+00 -1.057120000000031723e+01 2.571025560933256626e-01
-3.066600000000107684e+00 -1.057120000000031723e+01 2.389969026654381046e-01
-2.910300000000006548e+00 -1.057120000000031723e+01 2.192264804186528637e-01
-2.754100000000107684e+00 -1.057120000000031723e+01 2.028786574206573323e-01
-2.636899999999968713e+00 -1.057120000000031723e+01 1.849694673937577194e-01
-2.480599999999867578e+00 -1.057120000000031723e+01 1.726129534895169682e-01
-2.363399999999728607e+00 -1.057120000000031723e+01 1.631310093470995648e-01
-2.207199999999829743e+00 -1.057120000000031723e+01 1.496163953949299352e-01
-2.050899999999728607e+00 -1.057120000000031723e+01 1.390280520995805236e-01
-1.894699999999829743e+00 -1.057120000000031723e+01 1.285017498782272949e-01
-1.777499999999690772e+00 -1.057120000000031723e+01 1.231145166195583146e-01
-1.621200000000044383e+00 -1.057120000000031723e+01 1.152973412960386218e-01
-1.504100000000107684e+00 -1.057120000000031723e+01 1.123917509972171547e-01
-1.347800000000006548e+00 -1.057120000000031723e+01 1.104271169873378700e-01
-1.191600000000107684e+00 -1.057120000000031723e+01 1.056706346476301295e-01
-1.035300000000006548e+00 -1.057120000000031723e+01 1.022170148618423285e-01
-9.180999999998675776e-01 -1.057120000000031723e+01 1.004074835369535151e-01
-7.618999999999687134e-01 -1.057120000000031723e+01 9.847387006407230803e-02
-6.055999999998675776e-01 -1.057120000000031723e+01 9.335548145938681042e-02
-4.883999999997286068e-01 -1.057120000000031723e+01 8.979845988360536657e-02
-3.321999999998297426e-01 -1.057120000000031723e+01 8.421476322394844116e-02
-1.758999999997286068e-01 -1.057120000000031723e+01 7.960304339023181741e-02
-5.870000000004438334e-02 -1.057120000000031723e+01 7.556003340148022274e-02
9.750000000030922820e-02 -1.057120000000031723e+01 7.204437254169622495e-02
2.537999999999556167e-01 -1.057120000000031723e+01 6.625387230205202760e-02
3.708999999998923158e-01 -1.057120000000031723e+01 6.494066956913271960e-02
5.271999999999934516e-01 -1.057120000000031723e+01 6.080459796938684353e-02
6.833999999998923158e-01 -1.057120000000031723e+01 5.763016301658189372e-02
8.396999999999934516e-01 -1.057120000000031723e+01 5.483831468675343795e-02
9.569000000001324224e-01 -1.057120000000031723e+01 5.303912354086398606e-02
1.113100000000031287e+00 -1.057120000000031723e+01 5.036101718002853472e-02
1.230300000000170257e+00 -1.057120000000031723e+01 4.798277601017466448e-02
1.386600000000271393e+00 -1.057120000000031723e+01 4.453949640338623200e-02
1.542800000000170257e+00 -1.057120000000031723e+01 4.263690346750313720e-02
1.699100000000271393e+00 -1.057120000000031723e+01 4.178900878955522924e-02
1.816299999999955617e+00 -1.057120000000031723e+01 3.956587030469183031e-02
1.972500000000309228e+00 -1.057120000000031723e+01 3.790110148579411975e-02
2.128700000000208092e+00 -1.057120000000031723e+01 3.566762282193134542e-02
2.245899999999892316e+00 -1.057120000000031723e+01 3.460258438499679012e-02
2.402199999999993452e+00 -1.057120000000031723e+01 3.327904147307810673e-02
2.519400000000132422e+00 -1.057120000000031723e+01 3.370298881205206071e-02
2.675600000000031287e+00 -1.057120000000031723e+01 3.188311730816387884e-02
2.831900000000132422e+00 -1.057120000000031723e+01 2.976338061329412282e-02
2.988100000000031287e+00 -1.057120000000031723e+01 2.959793774930429000e-02
3.105300000000170257e+00 -1.057120000000031723e+01 2.904990826233796314e-02
3.261600000000271393e+00 -1.057120000000031723e+01 2.743684033843707404e-02
3.417800000000170257e+00 -1.057120000000031723e+01 2.636146172250315028e-02
3.535000000000309228e+00 -1.057120000000031723e+01 2.563764919254762215e-02
3.691299999999955617e+00 -1.057120000000031723e+01 2.538948489656286944e-02
3.847500000000309228e+00 -1.057120000000031723e+01 2.396254019465054313e-02
3.964699999999993452e+00 -1.057120000000031723e+01 2.371437589866579737e-02
4.120899999999892316e+00 -1.057120000000031723e+01 2.343519106568294624e-02
4.277199999999993452e+00 -1.057120000000031723e+01 2.317668659069883202e-02
4.394400000000132422e+00 -1.057120000000031723e+01 2.250457495574013228e-02
4.550600000000031287e+00 -1.057120000000031723e+01 2.204960707976808681e-02
4.706900000000132422e+00 -1.057120000000031723e+01 2.223573030175664961e-02
4.824100000000271393e+00 -1.057120000000031723e+01 2.187382403677888554e-02
4.980300000000170257e+00 -1.057120000000031723e+01 1.955762394092119827e-02
5.136600000000271393e+00 -1.057120000000031723e+01 2.070538380985067345e-02
5.292800000000170257e+00 -1.057120000000031723e+01 2.050892040886274914e-02
5.410000000000309228e+00 -1.057120000000031723e+01 1.965068555191547967e-02
5.566200000000208092e+00 -1.057120000000031723e+01 1.877177033696948022e-02
5.722500000000309228e+00 -1.057120000000031723e+01 1.869938908397393573e-02
5.839699999999993452e+00 -1.057120000000031723e+01 1.801693727001586753e-02
5.995899999999892316e+00 -1.057120000000031723e+01 1.868904890497456728e-02
6.152199999999993452e+00 -1.057120000000031723e+01 1.762401046804000851e-02
6.269400000000132422e+00 -1.057120000000031723e+01 1.834782299799553318e-02
6.425600000000031287e+00 -1.057120000000031723e+01 1.674509525309401253e-02
6.581900000000132422e+00 -1.057120000000031723e+01 1.683815686408829393e-02
6.699100000000271393e+00 -1.057120000000031723e+01 1.642454970411370840e-02
6.855300000000170257e+00 -1.057120000000031723e+01 1.575243806915500172e-02
7.011600000000271393e+00 -1.057120000000031723e+01 1.636250863011751849e-02
7.128799999999955617e+00 -1.057120000000031723e+01 1.676577561109273903e-02
7.285000000000309228e+00 -1.057120000000031723e+01 1.656931221010481126e-02
7.441200000000208092e+00 -1.057120000000031723e+01 1.557665502616580391e-02
7.558399999999892316e+00 -1.057120000000031723e+01 1.532849073018105295e-02
7.714699999999993452e+00 -1.057120000000031723e+01 1.597992200714102445e-02
7.870899999999892316e+00 -1.057120000000031723e+01 1.533883090918041620e-02
7.988100000000031287e+00 -1.057120000000031723e+01 1.595924164914229448e-02
8.144400000000132422e+00 -1.057120000000031723e+01 1.540087198317660437e-02
8.300600000000031287e+00 -1.057120000000031723e+01 1.519406840318931161e-02
8.417800000000170257e+00 -1.057120000000031723e+01 1.647625059911052986e-02
8.574100000000271393e+00 -1.057120000000031723e+01 1.511134697119439520e-02
8.730300000000170257e+00 -1.057120000000031723e+01 1.540087198317660437e-02
8.886600000000271393e+00 -1.057120000000031723e+01 1.634182827211878852e-02
9.003799999999955617e+00 -1.057120000000031723e+01 1.676577561109273903e-02
9.160000000000309228e+00 -1.057120000000031723e+01 1.605230326013657588e-02
9.316200000000208092e+00 -1.057120000000031723e+01 1.676577561109273903e-02
9.433399999999892316e+00 -1.057120000000031723e+01 1.670373453709655259e-02
9.589699999999993452e+00 -1.057120000000031723e+01 1.690019793808448037e-02
9.745899999999892316e+00 -1.057120000000031723e+01 1.705530062307495168e-02
9.863100000000031287e+00 -1.057120000000031723e+01 1.729312474006033939e-02
1.001940000000013242e+01 -1.057120000000031723e+01 1.711734169707113812e-02
1.017560000000003129e+01 -1.057120000000031723e+01 1.754128903604509210e-02
1.029280000000017026e+01 -1.057120000000031723e+01 1.834782299799553318e-02
1.044910000000027139e+01 -1.057120000000031723e+01 1.808931852301141896e-02
1.060530000000017026e+01 -1.057120000000031723e+01 1.801693727001586753e-02
1.072250000000030923e+01 -1.057120000000031723e+01 1.825476138700125178e-02
1.087870000000020809e+01 -1.057120000000031723e+01 1.903027481195360138e-02
1.103500000000030923e+01 -1.057120000000031723e+01 1.955762394092119827e-02
1.115219999999999345e+01 -1.057120000000031723e+01 1.963000519391674970e-02
1.130839999999989232e+01 -1.057120000000031723e+01 2.008497306988879516e-02
1.146469999999999345e+01 -1.057120000000031723e+01 2.016769450188371504e-02
1.158190000000013242e+01 -1.057120000000031723e+01 2.111899096982526591e-02
1.173810000000003129e+01 -1.057120000000031723e+01 2.135681508681065016e-02
1.189440000000013242e+01 -1.057120000000031723e+01 2.177042224678524263e-02
1.205060000000003129e+01 -1.057120000000031723e+01 2.288716157871661938e-02
1.216780000000017026e+01 -1.057120000000031723e+01 2.225641065975537958e-02
1.232410000000027139e+01 -1.057120000000031723e+01 2.448988932361814003e-02
1.248030000000017026e+01 -1.057120000000031723e+01 2.409696252164228447e-02
1.259750000000030923e+01 -1.057120000000031723e+01 2.565832955054635212e-02
1.275370000000020809e+01 -1.057120000000031723e+01 2.698187246246502857e-02
1.291000000000030923e+01 -1.057120000000031723e+01 2.680608941947582730e-02
1.302719999999999345e+01 -1.057120000000031723e+01 2.554458758155334075e-02
1.318339999999989232e+01 -1.057120000000031723e+01 2.603057599452347770e-02
1.333969999999999345e+01 -1.057120000000031723e+01 2.666132691348472444e-02
1.345690000000013242e+01 -1.057120000000031723e+01 2.911194933633415305e-02
1.361310000000003129e+01 -1.057120000000031723e+01 2.926705202132461742e-02
1.376940000000013242e+01 -1.057120000000031723e+01 3.015630741526997838e-02
1.388660000000027139e+01 -1.057120000000031723e+01 3.017698777326870835e-02
1.404280000000017026e+01 -1.057120000000031723e+01 3.048719314324965096e-02
1.419910000000027139e+01 -1.057120000000031723e+01 3.102488245121661631e-02
1.431620000000020809e+01 -1.057120000000031723e+01 3.213128160414863155e-02
1.447250000000030923e+01 -1.057120000000031723e+01 3.176937533917086748e-02
1.462870000000020809e+01 -1.057120000000031723e+01 3.429237901501584751e-02
1.474589999999989232e+01 -1.057120000000031723e+01 3.481972814398344440e-02
1.490219999999999345e+01 -1.057120000000031723e+01 3.337210308407239506e-02
1.505839999999989232e+01 -1.057120000000031723e+01 3.667062018486971775e-02
1.521469999999999345e+01 -1.057120000000031723e+01 3.781838005379919293e-02
1.533190000000013242e+01 -1.057120000000031723e+01 3.766327736880872856e-02
1.548810000000003129e+01 -1.057120000000031723e+01 3.681538269086082754e-02
1.564440000000013242e+01 -1.057120000000031723e+01 3.941076761970135206e-02
1.576160000000027139e+01 -1.057120000000031723e+01 3.765293718980936011e-02
1.591780000000017026e+01 -1.057120000000031723e+01 3.875933634274138229e-02
-7.089999999999690772e+00 -1.002440000000024156e+01 9.269145836553359039e-03
-6.933700000000044383e+00 -1.002440000000024156e+01 1.121309948843391552e-02
-6.816600000000107684e+00 -1.002440000000024156e+01 1.224711738837038280e-02
-6.660300000000006548e+00 -1.002440000000024156e+01 1.539053180417723939e-02
-6.504100000000107684e+00 -1.002440000000024156e+01 1.755162921504445361e-02
-6.386899999999968713e+00 -1.002440000000024156e+01 2.298022318971090078e-02
-6.230599999999867578e+00 -1.002440000000024156e+01 3.133508782119755198e-02
-6.074399999999968713e+00 -1.002440000000024156e+01 3.972097298968229467e-02
-5.918099999999867578e+00 -1.002440000000024156e+01 5.454878967477122531e-02
-5.800899999999728607e+00 -1.002440000000024156e+01 7.671813344940907331e-02
-5.644699999999829743e+00 -1.002440000000024156e+01 1.076766293735068741e-01
-5.527499999999690772e+00 -1.002440000000024156e+01 1.521497392497742907e-01
-5.371299999999791908e+00 -1.002440000000024156e+01 2.088759612402888433e-01
-5.214999999999690772e+00 -1.002440000000024156e+01 2.722612585063942103e-01
-5.058700000000044383e+00 -1.002440000000024156e+01 3.449630570509271688e-01
-4.941600000000107684e+00 -1.002440000000024156e+01 4.132495991627314624e-01
-4.785300000000006548e+00 -1.002440000000024156e+01 4.629031387176805734e-01
-4.629100000000107684e+00 -1.002440000000024156e+01 4.960847731266417315e-01
-4.511899999999968713e+00 -1.002440000000024156e+01 5.152347846334651704e-01
-4.355599999999867578e+00 -1.002440000000024156e+01 5.098372111957967245e-01
-4.199399999999968713e+00 -1.002440000000024156e+01 4.986491375184842201e-01
-4.082199999999829743e+00 -1.002440000000024156e+01 4.796025278016545212e-01
-3.925899999999728607e+00 -1.002440000000024156e+01 4.538554820932364509e-01
-3.769699999999829743e+00 -1.002440000000024156e+01 4.336404321494785052e-01
-3.652499999999690772e+00 -1.002440000000024156e+01 4.176648555954601272e-01
-3.496200000000044383e+00 -1.002440000000024156e+01 3.960745618447867322e-01
-3.339999999999690772e+00 -1.002440000000024156e+01 3.799955835007746696e-01
-3.222800000000006548e+00 -1.002440000000024156e+01 3.599873371370040376e-01
-3.066600000000107684e+00 -1.002440000000024156e+01 3.431845462630364607e-01
-2.910300000000006548e+00 -1.002440000000024156e+01 3.225455489803045750e-01
-2.754100000000107684e+00 -1.002440000000024156e+01 3.039435669604475532e-01
-2.636899999999968713e+00 -1.002440000000024156e+01 2.803782990208955050e-01
-2.480599999999867578e+00 -1.002440000000024156e+01 2.624277482779984183e-01
-2.363399999999728607e+00 -1.002440000000024156e+01 2.427607278212068342e-01
-2.207199999999829743e+00 -1.002440000000024156e+01 2.234142529133955335e-01
-2.050899999999728607e+00 -1.002440000000024156e+01 2.034680476236211399e-01
-1.894699999999829743e+00 -1.002440000000024156e+01 1.898190113444597482e-01
-1.777499999999690772e+00 -1.002440000000024156e+01 1.761803152442977527e-01
-1.621200000000044383e+00 -1.002440000000024156e+01 1.633481531060862468e-01
-1.504100000000107684e+00 -1.002440000000024156e+01 1.535766839516866100e-01
-1.347800000000006548e+00 -1.002440000000024156e+01 1.476104006690532044e-01
-1.191600000000107684e+00 -1.002440000000024156e+01 1.377251895456605701e-01
-1.035300000000006548e+00 -1.002440000000024156e+01 1.359156582207717567e-01
-9.180999999998675776e-01 -1.002440000000024156e+01 1.283156266562387460e-01
-7.618999999999687134e-01 -1.002440000000024156e+01 1.239210505815087626e-01
-6.055999999998675776e-01 -1.002440000000024156e+01 1.225561469535926262e-01
-4.883999999997286068e-01 -1.002440000000024156e+01 1.161555761529858982e-01
-3.321999999998297426e-01 -1.002440000000024156e+01 1.146665903770773820e-01
-1.758999999997286068e-01 -1.002440000000024156e+01 1.054017899936466468e-01
-5.870000000004438334e-02 -1.002440000000024156e+01 1.028167452438054769e-01
9.750000000030922820e-02 -1.002440000000024156e+01 9.753291377513013949e-02
2.537999999999556167e-01 -1.002440000000024156e+01 9.008798489558757228e-02
3.708999999998923158e-01 -1.002440000000024156e+01 8.742021871375149633e-02
5.271999999999934516e-01 -1.002440000000024156e+01 8.294292120702659310e-02
6.833999999998923158e-01 -1.002440000000024156e+01 7.710072007238555347e-02
8.396999999999934516e-01 -1.002440000000024156e+01 7.301634936763652661e-02
9.569000000001324224e-01 -1.002440000000024156e+01 6.798068219494593500e-02
1.113100000000031287e+00 -1.002440000000024156e+01 6.423753739717591449e-02
1.230300000000170257e+00 -1.002440000000024156e+01 6.094936047537795332e-02
1.386600000000271393e+00 -1.002440000000024156e+01 5.912948897148977145e-02
1.542800000000170257e+00 -1.002440000000024156e+01 5.728893710960285962e-02
1.699100000000271393e+00 -1.002440000000024156e+01 5.343205034283984162e-02
1.816299999999955617e+00 -1.002440000000024156e+01 5.133299400596881557e-02
1.972500000000309228e+00 -1.002440000000024156e+01 5.069190290800820731e-02
2.128700000000208092e+00 -1.002440000000024156e+01 4.647310987626742523e-02
2.245899999999892316e+00 -1.002440000000024156e+01 4.526330893334176014e-02
2.402199999999993452e+00 -1.002440000000024156e+01 4.338139635545738837e-02
2.519400000000132422e+00 -1.002440000000024156e+01 4.169594717856094784e-02
2.675600000000031287e+00 -1.002440000000024156e+01 4.045512569863719127e-02
2.831900000000132422e+00 -1.002440000000024156e+01 3.743579343082270583e-02
2.988100000000031287e+00 -1.002440000000024156e+01 3.825266757177251536e-02
3.105300000000170257e+00 -1.002440000000024156e+01 3.667062018486971775e-02
3.261600000000271393e+00 -1.002440000000024156e+01 3.487142903898026586e-02
3.417800000000170257e+00 -1.002440000000024156e+01 3.568830317993007539e-02
3.535000000000309228e+00 -1.002440000000024156e+01 3.202787981415498170e-02
3.691299999999955617e+00 -1.002440000000024156e+01 3.275169234411050984e-02
3.847500000000309228e+00 -1.002440000000024156e+01 3.113862442020962074e-02
3.964699999999993452e+00 -1.002440000000024156e+01 3.146951014818929332e-02
4.120899999999892316e+00 -1.002440000000024156e+01 3.119032531520644913e-02
4.277199999999993452e+00 -1.002440000000024156e+01 2.929807255832271584e-02
4.394400000000132422e+00 -1.002440000000024156e+01 2.845017788037480788e-02
4.550600000000031287e+00 -1.002440000000024156e+01 2.866732163936146910e-02
4.706900000000132422e+00 -1.002440000000024156e+01 2.742650015943771252e-02
4.824100000000271393e+00 -1.002440000000024156e+01 2.792282875140721099e-02
4.980300000000170257e+00 -1.002440000000024156e+01 2.519302149557493820e-02
5.136600000000271393e+00 -1.002440000000024156e+01 2.696119210446629860e-02
5.292800000000170257e+00 -1.002440000000024156e+01 2.532744382256667953e-02
5.410000000000309228e+00 -1.002440000000024156e+01 2.397288037364991159e-02
5.566200000000208092e+00 -1.002440000000024156e+01 2.368335536166769895e-02
5.722500000000309228e+00 -1.002440000000024156e+01 2.473805361960289273e-02
5.839699999999993452e+00 -1.002440000000024156e+01 2.225641065975537958e-02
5.995899999999892316e+00 -1.002440000000024156e+01 2.262865710373250516e-02
6.152199999999993452e+00 -1.002440000000024156e+01 2.241151334474585088e-02
6.269400000000132422e+00 -1.002440000000024156e+01 2.186348385777952402e-02
6.425600000000031287e+00 -1.002440000000024156e+01 2.080878559984432330e-02
6.581900000000132422e+00 -1.002440000000024156e+01 2.146021687680430001e-02
6.699100000000271393e+00 -1.002440000000024156e+01 2.058130166185830057e-02
6.855300000000170257e+00 -1.002440000000024156e+01 2.027109629187736489e-02
7.011600000000271393e+00 -1.002440000000024156e+01 2.043653915586719771e-02
7.128799999999955617e+00 -1.002440000000024156e+01 1.987816948990150240e-02
7.285000000000309228e+00 -1.002440000000024156e+01 2.107763025382780597e-02
7.441200000000208092e+00 -1.002440000000024156e+01 1.965068555191547967e-02
7.558399999999892316e+00 -1.002440000000024156e+01 1.830646228199807324e-02
7.714699999999993452e+00 -1.002440000000024156e+01 1.876143015797011870e-02
7.870899999999892316e+00 -1.002440000000024156e+01 1.893721320095931998e-02
7.988100000000031287e+00 -1.002440000000024156e+01 1.835816317699490163e-02
8.144400000000132422e+00 -1.002440000000024156e+01 1.787217476402475774e-02
8.300600000000031287e+00 -1.002440000000024156e+01 1.826510156600062024e-02
8.417800000000170257e+00 -1.002440000000024156e+01 1.760333011004127507e-02
8.574100000000271393e+00 -1.002440000000024156e+01 1.927843910793835408e-02
8.730300000000170257e+00 -1.002440000000024156e+01 1.852360604098473446e-02
8.886600000000271393e+00 -1.002440000000024156e+01 1.917503731794470423e-02
9.003799999999955617e+00 -1.002440000000024156e+01 1.853394621998409597e-02
9.160000000000309228e+00 -1.002440000000024156e+01 1.793421583802094765e-02
9.316200000000208092e+00 -1.002440000000024156e+01 1.806863816501268899e-02
9.433399999999892316e+00 -1.002440000000024156e+01 1.964034537291611815e-02
9.589699999999993452e+00 -1.002440000000024156e+01 1.951626322492373833e-02
9.745899999999892316e+00 -1.002440000000024156e+01 1.940252125593073390e-02
9.863100000000031287e+00 -1.002440000000024156e+01 1.952660340392310678e-02
1.001940000000013242e+01 -1.002440000000024156e+01 2.014701414388498507e-02
1.017560000000003129e+01 -1.002440000000024156e+01 2.007463289088943365e-02
1.029280000000017026e+01 -1.002440000000024156e+01 2.104660971682970755e-02
1.044910000000027139e+01 -1.002440000000024156e+01 2.079844542084496178e-02
1.060530000000017026e+01 -1.002440000000024156e+01 2.124307311781763880e-02
1.072250000000030923e+01 -1.002440000000024156e+01 2.153259812979985144e-02
1.087870000000020809e+01 -1.002440000000024156e+01 2.233913209175029252e-02
1.103500000000030923e+01 -1.002440000000024156e+01 2.294920265271280929e-02
1.115219999999999345e+01 -1.002440000000024156e+01 2.319736694869756199e-02
1.130839999999989232e+01 -1.002440000000024156e+01 2.259763656673441368e-02
1.146469999999999345e+01 -1.002440000000024156e+01 2.341451070768421627e-02
1.158190000000013242e+01 -1.002440000000024156e+01 2.394185983665182010e-02
1.173810000000003129e+01 -1.002440000000024156e+01 2.581343223553682342e-02
1.189440000000013242e+01 -1.002440000000024156e+01 2.624771975351013892e-02
1.205060000000003129e+01 -1.002440000000024156e+01 2.673370816648027587e-02
1.216780000000017026e+01 -1.002440000000024156e+01 2.755058230743008540e-02
1.232410000000027139e+01 -1.002440000000024156e+01 2.697153228346566706e-02
1.248030000000017026e+01 -1.002440000000024156e+01 2.714731532645486139e-02
1.259750000000030923e+01 -1.002440000000024156e+01 2.922569130532715748e-02
1.275370000000020809e+01 -1.002440000000024156e+01 2.913262969433287608e-02
1.291000000000030923e+01 -1.002440000000024156e+01 2.971167971829730137e-02
1.302719999999999345e+01 -1.002440000000024156e+01 3.105590298821470779e-02
1.318339999999989232e+01 -1.002440000000024156e+01 3.003222526727760550e-02
1.333969999999999345e+01 -1.002440000000024156e+01 3.348584505306540643e-02
1.345690000000013242e+01 -1.002440000000024156e+01 3.227604411013973440e-02
1.361310000000003129e+01 -1.002440000000024156e+01 3.268965127011432686e-02
1.376940000000013242e+01 -1.002440000000024156e+01 3.228638428913910285e-02
1.388660000000027139e+01 -1.002440000000024156e+01 3.410625579302728472e-02
1.404280000000017026e+01 -1.002440000000024156e+01 3.542979870494596117e-02
1.419910000000027139e+01 -1.002440000000024156e+01 3.566762282193134542e-02
1.431620000000020809e+01 -1.002440000000024156e+01 3.710490770284304018e-02
1.447250000000030923e+01 -1.002440000000024156e+01 3.836640954076552673e-02
1.462870000000020809e+01 -1.002440000000024156e+01 3.739443271482524589e-02
1.474589999999989232e+01 -1.002440000000024156e+01 3.980369442167721455e-02
1.490219999999999345e+01 -1.002440000000024156e+01 4.078601142661685691e-02
1.505839999999989232e+01 -1.002440000000024156e+01 4.145812306157555666e-02
1.521469999999999345e+01 -1.002440000000024156e+01 4.301949009047962430e-02
1.533190000000013242e+01 -1.002440000000024156e+01 4.447745532939004209e-02
1.548810000000003129e+01 -1.002440000000024156e+01 4.416724995940909948e-02
1.564440000000013242e+01 -1.002440000000024156e+01 4.502548481635636896e-02
1.576160000000027139e+01 -1.002440000000024156e+01 4.562521519831951727e-02
1.591780000000017026e+01 -1.002440000000024156e+01 4.677297506724899939e-02
-7.089999999999690772e+00 -9.555600000000140426e+00 6.528998401721722994e-03
-6.933700000000044383e+00 -9.555600000000140426e+00 8.038664535628963978e-03
-6.816600000000107684e+00 -9.555600000000140426e+00 8.638394917592114031e-03
-6.660300000000006548e+00 -9.555600000000140426e+00 1.010670033550189681e-02
-6.504100000000107684e+00 -9.555600000000140426e+00 1.147160396341803147e-02
-6.386899999999968713e+00 -9.555600000000140426e+00 1.378780405927571701e-02
-6.230599999999867578e+00 -9.555600000000140426e+00 1.626944701912323710e-02
-6.074399999999968713e+00 -9.555600000000140426e+00 1.926809892893898563e-02
-5.918099999999867578e+00 -9.555600000000140426e+00 2.347655178168040618e-02
-5.800899999999728607e+00 -9.555600000000140426e+00 3.031141010026044968e-02
-5.644699999999829743e+00 -9.555600000000140426e+00 3.812858542378013554e-02
-5.527499999999690772e+00 -9.555600000000140426e+00 5.460049056976804677e-02
-5.371299999999791908e+00 -9.555600000000140426e+00 7.600466109845289975e-02
-5.214999999999690772e+00 -9.555600000000140426e+00 1.097860258893772617e-01
-5.058700000000044383e+00 -9.555600000000140426e+00 1.498542195119153542e-01
-4.941600000000107684e+00 -9.555600000000140426e+00 2.116781497491166397e-01
-4.785300000000006548e+00 -9.555600000000140426e+00 2.855897492365752632e-01
-4.629100000000107684e+00 -9.555600000000140426e+00 3.678148526395230711e-01
-4.511899999999968713e+00 -9.555600000000140426e+00 4.449836085117815920e-01
-4.355599999999867578e+00 -9.555600000000140426e+00 5.074899905629409735e-01
-4.199399999999968713e+00 -9.555600000000140426e+00 5.602042231017020368e-01
-4.082199999999829743e+00 -9.555600000000140426e+00 5.993935015092941576e-01
-3.925899999999728607e+00 -9.555600000000140426e+00 5.975426094684077594e-01
-3.769699999999829743e+00 -9.555600000000140426e+00 5.887741376769466406e-01
-3.652499999999690772e+00 -9.555600000000140426e+00 5.715577396430043811e-01
-3.496200000000044383e+00 -9.555600000000140426e+00 5.426983000557776826e-01
-3.339999999999690772e+00 -9.555600000000140426e+00 5.213044697060921218e-01
-3.222800000000006548e+00 -9.555600000000140426e+00 4.962812365276296767e-01
-3.066600000000107684e+00 -9.555600000000140426e+00 4.756629196028965278e-01
-2.910300000000006548e+00 -9.555600000000140426e+00 4.509085310784175515e-01
-2.754100000000107684e+00 -9.555600000000140426e+00 4.263299255969277279e-01
-2.636899999999968713e+00 -9.555600000000140426e+00 4.083690346750313283e-01
-2.480599999999867578e+00 -9.555600000000140426e+00 3.809158594317181290e-01
-2.363399999999728607e+00 -9.555600000000140426e+00 3.599459764210065638e-01
-2.207199999999829743e+00 -9.555600000000140426e+00 3.370941808324107170e-01
-2.050899999999728607e+00 -9.555600000000140426e+00 3.126706780359113091e-01
-1.894699999999829743e+00 -9.555600000000140426e+00 2.951440746319882180e-01
-1.777499999999690772e+00 -9.555600000000140426e+00 2.718476513464196387e-01
-1.621200000000044383e+00 -9.555600000000140426e+00 2.498230700777729074e-01
-1.504100000000107684e+00 -9.555600000000140426e+00 2.321723845258574226e-01
-1.347800000000006548e+00 -9.555600000000140426e+00 2.175927321367532308e-01
-1.191600000000107684e+00 -9.555600000000140426e+00 2.021962056066992641e-01
-1.035300000000006548e+00 -9.555600000000140426e+00 1.848247048877666165e-01
-9.180999999998675776e-01 -9.555600000000140426e+00 1.762320161392945950e-01
-7.618999999999687134e-01 -9.555600000000140426e+00 1.665122478798918004e-01
-6.055999999998675776e-01 -9.555600000000140426e+00 1.584675886183861127e-01
-4.883999999997286068e-01 -9.555600000000140426e+00 1.544555991666325956e-01
-3.321999999998297426e-01 -9.555600000000140426e+00 1.499266007649108778e-01
-1.758999999997286068e-01 -9.555600000000140426e+00 1.417164986394153225e-01
-5.870000000004438334e-02 -9.555600000000140426e+00 1.361017814427603334e-01
9.750000000030922820e-02 -9.555600000000140426e+00 1.300114160121345341e-01
2.537999999999556167e-01 -9.555600000000140426e+00 1.253376551044217135e-01
3.708999999998923158e-01 -9.555600000000140426e+00 1.192472896737959281e-01
5.271999999999934516e-01 -9.555600000000140426e+00 1.108097036103143640e-01
6.833999999998923158e-01 -9.555600000000140426e+00 1.050295435496695212e-01
8.396999999999934516e-01 -9.555600000000140426e+00 9.853591113806850488e-02
9.569000000001324224e-01 -9.555600000000140426e+00 9.617835032621335767e-02
1.113100000000031287e+00 -9.555600000000140426e+00 8.785450623172481877e-02
1.230300000000170257e+00 -9.555600000000140426e+00 8.544524452487282928e-02
1.386600000000271393e+00 -9.555600000000140426e+00 8.061638093216953738e-02
1.542800000000170257e+00 -9.555600000000140426e+00 7.420546995256345479e-02
1.699100000000271393e+00 -9.555600000000140426e+00 7.037960372279851440e-02
1.816299999999955617e+00 -9.555600000000140426e+00 6.877687597789700069e-02
1.972500000000309228e+00 -9.555600000000140426e+00 6.432025882917082049e-02
2.128700000000208092e+00 -9.555600000000140426e+00 6.013248633442814378e-02
2.245899999999892316e+00 -9.555600000000140426e+00 5.935697290947579419e-02
2.402199999999993452e+00 -9.555600000000140426e+00 5.650308350565114851e-02
2.519400000000132422e+00 -9.555600000000140426e+00 5.573791025969816737e-02
2.675600000000031287e+00 -9.555600000000140426e+00 5.239803244290337086e-02
2.831900000000132422e+00 -9.555600000000140426e+00 5.181898241893895252e-02
2.988100000000031287e+00 -9.555600000000140426e+00 5.010251270504442050e-02
3.105300000000170257e+00 -9.555600000000140426e+00 4.899611355211239833e-02
3.261600000000271393e+00 -9.555600000000140426e+00 4.708318043722993507e-02
3.417800000000170257e+00 -9.555600000000140426e+00 4.528398929134049011e-02
3.535000000000309228e+00 -9.555600000000140426e+00 4.511854642735065035e-02
3.691299999999955617e+00 -9.555600000000140426e+00 4.320561331246818709e-02
3.847500000000309228e+00 -9.555600000000140426e+00 4.260588293050503877e-02
3.964699999999993452e+00 -9.555600000000140426e+00 4.004151853866260574e-02
4.120899999999892316e+00 -9.555600000000140426e+00 4.001049800166450732e-02
4.277199999999993452e+00 -9.555600000000140426e+00 3.919362386071469778e-02
4.394400000000132422e+00 -9.555600000000140426e+00 3.707388716584494176e-02
4.550600000000031287e+00 -9.555600000000140426e+00 3.760123629481254559e-02
4.706900000000132422e+00 -9.555600000000140426e+00 3.718762913483795313e-02
4.824100000000271393e+00 -9.555600000000140426e+00 3.625701302489513222e-02
4.980300000000170257e+00 -9.555600000000140426e+00 3.539877816794786969e-02
5.136600000000271393e+00 -9.555600000000140426e+00 3.390979239203935347e-02
5.292800000000170257e+00 -9.555600000000140426e+00 3.317563968308446382e-02
5.410000000000309228e+00 -9.555600000000140426e+00 3.198651909815752870e-02
5.566200000000208092e+00 -9.555600000000140426e+00 3.247250751112766565e-02
5.722500000000309228e+00 -9.555600000000140426e+00 3.114896459920898919e-02
5.839699999999993452e+00 -9.555600000000140426e+00 3.108692352521279928e-02
5.995899999999892316e+00 -9.555600000000140426e+00 2.937045381131826727e-02
6.152199999999993452e+00 -9.555600000000140426e+00 2.830541537438370503e-02
6.269400000000132422e+00 -9.555600000000140426e+00 2.751956177043199392e-02
6.425600000000031287e+00 -9.555600000000140426e+00 2.797452964640403938e-02
6.581900000000132422e+00 -9.555600000000140426e+00 2.700255282046375854e-02
6.699100000000271393e+00 -9.555600000000140426e+00 2.734377872744279264e-02
6.855300000000170257e+00 -9.555600000000140426e+00 2.599955545752538622e-02
7.011600000000271393e+00 -9.555600000000140426e+00 2.523438221157239814e-02
7.128799999999955617e+00 -9.555600000000140426e+00 2.511030006358002525e-02
7.285000000000309228e+00 -9.555600000000140426e+00 2.428308574363085420e-02
7.441200000000208092e+00 -9.555600000000140426e+00 2.404526162664546302e-02
7.558399999999892316e+00 -9.555600000000140426e+00 2.357995357167405603e-02
7.714699999999993452e+00 -9.555600000000140426e+00 2.440716789162322709e-02
7.870899999999892316e+00 -9.555600000000140426e+00 2.415900359563847438e-02
7.988100000000031287e+00 -9.555600000000140426e+00 2.237015262874838400e-02
8.144400000000132422e+00 -9.555600000000140426e+00 2.301124372670899920e-02
8.300600000000031287e+00 -9.555600000000140426e+00 2.198756600577189690e-02
8.417800000000170257e+00 -9.555600000000140426e+00 2.362131428767151597e-02
8.574100000000271393e+00 -9.555600000000140426e+00 2.307328480070518217e-02
8.730300000000170257e+00 -9.555600000000140426e+00 2.243219370274457392e-02
8.886600000000271393e+00 -9.555600000000140426e+00 2.294920265271280929e-02
9.003799999999955617e+00 -9.555600000000140426e+00 2.178076242578460414e-02
9.160000000000309228e+00 -9.555600000000140426e+00 2.228743119675347106e-02
9.316200000000208092e+00 -9.555600000000140426e+00 2.324906784369438345e-02
9.433399999999892316e+00 -9.555600000000140426e+00 2.267001781972996510e-02
9.589699999999993452e+00 -9.555600000000140426e+00 2.282512050472043641e-02
9.745899999999892316e+00 -9.555600000000140426e+00 2.355927321367532606e-02
9.863100000000031287e+00 -9.555600000000140426e+00 2.326974820169311342e-02
1.001940000000013242e+01 -9.555600000000140426e+00 2.272171871472678656e-02
1.017560000000003129e+01 -9.555600000000140426e+00 2.421070449063529584e-02
1.029280000000017026e+01 -9.555600000000140426e+00 2.503791881058447383e-02
1.044910000000027139e+01 -9.555600000000140426e+00 2.427274556463148575e-02
1.060530000000017026e+01 -9.555600000000140426e+00 2.473805361960289273e-02
1.072250000000030923e+01 -9.555600000000140426e+00 2.473805361960289273e-02
1.087870000000020809e+01 -9.555600000000140426e+00 2.466567236660734130e-02
1.103500000000030923e+01 -9.555600000000140426e+00 2.572037062454253509e-02
1.115219999999999345e+01 -9.555600000000140426e+00 2.568935008754444360e-02
1.130839999999989232e+01 -9.555600000000140426e+00 2.628908046950759886e-02
1.146469999999999345e+01 -9.555600000000140426e+00 2.714731532645486139e-02
1.158190000000013242e+01 -9.555600000000140426e+00 2.742650015943771252e-02
1.173810000000003129e+01 -9.555600000000140426e+00 2.922569130532715748e-02
1.189440000000013242e+01 -9.555600000000140426e+00 2.891548593534622180e-02
1.205060000000003129e+01 -9.555600000000140426e+00 3.009426634127379541e-02
1.216780000000017026e+01 -9.555600000000140426e+00 3.095250119822105794e-02
1.232410000000027139e+01 -9.555600000000140426e+00 3.172801462317340754e-02
1.248030000000017026e+01 -9.555600000000140426e+00 3.258624948012067701e-02
1.259750000000030923e+01 -9.555600000000140426e+00 3.302053699809399251e-02
1.275370000000020809e+01 -9.555600000000140426e+00 3.412693615102601469e-02
1.291000000000030923e+01 -9.555600000000140426e+00 3.476802724898662295e-02
1.302719999999999345e+01 -9.555600000000140426e+00 3.487142903898026586e-02
1.318339999999989232e+01 -9.555600000000140426e+00 3.636041481488878208e-02
1.333969999999999345e+01 -9.555600000000140426e+00 3.741511307282398280e-02
1.345690000000013242e+01 -9.555600000000140426e+00 3.864559437374837092e-02
1.361310000000003129e+01 -9.555600000000140426e+00 3.965893191568611170e-02
1.376940000000013242e+01 -9.555600000000140426e+00 3.802518363378649263e-02
1.388660000000027139e+01 -9.555600000000140426e+00 4.001049800166450732e-02
1.404280000000017026e+01 -9.555600000000140426e+00 4.127199983958699386e-02
1.419910000000027139e+01 -9.555600000000140426e+00 4.264724364650249178e-02
1.431620000000020809e+01 -9.555600000000140426e+00 4.196479183254442358e-02
1.447250000000030923e+01 -9.555600000000140426e+00 4.317459277547009561e-02
1.462870000000020809e+01 -9.555600000000140426e+00 4.444643479239195061e-02
1.474589999999989232e+01 -9.555600000000140426e+00 4.657651166626107508e-02
1.490219999999999345e+01 -9.555600000000140426e+00 4.609052325329092425e-02
1.505839999999989232e+01 -9.555600000000140426e+00 4.835502245415179007e-02
1.521469999999999345e+01 -9.555600000000140426e+00 4.953380286007935673e-02
1.533190000000013242e+01 -9.555600000000140426e+00 4.978196715606411638e-02
1.548810000000003129e+01 -9.555600000000140426e+00 5.117789132097834426e-02
1.564440000000013242e+01 -9.555600000000140426e+00 5.171558062894530267e-02
1.576160000000027139e+01 -9.555600000000140426e+00 5.498307719274454081e-02
1.591780000000017026e+01 -9.555600000000140426e+00 5.324592712085127882e-02
-7.089999999999690772e+00 -9.008800000000064756e+00 6.198112673742053880e-03
-6.933700000000044383e+00 -9.008800000000064756e+00 6.487637685724264788e-03
-6.816600000000107684e+00 -9.008800000000064756e+00 7.004646635692497562e-03
-6.660300000000006548e+00 -9.008800000000064756e+00 7.831860955641669481e-03
-6.504100000000107684e+00 -9.008800000000064756e+00 8.410910979606091298e-03
-6.386899999999968713e+00 -9.008800000000064756e+00 9.786154786521592680e-03
-6.230599999999867578e+00 -9.008800000000064756e+00 1.056166821147394054e-02
-6.074399999999968713e+00 -9.008800000000064756e+00 1.173010843840214916e-02
-5.918099999999867578e+00 -9.008800000000064756e+00 1.371542280628016384e-02
-5.800899999999728607e+00 -9.008800000000064756e+00 1.667271400009845764e-02
-5.644699999999829743e+00 -9.008800000000064756e+00 1.982646859490468094e-02
-5.527499999999690772e+00 -9.008800000000064756e+00 2.369369554066706740e-02
-5.371299999999791908e+00 -9.008800000000064756e+00 3.105590298821470779e-02
-5.214999999999690772e+00 -9.008800000000064756e+00 3.864559437374837092e-02
-5.058700000000044383e+00 -9.008800000000064756e+00 5.131231364797008559e-02
-4.941600000000107684e+00 -9.008800000000064756e+00 7.523948785249992555e-02
-4.785300000000006548e+00 -9.008800000000064756e+00 1.047813792536847616e-01
-4.629100000000107684e+00 -9.008800000000064756e+00 1.486237382109909522e-01
-4.511899999999968713e+00 -9.008800000000064756e+00 2.121848185200855275e-01
-4.355599999999867578e+00 -9.008800000000064756e+00 2.868202305374996652e-01
-4.199399999999968713e+00 -9.008800000000064756e+00 3.810606219377092319e-01
-4.082199999999829743e+00 -9.008800000000064756e+00 4.776999348657713917e-01
-3.925899999999728607e+00 -9.008800000000064756e+00 5.647642420404218599e-01
-3.769699999999829743e+00 -9.008800000000064756e+00 6.379830495349231301e-01
-3.652499999999690772e+00 -9.008800000000064756e+00 6.866852926219305653e-01
-3.496200000000044383e+00 -9.008800000000064756e+00 7.028469923979375755e-01
-3.339999999999690772e+00 -9.008800000000064756e+00 7.020094378989890638e-01
-3.222800000000006548e+00 -9.008800000000064756e+00 6.737704090517241395e-01
-3.066600000000107684e+00 -9.008800000000064756e+00 6.478579204793163404e-01
-2.910300000000006548e+00 -9.008800000000064756e+00 6.276635508935570762e-01
-2.754100000000107684e+00 -9.008800000000064756e+00 5.889189001829376879e-01
-2.636899999999968713e+00 -9.008800000000064756e+00 5.560061104279599986e-01
-2.480599999999867578e+00 -9.008800000000064756e+00 5.341159514863049740e-01
-2.363399999999728607e+00 -9.008800000000064756e+00 5.025267046432458917e-01
-2.207199999999829743e+00 -9.008800000000064756e+00 4.823116546994880016e-01
-2.050899999999728607e+00 -9.008800000000064756e+00 4.561303214730967337e-01
-1.894699999999829743e+00 -9.008800000000064756e+00 4.272191809908730820e-01
-1.777499999999690772e+00 -9.008800000000064756e+00 4.020201647694213731e-01
-1.621200000000044383e+00 -9.008800000000064756e+00 3.747531127480967506e-01
-1.504100000000107684e+00 -9.008800000000064756e+00 3.480961312877347003e-01
-1.347800000000006548e+00 -9.008800000000064756e+00 3.221216016413306349e-01
-1.191600000000107684e+00 -9.008800000000064756e+00 3.005416480696565529e-01
-1.035300000000006548e+00 -9.008800000000064756e+00 2.795097239849488879e-01
-9.180999999998675776e-01 -9.008800000000064756e+00 2.585812016902347965e-01
-7.618999999999687134e-01 -9.008800000000064756e+00 2.475482306979126801e-01
-6.055999999998675776e-01 -9.008800000000064756e+00 2.240036431163593411e-01
-4.883999999997286068e-01 -9.008800000000064756e+00 2.117195104651141135e-01
-3.321999999998297426e-01 -9.008800000000064756e+00 2.042228806905747318e-01
-1.758999999997286068e-01 -9.008800000000064756e+00 1.909357506763911527e-01
-5.870000000004438334e-02 -9.008800000000064756e+00 1.835218423338466909e-01
9.750000000030922820e-02 -9.008800000000064756e+00 1.742570419504159418e-01
2.537999999999556167e-01 -9.008800000000064756e+00 1.665949693118867203e-01
3.708999999998923158e-01 -9.008800000000064756e+00 1.626967218291262285e-01
5.271999999999934516e-01 -9.008800000000064756e+00 1.486030578529921875e-01
6.833999999998923158e-01 -9.008800000000064756e+00 1.436190915752984520e-01
8.396999999999934516e-01 -9.008800000000064756e+00 1.379216529466485153e-01
9.569000000001324224e-01 -9.008800000000064756e+00 1.292048820501841000e-01
1.113100000000031287e+00 -9.008800000000064756e+00 1.213773665476650526e-01
1.230300000000170257e+00 -9.008800000000064756e+00 1.149147546730621416e-01
1.386600000000271393e+00 -9.008800000000064756e+00 1.115024956032717868e-01
1.542800000000170257e+00 -9.008800000000064756e+00 1.000248969139770072e-01
1.699100000000271393e+00 -9.008800000000064756e+00 9.844284952707423042e-02
1.816299999999955617e+00 -9.008800000000064756e+00 9.182513496748084814e-02
1.972500000000309228e+00 -9.008800000000064756e+00 8.676878743679151962e-02
2.128700000000208092e+00 -9.008800000000064756e+00 8.160903811610854819e-02
2.245899999999892316e+00 -9.008800000000064756e+00 7.763840938035253270e-02
2.402199999999993452e+00 -9.008800000000064756e+00 7.463975747053677723e-02
2.519400000000132422e+00 -9.008800000000064756e+00 7.125851893774451384e-02
2.675600000000031287e+00 -9.008800000000064756e+00 6.962477065584490865e-02
2.831900000000132422e+00 -9.008800000000064756e+00 6.728789020198849835e-02
2.988100000000031287e+00 -9.008800000000064756e+00 6.694666429500946425e-02
3.105300000000170257e+00 -9.008800000000064756e+00 6.529223565511110827e-02
3.261600000000271393e+00 -9.008800000000064756e+00 6.285195341126104118e-02
3.417800000000170257e+00 -9.008800000000064756e+00 5.994636311243958099e-02
3.535000000000309228e+00 -9.008800000000064756e+00 5.931561219347833425e-02
3.691299999999955617e+00 -9.008800000000064756e+00 5.855043894752535311e-02
3.847500000000309228e+00 -9.008800000000064756e+00 5.712349424561302680e-02
3.964699999999993452e+00 -9.008800000000064756e+00 5.406280126180108836e-02
4.120899999999892316e+00 -9.008800000000064756e+00 5.350443159583539304e-02
4.277199999999993452e+00 -9.008800000000064756e+00 5.236701190590528632e-02
4.394400000000132422e+00 -9.008800000000064756e+00 5.115721096297961429e-02
4.550600000000031287e+00 -9.008800000000064756e+00 5.066088237101010888e-02
4.706900000000132422e+00 -9.008800000000064756e+00 4.741406616520960765e-02
4.824100000000271393e+00 -9.008800000000064756e+00 4.618358486428520565e-02
4.980300000000170257e+00 -9.008800000000064756e+00 4.614222414828775265e-02
5.136600000000271393e+00 -9.008800000000064756e+00 4.512888660635001187e-02
5.292800000000170257e+00 -9.008800000000064756e+00 4.395010620042244520e-02
5.410000000000309228e+00 -9.008800000000064756e+00 4.323663384946627858e-02
5.566200000000208092e+00 -9.008800000000064756e+00 4.325731420746500855e-02
5.722500000000309228e+00 -9.008800000000064756e+00 4.204751326453934346e-02
5.839699999999993452e+00 -9.008800000000064756e+00 4.127199983958699386e-02
5.995899999999892316e+00 -9.008800000000064756e+00 4.063090874162638561e-02
6.152199999999993452e+00 -9.008800000000064756e+00 3.905920153372295645e-02
6.269400000000132422e+00 -9.008800000000064756e+00 3.802518363378649263e-02
6.425600000000031287e+00 -9.008800000000064756e+00 3.609157016090529940e-02
6.581900000000132422e+00 -9.008800000000064756e+00 3.489210939697899583e-02
6.699100000000271393e+00 -9.008800000000064756e+00 3.539877816794786969e-02
6.855300000000170257e+00 -9.008800000000064756e+00 3.385809149704253201e-02
7.011600000000271393e+00 -9.008800000000064756e+00 3.430271919401521596e-02
7.128799999999955617e+00 -9.008800000000064756e+00 3.218298249914545300e-02
7.285000000000309228e+00 -9.008800000000064756e+00 3.214162178314799306e-02
7.441200000000208092e+00 -9.008800000000064756e+00 3.253454858512385556e-02
7.558399999999892316e+00 -9.008800000000064756e+00 3.172801462317340754e-02
7.714699999999993452e+00 -9.008800000000064756e+00 2.929807255832271584e-02
7.870899999999892316e+00 -9.008800000000064756e+00 2.920501094732843445e-02
7.988100000000031287e+00 -9.008800000000064756e+00 2.957725739130556003e-02
8.144400000000132422e+00 -9.008800000000064756e+00 2.892582611434558332e-02
8.300600000000031287e+00 -9.008800000000064756e+00 2.920501094732843445e-02
8.417800000000170257e+00 -9.008800000000064756e+00 2.850187877537163628e-02
8.574100000000271393e+00 -9.008800000000064756e+00 2.818133322639132521e-02
8.730300000000170257e+00 -9.008800000000064756e+00 2.734377872744279264e-02
8.886600000000271393e+00 -9.008800000000064756e+00 2.821235376338942363e-02
9.003799999999955617e+00 -9.008800000000064756e+00 2.747820105443453398e-02
9.160000000000309228e+00 -9.008800000000064756e+00 2.851221895437099779e-02
9.316200000000208092e+00 -9.008800000000064756e+00 2.682676977747455727e-02
9.433399999999892316e+00 -9.008800000000064756e+00 2.729207783244597119e-02
9.589699999999993452e+00 -9.008800000000064756e+00 2.767466445542246523e-02
9.745899999999892316e+00 -9.008800000000064756e+00 2.730241801144533270e-02
9.863100000000031287e+00 -9.008800000000064756e+00 2.534812418056540950e-02
1.001940000000013242e+01 -9.008800000000064756e+00 2.850187877537163628e-02
1.017560000000003129e+01 -9.008800000000064756e+00 2.894650647234431329e-02
1.029280000000017026e+01 -9.008800000000064756e+00 2.802623054140086084e-02
1.044910000000027139e+01 -9.008800000000064756e+00 2.884310468235067038e-02
1.060530000000017026e+01 -9.008800000000064756e+00 3.070433690223630524e-02
1.072250000000030923e+01 -9.008800000000064756e+00 3.147985032718866177e-02
1.087870000000020809e+01 -9.008800000000064756e+00 3.104556280921533934e-02
1.103500000000030923e+01 -9.008800000000064756e+00 3.132474764219819047e-02
1.115219999999999345e+01 -9.008800000000064756e+00 3.143848961119119489e-02
1.130839999999989232e+01 -9.008800000000064756e+00 3.110760388321152925e-02
1.146469999999999345e+01 -9.008800000000064756e+00 3.277237270210923981e-02
1.158190000000013242e+01 -9.008800000000064756e+00 3.406489507702982478e-02
1.173810000000003129e+01 -9.008800000000064756e+00 3.344448433706794649e-02
1.189440000000013242e+01 -9.008800000000064756e+00 3.409591561402792320e-02
1.205060000000003129e+01 -9.008800000000064756e+00 3.528503619895485832e-02
1.216780000000017026e+01 -9.008800000000064756e+00 3.561592192693452397e-02
1.232410000000027139e+01 -9.008800000000064756e+00 3.675334161686463763e-02
1.248030000000017026e+01 -9.008800000000064756e+00 3.773565862180427999e-02
1.259750000000030923e+01 -9.008800000000064756e+00 3.989675603267149595e-02
1.275370000000020809e+01 -9.008800000000064756e+00 4.007253907566069723e-02
1.291000000000030923e+01 -9.008800000000064756e+00 4.050682659363401272e-02
1.302719999999999345e+01 -9.008800000000064756e+00 4.185104986355141221e-02
1.318339999999989232e+01 -9.008800000000064756e+00 4.191309093754760906e-02
1.333969999999999345e+01 -9.008800000000064756e+00 4.415690978040973796e-02
1.345690000000013242e+01 -9.008800000000064756e+00 4.465323837237924337e-02
1.361310000000003129e+01 -9.008800000000064756e+00 4.363990083044150259e-02
1.376940000000013242e+01 -9.008800000000064756e+00 4.763120992419626887e-02
1.388660000000027139e+01 -9.008800000000064756e+00 4.666957327725535648e-02
1.404280000000017026e+01 -9.008800000000064756e+00 4.738304562821150923e-02
1.419910000000027139e+01 -9.008800000000064756e+00 5.054714040201709752e-02
1.431620000000020809e+01 -9.008800000000064756e+00 5.095040738299232153e-02
1.447250000000030923e+01 -9.008800000000064756e+00 5.175694134494276955e-02
1.462870000000020809e+01 -9.008800000000064756e+00 5.146741633296055690e-02
1.474589999999989232e+01 -9.008800000000064756e+00 5.507613880373882220e-02
1.490219999999999345e+01 -9.008800000000064756e+00 5.356647266983158295e-02
1.505839999999989232e+01 -9.008800000000064756e+00 5.663750583264288291e-02
1.521469999999999345e+01 -9.008800000000064756e+00 5.737165854159777950e-02
1.533190000000013242e+01 -9.008800000000064756e+00 6.044269170440908640e-02
1.548810000000003129e+01 -9.008800000000064756e+00 5.956377648946308695e-02
1.564440000000013242e+01 -9.008800000000064756e+00 6.227290338729662977e-02
1.576160000000027139e+01 -9.008800000000064756e+00 6.433059900817018895e-02
1.591780000000017026e+01 -9.008800000000064756e+00 6.356542576221721474e-02
-7.089999999999690772e+00 -8.539999999999963620e+00 6.146411778745229822e-03
-6.933700000000044383e+00 -8.539999999999963620e+00 6.859884129701392108e-03
-6.816600000000107684e+00 -8.539999999999963620e+00 6.601379654717275287e-03
-6.660300000000006548e+00 -8.539999999999963620e+00 6.963285919695038489e-03
-6.504100000000107684e+00 -8.539999999999963620e+00 6.942605561696310254e-03
-6.386899999999968713e+00 -8.539999999999963620e+00 7.449274332665178910e-03
-6.230599999999867578e+00 -8.539999999999963620e+00 7.997303819631505772e-03
-6.074399999999968713e+00 -8.539999999999963620e+00 8.493632411601009444e-03
-5.918099999999867578e+00 -8.539999999999963620e+00 9.000301182569878100e-03
-5.800899999999728607e+00 -8.539999999999963620e+00 1.090289411845297637e-02
-5.644699999999829743e+00 -8.539999999999963620e+00 1.235051917836402918e-02
-5.527499999999690772e+00 -8.539999999999963620e+00 1.345691833129604789e-02
-5.371299999999791908e+00 -8.539999999999963620e+00 1.686917740108638541e-02
-5.214999999999690772e+00 -8.539999999999963620e+00 2.001259181689324373e-02
-5.058700000000044383e+00 -8.539999999999963620e+00 2.390049912065436016e-02
-4.941600000000107684e+00 -8.539999999999963620e+00 3.201753963515562018e-02
-4.785300000000006548e+00 -8.539999999999963620e+00 4.023798193965053005e-02
-4.629100000000107684e+00 -8.539999999999963620e+00 5.481763432875470798e-02
-4.511899999999968713e+00 -8.539999999999963620e+00 7.523948785249992555e-02
-4.355599999999867578e+00 -8.539999999999963620e+00 1.049468221176745875e-01
-4.199399999999968713e+00 -8.539999999999963620e+00 1.497301373639229605e-01
-4.082199999999829743e+00 -8.539999999999963620e+00 2.082865710373250634e-01
-3.925899999999728607e+00 -8.539999999999963620e+00 2.947511478300123833e-01
-3.769699999999829743e+00 -8.539999999999963620e+00 4.006035602465084500e-01
-3.652499999999690772e+00 -8.539999999999963620e+00 5.082138030928965433e-01
-3.496200000000044383e+00 -8.539999999999963620e+00 6.142316583733824498e-01
-3.339999999999690772e+00 -8.539999999999963620e+00 7.106331471844592462e-01
-3.222800000000006548e+00 -8.539999999999963620e+00 7.727776229706407873e-01
-3.066600000000107684e+00 -8.539999999999963620e+00 7.999516133809712048e-01
-2.910300000000006548e+00 -8.539999999999963620e+00 8.111810477742812386e-01
-2.754100000000107684e+00 -8.539999999999963620e+00 7.961360873302055774e-01
-2.636899999999968713e+00 -8.539999999999963620e+00 7.602763465604089888e-01
-2.480599999999867578e+00 -8.539999999999963620e+00 7.272704951944368723e-01
-2.363399999999728607e+00 -8.539999999999963620e+00 6.941612420384712934e-01
-2.207199999999829743e+00 -8.539999999999963620e+00 6.521697751220513206e-01
-2.050899999999728607e+00 -8.539999999999963620e+00 6.239514266327851333e-01
-1.894699999999829743e+00 -8.539999999999963620e+00 5.957123977855203201e-01
-1.777499999999690772e+00 -8.539999999999963620e+00 5.624273615865653664e-01
-1.621200000000044383e+00 -8.539999999999963620e+00 5.349018050902566435e-01
-1.504100000000107684e+00 -8.539999999999963620e+00 5.134976345615718252e-01
-1.347800000000006548e+00 -8.539999999999963620e+00 4.803470206896087724e-01
-1.191600000000107684e+00 -8.539999999999963620e+00 4.571022982990369798e-01
-1.035300000000006548e+00 -8.539999999999963620e+00 4.251925059069976420e-01
-9.180999999998675776e-01 -8.539999999999963620e+00 3.971809609977187683e-01
-7.618999999999687134e-01 -8.539999999999963620e+00 3.728298394542149397e-01
-6.055999999998675776e-01 -8.539999999999963620e+00 3.493059322306603653e-01
-4.883999999997286068e-01 -8.539999999999963620e+00 3.224007864743135277e-01
-3.321999999998297426e-01 -8.539999999999963620e+00 3.011103579146216513e-01
-1.758999999997286068e-01 -8.539999999999963620e+00 2.796544864909399353e-01
-5.870000000004438334e-02 -8.539999999999963620e+00 2.620451616550219520e-01
9.750000000030922820e-02 -8.539999999999963620e+00 2.482410226908701167e-01
2.537999999999556167e-01 -8.539999999999963620e+00 2.339198747767500530e-01
3.708999999998923158e-01 -8.539999999999963620e+00 2.174169490937640503e-01
5.271999999999934516e-01 -8.539999999999963620e+00 2.117505310021122189e-01
6.833999999998923158e-01 -8.539999999999963620e+00 2.033956663706255608e-01
8.396999999999934516e-01 -8.539999999999963620e+00 1.881645827045614339e-01
9.569000000001324224e-01 -8.539999999999963620e+00 1.772246733232336058e-01
1.113100000000031287e+00 -8.539999999999963620e+00 1.712687302195995687e-01
1.230300000000170257e+00 -8.539999999999963620e+00 1.584158877233892704e-01
1.386600000000271393e+00 -8.539999999999963620e+00 1.539075696796662895e-01
1.542800000000170257e+00 -8.539999999999963620e+00 1.430297013723346722e-01
1.699100000000271393e+00 -8.539999999999963620e+00 1.334133349029255344e-01
1.816299999999955617e+00 -8.539999999999963620e+00 1.281191632552508008e-01
1.972500000000309228e+00 -8.539999999999963620e+00 1.212429442206733182e-01
2.128700000000208092e+00 -8.539999999999963620e+00 1.102720143023473987e-01
2.245899999999892316e+00 -8.539999999999963620e+00 1.056292739316326695e-01
2.402199999999993452e+00 -8.539999999999963620e+00 1.007487094439325492e-01
2.519400000000132422e+00 -8.539999999999963620e+00 9.400691273634678713e-02
2.675600000000031287e+00 -8.539999999999963620e+00 9.121506440651831749e-02
2.831900000000132422e+00 -8.539999999999963620e+00 9.015002596958376913e-02
2.988100000000031287e+00 -8.539999999999963620e+00 8.549694541986967156e-02
3.105300000000170257e+00 -8.539999999999963620e+00 8.387353731696940706e-02
3.261600000000271393e+00 -8.539999999999963620e+00 7.921011658825595492e-02
3.417800000000170257e+00 -8.539999999999963620e+00 7.795895492933281601e-02
3.535000000000309228e+00 -8.539999999999963620e+00 7.625282539443765939e-02
3.691299999999955617e+00 -8.539999999999963620e+00 7.571513608647069404e-02
3.847500000000309228e+00 -8.539999999999963620e+00 7.465009764953613181e-02
3.964699999999993452e+00 -8.539999999999963620e+00 7.430887174255711158e-02
4.120899999999892316e+00 -8.539999999999963620e+00 7.317145205262698404e-02
4.277199999999993452e+00 -8.539999999999963620e+00 7.031756264880234530e-02
4.394400000000132422e+00 -8.539999999999963620e+00 7.142396180173436748e-02
4.550600000000031287e+00 -8.539999999999963620e+00 6.749469378197578417e-02
4.706900000000132422e+00 -8.539999999999963620e+00 6.637795445004440742e-02
4.824100000000271393e+00 -8.539999999999963620e+00 6.531291601310984518e-02
4.980300000000170257e+00 -8.539999999999963620e+00 6.193167748031759567e-02
5.136600000000271393e+00 -8.539999999999963620e+00 5.932595237247770270e-02
5.292800000000170257e+00 -8.539999999999963620e+00 5.942935416247134561e-02
5.410000000000309228e+00 -8.539999999999963620e+00 5.715451478261111828e-02
5.566200000000208092e+00 -8.539999999999963620e+00 5.730961746760159653e-02
5.722500000000309228e+00 -8.539999999999963620e+00 5.510715934073692063e-02
5.839699999999993452e+00 -8.539999999999963620e+00 5.437300663178202403e-02
5.995899999999892316e+00 -8.539999999999963620e+00 5.284266013987605481e-02
6.152199999999993452e+00 -8.539999999999963620e+00 5.255313512789384911e-02
6.269400000000132422e+00 -8.539999999999963620e+00 4.955448321807809364e-02
6.425600000000031287e+00 -8.539999999999963620e+00 4.857216621313844435e-02
6.581900000000132422e+00 -8.539999999999963620e+00 4.837570281215052004e-02
6.699100000000271393e+00 -8.539999999999963620e+00 4.677297506724899939e-02
6.855300000000170257e+00 -8.539999999999963620e+00 4.595610092629918986e-02
7.011600000000271393e+00 -8.539999999999963620e+00 4.620426522228394256e-02
7.128799999999955617e+00 -8.539999999999963620e+00 4.385704458942816381e-02
7.285000000000309228e+00 -8.539999999999963620e+00 4.312289188047327415e-02
7.441200000000208092e+00 -8.539999999999963620e+00 4.107553643859906262e-02
7.558399999999892316e+00 -8.539999999999963620e+00 4.021730158165180008e-02
7.714699999999993452e+00 -8.539999999999963620e+00 3.899716045972676653e-02
7.870899999999892316e+00 -8.539999999999963620e+00 3.793212202279221124e-02
7.988100000000031287e+00 -8.539999999999963620e+00 3.903852117572422648e-02
8.144400000000132422e+00 -8.539999999999963620e+00 3.703252644984748182e-02
8.300600000000031287e+00 -8.539999999999963620e+00 3.468530581699170307e-02
8.417800000000170257e+00 -8.539999999999963620e+00 3.800450327578776266e-02
8.574100000000271393e+00 -8.539999999999963620e+00 3.587442640191863819e-02
8.730300000000170257e+00 -8.539999999999963620e+00 3.635007463588941362e-02
8.886600000000271393e+00 -8.539999999999963620e+00 3.466462545899297309e-02
9.003799999999955617e+00 -8.539999999999963620e+00 3.237944590013338425e-02
9.160000000000309228e+00 -8.539999999999963620e+00 3.294815574509844108e-02
9.316200000000208092e+00 -8.539999999999963620e+00 3.285509413410415969e-02
9.433399999999892316e+00 -8.539999999999963620e+00 3.373400934905015219e-02
9.589699999999993452e+00 -8.539999999999963620e+00 3.432339955201394593e-02
9.745899999999892316e+00 -8.539999999999963620e+00 3.315495932508573385e-02
9.863100000000031287e+00 -8.539999999999963620e+00 3.303087717709335402e-02
1.001940000000013242e+01 -8.539999999999963620e+00 3.237944590013338425e-02
1.017560000000003129e+01 -8.539999999999963620e+00 3.406489507702982478e-02
1.029280000000017026e+01 -8.539999999999963620e+00 3.453020313200123870e-02
1.044910000000027139e+01 -8.539999999999963620e+00 3.441646116300822733e-02
1.060530000000017026e+01 -8.539999999999963620e+00 3.500585136597200719e-02
1.072250000000030923e+01 -8.539999999999963620e+00 3.473700671198853146e-02
1.087870000000020809e+01 -8.539999999999963620e+00 3.633973445689005211e-02
1.103500000000030923e+01 -8.539999999999963620e+00 3.654653803687734487e-02
1.115219999999999345e+01 -8.539999999999963620e+00 3.652585767887862184e-02
1.130839999999989232e+01 -8.539999999999963620e+00 3.863525419474900940e-02
1.146469999999999345e+01 -8.539999999999963620e+00 3.794246220179157275e-02
1.158190000000013242e+01 -8.539999999999963620e+00 3.815960596077823397e-02
1.173810000000003129e+01 -8.539999999999963620e+00 4.003117835966323729e-02
1.189440000000013242e+01 -8.539999999999963620e+00 4.019662122365307011e-02
1.205060000000003129e+01 -8.539999999999963620e+00 4.127199983958699386e-02
1.216780000000017026e+01 -8.539999999999963620e+00 4.185104986355141221e-02
1.232410000000027139e+01 -8.539999999999963620e+00 4.237839899251901604e-02
1.248030000000017026e+01 -8.539999999999963620e+00 4.399146691641990514e-02
1.259750000000030923e+01 -8.539999999999963620e+00 4.592508038930109143e-02
1.275370000000020809e+01 -8.539999999999963620e+00 4.479800087837035316e-02
1.291000000000030923e+01 -8.539999999999963620e+00 4.726930365921849786e-02
1.302719999999999345e+01 -8.539999999999963620e+00 4.838604299114988155e-02
1.318339999999989232e+01 -8.539999999999963620e+00 4.822060012716004873e-02
1.333969999999999345e+01 -8.539999999999963620e+00 5.081598505600058019e-02
1.345690000000013242e+01 -8.539999999999963620e+00 5.149843686995865533e-02
1.361310000000003129e+01 -8.539999999999963620e+00 5.350443159583539304e-02
1.376940000000013242e+01 -8.539999999999963620e+00 5.373191553382141578e-02
1.388660000000027139e+01 -8.539999999999963620e+00 5.695805138162319398e-02
1.404280000000017026e+01 -8.539999999999963620e+00 5.550008614271277618e-02
1.419910000000027139e+01 -8.539999999999963620e+00 5.851941841052725468e-02
1.431620000000020809e+01 -8.539999999999963620e+00 5.902608718149612160e-02
1.447250000000030923e+01 -8.539999999999963620e+00 6.164215246833538997e-02
1.462870000000020809e+01 -8.539999999999963620e+00 6.117684441336397605e-02
1.474589999999989232e+01 -8.539999999999963620e+00 6.317249896024135225e-02
1.490219999999999345e+01 -8.539999999999963620e+00 6.504407135912636251e-02
1.505839999999989232e+01 -8.539999999999963620e+00 6.691564375801137277e-02
1.521469999999999345e+01 -8.539999999999963620e+00 6.754639467697261257e-02
1.533190000000013242e+01 -8.539999999999963620e+00 6.793932147894846119e-02
1.548810000000003129e+01 -8.539999999999963620e+00 6.992463584682648281e-02
1.564440000000013242e+01 -8.539999999999963620e+00 7.242695916467273287e-02
1.576160000000027139e+01 -8.539999999999963620e+00 7.476383961852914317e-02
1.591780000000017026e+01 -8.539999999999963620e+00 7.458805657553994883e-02
-7.089999999999690772e+00 -8.071300000000064756e+00 6.291174284736336143e-03
-6.933700000000044383e+00 -8.071300000000064756e+00 6.332535000733794349e-03
-6.816600000000107684e+00 -8.071300000000064756e+00 5.960288556756666162e-03
-6.660300000000006548e+00 -8.071300000000064756e+00 6.766822518707110712e-03
-6.504100000000107684e+00 -8.071300000000064756e+00 6.591039475717911170e-03
-6.386899999999968713e+00 -8.071300000000064756e+00 6.156751957744594807e-03
-6.230599999999867578e+00 -8.071300000000064756e+00 7.542335943659460307e-03
-6.074399999999968713e+00 -8.071300000000064756e+00 7.480294869663272131e-03
-5.918099999999867578e+00 -8.071300000000064756e+00 7.924922566635952612e-03
-5.800899999999728607e+00 -8.071300000000064756e+00 8.586694022595290840e-03
-5.644699999999829743e+00 -8.071300000000064756e+00 9.569011027534934932e-03
-5.527499999999690772e+00 -8.071300000000064756e+00 1.054098785347521230e-02
-5.371299999999791908e+00 -8.071300000000064756e+00 1.128548074142946868e-02
-5.214999999999690772e+00 -8.071300000000064756e+00 1.344657815229668291e-02
-5.058700000000044383e+00 -8.071300000000064756e+00 1.561801574216326212e-02
-4.941600000000107684e+00 -8.071300000000064756e+00 1.791353548002221768e-02
-4.785300000000006548e+00 -8.071300000000064756e+00 2.018837485988244501e-02
-4.629100000000107684e+00 -8.071300000000064756e+00 2.664064655548599447e-02
-4.511899999999968713e+00 -8.071300000000064756e+00 3.261727001711876850e-02
-4.355599999999867578e+00 -8.071300000000064756e+00 3.953484976769373188e-02
-4.199399999999968713e+00 -8.071300000000064756e+00 5.607913616667719453e-02
-4.082199999999829743e+00 -8.071300000000064756e+00 7.489826194552087757e-02
-3.925899999999728607e+00 -8.071300000000064756e+00 1.045849158526968442e-01
-3.769699999999829743e+00 -8.071300000000064756e+00 1.479206060390341471e-01
-3.652499999999690772e+00 -8.071300000000064756e+00 2.118642729711052164e-01
-3.496200000000044383e+00 -8.071300000000064756e+00 2.919075986051871130e-01
-3.339999999999690772e+00 -8.071300000000064756e+00 3.974601458307016055e-01
-3.222800000000006548e+00 -8.071300000000064756e+00 5.224832501120197925e-01
-3.066600000000107684e+00 -8.071300000000064756e+00 6.510426956111206032e-01
-2.910300000000006548e+00 -8.071300000000064756e+00 7.560782338866668395e-01
-2.754100000000107684e+00 -8.071300000000064756e+00 8.660253571869113154e-01
-2.636899999999968713e+00 -8.071300000000064756e+00 9.076755981963522402e-01
-2.480599999999867578e+00 -8.071300000000064756e+00 9.170541405487759867e-01
-2.363399999999728607e+00 -8.071300000000064756e+00 9.048837498665237566e-01
-2.207199999999829743e+00 -8.071300000000064756e+00 8.781543871531660717e-01
-2.050899999999728607e+00 -8.071300000000064756e+00 8.374451024326674542e-01
-1.894699999999829743e+00 -8.071300000000064756e+00 7.890944254316382134e-01
-1.777499999999690772e+00 -8.071300000000064756e+00 7.523350890888969023e-01
-1.621200000000044383e+00 -8.071300000000064756e+00 7.128149249533251020e-01
-1.504100000000107684e+00 -8.071300000000064756e+00 6.925171535775722642e-01
-1.347800000000006548e+00 -8.071300000000064756e+00 6.596974254335887800e-01
-1.191600000000107684e+00 -8.071300000000064756e+00 6.281391991275278031e-01
-1.035300000000006548e+00 -8.071300000000064756e+00 6.004999006622261382e-01
-9.180999999998675776e-01 -8.071300000000064756e+00 5.729019629129219471e-01
-7.618999999999687134e-01 -8.071300000000064756e+00 5.422743527168036870e-01
-6.055999999998675776e-01 -8.071300000000064756e+00 5.169719347053582936e-01
-4.883999999997286068e-01 -8.071300000000064756e+00 4.869854156072008777e-01
-3.321999999998297426e-01 -8.071300000000064756e+00 4.517771061143641687e-01
-1.758999999997286068e-01 -8.071300000000064756e+00 4.209116718012606562e-01
-5.870000000004438334e-02 -8.071300000000064756e+00 3.967570136587447727e-01
9.750000000030922820e-02 -8.071300000000064756e+00 3.672771633315561335e-01
2.537999999999556167e-01 -8.071300000000064756e+00 3.392242577062797859e-01
3.708999999998923158e-01 -8.071300000000064756e+00 3.219458185983414267e-01
5.271999999999934516e-01 -8.071300000000064756e+00 2.973878934748503400e-01
6.833999999998923158e-01 -8.071300000000064756e+00 2.792098587939672583e-01
8.396999999999934516e-01 -8.071300000000064756e+00 2.621795839820136864e-01
9.569000000001324224e-01 -8.071300000000064756e+00 2.503917799227379226e-01
1.113100000000031287e+00 -8.071300000000064756e+00 2.339405551347487899e-01
1.230300000000170257e+00 -8.071300000000064756e+00 2.222044519704698962e-01
1.386600000000271393e+00 -8.071300000000064756e+00 2.108095747131700504e-01
1.542800000000170257e+00 -8.071300000000064756e+00 1.949477401281446143e-01
1.699100000000271393e+00 -8.071300000000064756e+00 1.862309692316802268e-01
1.816299999999955617e+00 -8.071300000000064756e+00 1.728507776065023316e-01
1.972500000000309228e+00 -8.071300000000064756e+00 1.629862468411084619e-01
2.128700000000208092e+00 -8.071300000000064756e+00 1.570509840954731340e-01
2.245899999999892316e+00 -8.071300000000064756e+00 1.464212800841262485e-01
2.402199999999993452e+00 -8.071300000000064756e+00 1.389556708465849999e-01
2.519400000000132422e+00 -8.071300000000064756e+00 1.306008062150983140e-01
2.675600000000031287e+00 -8.071300000000064756e+00 1.229594139345678433e-01
2.831900000000132422e+00 -8.071300000000064756e+00 1.192369494947965597e-01
2.988100000000031287e+00 -8.071300000000064756e+00 1.119574634792438461e-01
3.105300000000170257e+00 -8.071300000000064756e+00 1.060015203756097951e-01
3.261600000000271393e+00 -8.071300000000064756e+00 1.046986578216898556e-01
3.417800000000170257e+00 -8.071300000000064756e+00 1.018344282388658345e-01
3.535000000000309228e+00 -8.071300000000064756e+00 9.889781740304627589e-02
3.691299999999955617e+00 -8.071300000000064756e+00 9.600256728322416333e-02
3.847500000000309228e+00 -8.071300000000064756e+00 9.639549408520001195e-02
3.964699999999993452e+00 -8.071300000000064756e+00 9.231112338045098509e-02
4.120899999999892316e+00 -8.071300000000064756e+00 9.312799752140078768e-02
4.277199999999993452e+00 -8.071300000000064756e+00 9.081179742554310041e-02
4.394400000000132422e+00 -8.071300000000064756e+00 8.770974372573371591e-02
4.550600000000031287e+00 -8.071300000000064756e+00 8.847491697168669011e-02
4.706900000000132422e+00 -8.071300000000064756e+00 8.389421767496814397e-02
4.824100000000271393e+00 -8.071300000000064756e+00 8.573476953685504887e-02
4.980300000000170257e+00 -8.071300000000064756e+00 8.140223453612124849e-02
5.136600000000271393e+00 -8.071300000000064756e+00 8.150563632611490528e-02
5.292800000000170257e+00 -8.071300000000064756e+00 8.040957735218225155e-02
5.410000000000309228e+00 -8.071300000000064756e+00 7.420546995256345479e-02
5.566200000000208092e+00 -8.071300000000064756e+00 7.548765214848467131e-02
5.722500000000309228e+00 -8.071300000000064756e+00 7.078287070377374535e-02
5.839699999999993452e+00 -8.071300000000064756e+00 7.253036095466638966e-02
5.995899999999892316e+00 -8.071300000000064756e+00 6.821850631193131231e-02
6.152199999999993452e+00 -8.071300000000064756e+00 6.782557950995544982e-02
6.269400000000132422e+00 -8.071300000000064756e+00 6.547835887709967106e-02
6.425600000000031287e+00 -8.071300000000064756e+00 6.385495077419942045e-02
6.581900000000132422e+00 -8.071300000000064756e+00 6.372052844720767217e-02
6.699100000000271393e+00 -8.071300000000064756e+00 5.907778807649295000e-02
6.855300000000170257e+00 -8.071300000000064756e+00 5.897438628649930709e-02
7.011600000000271393e+00 -8.071300000000064756e+00 5.967751845845610525e-02
7.128799999999955617e+00 -8.071300000000064756e+00 5.748540051059079087e-02
7.285000000000309228e+00 -8.071300000000064756e+00 5.621355849366893587e-02
7.441200000000208092e+00 -8.071300000000064756e+00 5.420756376779219121e-02
7.558399999999892316e+00 -8.071300000000064756e+00 5.316320568885636588e-02
7.714699999999993452e+00 -8.071300000000064756e+00 5.148809669095928687e-02
7.870899999999892316e+00 -8.071300000000064756e+00 4.869624836113082417e-02
7.988100000000031287e+00 -8.071300000000064756e+00 4.847910460214416295e-02
8.144400000000132422e+00 -8.071300000000064756e+00 4.704181972123248207e-02
8.300600000000031287e+00 -8.071300000000064756e+00 4.688671703624200382e-02
8.417800000000170257e+00 -8.071300000000064756e+00 4.723828312222040637e-02
8.574100000000271393e+00 -8.071300000000064756e+00 4.405350799041608811e-02
8.730300000000170257e+00 -8.071300000000064756e+00 4.504616517435509893e-02
8.886600000000271393e+00 -8.071300000000064756e+00 4.315391241747136564e-02
9.003799999999955617e+00 -8.071300000000064756e+00 4.168560699956157939e-02
9.160000000000309228e+00 -8.071300000000064756e+00 4.129268019758572383e-02
9.316200000000208092e+00 -8.071300000000064756e+00 4.113757751259525947e-02
9.433399999999892316e+00 -8.071300000000064756e+00 3.952450958869437037e-02
9.589699999999993452e+00 -8.071300000000064756e+00 4.055852748863083418e-02
9.745899999999892316e+00 -8.071300000000064756e+00 3.971063281068293316e-02
9.863100000000031287e+00 -8.071300000000064756e+00 4.017594086565434014e-02
1.001940000000013242e+01 -8.071300000000064756e+00 3.979335424267784610e-02
1.017560000000003129e+01 -8.071300000000064756e+00 4.071363017362130549e-02
1.029280000000017026e+01 -8.071300000000064756e+00 3.983471495867530604e-02
1.044910000000027139e+01 -8.071300000000064756e+00 3.983471495867530604e-02
1.060530000000017026e+01 -8.071300000000064756e+00 4.216125523353235482e-02
1.072250000000030923e+01 -8.071300000000064756e+00 4.062056856262702409e-02
1.087870000000020809e+01 -8.071300000000064756e+00 4.141676234557810365e-02
1.103500000000030923e+01 -8.071300000000064756e+00 4.344343742945357134e-02
1.115219999999999345e+01 -8.071300000000064756e+00 4.329867492346247543e-02
1.130839999999989232e+01 -8.071300000000064756e+00 4.465323837237924337e-02
1.146469999999999345e+01 -8.071300000000064756e+00 4.428099192840211779e-02
1.158190000000013242e+01 -8.071300000000064756e+00 4.451881604538749510e-02
1.173810000000003129e+01 -8.071300000000064756e+00 4.642140898127059684e-02
1.189440000000013242e+01 -8.071300000000064756e+00 4.588371967330363843e-02
1.205060000000003129e+01 -8.071300000000064756e+00 4.604916253729347125e-02
1.216780000000017026e+01 -8.071300000000064756e+00 4.883067068812256550e-02
1.232410000000027139e+01 -8.071300000000064756e+00 4.995775019905331071e-02
1.248030000000017026e+01 -8.071300000000064756e+00 5.135367436396754554e-02
1.259750000000030923e+01 -8.071300000000064756e+00 5.035067700102917321e-02
1.275370000000020809e+01 -8.071300000000064756e+00 5.236701190590528632e-02
1.291000000000030923e+01 -8.071300000000064756e+00 5.229463065290972795e-02
1.302719999999999345e+01 -8.071300000000064756e+00 5.594471383968545319e-02
1.318339999999989232e+01 -8.071300000000064756e+00 5.545872542671531624e-02
1.333969999999999345e+01 -8.071300000000064756e+00 5.763016301658189372e-02
1.345690000000013242e+01 -8.071300000000064756e+00 5.933629255147706422e-02
1.361310000000003129e+01 -8.071300000000064756e+00 6.023588812442179363e-02
1.376940000000013242e+01 -8.071300000000064756e+00 6.267617036827184684e-02
1.388660000000027139e+01 -8.071300000000064756e+00 6.302773645425024940e-02
1.404280000000017026e+01 -8.071300000000064756e+00 6.700870536900564722e-02
1.419910000000027139e+01 -8.071300000000064756e+00 6.649169641903741879e-02
1.431620000000020809e+01 -8.071300000000064756e+00 6.786694022595292364e-02
1.447250000000030923e+01 -8.071300000000064756e+00 7.159974484472354794e-02
1.462870000000020809e+01 -8.071300000000064756e+00 7.397798601457743206e-02
1.474589999999989232e+01 -8.071300000000064756e+00 7.505336463051136275e-02
1.490219999999999345e+01 -8.071300000000064756e+00 7.514642624150563721e-02
1.505839999999989232e+01 -8.071300000000064756e+00 7.548765214848467131e-02
1.521469999999999345e+01 -8.071300000000064756e+00 7.534288964249356846e-02
1.533190000000013242e+01 -8.071300000000064756e+00 8.273611762703929340e-02
1.548810000000003129e+01 -8.071300000000064756e+00 8.095760683914857148e-02
1.564440000000013242e+01 -8.071300000000064756e+00 8.452496859392939765e-02
1.576160000000027139e+01 -8.071300000000064756e+00 8.266373637404374197e-02
1.591780000000017026e+01 -8.071300000000064756e+00 8.809233034871019608e-02
-7.089999999999690772e+00 -7.524400000000241562e+00 6.539338580721087112e-03
-6.933700000000044383e+00 -7.524400000000241562e+00 6.797843055705203932e-03
-6.816600000000107684e+00 -7.524400000000241562e+00 6.839203771702663005e-03
-6.660300000000006548e+00 -7.524400000000241562e+00 6.725461802709651639e-03
-6.504100000000107684e+00 -7.524400000000241562e+00 6.983966277693767592e-03
-6.386899999999968713e+00 -7.524400000000241562e+00 7.056347530689320753e-03
-6.230599999999867578e+00 -7.524400000000241562e+00 6.435936790727441598e-03
-6.074399999999968713e+00 -7.524400000000241562e+00 7.294171647674708471e-03
-5.918099999999867578e+00 -7.524400000000241562e+00 7.531995764660095322e-03
-5.800899999999728607e+00 -7.524400000000241562e+00 7.924922566635952612e-03
-5.644699999999829743e+00 -7.524400000000241562e+00 8.255808294615621726e-03
-5.527499999999690772e+00 -7.524400000000241562e+00 9.279486015552724024e-03
-5.371299999999791908e+00 -7.524400000000241562e+00 9.310506552550817244e-03
-5.214999999999690772e+00 -7.524400000000241562e+00 1.024112266249363641e-02
-5.058700000000044383e+00 -7.524400000000241562e+00 1.150262450041612643e-02
-4.941600000000107684e+00 -7.524400000000241562e+00 1.241256025236021736e-02
-4.785300000000006548e+00 -7.524400000000241562e+00 1.393256656526682333e-02
-4.629100000000107684e+00 -7.524400000000241562e+00 1.594890147014293297e-02
-4.511899999999968713e+00 -7.524400000000241562e+00 1.888551230596249852e-02
-4.355599999999867578e+00 -7.524400000000241562e+00 2.278375978872297647e-02
-4.199399999999968713e+00 -7.524400000000241562e+00 2.833643591138179652e-02
-4.082199999999829743e+00 -7.524400000000241562e+00 3.352720576906285943e-02
-3.925899999999728607e+00 -7.524400000000241562e+00 4.276098561549550314e-02
-3.769699999999829743e+00 -7.524400000000241562e+00 5.676158798063526273e-02
-3.652499999999690772e+00 -7.524400000000241562e+00 7.504302445151198042e-02
-3.496200000000044383e+00 -7.524400000000241562e+00 9.944584689001259581e-02
-3.339999999999690772e+00 -7.524400000000241562e+00 1.402481932215055849e-01
-3.222800000000006548e+00 -7.524400000000241562e+00 2.043159423015690201e-01
-3.066600000000107684e+00 -7.524400000000241562e+00 2.915870530562067464e-01
-2.910300000000006548e+00 -7.524400000000241562e+00 3.938514233599233472e-01
-2.754100000000107684e+00 -7.524400000000241562e+00 5.353050720712319022e-01
-2.636899999999968713e+00 -7.524400000000241562e+00 6.704305312349293500e-01
-2.480599999999867578e+00 -7.524400000000241562e+00 7.983799061730676438e-01
-2.363399999999728607e+00 -7.524400000000241562e+00 9.033740837326165174e-01
-2.207199999999829743e+00 -7.524400000000241562e+00 9.681553051636361262e-01
-2.050899999999728607e+00 -7.524400000000241562e+00 9.951845330679753854e-01
-1.894699999999829743e+00 -7.524400000000241562e+00 9.963633134739029451e-01
-1.777499999999690772e+00 -7.524400000000241562e+00 9.621063004490078008e-01
-1.621200000000044383e+00 -7.524400000000241562e+00 9.238062774353611450e-01
-1.504100000000107684e+00 -7.524400000000241562e+00 8.789816014731153260e-01
-1.347800000000006548e+00 -7.524400000000241562e+00 8.346946148188364445e-01
-1.191600000000107684e+00 -7.524400000000241562e+00 8.080893342534710699e-01
-1.035300000000006548e+00 -7.524400000000241562e+00 7.746181748325277061e-01
-9.180999999998675776e-01 -7.524400000000241562e+00 7.556749669056915808e-01
-7.618999999999687134e-01 -7.524400000000241562e+00 7.241167405996307149e-01
-6.055999999998675776e-01 -7.524400000000241562e+00 6.915038160356344887e-01
-4.883999999997286068e-01 -7.524400000000241562e+00 6.707407366049102926e-01
-3.321999999998297426e-01 -7.524400000000241562e+00 6.292145777434617893e-01
-1.758999999997286068e-01 -7.524400000000241562e+00 6.079034688257711760e-01
-5.870000000004438334e-02 -7.524400000000241562e+00 5.673182662532648690e-01
9.750000000030922820e-02 -7.524400000000241562e+00 5.331439746603646723e-01
2.537999999999556167e-01 -7.524400000000241562e+00 4.993936304064384712e-01
3.708999999998923158e-01 -7.524400000000241562e+00 4.675458790883952886e-01
5.271999999999934516e-01 -7.524400000000241562e+00 4.327615169345325752e-01
6.833999999998923158e-01 -7.524400000000241562e+00 4.019477835164258495e-01
8.396999999999934516e-01 -7.524400000000241562e+00 3.739465787861462887e-01
9.569000000001324224e-01 -7.524400000000241562e+00 3.445701302489513340e-01
1.113100000000031287e+00 -7.524400000000241562e+00 3.217390150183541686e-01
1.230300000000170257e+00 -7.524400000000241562e+00 3.002004221626775049e-01
1.386600000000271393e+00 -7.524400000000241562e+00 2.865824064205143018e-01
1.542800000000170257e+00 -7.524400000000241562e+00 2.681768878016451696e-01
1.699100000000271393e+00 -7.524400000000241562e+00 2.461729868909971752e-01
1.816299999999955617e+00 -7.524400000000241562e+00 2.338474935237545016e-01
1.972500000000309228e+00 -7.524400000000241562e+00 2.191644393446566808e-01
2.128700000000208092e+00 -7.524400000000241562e+00 2.047812503565404341e-01
2.245899999999892316e+00 -7.524400000000241562e+00 1.949684204861433789e-01
2.402199999999993452e+00 -7.524400000000241562e+00 1.848453852457653535e-01
2.519400000000132422e+00 -7.524400000000241562e+00 1.750428955543676668e-01
2.675600000000031287e+00 -7.524400000000241562e+00 1.630896486311021187e-01
2.831900000000132422e+00 -7.524400000000241562e+00 1.528115107057336497e-01
2.988100000000031287e+00 -7.524400000000241562e+00 1.467728461701046649e-01
3.105300000000170257e+00 -7.524400000000241562e+00 1.362672243067501732e-01
3.261600000000271393e+00 -7.524400000000241562e+00 1.302182195921218477e-01
3.417800000000170257e+00 -7.524400000000241562e+00 1.245104407844725425e-01
3.535000000000309228e+00 -7.524400000000241562e+00 1.230007746505653032e-01
3.691299999999955617e+00 -7.524400000000241562e+00 1.155041448760259215e-01
3.847500000000309228e+00 -7.524400000000241562e+00 1.150388368210545076e-01
3.964699999999993452e+00 -7.524400000000241562e+00 1.119161027632463862e-01
4.120899999999892316e+00 -7.524400000000241562e+00 1.111302491592946612e-01
4.277199999999993452e+00 -7.524400000000241562e+00 1.080488758174839997e-01
4.394400000000132422e+00 -7.524400000000241562e+00 1.056913150056288525e-01
4.550600000000031287e+00 -7.524400000000241562e+00 1.061876435975983579e-01
4.706900000000132422e+00 -7.524400000000241562e+00 1.051019248026650588e-01
4.824100000000271393e+00 -7.524400000000241562e+00 1.030649095397902226e-01
4.980300000000170257e+00 -7.524400000000241562e+00 1.020412318188531342e-01
5.136600000000271393e+00 -7.524400000000241562e+00 1.040368863657305104e-01
5.292800000000170257e+00 -7.524400000000241562e+00 9.937346563701704438e-02
5.410000000000309228e+00 -7.524400000000241562e+00 9.643685480119747189e-02
5.566200000000208092e+00 -7.524400000000241562e+00 9.553725922825274941e-02
5.722500000000309228e+00 -7.524400000000241562e+00 9.110132243752530612e-02
5.839699999999993452e+00 -7.524400000000241562e+00 8.844389643468858475e-02
5.995899999999892316e+00 -7.524400000000241562e+00 8.693423030078135938e-02
6.152199999999993452e+00 -7.524400000000241562e+00 8.384251677997131558e-02
6.269400000000132422e+00 -7.524400000000241562e+00 8.166073901110537658e-02
6.425600000000031287e+00 -7.524400000000241562e+00 8.066808182716636577e-02
6.581900000000132422e+00 -7.524400000000241562e+00 7.625282539443765939e-02
6.699100000000271393e+00 -7.524400000000241562e+00 7.422615031056217783e-02
6.855300000000170257e+00 -7.524400000000241562e+00 7.320247258962508941e-02
7.011600000000271393e+00 -7.524400000000241562e+00 7.314043151562889256e-02
7.128799999999955617e+00 -7.524400000000241562e+00 6.983157423583220835e-02
7.285000000000309228e+00 -7.524400000000241562e+00 7.020382067980933394e-02
7.441200000000208092e+00 -7.524400000000241562e+00 6.451672223015876562e-02
7.558399999999892316e+00 -7.524400000000241562e+00 6.609876961706155629e-02
7.714699999999993452e+00 -7.524400000000241562e+00 6.283127305326231815e-02
7.870899999999892316e+00 -7.524400000000241562e+00 6.181793551132458431e-02
7.988100000000031287e+00 -7.524400000000241562e+00 5.987398185944402956e-02
8.144400000000132422e+00 -7.524400000000241562e+00 5.886064431750628878e-02
8.300600000000031287e+00 -7.524400000000241562e+00 5.872622199051454744e-02
8.417800000000170257e+00 -7.524400000000241562e+00 5.704077281361810692e-02
8.574100000000271393e+00 -7.524400000000241562e+00 5.493137629774771935e-02
8.730300000000170257e+00 -7.524400000000241562e+00 5.224292975791290650e-02
8.886600000000271393e+00 -7.524400000000241562e+00 5.250143423289702072e-02
9.003799999999955617e+00 -7.524400000000241562e+00 5.123993239497453417e-02
9.160000000000309228e+00 -7.524400000000241562e+00 5.105380917298597138e-02
9.316200000000208092e+00 -7.524400000000241562e+00 5.051611986501901297e-02
9.433399999999892316e+00 -7.524400000000241562e+00 4.735202509121342468e-02
9.589699999999993452e+00 -7.524400000000241562e+00 4.844808406514607840e-02
9.745899999999892316e+00 -7.524400000000241562e+00 4.706250007923121204e-02
9.863100000000031287e+00 -7.524400000000241562e+00 4.587337949430427692e-02
1.001940000000013242e+01 -7.524400000000241562e+00 4.644208933926932681e-02
1.017560000000003129e+01 -7.524400000000241562e+00 4.683501614124518930e-02
1.029280000000017026e+01 -7.524400000000241562e+00 4.598712146329728828e-02
1.044910000000027139e+01 -7.524400000000241562e+00 4.609052325329092425e-02
1.060530000000017026e+01 -7.524400000000241562e+00 4.631800719127695393e-02
1.072250000000030923e+01 -7.524400000000241562e+00 4.594576074729982834e-02
1.087870000000020809e+01 -7.524400000000241562e+00 4.683501614124518930e-02
1.103500000000030923e+01 -7.524400000000241562e+00 4.740372598621023920e-02
1.115219999999999345e+01 -7.524400000000241562e+00 4.883067068812256550e-02
1.130839999999989232e+01 -7.524400000000241562e+00 4.901679391011112830e-02
1.146469999999999345e+01 -7.524400000000241562e+00 4.810685815816703736e-02
1.158190000000013242e+01 -7.524400000000241562e+00 4.923393766909778951e-02
1.173810000000003129e+01 -7.524400000000241562e+00 5.023693503203615490e-02
1.189440000000013242e+01 -7.524400000000241562e+00 4.991638948305585771e-02
1.205060000000003129e+01 -7.524400000000241562e+00 5.206714671492370522e-02
1.216780000000017026e+01 -7.524400000000241562e+00 5.235667172690591786e-02
1.232410000000027139e+01 -7.524400000000241562e+00 5.714417460361175677e-02
1.248030000000017026e+01 -7.524400000000241562e+00 5.733029782560031956e-02
1.259750000000030923e+01 -7.524400000000241562e+00 5.582063169169308031e-02
1.275370000000020809e+01 -7.524400000000241562e+00 5.785764695456791645e-02
1.291000000000030923e+01 -7.524400000000241562e+00 5.830227465154059346e-02
1.302719999999999345e+01 -7.524400000000241562e+00 5.892268539150247869e-02
1.318339999999989232e+01 -7.524400000000241562e+00 6.107344262337032620e-02
1.333969999999999345e+01 -7.524400000000241562e+00 6.178691497432649282e-02
1.345690000000013242e+01 -7.524400000000241562e+00 6.251072750428202096e-02
1.361310000000003129e+01 -7.524400000000241562e+00 6.713278751699802704e-02
1.376940000000013242e+01 -7.524400000000241562e+00 6.621251158605456766e-02
1.388660000000027139e+01 -7.524400000000241562e+00 6.601604818506663641e-02
1.404280000000017026e+01 -7.524400000000241562e+00 6.906640098987922027e-02
1.419910000000027139e+01 -7.524400000000241562e+00 7.378152261358950081e-02
1.431620000000020809e+01 -7.524400000000241562e+00 7.539459053749039685e-02
1.447250000000030923e+01 -7.524400000000241562e+00 7.615976378344338493e-02
1.462870000000020809e+01 -7.524400000000241562e+00 7.843460316330359838e-02
1.474589999999989232e+01 -7.524400000000241562e+00 8.232251046706470787e-02
1.490219999999999345e+01 -7.524400000000241562e+00 8.257067476304946751e-02
1.505839999999989232e+01 -7.524400000000241562e+00 8.525912130288426649e-02
1.521469999999999345e+01 -7.524400000000241562e+00 8.774076426273179352e-02
1.533190000000013242e+01 -7.524400000000241562e+00 8.905396699565111540e-02
1.548810000000003129e+01 -7.524400000000241562e+00 8.886784377366255261e-02
1.564440000000013242e+01 -7.524400000000241562e+00 9.457562258131184396e-02
1.576160000000027139e+01 -7.524400000000241562e+00 9.370704754536521297e-02
1.591780000000017026e+01 -7.524400000000241562e+00 9.510297171027942698e-02
-7.089999999999690772e+00 -7.055600000000140426e+00 7.128728783684873914e-03
-6.933700000000044383e+00 -7.055600000000140426e+00 6.735801981709015757e-03
-6.816600000000107684e+00 -7.055600000000140426e+00 6.735801981709015757e-03
-6.660300000000006548e+00 -7.055600000000140426e+00 7.232130573678520295e-03
-6.504100000000107684e+00 -7.055600000000140426e+00 7.139068962684238032e-03
-6.386899999999968713e+00 -7.055600000000140426e+00 7.563016301658189409e-03
-6.230599999999867578e+00 -7.055600000000140426e+00 6.849543950702027123e-03
-6.074399999999968713e+00 -7.055600000000140426e+00 7.594036838656283497e-03
-5.918099999999867578e+00 -7.055600000000140426e+00 7.542335943659460307e-03
-5.800899999999728607e+00 -7.055600000000140426e+00 7.883561850638494406e-03
-5.644699999999829743e+00 -7.055600000000140426e+00 7.811180597642941245e-03
-5.527499999999690772e+00 -7.055600000000140426e+00 8.090365430625787169e-03
-5.371299999999791908e+00 -7.055600000000140426e+00 8.224787757617528505e-03
-5.214999999999690772e+00 -7.055600000000140426e+00 9.083022614564794511e-03
-5.058700000000044383e+00 -7.055600000000140426e+00 9.134723509561619437e-03
-4.941600000000107684e+00 -7.055600000000140426e+00 9.651732459529851343e-03
-4.785300000000006548e+00 -7.055600000000140426e+00 1.065472982246822541e-02
-4.629100000000107684e+00 -7.055600000000140426e+00 1.207133434538118326e-02
-4.511899999999968713e+00 -7.055600000000140426e+00 1.430481300924395065e-02
-4.355599999999867578e+00 -7.055600000000140426e+00 1.490454339120710070e-02
-4.199399999999968713e+00 -7.055600000000140426e+00 1.714836223406923307e-02
-4.082199999999829743e+00 -7.055600000000140426e+00 2.117069186482208737e-02
-3.925899999999728607e+00 -7.055600000000140426e+00 2.440716789162322709e-02
-3.769699999999829743e+00 -7.055600000000140426e+00 3.025970920526362823e-02
-3.652499999999690772e+00 -7.055600000000140426e+00 3.523333530395803687e-02
-3.496200000000044383e+00 -7.055600000000140426e+00 4.653515095026360820e-02
-3.339999999999690772e+00 -7.055600000000140426e+00 5.578961115469498189e-02
-3.222800000000006548e+00 -7.055600000000140426e+00 7.461907711253804032e-02
-3.066600000000107684e+00 -7.055600000000140426e+00 1.010485746349141234e-01
-2.910300000000006548e+00 -7.055600000000140426e+00 1.422541879473823156e-01
-2.754100000000107684e+00 -7.055600000000140426e+00 1.965504678730461696e-01
-2.636899999999968713e+00 -7.055600000000140426e+00 2.804403400948917158e-01
-2.480599999999867578e+00 -7.055600000000140426e+00 3.818051148256634830e-01
-2.363399999999728607e+00 -7.055600000000140426e+00 5.111297335707173373e-01
-2.207199999999829743e+00 -7.055600000000140426e+00 6.546617582608982300e-01
-2.050899999999728607e+00 -7.055600000000140426e+00 7.970977239771463996e-01
-1.894699999999829743e+00 -7.055600000000140426e+00 9.092162848672575848e-01
-1.777499999999690772e+00 -7.055600000000140426e+00 9.946365035810090793e-01
-1.621200000000044383e+00 -7.055600000000140426e+00 1.035221706153515386e+00
-1.504100000000107684e+00 -7.055600000000140426e+00 1.036017899936466424e+00
-1.347800000000006548e+00 -7.055600000000140426e+00 1.009950308679068209e+00
-1.191600000000107684e+00 -7.055600000000140426e+00 9.783507216570097587e-01
-1.035300000000006548e+00 -7.055600000000140426e+00 9.292245312310281058e-01
-9.180999999998675776e-01 -7.055600000000140426e+00 8.901283144344303011e-01
-7.618999999999687134e-01 -7.055600000000140426e+00 8.710610243596019764e-01
-6.055999999998675776e-01 -7.055600000000140426e+00 8.338570603198879327e-01
-4.883999999997286068e-01 -7.055600000000140426e+00 8.144278639800816011e-01
-3.321999999998297426e-01 -7.055600000000140426e+00 7.929099514824037298e-01
-1.758999999997286068e-01 -7.055600000000140426e+00 7.644641190551516585e-01
-5.870000000004438334e-02 -7.055600000000140426e+00 7.383758474397544846e-01
9.750000000030922820e-02 -7.055600000000140426e+00 7.067555800596974080e-01
2.537999999999556167e-01 -7.055600000000140426e+00 6.691173285020101114e-01
3.708999999998923158e-01 -7.055600000000140426e+00 6.339296993671721392e-01
5.271999999999934516e-01 -7.055600000000140426e+00 5.922380976417337406e-01
6.833999999998923158e-01 -7.055600000000140426e+00 5.518907191862129080e-01
8.396999999999934516e-01 -7.055600000000140426e+00 5.144075703135159161e-01
9.569000000001324224e-01 -7.055600000000140426e+00 4.723023614281030569e-01
1.113100000000031287e+00 -7.055600000000140426e+00 4.438255084638527692e-01
1.230300000000170257e+00 -7.055600000000140426e+00 4.069731105101170865e-01
1.386600000000271393e+00 -7.055600000000140426e+00 3.720336456712639017e-01
1.542800000000170257e+00 -7.055600000000140426e+00 3.498022608226298291e-01
1.699100000000271393e+00 -7.055600000000140426e+00 3.201569676314513502e-01
1.816299999999955617e+00 -7.055600000000140426e+00 2.984839524487830076e-01
1.972500000000309228e+00 -7.055600000000140426e+00 2.762008667051522037e-01
2.128700000000208092e+00 -7.055600000000140426e+00 2.630481590179603590e-01
2.245899999999892316e+00 -7.055600000000140426e+00 2.429365108641960425e-01
2.402199999999993452e+00 -7.055600000000140426e+00 2.273538611121534991e-01
2.519400000000132422e+00 -7.055600000000140426e+00 2.198468911586147490e-01
2.675600000000031287e+00 -7.055600000000140426e+00 1.999213662268390368e-01
2.831900000000132422e+00 -7.055600000000140426e+00 1.881232219885639600e-01
2.988100000000031287e+00 -7.055600000000140426e+00 1.780622278221821453e-01
3.105300000000170257e+00 -7.055600000000140426e+00 1.719201614965595315e-01
3.261600000000271393e+00 -7.055600000000140426e+00 1.614041994542056435e-01
3.417800000000170257e+00 -7.055600000000140426e+00 1.537421268156764498e-01
3.535000000000309228e+00 -7.055600000000140426e+00 1.435777308593009782e-01
3.691299999999955617e+00 -7.055600000000140426e+00 1.376528082926650465e-01
3.847500000000309228e+00 -7.055600000000140426e+00 1.307869294370868907e-01
3.964699999999993452e+00 -7.055600000000140426e+00 1.281605239712482747e-01
4.120899999999892316e+00 -7.055600000000140426e+00 1.281501837922489062e-01
4.277199999999993452e+00 -7.055600000000140426e+00 1.219564165716294779e-01
4.394400000000132422e+00 -7.055600000000140426e+00 1.181822512368613659e-01
4.550600000000031287e+00 -7.055600000000140426e+00 1.177169431818899520e-01
4.706900000000132422e+00 -7.055600000000140426e+00 1.154731243390278300e-01
4.824100000000271393e+00 -7.055600000000140426e+00 1.145321680500856337e-01
4.980300000000170257e+00 -7.055600000000140426e+00 1.134567894341517169e-01
5.136600000000271393e+00 -7.055600000000140426e+00 1.125778742192057175e-01
5.292800000000170257e+00 -7.055600000000140426e+00 1.105098384193327898e-01
5.410000000000309228e+00 -7.055600000000140426e+00 1.103650759133416870e-01
5.566200000000208092e+00 -7.055600000000140426e+00 1.072526820345329202e-01
5.722500000000309228e+00 -7.055600000000140426e+00 1.052777078456542670e-01
5.839699999999993452e+00 -7.055600000000140426e+00 1.027650443488086485e-01
5.995899999999892316e+00 -7.055600000000140426e+00 9.983877369198844443e-02
6.152199999999993452e+00 -7.055600000000140426e+00 9.831876737908185060e-02
6.269400000000132422e+00 -7.055600000000140426e+00 9.557861994425020935e-02
6.425600000000031287e+00 -7.055600000000140426e+00 9.579576370323686363e-02
6.581900000000132422e+00 -7.055600000000140426e+00 8.902294645865301004e-02
6.699100000000271393e+00 -7.055600000000140426e+00 9.016036614858313758e-02
6.855300000000170257e+00 -7.055600000000140426e+00 8.610701598083217445e-02
7.011600000000271393e+00 -7.055600000000140426e+00 8.350129087299228148e-02
7.128799999999955617e+00 -7.055600000000140426e+00 8.342890961999673005e-02
7.285000000000309228e+00 -7.055600000000140426e+00 8.014073269819876888e-02
7.441200000000208092e+00 -7.055600000000140426e+00 7.816575850932011571e-02
7.558399999999892316e+00 -7.055600000000140426e+00 7.598398074045417672e-02
7.714699999999993452e+00 -7.055600000000140426e+00 7.334723509561619226e-02
7.870899999999892316e+00 -7.055600000000140426e+00 7.430887174255711158e-02
7.988100000000031287e+00 -7.055600000000140426e+00 7.287158686164540988e-02
8.144400000000132422e+00 -7.055600000000140426e+00 6.768081700396434697e-02
8.300600000000031287e+00 -7.055600000000140426e+00 6.599536782706791338e-02
8.417800000000170257e+00 -7.055600000000140426e+00 6.406175435418670627e-02
8.574100000000271393e+00 -7.055600000000140426e+00 6.276923197926613518e-02
8.730300000000170257e+00 -7.055600000000140426e+00 6.208678016530806698e-02
8.886600000000271393e+00 -7.055600000000140426e+00 5.915016932948850142e-02
9.003799999999955617e+00 -7.055600000000140426e+00 5.840567644153424331e-02
9.160000000000309228e+00 -7.055600000000140426e+00 5.689601030762700407e-02
9.316200000000208092e+00 -7.055600000000140426e+00 5.648240314765241854e-02
9.433399999999892316e+00 -7.055600000000140426e+00 5.544838524771594779e-02
9.589699999999993452e+00 -7.055600000000140426e+00 5.386633786081316405e-02
9.745899999999892316e+00 -7.055600000000140426e+00 5.225326993691226801e-02
9.863100000000031287e+00 -7.055600000000140426e+00 5.086768595099740858e-02
1.001940000000013242e+01 -7.055600000000140426e+00 4.986468858805902932e-02
1.017560000000003129e+01 -7.055600000000140426e+00 4.976128679806538641e-02
1.029280000000017026e+01 -7.055600000000140426e+00 4.889271176211875541e-02
1.044910000000027139e+01 -7.055600000000140426e+00 5.130197346897072408e-02
1.060530000000017026e+01 -7.055600000000140426e+00 4.955448321807809364e-02
1.072250000000030923e+01 -7.055600000000140426e+00 4.784835368318292315e-02
1.087870000000020809e+01 -7.055600000000140426e+00 4.877896979312574405e-02
1.103500000000030923e+01 -7.055600000000140426e+00 4.942006089108635231e-02
1.115219999999999345e+01 -7.055600000000140426e+00 4.928563856409461097e-02
1.130839999999989232e+01 -7.055600000000140426e+00 4.957516357607682361e-02
1.146469999999999345e+01 -7.055600000000140426e+00 5.121925203697580420e-02
1.158190000000013242e+01 -7.055600000000140426e+00 5.102278863598787295e-02
1.173810000000003129e+01 -7.055600000000140426e+00 5.231531101090845792e-02
1.189440000000013242e+01 -7.055600000000140426e+00 5.384565750281442714e-02
1.205060000000003129e+01 -7.055600000000140426e+00 5.235667172690591786e-02
1.216780000000017026e+01 -7.055600000000140426e+00 5.359749320682967444e-02
1.232410000000027139e+01 -7.055600000000140426e+00 5.686498977062891258e-02
1.248030000000017026e+01 -7.055600000000140426e+00 5.642036207365623557e-02
1.259750000000030923e+01 -7.055600000000140426e+00 5.695805138162319398e-02
1.275370000000020809e+01 -7.055600000000140426e+00 5.723723621460603816e-02
1.291000000000030923e+01 -7.055600000000140426e+00 5.976023989045101820e-02
1.302719999999999345e+01 -7.055600000000140426e+00 6.044269170440908640e-02
1.318339999999989232e+01 -7.055600000000140426e+00 6.219018195530170989e-02
1.333969999999999345e+01 -7.055600000000140426e+00 6.314147842324326076e-02
1.345690000000013242e+01 -7.055600000000140426e+00 6.397903292219180027e-02
1.361310000000003129e+01 -7.055600000000140426e+00 6.559210084609268243e-02
1.376940000000013242e+01 -7.055600000000140426e+00 6.631591337604821057e-02
1.388660000000027139e+01 -7.055600000000140426e+00 6.859075275590843790e-02
1.404280000000017026e+01 -7.055600000000140426e+00 7.038994390179789673e-02
1.419910000000027139e+01 -7.055600000000140426e+00 7.233389755367844454e-02
1.431620000000020809e+01 -7.055600000000140426e+00 7.317145205262698404e-02
1.447250000000030923e+01 -7.055600000000140426e+00 7.528084856849738549e-02
1.462870000000020809e+01 -7.055600000000140426e+00 7.759704866435505888e-02
1.474589999999989232e+01 -7.055600000000140426e+00 7.905501390326548361e-02
1.490219999999999345e+01 -7.055600000000140426e+00 8.190890330709012235e-02
1.505839999999989232e+01 -7.055600000000140426e+00 8.584851150584806023e-02
1.521469999999999345e+01 -7.055600000000140426e+00 8.363571319998402975e-02
1.533190000000013242e+01 -7.055600000000140426e+00 8.745123925074958782e-02
1.548810000000003129e+01 -7.055600000000140426e+00 8.855763840368161000e-02
1.564440000000013242e+01 -7.055600000000140426e+00 9.544419761725847495e-02
1.576160000000027139e+01 -7.055600000000140426e+00 9.454460204431373860e-02
1.591780000000017026e+01 -7.055600000000140426e+00 9.703658518316063408e-02
-7.089999999999690772e+00 -6.508800000000064756e+00 6.497977864723628906e-03
-6.933700000000044383e+00 -6.508800000000064756e+00 6.890904666699486196e-03
-6.816600000000107684e+00 -6.508800000000064756e+00 7.604377017655648482e-03
-6.660300000000006548e+00 -6.508800000000064756e+00 6.963285919695038489e-03
-6.504100000000107684e+00 -6.508800000000064756e+00 7.025326993691226665e-03
-6.386899999999968713e+00 -6.508800000000064756e+00 7.821520776642304495e-03
-6.230599999999867578e+00 -6.508800000000064756e+00 7.997303819631505772e-03
-6.074399999999968713e+00 -6.508800000000064756e+00 8.162746683621340330e-03
-5.918099999999867578e+00 -6.508800000000064756e+00 7.180429678681696237e-03
-5.800899999999728607e+00 -6.508800000000064756e+00 8.049004714628328963e-03
-5.644699999999829743e+00 -6.508800000000064756e+00 7.986963640632140787e-03
-5.527499999999690772e+00 -6.508800000000064756e+00 8.090365430625787169e-03
-5.371299999999791908e+00 -6.508800000000064756e+00 7.511315406661365351e-03
-5.214999999999690772e+00 -6.508800000000064756e+00 8.297169010613079931e-03
-5.058700000000044383e+00 -6.508800000000064756e+00 9.020981540568608070e-03
-4.941600000000107684e+00 -6.508800000000064756e+00 9.651732459529851343e-03
-4.785300000000006548e+00 -6.508800000000064756e+00 9.734453891524767755e-03
-4.629100000000107684e+00 -6.508800000000064756e+00 1.069609053846568361e-02
-4.511899999999968713e+00 -6.508800000000064756e+00 1.109935751944090589e-02
-4.355599999999867578e+00 -6.508800000000064756e+00 1.206099416638182001e-02
-4.199399999999968713e+00 -6.508800000000064756e+00 1.262970401134687337e-02
-4.082199999999829743e+00 -6.508800000000064756e+00 1.392222638626745834e-02
-3.925899999999728607e+00 -6.508800000000064756e+00 1.695189883308130530e-02
-3.769699999999829743e+00 -6.508800000000064756e+00 1.806863816501268899e-02
-3.652499999999690772e+00 -6.508800000000064756e+00 2.079844542084496178e-02
-3.496200000000044383e+00 -6.508800000000064756e+00 2.553424740255397229e-02
-3.339999999999690772e+00 -6.508800000000064756e+00 3.059059493324330081e-02
-3.222800000000006548e+00 -6.508800000000064756e+00 3.707388716584494176e-02
-3.066600000000107684e+00 -6.508800000000064756e+00 4.591474021030172992e-02
-2.910300000000006548e+00 -6.508800000000064756e+00 5.829193447254123889e-02
-2.754100000000107684e+00 -6.508800000000064756e+00 7.649064951142305058e-02
-2.636899999999968713e+00 -6.508800000000064756e+00 1.013794603628937890e-01
-2.480599999999867578e+00 -6.508800000000064756e+00 1.314383607140468813e-01
-2.363399999999728607e+00 -6.508800000000064756e+00 1.849694673937577194e-01
-2.207199999999829743e+00 -6.508800000000064756e+00 2.565958873223567749e-01
-2.050899999999728607e+00 -6.508800000000064756e+00 3.481891928987289608e-01
-1.894699999999829743e+00 -6.508800000000064756e+00 4.711752819171722284e-01
-1.777499999999690772e+00 -6.508800000000064756e+00 6.118637573825278508e-01
-1.621200000000044383e+00 -6.508800000000064756e+00 7.435976378344336668e-01
-1.504100000000107684e+00 -6.508800000000064756e+00 8.634506526160695694e-01
-1.347800000000006548e+00 -6.508800000000064756e+00 9.537617759965204556e-01
-1.191600000000107684e+00 -6.508800000000064756e+00 9.974386920898369313e-01
-1.035300000000006548e+00 -6.508800000000064756e+00 1.011470314991974817e+00
-9.180999999998675776e-01 -6.508800000000064756e+00 9.997342118276958400e-01
-7.618999999999687134e-01 -6.508800000000064756e+00 9.598314610691476290e-01
-6.055999999998675776e-01 -6.508800000000064756e+00 9.355837413156373739e-01
-4.883999999997286068e-01 -6.508800000000064756e+00 9.055248409644843788e-01
-3.321999999998297426e-01 -6.508800000000064756e+00 8.721881038705326938e-01
-1.758999999997286068e-01 -6.508800000000064756e+00 8.571741639634551380e-01
-5.870000000004438334e-02 -6.508800000000064756e+00 8.335778754869050955e-01
9.750000000030922820e-02 -6.508800000000064756e+00 8.097541030723688360e-01
2.537999999999556167e-01 -6.508800000000064756e+00 7.924136228904343771e-01
3.708999999998923158e-01 -6.508800000000064756e+00 7.680728415259299169e-01
5.271999999999934516e-01 -6.508800000000064756e+00 7.295763551112952605e-01
6.833999999998923158e-01 -6.508800000000064756e+00 7.040981540568607144e-01
8.396999999999934516e-01 -6.508800000000064756e+00 6.569572779987572497e-01
9.569000000001324224e-01 -6.508800000000064756e+00 6.095578974656695737e-01
1.113100000000031287e+00 -6.508800000000064756e+00 5.787234836895641665e-01
1.230300000000170257e+00 -6.508800000000064756e+00 5.261333332987954137e-01
1.386600000000271393e+00 -6.508800000000064756e+00 4.827666225754600471e-01
1.542800000000170257e+00 -6.508800000000064756e+00 4.456143594307428457e-01
1.699100000000271393e+00 -6.508800000000064756e+00 4.080795096630491225e-01
1.816299999999955617e+00 -6.508800000000064756e+00 3.783618352188750644e-01
1.972500000000309228e+00 -6.508800000000064756e+00 3.492335509776647862e-01
2.128700000000208092e+00 -6.508800000000064756e+00 3.231245990042690419e-01
2.245899999999892316e+00 -6.508800000000064756e+00 2.970983684628681343e-01
2.402199999999993452e+00 -6.508800000000064756e+00 2.726955460243675744e-01
2.519400000000132422e+00 -6.508800000000064756e+00 2.542383265105015999e-01
2.675600000000031287e+00 -6.508800000000064756e+00 2.364635588105937769e-01
2.831900000000132422e+00 -6.508800000000064756e+00 2.212428153235289630e-01
2.988100000000031287e+00 -6.508800000000064756e+00 2.070147290204031876e-01
3.105300000000170257e+00 -6.508800000000064756e+00 1.903877211894248189e-01
3.261600000000271393e+00 -6.508800000000064756e+00 1.835735432288435054e-01
3.417800000000170257e+00 -6.508800000000064756e+00 1.691800140617278903e-01
3.535000000000309228e+00 -6.508800000000064756e+00 1.619418887621726366e-01
3.691299999999955617e+00 -6.508800000000064756e+00 1.549726081166008240e-01
3.847500000000309228e+00 -6.508800000000064756e+00 1.492441489509528096e-01
3.964699999999993452e+00 -6.508800000000064756e+00 1.388729494145900523e-01
4.120899999999892316e+00 -6.508800000000064756e+00 1.376734886506637556e-01
4.277199999999993452e+00 -6.508800000000064756e+00 1.292152222291834684e-01
4.394400000000132422e+00 -6.508800000000064756e+00 1.233523407365437058e-01
4.550600000000031287e+00 -6.508800000000064756e+00 1.207052549127063529e-01
4.706900000000132422e+00 -6.508800000000064756e+00 1.179547672988753432e-01
4.824100000000271393e+00 -6.508800000000064756e+00 1.134567894341517169e-01
4.980300000000170257e+00 -6.508800000000064756e+00 1.134671296131510854e-01
5.136600000000271393e+00 -6.508800000000064756e+00 1.117920206152540064e-01
5.292800000000170257e+00 -6.508800000000064756e+00 1.120815456272362121e-01
5.410000000000309228e+00 -6.508800000000064756e+00 1.120505250902381206e-01
5.566200000000208092e+00 -6.508800000000064756e+00 1.090622133594217336e-01
5.722500000000309228e+00 -6.508800000000064756e+00 1.067253329055653094e-01
5.839699999999993452e+00 -6.508800000000064756e+00 1.055879132156352096e-01
5.995899999999892316e+00 -6.508800000000064756e+00 1.029511675707972113e-01
6.152199999999993452e+00 -6.508800000000064756e+00 1.020722523558512257e-01
6.269400000000132422e+00 -6.508800000000064756e+00 9.880475579205198755e-02
6.425600000000031287e+00 -6.508800000000064756e+00 9.759495484912632246e-02
6.581900000000132422e+00 -6.508800000000064756e+00 9.834978791607994209e-02
6.699100000000271393e+00 -6.508800000000064756e+00 9.304527608940586780e-02
6.855300000000170257e+00 -6.508800000000064756e+00 8.748225978774767930e-02
7.011600000000271393e+00 -6.508800000000064756e+00 8.986050095760156342e-02
7.128799999999955617e+00 -6.508800000000064756e+00 8.775110444173116198e-02
7.285000000000309228e+00 -6.508800000000064756e+00 8.431816501394209795e-02
7.441200000000208092e+00 -6.508800000000064756e+00 8.225012921406915645e-02
7.558399999999892316e+00 -6.508800000000064756e+00 7.902399336626739212e-02
7.714699999999993452e+00 -6.508800000000064756e+00 7.855868531129596433e-02
7.870899999999892316e+00 -6.508800000000064756e+00 7.735922454736968157e-02
7.988100000000031287e+00 -6.508800000000064756e+00 7.367812082359585790e-02
8.144400000000132422e+00 -6.508800000000064756e+00 7.138260108573690754e-02
8.300600000000031287e+00 -6.508800000000064756e+00 7.074150998777628541e-02
8.417800000000170257e+00 -6.508800000000064756e+00 7.155838412872608800e-02
8.574100000000271393e+00 -6.508800000000064756e+00 6.815646523793511546e-02
8.730300000000170257e+00 -6.508800000000064756e+00 6.798068219494593500e-02
8.886600000000271393e+00 -6.508800000000064756e+00 6.302773645425024940e-02
9.003799999999955617e+00 -6.508800000000064756e+00 6.276923197926613518e-02
9.160000000000309228e+00 -6.508800000000064756e+00 6.115616405536524608e-02
9.316200000000208092e+00 -6.508800000000064756e+00 5.873656216951391590e-02
9.433399999999892316e+00 -6.508800000000064756e+00 5.579995133369435034e-02
9.589699999999993452e+00 -6.508800000000064756e+00 5.542770488971722476e-02
9.745899999999892316e+00 -6.508800000000064756e+00 5.334932891084492868e-02
9.863100000000031287e+00 -6.508800000000064756e+00 5.511749951973628214e-02
1.001940000000013242e+01 -6.508800000000064756e+00 5.152945740695673987e-02
1.017560000000003129e+01 -6.508800000000064756e+00 4.966822518707110501e-02
1.029280000000017026e+01 -6.508800000000064756e+00 5.100210827798914992e-02
1.044910000000027139e+01 -6.508800000000064756e+00 4.907883498410731821e-02
1.060530000000017026e+01 -6.508800000000064756e+00 4.816889923216322728e-02
1.072250000000030923e+01 -6.508800000000064756e+00 4.914087605810350118e-02
1.087870000000020809e+01 -6.508800000000064756e+00 4.847910460214416295e-02
1.103500000000030923e+01 -6.508800000000064756e+00 4.723828312222040637e-02
1.115219999999999345e+01 -6.508800000000064756e+00 4.826196084315750867e-02
1.130839999999989232e+01 -6.508800000000064756e+00 4.862386710813527274e-02
1.146469999999999345e+01 -6.508800000000064756e+00 4.575963752531126555e-02
1.158190000000013242e+01 -6.508800000000064756e+00 4.782767332518419318e-02
1.173810000000003129e+01 -6.508800000000064756e+00 4.927529838509524251e-02
1.189440000000013242e+01 -6.508800000000064756e+00 4.785869386218229160e-02
1.205060000000003129e+01 -6.508800000000064756e+00 4.930631892209334094e-02
1.216780000000017026e+01 -6.508800000000064756e+00 5.079530469800185716e-02
1.232410000000027139e+01 -6.508800000000064756e+00 5.044373861202345460e-02
1.248030000000017026e+01 -6.508800000000064756e+00 5.097108774099105150e-02
1.259750000000030923e+01 -6.508800000000064756e+00 5.338034944784301322e-02
1.275370000000020809e+01 -6.508800000000064756e+00 5.432130573678520258e-02
1.291000000000030923e+01 -6.508800000000064756e+00 5.361817356482840441e-02
1.302719999999999345e+01 -6.508800000000064756e+00 5.768186391157872211e-02
1.318339999999989232e+01 -6.508800000000064756e+00 5.639968171565749866e-02
1.333969999999999345e+01 -6.508800000000064756e+00 5.733029782560031956e-02
1.345690000000013242e+01 -6.508800000000064756e+00 5.862282020052090453e-02
1.361310000000003129e+01 -6.508800000000064756e+00 5.948105505746817401e-02
1.376940000000013242e+01 -6.508800000000064756e+00 6.118718459236333757e-02
1.388660000000027139e+01 -6.508800000000064756e+00 6.387563113219814348e-02
1.404280000000017026e+01 -6.508800000000064756e+00 6.318283913924072071e-02
1.419910000000027139e+01 -6.508800000000064756e+00 6.344134361422483492e-02
1.431620000000020809e+01 -6.508800000000064756e+00 6.616081069105773926e-02
1.447250000000030923e+01 -6.508800000000064756e+00 6.570584281508569380e-02
1.462870000000020809e+01 -6.508800000000064756e+00 6.992463584682648281e-02
1.474589999999989232e+01 -6.508800000000064756e+00 7.410206816256981188e-02
1.490219999999999345e+01 -6.508800000000064756e+00 7.276818507165176697e-02
1.505839999999989232e+01 -6.508800000000064756e+00 7.563241465447577416e-02
1.521469999999999345e+01 -6.508800000000064756e+00 7.686289595540017616e-02
1.533190000000013242e+01 -6.508800000000064756e+00 7.998563001320829757e-02
1.548810000000003129e+01 -6.508800000000064756e+00 8.058536039517144589e-02
1.564440000000013242e+01 -6.508800000000064756e+00 8.506265790189634912e-02
1.576160000000027139e+01 -6.508800000000064756e+00 8.744089907175021936e-02
1.591780000000017026e+01 -6.508800000000064756e+00 8.719273477576547360e-02
-7.089999999999690772e+00 -6.039999999999963620e+00 4.709126897833541998e-03
-6.933700000000044383e+00 -6.039999999999963620e+00 6.011989451753490220e-03
-6.816600000000107684e+00 -6.039999999999963620e+00 6.094710883748406631e-03
-6.660300000000006548e+00 -6.039999999999963620e+00 6.446276969726805715e-03
-6.504100000000107684e+00 -6.039999999999963620e+00 7.325192184672802559e-03
-6.386899999999968713e+00 -6.039999999999963620e+00 7.656077912652471673e-03
-6.230599999999867578e+00 -6.039999999999963620e+00 7.666418091651835791e-03
-6.074399999999968713e+00 -6.039999999999963620e+00 8.297169010613079931e-03
-5.918099999999867578e+00 -6.039999999999963620e+00 8.452271695603551238e-03
-5.800899999999728607e+00 -6.039999999999963620e+00 8.503972590600372694e-03
-5.644699999999829743e+00 -6.039999999999963620e+00 8.783157423583220352e-03
-5.527499999999690772e+00 -6.039999999999963620e+00 8.534993127598467649e-03
-5.371299999999791908e+00 -6.039999999999963620e+00 8.534993127598467649e-03
-5.214999999999690772e+00 -6.039999999999963620e+00 8.638394917592114031e-03
-5.058700000000044383e+00 -6.039999999999963620e+00 9.186424404558440893e-03
-4.941600000000107684e+00 -6.039999999999963620e+00 8.948600287573054909e-03
-4.785300000000006548e+00 -6.039999999999963620e+00 9.310506552550817244e-03
-4.629100000000107684e+00 -6.039999999999963620e+00 9.796494965520957665e-03
-4.511899999999968713e+00 -6.039999999999963620e+00 1.061336910647076547e-02
-4.355599999999867578e+00 -6.039999999999963620e+00 1.061336910647076547e-02
-4.199399999999968713e+00 -6.039999999999963620e+00 1.127514056243010369e-02
-4.082199999999829743e+00 -6.039999999999963620e+00 1.230915846236656924e-02
-3.925899999999728607e+00 -6.039999999999963620e+00 1.292956920232844926e-02
-3.769699999999829743e+00 -6.039999999999963620e+00 1.357066030028905926e-02
-3.652499999999690772e+00 -6.039999999999963620e+00 1.532849073018105295e-02
-3.496200000000044383e+00 -6.039999999999963620e+00 1.715870241306859806e-02
-3.339999999999690772e+00 -6.039999999999963620e+00 2.055028112486020908e-02
-3.222800000000006548e+00 -6.039999999999963620e+00 2.305260444270645914e-02
-3.066600000000107684e+00 -6.039999999999963620e+00 2.757126266542881537e-02
-2.910300000000006548e+00 -6.039999999999963620e+00 3.202787981415498170e-02
-2.754100000000107684e+00 -6.039999999999963620e+00 3.916260332371660630e-02
-2.636899999999968713e+00 -6.039999999999963620e+00 4.651447059226487823e-02
-2.480599999999867578e+00 -6.039999999999963620e+00 5.739233889959650947e-02
-2.363399999999728607e+00 -6.039999999999963620e+00 7.330587437961871844e-02
-2.207199999999829743e+00 -6.039999999999963620e+00 9.267302964542874222e-02
-2.050899999999728607e+00 -6.039999999999963620e+00 1.238383291495138427e-01
-1.894699999999829743e+00 -6.039999999999963620e+00 1.723854695515309454e-01
-1.777499999999690772e+00 -6.039999999999963620e+00 2.297114219240086463e-01
-1.621200000000044383e+00 -6.039999999999963620e+00 3.117504021049678498e-01
-1.504100000000107684e+00 -6.039999999999963620e+00 4.065595033501424593e-01
-1.347800000000006548e+00 -6.039999999999963620e+00 5.279221842656854902e-01
-1.191600000000107684e+00 -6.039999999999963620e+00 6.600179709825690910e-01
-1.035300000000006548e+00 -6.039999999999963620e+00 7.773066213723625051e-01
-9.180999999998675776e-01 -6.039999999999963620e+00 8.545580986766159182e-01
-7.618999999999687134e-01 -6.039999999999963620e+00 9.174470673507517660e-01
-6.055999999998675776e-01 -6.039999999999963620e+00 9.405780477723305610e-01
-4.883999999997286068e-01 -6.039999999999963620e+00 9.336294474847575131e-01
-3.321999999998297426e-01 -6.039999999999963620e+00 9.054214391744906942e-01
-1.758999999997286068e-01 -6.039999999999963620e+00 8.796433729290746850e-01
-5.870000000004438334e-02 -6.039999999999963620e+00 8.469270465750848853e-01
9.750000000030922820e-02 -6.039999999999963620e+00 8.389547685665746934e-01
2.537999999999556167e-01 -6.039999999999963620e+00 8.199391793867431000e-01
3.708999999998923158e-01 -6.039999999999963620e+00 7.999619535599704623e-01
5.271999999999934516e-01 -6.039999999999963620e+00 7.806775197261554000e-01
6.833999999998923158e-01 -6.039999999999963620e+00 7.693033228268543189e-01
8.396999999999934516e-01 -6.039999999999963620e+00 7.361940696708886289e-01
9.569000000001324224e-01 -6.039999999999963620e+00 7.085030703105900107e-01
1.113100000000031287e+00 -6.039999999999963620e+00 6.766553189925469391e-01
1.230300000000170257e+00 -6.039999999999963620e+00 6.292249179224611577e-01
1.386600000000271393e+00 -6.039999999999963620e+00 5.891567242999231624e-01
1.542800000000170257e+00 -6.039999999999963620e+00 5.491195512143831614e-01
1.699100000000271393e+00 -6.039999999999963620e+00 5.021647983782681068e-01
1.816299999999955617e+00 -6.039999999999963620e+00 4.629548396126774157e-01
1.972500000000309228e+00 -6.039999999999963620e+00 4.230727692121278860e-01
2.128700000000208092e+00 -6.039999999999963620e+00 3.809572201477155473e-01
2.245899999999892316e+00 -6.039999999999963620e+00 3.510741028395517049e-01
2.402199999999993452e+00 -6.039999999999963620e+00 3.259888285870930491e-01
2.519400000000132422e+00 -6.039999999999963620e+00 2.984219113747867969e-01
2.675600000000031287e+00 -6.039999999999963620e+00 2.691592048065848397e-01
2.831900000000132422e+00 -6.039999999999963620e+00 2.489234745048281849e-01
2.988100000000031287e+00 -6.039999999999963620e+00 2.276744066611338102e-01
3.105300000000170257e+00 -6.039999999999963620e+00 2.135083614320042178e-01
3.261600000000271393e+00 -6.039999999999963620e+00 2.001798707018231649e-01
3.417800000000170257e+00 -6.039999999999963620e+00 1.849384468567596418e-01
3.535000000000309228e+00 -6.039999999999963620e+00 1.739261562224362623e-01
3.691299999999955617e+00 -6.039999999999963620e+00 1.635549566860735049e-01
3.847500000000309228e+00 -6.039999999999963620e+00 1.524599446197552333e-01
3.964699999999993452e+00 -6.039999999999963620e+00 1.487271400009845812e-01
4.120899999999892316e+00 -6.039999999999963620e+00 1.343542911918677030e-01
4.277199999999993452e+00 -6.039999999999963620e+00 1.348092590678397484e-01
4.394400000000132422e+00 -6.039999999999963620e+00 1.264750747943518272e-01
4.550600000000031287e+00 -6.039999999999963620e+00 1.205604924067152361e-01
4.706900000000132422e+00 -6.039999999999963620e+00 1.154214234440310016e-01
4.824100000000271393e+00 -6.039999999999963620e+00 1.127536572621949118e-01
4.980300000000170257e+00 -6.039999999999963620e+00 1.078420722374967139e-01
5.136600000000271393e+00 -6.039999999999963620e+00 1.084004419034624023e-01
5.292800000000170257e+00 -6.039999999999963620e+00 1.060222007336085182e-01
5.410000000000309228e+00 -6.039999999999963620e+00 1.006556478329382609e-01
5.566200000000208092e+00 -6.039999999999963620e+00 1.013898005418931575e-01
5.722500000000309228e+00 -6.039999999999963620e+00 1.004798647899490666e-01
5.839699999999993452e+00 -6.039999999999963620e+00 9.788447986110854204e-02
5.995899999999892316e+00 -6.039999999999963620e+00 9.678842088717587444e-02
6.152199999999993452e+00 -6.039999999999963620e+00 9.712964679415490854e-02
6.269400000000132422e+00 -6.039999999999963620e+00 9.453426186531438402e-02
6.425600000000031287e+00 -6.039999999999963620e+00 9.331412074338935048e-02
6.581900000000132422e+00 -6.039999999999963620e+00 9.129778583851325124e-02
6.699100000000271393e+00 -6.039999999999963620e+00 9.140118762850688028e-02
6.855300000000170257e+00 -6.039999999999963620e+00 8.996390274759520633e-02
7.011600000000271393e+00 -6.039999999999963620e+00 8.875410180466954124e-02
7.128799999999955617e+00 -6.039999999999963620e+00 8.208468635007933056e-02
7.285000000000309228e+00 -6.039999999999963620e+00 8.222944885607043342e-02
7.441200000000208092e+00 -6.039999999999963620e+00 8.040957735218225155e-02
7.558399999999892316e+00 -6.039999999999963620e+00 7.940657998924387229e-02
7.714699999999993452e+00 -6.039999999999963620e+00 7.423649048956154628e-02
7.870899999999892316e+00 -6.039999999999963620e+00 7.571513608647069404e-02
7.988100000000031287e+00 -6.039999999999963620e+00 7.444329406954883210e-02
8.144400000000132422e+00 -6.039999999999963620e+00 7.179620824571149307e-02
8.300600000000031287e+00 -6.039999999999963620e+00 6.849769114491416344e-02
8.417800000000170257e+00 -6.039999999999963620e+00 6.825986702792877225e-02
8.574100000000271393e+00 -6.039999999999963620e+00 6.775319825695989839e-02
8.730300000000170257e+00 -6.039999999999963620e+00 6.534393655010793667e-02
8.886600000000271393e+00 -6.039999999999963620e+00 6.398937310119116872e-02
9.003799999999955617e+00 -6.039999999999963620e+00 6.249004714628329099e-02
9.160000000000309228e+00 -6.039999999999963620e+00 5.933629255147706422e-02
9.316200000000208092e+00 -6.039999999999963620e+00 5.713383442461238831e-02
9.433399999999892316e+00 -6.039999999999963620e+00 5.556212721670895915e-02
9.589699999999993452e+00 -6.039999999999963620e+00 5.570688972270006895e-02
9.745899999999892316e+00 -6.039999999999963620e+00 5.475559325475852501e-02
9.863100000000031287e+00 -6.039999999999963620e+00 5.251177441189638223e-02
1.001940000000013242e+01 -6.039999999999963620e+00 5.034033682202980475e-02
1.017560000000003129e+01 -6.039999999999963620e+00 4.901679391011112830e-02
1.029280000000017026e+01 -6.039999999999963620e+00 4.891339212011748538e-02
1.044910000000027139e+01 -6.039999999999963620e+00 4.754848849220134899e-02
1.060530000000017026e+01 -6.039999999999963620e+00 4.549079287132778288e-02
1.072250000000030923e+01 -6.039999999999963620e+00 4.446711515039068058e-02
1.087870000000020809e+01 -6.039999999999963620e+00 4.586303931530490846e-02
1.103500000000030923e+01 -6.039999999999963620e+00 4.557351430332269582e-02
1.115219999999999345e+01 -6.039999999999963620e+00 4.409486870641355499e-02
1.130839999999989232e+01 -6.039999999999963620e+00 4.293676865848470442e-02
1.146469999999999345e+01 -6.039999999999963620e+00 4.378466333643261238e-02
1.158190000000013242e+01 -6.039999999999963620e+00 4.311255170147390570e-02
1.173810000000003129e+01 -6.039999999999963620e+00 4.305051062747771579e-02
1.189440000000013242e+01 -6.039999999999963620e+00 4.376398297843388241e-02
1.205060000000003129e+01 -6.039999999999963620e+00 4.424997139140401936e-02
1.216780000000017026e+01 -6.039999999999963620e+00 4.434303300239830076e-02
1.232410000000027139e+01 -6.039999999999963620e+00 4.449813568738877206e-02
1.248030000000017026e+01 -6.039999999999963620e+00 4.329867492346247543e-02
1.259750000000030923e+01 -6.039999999999963620e+00 4.645242951826869526e-02
1.275370000000020809e+01 -6.039999999999963620e+00 4.583201877830681004e-02
1.291000000000030923e+01 -6.039999999999963620e+00 4.571827680931379867e-02
1.302719999999999345e+01 -6.039999999999963620e+00 4.654549112926297666e-02
1.318339999999989232e+01 -6.039999999999963620e+00 4.954414303907872519e-02
1.333969999999999345e+01 -6.039999999999963620e+00 4.939938053308762234e-02
1.345690000000013242e+01 -6.039999999999963620e+00 4.927529838509524251e-02
1.361310000000003129e+01 -6.039999999999963620e+00 5.118823149997771271e-02
1.376940000000013242e+01 -6.039999999999963620e+00 5.317354586785572740e-02
1.388660000000027139e+01 -6.039999999999963620e+00 5.278061906587987184e-02
1.404280000000017026e+01 -6.039999999999963620e+00 5.427994502078774264e-02
1.419910000000027139e+01 -6.039999999999963620e+00 5.316320568885636588e-02
1.431620000000020809e+01 -6.039999999999963620e+00 5.495205665574644238e-02
1.447250000000030923e+01 -6.039999999999963620e+00 5.858145948452344459e-02
1.462870000000020809e+01 -6.039999999999963620e+00 5.826091393554314046e-02
1.474589999999989232e+01 -6.039999999999963620e+00 5.971887917445355826e-02
1.490219999999999345e+01 -6.039999999999963620e+00 6.116650423436460760e-02
1.505839999999989232e+01 -6.039999999999963620e+00 6.368950791020958069e-02
1.521469999999999345e+01 -6.039999999999963620e+00 6.184895604832267579e-02
1.533190000000013242e+01 -6.039999999999963620e+00 6.703972590600373871e-02
1.548810000000003129e+01 -6.039999999999963620e+00 6.806340362694084101e-02
1.564440000000013242e+01 -6.039999999999963620e+00 7.075185016677565386e-02
1.576160000000027139e+01 -6.039999999999963620e+00 7.352301813860537272e-02
1.591780000000017026e+01 -6.039999999999963620e+00 7.218913504768734168e-02
-7.089999999999690772e+00 -5.571300000000064756e+00 3.447625059911052850e-03
-6.933700000000044383e+00 -5.571300000000064756e+00 4.109396515870391078e-03
-6.816600000000107684e+00 -5.571300000000064756e+00 4.523003675844978339e-03
-6.660300000000006548e+00 -5.571300000000064756e+00 5.381238532792245212e-03
-6.504100000000107684e+00 -5.571300000000064756e+00 5.815526050765561575e-03
-6.386899999999968713e+00 -5.571300000000064756e+00 6.456617148726169833e-03
-6.230599999999867578e+00 -5.571300000000064756e+00 6.715121623710286654e-03
-6.074399999999968713e+00 -5.571300000000064756e+00 7.366552900670260765e-03
-5.918099999999867578e+00 -5.571300000000064756e+00 8.597034201594655825e-03
-5.800899999999728607e+00 -5.571300000000064756e+00 8.669415454590208986e-03
-5.644699999999829743e+00 -5.571300000000064756e+00 8.266148473614986711e-03
-5.527499999999690772e+00 -5.571300000000064756e+00 9.031321719567971321e-03
-5.371299999999791908e+00 -5.571300000000064756e+00 9.610371743532393138e-03
-5.214999999999690772e+00 -5.571300000000064756e+00 9.413908342544463626e-03
-5.058700000000044383e+00 -5.571300000000064756e+00 8.752136886585125397e-03
-4.941600000000107684e+00 -5.571300000000064756e+00 1.012738069350062678e-02
-4.785300000000006548e+00 -5.571300000000064756e+00 1.035486463148664951e-02
-4.629100000000107684e+00 -5.571300000000064756e+00 1.048928695847838911e-02
-4.511899999999968713e+00 -5.571300000000064756e+00 9.682752996527946299e-03
-4.355599999999867578e+00 -5.571300000000064756e+00 1.046860660047965914e-02
-4.199399999999968713e+00 -5.571300000000064756e+00 1.083051286545742321e-02
-4.082199999999829743e+00 -5.571300000000064756e+00 1.099595572944725777e-02
-3.925899999999728607e+00 -5.571300000000064756e+00 1.126480038343073871e-02
-3.769699999999829743e+00 -5.571300000000064756e+00 1.170942808040342092e-02
-3.652499999999690772e+00 -5.571300000000064756e+00 1.240222007336085237e-02
-3.496200000000044383e+00 -5.571300000000064756e+00 1.349827904729350610e-02
-3.339999999999690772e+00 -5.571300000000064756e+00 1.482182195921218255e-02
-3.222800000000006548e+00 -5.571300000000064756e+00 1.748958814104826717e-02
-3.066600000000107684e+00 -5.571300000000064756e+00 1.863734800997774582e-02
-2.910300000000006548e+00 -5.571300000000064756e+00 2.133613472881192019e-02
-2.754100000000107684e+00 -5.571300000000064756e+00 2.524472239057176659e-02
-2.636899999999968713e+00 -5.571300000000064756e+00 2.886378504034940035e-02
-2.480599999999867578e+00 -5.571300000000064756e+00 3.474734689098789298e-02
-2.363399999999728607e+00 -5.571300000000064756e+00 3.795280238079094121e-02
-2.207199999999829743e+00 -5.571300000000064756e+00 4.631800719127695393e-02
-2.050899999999728607e+00 -5.571300000000064756e+00 5.756812194258571075e-02
-1.894699999999829743e+00 -5.571300000000064756e+00 6.967647155084172317e-02
-1.777499999999690772e+00 -5.571300000000064756e+00 8.814403124370701059e-02
-1.621200000000044383e+00 -5.571300000000064756e+00 1.134774697921504538e-01
-1.504100000000107684e+00 -5.571300000000064756e+00 1.457698488071662857e-01
-1.347800000000006548e+00 -5.571300000000064756e+00 1.901705774304381646e-01
-1.191600000000107684e+00 -5.571300000000064756e+00 2.586018820482334779e-01
-1.035300000000006548e+00 -5.571300000000064756e+00 3.396688854032525184e-01
-9.180999999998675776e-01 -5.571300000000064756e+00 4.415299887259938050e-01
-7.618999999999687134e-01 -5.571300000000064756e+00 5.478270288394624377e-01
-6.055999999998675776e-01 -5.571300000000064756e+00 6.511150768641161823e-01
-4.883999999997286068e-01 -5.571300000000064756e+00 7.350152892649610692e-01
-3.321999999998297426e-01 -5.571300000000064756e+00 7.960637060772099982e-01
-1.758999999997286068e-01 -5.571300000000064756e+00 8.239304884804977691e-01
-5.870000000004438334e-02 -5.571300000000064756e+00 8.288317333261966402e-01
9.750000000030922820e-02 -5.571300000000064756e+00 8.197944168807519416e-01
2.537999999999556167e-01 -5.571300000000064756e+00 7.979352784760950223e-01
3.708999999998923158e-01 -5.571300000000064756e+00 7.784957419572894333e-01
5.271999999999934516e-01 -5.571300000000064756e+00 7.572570142925943992e-01
6.833999999998923158e-01 -5.571300000000064756e+00 7.529451596498594190e-01
8.396999999999934516e-01 -5.571300000000064756e+00 7.387067331677342752e-01
9.569000000001324224e-01 -5.571300000000064756e+00 7.231447637736904133e-01
1.113100000000031287e+00 -5.571300000000064756e+00 7.081721845826103312e-01
1.230300000000170257e+00 -5.571300000000064756e+00 6.841416085880868136e-01
1.386600000000271393e+00 -5.571300000000064756e+00 6.549202627358823303e-01
1.542800000000170257e+00 -5.571300000000064756e+00 6.180368442451485977e-01
1.699100000000271393e+00 -5.571300000000064756e+00 5.855480018291447930e-01
1.816299999999955617e+00 -5.571300000000064756e+00 5.388103927520165870e-01
1.972500000000309228e+00 -5.571300000000064756e+00 5.034780011111874565e-01
2.128700000000208092e+00 -5.571300000000064756e+00 4.564715473800757262e-01
2.245899999999892316e+00 -5.571300000000064756e+00 4.186264922424010604e-01
2.402199999999993452e+00 -5.571300000000064756e+00 3.835009041815592989e-01
2.519400000000132422e+00 -5.571300000000064756e+00 3.489233456076838436e-01
2.675600000000031287e+00 -5.571300000000064756e+00 3.193607738485003122e-01
2.831900000000132422e+00 -5.571300000000064756e+00 2.916594343092023256e-01
2.988100000000031287e+00 -5.571300000000064756e+00 2.611559062610765980e-01
3.105300000000170257e+00 -5.571300000000064756e+00 2.388831606964450793e-01
3.261600000000271393e+00 -5.571300000000064756e+00 2.187301518266833722e-01
3.417800000000170257e+00 -5.571300000000064756e+00 2.002315715968199794e-01
3.535000000000309228e+00 -5.571300000000064756e+00 1.876165532175951001e-01
3.691299999999955617e+00 -5.571300000000064756e+00 1.754978634303396845e-01
3.847500000000309228e+00 -5.571300000000064756e+00 1.645889745860099618e-01
3.964699999999993452e+00 -5.571300000000064756e+00 1.549415875796027742e-01
4.120899999999892316e+00 -5.571300000000064756e+00 1.446737898332336181e-01
4.277199999999993452e+00 -5.571300000000064756e+00 1.337752411679032916e-01
4.394400000000132422e+00 -5.571300000000064756e+00 1.300631169071313764e-01
4.550600000000031287e+00 -5.571300000000064756e+00 1.197125977287673421e-01
4.706900000000132422e+00 -5.571300000000064756e+00 1.170034708309337923e-01
4.824100000000271393e+00 -5.571300000000064756e+00 1.088864303164325392e-01
4.980300000000170257e+00 -5.571300000000064756e+00 1.057119953636275894e-01
5.136600000000271393e+00 -5.571300000000064756e+00 1.008727915919249152e-01
5.292800000000170257e+00 -5.571300000000064756e+00 9.812230397809391935e-02
5.410000000000309228e+00 -5.571300000000064756e+00 9.382078951435822434e-02
5.566200000000208092e+00 -5.571300000000064756e+00 9.074975635154691744e-02
[truncated: 176,994 more chars]
