# Supplementary material for: Resonant inelastic X-ray scattering tools to count 5 f electrons of actinides and probe bond covalency
Source: Nat Commun. 2025 Feb 10;16:1221. doi: 10.1038/s41467-024-54574-7 (PMC11811144; doi:10.1038/s41467-024-54574-7)
Supplement: Supplementary file 3 — Source Data [file 41467_2024_54574_MOESM3_ESM.zip › Data_figures/Data_main_figures/Fig3/3g_Np$^{/mathrm{IV}}$O$_2$ $/mathrm{(5f^3)}$.txt]

# Ein | Intensity
-5.859399999999823194e+00 0.000000000000000000e+00
-5.742199999999684223e+00 8.875337946245036227e-05
-5.585900000000037835e+00 8.873573044489898036e-05
-5.429699999999684223e+00 1.172868596310127666e-03
-5.273400000000037835e+00 2.433855674867751485e-03
-5.117199999999684223e+00 1.349365819342708637e-03
-5.000000000000000000e+00 2.343769979935130757e-03
-4.843800000000101136e+00 4.864422141017185099e-03
-4.687500000000000000e+00 1.348458784753694181e-03
-4.531300000000101136e+00 1.772879111072634588e-04
-4.375000000000000000e+00 2.607878203430391562e-03
-4.218699999999898864e+00 1.772508481704055175e-04
-4.062500000000000000e+00 2.340795741708812539e-03
-3.906300000000101136e+00 1.347621024573298926e-03
-3.789099999999962165e+00 2.340397615332061049e-03
-3.632799999999861029e+00 2.516333257102739210e-03
-3.476599999999962165e+00 3.864411330788785140e-03
-3.320299999999861029e+00 7.283516632933296348e-03
-3.164099999999962165e+00 5.032442472418976152e-03
-3.007799999999861029e+00 5.847668512124346712e-03
-2.890599999999722058e+00 2.427189080844112390e-03
-2.734399999999823194e+00 4.941475128470530949e-03
-2.578099999999722058e+00 2.602817661945043375e-03
-2.421899999999823194e+00 5.118200849868028215e-03
-2.265599999999722058e+00 1.345511976646577602e-03
-2.109399999999823194e+00 3.859441375505165070e-03
-1.992199999999684223e+00 3.683089309597755052e-03
-1.835900000000037835e+00 8.356908165685643722e-03
-1.679699999999684223e+00 4.762506156500383517e-03
-1.523400000000037835e+00 4.848569354241611361e-03
-1.367199999999684223e+00 1.609422645581826822e-03
-1.210900000000037835e+00 2.953548718216178655e-03
-1.054699999999684223e+00 3.944921849428537595e-03
-9.375000000000000000e-01 8.699365656678868103e-03
-7.811999999998988642e-01 1.121328548719109294e-02
-6.250000000000000000e-01 1.202498356887700924e-02
-4.688000000001011358e-01 1.730976410677989921e-02
-3.125000000000000000e-01 1.613862768498279879e-02
-1.563000000001011358e-01 1.613380672286652065e-02
0.000000000000000000e+00 2.457569765212166274e-02
1.172000000001389708e-01 2.080607634980551415e-02
2.734000000000378350e-01 2.886290339148791378e-02
4.297000000001389708e-01 2.814872900590078761e-02
5.859000000000378350e-01 3.826596843964292366e-02
7.422000000001389708e-01 3.568559032288413230e-02
8.984000000000378350e-01 4.107073805941019451e-02
1.054700000000138971e+00 3.511613211908076737e-02
1.171900000000277942e+00 3.762835508923290800e-02
1.328100000000176806e+00 4.084587885743660302e-02
1.484400000000277942e+00 3.393440854324810546e-02
1.640600000000176806e+00 3.384230948224063035e-02
1.796900000000277942e+00 3.268033777619466090e-02
1.914099999999962165e+00 2.418460013763082048e-02
2.109400000000277942e+00 2.792747266147595914e-02
2.226599999999962165e+00 2.603318934337968751e-02
2.382800000000315777e+00 2.408025080489274022e-02
2.539099999999962165e+00 2.245541125008001723e-02
2.695300000000315777e+00 2.039308256960088370e-02
2.851599999999962165e+00 2.227397181456878400e-02
3.007800000000315777e+00 1.888565757674543627e-02
3.125000000000000000e+00 2.810804854427361929e-02
3.281199999999898864e+00 3.060662830002906440e-02
3.437500000000000000e+00 2.520583793300836331e-02
3.593800000000101136e+00 2.533349794711273195e-02
3.750000000000000000e+00 2.609698538413898761e-02
3.867200000000138971e+00 1.716548785293387641e-02
4.062500000000000000e+00 3.032976223839977531e-02
4.179700000000138971e+00 3.074258496817840539e-02
4.335900000000037835e+00 2.259597201502040395e-02
4.492200000000138971e+00 3.181237750763038497e-02
4.648400000000037835e+00 2.501344103644945541e-02
4.804700000000138971e+00 3.733477806743721455e-02
4.960900000000037835e+00 3.490247125905229786e-02
5.078100000000176806e+00 4.258366382389691673e-02
5.234400000000277942e+00 4.989947184077648396e-02
5.390600000000176806e+00 5.114322393645179265e-02
5.546900000000277942e+00 8.049094950691111638e-02
5.703100000000176806e+00 7.483221576657939078e-02
5.859400000000277942e+00 6.945334124842782175e-02
5.976599999999962165e+00 6.267135097705721358e-02
6.132800000000315777e+00 8.428890493687410390e-02
6.289099999999962165e+00 8.891577327203661896e-02
6.445300000000315777e+00 1.113582205128638009e-01
6.601599999999962165e+00 1.031182001342850346e-01
6.757800000000315777e+00 1.156387692684441165e-01
6.914099999999962165e+00 1.396835120632626270e-01
7.031300000000101136e+00 1.405554364301414005e-01
7.187500000000000000e+00 1.392945900521305458e-01
7.343699999999898864e+00 1.149772562067491732e-01
7.500000000000000000e+00 1.061909980499634032e-01
7.656199999999898864e+00 9.914064830166983977e-02
7.812500000000000000e+00 8.578145076024173976e-02
7.929700000000138971e+00 8.396469474088756602e-02
8.085900000000037835e+00 9.281878774284907374e-02
8.242200000000138971e+00 6.825298514539072936e-02
8.398400000000037835e+00 8.263523575215206418e-02
8.554700000000138971e+00 7.291140766745636548e-02
8.710900000000037835e+00 8.060159031144138730e-02
8.867200000000138971e+00 8.133956737899331046e-02
9.023400000000037835e+00 6.067986754834422264e-02
9.140600000000176806e+00 5.738793314477993318e-02
9.296900000000277942e+00 5.768686591812831332e-02
9.453100000000176806e+00 5.826399870453638496e-02
9.609400000000277942e+00 3.445973755455174203e-02
9.765600000000176806e+00 3.870116919689786661e-02
9.921900000000277942e+00 3.829784498300936590e-02
1.003909999999996217e+01 2.188074412812868880e-02
1.019530000000031578e+01 3.059124706034584487e-02
1.035159999999996217e+01 3.006555636504800247e-02
1.050780000000031578e+01 2.537970477144561865e-02
1.066409999999996217e+01 2.473206037224614032e-02
1.082030000000031578e+01 1.966290830194244998e-02
1.093750000000000000e+01 2.331228507471987468e-02
1.109369999999989886e+01 1.934393725314436166e-02
1.125000000000000000e+01 2.101618101338219302e-02
1.140630000000010114e+01 1.814547689234741190e-02
1.156250000000000000e+01 1.964106127618176628e-02
1.171869999999989886e+01 1.822653494959469364e-02
1.187500000000000000e+01 1.725293817883392922e-02
1.199220000000013897e+01 2.061734343764049307e-02
1.214840000000003783e+01 1.026131151504738707e-02
1.230470000000013897e+01 8.675863104717296270e-03
1.246090000000003783e+01 1.194216371658296354e-02
1.261720000000013897e+01 1.928038735978148538e-02
1.277340000000003783e+01 9.563211274404494200e-03
1.289060000000017681e+01 9.736657965489715211e-03
1.304690000000027794e+01 1.228318753113883006e-02
1.320310000000017681e+01 8.567074959446375690e-03
1.335940000000027794e+01 1.309022110239893739e-02
1.351560000000017681e+01 9.819852653902274783e-03
1.367190000000027794e+01 7.947576351119719704e-03
1.382810000000017681e+01 7.075961394114324912e-03
1.394530000000031578e+01 4.950592147549167515e-03
1.410159999999996217e+01 8.481422395513497567e-03
1.425780000000031578e+01 7.855774937972624314e-03
1.441409999999996217e+01 2.904347157795852171e-03
1.457030000000031578e+01 6.084832822678788895e-03
1.472659999999996217e+01 3.791499306533987687e-03
1.488280000000031578e+01 6.624016437676768891e-03
1.500000000000000000e+01 8.560459237305514946e-03
1.515619999999989886e+01 5.994542576438614129e-03
1.531250000000000000e+01 7.226870930469658609e-03
1.546869999999989886e+01 6.685526084462320613e-03
1.562500000000000000e+01 8.378004100834163595e-03
1.578130000000010114e+01 2.557055532394414930e-03
1.589840000000003783e+01 1.666965257415186242e-03
1.605470000000013897e+01 5.191016239705450487e-03
1.621090000000003783e+01 2.725764904812307422e-03
1.636720000000013897e+01 5.817398451232582215e-03
1.652340000000003783e+01 3.701526718433010687e-03
1.667970000000013897e+01 1.094408283851225870e-02
1.683590000000003783e+01 3.697669066289111135e-03
1.695310000000017681e+01 5.986053217670756280e-03
1.710940000000027794e+01 3.871150769318075675e-03
