# Supplementary material for: Resonant inelastic X-ray scattering tools to count 5 f electrons of actinides and probe bond covalency
Source: Nat Commun. 2025 Feb 10;16:1221. doi: 10.1038/s41467-024-54574-7 (PMC11811144; doi:10.1038/s41467-024-54574-7)
Supplement: Supplementary file 3 — Source Data [file 41467_2024_54574_MOESM3_ESM.zip › Data_figures/Data_main_figures/Fig3/3g_Pu$^{/mathrm{IV}}$O$_2$ $/mathrm{(5f^4)}$.txt]

# Ein | Intensity
-5.549999999999727152e+00 1.561996118070783143e-03
-5.393699999999626016e+00 1.206543128304310561e-03
-5.276599999999689317e+00 2.598591663926869567e-03
-5.120300000000042928e+00 2.468161025244628836e-03
-4.964099999999689317e+00 2.767008711872321561e-03
-4.846900000000005093e+00 2.166615606829098463e-03
-4.690599999999903957e+00 3.294792732946356332e-03
-4.534400000000005093e+00 1.899060102879898551e-03
-4.378099999999903957e+00 2.140628524065731238e-03
-4.260899999999764987e+00 2.363405068972771784e-03
-4.104699999999866122e+00 3.584108935943831030e-03
-3.987499999999727152e+00 3.774828972208750175e-03
-3.831199999999626016e+00 3.532496225059288900e-03
-3.674999999999727152e+00 3.049088291705977661e-03
-3.557800000000042928e+00 4.203613955228794642e-03
-3.401599999999689317e+00 3.346002572509462411e-03
-3.245300000000042928e+00 4.796811853787443305e-03
-3.089099999999689317e+00 5.676586806876485723e-03
-2.971900000000005093e+00 8.678196525176949672e-03
-2.815599999999903957e+00 7.315689483613193114e-03
-2.659400000000005093e+00 7.332276863086134230e-03
-2.542199999999866122e+00 1.011255020732178267e-02
-2.385899999999764987e+00 1.136220997982569092e-02
-2.229699999999866122e+00 1.033312413799848672e-02
-2.112499999999727152e+00 1.592914044588206526e-02
-1.956199999999626016e+00 1.747463766556494116e-02
-1.799999999999727152e+00 1.736606007947494312e-02
-1.682800000000042928e+00 2.195376289204010664e-02
-1.526599999999689317e+00 2.613583640964545207e-02
-1.370300000000042928e+00 2.811335287837295194e-02
-1.253099999999903957e+00 2.741859187288778546e-02
-1.096900000000005093e+00 3.426103368725069709e-02
-9.405999999999039574e-01 3.466081381775659026e-02
-7.844000000000050932e-01 4.123066423666130187e-02
-6.671999999998661224e-01 4.389089134020148636e-02
-5.108999999997649866e-01 4.466717354569083032e-02
-3.546999999998661224e-01 4.807094861862414026e-02
-2.374999999997271516e-01 4.089721103312307648e-02
-8.119999999962601578e-02 5.382491307514819523e-02
3.590000000031068339e-02 5.554763790700577991e-02
1.921999999999570719e-01 5.254931328428670556e-02
3.484000000003106834e-01 5.533835755133997836e-02
5.046999999999570719e-01 5.830364107802847584e-02
6.219000000000960426e-01 6.624367380193489641e-02
7.780999999999949068e-01 6.468325340019716319e-02
9.344000000000960426e-01 5.972526854462224116e-02
1.051600000000235013e+00 6.194493891575361677e-02
1.207800000000133878e+00 5.705595424545250455e-02
1.364100000000235013e+00 5.528409229049788265e-02
1.481300000000373984e+00 5.703402034938519216e-02
1.637500000000272848e+00 5.454036359378366949e-02
1.793700000000171713e+00 5.902510454525933259e-02
1.910900000000310683e+00 5.187797905784341523e-02
2.067199999999957072e+00 4.782650738605592061e-02
2.223400000000310683e+00 5.093372398510138954e-02
2.340599999999994907e+00 5.358999579590813245e-02
2.496900000000096043e+00 4.927547739032127339e-02
2.653099999999994907e+00 5.343596528847289334e-02
2.770300000000133878e+00 5.072183437873278855e-02
2.926600000000235013e+00 5.434163319551373050e-02
3.082800000000133878e+00 5.170037869557341653e-02
3.200000000000272848e+00 5.617221835190346763e-02
3.356300000000373984e+00 5.524703565929945520e-02
3.512500000000272848e+00 5.387782852880862450e-02
3.668700000000171713e+00 5.803522147157751804e-02
3.785900000000310683e+00 6.031733877999955612e-02
3.942199999999957072e+00 6.294150701775838574e-02
4.059400000000096043e+00 6.513001698655107585e-02
4.215599999999994907e+00 7.039468292858863663e-02
4.371900000000096043e+00 7.476877922523478270e-02
4.528099999999994907e+00 8.173152331067068399e-02
4.645300000000133878e+00 8.233376887075512240e-02
4.801600000000235013e+00 8.679766029009007566e-02
4.957800000000133878e+00 9.905262935150890846e-02
5.075000000000272848e+00 1.085315175660300085e-01
5.231200000000171713e+00 1.127680351892230287e-01
5.387500000000272848e+00 1.230858313912697038e-01
5.504699999999957072e+00 1.282099950189149462e-01
5.660900000000310683e+00 1.340583763228622716e-01
5.817199999999957072e+00 1.480139141760710153e-01
5.934400000000096043e+00 1.445969742473124930e-01
6.090599999999994907e+00 1.564526187616792352e-01
6.246900000000096043e+00 1.552861481517485986e-01
6.364100000000235013e+00 1.682526971550034889e-01
6.520300000000133878e+00 1.599775263218101151e-01
6.676600000000235013e+00 1.609645365841095299e-01
6.793800000000373984e+00 1.638957435978221633e-01
6.950000000000272848e+00 1.684946307959825362e-01
7.106200000000171713e+00 1.670433301622981093e-01
7.262500000000272848e+00 1.514379645953622122e-01
7.379699999999957072e+00 1.481932069743918112e-01
7.535900000000310683e+00 1.516490051598331779e-01
7.692199999999957072e+00 1.459259224843641178e-01
7.809400000000096043e+00 1.337351530387390353e-01
7.965599999999994907e+00 1.381047575084150270e-01
8.121900000000096043e+00 1.269918439253454323e-01
8.239100000000235013e+00 1.257367340945580170e-01
8.395300000000133878e+00 1.168153143636547070e-01
8.551600000000235013e+00 1.048652115851854971e-01
8.668700000000171713e+00 1.020827808085497945e-01
8.825000000000272848e+00 9.545991704202204386e-02
8.981200000000171713e+00 9.458719610220020502e-02
9.098400000000310683e+00 8.769499403199398913e-02
9.254699999999957072e+00 7.197972742786155897e-02
9.410900000000310683e+00 6.975722001430048613e-02
9.528099999999994907e+00 6.172838052024475636e-02
9.684400000000096043e+00 5.715901776565564946e-02
9.840599999999994907e+00 5.497266146411199789e-02
9.996900000000096043e+00 4.919383758800591200e-02
1.011410000000023501e+01 3.851339695485922476e-02
1.027030000000013388e+01 4.105982985347932102e-02
1.038750000000027285e+01 3.987873350855061089e-02
1.054370000000017171e+01 3.677618758122091353e-02
1.070000000000027285e+01 3.138811123469903430e-02
1.085630000000037398e+01 3.154420316314723860e-02
1.097340000000031068e+01 2.792367767193088338e-02
1.112969999999995707e+01 2.721731246634943868e-02
1.128590000000031068e+01 2.604920778022688788e-02
1.140309999999999491e+01 2.328588703525740627e-02
1.155940000000009604e+01 2.723286442887710643e-02
1.171559999999999491e+01 2.480696535820789417e-02
1.183280000000013388e+01 1.962957000409030692e-02
1.198910000000023501e+01 1.762116987173229649e-02
1.214530000000013388e+01 2.154328408061893449e-02
1.226250000000027285e+01 2.062381124182700171e-02
1.241870000000017171e+01 1.353080982203581917e-02
1.257500000000027285e+01 1.705746064779221222e-02
1.273130000000037398e+01 1.571149580387111791e-02
1.284840000000031068e+01 1.764616295422963624e-02
1.300469999999995707e+01 1.330920423956487124e-02
1.312190000000009604e+01 1.569360003389574237e-02
1.327809999999999491e+01 1.169397639502174104e-02
1.343440000000009604e+01 1.593368498498459393e-02
1.359059999999999491e+01 1.618617799623707845e-02
1.370780000000013388e+01 1.219397170784799339e-02
1.386410000000023501e+01 1.623896166955771797e-02
1.402030000000013388e+01 1.457872895682105728e-02
1.413750000000027285e+01 1.436521468713810624e-02
1.429380000000037398e+01 1.042524800753085075e-02
1.441090000000031068e+01 1.192119770249318485e-02
1.456719999999995707e+01 1.048302427310572604e-02
1.472340000000031068e+01 1.113844884753019578e-02
1.487969999999995707e+01 9.890901325596080165e-03
1.499690000000009604e+01 1.023902732853818574e-02
1.515309999999999491e+01 1.096449691805931499e-02
1.530940000000009604e+01 8.999258611731173960e-03
1.542660000000023501e+01 1.035987554672548189e-02
1.558280000000013388e+01 8.862084692175005787e-03
1.573910000000023501e+01 9.151400895172478317e-03
1.585620000000017171e+01 9.903264203929441206e-03
1.601250000000027285e+01 1.069388222768008316e-02
1.616880000000037398e+01 8.331602939313132936e-03
1.628590000000031068e+01 9.373815985437326109e-03
1.644219999999995707e+01 8.798376428787713782e-03
1.659840000000031068e+01 7.876518365868832514e-03
1.671559999999999491e+01 8.458522465954699740e-03
1.687190000000009604e+01 1.141971327184340516e-02
1.702809999999999491e+01 7.289028438546746140e-03
1.718440000000009604e+01 9.009234383362070900e-03
1.730160000000023501e+01 1.112059637680958349e-02
1.745780000000013388e+01 1.012190284620642124e-02
