# Supplementary material for: Resonant inelastic X-ray scattering tools to count 5 f electrons of actinides and probe bond covalency
Source: Nat Commun. 2025 Feb 10;16:1221. doi: 10.1038/s41467-024-54574-7 (PMC11811144; doi:10.1038/s41467-024-54574-7)
Supplement: Supplementary file 3 — Source Data [file 41467_2024_54574_MOESM3_ESM.zip › Data_figures/Data_main_figures/Fig3/3g_U$^{/mathrm{IV}}$O$_2$ $/mathrm{(5f^2)}$.txt]

# Ein | Intensity
-5.579999999999927240e+00 2.038435820090422120e-03
-5.423700000000280852e+00 2.246013805197715624e-03
-5.306600000000344153e+00 2.174056148310321655e-03
-5.150300000000243017e+00 2.199648821057547266e-03
-4.994100000000344153e+00 2.158170702561811732e-03
-4.876900000000205182e+00 2.144708313571777429e-03
-4.720600000000104046e+00 2.429080584968904173e-03
-4.564400000000205182e+00 2.326550189739262208e-03
-4.408100000000104046e+00 2.504403033063963124e-03
-4.290899999999965075e+00 2.780770149623988229e-03
-4.134700000000066211e+00 2.521190696573652468e-03
-4.017499999999927240e+00 2.745771504023471112e-03
-3.861300000000028376e+00 2.971776530849865993e-03
-3.704999999999927240e+00 3.176801037162398957e-03
-3.548700000000280852e+00 3.316194256986935811e-03
-3.431600000000344153e+00 3.555561706564674442e-03
-3.275300000000243017e+00 3.634092366354077074e-03
-3.119100000000344153e+00 3.641935727387147700e-03
-3.001900000000205182e+00 3.957752320783979386e-03
-2.845600000000104046e+00 3.770976220599303250e-03
-2.689400000000205182e+00 3.910665686552476129e-03
-2.572200000000066211e+00 3.761368323901395899e-03
-2.415899999999965075e+00 4.018602333206096854e-03
-2.259700000000066211e+00 4.227673341523376788e-03
-2.142499999999927240e+00 3.913356603442268156e-03
-1.986200000000280852e+00 4.442126183620243376e-03
-1.829999999999927240e+00 4.312856300771781073e-03
-1.712800000000243017e+00 4.659808125984859356e-03
-1.556600000000344153e+00 4.662384348056498873e-03
-1.400300000000243017e+00 4.984544447170679432e-03
-1.244100000000344153e+00 4.961711355660115667e-03
-1.126900000000205182e+00 4.817910521606773300e-03
-9.706000000001040462e-01 5.153754594806223346e-03
-8.533999999999650754e-01 6.091402379375310781e-03
-6.972000000000662112e-01 6.060461246482563152e-03
-5.408999999999650754e-01 6.966470906570253543e-03
-3.847000000000662112e-01 7.341717061178826102e-03
-2.674999999999272404e-01 8.757280508048675277e-03
-1.112000000002808520e-01 9.343556305562862596e-03
5.899999999655847205e-03 9.482478198501769623e-03
1.621999999997569830e-01 1.268458107053918420e-02
3.183999999996558472e-01 1.383664640649233044e-02
4.746999999997569830e-01 1.716506356413929901e-02
5.918999999998959538e-01 1.853084945988785204e-02
7.480999999997948180e-01 2.049729211882451302e-02
9.043999999998959538e-01 2.298327583640850935e-02
1.021600000000034925e+00 2.298159070484901562e-02
1.177799999999933789e+00 2.499489060838087917e-02
1.334100000000034925e+00 2.696586812397751276e-02
1.451299999999719148e+00 2.484014965320432283e-02
1.607500000000072760e+00 2.667177296462251712e-02
1.763799999999719148e+00 2.677161039257367620e-02
1.880899999999655847e+00 2.502642286072384592e-02
2.037199999999756983e+00 2.317185176297693883e-02
2.193399999999655847e+00 2.226276298815245414e-02
2.349699999999756983e+00 2.171711562433426695e-02
2.466899999999895954e+00 1.982490698084307668e-02
2.623099999999794818e+00 2.039783406604672028e-02
2.740299999999933789e+00 2.009885114289756969e-02
2.896600000000034925e+00 1.856039660960941140e-02
3.052799999999933789e+00 1.812991166599461218e-02
3.209100000000034925e+00 1.704427227516666643e-02
3.326299999999719148e+00 1.703481436399972154e-02
3.482500000000072760e+00 1.730511475990638773e-02
3.638699999999971624e+00 1.554056144912977638e-02
3.755899999999655847e+00 1.744130162256296579e-02
3.912199999999756983e+00 1.664784286989421519e-02
4.029399999999895954e+00 1.651544975891642772e-02
4.185599999999794818e+00 1.716895436528288743e-02
4.341899999999895954e+00 1.833186277290054650e-02
4.498099999999794818e+00 1.839436262616934992e-02
4.615299999999933789e+00 1.970610079448575219e-02
4.771600000000034925e+00 2.066289379102503876e-02
4.927799999999933789e+00 2.253661010074214932e-02
5.045000000000072760e+00 2.537085139993144195e-02
5.201299999999719148e+00 2.798095255622062849e-02
5.357500000000072760e+00 3.169184164202593079e-02
5.474699999999756983e+00 3.819591128208500025e-02
5.630899999999655847e+00 4.895405584451408693e-02
5.787199999999756983e+00 5.857005176142957015e-02
5.904399999999895954e+00 7.660582075428173932e-02
6.060599999999794818e+00 9.722943128600326779e-02
6.216899999999895954e+00 1.152884745042852543e-01
6.334100000000034925e+00 1.431144873110135607e-01
6.490299999999933789e+00 1.637943071263649464e-01
6.646600000000034925e+00 1.823434413030436407e-01
6.802799999999933789e+00 1.927546428629454411e-01
6.920000000000072760e+00 1.920738497125260291e-01
7.076199999999971624e+00 1.915991455051457848e-01
7.232500000000072760e+00 1.927286777206564106e-01
7.349699999999756983e+00 1.769135856854202604e-01
7.505899999999655847e+00 1.695078912564025042e-01
7.662199999999756983e+00 1.617297033484118851e-01
7.779399999999895954e+00 1.600988577276789282e-01
7.935599999999794818e+00 1.496015821180226024e-01
8.091899999999895954e+00 1.400434276802180744e-01
8.209100000000034925e+00 1.346619115171034109e-01
8.365299999999933789e+00 1.256560832106091152e-01
8.521600000000034925e+00 1.171248973527553167e-01
8.638799999999719148e+00 1.079327252573158841e-01
8.795000000000072760e+00 1.013773164520677950e-01
8.951199999999971624e+00 9.094020268592471756e-02
9.068399999999655847e+00 8.433683380129244900e-02
9.224699999999756983e+00 7.641881526449129103e-02
9.380899999999655847e+00 7.198034636508474082e-02
9.498099999999794818e+00 6.483546795276752539e-02
9.654399999999895954e+00 5.838730762526415236e-02
9.810599999999794818e+00 5.311507797858786017e-02
9.927799999999933789e+00 4.639588497287636115e-02
1.008410000000003492e+01 4.381083140035545859e-02
1.024029999999993379e+01 3.868317898342650552e-02
1.039660000000003492e+01 3.614790296202690517e-02
1.051379999999971915e+01 3.390754260906882894e-02
1.067000000000007276e+01 3.122281923948718591e-02
1.082619999999997162e+01 2.910392952173703612e-02
1.094339999999965585e+01 2.788256204752512929e-02
1.109969999999975698e+01 2.535527937268956117e-02
1.125589999999965585e+01 2.539049068189317554e-02
1.137309999999979482e+01 2.255317026796708341e-02
1.152939999999989595e+01 2.041775567371092309e-02
1.168559999999979482e+01 1.990662262750769046e-02
1.180279999999993379e+01 1.930097222838699639e-02
1.195910000000003492e+01 1.938934017451061226e-02
1.211529999999993379e+01 1.733237683593850248e-02
1.223250000000007276e+01 1.644250385450983509e-02
1.238869999999997162e+01 1.541755566789331823e-02
1.254500000000007276e+01 1.590000618685405431e-02
1.266219999999975698e+01 1.491496297431181041e-02
1.281839999999965585e+01 1.433475717948612914e-02
1.297469999999975698e+01 1.449600927127044775e-02
1.309189999999989595e+01 1.391761212550213928e-02
1.324809999999979482e+01 1.413898194740711989e-02
1.340439999999989595e+01 1.260514167488428414e-02
1.356059999999979482e+01 1.299564224031946220e-02
1.367779999999993379e+01 1.320309869850286658e-02
1.383410000000003492e+01 1.259495148141588118e-02
1.399029999999993379e+01 1.336400670583273026e-02
1.410750000000007276e+01 1.213691331338677404e-02
1.426369999999997162e+01 1.198303698068318296e-02
1.442000000000007276e+01 1.158242562588494493e-02
1.453719999999975698e+01 1.063543462496706338e-02
1.469339999999965585e+01 1.040687432022512418e-02
1.484969999999975698e+01 9.943145524674781507e-03
1.496689999999989595e+01 1.040087489896223544e-02
1.512309999999979482e+01 1.015928349833113836e-02
1.527939999999989595e+01 1.030212266044671851e-02
1.539660000000003492e+01 9.478410943794139676e-03
1.555279999999993379e+01 9.766012611900822676e-03
1.570910000000003492e+01 9.796724355157264419e-03
1.582619999999997162e+01 9.431359600275444205e-03
1.598250000000007276e+01 9.503202669893037399e-03
1.613869999999997162e+01 8.694286584794453168e-03
1.625589999999965585e+01 8.848542292665313030e-03
1.641219999999975698e+01 9.508196305825625250e-03
1.656839999999965585e+01 8.055965807828980793e-03
1.672469999999975698e+01 8.129996901671217302e-03
1.684189999999989595e+01 8.453233367541314325e-03
1.699809999999979482e+01 8.329724693639704858e-03
1.715439999999989595e+01 8.212100746182830757e-03
1.727160000000003492e+01 8.446695762900469084e-03
1.742779999999993379e+01 7.454003288248651354e-03
