# Supplementary material for: Resonant inelastic X-ray scattering tools to count 5 f electrons of actinides and probe bond covalency
Source: Nat Commun. 2025 Feb 10;16:1221. doi: 10.1038/s41467-024-54574-7 (PMC11811144; doi:10.1038/s41467-024-54574-7)
Supplement: Supplementary file 3 — Source Data [file 41467_2024_54574_MOESM3_ESM.zip › Data_figures/Data_main_figures/Fig3/3g_[U$^/mathrm{VI}$O$_2$]$^{2+}$ $/mathrm{(5f^0)}$.txt]

# Ein | Intensity
-4.822500000000218279e+00 2.201723370049499771e-03
-4.392800000000079308e+00 5.660737001742475842e-03
-4.002200000000357250e+00 2.901460374848246863e-03
-3.611600000000180444e+00 4.063465506406551721e-03
-3.181900000000041473e+00 3.360980158281138153e-03
-2.791300000000319415e+00 5.318245002890977478e-03
-2.400600000000395084e+00 4.264839330669047135e-03
-1.970900000000256114e+00 4.819508717875194310e-03
-1.580300000000079308e+00 5.296312539180246526e-03
-1.189700000000357250e+00 9.272988732488097324e-03
-7.600000000002182787e-01 6.657791412489142378e-03
-3.694000000000414730e-01 1.039248582823114851e-02
2.129999999988285708e-02 1.072167724949931941e-02
4.508999999998195563e-01 1.211450069889064007e-02
8.415999999997438863e-01 1.392500194710736931e-02
1.232199999999920692e+00 1.568667445839974986e-02
1.622799999999642750e+00 2.368136942692871186e-02
2.052499999999781721e+00 2.525845274913653474e-02
2.443099999999958527e+00 2.967133801928494713e-02
2.833799999999882857e+00 4.813384285647862026e-02
3.263399999999819556e+00 7.290602249393748902e-02
3.654099999999743886e+00 1.406605538028541935e-01
4.044699999999920692e+00 2.857045610482987774e-01
4.474399999999604916e+00 3.725410164937239532e-01
4.864999999999781721e+00 3.033559857826468309e-01
5.255599999999958527e+00 2.121354931725149828e-01
5.646199999999680585e+00 1.411328754849999201e-01
6.075899999999819556e+00 1.301077036162253953e-01
6.466599999999743886e+00 1.485054178291639604e-01
6.857199999999920692e+00 1.081818604285556124e-01
7.286899999999604916e+00 6.958394110134574762e-02
7.677499999999781721e+00 4.321741925486931313e-02
8.068099999999958527e+00 2.940516036194719060e-02
8.497799999999642750e+00 2.782346335495359049e-02
8.888399999999819556e+00 3.290955088081751884e-02
9.279099999999743886e+00 3.299024657628361890e-02
9.708799999999882857e+00 3.822633259761582664e-02
1.009939999999960492e+01 4.093043879709436228e-02
