# Supplementary material for: Resonant inelastic X-ray scattering tools to count 5 f electrons of actinides and probe bond covalency
Source: Nat Commun. 2025 Feb 10;16:1221. doi: 10.1038/s41467-024-54574-7 (PMC11811144; doi:10.1038/s41467-024-54574-7)
Supplement: Supplementary file 3 — Source Data [file 41467_2024_54574_MOESM3_ESM.zip › Data_figures/Data_main_figures/Fig3/3g_[U$^/mathrm{V}$O$_2$]$^{+}$-Fe $/mathrm{(5f^1)}$.txt]

# Ein | Intensity
-4.847800000000006548e+00 1.246619050963897407e-03
-4.652499999999690772e+00 1.575243583341745393e-03
-4.457199999999829743e+00 1.659060545261948835e-03
-4.222800000000006548e+00 1.705007806868605270e-03
-4.027499999999690772e+00 1.909399539994337648e-03
-3.832199999999829743e+00 1.477922751602099788e-03
-3.636899999999968713e+00 2.213562469751666466e-03
-3.441599999999652937e+00 2.029317921748342250e-03
-3.246200000000044383e+00 2.018360188947265679e-03
-3.050899999999728607e+00 2.578944811414839080e-03
-2.816599999999652937e+00 2.317526616794278720e-03
-2.621299999999791908e+00 2.692098410778782924e-03
-2.425899999999728607e+00 3.173741106149373901e-03
-2.230599999999867578e+00 2.719666767742776829e-03
-2.035300000000006548e+00 3.829100423338228400e-03
-1.839999999999690772e+00 4.444165370282267442e-03
-1.644699999999829743e+00 3.770427148450749329e-03
-1.449399999999968713e+00 4.254494513752610924e-03
-1.254099999999652937e+00 5.819892255321499307e-03
-1.058799999999791908e+00 5.241585117662787494e-03
-8.633999999997286068e-01 6.627935701013494378e-03
-6.290999999996529368e-01 7.993468694357271434e-03
-4.337000000000443833e-01 9.850420147678763672e-03
-2.383999999997286068e-01 1.006861708243617440e-02
-4.309999999986757757e-02 1.073056598910094792e-02
1.521999999999934516e-01 1.424416499728080321e-02
3.475000000003092282e-01 1.517920461845678401e-02
5.428000000001702574e-01 1.580912826042267863e-02
7.771999999999934516e-01 1.727563310583600520e-02
9.725000000003092282e-01 1.564026565027794996e-02
1.167800000000170257e+00 1.676962925178230451e-02
1.363100000000031287e+00 1.531704640327675136e-02
1.558400000000347063e+00 1.768656560516717810e-02
1.753700000000208092e+00 1.626023833472257582e-02
1.949100000000271393e+00 1.916858086324288446e-02
2.144400000000132422e+00 1.752823792892420005e-02
2.378700000000208092e+00 1.671552967990580507e-02
2.574100000000271393e+00 1.696972291874860803e-02
2.769400000000132422e+00 1.914730076394257144e-02
2.964699999999993452e+00 1.712884480286889360e-02
3.160000000000309228e+00 1.789163475089411773e-02
3.355300000000170257e+00 1.698364491565638665e-02
3.550600000000031287e+00 2.268217987142273975e-02
3.745900000000347063e+00 2.200651919934701328e-02
3.980300000000170257e+00 2.236732316618820354e-02
4.175600000000031287e+00 2.752941741895657823e-02
4.370900000000347063e+00 2.731063650781869606e-02
4.566299999999955617e+00 3.218571804916808832e-02
4.761600000000271393e+00 3.933186037467936019e-02
4.956900000000132422e+00 4.622799073223116118e-02
5.152199999999993452e+00 6.048666170280021792e-02
