# Supplementary material for: Resonant inelastic X-ray scattering tools to count 5 f electrons of actinides and probe bond covalency
Source: Nat Commun. 2025 Feb 10;16:1221. doi: 10.1038/s41467-024-54574-7 (PMC11811144; doi:10.1038/s41467-024-54574-7)
Supplement: Supplementary file 3 — Source Data [file 41467_2024_54574_MOESM3_ESM.zip › Data_figures/Data_main_figures/Fig3/3g_[U$^/mathrm{V}$O$_2$]$^{+}$-K $/mathrm{(5f^1)}$.txt]

# Ein | Intensity
-4.507800000000315777e+00 2.174543857558239399e-03
-4.312500000000000000e+00 1.917063042398079722e-03
-4.117200000000138971e+00 2.670193758341671102e-03
-3.882800000000315777e+00 2.478779210437852439e-03
-3.687500000000000000e+00 2.018646382536244677e-03
-3.492200000000138971e+00 3.163218520499549904e-03
-3.296900000000277942e+00 2.843583245545804831e-03
-3.101599999999962165e+00 2.639393914193406167e-03
-2.906200000000353612e+00 2.870228987449686096e-03
-2.710900000000037835e+00 3.055895300551756972e-03
-2.515600000000176806e+00 3.468242584665724541e-03
-2.281300000000101136e+00 3.412625070960449616e-03
-2.085900000000037835e+00 3.976966377625774582e-03
-1.890600000000176806e+00 4.202850282358987916e-03
-1.695300000000315777e+00 5.267542008557063969e-03
-1.500000000000000000e+00 6.907764047303800899e-03
-1.304700000000138971e+00 6.295130884308071557e-03
-1.109400000000277942e+00 6.336920885517067885e-03
-9.140999999999621650e-01 6.724448829075601632e-03
-7.188000000001011358e-01 8.168592563134525683e-03
-4.844000000002779416e-01 8.335725831995726212e-03
-2.890999999999621650e-01 1.192386088724152297e-02
-9.370000000035361154e-02 1.308854683401567028e-02
1.015999999999621650e-01 1.592979569467184095e-02
2.968999999998231942e-01 1.760632518858538942e-02
4.921999999996842234e-01 1.901126729809554661e-02
6.875000000000000000e-01 1.947607223777326341e-02
8.827999999998610292e-01 1.796665930273668235e-02
1.117199999999684223e+00 1.800846768492833649e-02
1.312500000000000000e+00 1.669753595040458088e-02
1.507799999999861029e+00 1.557724843348073929e-02
1.703099999999722058e+00 1.843156450231983601e-02
1.898400000000037835e+00 1.899037981698395439e-02
2.093699999999898864e+00 2.036395728485824314e-02
2.289099999999962165e+00 1.977379403854250331e-02
2.484399999999823194e+00 1.937165154219954930e-02
2.718699999999898864e+00 2.078705410224973918e-02
2.914099999999962165e+00 2.019689085593399935e-02
3.109399999999823194e+00 2.125189246189593609e-02
3.304699999999684223e+00 2.287366333532457607e-02
3.500000000000000000e+00 2.269347956826468782e-02
3.695299999999861029e+00 2.618755411857137672e-02
3.890599999999722058e+00 2.782232536024598080e-02
4.085900000000037835e+00 3.256473604167860886e-02
4.320299999999861029e+00 3.776927806520911229e-02
4.515599999999722058e+00 4.450950112001596237e-02
4.710900000000037835e+00 5.345905153692429024e-02
4.906299999999646388e+00 6.817987982486135856e-02
5.101599999999962165e+00 9.154458277613493344e-02
5.296899999999823194e+00 1.300740314739116943e-01
