# Supplementary material for: Resonant inelastic X-ray scattering tools to count 5 f electrons of actinides and probe bond covalency
Source: Nat Commun. 2025 Feb 10;16:1221. doi: 10.1038/s41467-024-54574-7 (PMC11811144; doi:10.1038/s41467-024-54574-7)
Supplement: Supplementary file 3 — Source Data [file 41467_2024_54574_MOESM3_ESM.zip › Data_figures/Data_main_figures/Fig4/4a_pi_exp_DiagonalRatio.txt]

# n5f | Relative Satellite Intensity | Error
[U$^\mathrm{VI}$O$_2$]$^{2+}$ $\mathrm{(5f^0)}$ 0 0.011456457113501522 0.0016175153501532377
[U$^{\mathrm{VI}}$O$_2$]$^{\mathrm{2+}}$-Pb $\mathrm{(5f^0)}$ 0 0.010918357615555804 0.0007298732150149167
[U$^{\mathrm{VI}}$O$_2$]$^{\mathrm{2+}}$-Cd $\mathrm{(5f^0)}$ 0 0.012447424501705398 0.0007776330866295571
[U$^\mathrm{V}$O$_2$]$^{+}$-Fe $\mathrm{(5f^1)}$ 1 0.016798401650435765 0.0009050945937866037
[U$^\mathrm{V}$O$_2$]$^{+}$-K $\mathrm{(5f^1)}$ 1 0.019710079318394955 0.0008084366301164428
Na$_2$Np$^\mathrm{VI}_2$O$_7$ $\mathrm{(5f^1)}$ 1 0.016879342209338212 0.0027273127754853395
[Np$^\mathrm{VI}$O$_2$]$^{2+}_{(aq)}$ $\mathrm{(5f^1)}$ 1 0.017524243045432167 0.0005898000700083959
[Np$^\mathrm{V}$O$_2$]$^{+}_{(aq)}$ $\mathrm{(5f^2)}$ 2 0.018450064244520652 0.0025428206655167965
U$^{\mathrm{IV}}$O$_2$ $\mathrm{(5f^2)}$ 2 0.02377935029700842 0.00047961945825415633
[Cp''$_3$U$^{\mathrm{IV}}$]$^{+}$ $\mathrm{(5f^2)}$ 2 0.027121982360675468 0.0018419709034849612
[Pu$^{\mathrm{VI}}$O$_2$]$^{2+}_{(aq.)}$ $\mathrm{(5f^2)}$ 2 0.03429900870992452 0.004272675473438421
Np$^{\mathrm{IV}}$O$_2$ $\mathrm{(5f^3)}$ 3 0.03561468478535314 0.0012099453652643856
[Cp''$_3$U$^{\mathrm{II}}$]$^{-}$ $\mathrm{(5f^3)}$ 3 0.029269929983190068 0.0010734735270943425
Pu$^{\mathrm{IV}}$O$_2$ $\mathrm{(5f^4)}$ 4 0.05717609116716651 0.0021022604851733706
Pu$^{\mathrm{IV}}_{(aq.)}$ $\mathrm{(5f^4)}$ 4 0.0667716185313287 0.000803134367253592
Am$^{\mathrm{IV}}$O$_2$ $\mathrm{(5f^5)}$ 5 0.07498080143626812 0.00333485572267012
Pu$^{\mathrm{III}}_{(aq.)}$ $\mathrm{(5f^5)}$ 5 0.05957597188965536 0.002205416312154184
Am$^{\mathrm{III}}$VO$_3$ $\mathrm{(5f^6)}$ 6 0.05044887199158745 0.006267964551476421
