# Supplementary material for: Resonant inelastic X-ray scattering tools to count 5 f electrons of actinides and probe bond covalency
Source: Nat Commun. 2025 Feb 10;16:1221. doi: 10.1038/s41467-024-54574-7 (PMC11811144; doi:10.1038/s41467-024-54574-7)
Supplement: Supplementary file 3 — Source Data [file 41467_2024_54574_MOESM3_ESM.zip › Data_figures/Data_main_figures/Fig4/4b_pi_theo_DiagonalRatio.txt]

# Diagonal Ratio | Error
3.285379530441136491e-03 4.093209526334004657e-06
1.965067517399371813e-02 9.925589885816119907e-05
4.273482206921423027e-02 2.608038085725104772e-04
6.814553436252247798e-02 3.339507880677072956e-04
8.367448291488385759e-02 4.280254255721566798e-04
7.713645764855556197e-02 5.095791190345945942e-04
5.169513150898927961e-02 1.594127429846624257e-04
