# Supplementary material for: Resonant inelastic X-ray scattering tools to count 5 f electrons of actinides and probe bond covalency
Source: Nat Commun. 2025 Feb 10;16:1221. doi: 10.1038/s41467-024-54574-7 (PMC11811144; doi:10.1038/s41467-024-54574-7)
Supplement: Supplementary file 3 — Source Data [file 41467_2024_54574_MOESM3_ESM.zip › Data_figures/Data_main_figures/Fig5/5a_pi_exp_DiagonalRatio_over_shift.txt]

# n5f | Shift | Error |Relative Satellite Intensity | Error
[U$^\mathrm{VI}$O$_2$]$^{2+}$ $\mathrm{(5f^0)}$ 0.0 0.0115103 0.05 0.0016839000000000001
[U$^{\mathrm{VI}}$O$_2$]$^{\mathrm{2+}}$-Pb $\mathrm{(5f^0)}$ 0.01 0.012568900000000001 0.05 0.0026061
[U$^{\mathrm{VI}}$O$_2$]$^{\mathrm{2+}}$-Cd $\mathrm{(5f^0)}$ 0.17 0.012445 0.05 0.0007091
[Np$^\mathrm{VI}$O$_2$]$^{2+}_{(aq)}$ $\mathrm{(5f^1)}$ -1.135 0.0175118 0.05 0.0006249
Na$_2$Np$^\mathrm{VI}_2$O$_7$ $\mathrm{(5f^1)}$ -0.845 0.0170375 0.05 0.002757
[U$^\mathrm{V}$O$_2$]$^{+}$-K $\mathrm{(5f^1)}$ -0.92 0.0196911 0.05 0.0008767
[U$^\mathrm{V}$O$_2$]$^{+}$-Fe $\mathrm{(5f^1)}$ -0.77 0.016735 0.05 0.000957
[Np$^\mathrm{V}$O$_2$]$^{+}_{(aq)}$ $\mathrm{(5f^2)}$ -1.335 0.0182864 0.05 0.002522
[Pu$^{\mathrm{VI}}$O$_2$]$^{2+}_{(aq.)}$ $\mathrm{(5f^2)}$ -1.43 0.0341221 0.05 0.0041486
[Cp''$_3$U$^{\mathrm{IV}}$]$^{+}$ $\mathrm{(5f^2)}$ -2.13 0.0270798 0.05 0.0018734000000000001
U$^{\mathrm{IV}}$O$_2$ $\mathrm{(5f^2)}$ -1.43 0.0237561 0.05 0.0005641999999999999
Np$^{\mathrm{IV}}$O$_2$ $\mathrm{(5f^3)}$ -2.155 0.0356868 0.05 0.0011968
[Cp''$_3$U$^{\mathrm{II}}$]$^{-}$ $\mathrm{(5f^3)}$ -3.33 0.0292367 0.05 0.001035
Pu$^{\mathrm{IV}}_{(aq.)}$ $\mathrm{(5f^4)}$ -2.75 0.0667541 0.05 0.0007112
Pu$^{\mathrm{IV}}$O$_2$ $\mathrm{(5f^4)}$ -2.86 0.057229 0.05 0.0020033
Am$^{\mathrm{IV}}$O$_2$ $\mathrm{(5f^5)}$ -4.45 0.0749808014362 0.05 0.0033348557226701198
Pu$^{\mathrm{III}}_{(aq.)}$ $\mathrm{(5f^5)}$ -4.45 0.059565099999999996 0.05 0.0021769
Am$^{\mathrm{III}}$VO$_3$ $\mathrm{(5f^6)}$ -4.25000000000046 0.0504291 0.05 0.006279
