# Supplementary material for: Resonant inelastic X-ray scattering tools to count 5 f electrons of actinides and probe bond covalency
Source: Nat Commun. 2025 Feb 10;16:1221. doi: 10.1038/s41467-024-54574-7 (PMC11811144; doi:10.1038/s41467-024-54574-7)
Supplement: Supplementary file 3 — Source Data [file 41467_2024_54574_MOESM3_ESM.zip › Data_figures/Data_main_figures/Fig5/5b_[Cp''$_3$U$^{/mathrm{III}}$] $/mathrm{(5f^3)}$.txt]

# Ein | Intensity
3.705853939999999966e+03 0.000000000000000000e+00
3.705951889999999821e+03 1.175339999999999999e-05
3.706049840000000131e+03 2.350690000000000020e-05
3.706147789999999986e+03 3.526029999999999849e-05
3.706245739999999842e+03 4.701380000000000039e-05
3.706343690000000151e+03 5.876720000000000207e-05
3.706441629999999805e+03 7.052070000000000398e-05
3.706539580000000115e+03 8.227409999999999888e-05
3.706637529999999970e+03 9.402760000000000078e-05
3.706735479999999825e+03 1.057809999999999957e-04
3.706833430000000135e+03 1.175340000000000033e-04
3.706931379999999990e+03 1.292879999999999995e-04
3.707029329999999845e+03 1.410410000000000071e-04
3.707127280000000155e+03 1.527950000000000033e-04
3.707225230000000010e+03 1.645480000000000109e-04
3.707323179999999866e+03 1.763020000000000071e-04
3.707421130000000176e+03 1.880549999999999876e-04
3.707519080000000031e+03 1.998090000000000109e-04
3.707617029999999886e+03 2.115619999999999914e-04
3.707714980000000196e+03 2.233159999999999876e-04
3.707812930000000051e+03 2.350689999999999952e-04
3.707910879999999906e+03 2.622850000000000138e-04
3.708008830000000216e+03 2.974329999999999964e-04
3.708106780000000072e+03 3.325809999999999791e-04
3.708204720000000179e+03 3.677290000000000159e-04
3.708302670000000035e+03 4.028769999999999986e-04
3.708400619999999890e+03 4.380249999999999812e-04
3.708498570000000200e+03 4.731730000000000181e-04
3.708596520000000055e+03 5.083209999999999465e-04
3.708694469999999910e+03 5.434689999999999833e-04
3.708792420000000220e+03 5.786170000000000202e-04
3.708890370000000075e+03 6.137649999999999486e-04
3.708988319999999931e+03 6.489129999999999855e-04
3.709086269999999786e+03 6.840610000000000223e-04
3.709184220000000096e+03 7.192089999999999508e-04
3.709282169999999951e+03 7.543569999999999876e-04
3.709380119999999806e+03 7.895040000000000087e-04
3.709478070000000116e+03 8.246520000000000456e-04
3.709576019999999971e+03 8.597999999999999740e-04
3.709673969999999827e+03 8.949480000000000109e-04
3.709771920000000136e+03 9.300960000000000477e-04
3.709869869999999992e+03 9.652439999999999761e-04
3.709967810000000100e+03 9.673050000000000094e-04
3.710065759999999955e+03 9.666330000000000538e-04
3.710163709999999810e+03 9.659609999999999898e-04
3.710261660000000120e+03 9.652880000000000184e-04
3.710359609999999975e+03 9.646159999999999544e-04
3.710457559999999830e+03 9.639439999999999988e-04
3.710555510000000140e+03 9.632720000000000431e-04
3.710653459999999995e+03 9.625999999999999791e-04
3.710751409999999851e+03 9.619270000000000077e-04
3.710849360000000161e+03 9.612550000000000521e-04
3.710947310000000016e+03 9.605829999999999881e-04
3.711045259999999871e+03 9.599110000000000325e-04
3.711143210000000181e+03 9.592389999999999684e-04
3.711241160000000036e+03 9.585659999999999971e-04
3.711339109999999891e+03 9.578940000000000414e-04
3.711437060000000201e+03 9.572219999999999774e-04
3.711535010000000057e+03 9.565500000000000218e-04
3.711632959999999912e+03 9.558779999999999577e-04
3.711730900000000020e+03 9.552060000000000021e-04
3.711828849999999875e+03 9.545330000000000308e-04
3.711926800000000185e+03 9.680560000000000163e-04
3.712024750000000040e+03 9.916639999999999570e-04
3.712122699999999895e+03 1.020000000000000073e-03
3.712220650000000205e+03 1.039999999999999909e-03
3.712318600000000060e+03 1.059999999999999961e-03
3.712416549999999916e+03 1.090000000000000040e-03
3.712514500000000226e+03 1.110000000000000092e-03
3.712612450000000081e+03 1.129999999999999928e-03
3.712710399999999936e+03 1.160000000000000007e-03
3.712808349999999791e+03 1.180000000000000059e-03
3.712906300000000101e+03 1.199999999999999895e-03
3.713004249999999956e+03 1.229999999999999974e-03
3.713102199999999812e+03 1.250000000000000026e-03
3.713200150000000122e+03 1.270000000000000078e-03
3.713298099999999977e+03 1.299999999999999940e-03
3.713396049999999832e+03 1.319999999999999993e-03
3.713494000000000142e+03 1.350000000000000071e-03
3.713591939999999795e+03 1.369999999999999907e-03
3.713689890000000105e+03 1.389999999999999960e-03
3.713787839999999960e+03 1.420000000000000038e-03
3.713885789999999815e+03 1.440000000000000091e-03
3.713983740000000125e+03 1.479999999999999979e-03
3.714081689999999981e+03 1.510000000000000057e-03
3.714179639999999836e+03 1.549999999999999946e-03
3.714277590000000146e+03 1.590000000000000050e-03
3.714375540000000001e+03 1.619999999999999912e-03
3.714473489999999856e+03 1.660000000000000017e-03
3.714571440000000166e+03 1.690000000000000096e-03
3.714669390000000021e+03 1.729999999999999984e-03
3.714767339999999876e+03 1.760000000000000063e-03
3.714865290000000186e+03 1.799999999999999951e-03
3.714963240000000042e+03 1.840000000000000056e-03
3.715061189999999897e+03 1.869999999999999917e-03
3.715159140000000207e+03 1.910000000000000022e-03
3.715257090000000062e+03 1.940000000000000101e-03
3.715355030000000170e+03 1.979999999999999989e-03
3.715452980000000025e+03 2.010000000000000068e-03
3.715550929999999880e+03 2.050000000000000173e-03
3.715648880000000190e+03 2.079999999999999818e-03
3.715746830000000045e+03 2.119999999999999923e-03
3.715844779999999901e+03 2.160000000000000028e-03
3.715942730000000211e+03 2.030000000000000120e-03
3.716040680000000066e+03 1.889999999999999970e-03
3.716138629999999921e+03 1.750000000000000036e-03
3.716236579999999776e+03 1.610000000000000103e-03
3.716334530000000086e+03 1.469999999999999953e-03
3.716432479999999941e+03 1.500000000000000031e-03
3.716530429999999797e+03 1.590000000000000050e-03
3.716628380000000107e+03 1.690000000000000096e-03
3.716726329999999962e+03 1.779999999999999898e-03
3.716824279999999817e+03 1.879999999999999944e-03
3.716922230000000127e+03 2.249999999999999830e-03
3.717020179999999982e+03 2.850000000000000103e-03
3.717118120000000090e+03 3.459999999999999968e-03
3.717216069999999945e+03 4.060000000000000241e-03
3.717314019999999800e+03 4.669999999999999672e-03
3.717411970000000110e+03 4.980000000000000052e-03
3.717509919999999966e+03 4.740000000000000289e-03
3.717607869999999821e+03 4.510000000000000120e-03
3.717705820000000131e+03 4.270000000000000358e-03
3.717803769999999986e+03 4.029999999999999728e-03
3.717901719999999841e+03 3.860000000000000150e-03
3.717999670000000151e+03 4.020000000000000136e-03
3.718097620000000006e+03 4.170000000000000095e-03
3.718195569999999861e+03 4.320000000000000055e-03
3.718293520000000171e+03 4.470000000000000015e-03
3.718391470000000027e+03 4.530000000000000172e-03
3.718489419999999882e+03 4.440000000000000370e-03
3.718587370000000192e+03 4.340000000000000108e-03
3.718685320000000047e+03 4.250000000000000305e-03
3.718783269999999902e+03 4.150000000000000043e-03
3.718881210000000010e+03 4.159999999999999636e-03
3.718979159999999865e+03 4.579999999999999870e-03
3.719077110000000175e+03 5.000000000000000104e-03
3.719175060000000030e+03 5.420000000000000338e-03
3.719273009999999886e+03 5.839999999999999705e-03
3.719370960000000196e+03 6.259999999999999939e-03
3.719468910000000051e+03 6.680000000000000174e-03
3.719566859999999906e+03 7.100000000000000408e-03
3.719664810000000216e+03 7.519999999999999775e-03
3.719762760000000071e+03 7.929999999999999549e-03
3.719860709999999926e+03 8.349999999999999784e-03
3.719958659999999782e+03 9.010000000000000647e-03
3.720056610000000092e+03 9.709999999999999881e-03
3.720154559999999947e+03 1.042000000000000044e-02
3.720252509999999802e+03 1.112999999999999927e-02
3.720350460000000112e+03 1.180999999999999932e-02
3.720448409999999967e+03 1.200000000000000025e-02
3.720546359999999822e+03 1.218999999999999945e-02
3.720644299999999930e+03 1.237000000000000079e-02
3.720742249999999785e+03 1.255999999999999998e-02
3.720840200000000095e+03 1.274999999999999918e-02
3.720938149999999951e+03 1.555999999999999918e-02
3.721036099999999806e+03 2.023000000000000145e-02
3.721134050000000116e+03 2.536000000000000060e-02
3.721231999999999971e+03 2.435999999999999971e-02
3.721329949999999826e+03 2.316000000000000003e-02
3.721427900000000136e+03 2.983999999999999847e-02
3.721525849999999991e+03 3.321000000000000341e-02
3.721623799999999846e+03 3.590000000000000135e-02
3.721721750000000156e+03 4.542000000000000204e-02
3.721819700000000012e+03 4.993000000000000216e-02
3.721917649999999867e+03 6.281000000000000472e-02
3.722015600000000177e+03 7.871000000000000218e-02
3.722113550000000032e+03 9.228999999999999704e-02
3.722211499999999887e+03 1.120600000000000068e-01
3.722309450000000197e+03 1.400399999999999978e-01
3.722407389999999850e+03 1.732499999999999873e-01
3.722505340000000160e+03 2.088299999999999879e-01
3.722603290000000015e+03 2.468799999999999883e-01
3.722701239999999871e+03 3.049100000000000144e-01
3.722799190000000181e+03 3.688100000000000267e-01
3.722897140000000036e+03 4.489900000000000002e-01
3.722995089999999891e+03 5.208700000000000552e-01
3.723093040000000201e+03 5.922800000000000287e-01
3.723190990000000056e+03 6.982300000000000173e-01
3.723288939999999911e+03 7.968199999999999728e-01
3.723386890000000221e+03 8.674399999999999888e-01
3.723484840000000077e+03 9.494099999999999762e-01
3.723582789999999932e+03 9.989599999999999591e-01
3.723680739999999787e+03 9.980900000000000327e-01
3.723778690000000097e+03 1.000000000000000000e+00
3.723876639999999952e+03 9.604300000000000059e-01
3.723974589999999807e+03 9.482199999999999518e-01
3.724072540000000117e+03 9.256999999999999673e-01
3.724170489999999972e+03 9.042999999999999927e-01
3.724268430000000080e+03 8.863400000000000167e-01
3.724366379999999936e+03 8.561600000000000321e-01
3.724464329999999791e+03 8.521699999999999831e-01
3.724562280000000101e+03 8.698000000000000176e-01
3.724660229999999956e+03 8.676300000000000123e-01
3.724758179999999811e+03 8.519999999999999796e-01
3.724856130000000121e+03 8.487599999999999589e-01
3.724954079999999976e+03 8.144099999999999673e-01
3.725052029999999831e+03 8.010199999999999543e-01
3.725149980000000141e+03 7.341499999999999693e-01
3.725247929999999997e+03 7.079400000000000137e-01
3.725345879999999852e+03 6.920800000000000285e-01
3.725443830000000162e+03 6.647399999999999975e-01
3.725541780000000017e+03 6.301700000000000079e-01
3.725639729999999872e+03 5.992399999999999949e-01
3.725737680000000182e+03 5.823800000000000088e-01
3.725835630000000037e+03 5.511099999999999888e-01
3.725933579999999893e+03 5.093800000000000550e-01
3.726031520000000000e+03 4.866400000000000170e-01
3.726129469999999856e+03 4.725500000000000256e-01
3.726227420000000166e+03 4.458099999999999841e-01
3.726325370000000021e+03 4.226800000000000002e-01
3.726423319999999876e+03 4.102100000000000191e-01
3.726521270000000186e+03 3.980899999999999994e-01
3.726619220000000041e+03 3.798199999999999910e-01
3.726717169999999896e+03 3.566199999999999926e-01
3.726815120000000206e+03 3.561900000000000066e-01
3.726913070000000062e+03 3.580900000000000194e-01
3.727011019999999917e+03 3.412499999999999978e-01
3.727108970000000227e+03 3.190100000000000158e-01
3.727206920000000082e+03 3.144799999999999818e-01
3.727304869999999937e+03 3.110299999999999732e-01
3.727402819999999792e+03 3.032599999999999740e-01
3.727500770000000102e+03 2.999399999999999844e-01
3.727598719999999958e+03 2.821400000000000019e-01
3.727696669999999813e+03 2.740000000000000213e-01
3.727794609999999921e+03 2.673499999999999766e-01
3.727892559999999776e+03 2.665799999999999836e-01
3.727990510000000086e+03 2.526900000000000257e-01
3.728088459999999941e+03 2.569199999999999817e-01
3.728186409999999796e+03 2.416699999999999959e-01
3.728284360000000106e+03 2.245199999999999974e-01
3.728382309999999961e+03 2.339700000000000113e-01
3.728480259999999817e+03 2.235800000000000010e-01
3.728578210000000126e+03 2.109399999999999886e-01
3.728676159999999982e+03 2.085299999999999931e-01
3.728774109999999837e+03 2.086500000000000021e-01
3.728872060000000147e+03 2.030899999999999928e-01
3.728970010000000002e+03 1.977599999999999913e-01
3.729067959999999857e+03 1.923900000000000055e-01
3.729165910000000167e+03 1.849899999999999878e-01
3.729263860000000022e+03 1.859000000000000097e-01
3.729361809999999878e+03 1.842999999999999916e-01
3.729459760000000188e+03 1.831800000000000095e-01
3.729557699999999841e+03 1.754000000000000004e-01
3.729655650000000151e+03 1.731499999999999984e-01
3.729753600000000006e+03 1.766900000000000137e-01
3.729851549999999861e+03 1.657800000000000107e-01
3.729949500000000171e+03 1.537399999999999878e-01
3.730047450000000026e+03 1.539399999999999935e-01
3.730145399999999881e+03 1.590900000000000092e-01
3.730243350000000191e+03 1.558599999999999985e-01
3.730341300000000047e+03 1.519899999999999862e-01
3.730439249999999902e+03 1.502300000000000024e-01
3.730537200000000212e+03 1.514399999999999913e-01
3.730635150000000067e+03 1.529800000000000049e-01
3.730733099999999922e+03 1.478299999999999892e-01
3.730831049999999777e+03 1.446399999999999908e-01
3.730929000000000087e+03 1.466399999999999926e-01
3.731026949999999943e+03 1.492700000000000138e-01
3.731124899999999798e+03 1.476300000000000112e-01
3.731222850000000108e+03 1.388399999999999912e-01
3.731320790000000216e+03 1.300499999999999989e-01
3.731418740000000071e+03 1.258400000000000074e-01
3.731516689999999926e+03 1.217300000000000049e-01
3.731614639999999781e+03 1.187399999999999983e-01
3.731712590000000091e+03 1.157699999999999979e-01
3.731810539999999946e+03 1.133399999999999963e-01
3.731908489999999802e+03 1.131500000000000006e-01
3.732006440000000111e+03 1.129499999999999948e-01
3.732104389999999967e+03 1.100899999999999934e-01
3.732202339999999822e+03 1.065600000000000019e-01
3.732300290000000132e+03 1.043599999999999944e-01
3.732398239999999987e+03 1.040599999999999997e-01
3.732496189999999842e+03 1.037899999999999934e-01
3.732594140000000152e+03 1.050999999999999990e-01
3.732692090000000007e+03 1.063999999999999946e-01
3.732790039999999863e+03 1.066200000000000064e-01
3.732887990000000173e+03 1.030999999999999972e-01
3.732985940000000028e+03 9.958000000000000185e-02
3.733083880000000136e+03 9.947999999999999898e-02
3.733181829999999991e+03 1.000599999999999962e-01
3.733279779999999846e+03 1.006500000000000034e-01
3.733377730000000156e+03 1.014100000000000001e-01
3.733475680000000011e+03 1.021699999999999969e-01
3.733573629999999866e+03 1.022200000000000053e-01
3.733671580000000176e+03 1.001699999999999952e-01
3.733769530000000032e+03 9.811000000000000276e-02
3.733867479999999887e+03 9.621999999999999997e-02
3.733965430000000197e+03 9.452000000000000679e-02
3.734063380000000052e+03 9.281000000000000361e-02
3.734161329999999907e+03 9.177000000000000435e-02
3.734259280000000217e+03 9.106000000000000205e-02
3.734357230000000072e+03 9.034999999999999976e-02
3.734455179999999928e+03 8.948000000000000398e-02
3.734553129999999783e+03 8.858000000000000596e-02
3.734651080000000093e+03 8.769000000000000405e-02
3.734749029999999948e+03 8.630000000000000171e-02
3.734846979999999803e+03 8.469999999999999751e-02
3.734944919999999911e+03 8.308999999999999719e-02
3.735042870000000221e+03 8.569999999999999840e-02
3.735140820000000076e+03 8.881999999999999618e-02
3.735238769999999931e+03 9.193999999999999395e-02
3.735336719999999787e+03 9.153999999999999637e-02
3.735434670000000096e+03 8.966000000000000358e-02
3.735532619999999952e+03 8.777000000000000079e-02
3.735630569999999807e+03 8.867999999999999494e-02
3.735728520000000117e+03 8.984999999999999931e-02
3.735826469999999972e+03 9.102999999999999980e-02
3.735924419999999827e+03 9.349000000000000365e-02
3.736022370000000137e+03 9.644999999999999407e-02
3.736120319999999992e+03 9.941999999999999449e-02
3.736218269999999848e+03 9.890000000000000180e-02
3.736316220000000158e+03 9.528999999999999970e-02
3.736414170000000013e+03 9.168999999999999373e-02
3.736512119999999868e+03 8.792999999999999428e-02
3.736610070000000178e+03 8.826000000000000512e-02
3.736708009999999831e+03 8.887000000000000455e-02
3.736805960000000141e+03 8.948000000000000398e-02
3.736903909999999996e+03 9.080000000000000571e-02
3.737001859999999851e+03 9.235000000000000153e-02
3.737099810000000161e+03 9.390999999999999348e-02
3.737197760000000017e+03 9.438000000000000556e-02
3.737295709999999872e+03 9.399000000000000410e-02
3.737393660000000182e+03 9.359000000000000652e-02
3.737491610000000037e+03 9.442000000000000393e-02
3.737589559999999892e+03 9.732000000000000373e-02
3.737687510000000202e+03 1.002200000000000035e-01
3.737785460000000057e+03 1.031200000000000033e-01
3.737883409999999913e+03 1.003099999999999964e-01
3.737981360000000222e+03 9.589000000000000301e-02
3.738079310000000078e+03 9.145999999999999963e-02
3.738177259999999933e+03 8.849999999999999534e-02
3.738275209999999788e+03 9.174000000000000210e-02
3.738373160000000098e+03 9.499000000000000499e-02
3.738471100000000206e+03 9.823999999999999400e-02
3.738569050000000061e+03 9.783000000000000029e-02
3.738666999999999916e+03 9.743000000000000271e-02
3.738764950000000226e+03 9.703000000000000513e-02
3.738862900000000081e+03 9.829999999999999849e-02
3.738960849999999937e+03 1.019800000000000012e-01
3.739058799999999792e+03 1.056600000000000039e-01
3.739156750000000102e+03 1.093400000000000066e-01
3.739254699999999957e+03 1.097500000000000003e-01
3.739352649999999812e+03 1.094500000000000056e-01
3.739450600000000122e+03 1.091499999999999970e-01
3.739548549999999977e+03 1.088500000000000023e-01
3.739646499999999833e+03 1.079999999999999988e-01
3.739744450000000143e+03 1.070500000000000063e-01
3.739842399999999998e+03 1.060999999999999999e-01
3.739940349999999853e+03 1.053800000000000014e-01
3.740038300000000163e+03 1.053700000000000053e-01
3.740136250000000018e+03 1.053700000000000053e-01
3.740234190000000126e+03 1.053599999999999953e-01
3.740332139999999981e+03 1.070300000000000001e-01
3.740430089999999836e+03 1.095799999999999969e-01
3.740528040000000146e+03 1.121299999999999936e-01
3.740625990000000002e+03 1.146699999999999942e-01
3.740723939999999857e+03 1.162600000000000022e-01
3.740821890000000167e+03 1.173600000000000060e-01
3.740919840000000022e+03 1.184599999999999959e-01
3.741017789999999877e+03 1.195599999999999996e-01
3.741115740000000187e+03 1.194100000000000023e-01
3.741213690000000042e+03 1.186500000000000055e-01
3.741311639999999898e+03 1.179000000000000048e-01
3.741409590000000208e+03 1.174700000000000050e-01
3.741507540000000063e+03 1.202799999999999980e-01
3.741605489999999918e+03 1.230900000000000050e-01
3.741703439999999773e+03 1.259099999999999941e-01
3.741801390000000083e+03 1.282300000000000106e-01
3.741899339999999938e+03 1.261799999999999866e-01
3.741997280000000046e+03 1.241300000000000042e-01
3.742095229999999901e+03 1.220699999999999980e-01
3.742193180000000211e+03 1.206499999999999934e-01
3.742291130000000067e+03 1.241400000000000003e-01
3.742389079999999922e+03 1.276299999999999935e-01
3.742487029999999777e+03 1.311199999999999866e-01
3.742584980000000087e+03 1.342299999999999882e-01
3.742682929999999942e+03 1.344599999999999962e-01
3.742780879999999797e+03 1.345899999999999874e-01
3.742878830000000107e+03 1.347299999999999887e-01
3.742976779999999962e+03 1.348699999999999899e-01
3.743074729999999818e+03 1.351100000000000079e-01
3.743172680000000128e+03 1.353699999999999903e-01
3.743270629999999983e+03 1.356400000000000106e-01
3.743368579999999838e+03 1.359100000000000030e-01
3.743466530000000148e+03 1.385800000000000087e-01
3.743564480000000003e+03 1.420599999999999918e-01
3.743662429999999858e+03 1.455400000000000027e-01
3.743760369999999966e+03 1.490200000000000136e-01
3.743858319999999821e+03 1.506000000000000116e-01
3.743956270000000131e+03 1.488500000000000101e-01
3.744054219999999987e+03 1.471000000000000085e-01
3.744152169999999842e+03 1.453599999999999892e-01
3.744250120000000152e+03 1.447700000000000098e-01
3.744348070000000007e+03 1.461199999999999999e-01
3.744446019999999862e+03 1.474699999999999900e-01
3.744543970000000172e+03 1.488200000000000078e-01
3.744641920000000027e+03 1.501599999999999879e-01
3.744739869999999883e+03 1.492999999999999883e-01
3.744837820000000193e+03 1.484199999999999964e-01
3.744935770000000048e+03 1.475400000000000045e-01
3.745033719999999903e+03 1.466600000000000126e-01
3.745131670000000213e+03 1.490400000000000058e-01
3.745229620000000068e+03 1.535700000000000121e-01
3.745327569999999923e+03 1.580999999999999905e-01
3.745425519999999779e+03 1.626400000000000068e-01
3.745523470000000088e+03 1.662800000000000111e-01
3.745621410000000196e+03 1.666799999999999948e-01
3.745719360000000052e+03 1.670699999999999963e-01
3.745817309999999907e+03 1.674700000000000077e-01
3.745915260000000217e+03 1.678699999999999914e-01
3.746013210000000072e+03 1.695599999999999885e-01
3.746111159999999927e+03 1.715200000000000058e-01
3.746209109999999782e+03 1.734799999999999953e-01
3.746307060000000092e+03 1.754499999999999948e-01
3.746405009999999947e+03 1.767299999999999982e-01
3.746502959999999803e+03 1.771600000000000119e-01
3.746600910000000113e+03 1.775799999999999879e-01
3.746698859999999968e+03 1.780100000000000016e-01
3.746796809999999823e+03 1.784399999999999875e-01
3.746894760000000133e+03 1.796599999999999864e-01
3.746992709999999988e+03 1.812900000000000067e-01
3.747090659999999843e+03 1.829300000000000093e-01
3.747188610000000153e+03 1.845600000000000018e-01
3.747286560000000009e+03 1.861899999999999944e-01
3.747384500000000116e+03 1.877699999999999925e-01
3.747482449999999972e+03 1.893600000000000005e-01
3.747580399999999827e+03 1.909500000000000086e-01
3.747678350000000137e+03 1.925399999999999889e-01
3.747776299999999992e+03 1.929500000000000104e-01
3.747874249999999847e+03 1.920999999999999930e-01
3.747972200000000157e+03 1.912500000000000033e-01
3.748070150000000012e+03 1.904099999999999959e-01
3.748168099999999868e+03 1.895600000000000063e-01
3.748266050000000178e+03 1.904800000000000104e-01
3.748364000000000033e+03 1.921700000000000075e-01
3.748461949999999888e+03 1.938600000000000045e-01
3.748559900000000198e+03 1.955399999999999916e-01
3.748657850000000053e+03 1.969499999999999862e-01
3.748755799999999908e+03 1.977500000000000091e-01
3.748853750000000218e+03 1.985500000000000043e-01
3.748951700000000073e+03 1.993499999999999994e-01
3.749049649999999929e+03 2.001499999999999946e-01
3.749147590000000037e+03 2.011799999999999977e-01
3.749245539999999892e+03 2.038200000000000012e-01
3.749343490000000202e+03 2.064499999999999946e-01
3.749441440000000057e+03 2.090899999999999981e-01
3.749539389999999912e+03 2.117199999999999915e-01
3.749637340000000222e+03 2.120299999999999963e-01
3.749735290000000077e+03 2.078399999999999970e-01
3.749833239999999932e+03 2.036600000000000077e-01
3.749931189999999788e+03 1.994700000000000084e-01
3.750029140000000098e+03 1.952899999999999914e-01
3.750127089999999953e+03 1.955699999999999938e-01
3.750225039999999808e+03 1.994100000000000039e-01
3.750322990000000118e+03 2.032499999999999862e-01
3.750420939999999973e+03 2.070899999999999963e-01
3.750518889999999828e+03 2.109399999999999886e-01
3.750616840000000138e+03 2.089699999999999891e-01
3.750714789999999994e+03 2.052599999999999980e-01
3.750812739999999849e+03 2.015599999999999892e-01
3.750910679999999957e+03 1.978499999999999981e-01
3.751008629999999812e+03 1.941499999999999893e-01
3.751106580000000122e+03 1.923199999999999910e-01
3.751204529999999977e+03 1.918100000000000083e-01
3.751302479999999832e+03 1.913100000000000078e-01
3.751400430000000142e+03 1.907999999999999974e-01
3.751498379999999997e+03 1.902999999999999969e-01
3.751596329999999853e+03 1.917300000000000115e-01
3.751694280000000163e+03 1.936499999999999888e-01
3.751792230000000018e+03 1.955800000000000038e-01
3.751890179999999873e+03 1.975000000000000089e-01
3.751988130000000183e+03 1.994199999999999862e-01
3.752086080000000038e+03 1.997800000000000131e-01
3.752184029999999893e+03 1.991600000000000037e-01
3.752281980000000203e+03 1.985500000000000043e-01
3.752379930000000058e+03 1.979299999999999948e-01
3.752477879999999914e+03 1.973199999999999954e-01
3.752575830000000224e+03 1.973499999999999976e-01
3.752673769999999877e+03 1.982399999999999995e-01
3.752771720000000187e+03 1.991300000000000014e-01
3.752869670000000042e+03 2.000300000000000133e-01
3.752967619999999897e+03 2.009199999999999875e-01
3.753065570000000207e+03 2.004599999999999993e-01
3.753163520000000062e+03 1.958999999999999908e-01
3.753261469999999917e+03 1.913400000000000101e-01
3.753359419999999773e+03 1.867800000000000016e-01
3.753457370000000083e+03 1.822100000000000108e-01
3.753555319999999938e+03 1.778700000000000003e-01
3.753653269999999793e+03 1.768599999999999894e-01
3.753751220000000103e+03 1.758599999999999886e-01
3.753849169999999958e+03 1.748500000000000054e-01
3.753947119999999813e+03 1.738399999999999945e-01
3.754045070000000123e+03 1.728300000000000114e-01
3.754143019999999979e+03 1.722200000000000120e-01
3.754240969999999834e+03 1.716699999999999893e-01
3.754338920000000144e+03 1.711199999999999943e-01
3.754436859999999797e+03 1.705699999999999994e-01
3.754534810000000107e+03 1.700200000000000045e-01
3.754632759999999962e+03 1.703399999999999914e-01
3.754730709999999817e+03 1.727499999999999869e-01
3.754828660000000127e+03 1.751600000000000101e-01
3.754926609999999982e+03 1.775599999999999956e-01
3.755024559999999838e+03 1.799699999999999911e-01
3.755122510000000148e+03 1.820599999999999996e-01
3.755220460000000003e+03 1.815499999999999892e-01
3.755318409999999858e+03 1.810400000000000065e-01
3.755416360000000168e+03 1.805299999999999960e-01
3.755514310000000023e+03 1.800200000000000133e-01
3.755612259999999878e+03 1.795100000000000029e-01
3.755710210000000188e+03 1.767799999999999927e-01
3.755808160000000044e+03 1.738699999999999968e-01
3.755906109999999899e+03 1.709600000000000009e-01
3.756004060000000209e+03 1.680500000000000049e-01
3.756102010000000064e+03 1.651400000000000090e-01
3.756199959999999919e+03 1.633699999999999875e-01
3.756297900000000027e+03 1.638199999999999934e-01
3.756395849999999882e+03 1.642599999999999894e-01
3.756493800000000192e+03 1.647099999999999953e-01
3.756591750000000047e+03 1.651499999999999913e-01
3.756689699999999903e+03 1.655999999999999972e-01
3.756787650000000212e+03 1.661600000000000021e-01
3.756885600000000068e+03 1.667599999999999916e-01
3.756983549999999923e+03 1.673499999999999988e-01
3.757081499999999778e+03 1.679499999999999882e-01
3.757179450000000088e+03 1.685500000000000054e-01
3.757277399999999943e+03 1.691699999999999871e-01
3.757375349999999798e+03 1.698999999999999955e-01
3.757473300000000108e+03 1.706300000000000039e-01
3.757571249999999964e+03 1.713600000000000123e-01
3.757669199999999819e+03 1.720899999999999930e-01
3.757767150000000129e+03 1.728200000000000014e-01
3.757865099999999984e+03 1.725899999999999934e-01
3.757963049999999839e+03 1.716999999999999915e-01
3.758060989999999947e+03 1.708000000000000074e-01
3.758158939999999802e+03 1.699100000000000055e-01
3.758256890000000112e+03 1.690200000000000036e-01
3.758354839999999967e+03 1.681300000000000017e-01
3.758452789999999823e+03 1.682500000000000107e-01
3.758550740000000133e+03 1.683600000000000096e-01
3.758648689999999988e+03 1.684799999999999909e-01
3.758746639999999843e+03 1.685899999999999899e-01
3.758844590000000153e+03 1.686999999999999889e-01
3.758942540000000008e+03 1.683000000000000052e-01
3.759040489999999863e+03 1.671900000000000053e-01
3.759138440000000173e+03 1.660800000000000054e-01
3.759236390000000029e+03 1.649700000000000055e-01
3.759334339999999884e+03 1.638600000000000056e-01
3.759432290000000194e+03 1.627500000000000058e-01
3.759530240000000049e+03 1.626700000000000090e-01
3.759628189999999904e+03 1.638900000000000079e-01
3.759726140000000214e+03 1.651100000000000068e-01
3.759824079999999867e+03 1.663300000000000056e-01
3.759922030000000177e+03 1.675399999999999945e-01
3.760019980000000032e+03 1.687599999999999933e-01
3.760117929999999888e+03 1.663600000000000079e-01
3.760215880000000197e+03 1.633699999999999875e-01
3.760313830000000053e+03 1.603799999999999948e-01
3.760411779999999908e+03 1.573900000000000021e-01
3.760509730000000218e+03 1.544000000000000095e-01
3.760607680000000073e+03 1.514099999999999890e-01
3.760705629999999928e+03 1.512699999999999878e-01
3.760803579999999783e+03 1.515299999999999980e-01
3.760901530000000093e+03 1.517799999999999983e-01
3.760999479999999949e+03 1.520400000000000085e-01
3.761097429999999804e+03 1.522999999999999909e-01
3.761195380000000114e+03 1.525499999999999912e-01
3.761293329999999969e+03 1.545700000000000129e-01
3.761391279999999824e+03 1.567999999999999949e-01
3.761489230000000134e+03 1.590199999999999947e-01
3.761587169999999787e+03 1.612500000000000044e-01
3.761685120000000097e+03 1.634700000000000042e-01
3.761783069999999952e+03 1.656999999999999862e-01
3.761881019999999808e+03 1.647000000000000131e-01
3.761978970000000118e+03 1.633999999999999897e-01
3.762076919999999973e+03 1.620999999999999941e-01
3.762174869999999828e+03 1.608100000000000085e-01
3.762272820000000138e+03 1.595100000000000129e-01
3.762370769999999993e+03 1.582099999999999895e-01
3.762468719999999848e+03 1.591400000000000037e-01
3.762566670000000158e+03 1.602300000000000113e-01
3.762664620000000014e+03 1.613199999999999912e-01
3.762762569999999869e+03 1.624099999999999988e-01
3.762860520000000179e+03 1.635000000000000064e-01
3.762958470000000034e+03 1.645999999999999963e-01
3.763056419999999889e+03 1.616499999999999881e-01
3.763154370000000199e+03 1.584899999999999920e-01
3.763252320000000054e+03 1.553299999999999959e-01
3.763350260000000162e+03 1.521699999999999997e-01
3.763448210000000017e+03 1.490200000000000136e-01
3.763546159999999873e+03 1.458599999999999897e-01
3.763644110000000182e+03 1.490900000000000003e-01
3.763742060000000038e+03 1.525299999999999989e-01
3.763840009999999893e+03 1.559699999999999975e-01
3.763937960000000203e+03 1.594099999999999961e-01
3.764035910000000058e+03 1.628499999999999948e-01
3.764133859999999913e+03 1.662899999999999934e-01
3.764231810000000223e+03 1.640800000000000036e-01
3.764329760000000078e+03 1.617899999999999894e-01
3.764427709999999934e+03 1.595100000000000129e-01
3.764525659999999789e+03 1.572300000000000086e-01
3.764623610000000099e+03 1.549399999999999944e-01
3.764721559999999954e+03 1.526599999999999902e-01
3.764819509999999809e+03 1.526200000000000057e-01
3.764917460000000119e+03 1.540300000000000002e-01
3.765015409999999974e+03 1.554399999999999948e-01
3.765113350000000082e+03 1.568499999999999894e-01
3.765211299999999937e+03 1.582699999999999940e-01
3.765309249999999793e+03 1.596799999999999886e-01
3.765407200000000103e+03 1.607099999999999917e-01
3.765505149999999958e+03 1.604200000000000070e-01
3.765603099999999813e+03 1.601299999999999946e-01
3.765701050000000123e+03 1.598400000000000098e-01
3.765798999999999978e+03 1.595499999999999974e-01
3.765896949999999833e+03 1.592600000000000127e-01
3.765994900000000143e+03 1.586799999999999877e-01
3.766092849999999999e+03 1.571899999999999964e-01
3.766190799999999854e+03 1.556899999999999951e-01
3.766288750000000164e+03 1.542000000000000037e-01
3.766386700000000019e+03 1.527100000000000124e-01
3.766484649999999874e+03 1.512199999999999933e-01
3.766582600000000184e+03 1.497199999999999920e-01
3.766680550000000039e+03 1.514900000000000135e-01
3.766778499999999894e+03 1.570300000000000029e-01
3.766876450000000204e+03 1.625699999999999923e-01
3.766974389999999858e+03 1.681100000000000094e-01
3.767072340000000167e+03 1.736499999999999988e-01
3.767170290000000023e+03 1.791899999999999882e-01
3.767268239999999878e+03 1.807999999999999885e-01
3.767366190000000188e+03 1.781600000000000128e-01
3.767464140000000043e+03 1.755200000000000093e-01
3.767562089999999898e+03 1.728699999999999959e-01
3.767660040000000208e+03 1.702299999999999924e-01
3.767757990000000063e+03 1.675899999999999890e-01
3.767855939999999919e+03 1.652200000000000057e-01
3.767953889999999774e+03 1.652099999999999957e-01
3.768051840000000084e+03 1.652000000000000135e-01
3.768149789999999939e+03 1.651900000000000035e-01
3.768247739999999794e+03 1.651799999999999935e-01
3.768345690000000104e+03 1.651700000000000113e-01
3.768443639999999959e+03 1.651600000000000013e-01
3.768541589999999815e+03 1.657700000000000007e-01
3.768639540000000125e+03 1.676799999999999957e-01
3.768737479999999778e+03 1.696000000000000008e-01
3.768835430000000088e+03 1.715099999999999958e-01
3.768933379999999943e+03 1.734199999999999908e-01
3.769031329999999798e+03 1.753300000000000136e-01
3.769129280000000108e+03 1.772499999999999909e-01
3.769227229999999963e+03 1.759199999999999930e-01
3.769325179999999818e+03 1.743899999999999895e-01
3.769423130000000128e+03 1.728600000000000136e-01
3.769521079999999984e+03 1.713300000000000101e-01
3.769619029999999839e+03 1.698000000000000065e-01
3.769716980000000149e+03 1.682599999999999929e-01
3.769814930000000004e+03 1.671100000000000085e-01
3.769912879999999859e+03 1.679200000000000137e-01
3.770010830000000169e+03 1.687299999999999911e-01
3.770108780000000024e+03 1.695399999999999963e-01
3.770206729999999880e+03 1.703500000000000014e-01
3.770304680000000189e+03 1.711499999999999966e-01
3.770402630000000045e+03 1.719600000000000017e-01
3.770500570000000153e+03 1.717400000000000038e-01
3.770598520000000008e+03 1.712200000000000111e-01
3.770696469999999863e+03 1.706999999999999906e-01
3.770794420000000173e+03 1.701799999999999979e-01
3.770892370000000028e+03 1.696600000000000052e-01
3.770990319999999883e+03 1.691400000000000126e-01
3.771088270000000193e+03 1.686300000000000021e-01
3.771186220000000048e+03 1.692700000000000038e-01
3.771284169999999904e+03 1.699100000000000055e-01
3.771382120000000214e+03 1.705599999999999894e-01
3.771480070000000069e+03 1.712100000000000011e-01
3.771578019999999924e+03 1.718500000000000028e-01
3.771675969999999779e+03 1.724999999999999867e-01
3.771773920000000089e+03 1.731300000000000061e-01
3.771871869999999944e+03 1.737200000000000133e-01
3.771969819999999800e+03 1.743200000000000027e-01
3.772067770000000110e+03 1.749100000000000099e-01
3.772165719999999965e+03 1.754999999999999893e-01
3.772263660000000073e+03 1.761000000000000065e-01
3.772361609999999928e+03 1.766900000000000137e-01
3.772459559999999783e+03 1.762600000000000000e-01
3.772557510000000093e+03 1.745299999999999907e-01
3.772655459999999948e+03 1.728099999999999914e-01
3.772753409999999803e+03 1.710800000000000098e-01
3.772851360000000113e+03 1.693500000000000005e-01
3.772949309999999969e+03 1.676199999999999912e-01
3.773047259999999824e+03 1.658999999999999919e-01
3.773145210000000134e+03 1.680800000000000072e-01
3.773243159999999989e+03 1.722899999999999987e-01
3.773341109999999844e+03 1.764900000000000080e-01
3.773439060000000154e+03 1.806899999999999895e-01
3.773537010000000009e+03 1.848899999999999988e-01
3.773634959999999865e+03 1.890999999999999903e-01
3.773732910000000174e+03 1.932999999999999996e-01
3.773830860000000030e+03 1.917500000000000038e-01
3.773928809999999885e+03 1.894200000000000050e-01
3.774026749999999993e+03 1.870999999999999885e-01
3.774124699999999848e+03 1.847699999999999898e-01
3.774222650000000158e+03 1.824399999999999911e-01
3.774320600000000013e+03 1.801200000000000023e-01
3.774418549999999868e+03 1.781500000000000028e-01
3.774516500000000178e+03 1.793800000000000117e-01
3.774614450000000033e+03 1.806099999999999928e-01
3.774712399999999889e+03 1.818400000000000016e-01
3.774810350000000199e+03 1.830700000000000105e-01
3.774908300000000054e+03 1.842999999999999916e-01
3.775006249999999909e+03 1.855199999999999905e-01
3.775104200000000219e+03 1.867499999999999993e-01
3.775202150000000074e+03 1.874300000000000133e-01
3.775300099999999929e+03 1.880600000000000049e-01
3.775398049999999785e+03 1.886899999999999966e-01
3.775496000000000095e+03 1.893199999999999883e-01
3.775593949999999950e+03 1.899500000000000077e-01
3.775691899999999805e+03 1.905799999999999994e-01
3.775789839999999913e+03 1.912099999999999911e-01
3.775887790000000223e+03 1.917399999999999938e-01
3.775985740000000078e+03 1.922200000000000020e-01
3.776083689999999933e+03 1.927099999999999924e-01
3.776181639999999788e+03 1.931900000000000006e-01
3.776279590000000098e+03 1.936799999999999911e-01
3.776377539999999954e+03 1.941599999999999993e-01
3.776475489999999809e+03 1.946499999999999897e-01
3.776573440000000119e+03 1.929099999999999981e-01
3.776671389999999974e+03 1.910900000000000098e-01
3.776769339999999829e+03 1.892600000000000116e-01
3.776867290000000139e+03 1.874399999999999955e-01
3.776965239999999994e+03 1.856200000000000072e-01
3.777063189999999850e+03 1.837999999999999912e-01
3.777161140000000159e+03 1.819800000000000029e-01
3.777259090000000015e+03 1.820199999999999874e-01
3.777357039999999870e+03 1.825600000000000001e-01
3.777454990000000180e+03 1.831099999999999950e-01
3.777552929999999833e+03 1.836500000000000077e-01
3.777650880000000143e+03 1.841899999999999926e-01
3.777748829999999998e+03 1.847399999999999876e-01
3.777846779999999853e+03 1.852800000000000002e-01
3.777944730000000163e+03 1.848299999999999943e-01
3.778042680000000018e+03 1.837300000000000044e-01
3.778140629999999874e+03 1.826299999999999868e-01
3.778238580000000184e+03 1.815400000000000069e-01
3.778336530000000039e+03 1.804399999999999893e-01
3.778434479999999894e+03 1.793399999999999994e-01
3.778532430000000204e+03 1.782499999999999918e-01
3.778630380000000059e+03 1.793700000000000017e-01
3.778728329999999914e+03 1.834500000000000020e-01
3.778826280000000224e+03 1.875300000000000022e-01
3.778924230000000080e+03 1.915999999999999925e-01
3.779022179999999935e+03 1.956799999999999928e-01
3.779120129999999790e+03 1.997599999999999931e-01
3.779218080000000100e+03 2.038399999999999934e-01
3.779316029999999955e+03 2.063200000000000034e-01
3.779413970000000063e+03 2.040500000000000091e-01
3.779511919999999918e+03 2.017799999999999871e-01
3.779609869999999773e+03 1.995099999999999929e-01
3.779707820000000083e+03 1.972299999999999887e-01
3.779805769999999939e+03 1.949599999999999944e-01
3.779903719999999794e+03 1.926900000000000002e-01
3.780001670000000104e+03 1.904200000000000059e-01
3.780099619999999959e+03 1.901200000000000112e-01
3.780197569999999814e+03 1.907699999999999951e-01
3.780295520000000124e+03 1.914200000000000068e-01
3.780393469999999979e+03 1.920600000000000085e-01
3.780491419999999835e+03 1.927099999999999924e-01
3.780589370000000145e+03 1.933600000000000041e-01
3.780687320000000000e+03 1.940099999999999880e-01
3.780785269999999855e+03 1.952399999999999969e-01
3.780883220000000165e+03 1.970699999999999952e-01
3.780981170000000020e+03 1.988900000000000112e-01
3.781079119999999875e+03 2.007099999999999995e-01
3.781177059999999983e+03 2.025299999999999878e-01
3.781275009999999838e+03 2.043500000000000039e-01
3.781372960000000148e+03 2.061699999999999922e-01
3.781470910000000003e+03 2.079999999999999905e-01
3.781568859999999859e+03 2.044600000000000029e-01
3.781666810000000169e+03 2.004400000000000071e-01
3.781764760000000024e+03 1.964299999999999935e-01
3.781862709999999879e+03 1.924200000000000077e-01
3.781960660000000189e+03 1.884000000000000119e-01
3.782058610000000044e+03 1.843899999999999983e-01
3.782156559999999899e+03 1.803700000000000025e-01
3.782254510000000209e+03 1.801300000000000123e-01
3.782352460000000065e+03 1.812199999999999922e-01
3.782450409999999920e+03 1.823099999999999998e-01
3.782548359999999775e+03 1.834000000000000075e-01
3.782646310000000085e+03 1.844800000000000051e-01
3.782744259999999940e+03 1.855700000000000127e-01
3.782842209999999795e+03 1.866599999999999926e-01
3.782940149999999903e+03 1.876299999999999912e-01
3.783038100000000213e+03 1.879899999999999904e-01
3.783136050000000068e+03 1.883400000000000074e-01
3.783233999999999924e+03 1.887000000000000066e-01
3.783331949999999779e+03 1.890600000000000058e-01
3.783429900000000089e+03 1.894200000000000050e-01
3.783527849999999944e+03 1.897800000000000042e-01
3.783625799999999799e+03 1.901400000000000035e-01
3.783723750000000109e+03 1.899500000000000077e-01
3.783821699999999964e+03 1.893600000000000005e-01
3.783919649999999820e+03 1.887800000000000034e-01
3.784017600000000130e+03 1.881899999999999962e-01
3.784115549999999985e+03 1.876099999999999990e-01
3.784213499999999840e+03 1.870300000000000018e-01
3.784311450000000150e+03 1.864399999999999946e-01
3.784409400000000005e+03 1.858799999999999897e-01
3.784507349999999860e+03 1.879800000000000082e-01
3.784605300000000170e+03 1.900799999999999990e-01
3.784703239999999823e+03 1.921700000000000075e-01
3.784801190000000133e+03 1.942699999999999982e-01
3.784899139999999989e+03 1.963699999999999890e-01
3.784997089999999844e+03 1.984700000000000075e-01
3.785095040000000154e+03 2.005699999999999983e-01
3.785192990000000009e+03 2.006900000000000073e-01
3.785290939999999864e+03 1.981999999999999873e-01
3.785388890000000174e+03 1.957099999999999951e-01
3.785486840000000029e+03 1.932200000000000029e-01
3.785584789999999884e+03 1.907200000000000006e-01
3.785682740000000194e+03 1.882300000000000084e-01
3.785780690000000050e+03 1.857399999999999884e-01
3.785878639999999905e+03 1.832499999999999962e-01
3.785976590000000215e+03 1.826699999999999990e-01
3.786074540000000070e+03 1.831899999999999917e-01
3.786172489999999925e+03 1.837199999999999944e-01
3.786270439999999780e+03 1.842399999999999871e-01
3.786368390000000090e+03 1.847600000000000076e-01
3.786466330000000198e+03 1.852800000000000002e-01
3.786564280000000053e+03 1.858100000000000029e-01
3.786662229999999909e+03 1.863299999999999956e-01
3.786760180000000219e+03 1.873400000000000065e-01
3.786858130000000074e+03 1.884099999999999941e-01
3.786956079999999929e+03 1.894899999999999918e-01
3.787054029999999784e+03 1.905600000000000072e-01
3.787151980000000094e+03 1.916400000000000048e-01
3.787249929999999949e+03 1.927099999999999924e-01
3.787347879999999805e+03 1.937899999999999900e-01
3.787445830000000115e+03 1.945000000000000062e-01
3.787543779999999970e+03 1.938600000000000045e-01
3.787641729999999825e+03 1.931700000000000084e-01
3.787739680000000135e+03 1.924800000000000122e-01
3.787837629999999990e+03 1.917899999999999883e-01
3.787935579999999845e+03 1.910999999999999921e-01
3.788033530000000155e+03 1.904099999999999959e-01
3.788131480000000010e+03 1.897199999999999998e-01
3.788229420000000118e+03 1.888400000000000079e-01
3.788327369999999974e+03 1.875799999999999967e-01
3.788425319999999829e+03 1.863299999999999956e-01
3.788523270000000139e+03 1.850700000000000123e-01
3.788621219999999994e+03 1.838100000000000012e-01
3.788719169999999849e+03 1.825499999999999901e-01
3.788817120000000159e+03 1.812900000000000067e-01
3.788915070000000014e+03 1.800299999999999956e-01
3.789013019999999869e+03 1.795700000000000074e-01
3.789110970000000179e+03 1.805900000000000005e-01
3.789208920000000035e+03 1.816099999999999937e-01
3.789306869999999890e+03 1.826299999999999868e-01
3.789404820000000200e+03 1.836500000000000077e-01
3.789502770000000055e+03 1.846700000000000008e-01
3.789600719999999910e+03 1.856899999999999940e-01
3.789698670000000220e+03 1.867099999999999871e-01
3.789796620000000075e+03 1.876800000000000135e-01
3.789894569999999931e+03 1.885699999999999876e-01
3.789992519999999786e+03 1.894500000000000073e-01
3.790090459999999894e+03 1.903400000000000092e-01
3.790188410000000204e+03 1.912200000000000011e-01
3.790286360000000059e+03 1.921100000000000030e-01
3.790384309999999914e+03 1.929899999999999949e-01
3.790482260000000224e+03 1.938799999999999968e-01
3.790580210000000079e+03 1.943600000000000050e-01
3.790678159999999934e+03 1.942300000000000137e-01
3.790776109999999790e+03 1.940900000000000125e-01
3.790874060000000100e+03 1.939599999999999935e-01
3.790972009999999955e+03 1.938300000000000023e-01
3.791069959999999810e+03 1.937000000000000111e-01
3.791167910000000120e+03 1.935600000000000098e-01
3.791265859999999975e+03 1.934299999999999908e-01
3.791363809999999830e+03 1.931900000000000006e-01
3.791461760000000140e+03 1.928100000000000092e-01
3.791559709999999995e+03 1.924200000000000077e-01
3.791657659999999851e+03 1.920399999999999885e-01
3.791755610000000161e+03 1.916499999999999870e-01
3.791853549999999814e+03 1.912600000000000133e-01
3.791951500000000124e+03 1.908799999999999941e-01
3.792049449999999979e+03 1.904899999999999927e-01
3.792147399999999834e+03 1.901899999999999979e-01
3.792245350000000144e+03 1.898700000000000110e-01
3.792343299999999999e+03 1.895499999999999963e-01
3.792441249999999854e+03 1.892300000000000093e-01
3.792539200000000164e+03 1.889099999999999946e-01
3.792637150000000020e+03 1.885900000000000076e-01
3.792735099999999875e+03 1.882699999999999929e-01
3.792833050000000185e+03 1.879500000000000060e-01
3.792931000000000040e+03 1.876500000000000112e-01
3.793028949999999895e+03 1.876200000000000090e-01
3.793126900000000205e+03 1.875799999999999967e-01
3.793224850000000060e+03 1.875499999999999945e-01
3.793322799999999916e+03 1.875100000000000100e-01
3.793420750000000226e+03 1.874800000000000078e-01
3.793518700000000081e+03 1.874500000000000055e-01
3.793616640000000189e+03 1.874099999999999933e-01
3.793714590000000044e+03 1.871700000000000030e-01
3.793812539999999899e+03 1.849300000000000110e-01
3.793910490000000209e+03 1.826800000000000090e-01
3.794008440000000064e+03 1.804399999999999893e-01
3.794106389999999919e+03 1.781899999999999873e-01
3.794204339999999775e+03 1.759499999999999953e-01
3.794302290000000085e+03 1.736999999999999933e-01
3.794400239999999940e+03 1.714600000000000013e-01
3.794498189999999795e+03 1.692099999999999993e-01
3.794596140000000105e+03 1.705200000000000049e-01
3.794694089999999960e+03 1.732200000000000129e-01
3.794792039999999815e+03 1.759199999999999930e-01
3.794889990000000125e+03 1.786300000000000110e-01
3.794987939999999981e+03 1.813299999999999912e-01
3.795085889999999836e+03 1.840299999999999991e-01
3.795183840000000146e+03 1.867300000000000071e-01
3.795281790000000001e+03 1.894299999999999873e-01
3.795379730000000109e+03 1.906299999999999939e-01
3.795477679999999964e+03 1.889599999999999891e-01
3.795575629999999819e+03 1.872800000000000020e-01
3.795673580000000129e+03 1.855999999999999872e-01
3.795771529999999984e+03 1.839300000000000102e-01
3.795869479999999839e+03 1.822499999999999953e-01
3.795967430000000149e+03 1.805700000000000083e-01
3.796065380000000005e+03 1.789000000000000035e-01
3.796163329999999860e+03 1.772199999999999886e-01
3.796261280000000170e+03 1.775799999999999879e-01
3.796359230000000025e+03 1.780100000000000016e-01
3.796457179999999880e+03 1.784399999999999875e-01
3.796555130000000190e+03 1.788700000000000012e-01
3.796653080000000045e+03 1.792999999999999872e-01
3.796751029999999901e+03 1.797300000000000009e-01
3.796848980000000211e+03 1.801699999999999968e-01
3.796946930000000066e+03 1.806000000000000105e-01
3.797044879999999921e+03 1.798599999999999921e-01
3.797142820000000029e+03 1.791099999999999914e-01
3.797240769999999884e+03 1.783599999999999908e-01
3.797338720000000194e+03 1.776099999999999901e-01
3.797436670000000049e+03 1.768699999999999994e-01
3.797534619999999904e+03 1.761199999999999988e-01
3.797632570000000214e+03 1.753699999999999981e-01
3.797730520000000070e+03 1.746199999999999974e-01
3.797828469999999925e+03 1.743399999999999950e-01
3.797926419999999780e+03 1.757100000000000051e-01
3.798024370000000090e+03 1.770799999999999874e-01
3.798122319999999945e+03 1.784499999999999975e-01
3.798220269999999800e+03 1.798299999999999899e-01
3.798318220000000110e+03 1.812000000000000000e-01
3.798416169999999966e+03 1.825700000000000101e-01
3.798514119999999821e+03 1.839399999999999924e-01
3.798612070000000131e+03 1.853100000000000025e-01
3.798710019999999986e+03 1.846200000000000063e-01
3.798807969999999841e+03 1.835499999999999909e-01
3.798905909999999949e+03 1.824800000000000033e-01
3.799003859999999804e+03 1.814099999999999879e-01
3.799101810000000114e+03 1.803400000000000003e-01
3.799199759999999969e+03 1.792799999999999949e-01
3.799297709999999825e+03 1.782100000000000073e-01
3.799395660000000134e+03 1.771399999999999919e-01
3.799493609999999990e+03 1.768299999999999872e-01
3.799591559999999845e+03 1.773899999999999921e-01
3.799689510000000155e+03 1.779499999999999971e-01
3.799787460000000010e+03 1.784999999999999920e-01
3.799885409999999865e+03 1.790599999999999969e-01
3.799983360000000175e+03 1.796200000000000019e-01
3.800081310000000030e+03 1.801699999999999968e-01
3.800179259999999886e+03 1.807300000000000018e-01
3.800277210000000196e+03 1.812900000000000067e-01
3.800375160000000051e+03 1.806500000000000050e-01
3.800473109999999906e+03 1.794999999999999929e-01
3.800571060000000216e+03 1.783399999999999985e-01
3.800669010000000071e+03 1.771800000000000042e-01
3.800766950000000179e+03 1.760200000000000098e-01
3.800864900000000034e+03 1.748699999999999977e-01
3.800962849999999889e+03 1.737100000000000033e-01
3.801060800000000199e+03 1.725500000000000089e-01
3.801158750000000055e+03 1.719999999999999862e-01
3.801256699999999910e+03 1.735399999999999998e-01
3.801354650000000220e+03 1.751399999999999901e-01
3.801452600000000075e+03 1.767499999999999905e-01
3.801550549999999930e+03 1.783500000000000085e-01
3.801648499999999785e+03 1.799499999999999988e-01
3.801746450000000095e+03 1.815599999999999992e-01
3.801844399999999951e+03 1.831599999999999895e-01
3.801942349999999806e+03 1.847600000000000076e-01
3.802040300000000116e+03 1.856099999999999972e-01
3.802138249999999971e+03 1.858299999999999952e-01
3.802236199999999826e+03 1.860400000000000109e-01
3.802334150000000136e+03 1.862600000000000089e-01
3.802432099999999991e+03 1.864800000000000069e-01
3.802530040000000099e+03 1.867000000000000048e-01
3.802627989999999954e+03 1.869099999999999928e-01
3.802725939999999810e+03 1.871299999999999908e-01
3.802823890000000119e+03 1.873499999999999888e-01
3.802921839999999975e+03 1.860600000000000032e-01
3.803019789999999830e+03 1.843200000000000116e-01
3.803117740000000140e+03 1.825900000000000023e-01
3.803215689999999995e+03 1.808599999999999930e-01
3.803313639999999850e+03 1.791200000000000014e-01
3.803411590000000160e+03 1.773899999999999921e-01
3.803509540000000015e+03 1.756500000000000006e-01
3.803607489999999871e+03 1.739199999999999913e-01
3.803705440000000181e+03 1.721900000000000097e-01
