# Supplementary material for: Resonant inelastic X-ray scattering tools to count 5 f electrons of actinides and probe bond covalency
Source: Nat Commun. 2025 Feb 10;16:1221. doi: 10.1038/s41467-024-54574-7 (PMC11811144; doi:10.1038/s41467-024-54574-7)
Supplement: Supplementary file 3 — Source Data [file 41467_2024_54574_MOESM3_ESM.zip › Data_figures/Data_main_figures/Fig5/5b_[U$^/mathrm{VI}$O$_2$]$^{2+}$ $/mathrm{(5f^0)}$.txt]

# Ein | Intensity
3.719788000000000011e+03 0.000000000000000000e+00
3.719811560000000100e+03 3.549440000000000104e-06
3.719835109999999986e+03 7.098870000000000356e-06
3.719858670000000075e+03 1.064829999999999934e-05
3.719882219999999961e+03 1.419769999999999961e-05
3.719905780000000050e+03 1.774719999999999840e-05
3.719929329999999936e+03 2.129659999999999867e-05
3.719952890000000025e+03 2.484599999999999895e-05
3.719976439999999911e+03 2.839549999999999944e-05
3.720000000000000000e+03 3.194489999999999971e-05
3.720023549999999886e+03 3.549439999999999681e-05
3.720047109999999975e+03 3.904380000000000047e-05
3.720070659999999862e+03 4.259319999999999735e-05
3.720094219999999950e+03 4.614270000000000123e-05
3.720117769999999837e+03 4.969209999999999811e-05
3.720141329999999925e+03 5.324150000000000177e-05
3.720164879999999812e+03 5.679099999999999887e-05
3.720188439999999900e+03 6.034040000000000253e-05
3.720211989999999787e+03 6.388979999999999941e-05
3.720235549999999876e+03 6.743929999999999651e-05
3.720259100000000217e+03 7.098870000000000017e-05
3.720282659999999851e+03 7.453810000000000383e-05
3.720306210000000192e+03 8.198809999999999518e-05
3.720329769999999826e+03 9.584430000000000662e-05
3.720353320000000167e+03 1.096999999999999966e-04
3.720376879999999801e+03 1.235569999999999963e-04
3.720400430000000142e+03 1.374129999999999937e-04
3.720423989999999776e+03 1.512689999999999911e-04
3.720447540000000117e+03 1.651249999999999886e-04
3.720471100000000206e+03 1.789810000000000131e-04
3.720494650000000092e+03 1.928370000000000106e-04
3.720518210000000181e+03 2.066939999999999967e-04
3.720541760000000068e+03 2.205499999999999941e-04
3.720565320000000156e+03 2.344059999999999915e-04
3.720588870000000043e+03 2.482620000000000161e-04
3.720612430000000131e+03 2.621179999999999864e-04
3.720635980000000018e+03 2.759740000000000110e-04
3.720659540000000106e+03 2.898299999999999813e-04
3.720683089999999993e+03 3.036870000000000216e-04
3.720706650000000081e+03 3.175429999999999919e-04
3.720730199999999968e+03 3.313990000000000165e-04
3.720753760000000057e+03 3.452549999999999868e-04
3.720777309999999943e+03 3.591110000000000114e-04
3.720800870000000032e+03 3.771490000000000172e-04
3.720824419999999918e+03 4.019410000000000062e-04
3.720847980000000007e+03 4.267019999999999949e-04
3.720871529999999893e+03 4.514620000000000221e-04
3.720895089999999982e+03 4.762219999999999951e-04
3.720918650000000071e+03 4.950599999999999662e-04
3.720942199999999957e+03 5.158100000000000098e-04
3.720965760000000046e+03 5.365600000000000534e-04
3.720989309999999932e+03 5.573089999999999728e-04
3.721012870000000021e+03 5.881260000000000134e-04
3.721036419999999907e+03 6.258709999999999577e-04
3.721059979999999996e+03 6.636160000000000106e-04
3.721083529999999882e+03 7.013609999999999550e-04
3.721107089999999971e+03 7.391060000000000078e-04
3.721130639999999858e+03 7.798969999999999904e-04
3.721154199999999946e+03 8.211180000000000215e-04
3.721177749999999833e+03 8.623399999999999599e-04
3.721201309999999921e+03 9.035609999999999909e-04
3.721224859999999808e+03 9.308650000000000127e-04
3.721248419999999896e+03 9.419040000000000268e-04
3.721271969999999783e+03 9.529430000000000409e-04
3.721295529999999872e+03 9.639819999999999466e-04
3.721319080000000213e+03 9.761389999999999997e-04
3.721342639999999847e+03 1.000000000000000021e-03
3.721366190000000188e+03 1.030000000000000100e-03
3.721389749999999822e+03 1.049999999999999935e-03
3.721413300000000163e+03 1.080000000000000014e-03
3.721436859999999797e+03 1.090000000000000040e-03
3.721460410000000138e+03 1.090000000000000040e-03
3.721483970000000227e+03 1.090000000000000040e-03
3.721507520000000113e+03 1.090000000000000040e-03
3.721531080000000202e+03 1.090000000000000040e-03
3.721554630000000088e+03 1.110000000000000092e-03
3.721578190000000177e+03 1.119999999999999902e-03
3.721601740000000063e+03 1.139999999999999954e-03
3.721625300000000152e+03 1.149999999999999981e-03
3.721648850000000039e+03 1.229999999999999974e-03
3.721672410000000127e+03 1.319999999999999993e-03
3.721695960000000014e+03 1.410000000000000012e-03
3.721719520000000102e+03 1.500000000000000031e-03
3.721743069999999989e+03 1.569999999999999998e-03
3.721766630000000077e+03 1.610000000000000103e-03
3.721790179999999964e+03 1.649999999999999991e-03
3.721813740000000053e+03 1.690000000000000096e-03
3.721837289999999939e+03 1.719999999999999958e-03
3.721860850000000028e+03 1.850000000000000082e-03
3.721884399999999914e+03 1.979999999999999989e-03
3.721907960000000003e+03 2.109999999999999896e-03
3.721931509999999889e+03 2.239999999999999804e-03
3.721955069999999978e+03 2.269999999999999882e-03
3.721978630000000067e+03 2.269999999999999882e-03
3.722002179999999953e+03 2.259999999999999856e-03
3.722025740000000042e+03 2.259999999999999856e-03
3.722049289999999928e+03 2.239999999999999804e-03
3.722072850000000017e+03 2.200000000000000133e-03
3.722096399999999903e+03 2.150000000000000001e-03
3.722119959999999992e+03 2.109999999999999896e-03
3.722143509999999878e+03 2.069999999999999792e-03
3.722167069999999967e+03 2.060000000000000199e-03
3.722190619999999853e+03 2.069999999999999792e-03
3.722214179999999942e+03 2.079999999999999818e-03
3.722237729999999829e+03 2.079999999999999818e-03
3.722261289999999917e+03 2.139999999999999975e-03
3.722284839999999804e+03 2.279999999999999909e-03
3.722308399999999892e+03 2.419999999999999842e-03
3.722331949999999779e+03 2.560000000000000209e-03
3.722355509999999867e+03 2.700000000000000143e-03
3.722379060000000209e+03 2.619999999999999933e-03
3.722402619999999843e+03 2.530000000000000131e-03
3.722426170000000184e+03 2.439999999999999895e-03
3.722449729999999818e+03 2.350000000000000092e-03
3.722473280000000159e+03 2.419999999999999842e-03
3.722496839999999793e+03 2.599999999999999881e-03
3.722520390000000134e+03 2.779999999999999919e-03
3.722543950000000223e+03 2.969999999999999984e-03
3.722567500000000109e+03 3.139999999999999996e-03
3.722591060000000198e+03 3.239999999999999825e-03
3.722614610000000084e+03 3.340000000000000087e-03
3.722638170000000173e+03 3.439999999999999915e-03
3.722661720000000059e+03 3.540000000000000178e-03
3.722685280000000148e+03 3.599999999999999901e-03
3.722708830000000034e+03 3.629999999999999980e-03
3.722732390000000123e+03 3.670000000000000085e-03
3.722755940000000010e+03 3.710000000000000190e-03
3.722779500000000098e+03 3.769999999999999914e-03
3.722803049999999985e+03 3.880000000000000202e-03
3.722826610000000073e+03 3.989999999999999623e-03
3.722850159999999960e+03 4.100000000000000346e-03
3.722873720000000048e+03 4.210000000000000200e-03
3.722897269999999935e+03 4.400000000000000265e-03
3.722920830000000024e+03 4.599999999999999922e-03
3.722944379999999910e+03 4.799999999999999580e-03
3.722967939999999999e+03 5.000000000000000104e-03
3.722991489999999885e+03 5.009999999999999697e-03
3.723015049999999974e+03 4.830000000000000092e-03
3.723038599999999860e+03 4.649999999999999620e-03
3.723062159999999949e+03 4.470000000000000015e-03
3.723085720000000038e+03 4.309999999999999595e-03
3.723109269999999924e+03 4.550000000000000225e-03
3.723132830000000013e+03 4.789999999999999987e-03
3.723156379999999899e+03 5.029999999999999749e-03
3.723179939999999988e+03 5.259999999999999919e-03
3.723203489999999874e+03 5.539999999999999786e-03
3.723227049999999963e+03 5.850000000000000165e-03
3.723250599999999849e+03 6.170000000000000137e-03
3.723274159999999938e+03 6.490000000000000109e-03
3.723297709999999825e+03 6.749999999999999924e-03
3.723321269999999913e+03 6.919999999999999936e-03
3.723344819999999800e+03 7.089999999999999948e-03
3.723368379999999888e+03 7.259999999999999960e-03
3.723391929999999775e+03 7.429999999999999973e-03
3.723415489999999863e+03 7.519999999999999775e-03
3.723439040000000205e+03 7.599999999999999985e-03
3.723462599999999838e+03 7.689999999999999787e-03
3.723486150000000180e+03 7.779999999999999589e-03
3.723509709999999814e+03 7.889999999999999444e-03
3.723533260000000155e+03 8.009999999999999759e-03
3.723556819999999789e+03 8.130000000000000074e-03
3.723580370000000130e+03 8.250000000000000389e-03
3.723603930000000219e+03 8.359999999999999376e-03
3.723627480000000105e+03 8.770000000000000018e-03
3.723651040000000194e+03 9.190000000000000252e-03
3.723674590000000080e+03 9.610000000000000486e-03
3.723698150000000169e+03 1.003000000000000072e-02
3.723721700000000055e+03 1.026999999999999962e-02
3.723745260000000144e+03 1.039999999999999952e-02
3.723768810000000030e+03 1.051999999999999984e-02
3.723792370000000119e+03 1.064000000000000015e-02
3.723815920000000006e+03 1.081000000000000016e-02
3.723839480000000094e+03 1.116999999999999937e-02
3.723863029999999981e+03 1.153000000000000032e-02
3.723886590000000069e+03 1.188999999999999953e-02
3.723910139999999956e+03 1.225000000000000047e-02
3.723933700000000044e+03 1.261999999999999927e-02
3.723957249999999931e+03 1.298000000000000022e-02
3.723980810000000019e+03 1.332999999999999984e-02
3.724004359999999906e+03 1.367999999999999945e-02
3.724027919999999995e+03 1.413999999999999979e-02
3.724051469999999881e+03 1.485000000000000035e-02
3.724075029999999970e+03 1.555999999999999918e-02
3.724098579999999856e+03 1.626000000000000015e-02
3.724122139999999945e+03 1.696999999999999897e-02
3.724145689999999831e+03 1.734000000000000125e-02
3.724169249999999920e+03 1.767000000000000168e-02
3.724192810000000009e+03 1.799999999999999864e-02
3.724216359999999895e+03 1.831999999999999948e-02
3.724239919999999984e+03 1.885999999999999829e-02
3.724263469999999870e+03 1.960999999999999896e-02
3.724287029999999959e+03 2.035999999999999963e-02
3.724310579999999845e+03 2.110000000000000070e-02
3.724334139999999934e+03 2.188999999999999974e-02
3.724357689999999820e+03 2.276999999999999857e-02
3.724381249999999909e+03 2.364000000000000129e-02
3.724404799999999796e+03 2.452000000000000013e-02
3.724428359999999884e+03 2.538999999999999937e-02
3.724451910000000225e+03 2.641999999999999904e-02
3.724475469999999859e+03 2.750000000000000014e-02
3.724499020000000201e+03 2.859000000000000083e-02
3.724522579999999834e+03 2.968000000000000152e-02
3.724546130000000176e+03 3.076999999999999874e-02
3.724569689999999810e+03 3.193000000000000005e-02
3.724593240000000151e+03 3.309000000000000136e-02
3.724616799999999785e+03 3.425000000000000266e-02
3.724640350000000126e+03 3.540999999999999703e-02
3.724663910000000214e+03 3.674999999999999795e-02
3.724687460000000101e+03 3.812000000000000111e-02
3.724711020000000190e+03 3.948999999999999733e-02
3.724734570000000076e+03 4.086000000000000049e-02
3.724758130000000165e+03 4.250000000000000305e-02
3.724781680000000051e+03 4.445999999999999952e-02
3.724805240000000140e+03 4.642000000000000293e-02
3.724828790000000026e+03 4.837999999999999939e-02
3.724852350000000115e+03 5.034999999999999892e-02
3.724875900000000001e+03 5.247999999999999887e-02
3.724899460000000090e+03 5.460000000000000270e-02
3.724923009999999977e+03 5.671999999999999958e-02
3.724946570000000065e+03 5.884000000000000341e-02
3.724970119999999952e+03 6.142000000000000237e-02
3.724993680000000040e+03 6.428999999999999992e-02
3.725017229999999927e+03 6.715000000000000135e-02
3.725040790000000015e+03 7.001999999999999891e-02
3.725064339999999902e+03 7.294000000000000483e-02
3.725087899999999991e+03 7.646999999999999631e-02
3.725111449999999877e+03 7.999000000000000554e-02
3.725135009999999966e+03 8.351000000000000090e-02
3.725158559999999852e+03 8.702999999999999625e-02
3.725182119999999941e+03 9.093999999999999306e-02
3.725205669999999827e+03 9.493000000000000049e-02
3.725229229999999916e+03 9.891999999999999404e-02
3.725252779999999802e+03 1.029100000000000015e-01
3.725276339999999891e+03 1.076099999999999973e-01
3.725299899999999980e+03 1.144300000000000039e-01
3.725323449999999866e+03 1.212499999999999967e-01
3.725347009999999955e+03 1.280699999999999894e-01
3.725370559999999841e+03 1.348900000000000099e-01
3.725394119999999930e+03 1.417200000000000126e-01
3.725417669999999816e+03 1.485499999999999876e-01
3.725441229999999905e+03 1.553799999999999903e-01
3.725464779999999791e+03 1.622099999999999931e-01
3.725488339999999880e+03 1.702599999999999947e-01
3.725511890000000221e+03 1.790700000000000069e-01
3.725535449999999855e+03 1.878700000000000092e-01
3.725559000000000196e+03 1.966799999999999937e-01
3.725582559999999830e+03 2.055800000000000127e-01
3.725606110000000172e+03 2.174099999999999921e-01
3.725629669999999805e+03 2.295999999999999985e-01
3.725653220000000147e+03 2.417900000000000049e-01
3.725676779999999781e+03 2.539799999999999836e-01
3.725700330000000122e+03 2.703699999999999992e-01
3.725723890000000210e+03 2.890099999999999891e-01
3.725747440000000097e+03 3.076499999999999790e-01
3.725771000000000186e+03 3.262900000000000245e-01
3.725794550000000072e+03 3.444200000000000039e-01
3.725818110000000161e+03 3.605800000000000116e-01
3.725841660000000047e+03 3.767499999999999738e-01
3.725865220000000136e+03 3.929199999999999915e-01
3.725888770000000022e+03 4.090900000000000092e-01
3.725912330000000111e+03 4.317500000000000226e-01
3.725935879999999997e+03 4.559699999999999864e-01
3.725959440000000086e+03 4.801900000000000057e-01
3.725982989999999972e+03 5.044199999999999795e-01
3.726006550000000061e+03 5.282700000000000173e-01
3.726030099999999948e+03 5.522000000000000242e-01
3.726053660000000036e+03 5.761300000000000310e-01
3.726077209999999923e+03 6.000600000000000378e-01
3.726100770000000011e+03 6.239900000000000446e-01
3.726124319999999898e+03 6.497000000000000552e-01
3.726147879999999986e+03 6.753700000000000259e-01
3.726171429999999873e+03 7.010300000000000420e-01
3.726194989999999962e+03 7.267000000000000126e-01
3.726218539999999848e+03 7.508399999999999519e-01
3.726242099999999937e+03 7.747000000000000552e-01
3.726265649999999823e+03 7.985700000000000021e-01
3.726289209999999912e+03 8.224399999999999489e-01
3.726312759999999798e+03 8.455799999999999983e-01
3.726336319999999887e+03 8.638799999999999812e-01
3.726359879999999976e+03 8.821799999999999642e-01
3.726383429999999862e+03 9.004900000000000126e-01
3.726406989999999951e+03 9.187899999999999956e-01
3.726430539999999837e+03 9.332700000000000440e-01
3.726454099999999926e+03 9.450399999999999912e-01
3.726477649999999812e+03 9.568100000000000493e-01
3.726501209999999901e+03 9.685799999999999965e-01
3.726524759999999787e+03 9.782800000000000384e-01
3.726548319999999876e+03 9.837099999999999733e-01
3.726571870000000217e+03 9.891400000000000192e-01
3.726595429999999851e+03 9.945699999999999541e-01
3.726618980000000192e+03 1.000000000000000000e+00
3.726642539999999826e+03 9.978799999999999892e-01
3.726666090000000167e+03 9.946199999999999486e-01
3.726689649999999801e+03 9.913600000000000190e-01
3.726713200000000143e+03 9.880999999999999783e-01
3.726736759999999776e+03 9.817500000000000115e-01
3.726760310000000118e+03 9.714599999999999902e-01
3.726783870000000206e+03 9.611699999999999688e-01
3.726807420000000093e+03 9.508799999999999475e-01
3.726830980000000181e+03 9.405900000000000372e-01
3.726854530000000068e+03 9.297800000000000509e-01
3.726878090000000157e+03 9.189399999999999791e-01
3.726901640000000043e+03 9.081099999999999728e-01
3.726925200000000132e+03 8.972700000000000120e-01
3.726948750000000018e+03 8.822400000000000242e-01
3.726972310000000107e+03 8.648400000000000531e-01
3.726995859999999993e+03 8.474500000000000366e-01
3.727019420000000082e+03 8.300600000000000200e-01
3.727042969999999968e+03 8.127499999999999725e-01
3.727066530000000057e+03 7.980000000000000426e-01
3.727090079999999944e+03 7.832500000000000018e-01
3.727113640000000032e+03 7.684999999999999609e-01
3.727137189999999919e+03 7.537500000000000311e-01
3.727160750000000007e+03 7.394699999999999607e-01
3.727184299999999894e+03 7.247999999999999998e-01
3.727207859999999982e+03 7.101199999999999735e-01
3.727231409999999869e+03 6.954500000000000126e-01
3.727254969999999958e+03 6.800899999999999723e-01
3.727278519999999844e+03 6.645900000000000141e-01
3.727302079999999933e+03 6.491000000000000103e-01
3.727325629999999819e+03 6.336000000000000520e-01
3.727349189999999908e+03 6.181699999999999973e-01
3.727372739999999794e+03 6.029299999999999660e-01
3.727396299999999883e+03 5.875299999999999967e-01
3.727419850000000224e+03 5.721300000000000274e-01
3.727443409999999858e+03 5.567299999999999471e-01
3.727466969999999947e+03 5.426999999999999602e-01
3.727490519999999833e+03 5.301799999999999846e-01
3.727514079999999922e+03 5.176600000000000090e-01
3.727537629999999808e+03 5.051299999999999679e-01
3.727561189999999897e+03 4.923500000000000099e-01
3.727584739999999783e+03 4.806799999999999962e-01
3.727608299999999872e+03 4.691000000000000170e-01
3.727631850000000213e+03 4.575199999999999823e-01
3.727655409999999847e+03 4.459400000000000031e-01
3.727678960000000188e+03 4.382099999999999884e-01
3.727702519999999822e+03 4.308299999999999907e-01
3.727726070000000163e+03 4.234399999999999831e-01
3.727749629999999797e+03 4.160599999999999854e-01
3.727773180000000139e+03 4.085199999999999942e-01
3.727796740000000227e+03 4.038499999999999868e-01
3.727820290000000114e+03 3.991799999999999793e-01
3.727843850000000202e+03 3.945000000000000173e-01
3.727867400000000089e+03 3.898300000000000098e-01
3.727890960000000177e+03 3.865999999999999992e-01
3.727914510000000064e+03 3.838699999999999890e-01
3.727938070000000153e+03 3.811300000000000243e-01
3.727961620000000039e+03 3.783900000000000041e-01
3.727985180000000128e+03 3.772199999999999998e-01
3.728008730000000014e+03 3.791800000000000170e-01
3.728032290000000103e+03 3.811499999999999888e-01
3.728055839999999989e+03 3.831100000000000061e-01
3.728079400000000078e+03 3.850999999999999979e-01
3.728102949999999964e+03 3.895799999999999819e-01
3.728126510000000053e+03 3.943800000000000083e-01
3.728150059999999939e+03 3.991700000000000248e-01
3.728173620000000028e+03 4.039699999999999958e-01
3.728197169999999915e+03 4.082399999999999918e-01
3.728220730000000003e+03 4.130900000000000127e-01
3.728244279999999890e+03 4.179300000000000237e-01
3.728267839999999978e+03 4.227799999999999891e-01
3.728291389999999865e+03 4.280399999999999761e-01
3.728314949999999953e+03 4.326499999999999790e-01
3.728338499999999840e+03 4.371399999999999730e-01
3.728362059999999929e+03 4.416300000000000225e-01
3.728385609999999815e+03 4.461200000000000165e-01
3.728409169999999904e+03 4.501700000000000146e-01
3.728432719999999790e+03 4.545799999999999841e-01
3.728456279999999879e+03 4.590000000000000191e-01
3.728479830000000220e+03 4.634199999999999986e-01
3.728503389999999854e+03 4.671799999999999842e-01
3.728526940000000195e+03 4.687899999999999845e-01
3.728550499999999829e+03 4.703999999999999848e-01
3.728574059999999918e+03 4.720099999999999851e-01
3.728597609999999804e+03 4.736299999999999955e-01
3.728621169999999893e+03 4.726299999999999946e-01
3.728644719999999779e+03 4.706600000000000228e-01
3.728668279999999868e+03 4.686799999999999855e-01
3.728691830000000209e+03 4.667000000000000037e-01
3.728715389999999843e+03 4.640099999999999780e-01
3.728738940000000184e+03 4.606199999999999739e-01
3.728762499999999818e+03 4.572300000000000253e-01
3.728786050000000159e+03 4.538400000000000212e-01
3.728809609999999793e+03 4.504199999999999871e-01
3.728833160000000134e+03 4.447599999999999887e-01
3.728856720000000223e+03 4.385100000000000109e-01
3.728880270000000110e+03 4.322699999999999876e-01
3.728903830000000198e+03 4.260200000000000098e-01
3.728927380000000085e+03 4.184599999999999986e-01
3.728950940000000173e+03 4.106099999999999750e-01
3.728974490000000060e+03 4.027700000000000169e-01
3.728998050000000148e+03 3.949300000000000033e-01
3.729021600000000035e+03 3.874199999999999866e-01
3.729045160000000124e+03 3.815000000000000058e-01
3.729068710000000010e+03 3.755600000000000049e-01
3.729092270000000099e+03 3.696200000000000041e-01
3.729115819999999985e+03 3.636900000000000133e-01
3.729139380000000074e+03 3.560599999999999876e-01
3.729162929999999960e+03 3.476799999999999891e-01
3.729186490000000049e+03 3.392899999999999805e-01
3.729210039999999935e+03 3.309000000000000274e-01
3.729233600000000024e+03 3.225600000000000134e-01
3.729257149999999911e+03 3.145700000000000163e-01
3.729280709999999999e+03 3.065700000000000092e-01
3.729304259999999886e+03 2.985800000000000121e-01
3.729327819999999974e+03 2.905800000000000050e-01
3.729351369999999861e+03 2.821100000000000274e-01
3.729374929999999949e+03 2.734199999999999964e-01
3.729398479999999836e+03 2.647300000000000209e-01
3.729422039999999924e+03 2.560299999999999798e-01
3.729445589999999811e+03 2.478799999999999892e-01
3.729469149999999900e+03 2.414600000000000080e-01
3.729492699999999786e+03 2.350299999999999889e-01
3.729516259999999875e+03 2.286100000000000076e-01
3.729539810000000216e+03 2.221899999999999986e-01
3.729563369999999850e+03 2.155299999999999994e-01
3.729586920000000191e+03 2.088000000000000134e-01
3.729610479999999825e+03 2.020800000000000096e-01
3.729634030000000166e+03 1.953499999999999959e-01
3.729657589999999800e+03 1.887699999999999934e-01
3.729681149999999889e+03 1.824000000000000066e-01
3.729704699999999775e+03 1.760400000000000020e-01
3.729728259999999864e+03 1.696699999999999875e-01
3.729751810000000205e+03 1.633000000000000007e-01
3.729775369999999839e+03 1.587800000000000045e-01
3.729798920000000180e+03 1.543599999999999972e-01
3.729822479999999814e+03 1.499399999999999900e-01
3.729846030000000155e+03 1.455200000000000105e-01
3.729869589999999789e+03 1.410599999999999909e-01
3.729893140000000130e+03 1.365800000000000070e-01
3.729916700000000219e+03 1.320999999999999952e-01
3.729940250000000106e+03 1.276100000000000012e-01
3.729963810000000194e+03 1.233199999999999991e-01
3.729987360000000081e+03 1.199500000000000011e-01
3.730010920000000169e+03 1.165899999999999992e-01
3.730034470000000056e+03 1.132299999999999973e-01
3.730058030000000144e+03 1.098599999999999993e-01
3.730081580000000031e+03 1.072400000000000020e-01
3.730105140000000119e+03 1.050100000000000061e-01
3.730128690000000006e+03 1.027700000000000002e-01
3.730152250000000095e+03 1.005400000000000044e-01
3.730175799999999981e+03 9.840999999999999748e-02
3.730199360000000070e+03 9.661000000000000143e-02
3.730222909999999956e+03 9.482000000000000151e-02
3.730246470000000045e+03 9.302000000000000546e-02
3.730270019999999931e+03 9.121999999999999553e-02
3.730293580000000020e+03 8.977000000000000257e-02
3.730317129999999906e+03 8.859000000000000208e-02
3.730340689999999995e+03 8.740000000000000546e-02
3.730364239999999882e+03 8.622000000000000497e-02
3.730387799999999970e+03 8.545999999999999430e-02
3.730411349999999857e+03 8.526999999999999857e-02
3.730434909999999945e+03 8.508000000000000285e-02
3.730458459999999832e+03 8.488999999999999324e-02
3.730482019999999920e+03 8.469000000000000139e-02
3.730505569999999807e+03 8.502999999999999448e-02
3.730529129999999896e+03 8.540999999999999981e-02
3.730552679999999782e+03 8.577999999999999514e-02
3.730576239999999871e+03 8.615000000000000435e-02
3.730599790000000212e+03 8.662000000000000255e-02
3.730623349999999846e+03 8.705999999999999850e-02
3.730646900000000187e+03 8.749999999999999445e-02
3.730670459999999821e+03 8.792999999999999428e-02
3.730694010000000162e+03 8.837000000000000410e-02
3.730717569999999796e+03 8.913999999999999702e-02
3.730741129999999885e+03 8.989999999999999380e-02
3.730764680000000226e+03 9.066000000000000447e-02
3.730788239999999860e+03 9.142000000000000126e-02
3.730811790000000201e+03 9.271999999999999686e-02
3.730835349999999835e+03 9.432999999999999718e-02
3.730858900000000176e+03 9.593999999999999750e-02
3.730882459999999810e+03 9.754999999999999782e-02
3.730906010000000151e+03 9.908999999999999753e-02
3.730929569999999785e+03 1.003000000000000003e-01
3.730953120000000126e+03 1.015100000000000030e-01
3.730976680000000215e+03 1.027300000000000019e-01
3.731000230000000101e+03 1.039400000000000046e-01
3.731023790000000190e+03 1.058299999999999935e-01
3.731047340000000077e+03 1.079299999999999982e-01
3.731070900000000165e+03 1.100300000000000028e-01
3.731094450000000052e+03 1.121299999999999936e-01
3.731118010000000140e+03 1.143499999999999933e-01
3.731141560000000027e+03 1.167200000000000043e-01
3.731165120000000115e+03 1.190999999999999975e-01
3.731188670000000002e+03 1.214699999999999946e-01
3.731212230000000091e+03 1.238400000000000056e-01
3.731235779999999977e+03 1.263299999999999979e-01
3.731259340000000066e+03 1.288799999999999946e-01
3.731282889999999952e+03 1.314299999999999913e-01
3.731306450000000041e+03 1.339799999999999880e-01
3.731329999999999927e+03 1.371900000000000064e-01
3.731353560000000016e+03 1.409700000000000120e-01
3.731377109999999902e+03 1.447499999999999898e-01
3.731400669999999991e+03 1.485400000000000054e-01
3.731424219999999877e+03 1.521699999999999997e-01
3.731447779999999966e+03 1.544500000000000040e-01
3.731471329999999853e+03 1.567199999999999982e-01
3.731494889999999941e+03 1.589899999999999924e-01
3.731518439999999828e+03 1.612599999999999867e-01
3.731541999999999916e+03 1.638699999999999879e-01
3.731565549999999803e+03 1.665999999999999981e-01
3.731589109999999891e+03 1.693300000000000083e-01
3.731612659999999778e+03 1.720599999999999907e-01
3.731636219999999867e+03 1.747299999999999964e-01
3.731659770000000208e+03 1.778399999999999981e-01
3.731683329999999842e+03 1.809499999999999997e-01
3.731706880000000183e+03 1.840700000000000114e-01
3.731730439999999817e+03 1.871800000000000130e-01
3.731753990000000158e+03 1.901500000000000135e-01
3.731777549999999792e+03 1.928199999999999914e-01
3.731801100000000133e+03 1.954799999999999871e-01
3.731824660000000222e+03 1.981400000000000106e-01
3.731848219999999856e+03 2.002899999999999958e-01
3.731871770000000197e+03 2.012599999999999945e-01
3.731895329999999831e+03 2.022299999999999931e-01
3.731918880000000172e+03 2.031999999999999917e-01
3.731942439999999806e+03 2.041699999999999904e-01
3.731965990000000147e+03 2.052599999999999980e-01
3.731989549999999781e+03 2.063899999999999901e-01
3.732013100000000122e+03 2.075200000000000100e-01
3.732036660000000211e+03 2.086399999999999921e-01
3.732060210000000097e+03 2.096800000000000053e-01
3.732083770000000186e+03 2.104999999999999927e-01
3.732107320000000072e+03 2.113200000000000078e-01
3.732130880000000161e+03 2.121399999999999952e-01
3.732154430000000048e+03 2.128599999999999937e-01
3.732177990000000136e+03 2.128099999999999992e-01
3.732201540000000023e+03 2.127600000000000047e-01
3.732225100000000111e+03 2.127100000000000102e-01
3.732248649999999998e+03 2.126599999999999879e-01
3.732272210000000086e+03 2.116099999999999925e-01
3.732295759999999973e+03 2.094300000000000050e-01
3.732319320000000062e+03 2.072499999999999898e-01
3.732342869999999948e+03 2.050700000000000023e-01
3.732366430000000037e+03 2.030899999999999928e-01
3.732389979999999923e+03 2.026699999999999890e-01
3.732413540000000012e+03 2.022400000000000031e-01
3.732437089999999898e+03 2.018199999999999994e-01
3.732460649999999987e+03 2.013900000000000134e-01
3.732484199999999873e+03 1.992800000000000127e-01
3.732507759999999962e+03 1.967599999999999905e-01
3.732531309999999849e+03 1.942399999999999960e-01
3.732554869999999937e+03 1.917300000000000115e-01
3.732578419999999824e+03 1.896599999999999953e-01
3.732601979999999912e+03 1.878400000000000070e-01
3.732625529999999799e+03 1.860100000000000087e-01
3.732649089999999887e+03 1.841899999999999926e-01
3.732672639999999774e+03 1.823700000000000043e-01
3.732696199999999862e+03 1.802499999999999936e-01
3.732719750000000204e+03 1.780899999999999983e-01
3.732743309999999838e+03 1.759400000000000130e-01
3.732766860000000179e+03 1.737799999999999900e-01
3.732790419999999813e+03 1.719100000000000072e-01
3.732813970000000154e+03 1.703500000000000014e-01
3.732837529999999788e+03 1.687800000000000133e-01
3.732861080000000129e+03 1.672099999999999975e-01
3.732884640000000218e+03 1.656299999999999994e-01
3.732908190000000104e+03 1.631499999999999895e-01
3.732931750000000193e+03 1.606299999999999950e-01
3.732955309999999827e+03 1.581100000000000005e-01
3.732978860000000168e+03 1.555999999999999883e-01
3.733002419999999802e+03 1.531099999999999961e-01
3.733025970000000143e+03 1.506299999999999861e-01
3.733049529999999777e+03 1.481500000000000039e-01
3.733073080000000118e+03 1.456699999999999939e-01
3.733096640000000207e+03 1.432400000000000062e-01
3.733120190000000093e+03 1.417400000000000049e-01
3.733143750000000182e+03 1.402500000000000135e-01
3.733167300000000068e+03 1.387500000000000122e-01
3.733190860000000157e+03 1.372599999999999931e-01
3.733214410000000044e+03 1.355099999999999916e-01
3.733237970000000132e+03 1.335600000000000120e-01
3.733261520000000019e+03 1.316100000000000048e-01
3.733285080000000107e+03 1.296599999999999975e-01
3.733308629999999994e+03 1.277000000000000079e-01
3.733332190000000082e+03 1.256899999999999962e-01
3.733355739999999969e+03 1.236799999999999983e-01
3.733379300000000057e+03 1.216700000000000004e-01
3.733402849999999944e+03 1.196600000000000025e-01
3.733426410000000033e+03 1.180800000000000044e-01
3.733449959999999919e+03 1.165500000000000008e-01
3.733473520000000008e+03 1.150199999999999972e-01
3.733497069999999894e+03 1.134799999999999975e-01
3.733520629999999983e+03 1.120300000000000046e-01
3.733544179999999869e+03 1.108299999999999980e-01
3.733567739999999958e+03 1.096400000000000013e-01
3.733591289999999844e+03 1.084399999999999947e-01
3.733614849999999933e+03 1.072599999999999942e-01
3.733638399999999820e+03 1.064299999999999968e-01
3.733661959999999908e+03 1.055799999999999933e-01
3.733685509999999795e+03 1.047300000000000036e-01
3.733709069999999883e+03 1.038700000000000040e-01
3.733732620000000225e+03 1.024000000000000049e-01
3.733756179999999858e+03 1.003399999999999986e-01
3.733779730000000200e+03 9.829000000000000237e-02
3.733803289999999834e+03 9.622999999999999610e-02
3.733826840000000175e+03 9.435999999999999943e-02
3.733850399999999809e+03 9.392999999999999960e-02
3.733873950000000150e+03 9.353999999999999815e-02
3.733897509999999784e+03 9.316000000000000669e-02
3.733921060000000125e+03 9.277000000000000524e-02
3.733944620000000214e+03 9.228000000000000091e-02
3.733968170000000100e+03 9.174999999999999822e-02
3.733991730000000189e+03 9.121999999999999553e-02
3.734015280000000075e+03 9.069000000000000672e-02
3.734038840000000164e+03 9.013999999999999790e-02
3.734062399999999798e+03 8.916999999999999926e-02
3.734085950000000139e+03 8.819000000000000450e-02
3.734109509999999773e+03 8.719999999999999973e-02
3.734133060000000114e+03 8.622000000000000497e-02
3.734156620000000203e+03 8.551999999999999880e-02
3.734180170000000089e+03 8.507000000000000672e-02
3.734203730000000178e+03 8.462000000000000077e-02
3.734227280000000064e+03 8.418000000000000482e-02
3.734250840000000153e+03 8.387999999999999623e-02
3.734274390000000039e+03 8.379000000000000337e-02
3.734297950000000128e+03 8.369999999999999662e-02
3.734321500000000015e+03 8.361000000000000376e-02
3.734345060000000103e+03 8.351999999999999702e-02
3.734368609999999990e+03 8.328000000000000680e-02
3.734392170000000078e+03 8.322999999999999843e-02
3.734415719999999965e+03 8.319000000000000006e-02
3.734439280000000053e+03 8.314000000000000556e-02
3.734462829999999940e+03 8.290000000000000147e-02
3.734486390000000029e+03 8.205999999999999406e-02
3.734509939999999915e+03 8.122000000000000053e-02
3.734533500000000004e+03 8.037999999999999312e-02
3.734557049999999890e+03 7.956000000000000572e-02
3.734580609999999979e+03 7.982999999999999818e-02
3.734604159999999865e+03 8.031000000000000638e-02
3.734627719999999954e+03 8.078000000000000458e-02
3.734651269999999840e+03 8.125999999999999890e-02
3.734674829999999929e+03 8.161999999999999811e-02
3.734698379999999815e+03 8.171000000000000485e-02
3.734721939999999904e+03 8.179000000000000159e-02
3.734745489999999791e+03 8.187999999999999445e-02
3.734769049999999879e+03 8.193999999999999895e-02
3.734792600000000220e+03 8.187999999999999445e-02
3.734816159999999854e+03 8.183999999999999608e-02
3.734839710000000196e+03 8.179999999999999771e-02
3.734863269999999829e+03 8.175999999999999934e-02
3.734886820000000171e+03 8.144999999999999463e-02
3.734910379999999805e+03 8.097000000000000031e-02
3.734933930000000146e+03 8.049000000000000599e-02
3.734957489999999780e+03 8.000000000000000167e-02
3.734981040000000121e+03 7.972999999999999532e-02
3.735004600000000210e+03 8.087999999999999357e-02
3.735028150000000096e+03 8.205999999999999406e-02
3.735051710000000185e+03 8.323999999999999455e-02
3.735075260000000071e+03 8.441999999999999504e-02
3.735098820000000160e+03 8.470999999999999364e-02
3.735122379999999794e+03 8.483999999999999875e-02
3.735145930000000135e+03 8.497000000000000386e-02
3.735169490000000224e+03 8.511000000000000509e-02
3.735193040000000110e+03 8.555000000000000104e-02
3.735216600000000199e+03 8.608000000000000373e-02
3.735240150000000085e+03 8.661000000000000643e-02
3.735263710000000174e+03 8.713999999999999524e-02
3.735287260000000060e+03 8.767999999999999405e-02
3.735310820000000149e+03 8.783000000000000529e-02
3.735334370000000035e+03 8.806999999999999551e-02
3.735357930000000124e+03 8.831999999999999573e-02
3.735381480000000010e+03 8.855999999999999983e-02
3.735405040000000099e+03 8.873000000000000331e-02
3.735428589999999986e+03 8.865000000000000657e-02
3.735452150000000074e+03 8.856999999999999595e-02
3.735475699999999961e+03 8.849999999999999534e-02
3.735499260000000049e+03 8.841999999999999860e-02
3.735522809999999936e+03 8.834000000000000186e-02
3.735546370000000024e+03 8.827000000000000124e-02
3.735569919999999911e+03 8.819000000000000450e-02
3.735593480000000000e+03 8.810999999999999388e-02
3.735617029999999886e+03 8.802999999999999714e-02
3.735640589999999975e+03 8.795999999999999652e-02
3.735664139999999861e+03 8.787999999999999978e-02
3.735687699999999950e+03 8.780000000000000304e-02
3.735711249999999836e+03 8.772000000000000630e-02
3.735734809999999925e+03 8.765000000000000568e-02
3.735758359999999811e+03 8.756999999999999507e-02
3.735781919999999900e+03 8.748999999999999833e-02
3.735805469999999787e+03 8.741999999999999771e-02
3.735829029999999875e+03 8.734000000000000097e-02
3.735852580000000216e+03 8.726000000000000423e-02
3.735876139999999850e+03 8.717999999999999361e-02
3.735899690000000192e+03 8.711000000000000687e-02
3.735923249999999825e+03 8.712000000000000299e-02
3.735946800000000167e+03 8.715000000000000524e-02
3.735970359999999800e+03 8.719000000000000361e-02
3.735993910000000142e+03 8.722000000000000586e-02
3.736017469999999776e+03 8.724999999999999423e-02
3.736041020000000117e+03 8.729000000000000647e-02
3.736064580000000205e+03 8.731999999999999484e-02
3.736088130000000092e+03 8.734999999999999709e-02
3.736111690000000181e+03 8.738999999999999546e-02
3.736135240000000067e+03 8.741999999999999771e-02
3.736158800000000156e+03 8.744999999999999996e-02
3.736182350000000042e+03 8.748999999999999833e-02
3.736205910000000131e+03 8.752000000000000057e-02
3.736229470000000219e+03 8.755000000000000282e-02
3.736253020000000106e+03 8.759000000000000119e-02
3.736276580000000195e+03 8.762000000000000344e-02
3.736300130000000081e+03 8.765000000000000568e-02
3.736323690000000170e+03 8.769000000000000405e-02
3.736347240000000056e+03 8.772000000000000630e-02
3.736370800000000145e+03 8.774999999999999467e-02
3.736394350000000031e+03 8.777999999999999692e-02
3.736417910000000120e+03 8.770000000000000018e-02
3.736441460000000006e+03 8.762000000000000344e-02
3.736465020000000095e+03 8.754000000000000670e-02
3.736488569999999982e+03 8.744999999999999996e-02
3.736512130000000070e+03 8.737000000000000322e-02
3.736535679999999957e+03 8.729000000000000647e-02
3.736559240000000045e+03 8.720999999999999586e-02
3.736582789999999932e+03 8.712000000000000299e-02
3.736606350000000020e+03 8.704000000000000625e-02
3.736629899999999907e+03 8.695999999999999563e-02
3.736653459999999995e+03 8.687999999999999889e-02
3.736677009999999882e+03 8.679000000000000603e-02
3.736700569999999971e+03 8.670999999999999541e-02
3.736724119999999857e+03 8.662999999999999867e-02
3.736747679999999946e+03 8.655000000000000193e-02
3.736771229999999832e+03 8.645999999999999519e-02
3.736794789999999921e+03 8.637999999999999845e-02
3.736818339999999807e+03 8.630000000000000171e-02
3.736841899999999896e+03 8.622000000000000497e-02
3.736865449999999782e+03 8.612999999999999823e-02
3.736889009999999871e+03 8.605000000000000149e-02
3.736912560000000212e+03 8.594999999999999862e-02
3.736936119999999846e+03 8.577999999999999514e-02
3.736959670000000187e+03 8.558999999999999941e-02
3.736983229999999821e+03 8.540999999999999981e-02
3.737006780000000163e+03 8.523000000000000020e-02
3.737030339999999796e+03 8.505000000000000060e-02
3.737053890000000138e+03 8.487000000000000099e-02
3.737077450000000226e+03 8.468000000000000527e-02
3.737101000000000113e+03 8.450000000000000566e-02
3.737124560000000201e+03 8.432000000000000606e-02
3.737148110000000088e+03 8.414000000000000645e-02
3.737171670000000177e+03 8.394999999999999685e-02
3.737195220000000063e+03 8.376999999999999724e-02
3.737218780000000152e+03 8.358999999999999764e-02
3.737242330000000038e+03 8.340999999999999803e-02
3.737265890000000127e+03 8.322999999999999843e-02
3.737289440000000013e+03 8.304000000000000270e-02
3.737313000000000102e+03 8.129999999999999727e-02
nan nan
nan nan
nan nan
nan nan
nan nan
nan nan
nan nan
nan nan
nan nan
nan nan
nan nan
nan nan
nan nan
nan nan
nan nan
nan nan
nan nan
nan nan
nan nan
nan nan
nan nan
nan nan
nan nan
nan nan
nan nan
nan nan
nan nan
nan nan
nan nan
nan nan
nan nan
nan nan
nan nan
nan nan
nan nan
nan nan
nan nan
nan nan
nan nan
nan nan
nan nan
nan nan
nan nan
nan nan
nan nan
nan nan
nan nan
nan nan
nan nan
nan nan
nan nan
nan nan
nan nan
nan nan
nan nan
nan nan
nan nan
nan nan
nan nan
nan nan
nan nan
nan nan
nan nan
nan nan
nan nan
nan nan
nan nan
nan nan
nan nan
nan nan
nan nan
nan nan
nan nan
nan nan
nan nan
nan nan
nan nan
nan nan
nan nan
nan nan
nan nan
nan nan
nan nan
nan nan
nan nan
nan nan
nan nan
nan nan
nan nan
nan nan
nan nan
nan nan
nan nan
nan nan
nan nan
nan nan
nan nan
nan nan
nan nan
nan nan
nan nan
nan nan
nan nan
nan nan
nan nan
nan nan
nan nan
nan nan
nan nan
nan nan
nan nan
nan nan
nan nan
nan nan
nan nan
nan nan
nan nan
nan nan
nan nan
nan nan
nan nan
nan nan
nan nan
nan nan
nan nan
nan nan
nan nan
nan nan
nan nan
nan nan
nan nan
nan nan
nan nan
nan nan
nan nan
nan nan
nan nan
nan nan
nan nan
nan nan
nan nan
nan nan
nan nan
nan nan
nan nan
nan nan
nan nan
nan nan
nan nan
nan nan
nan nan
nan nan
nan nan
nan nan
nan nan
nan nan
nan nan
nan nan
nan nan
nan nan
nan nan
nan nan
nan nan
nan nan
nan nan
nan nan
nan nan
nan nan
nan nan
nan nan
nan nan
nan nan
nan nan
nan nan
nan nan
nan nan
nan nan
nan nan
nan nan
nan nan
nan nan
nan nan
nan nan
nan nan
nan nan
nan nan
nan nan
nan nan
nan nan
nan nan
nan nan
nan nan
nan nan
nan nan
nan nan
nan nan
nan nan
nan nan
nan nan
nan nan
nan nan
nan nan
nan nan
nan nan
nan nan
nan nan
nan nan
nan nan
nan nan
nan nan
nan nan
nan nan
nan nan
nan nan
nan nan
nan nan
nan nan
nan nan
nan nan
nan nan
nan nan
nan nan
nan nan
nan nan
nan nan
nan nan
nan nan
nan nan
nan nan
nan nan
nan nan
nan nan
nan nan
nan nan
nan nan
nan nan
nan nan
nan nan
nan nan
nan nan
nan nan
nan nan
nan nan
nan nan
nan nan
nan nan
nan nan
nan nan
nan nan
nan nan
nan nan
nan nan
nan nan
nan nan
nan nan
