# Supplementary material for: Resonant inelastic X-ray scattering tools to count 5 f electrons of actinides and probe bond covalency
Source: Nat Commun. 2025 Feb 10;16:1221. doi: 10.1038/s41467-024-54574-7 (PMC11811144; doi:10.1038/s41467-024-54574-7)
Supplement: Supplementary file 3 — Source Data [file 41467_2024_54574_MOESM3_ESM.zip › Data_figures/Data_main_figures/Fig5/5b_[U$^/mathrm{V}$O$_2$]$^{+}$-Fe $/mathrm{(5f^1)}$.txt]

# Ein | Intensity
3.719791999999999916e+03 0.000000000000000000e+00
3.719815079999999853e+03 1.736299999999999961e-05
3.719838169999999991e+03 3.472599999999999922e-05
3.719861249999999927e+03 5.208910000000000244e-05
3.719884340000000066e+03 6.945210000000000543e-05
3.719907420000000002e+03 8.681509999999999488e-05
3.719930510000000140e+03 1.041780000000000044e-04
3.719953590000000077e+03 1.215409999999999939e-04
3.719976670000000013e+03 1.389039999999999969e-04
3.719999760000000151e+03 1.562669999999999999e-04
3.720022840000000087e+03 1.736300000000000029e-04
3.720045930000000226e+03 1.909930000000000059e-04
3.720069010000000162e+03 2.083560000000000089e-04
3.720092099999999846e+03 2.257190000000000119e-04
3.720115179999999782e+03 2.430819999999999878e-04
3.720138260000000173e+03 2.604449999999999908e-04
3.720161349999999857e+03 2.778079999999999937e-04
3.720184429999999793e+03 2.951709999999999967e-04
3.720207519999999931e+03 3.125339999999999997e-04
3.720230599999999868e+03 3.298970000000000027e-04
3.720253690000000006e+03 3.472600000000000057e-04
3.720276769999999942e+03 3.646230000000000087e-04
3.720299860000000081e+03 3.966369999999999770e-04
3.720322940000000017e+03 4.960840000000000432e-04
3.720346019999999953e+03 5.955309999999999467e-04
3.720369110000000092e+03 6.949779999999999586e-04
3.720392190000000028e+03 7.944249999999999706e-04
3.720415280000000166e+03 7.623410000000000386e-04
3.720438360000000102e+03 6.578890000000000432e-04
3.720461449999999786e+03 5.534370000000000478e-04
3.720484530000000177e+03 4.489849999999999982e-04
3.720507610000000113e+03 4.108289999999999794e-04
3.720530699999999797e+03 5.911370000000000426e-04
3.720553780000000188e+03 7.714459999999999590e-04
3.720576869999999872e+03 9.517539999999999681e-04
3.720599949999999808e+03 1.129999999999999928e-03
3.720623039999999946e+03 1.080000000000000014e-03
3.720646119999999883e+03 9.252789999999999886e-04
3.720669199999999819e+03 7.707690000000000331e-04
3.720692289999999957e+03 6.162599999999999849e-04
3.720715369999999893e+03 6.069200000000000506e-04
3.720738460000000032e+03 8.418050000000000489e-04
3.720761539999999968e+03 1.080000000000000014e-03
3.720784630000000107e+03 1.309999999999999967e-03
3.720807710000000043e+03 1.549999999999999946e-03
3.720830789999999979e+03 1.379999999999999933e-03
3.720853880000000117e+03 1.090000000000000040e-03
3.720876960000000054e+03 7.866540000000000208e-04
3.720900050000000192e+03 4.880199999999999794e-04
3.720923130000000128e+03 3.656630000000000123e-04
3.720946219999999812e+03 5.976069999999999993e-04
3.720969300000000203e+03 8.295520000000000021e-04
3.720992380000000139e+03 1.059999999999999961e-03
3.721015469999999823e+03 1.289999999999999914e-03
3.721038550000000214e+03 1.399999999999999986e-03
3.721061639999999898e+03 1.469999999999999953e-03
3.721084719999999834e+03 1.539999999999999919e-03
3.721107809999999972e+03 1.610000000000000103e-03
3.721130889999999908e+03 1.649999999999999991e-03
3.721153969999999845e+03 1.539999999999999919e-03
3.721177059999999983e+03 1.440000000000000091e-03
3.721200139999999919e+03 1.330000000000000019e-03
3.721223230000000058e+03 1.229999999999999974e-03
3.721246309999999994e+03 1.299999999999999940e-03
3.721269400000000132e+03 1.459999999999999926e-03
3.721292480000000069e+03 1.610000000000000103e-03
3.721315570000000207e+03 1.760000000000000063e-03
3.721338650000000143e+03 1.850000000000000082e-03
3.721361730000000080e+03 1.770000000000000089e-03
3.721384820000000218e+03 1.690000000000000096e-03
3.721407900000000154e+03 1.610000000000000103e-03
3.721430989999999838e+03 1.529999999999999893e-03
3.721454069999999774e+03 1.600000000000000077e-03
3.721477159999999913e+03 1.729999999999999984e-03
3.721500239999999849e+03 1.869999999999999917e-03
3.721523319999999785e+03 2.000000000000000042e-03
3.721546409999999923e+03 2.069999999999999792e-03
3.721569489999999860e+03 1.990000000000000015e-03
3.721592579999999998e+03 1.920000000000000049e-03
3.721615659999999934e+03 1.840000000000000056e-03
3.721638750000000073e+03 1.760000000000000063e-03
3.721661830000000009e+03 1.840000000000000056e-03
3.721684909999999945e+03 1.930000000000000075e-03
3.721708000000000084e+03 2.030000000000000120e-03
3.721731080000000020e+03 2.119999999999999923e-03
3.721754170000000158e+03 2.190000000000000106e-03
3.721777250000000095e+03 2.109999999999999896e-03
3.721800339999999778e+03 2.030000000000000120e-03
3.721823420000000169e+03 1.949999999999999910e-03
3.721846500000000106e+03 1.879999999999999944e-03
3.721869589999999789e+03 2.030000000000000120e-03
3.721892670000000180e+03 2.259999999999999856e-03
3.721915759999999864e+03 2.480000000000000000e-03
3.721938839999999800e+03 2.710000000000000169e-03
3.721961929999999938e+03 2.809999999999999998e-03
3.721985009999999875e+03 2.619999999999999933e-03
3.722008089999999811e+03 2.429999999999999868e-03
3.722031179999999949e+03 2.239999999999999804e-03
3.722054259999999886e+03 2.050000000000000173e-03
3.722077350000000024e+03 2.150000000000000001e-03
3.722100429999999960e+03 2.279999999999999909e-03
3.722123520000000099e+03 2.409999999999999816e-03
3.722146600000000035e+03 2.550000000000000183e-03
3.722169690000000173e+03 2.690000000000000117e-03
3.722192770000000110e+03 2.870000000000000155e-03
3.722215850000000046e+03 3.050000000000000194e-03
3.722238940000000184e+03 3.229999999999999798e-03
3.722262020000000120e+03 3.409999999999999837e-03
3.722285109999999804e+03 3.540000000000000178e-03
3.722308190000000195e+03 3.660000000000000059e-03
3.722331279999999879e+03 3.769999999999999914e-03
3.722354359999999815e+03 3.889999999999999795e-03
3.722377440000000206e+03 4.129999999999999991e-03
3.722400529999999890e+03 4.490000000000000067e-03
3.722423609999999826e+03 4.839999999999999684e-03
3.722446699999999964e+03 5.199999999999999761e-03
3.722469779999999901e+03 5.559999999999999838e-03
3.722492870000000039e+03 5.700000000000000205e-03
3.722515949999999975e+03 5.760000000000000363e-03
3.722539029999999912e+03 5.819999999999999653e-03
3.722562120000000050e+03 5.879999999999999810e-03
3.722585199999999986e+03 5.810000000000000060e-03
3.722608290000000125e+03 5.539999999999999786e-03
3.722631370000000061e+03 5.259999999999999919e-03
3.722654460000000199e+03 4.980000000000000052e-03
3.722677540000000135e+03 4.700000000000000185e-03
3.722700620000000072e+03 4.870000000000000197e-03
3.722723710000000210e+03 5.150000000000000064e-03
3.722746790000000146e+03 5.420000000000000338e-03
3.722769879999999830e+03 5.700000000000000205e-03
3.722792960000000221e+03 5.939999999999999968e-03
3.722816049999999905e+03 6.020000000000000177e-03
3.722839129999999841e+03 6.100000000000000387e-03
3.722862209999999777e+03 6.170000000000000137e-03
3.722885299999999916e+03 6.250000000000000347e-03
3.722908379999999852e+03 6.429999999999999952e-03
3.722931469999999990e+03 6.640000000000000069e-03
3.722954549999999927e+03 6.859999999999999779e-03
3.722977640000000065e+03 7.069999999999999896e-03
3.723000720000000001e+03 7.289999999999999605e-03
3.723023810000000140e+03 7.590000000000000392e-03
3.723046890000000076e+03 7.889999999999999444e-03
3.723069970000000012e+03 8.200000000000000691e-03
3.723093060000000150e+03 8.500000000000000611e-03
3.723116140000000087e+03 8.829999999999999308e-03
3.723139230000000225e+03 9.180000000000000659e-03
3.723162310000000161e+03 9.530000000000000276e-03
3.723185399999999845e+03 9.879999999999999893e-03
3.723208479999999781e+03 1.021999999999999992e-02
3.723231560000000172e+03 1.055000000000000035e-02
3.723254649999999856e+03 1.088000000000000078e-02
3.723277729999999792e+03 1.120999999999999948e-02
3.723300819999999931e+03 1.153999999999999991e-02
3.723323899999999867e+03 1.178000000000000054e-02
3.723346990000000005e+03 1.195000000000000055e-02
3.723370069999999942e+03 1.212000000000000056e-02
3.723393149999999878e+03 1.229000000000000058e-02
3.723416240000000016e+03 1.247000000000000018e-02
3.723439319999999952e+03 1.307000000000000002e-02
3.723462410000000091e+03 1.366000000000000027e-02
3.723485490000000027e+03 1.425000000000000051e-02
3.723508580000000165e+03 1.485000000000000035e-02
3.723531660000000102e+03 1.570999999999999827e-02
3.723554740000000038e+03 1.666000000000000120e-02
3.723577830000000176e+03 1.762000000000000025e-02
3.723600910000000113e+03 1.857999999999999929e-02
3.723623999999999796e+03 1.942999999999999935e-02
3.723647080000000187e+03 2.001000000000000001e-02
3.723670169999999871e+03 2.059000000000000066e-02
3.723693249999999807e+03 2.118000000000000091e-02
3.723716330000000198e+03 2.176000000000000156e-02
3.723739419999999882e+03 2.245000000000000120e-02
3.723762499999999818e+03 2.324000000000000024e-02
3.723785589999999956e+03 2.402999999999999928e-02
3.723808669999999893e+03 2.480999999999999872e-02
3.723831760000000031e+03 2.588999999999999982e-02
3.723854839999999967e+03 2.710999999999999868e-02
3.723877919999999904e+03 2.832000000000000142e-02
3.723901010000000042e+03 2.954000000000000029e-02
3.723924089999999978e+03 3.074999999999999956e-02
3.723947180000000117e+03 3.148999999999999716e-02
3.723970260000000053e+03 3.234000000000000069e-02
3.723993350000000191e+03 3.318999999999999728e-02
3.724016430000000128e+03 3.404000000000000081e-02
3.724039519999999811e+03 3.511000000000000232e-02
3.724062600000000202e+03 3.760999999999999760e-02
3.724085680000000139e+03 4.012000000000000288e-02
3.724108769999999822e+03 4.263000000000000123e-02
3.724131850000000213e+03 4.513000000000000345e-02
3.724154939999999897e+03 4.726999999999999952e-02
3.724178019999999833e+03 4.900000000000000189e-02
3.724201109999999971e+03 5.074000000000000038e-02
3.724224189999999908e+03 5.247000000000000275e-02
3.724247269999999844e+03 5.426999999999999880e-02
3.724270359999999982e+03 5.718000000000000166e-02
3.724293439999999919e+03 6.015999999999999820e-02
3.724316530000000057e+03 6.314999999999999780e-02
3.724339609999999993e+03 6.612999999999999434e-02
3.724362700000000132e+03 6.986000000000000543e-02
3.724385780000000068e+03 7.405000000000000471e-02
3.724408860000000004e+03 7.822999999999999399e-02
3.724431950000000143e+03 8.241999999999999327e-02
3.724455030000000079e+03 8.651000000000000356e-02
3.724478120000000217e+03 9.117999999999999716e-02
3.724501200000000154e+03 9.596999999999999975e-02
3.724524289999999837e+03 1.007600000000000023e-01
3.724547369999999773e+03 1.055500000000000049e-01
3.724570450000000164e+03 1.118699999999999972e-01
3.724593539999999848e+03 1.191200000000000037e-01
3.724616619999999784e+03 1.263799999999999923e-01
3.724639709999999923e+03 1.336400000000000088e-01
3.724662789999999859e+03 1.411000000000000032e-01
3.724685879999999997e+03 1.504900000000000126e-01
3.724708959999999934e+03 1.600399999999999878e-01
3.724732039999999870e+03 1.695800000000000085e-01
3.724755130000000008e+03 1.791300000000000114e-01
3.724778209999999945e+03 1.897600000000000120e-01
3.724801300000000083e+03 2.016499999999999959e-01
3.724824380000000019e+03 2.135499999999999898e-01
3.724847470000000158e+03 2.254400000000000015e-01
3.724870550000000094e+03 2.378300000000000136e-01
3.724893639999999778e+03 2.531100000000000017e-01
3.724916720000000169e+03 2.687200000000000144e-01
3.724939800000000105e+03 2.843200000000000172e-01
3.724962889999999788e+03 2.999200000000000199e-01
3.724985970000000179e+03 3.181100000000000039e-01
3.725009059999999863e+03 3.383099999999999996e-01
3.725032139999999799e+03 3.584999999999999853e-01
3.725055229999999938e+03 3.786999999999999811e-01
3.725078309999999874e+03 3.990900000000000003e-01
3.725101389999999810e+03 4.211300000000000043e-01
3.725124479999999949e+03 4.433300000000000018e-01
3.725147559999999885e+03 4.655299999999999994e-01
3.725170650000000023e+03 4.877299999999999969e-01
3.725193729999999960e+03 5.101999999999999869e-01
3.725216820000000098e+03 5.332700000000000218e-01
3.725239900000000034e+03 5.563299999999999912e-01
3.725262979999999970e+03 5.794000000000000261e-01
3.725286070000000109e+03 6.027299999999999880e-01
3.725309150000000045e+03 6.284199999999999786e-01
3.725332240000000183e+03 6.547199999999999687e-01
3.725355320000000120e+03 6.810199999999999587e-01
3.725378409999999803e+03 7.073199999999999488e-01
3.725401490000000194e+03 7.333199999999999719e-01
3.725424570000000131e+03 7.585899999999999865e-01
3.725447659999999814e+03 7.838500000000000467e-01
3.725470740000000205e+03 8.091199999999999504e-01
3.725493829999999889e+03 8.341199999999999726e-01
3.725516909999999825e+03 8.521699999999999831e-01
3.725539999999999964e+03 8.676800000000000068e-01
3.725563079999999900e+03 8.831799999999999651e-01
3.725586159999999836e+03 8.986800000000000344e-01
3.725609249999999975e+03 9.127499999999999503e-01
3.725632329999999911e+03 9.294299999999999784e-01
3.725655420000000049e+03 9.461199999999999610e-01
3.725678499999999985e+03 9.627999999999999892e-01
3.725701590000000124e+03 9.788299999999999779e-01
3.725724670000000060e+03 9.861799999999999455e-01
3.725747749999999996e+03 9.900099999999999456e-01
3.725770840000000135e+03 9.938399999999999457e-01
3.725793920000000071e+03 9.976699999999999458e-01
3.725817010000000209e+03 1.000000000000000000e+00
3.725840090000000146e+03 9.996599999999999930e-01
3.725863179999999829e+03 9.993199999999999861e-01
3.725886260000000220e+03 9.989799999999999791e-01
3.725909349999999904e+03 9.983699999999999797e-01
3.725932429999999840e+03 9.967000000000000304e-01
3.725955509999999776e+03 9.949000000000000066e-01
3.725978599999999915e+03 9.931100000000000483e-01
3.726001679999999851e+03 9.913100000000000245e-01
3.726024769999999990e+03 9.872999999999999554e-01
3.726047849999999926e+03 9.791400000000000103e-01
3.726070940000000064e+03 9.707999999999999963e-01
3.726094020000000000e+03 9.624599999999999822e-01
3.726117099999999937e+03 9.542599999999999971e-01
3.726140190000000075e+03 9.475099999999999634e-01
3.726163270000000011e+03 9.412899999999999601e-01
3.726186360000000150e+03 9.350699999999999568e-01
3.726209440000000086e+03 9.288499999999999535e-01
3.726232530000000224e+03 9.228699999999999681e-01
3.726255610000000161e+03 9.184400000000000341e-01
3.726278690000000097e+03 9.140399999999999636e-01
3.726301779999999781e+03 9.096400000000000041e-01
3.726324860000000172e+03 9.052599999999999536e-01
3.726347949999999855e+03 9.013700000000000045e-01
3.726371029999999791e+03 8.980099999999999749e-01
3.726394119999999930e+03 8.946399999999999908e-01
3.726417199999999866e+03 8.912799999999999612e-01
3.726440279999999802e+03 8.894600000000000284e-01
3.726463369999999941e+03 8.876699999999999591e-01
3.726486449999999877e+03 8.858399999999999608e-01
3.726509540000000015e+03 8.840099999999999625e-01
3.726532619999999952e+03 8.821799999999999642e-01
3.726555710000000090e+03 8.768799999999999928e-01
3.726578790000000026e+03 8.710999999999999854e-01
3.726601869999999963e+03 8.653199999999999781e-01
3.726624960000000101e+03 8.595300000000000162e-01
3.726648040000000037e+03 8.552499999999999547e-01
3.726671130000000176e+03 8.546700000000000408e-01
3.726694210000000112e+03 8.546899999999999498e-01
3.726717299999999796e+03 8.547099999999999698e-01
3.726740380000000187e+03 8.547200000000000353e-01
3.726763469999999870e+03 8.514899999999999691e-01
3.726786549999999806e+03 8.481499999999999595e-01
3.726809630000000197e+03 8.447999999999999954e-01
3.726832719999999881e+03 8.414599999999999858e-01
3.726855799999999817e+03 8.392399999999999860e-01
3.726878889999999956e+03 8.370400000000000063e-01
3.726901969999999892e+03 8.344200000000000506e-01
3.726925060000000030e+03 8.317999999999999838e-01
3.726948139999999967e+03 8.291800000000000281e-01
3.726971219999999903e+03 8.274599999999999733e-01
3.726994310000000041e+03 8.268699999999999939e-01
3.727017389999999978e+03 8.262699999999999489e-01
3.727040480000000116e+03 8.256799999999999695e-01
3.727063560000000052e+03 8.237499999999999822e-01
3.727086650000000191e+03 8.204000000000000181e-01
3.727109730000000127e+03 8.169300000000000450e-01
3.727132810000000063e+03 8.134599999999999609e-01
3.727155900000000202e+03 8.099899999999999878e-01
3.727178980000000138e+03 8.071099999999999941e-01
3.727202069999999821e+03 8.009899999999999798e-01
3.727225150000000212e+03 7.948699999999999655e-01
3.727248239999999896e+03 7.887499999999999512e-01
3.727271319999999832e+03 7.804400000000000226e-01
3.727294400000000223e+03 7.714400000000000146e-01
3.727317489999999907e+03 7.629500000000000171e-01
3.727340569999999843e+03 7.544600000000000195e-01
3.727363659999999982e+03 7.459700000000000220e-01
3.727386739999999918e+03 7.414500000000000535e-01
3.727409830000000056e+03 7.360999999999999766e-01
3.727432909999999993e+03 7.307500000000000107e-01
3.727455989999999929e+03 7.254000000000000448e-01
3.727479080000000067e+03 7.173800000000000177e-01
3.727502160000000003e+03 7.036599999999999522e-01
3.727525250000000142e+03 6.887299999999999534e-01
3.727548330000000078e+03 6.737999999999999545e-01
3.727571420000000217e+03 6.588800000000000212e-01
3.727594500000000153e+03 6.474999999999999645e-01
3.727617580000000089e+03 6.383100000000000440e-01
3.727640669999999773e+03 6.291200000000000125e-01
3.727663750000000164e+03 6.199299999999999811e-01
3.727686839999999847e+03 6.101499999999999702e-01
3.727709919999999784e+03 5.991900000000000004e-01
3.727733009999999922e+03 5.884099999999999886e-01
3.727756089999999858e+03 5.776200000000000223e-01
3.727779179999999997e+03 5.668299999999999450e-01
3.727802259999999933e+03 5.576100000000000501e-01
3.727825339999999869e+03 5.479199999999999626e-01
3.727848430000000008e+03 5.382200000000000317e-01
3.727871509999999944e+03 5.285300000000000553e-01
3.727894600000000082e+03 5.189399999999999569e-01
3.727917680000000018e+03 5.099399999999999489e-01
3.727940770000000157e+03 5.011600000000000499e-01
3.727963850000000093e+03 4.923899999999999944e-01
3.727986930000000029e+03 4.836099999999999843e-01
3.728010020000000168e+03 4.747999999999999998e-01
3.728033100000000104e+03 4.699099999999999944e-01
3.728056189999999788e+03 4.650099999999999789e-01
3.728079270000000179e+03 4.601199999999999735e-01
3.728102359999999862e+03 4.555400000000000005e-01
3.728125439999999799e+03 4.505299999999999860e-01
3.728148520000000190e+03 4.438400000000000123e-01
3.728171609999999873e+03 4.371599999999999930e-01
3.728194689999999810e+03 4.304700000000000193e-01
3.728217779999999948e+03 4.265700000000000047e-01
3.728240859999999884e+03 4.249200000000000199e-01
3.728263950000000023e+03 4.234600000000000031e-01
3.728287029999999959e+03 4.219999999999999862e-01
3.728310109999999895e+03 4.194999999999999840e-01
3.728333200000000033e+03 4.152399999999999980e-01
3.728356279999999970e+03 4.118899999999999784e-01
3.728379370000000108e+03 4.085400000000000142e-01
3.728402450000000044e+03 4.051799999999999846e-01
3.728425540000000183e+03 4.040400000000000102e-01
3.728448620000000119e+03 4.031100000000000239e-01
3.728471700000000055e+03 4.021299999999999875e-01
3.728494790000000194e+03 4.011399999999999966e-01
3.728517870000000130e+03 4.000099999999999767e-01
3.728540959999999814e+03 3.978700000000000014e-01
3.728564040000000205e+03 3.956799999999999762e-01
3.728587129999999888e+03 3.934900000000000064e-01
3.728610209999999825e+03 3.913099999999999912e-01
3.728633299999999963e+03 3.889699999999999824e-01
3.728656379999999899e+03 3.859299999999999953e-01
3.728679459999999835e+03 3.826999999999999846e-01
3.728702549999999974e+03 3.794600000000000195e-01
3.728725629999999910e+03 3.764500000000000068e-01
3.728748720000000048e+03 3.745499999999999940e-01
3.728771799999999985e+03 3.732599999999999807e-01
3.728794890000000123e+03 3.719799999999999773e-01
3.728817970000000059e+03 3.706900000000000195e-01
3.728841049999999996e+03 3.677799999999999958e-01
3.728864140000000134e+03 3.634299999999999753e-01
3.728887220000000070e+03 3.589499999999999913e-01
3.728910310000000209e+03 3.544700000000000073e-01
3.728933390000000145e+03 3.500800000000000023e-01
3.728956479999999829e+03 3.474700000000000011e-01
3.728979560000000220e+03 3.455599999999999783e-01
3.729002640000000156e+03 3.436400000000000010e-01
3.729025729999999839e+03 3.417200000000000237e-01
3.729048809999999776e+03 3.401500000000000079e-01
3.729071899999999914e+03 3.384099999999999886e-01
3.729094979999999850e+03 3.365000000000000213e-01
3.729118069999999989e+03 3.345899999999999985e-01
3.729141149999999925e+03 3.326200000000000268e-01
3.729164229999999861e+03 3.295199999999999796e-01
3.729187320000000000e+03 3.256700000000000150e-01
3.729210399999999936e+03 3.218199999999999950e-01
3.729233490000000074e+03 3.179699999999999749e-01
3.729256570000000011e+03 3.137199999999999989e-01
3.729279660000000149e+03 3.097699999999999898e-01
3.729302740000000085e+03 3.061200000000000032e-01
3.729325820000000022e+03 3.024800000000000266e-01
3.729348910000000160e+03 2.989899999999999780e-01
3.729371990000000096e+03 2.972799999999999887e-01
3.729395079999999780e+03 2.943100000000000160e-01
3.729418160000000171e+03 2.912899999999999934e-01
3.729441249999999854e+03 2.882600000000000162e-01
3.729464329999999791e+03 2.834900000000000198e-01
3.729487419999999929e+03 2.779599999999999849e-01
3.729510499999999865e+03 2.729500000000000259e-01
3.729533579999999802e+03 2.679400000000000115e-01
3.729556669999999940e+03 2.630799999999999805e-01
3.729579749999999876e+03 2.600700000000000234e-01
3.729602840000000015e+03 2.562099999999999933e-01
3.729625919999999951e+03 2.523400000000000087e-01
3.729649010000000089e+03 2.484699999999999964e-01
3.729672090000000026e+03 2.439900000000000124e-01
3.729695169999999962e+03 2.390299999999999925e-01
3.729718260000000100e+03 2.341499999999999970e-01
3.729741340000000037e+03 2.292800000000000116e-01
3.729764430000000175e+03 2.244099999999999984e-01
3.729787510000000111e+03 2.202300000000000091e-01
3.729810599999999795e+03 2.148899999999999977e-01
3.729833680000000186e+03 2.094600000000000073e-01
3.729856760000000122e+03 2.040399999999999991e-01
3.729879849999999806e+03 1.986499999999999932e-01
3.729902930000000197e+03 1.945000000000000062e-01
3.729926019999999880e+03 1.925999999999999934e-01
3.729949099999999817e+03 1.907099999999999906e-01
3.729972189999999955e+03 1.888100000000000056e-01
3.729995269999999891e+03 1.870900000000000063e-01
3.730018349999999828e+03 1.844500000000000028e-01
3.730041439999999966e+03 1.816300000000000137e-01
3.730064519999999902e+03 1.788099999999999967e-01
3.730087610000000041e+03 1.760200000000000098e-01
3.730110689999999977e+03 1.730399999999999994e-01
3.730133780000000115e+03 1.694400000000000073e-01
3.730156860000000052e+03 1.658399999999999874e-01
3.730179939999999988e+03 1.622399999999999953e-01
3.730203030000000126e+03 1.590799999999999992e-01
3.730226110000000062e+03 1.565999999999999892e-01
3.730249200000000201e+03 1.542499999999999982e-01
3.730272280000000137e+03 1.519000000000000072e-01
3.730295369999999821e+03 1.497600000000000042e-01
3.730318450000000212e+03 1.480599999999999972e-01
3.730341530000000148e+03 1.469499999999999973e-01
3.730364619999999832e+03 1.458299999999999874e-01
3.730387700000000223e+03 1.447199999999999875e-01
3.730410789999999906e+03 1.434300000000000019e-01
3.730433869999999843e+03 1.420299999999999896e-01
3.730456959999999981e+03 1.405700000000000005e-01
3.730480039999999917e+03 1.391100000000000114e-01
3.730503130000000056e+03 1.378500000000000003e-01
3.730526209999999992e+03 1.369599999999999984e-01
3.730549289999999928e+03 1.360699999999999965e-01
3.730572380000000067e+03 1.351700000000000124e-01
3.730595460000000003e+03 1.342800000000000105e-01
3.730618550000000141e+03 1.330399999999999916e-01
3.730641630000000077e+03 1.316799999999999915e-01
3.730664720000000216e+03 1.302000000000000102e-01
3.730687800000000152e+03 1.287300000000000111e-01
3.730710880000000088e+03 1.271400000000000030e-01
3.730733970000000227e+03 1.254000000000000115e-01
3.730757050000000163e+03 1.241700000000000026e-01
3.730780139999999847e+03 1.229500000000000037e-01
3.730803219999999783e+03 1.217300000000000049e-01
3.730826309999999921e+03 1.208300000000000068e-01
3.730849389999999858e+03 1.197899999999999937e-01
3.730872469999999794e+03 1.185299999999999965e-01
3.730895559999999932e+03 1.172799999999999954e-01
3.730918639999999868e+03 1.164700000000000041e-01
3.730941730000000007e+03 1.165899999999999992e-01
3.730964809999999943e+03 1.176500000000000046e-01
3.730987900000000081e+03 1.187700000000000006e-01
3.731010980000000018e+03 1.198800000000000004e-01
3.731034059999999954e+03 1.197000000000000008e-01
3.731057150000000092e+03 1.190800000000000053e-01
3.731080230000000029e+03 1.182399999999999979e-01
3.731103320000000167e+03 1.174000000000000044e-01
3.731126400000000103e+03 1.167900000000000049e-01
3.731149489999999787e+03 1.169300000000000062e-01
3.731172570000000178e+03 1.170899999999999996e-01
3.731195650000000114e+03 1.172499999999999931e-01
3.731218739999999798e+03 1.174100000000000005e-01
3.731241820000000189e+03 1.176100000000000062e-01
3.731264909999999873e+03 1.178899999999999948e-01
3.731287989999999809e+03 1.182600000000000040e-01
3.731311079999999947e+03 1.186299999999999993e-01
3.731334159999999883e+03 1.188199999999999951e-01
3.731357250000000022e+03 1.183499999999999969e-01
3.731380329999999958e+03 1.182300000000000018e-01
3.731403409999999894e+03 1.181500000000000050e-01
3.731426500000000033e+03 1.180800000000000044e-01
3.731449579999999969e+03 1.182499999999999940e-01
3.731472670000000107e+03 1.184199999999999975e-01
3.731495750000000044e+03 1.182799999999999963e-01
3.731518840000000182e+03 1.181399999999999950e-01
3.731541920000000118e+03 1.179999999999999938e-01
3.731565000000000055e+03 1.185699999999999948e-01
3.731588090000000193e+03 1.187499999999999944e-01
3.731611170000000129e+03 1.188300000000000051e-01
3.731634259999999813e+03 1.189100000000000018e-01
3.731657340000000204e+03 1.185999999999999971e-01
3.731680429999999888e+03 1.181299999999999989e-01
3.731703509999999824e+03 1.184100000000000014e-01
3.731726590000000215e+03 1.186799999999999938e-01
3.731749679999999898e+03 1.189599999999999963e-01
3.731772759999999835e+03 1.193800000000000000e-01
3.731795849999999973e+03 1.198800000000000004e-01
3.731818929999999909e+03 1.204299999999999954e-01
3.731842020000000048e+03 1.209699999999999942e-01
3.731865099999999984e+03 1.219400000000000067e-01
3.731888179999999920e+03 1.233800000000000036e-01
3.731911270000000059e+03 1.233500000000000013e-01
3.731934349999999995e+03 1.233199999999999991e-01
3.731957440000000133e+03 1.233000000000000068e-01
3.731980520000000070e+03 1.218899999999999983e-01
3.732003610000000208e+03 1.214200000000000002e-01
3.732026690000000144e+03 1.216399999999999981e-01
3.732049770000000080e+03 1.218700000000000061e-01
3.732072860000000219e+03 1.223599999999999965e-01
3.732095940000000155e+03 1.234699999999999964e-01
3.732119029999999839e+03 1.228800000000000031e-01
3.732142109999999775e+03 1.222899999999999959e-01
3.732165199999999913e+03 1.216900000000000065e-01
3.732188279999999850e+03 1.204100000000000031e-01
3.732211359999999786e+03 1.191600000000000020e-01
3.732234449999999924e+03 1.180900000000000005e-01
3.732257529999999861e+03 1.170100000000000029e-01
3.732280619999999999e+03 1.160700000000000065e-01
3.732303699999999935e+03 1.153900000000000065e-01
3.732326790000000074e+03 1.158700000000000008e-01
3.732349870000000010e+03 1.164899999999999963e-01
3.732372960000000148e+03 1.171100000000000058e-01
3.732396040000000085e+03 1.171500000000000041e-01
3.732419120000000021e+03 1.165999999999999953e-01
3.732442210000000159e+03 1.149400000000000005e-01
3.732465290000000095e+03 1.132900000000000018e-01
3.732488379999999779e+03 1.120400000000000007e-01
3.732511460000000170e+03 1.115199999999999941e-01
3.732534549999999854e+03 1.122200000000000003e-01
3.732557629999999790e+03 1.130700000000000038e-01
3.732580710000000181e+03 1.139199999999999935e-01
3.732603799999999865e+03 1.136899999999999994e-01
3.732626879999999801e+03 1.129099999999999965e-01
3.732649969999999939e+03 1.114300000000000013e-01
3.732673049999999876e+03 1.099500000000000061e-01
3.732696140000000014e+03 1.085099999999999953e-01
3.732719219999999950e+03 1.074399999999999938e-01
3.732742299999999886e+03 1.070200000000000040e-01
3.732765390000000025e+03 1.068599999999999967e-01
3.732788469999999961e+03 1.067000000000000032e-01
3.732811560000000100e+03 1.067499999999999977e-01
3.732834640000000036e+03 1.068899999999999989e-01
3.732857730000000174e+03 1.067199999999999954e-01
3.732880810000000110e+03 1.065600000000000019e-01
3.732903890000000047e+03 1.064200000000000007e-01
3.732926980000000185e+03 1.064599999999999991e-01
3.732950060000000121e+03 1.061300000000000021e-01
3.732973149999999805e+03 1.055200000000000027e-01
3.732996230000000196e+03 1.049100000000000033e-01
3.733019319999999880e+03 1.038599999999999940e-01
3.733042399999999816e+03 1.024899999999999978e-01
3.733065480000000207e+03 1.016800000000000065e-01
3.733088569999999891e+03 1.008600000000000052e-01
3.733111649999999827e+03 1.000500000000000000e-01
3.733134739999999965e+03 1.003899999999999931e-01
3.733157819999999901e+03 1.006699999999999956e-01
3.733180910000000040e+03 1.008700000000000013e-01
3.733203989999999976e+03 1.010699999999999932e-01
3.733227080000000115e+03 1.010199999999999987e-01
3.733250160000000051e+03 1.007699999999999985e-01
3.733273239999999987e+03 1.007099999999999940e-01
3.733296330000000125e+03 1.006800000000000056e-01
3.733319410000000062e+03 1.006500000000000034e-01
3.733342500000000200e+03 1.000400000000000039e-01
3.733365580000000136e+03 9.944000000000000061e-02
3.733388669999999820e+03 9.889000000000000568e-02
3.733411750000000211e+03 9.833000000000000074e-02
3.733434830000000147e+03 9.818999999999999950e-02
3.733457919999999831e+03 9.850000000000000422e-02
3.733481000000000222e+03 9.829000000000000237e-02
3.733504089999999906e+03 9.801999999999999602e-02
3.733527169999999842e+03 9.773999999999999355e-02
3.733550259999999980e+03 9.647000000000000020e-02
3.733573339999999916e+03 9.533999999999999420e-02
3.733596419999999853e+03 9.449000000000000454e-02
3.733619509999999991e+03 9.364000000000000101e-02
3.733642589999999927e+03 9.313000000000000445e-02
3.733665680000000066e+03 9.300999999999999546e-02
3.733688760000000002e+03 9.289999999999999647e-02
3.733711850000000140e+03 9.278999999999999748e-02
3.733734930000000077e+03 9.267999999999999849e-02
3.733758010000000013e+03 9.228000000000000091e-02
3.733781100000000151e+03 9.185999999999999721e-02
3.733804180000000088e+03 9.139999999999999514e-02
3.733827270000000226e+03 9.092999999999999694e-02
3.733850350000000162e+03 9.044000000000000650e-02
3.733873439999999846e+03 8.991000000000000381e-02
3.733896519999999782e+03 8.939999999999999336e-02
3.733919600000000173e+03 8.888000000000000067e-02
3.733942689999999857e+03 8.837000000000000410e-02
3.733965769999999793e+03 8.848000000000000309e-02
3.733988859999999931e+03 8.863000000000000045e-02
3.734011939999999868e+03 8.859000000000000208e-02
3.734035030000000006e+03 8.855000000000000371e-02
3.734058109999999942e+03 8.842999999999999472e-02
3.734081189999999879e+03 8.806999999999999551e-02
3.734104280000000017e+03 8.809000000000000163e-02
3.734127359999999953e+03 8.845000000000000084e-02
3.734150450000000092e+03 8.881000000000000005e-02
3.734173530000000028e+03 8.884000000000000230e-02
3.734196620000000166e+03 8.869000000000000494e-02
3.734219700000000103e+03 8.791999999999999815e-02
3.734242789999999786e+03 8.715000000000000524e-02
3.734265870000000177e+03 8.659000000000000030e-02
3.734288950000000114e+03 8.667999999999999317e-02
3.734312039999999797e+03 8.712999999999999912e-02
3.734335120000000188e+03 8.787000000000000366e-02
3.734358209999999872e+03 8.860999999999999432e-02
3.734381289999999808e+03 8.866999999999999882e-02
3.734404379999999946e+03 8.849999999999999534e-02
3.734427459999999883e+03 8.744000000000000383e-02
3.734450539999999819e+03 8.637999999999999845e-02
3.734473629999999957e+03 8.537000000000000144e-02
3.734496709999999894e+03 8.472000000000000364e-02
3.734519800000000032e+03 8.444999999999999729e-02
3.734542879999999968e+03 8.479000000000000425e-02
3.734565970000000107e+03 8.513999999999999346e-02
3.734589050000000043e+03 8.544000000000000206e-02
3.734612129999999979e+03 8.573000000000000065e-02
3.734635220000000118e+03 8.579000000000000514e-02
3.734658300000000054e+03 8.581999999999999351e-02
3.734681390000000192e+03 8.583999999999999964e-02
3.734704470000000128e+03 8.569999999999999840e-02
3.734727559999999812e+03 8.547000000000000430e-02
3.734750640000000203e+03 8.497999999999999998e-02
3.734773720000000139e+03 8.448999999999999566e-02
3.734796809999999823e+03 8.418000000000000482e-02
3.734819890000000214e+03 8.402999999999999359e-02
3.734842979999999898e+03 8.423999999999999544e-02
3.734866059999999834e+03 8.451999999999999791e-02
3.734889149999999972e+03 8.483000000000000262e-02
3.734912229999999909e+03 8.552999999999999492e-02
3.734935309999999845e+03 8.602999999999999536e-02
3.734958399999999983e+03 8.583999999999999964e-02
3.734981479999999920e+03 8.566000000000000003e-02
3.735004570000000058e+03 8.490000000000000324e-02
3.735027649999999994e+03 8.344000000000000028e-02
3.735050740000000133e+03 8.293999999999999984e-02
3.735073820000000069e+03 8.309999999999999332e-02
3.735096910000000207e+03 8.325000000000000455e-02
3.735119990000000143e+03 8.441999999999999504e-02
3.735143070000000080e+03 8.561000000000000554e-02
3.735166160000000218e+03 8.550000000000000655e-02
3.735189240000000154e+03 8.538999999999999369e-02
3.735212329999999838e+03 8.487999999999999712e-02
3.735235409999999774e+03 8.351000000000000090e-02
3.735258499999999913e+03 8.255999999999999450e-02
3.735281579999999849e+03 8.190999999999999670e-02
3.735304659999999785e+03 8.125999999999999890e-02
3.735327749999999924e+03 8.133999999999999564e-02
3.735350829999999860e+03 8.149000000000000687e-02
3.735373919999999998e+03 8.147999999999999687e-02
3.735396999999999935e+03 8.146000000000000463e-02
3.735420090000000073e+03 8.144999999999999463e-02
3.735443170000000009e+03 8.143999999999999850e-02
3.735466249999999945e+03 8.142000000000000626e-02
3.735489340000000084e+03 8.140999999999999626e-02
3.735512420000000020e+03 8.140000000000000013e-02
3.735535510000000158e+03 8.137999999999999401e-02
3.735558590000000095e+03 8.136999999999999789e-02
3.735581679999999778e+03 8.136000000000000176e-02
3.735604760000000169e+03 8.133999999999999564e-02
3.735627840000000106e+03 8.132999999999999952e-02
3.735650929999999789e+03 8.132000000000000339e-02
3.735674010000000180e+03 8.129999999999999727e-02
3.735697099999999864e+03 8.129000000000000115e-02
3.735720179999999800e+03 8.128000000000000502e-02
3.735743269999999939e+03 8.125999999999999890e-02
3.735766349999999875e+03 8.125000000000000278e-02
3.735789429999999811e+03 8.124000000000000665e-02
3.735812519999999950e+03 8.111999999999999766e-02
3.735835599999999886e+03 8.092000000000000581e-02
3.735858690000000024e+03 8.068000000000000171e-02
3.735881769999999960e+03 8.036999999999999700e-02
3.735904860000000099e+03 8.006000000000000616e-02
3.735927940000000035e+03 7.975000000000000144e-02
3.735951030000000173e+03 7.943999999999999673e-02
3.735974110000000110e+03 7.913000000000000589e-02
3.735997190000000046e+03 7.882000000000000117e-02
3.736020280000000184e+03 7.850999999999999646e-02
3.736043360000000121e+03 7.820000000000000562e-02
3.736066449999999804e+03 7.789000000000000090e-02
3.736089530000000195e+03 7.757999999999999619e-02
3.736112619999999879e+03 7.727000000000000535e-02
3.736135699999999815e+03 7.696000000000000063e-02
3.736158780000000206e+03 7.664999999999999591e-02
3.736181869999999890e+03 7.634000000000000508e-02
3.736204949999999826e+03 7.603000000000000036e-02
3.736228039999999964e+03 7.571999999999999564e-02
3.736251119999999901e+03 7.541000000000000481e-02
3.736274210000000039e+03 7.510000000000000009e-02
3.736297289999999975e+03 7.478999999999999537e-02
3.736320369999999912e+03 7.455000000000000515e-02
3.736343460000000050e+03 7.435999999999999555e-02
3.736366539999999986e+03 7.420000000000000207e-02
3.736389630000000125e+03 7.407999999999999308e-02
3.736412710000000061e+03 7.396999999999999409e-02
3.736435800000000199e+03 7.384999999999999898e-02
3.736458880000000136e+03 7.373000000000000387e-02
3.736481960000000072e+03 7.360999999999999488e-02
3.736505050000000210e+03 7.348999999999999977e-02
3.736528130000000147e+03 7.337000000000000466e-02
3.736551219999999830e+03 7.324999999999999567e-02
3.736574300000000221e+03 7.313000000000000056e-02
3.736597389999999905e+03 7.302000000000000157e-02
3.736620469999999841e+03 7.290000000000000646e-02
3.736643549999999777e+03 7.277999999999999747e-02
3.736666639999999916e+03 7.266000000000000236e-02
3.736689719999999852e+03 7.253999999999999337e-02
3.736712809999999990e+03 7.241999999999999826e-02
3.736735889999999927e+03 7.230000000000000315e-02
3.736758980000000065e+03 7.217999999999999416e-02
3.736782060000000001e+03 7.206999999999999518e-02
3.736805139999999938e+03 7.195000000000000007e-02
3.736828230000000076e+03 7.177000000000000046e-02
3.736851310000000012e+03 7.152999999999999636e-02
3.736874400000000151e+03 7.127000000000000002e-02
3.736897480000000087e+03 7.098000000000000143e-02
3.736920570000000225e+03 7.069000000000000283e-02
3.736943650000000162e+03 7.040000000000000424e-02
3.736966739999999845e+03 7.009999999999999565e-02
3.736989819999999781e+03 6.980999999999999706e-02
3.737012900000000172e+03 6.951999999999999846e-02
3.737035989999999856e+03 6.922999999999999987e-02
3.737059069999999792e+03 6.894000000000000128e-02
3.737082159999999931e+03 6.865000000000000269e-02
3.737105239999999867e+03 6.836000000000000409e-02
3.737128330000000005e+03 6.807000000000000550e-02
3.737151409999999942e+03 6.778000000000000691e-02
3.737174489999999878e+03 6.748999999999999444e-02
3.737197580000000016e+03 6.719999999999999585e-02
3.737220659999999953e+03 6.690999999999999726e-02
3.737243750000000091e+03 6.661999999999999866e-02
3.737266830000000027e+03 6.633000000000000007e-02
3.737289920000000166e+03 6.603000000000000536e-02
3.737313000000000102e+03 6.450000000000000178e-02
nan nan
nan nan
nan nan
nan nan
nan nan
nan nan
nan nan
nan nan
nan nan
nan nan
nan nan
nan nan
nan nan
nan nan
nan nan
nan nan
nan nan
nan nan
nan nan
nan nan
nan nan
nan nan
nan nan
nan nan
nan nan
nan nan
nan nan
nan nan
nan nan
nan nan
nan nan
nan nan
nan nan
nan nan
nan nan
nan nan
nan nan
nan nan
nan nan
nan nan
nan nan
nan nan
nan nan
nan nan
nan nan
nan nan
nan nan
nan nan
nan nan
nan nan
nan nan
nan nan
nan nan
nan nan
nan nan
nan nan
nan nan
nan nan
nan nan
nan nan
nan nan
nan nan
nan nan
nan nan
nan nan
nan nan
nan nan
nan nan
nan nan
nan nan
nan nan
nan nan
nan nan
nan nan
nan nan
nan nan
nan nan
nan nan
nan nan
nan nan
nan nan
nan nan
nan nan
nan nan
nan nan
nan nan
nan nan
nan nan
nan nan
nan nan
nan nan
nan nan
nan nan
nan nan
nan nan
nan nan
nan nan
nan nan
nan nan
nan nan
nan nan
nan nan
nan nan
nan nan
nan nan
nan nan
nan nan
nan nan
nan nan
nan nan
nan nan
nan nan
nan nan
nan nan
nan nan
nan nan
nan nan
nan nan
nan nan
nan nan
nan nan
nan nan
nan nan
nan nan
nan nan
nan nan
nan nan
nan nan
nan nan
nan nan
nan nan
nan nan
nan nan
nan nan
nan nan
nan nan
nan nan
nan nan
nan nan
nan nan
nan nan
nan nan
nan nan
nan nan
nan nan
nan nan
nan nan
nan nan
nan nan
nan nan
nan nan
nan nan
nan nan
nan nan
nan nan
nan nan
nan nan
nan nan
nan nan
nan nan
nan nan
nan nan
nan nan
nan nan
nan nan
nan nan
nan nan
nan nan
nan nan
nan nan
nan nan
nan nan
nan nan
nan nan
nan nan
nan nan
nan nan
nan nan
nan nan
nan nan
nan nan
nan nan
nan nan
nan nan
nan nan
nan nan
nan nan
nan nan
nan nan
nan nan
nan nan
nan nan
nan nan
nan nan
nan nan
nan nan
nan nan
nan nan
nan nan
nan nan
nan nan
nan nan
nan nan
nan nan
nan nan
nan nan
nan nan
nan nan
nan nan
nan nan
nan nan
nan nan
nan nan
nan nan
nan nan
nan nan
nan nan
nan nan
nan nan
nan nan
nan nan
nan nan
nan nan
nan nan
nan nan
nan nan
nan nan
nan nan
nan nan
nan nan
nan nan
nan nan
nan nan
nan nan
nan nan
nan nan
nan nan
nan nan
nan nan
nan nan
