# Supplementary material for: Resonant inelastic X-ray scattering tools to count 5 f electrons of actinides and probe bond covalency
Source: Nat Commun. 2025 Feb 10;16:1221. doi: 10.1038/s41467-024-54574-7 (PMC11811144; doi:10.1038/s41467-024-54574-7)
Supplement: Supplementary file 3 — Source Data [file 41467_2024_54574_MOESM3_ESM.zip › Data_figures/Data_main_figures/Fig5/5b_[U$^/mathrm{V}$O$_2$]$^{+}$-K $/mathrm{(5f^1)}$.txt]

# Ein | Intensity
3.719788000000000011e+03 0.000000000000000000e+00
3.719811400000000049e+03 1.751950000000000057e-05
3.719834800000000087e+03 3.503890000000000092e-05
3.719858189999999922e+03 5.255840000000000148e-05
3.719881589999999960e+03 7.007780000000000183e-05
3.719904989999999998e+03 8.759730000000000240e-05
3.719928390000000036e+03 1.051170000000000034e-04
3.719951790000000074e+03 1.226359999999999961e-04
3.719975179999999909e+03 1.401560000000000045e-04
3.719998579999999947e+03 1.576749999999999972e-04
3.720021979999999985e+03 1.751950000000000057e-04
3.720045380000000023e+03 1.927139999999999984e-04
3.720068769999999859e+03 2.102340000000000068e-04
3.720092169999999896e+03 2.277529999999999995e-04
3.720115569999999934e+03 2.452719999999999922e-04
3.720138969999999972e+03 2.627919999999999735e-04
3.720162370000000010e+03 2.803109999999999933e-04
3.720185759999999846e+03 2.978309999999999747e-04
3.720209159999999883e+03 3.153499999999999945e-04
3.720232559999999921e+03 3.328699999999999758e-04
3.720255959999999959e+03 3.503889999999999956e-04
3.720279359999999997e+03 3.679089999999999769e-04
3.720302749999999833e+03 3.947949999999999767e-04
3.720326149999999870e+03 4.362610000000000164e-04
3.720349549999999908e+03 4.777270000000000019e-04
3.720372949999999946e+03 5.191930000000000416e-04
3.720396339999999782e+03 5.606590000000000271e-04
3.720419739999999820e+03 5.484630000000000104e-04
3.720443139999999858e+03 5.293980000000000430e-04
3.720466539999999895e+03 5.103319999999999515e-04
3.720489939999999933e+03 4.912659999999999683e-04
3.720513330000000224e+03 4.881250000000000064e-04
3.720536729999999807e+03 5.089790000000000069e-04
3.720560129999999845e+03 5.298329999999999533e-04
3.720583529999999882e+03 5.506870000000000081e-04
3.720606929999999920e+03 5.710389999999999650e-04
3.720630320000000211e+03 5.792049999999999543e-04
3.720653719999999794e+03 5.873719999999999592e-04
3.720677119999999832e+03 5.955379999999999485e-04
3.720700519999999869e+03 6.037040000000000461e-04
3.720723910000000160e+03 6.316880000000000411e-04
3.720747310000000198e+03 6.757580000000000444e-04
3.720770709999999781e+03 7.198280000000000477e-04
3.720794109999999819e+03 7.638980000000000509e-04
3.720817509999999857e+03 8.482919999999999480e-04
3.720840900000000147e+03 8.987690000000000002e-04
3.720864300000000185e+03 9.492460000000000524e-04
3.720887700000000223e+03 9.997240000000000119e-04
3.720911099999999806e+03 1.020000000000000073e-03
3.720934499999999844e+03 1.039999999999999909e-03
3.720957890000000134e+03 1.069999999999999988e-03
3.720981290000000172e+03 1.110000000000000092e-03
3.721004690000000210e+03 1.139999999999999954e-03
3.721028089999999793e+03 1.190000000000000085e-03
3.721051480000000083e+03 1.160000000000000007e-03
3.721074880000000121e+03 1.119999999999999902e-03
3.721098280000000159e+03 1.090000000000000040e-03
3.721121680000000197e+03 1.039999999999999909e-03
3.721145079999999780e+03 1.039999999999999909e-03
3.721168470000000070e+03 1.059999999999999961e-03
3.721191870000000108e+03 1.080000000000000014e-03
3.721215270000000146e+03 1.110000000000000092e-03
3.721238670000000184e+03 1.100000000000000066e-03
3.721262070000000222e+03 1.069999999999999988e-03
3.721285460000000057e+03 1.049999999999999935e-03
3.721308860000000095e+03 1.030000000000000100e-03
3.721332260000000133e+03 1.039999999999999909e-03
3.721355660000000171e+03 1.149999999999999981e-03
3.721379050000000007e+03 1.250000000000000026e-03
3.721402450000000044e+03 1.360000000000000098e-03
3.721425850000000082e+03 1.459999999999999926e-03
3.721449250000000120e+03 1.510000000000000057e-03
3.721472650000000158e+03 1.539999999999999919e-03
3.721496039999999994e+03 1.559999999999999972e-03
3.721519440000000031e+03 1.590000000000000050e-03
3.721542840000000069e+03 1.639999999999999965e-03
3.721566240000000107e+03 1.760000000000000063e-03
3.721589640000000145e+03 1.879999999999999944e-03
3.721613029999999981e+03 2.000000000000000042e-03
3.721636430000000018e+03 2.119999999999999923e-03
3.721659830000000056e+03 2.170000000000000054e-03
3.721683230000000094e+03 2.210000000000000159e-03
3.721706619999999930e+03 2.249999999999999830e-03
3.721730019999999968e+03 2.289999999999999935e-03
3.721753420000000006e+03 2.350000000000000092e-03
3.721776820000000043e+03 2.490000000000000026e-03
3.721800220000000081e+03 2.629999999999999959e-03
3.721823609999999917e+03 2.769999999999999893e-03
3.721847009999999955e+03 2.919999999999999853e-03
3.721870409999999993e+03 3.010000000000000089e-03
3.721893810000000030e+03 3.059999999999999786e-03
3.721917210000000068e+03 3.119999999999999944e-03
3.721940599999999904e+03 3.170000000000000075e-03
3.721963999999999942e+03 3.129999999999999970e-03
3.721987399999999980e+03 3.059999999999999786e-03
3.722010800000000017e+03 3.000000000000000062e-03
3.722034189999999853e+03 2.939999999999999905e-03
3.722057589999999891e+03 2.880000000000000181e-03
3.722080989999999929e+03 2.880000000000000181e-03
3.722104389999999967e+03 2.870000000000000155e-03
3.722127790000000005e+03 2.870000000000000155e-03
3.722151179999999840e+03 2.870000000000000155e-03
3.722174579999999878e+03 3.010000000000000089e-03
3.722197979999999916e+03 3.200000000000000153e-03
3.722221379999999954e+03 3.399999999999999811e-03
3.722244779999999992e+03 3.599999999999999901e-03
3.722268169999999827e+03 3.739999999999999835e-03
3.722291569999999865e+03 3.729999999999999809e-03
3.722314969999999903e+03 3.720000000000000216e-03
3.722338369999999941e+03 3.710000000000000190e-03
3.722361769999999979e+03 3.700000000000000164e-03
3.722385159999999814e+03 3.799999999999999992e-03
3.722408559999999852e+03 3.969999999999999571e-03
3.722431959999999890e+03 4.139999999999999583e-03
3.722455359999999928e+03 4.300000000000000003e-03
3.722478750000000218e+03 4.550000000000000225e-03
3.722502149999999801e+03 4.709999999999999777e-03
3.722525549999999839e+03 4.879999999999999789e-03
3.722548949999999877e+03 5.049999999999999802e-03
3.722572349999999915e+03 5.199999999999999761e-03
3.722595740000000205e+03 5.420000000000000338e-03
3.722619139999999788e+03 5.689999999999999745e-03
3.722642539999999826e+03 5.960000000000000020e-03
3.722665939999999864e+03 6.219999999999999835e-03
3.722689339999999902e+03 6.309999999999999637e-03
3.722712730000000192e+03 6.289999999999999584e-03
3.722736129999999775e+03 6.279999999999999992e-03
3.722759529999999813e+03 6.259999999999999939e-03
3.722782929999999851e+03 6.300000000000000044e-03
3.722806320000000142e+03 6.629999999999999609e-03
3.722829720000000179e+03 6.949999999999999581e-03
3.722853120000000217e+03 7.270000000000000420e-03
3.722876519999999800e+03 7.590000000000000392e-03
3.722899919999999838e+03 7.779999999999999589e-03
3.722923310000000129e+03 7.939999999999999142e-03
3.722946710000000166e+03 8.109999999999999154e-03
3.722970110000000204e+03 8.279999999999999166e-03
3.722993509999999787e+03 8.479999999999999691e-03
3.723016909999999825e+03 8.819999999999999715e-03
3.723040300000000116e+03 9.159999999999999740e-03
3.723063700000000154e+03 9.499999999999999764e-03
3.723087100000000191e+03 9.839999999999999789e-03
3.723110499999999774e+03 1.025000000000000043e-02
3.723133890000000065e+03 1.064000000000000015e-02
3.723157290000000103e+03 1.102000000000000028e-02
3.723180690000000141e+03 1.141000000000000000e-02
3.723204090000000178e+03 1.179000000000000013e-02
3.723227490000000216e+03 1.217999999999999985e-02
3.723250880000000052e+03 1.256999999999999958e-02
3.723274280000000090e+03 1.295999999999999930e-02
3.723297680000000128e+03 1.335000000000000075e-02
3.723321080000000165e+03 1.369000000000000078e-02
3.723344480000000203e+03 1.405999999999999958e-02
3.723367870000000039e+03 1.443999999999999971e-02
3.723391270000000077e+03 1.481000000000000025e-02
3.723414670000000115e+03 1.527000000000000059e-02
3.723438070000000153e+03 1.584999999999999951e-02
3.723461459999999988e+03 1.643999999999999975e-02
3.723484860000000026e+03 1.702000000000000041e-02
3.723508260000000064e+03 1.761000000000000065e-02
3.723531660000000102e+03 1.830999999999999989e-02
3.723555060000000140e+03 1.902999999999999831e-02
3.723578449999999975e+03 1.975000000000000019e-02
3.723601850000000013e+03 2.046999999999999861e-02
3.723625250000000051e+03 2.114999999999999866e-02
3.723648650000000089e+03 2.183999999999999830e-02
3.723672050000000127e+03 2.251999999999999835e-02
3.723695439999999962e+03 2.319999999999999840e-02
3.723718840000000000e+03 2.392000000000000029e-02
3.723742240000000038e+03 2.554999999999999979e-02
3.723765640000000076e+03 2.717999999999999930e-02
3.723789029999999912e+03 2.881999999999999840e-02
3.723812429999999949e+03 3.045000000000000137e-02
3.723835829999999987e+03 3.187999999999999862e-02
3.723859230000000025e+03 3.321000000000000341e-02
3.723882630000000063e+03 3.454999999999999738e-02
3.723906019999999899e+03 3.588000000000000217e-02
3.723929419999999936e+03 3.721000000000000002e-02
3.723952819999999974e+03 3.849000000000000338e-02
3.723976220000000012e+03 3.975000000000000061e-02
3.723999620000000050e+03 4.100999999999999784e-02
3.724023009999999886e+03 4.227999999999999814e-02
3.724046409999999923e+03 4.399000000000000132e-02
3.724069809999999961e+03 4.619999999999999801e-02
3.724093209999999999e+03 4.841999999999999776e-02
3.724116599999999835e+03 5.063000000000000139e-02
3.724139999999999873e+03 5.294999999999999707e-02
3.724163399999999911e+03 5.564000000000000196e-02
3.724186799999999948e+03 5.831999999999999684e-02
3.724210199999999986e+03 6.099999999999999867e-02
3.724233589999999822e+03 6.368000000000000049e-02
3.724256989999999860e+03 6.729999999999999871e-02
3.724280389999999898e+03 7.165000000000000535e-02
3.724303789999999935e+03 7.600999999999999424e-02
3.724327189999999973e+03 8.036999999999999700e-02
3.724350579999999809e+03 8.488999999999999324e-02
3.724373979999999847e+03 8.969000000000000583e-02
3.724397379999999885e+03 9.449000000000000454e-02
3.724420779999999922e+03 9.929000000000000326e-02
3.724444170000000213e+03 1.040900000000000020e-01
3.724467569999999796e+03 1.100700000000000012e-01
3.724490969999999834e+03 1.164800000000000002e-01
3.724514369999999872e+03 1.228999999999999954e-01
3.724537769999999909e+03 1.293199999999999905e-01
3.724561160000000200e+03 1.368099999999999872e-01
3.724584559999999783e+03 1.472999999999999865e-01
3.724607959999999821e+03 1.577900000000000136e-01
3.724631359999999859e+03 1.682700000000000029e-01
3.724654759999999897e+03 1.787600000000000022e-01
3.724678150000000187e+03 1.900499999999999967e-01
3.724701550000000225e+03 2.013600000000000112e-01
3.724724949999999808e+03 2.126599999999999879e-01
3.724748349999999846e+03 2.239599999999999924e-01
3.724771740000000136e+03 2.369900000000000062e-01
3.724795140000000174e+03 2.538699999999999846e-01
3.724818540000000212e+03 2.707499999999999907e-01
3.724841939999999795e+03 2.876299999999999968e-01
3.724865339999999833e+03 3.046099999999999919e-01
3.724888730000000123e+03 3.241700000000000137e-01
3.724912130000000161e+03 3.439900000000000180e-01
3.724935530000000199e+03 3.638100000000000223e-01
3.724958929999999782e+03 3.836200000000000165e-01
3.724982329999999820e+03 4.050099999999999811e-01
3.725005720000000110e+03 4.284700000000000175e-01
3.725029120000000148e+03 4.519400000000000084e-01
3.725052520000000186e+03 4.754099999999999993e-01
3.725075920000000224e+03 4.988699999999999801e-01
3.725099319999999807e+03 5.249300000000000077e-01
3.725122710000000097e+03 5.510800000000000143e-01
3.725146110000000135e+03 5.772300000000000209e-01
3.725169510000000173e+03 6.033800000000000274e-01
3.725192910000000211e+03 6.287700000000000511e-01
3.725216300000000047e+03 6.538000000000000478e-01
3.725239700000000084e+03 6.788300000000000445e-01
3.725263100000000122e+03 7.038600000000000412e-01
3.725286500000000160e+03 7.290499999999999758e-01
3.725309900000000198e+03 7.546500000000000430e-01
3.725333290000000034e+03 7.802499999999999991e-01
3.725356690000000071e+03 8.058400000000000007e-01
3.725380090000000109e+03 8.314399999999999569e-01
3.725403490000000147e+03 8.534100000000000019e-01
3.725426890000000185e+03 8.739599999999999591e-01
3.725450280000000021e+03 8.944999999999999618e-01
3.725473680000000058e+03 9.150500000000000300e-01
3.725497080000000096e+03 9.332799999999999985e-01
3.725520480000000134e+03 9.438999999999999613e-01
3.725543869999999970e+03 9.545200000000000351e-01
3.725567270000000008e+03 9.651499999999999524e-01
3.725590670000000046e+03 9.757700000000000262e-01
3.725614070000000083e+03 9.817500000000000115e-01
3.725637470000000121e+03 9.872100000000000319e-01
3.725660859999999957e+03 9.926800000000000068e-01
3.725684259999999995e+03 9.981400000000000272e-01
3.725707660000000033e+03 1.000000000000000000e+00
3.725731060000000070e+03 9.958700000000000330e-01
3.725754460000000108e+03 9.917300000000000004e-01
3.725777849999999944e+03 9.876000000000000334e-01
3.725801249999999982e+03 9.834600000000000009e-01
3.725824650000000020e+03 9.775099999999999900e-01
3.725848050000000057e+03 9.710400000000000142e-01
3.725871439999999893e+03 9.645599999999999730e-01
3.725894839999999931e+03 9.580899999999999972e-01
3.725918239999999969e+03 9.501100000000000101e-01
3.725941640000000007e+03 9.404900000000000482e-01
3.725965040000000045e+03 9.308800000000000407e-01
3.725988429999999880e+03 9.212700000000000333e-01
3.726011829999999918e+03 9.116499999999999604e-01
3.726035229999999956e+03 8.965699999999999781e-01
3.726058629999999994e+03 8.814499999999999558e-01
3.726082030000000032e+03 8.663300000000000445e-01
3.726105419999999867e+03 8.512100000000000222e-01
3.726128819999999905e+03 8.381699999999999706e-01
3.726152219999999943e+03 8.265799999999999814e-01
3.726175619999999981e+03 8.149800000000000377e-01
3.726199009999999817e+03 8.033799999999999830e-01
3.726222409999999854e+03 7.921599999999999753e-01
3.726245809999999892e+03 7.845900000000000096e-01
3.726269209999999930e+03 7.770099999999999785e-01
3.726292609999999968e+03 7.694400000000000128e-01
3.726315999999999804e+03 7.618700000000000472e-01
3.726339399999999841e+03 7.566199999999999593e-01
3.726362799999999879e+03 7.527700000000000502e-01
3.726386199999999917e+03 7.489200000000000301e-01
3.726409599999999955e+03 7.450599999999999445e-01
3.726432989999999791e+03 7.417500000000000204e-01
3.726456389999999828e+03 7.405500000000000416e-01
3.726479789999999866e+03 7.393499999999999517e-01
3.726503189999999904e+03 7.381400000000000183e-01
3.726526580000000195e+03 7.369400000000000395e-01
3.726549979999999778e+03 7.365500000000000380e-01
3.726573379999999815e+03 7.360200000000000076e-01
3.726596779999999853e+03 7.355000000000000426e-01
3.726620179999999891e+03 7.349799999999999667e-01
3.726643570000000182e+03 7.351499999999999702e-01
3.726666970000000219e+03 7.372199999999999864e-01
3.726690369999999803e+03 7.392999999999999572e-01
3.726713769999999840e+03 7.413699999999999735e-01
3.726737169999999878e+03 7.434399999999999897e-01
3.726760560000000169e+03 7.462699999999999889e-01
3.726783960000000206e+03 7.497000000000000330e-01
3.726807359999999790e+03 7.531400000000000317e-01
3.726830759999999827e+03 7.565699999999999648e-01
3.726854150000000118e+03 7.598899999999999544e-01
3.726877550000000156e+03 7.602799999999999558e-01
3.726900950000000194e+03 7.606800000000000228e-01
3.726924349999999777e+03 7.610799999999999788e-01
3.726947749999999814e+03 7.614800000000000457e-01
3.726971140000000105e+03 7.619799999999999907e-01
3.726994540000000143e+03 7.627699999999999481e-01
3.727017940000000181e+03 7.635699999999999710e-01
3.727041340000000218e+03 7.643600000000000394e-01
3.727064739999999802e+03 7.640099999999999669e-01
3.727088130000000092e+03 7.618099999999999872e-01
3.727111530000000130e+03 7.596199999999999619e-01
3.727134930000000168e+03 7.574199999999999822e-01
3.727158330000000205e+03 7.551900000000000279e-01
3.727181720000000041e+03 7.535699999999999621e-01
3.727205120000000079e+03 7.519799999999999818e-01
3.727228520000000117e+03 7.503999999999999559e-01
3.727251920000000155e+03 7.488200000000000411e-01
3.727275320000000193e+03 7.451200000000000045e-01
3.727298710000000028e+03 7.396899999999999586e-01
3.727322110000000066e+03 7.342600000000000238e-01
3.727345510000000104e+03 7.288299999999999779e-01
3.727368910000000142e+03 7.233899999999999775e-01
3.727392310000000180e+03 7.148999999999999799e-01
3.727415700000000015e+03 7.063899999999999624e-01
3.727439100000000053e+03 6.978799999999999448e-01
3.727462500000000091e+03 6.893700000000000383e-01
3.727485900000000129e+03 6.795099999999999474e-01
3.727509300000000167e+03 6.686999999999999611e-01
3.727532690000000002e+03 6.578899999999999748e-01
3.727556090000000040e+03 6.470799999999999885e-01
3.727579490000000078e+03 6.361700000000000133e-01
3.727602890000000116e+03 6.248000000000000220e-01
3.727626279999999952e+03 6.134300000000000308e-01
3.727649679999999989e+03 6.020600000000000396e-01
3.727673080000000027e+03 5.906900000000000484e-01
3.727696480000000065e+03 5.806400000000000450e-01
3.727719880000000103e+03 5.711800000000000210e-01
3.727743269999999939e+03 5.617100000000000426e-01
3.727766669999999976e+03 5.522399999999999531e-01
3.727790070000000014e+03 5.418600000000000083e-01
3.727813470000000052e+03 5.291599999999999637e-01
3.727836870000000090e+03 5.164600000000000302e-01
3.727860259999999926e+03 5.037599999999999856e-01
3.727883659999999963e+03 4.910599999999999965e-01
3.727907060000000001e+03 4.811300000000000021e-01
3.727930460000000039e+03 4.721899999999999986e-01
3.727953849999999875e+03 4.632399999999999851e-01
3.727977249999999913e+03 4.542999999999999816e-01
3.728000649999999951e+03 4.453599999999999781e-01
3.728024049999999988e+03 4.356400000000000272e-01
3.728047450000000026e+03 4.259299999999999753e-01
3.728070839999999862e+03 4.162100000000000244e-01
3.728094239999999900e+03 4.065099999999999825e-01
3.728117639999999938e+03 3.998599999999999932e-01
3.728141039999999975e+03 3.939500000000000224e-01
3.728164440000000013e+03 3.880299999999999860e-01
3.728187829999999849e+03 3.821200000000000152e-01
3.728211229999999887e+03 3.770000000000000018e-01
3.728234629999999925e+03 3.733400000000000052e-01
3.728258029999999962e+03 3.696800000000000086e-01
3.728281419999999798e+03 3.660200000000000120e-01
3.728304819999999836e+03 3.623700000000000254e-01
3.728328219999999874e+03 3.575499999999999790e-01
3.728351619999999912e+03 3.521500000000000186e-01
3.728375019999999950e+03 3.467600000000000127e-01
3.728398409999999785e+03 3.413599999999999968e-01
3.728421809999999823e+03 3.370900000000000007e-01
3.728445209999999861e+03 3.341500000000000026e-01
3.728468609999999899e+03 3.312100000000000044e-01
3.728492009999999937e+03 3.282800000000000162e-01
3.728515400000000227e+03 3.251999999999999891e-01
3.728538799999999810e+03 3.226499999999999924e-01
3.728562199999999848e+03 3.202200000000000046e-01
3.728585599999999886e+03 3.178000000000000269e-01
3.728608990000000176e+03 3.153699999999999837e-01
3.728632390000000214e+03 3.128699999999999815e-01
3.728655789999999797e+03 3.097099999999999853e-01
3.728679189999999835e+03 3.065499999999999892e-01
3.728702589999999873e+03 3.033799999999999830e-01
3.728725980000000163e+03 3.003299999999999859e-01
3.728749380000000201e+03 2.982799999999999896e-01
3.728772779999999784e+03 2.962400000000000033e-01
3.728796179999999822e+03 2.942000000000000171e-01
3.728819579999999860e+03 2.921599999999999753e-01
3.728842970000000150e+03 2.910499999999999754e-01
3.728866370000000188e+03 2.908999999999999919e-01
3.728889770000000226e+03 2.907500000000000084e-01
3.728913169999999809e+03 2.906000000000000250e-01
3.728936560000000100e+03 2.903399999999999870e-01
3.728959960000000137e+03 2.896000000000000241e-01
3.728983360000000175e+03 2.888499999999999956e-01
3.729006760000000213e+03 2.881000000000000227e-01
3.729030159999999796e+03 2.873499999999999943e-01
3.729053550000000087e+03 2.862899999999999889e-01
3.729076950000000124e+03 2.849900000000000211e-01
3.729100350000000162e+03 2.836799999999999877e-01
3.729123750000000200e+03 2.823800000000000199e-01
3.729147149999999783e+03 2.810500000000000220e-01
3.729170540000000074e+03 2.800500000000000211e-01
3.729193940000000111e+03 2.790400000000000102e-01
3.729217340000000149e+03 2.780400000000000094e-01
3.729240740000000187e+03 2.770299999999999985e-01
3.729264130000000023e+03 2.774099999999999899e-01
3.729287530000000061e+03 2.782000000000000028e-01
3.729310930000000099e+03 2.789900000000000158e-01
3.729334330000000136e+03 2.797700000000000187e-01
3.729357730000000174e+03 2.795099999999999807e-01
3.729381120000000010e+03 2.785900000000000043e-01
3.729404520000000048e+03 2.776699999999999724e-01
3.729427920000000086e+03 2.767600000000000060e-01
3.729451320000000123e+03 2.760799999999999921e-01
3.729474720000000161e+03 2.763999999999999790e-01
3.729498109999999997e+03 2.763900000000000245e-01
3.729521510000000035e+03 2.763900000000000245e-01
3.729544910000000073e+03 2.763800000000000145e-01
3.729568310000000110e+03 2.755500000000000171e-01
3.729591699999999946e+03 2.738200000000000078e-01
3.729615099999999984e+03 2.720899999999999985e-01
3.729638500000000022e+03 2.703599999999999892e-01
3.729661900000000060e+03 2.686799999999999744e-01
3.729685300000000097e+03 2.662399999999999767e-01
3.729708689999999933e+03 2.634699999999999820e-01
3.729732089999999971e+03 2.606899999999999773e-01
3.729755490000000009e+03 2.579099999999999726e-01
3.729778890000000047e+03 2.555399999999999894e-01
3.729802290000000085e+03 2.534199999999999786e-01
3.729825679999999920e+03 2.513000000000000234e-01
3.729849079999999958e+03 2.491899999999999948e-01
3.729872479999999996e+03 2.469699999999999951e-01
3.729895880000000034e+03 2.442799999999999971e-01
3.729919280000000072e+03 2.415799999999999892e-01
3.729942669999999907e+03 2.388800000000000090e-01
3.729966069999999945e+03 2.361800000000000010e-01
3.729989469999999983e+03 2.323500000000000010e-01
3.730012870000000021e+03 2.280099999999999905e-01
3.730036259999999857e+03 2.236700000000000077e-01
3.730059659999999894e+03 2.193199999999999872e-01
3.730083059999999932e+03 2.154600000000000126e-01
3.730106459999999970e+03 2.136699999999999988e-01
3.730129860000000008e+03 2.120799999999999907e-01
3.730153249999999844e+03 2.104800000000000004e-01
3.730176649999999881e+03 2.088899999999999924e-01
3.730200049999999919e+03 2.055599999999999927e-01
3.730223449999999957e+03 2.014900000000000024e-01
3.730246849999999995e+03 1.974100000000000021e-01
3.730270239999999831e+03 1.933400000000000118e-01
3.730293639999999868e+03 1.895499999999999963e-01
3.730317039999999906e+03 1.868599999999999983e-01
3.730340439999999944e+03 1.841800000000000104e-01
3.730363829999999780e+03 1.814999999999999947e-01
3.730387229999999818e+03 1.788200000000000067e-01
3.730410629999999855e+03 1.755299999999999916e-01
3.730434029999999893e+03 1.721600000000000075e-01
3.730457429999999931e+03 1.687899999999999956e-01
3.730480820000000222e+03 1.654200000000000115e-01
3.730504219999999805e+03 1.625300000000000078e-01
3.730527619999999843e+03 1.612000000000000099e-01
3.730551019999999880e+03 1.599299999999999888e-01
3.730574419999999918e+03 1.586599999999999955e-01
3.730597810000000209e+03 1.573900000000000021e-01
3.730621209999999792e+03 1.560400000000000120e-01
3.730644609999999830e+03 1.549000000000000099e-01
3.730668009999999867e+03 1.537600000000000078e-01
3.730691400000000158e+03 1.526200000000000057e-01
3.730714800000000196e+03 1.515700000000000103e-01
3.730738199999999779e+03 1.496899999999999897e-01
3.730761599999999817e+03 1.477600000000000025e-01
3.730784999999999854e+03 1.458299999999999874e-01
3.730808390000000145e+03 1.438800000000000079e-01
3.730831790000000183e+03 1.418800000000000061e-01
3.730855190000000221e+03 1.403200000000000003e-01
3.730878589999999804e+03 1.387599999999999945e-01
3.730901989999999842e+03 1.371999999999999886e-01
3.730925380000000132e+03 1.358800000000000008e-01
3.730948780000000170e+03 1.347800000000000109e-01
3.730972180000000208e+03 1.336700000000000110e-01
3.730995579999999791e+03 1.325600000000000112e-01
3.731018970000000081e+03 1.314599999999999935e-01
3.731042370000000119e+03 1.305699999999999916e-01
3.731065770000000157e+03 1.298600000000000032e-01
3.731089170000000195e+03 1.291400000000000048e-01
3.731112569999999778e+03 1.284200000000000064e-01
3.731135960000000068e+03 1.275100000000000122e-01
3.731159360000000106e+03 1.257300000000000084e-01
3.731182760000000144e+03 1.239600000000000007e-01
3.731206160000000182e+03 1.221799999999999969e-01
3.731229560000000220e+03 1.204999999999999960e-01
3.731252950000000055e+03 1.200299999999999978e-01
3.731276350000000093e+03 1.198000000000000037e-01
3.731299750000000131e+03 1.195699999999999957e-01
3.731323150000000169e+03 1.193300000000000055e-01
3.731346540000000005e+03 1.187000000000000000e-01
3.731369940000000042e+03 1.178700000000000025e-01
3.731393340000000080e+03 1.170299999999999951e-01
3.731416740000000118e+03 1.161999999999999977e-01
3.731440140000000156e+03 1.155499999999999999e-01
3.731463529999999992e+03 1.163099999999999967e-01
3.731486930000000029e+03 1.168799999999999978e-01
3.731510330000000067e+03 1.174499999999999988e-01
3.731533730000000105e+03 1.180199999999999999e-01
3.731557130000000143e+03 1.176900000000000029e-01
3.731580519999999979e+03 1.169100000000000000e-01
3.731603920000000016e+03 1.161200000000000010e-01
3.731627320000000054e+03 1.153300000000000020e-01
3.731650720000000092e+03 1.146900000000000003e-01
3.731674109999999928e+03 1.144700000000000023e-01
3.731697509999999966e+03 1.142500000000000043e-01
3.731720910000000003e+03 1.140300000000000064e-01
3.731744310000000041e+03 1.138099999999999945e-01
3.731767710000000079e+03 1.137800000000000061e-01
3.731791099999999915e+03 1.142399999999999943e-01
3.731814499999999953e+03 1.146999999999999964e-01
3.731837899999999991e+03 1.151599999999999985e-01
3.731861300000000028e+03 1.156400000000000067e-01
3.731884700000000066e+03 1.154899999999999954e-01
3.731908089999999902e+03 1.153300000000000020e-01
3.731931489999999940e+03 1.151599999999999985e-01
3.731954889999999978e+03 1.149899999999999950e-01
3.731978290000000015e+03 1.141999999999999960e-01
3.732001679999999851e+03 1.129000000000000004e-01
3.732025079999999889e+03 1.116100000000000009e-01
3.732048479999999927e+03 1.103100000000000053e-01
3.732071879999999965e+03 1.090799999999999964e-01
3.732095280000000002e+03 1.090200000000000058e-01
3.732118669999999838e+03 1.090499999999999942e-01
3.732142069999999876e+03 1.090900000000000064e-01
3.732165469999999914e+03 1.091300000000000048e-01
3.732188869999999952e+03 1.088100000000000039e-01
3.732212269999999990e+03 1.080399999999999971e-01
3.732235659999999825e+03 1.072700000000000042e-01
3.732259059999999863e+03 1.064999999999999974e-01
3.732282459999999901e+03 1.058800000000000019e-01
3.732305859999999939e+03 1.059999999999999970e-01
3.732329259999999977e+03 1.061399999999999982e-01
3.732352649999999812e+03 1.062799999999999995e-01
3.732376049999999850e+03 1.064100000000000046e-01
3.732399449999999888e+03 1.060900000000000037e-01
3.732422849999999926e+03 1.055500000000000049e-01
3.732446240000000216e+03 1.050100000000000061e-01
3.732469639999999799e+03 1.044599999999999973e-01
3.732493039999999837e+03 1.039400000000000046e-01
3.732516439999999875e+03 1.038400000000000017e-01
3.732539839999999913e+03 1.037399999999999989e-01
3.732563230000000203e+03 1.036299999999999999e-01
3.732586629999999786e+03 1.034899999999999987e-01
3.732610029999999824e+03 1.026399999999999951e-01
3.732633429999999862e+03 1.016100000000000059e-01
3.732656829999999900e+03 1.005800000000000027e-01
3.732680220000000190e+03 9.954999999999999960e-02
3.732703619999999773e+03 9.890999999999999792e-02
3.732727019999999811e+03 9.862999999999999545e-02
3.732750419999999849e+03 9.833999999999999686e-02
3.732773810000000140e+03 9.804999999999999827e-02
3.732797210000000177e+03 9.775999999999999968e-02
3.732820610000000215e+03 9.755999999999999395e-02
3.732844009999999798e+03 9.737999999999999434e-02
3.732867409999999836e+03 9.719999999999999474e-02
3.732890800000000127e+03 9.703000000000000513e-02
3.732914200000000164e+03 9.693999999999999839e-02
3.732937600000000202e+03 9.725000000000000311e-02
3.732960999999999785e+03 9.757000000000000395e-02
3.732984399999999823e+03 9.787999999999999479e-02
3.733007790000000114e+03 9.811999999999999889e-02
3.733031190000000151e+03 9.775999999999999968e-02
3.733054590000000189e+03 9.732000000000000373e-02
3.733077990000000227e+03 9.689000000000000390e-02
3.733101380000000063e+03 9.644999999999999407e-02
3.733124780000000101e+03 9.607999999999999874e-02
3.733148180000000139e+03 9.550000000000000155e-02
3.733171580000000176e+03 9.492000000000000437e-02
3.733194980000000214e+03 9.433999999999999331e-02
3.733218370000000050e+03 9.386999999999999511e-02
3.733241770000000088e+03 9.393999999999999573e-02
3.733265170000000126e+03 9.406000000000000472e-02
3.733288570000000163e+03 9.417999999999999983e-02
3.733311970000000201e+03 9.429999999999999494e-02
3.733335360000000037e+03 9.392999999999999960e-02
3.733358760000000075e+03 9.357000000000000040e-02
3.733382160000000113e+03 9.321000000000000119e-02
3.733405560000000150e+03 9.285000000000000198e-02
3.733428949999999986e+03 9.250999999999999501e-02
3.733452350000000024e+03 9.211999999999999356e-02
3.733475750000000062e+03 9.163000000000000311e-02
3.733499150000000100e+03 9.114999999999999492e-02
3.733522550000000138e+03 9.066000000000000447e-02
3.733545939999999973e+03 9.062000000000000610e-02
3.733569340000000011e+03 9.067999999999999672e-02
3.733592740000000049e+03 9.074999999999999734e-02
3.733616140000000087e+03 9.081000000000000183e-02
3.733639540000000125e+03 9.077000000000000346e-02
3.733662929999999960e+03 9.060999999999999610e-02
3.733686329999999998e+03 9.053999999999999548e-02
3.733709730000000036e+03 9.046999999999999487e-02
3.733733130000000074e+03 9.039999999999999425e-02
3.733756519999999909e+03 9.010999999999999566e-02
3.733779919999999947e+03 8.934999999999999887e-02
3.733803319999999985e+03 8.859000000000000208e-02
3.733826720000000023e+03 8.783000000000000529e-02
3.733850120000000061e+03 8.719000000000000361e-02
3.733873509999999897e+03 8.791000000000000203e-02
3.733896909999999934e+03 8.884999999999999842e-02
3.733920309999999972e+03 8.980000000000000482e-02
3.733943710000000010e+03 9.074999999999999734e-02
3.733967110000000048e+03 9.163999999999999924e-02
3.733990499999999884e+03 9.167000000000000148e-02
3.734013899999999921e+03 9.168999999999999373e-02
3.734037299999999959e+03 9.170999999999999985e-02
3.734060699999999997e+03 9.150999999999999412e-02
3.734084089999999833e+03 9.112000000000000655e-02
3.734107489999999871e+03 9.078999999999999571e-02
3.734130889999999908e+03 9.046999999999999487e-02
3.734154289999999946e+03 9.013999999999999790e-02
3.734177689999999984e+03 8.998000000000000442e-02
3.734201079999999820e+03 9.002000000000000279e-02
3.734224479999999858e+03 9.006000000000000116e-02
3.734247879999999896e+03 9.009999999999999953e-02
3.734271279999999933e+03 9.028999999999999526e-02
3.734294679999999971e+03 9.031999999999999751e-02
3.734318069999999807e+03 9.034000000000000363e-02
3.734341469999999845e+03 9.034999999999999976e-02
3.734364869999999883e+03 9.035999999999999588e-02
3.734388269999999920e+03 9.016000000000000403e-02
3.734411660000000211e+03 9.027999999999999914e-02
3.734435059999999794e+03 9.041000000000000425e-02
3.734458459999999832e+03 9.053999999999999548e-02
3.734481859999999870e+03 9.084000000000000408e-02
3.734505259999999907e+03 9.135999999999999677e-02
3.734528650000000198e+03 9.185000000000000109e-02
3.734552049999999781e+03 9.235000000000000153e-02
3.734575449999999819e+03 9.285000000000000198e-02
3.734598849999999857e+03 9.234000000000000541e-02
3.734622249999999894e+03 9.125999999999999390e-02
3.734645640000000185e+03 9.017999999999999627e-02
3.734669040000000223e+03 8.909999999999999865e-02
3.734692439999999806e+03 8.824999999999999512e-02
3.734715839999999844e+03 8.834000000000000186e-02
3.734739230000000134e+03 8.845000000000000084e-02
3.734762630000000172e+03 8.856999999999999595e-02
3.734786030000000210e+03 8.867999999999999494e-02
3.734809429999999793e+03 8.884999999999999842e-02
3.734832829999999831e+03 8.906999999999999640e-02
3.734856220000000121e+03 8.928999999999999437e-02
3.734879620000000159e+03 8.949999999999999623e-02
3.734903020000000197e+03 8.937000000000000499e-02
3.734926419999999780e+03 8.873999999999999944e-02
3.734949819999999818e+03 8.809999999999999776e-02
3.734973210000000108e+03 8.747000000000000608e-02
3.734996610000000146e+03 8.684000000000000052e-02
3.735020010000000184e+03 8.680000000000000215e-02
3.735043410000000222e+03 8.669999999999999929e-02
3.735066809999999805e+03 8.659999999999999643e-02
3.735090200000000095e+03 8.649999999999999356e-02
3.735113600000000133e+03 8.641999999999999682e-02
3.735137000000000171e+03 8.673000000000000154e-02
3.735160400000000209e+03 8.702999999999999625e-02
3.735183790000000045e+03 8.733000000000000485e-02
3.735207190000000082e+03 8.762999999999999956e-02
3.735230590000000120e+03 8.745999999999999608e-02
3.735253990000000158e+03 8.702999999999999625e-02
3.735277390000000196e+03 8.661000000000000643e-02
3.735300780000000032e+03 8.618000000000000660e-02
3.735324180000000069e+03 8.575000000000000677e-02
3.735347580000000107e+03 8.566000000000000003e-02
3.735370980000000145e+03 8.556999999999999329e-02
3.735394380000000183e+03 8.547000000000000430e-02
3.735417770000000019e+03 8.537999999999999756e-02
3.735441170000000056e+03 8.529000000000000470e-02
3.735464570000000094e+03 8.519000000000000183e-02
3.735487970000000132e+03 8.509999999999999509e-02
3.735511359999999968e+03 8.501000000000000223e-02
3.735534760000000006e+03 8.491999999999999549e-02
3.735558160000000044e+03 8.482000000000000650e-02
3.735581560000000081e+03 8.472999999999999976e-02
3.735604960000000119e+03 8.464000000000000690e-02
3.735628349999999955e+03 8.454000000000000403e-02
3.735651749999999993e+03 8.444999999999999729e-02
3.735675150000000031e+03 8.436000000000000443e-02
3.735698550000000068e+03 8.426999999999999769e-02
3.735721950000000106e+03 8.416999999999999482e-02
3.735745339999999942e+03 8.408000000000000196e-02
3.735768739999999980e+03 8.398999999999999522e-02
3.735792140000000018e+03 8.389000000000000623e-02
3.735815540000000055e+03 8.379999999999999949e-02
3.735838929999999891e+03 8.359999999999999376e-02
3.735862329999999929e+03 8.334999999999999354e-02
3.735885729999999967e+03 8.308999999999999719e-02
3.735909130000000005e+03 8.283000000000000085e-02
3.735932530000000042e+03 8.258000000000000063e-02
3.735955919999999878e+03 8.232000000000000428e-02
3.735979319999999916e+03 8.207000000000000406e-02
3.736002719999999954e+03 8.180999999999999384e-02
3.736026119999999992e+03 8.154999999999999749e-02
3.736049520000000030e+03 8.129999999999999727e-02
3.736072909999999865e+03 8.104000000000000092e-02
3.736096309999999903e+03 8.079000000000000070e-02
3.736119709999999941e+03 8.053000000000000436e-02
3.736143109999999979e+03 8.026999999999999413e-02
3.736166499999999814e+03 8.001999999999999391e-02
3.736189899999999852e+03 7.975999999999999757e-02
3.736213299999999890e+03 7.950999999999999734e-02
3.736236699999999928e+03 7.925000000000000100e-02
3.736260099999999966e+03 7.899000000000000465e-02
3.736283489999999802e+03 7.874000000000000443e-02
3.736306889999999839e+03 7.847999999999999421e-02
3.736330289999999877e+03 7.825000000000000011e-02
3.736353689999999915e+03 7.810000000000000275e-02
3.736377089999999953e+03 7.796000000000000152e-02
3.736400479999999789e+03 7.782000000000000028e-02
3.736423879999999826e+03 7.767000000000000293e-02
3.736447279999999864e+03 7.753000000000000169e-02
3.736470679999999902e+03 7.739000000000000046e-02
3.736494070000000193e+03 7.724000000000000310e-02
3.736517469999999776e+03 7.710000000000000187e-02
3.736540869999999813e+03 7.696000000000000063e-02
3.736564269999999851e+03 7.681000000000000327e-02
3.736587669999999889e+03 7.667000000000000204e-02
3.736611060000000180e+03 7.653000000000000080e-02
3.736634460000000217e+03 7.638999999999999957e-02
3.736657859999999800e+03 7.624000000000000221e-02
3.736681259999999838e+03 7.610000000000000098e-02
3.736704659999999876e+03 7.595999999999999974e-02
3.736728050000000167e+03 7.581000000000000238e-02
3.736751450000000204e+03 7.567000000000000115e-02
3.736774849999999788e+03 7.552999999999999992e-02
3.736798249999999825e+03 7.538000000000000256e-02
3.736821640000000116e+03 7.524000000000000132e-02
3.736845040000000154e+03 7.507999999999999396e-02
3.736868440000000192e+03 7.488000000000000211e-02
3.736891839999999775e+03 7.469000000000000639e-02
3.736915239999999812e+03 7.449000000000000066e-02
3.736938630000000103e+03 7.430000000000000493e-02
3.736962030000000141e+03 7.409999999999999920e-02
3.736985430000000179e+03 7.389999999999999347e-02
3.737008830000000216e+03 7.370999999999999774e-02
3.737032229999999799e+03 7.351000000000000589e-02
3.737055620000000090e+03 7.331999999999999629e-02
3.737079020000000128e+03 7.312000000000000444e-02
3.737102420000000166e+03 7.291999999999999871e-02
3.737125820000000203e+03 7.273000000000000298e-02
3.737149210000000039e+03 7.252999999999999725e-02
3.737172610000000077e+03 7.234000000000000152e-02
3.737196010000000115e+03 7.213999999999999579e-02
3.737219410000000153e+03 7.194000000000000394e-02
3.737242810000000190e+03 7.174999999999999434e-02
3.737266200000000026e+03 7.155000000000000249e-02
3.737289600000000064e+03 7.136000000000000676e-02
3.737313000000000102e+03 6.884999999999999454e-02
nan nan
nan nan
nan nan
nan nan
nan nan
nan nan
nan nan
nan nan
nan nan
nan nan
nan nan
nan nan
nan nan
nan nan
nan nan
nan nan
nan nan
nan nan
nan nan
nan nan
nan nan
nan nan
nan nan
nan nan
nan nan
nan nan
nan nan
nan nan
nan nan
nan nan
nan nan
nan nan
nan nan
nan nan
nan nan
nan nan
nan nan
nan nan
nan nan
nan nan
nan nan
nan nan
nan nan
nan nan
nan nan
nan nan
nan nan
nan nan
nan nan
nan nan
nan nan
nan nan
nan nan
nan nan
nan nan
nan nan
nan nan
nan nan
nan nan
nan nan
nan nan
nan nan
nan nan
nan nan
nan nan
nan nan
nan nan
nan nan
nan nan
nan nan
nan nan
nan nan
nan nan
nan nan
nan nan
nan nan
nan nan
nan nan
nan nan
nan nan
nan nan
nan nan
nan nan
nan nan
nan nan
nan nan
nan nan
nan nan
nan nan
nan nan
nan nan
nan nan
nan nan
nan nan
nan nan
nan nan
nan nan
nan nan
nan nan
nan nan
nan nan
nan nan
nan nan
nan nan
nan nan
nan nan
nan nan
nan nan
nan nan
nan nan
nan nan
nan nan
nan nan
nan nan
nan nan
nan nan
nan nan
nan nan
nan nan
nan nan
nan nan
nan nan
nan nan
nan nan
nan nan
nan nan
nan nan
nan nan
nan nan
nan nan
nan nan
nan nan
nan nan
nan nan
nan nan
nan nan
nan nan
nan nan
nan nan
nan nan
nan nan
nan nan
nan nan
nan nan
nan nan
nan nan
nan nan
nan nan
nan nan
nan nan
nan nan
nan nan
nan nan
nan nan
nan nan
nan nan
nan nan
nan nan
nan nan
nan nan
nan nan
nan nan
nan nan
nan nan
nan nan
nan nan
nan nan
nan nan
nan nan
nan nan
nan nan
nan nan
nan nan
nan nan
nan nan
nan nan
nan nan
nan nan
nan nan
nan nan
nan nan
nan nan
nan nan
nan nan
nan nan
nan nan
nan nan
nan nan
nan nan
nan nan
nan nan
nan nan
nan nan
nan nan
nan nan
nan nan
nan nan
nan nan
nan nan
nan nan
nan nan
nan nan
nan nan
nan nan
nan nan
nan nan
nan nan
nan nan
nan nan
nan nan
nan nan
nan nan
nan nan
nan nan
nan nan
nan nan
nan nan
nan nan
nan nan
nan nan
nan nan
nan nan
nan nan
nan nan
nan nan
nan nan
nan nan
nan nan
nan nan
nan nan
nan nan
nan nan
nan nan
nan nan
nan nan
nan nan
nan nan
nan nan
nan nan
nan nan
nan nan
nan nan
nan nan
nan nan
nan nan
nan nan
nan nan
nan nan
nan nan
nan nan
