# Supplementary material for: Resonant inelastic X-ray scattering tools to count 5 f electrons of actinides and probe bond covalency
Source: Nat Commun. 2025 Feb 10;16:1221. doi: 10.1038/s41467-024-54574-7 (PMC11811144; doi:10.1038/s41467-024-54574-7)
Supplement: Supplementary file 3 — Source Data [file 41467_2024_54574_MOESM3_ESM.zip › Data_figures/Data_main_figures/Fig5/5b_[U$^{/mathrm{VI}}$O$_2$]$^{/mathrm{2+}}$-Cd $/mathrm{(5f^0)}$.txt]

# Ein | Intensity
3.711517199999999775e+03 2.330000000000000040e-03
3.711597940000000108e+03 2.520000000000000104e-03
3.711678690000000188e+03 2.700000000000000143e-03
3.711759430000000066e+03 2.890000000000000208e-03
3.711840180000000146e+03 3.079999999999999839e-03
3.711920920000000024e+03 3.259999999999999877e-03
3.712001670000000104e+03 3.449999999999999942e-03
3.712082409999999982e+03 3.370000000000000166e-03
3.712163160000000062e+03 3.190000000000000127e-03
3.712243899999999940e+03 3.000000000000000062e-03
3.712324650000000020e+03 2.820000000000000024e-03
3.712405389999999898e+03 2.629999999999999959e-03
3.712486139999999978e+03 2.449999999999999921e-03
3.712566879999999855e+03 2.190000000000000106e-03
3.712647629999999936e+03 1.809999999999999977e-03
3.712728369999999813e+03 1.440000000000000091e-03
3.712809119999999893e+03 1.069999999999999988e-03
3.712889860000000226e+03 6.956280000000000015e-04
3.712970609999999851e+03 3.230090000000000240e-04
3.713051350000000184e+03 9.877259999999999686e-05
3.713132090000000062e+03 8.406569999999999711e-04
3.713212840000000142e+03 1.580000000000000024e-03
3.713293580000000020e+03 2.320000000000000014e-03
3.713374330000000100e+03 3.069999999999999812e-03
3.713455069999999978e+03 3.810000000000000019e-03
3.713535820000000058e+03 4.550000000000000225e-03
3.713616559999999936e+03 4.159999999999999636e-03
3.713697310000000016e+03 3.559999999999999797e-03
3.713778049999999894e+03 2.949999999999999931e-03
3.713858799999999974e+03 2.350000000000000092e-03
3.713939539999999852e+03 1.750000000000000036e-03
3.714020289999999932e+03 1.160000000000000007e-03
3.714101029999999810e+03 9.762150000000000038e-04
3.714181779999999890e+03 7.902949999999999949e-04
3.714262520000000222e+03 6.043739999999999703e-04
3.714343269999999848e+03 4.184540000000000156e-04
3.714424010000000180e+03 2.325340000000000068e-04
3.714504759999999806e+03 4.661409999999999810e-05
3.714585500000000138e+03 0.000000000000000000e+00
3.714666250000000218e+03 0.000000000000000000e+00
3.714746990000000096e+03 0.000000000000000000e+00
3.714827729999999974e+03 0.000000000000000000e+00
3.714908480000000054e+03 0.000000000000000000e+00
3.714989219999999932e+03 0.000000000000000000e+00
3.715069970000000012e+03 1.709050000000000044e-04
3.715150709999999890e+03 5.421760000000000078e-04
3.715231459999999970e+03 9.134479999999999726e-04
3.715312199999999848e+03 1.280000000000000105e-03
3.715392949999999928e+03 1.660000000000000017e-03
3.715473689999999806e+03 2.030000000000000120e-03
3.715554439999999886e+03 2.299999999999999961e-03
3.715635180000000219e+03 2.099999999999999870e-03
3.715715929999999844e+03 1.899999999999999996e-03
3.715796670000000177e+03 1.699999999999999905e-03
3.715877419999999802e+03 1.500000000000000031e-03
3.715958160000000134e+03 1.289999999999999914e-03
3.716038910000000214e+03 1.229999999999999974e-03
3.716119650000000092e+03 1.420000000000000038e-03
3.716200400000000172e+03 1.610000000000000103e-03
3.716281140000000050e+03 1.789999999999999925e-03
3.716361879999999928e+03 1.979999999999999989e-03
3.716442630000000008e+03 2.160000000000000028e-03
3.716523369999999886e+03 2.320000000000000014e-03
3.716604119999999966e+03 2.129999999999999949e-03
3.716684859999999844e+03 1.949999999999999910e-03
3.716765609999999924e+03 1.760000000000000063e-03
3.716846349999999802e+03 1.580000000000000024e-03
3.716927099999999882e+03 1.389999999999999960e-03
3.717007840000000215e+03 1.199999999999999895e-03
3.717088589999999840e+03 1.020000000000000073e-03
3.717169330000000173e+03 8.339349999999999498e-04
3.717250079999999798e+03 6.486750000000000328e-04
3.717330820000000131e+03 4.634160000000000232e-04
3.717411570000000211e+03 2.781559999999999979e-04
3.717492310000000089e+03 9.289700000000000182e-05
3.717573060000000169e+03 3.690400000000000039e-04
3.717653800000000047e+03 1.110000000000000092e-03
3.717734550000000127e+03 1.850000000000000082e-03
3.717815290000000005e+03 2.589999999999999854e-03
3.717896029999999882e+03 3.330000000000000061e-03
3.717976779999999962e+03 4.069999999999999833e-03
3.718057519999999840e+03 4.570000000000000277e-03
3.718138269999999920e+03 4.150000000000000043e-03
3.718219009999999798e+03 3.729999999999999809e-03
3.718299759999999878e+03 3.310000000000000008e-03
3.718380500000000211e+03 2.899999999999999800e-03
3.718461249999999836e+03 2.480000000000000000e-03
3.718541990000000169e+03 2.299999999999999961e-03
3.718622739999999794e+03 2.320000000000000014e-03
3.718703480000000127e+03 2.320000000000000014e-03
3.718784230000000207e+03 2.320000000000000014e-03
3.718864970000000085e+03 2.320000000000000014e-03
3.718945720000000165e+03 2.320000000000000014e-03
3.719026460000000043e+03 2.380000000000000171e-03
3.719107210000000123e+03 2.929999999999999879e-03
3.719187950000000001e+03 3.480000000000000020e-03
3.719268700000000081e+03 4.029999999999999728e-03
3.719349439999999959e+03 4.579999999999999870e-03
3.719430179999999837e+03 5.130000000000000011e-03
3.719510929999999917e+03 5.680000000000000153e-03
3.719591669999999795e+03 5.329999999999999669e-03
3.719672419999999875e+03 4.780000000000000394e-03
3.719753160000000207e+03 4.230000000000000253e-03
3.719833909999999833e+03 3.680000000000000111e-03
3.719914650000000165e+03 3.129999999999999970e-03
3.719995399999999790e+03 2.579999999999999828e-03
3.720076140000000123e+03 2.520000000000000104e-03
3.720156890000000203e+03 2.890000000000000208e-03
3.720237630000000081e+03 3.259999999999999877e-03
3.720318380000000161e+03 3.629999999999999980e-03
3.720399120000000039e+03 4.000000000000000083e-03
3.720479870000000119e+03 4.360000000000000160e-03
3.720560609999999997e+03 4.490000000000000067e-03
3.720641360000000077e+03 3.889999999999999795e-03
3.720722099999999955e+03 3.289999999999999956e-03
3.720802850000000035e+03 2.690000000000000117e-03
3.720883589999999913e+03 2.089999999999999844e-03
3.720964339999999993e+03 1.490000000000000005e-03
3.721045079999999871e+03 1.240000000000000000e-03
3.721125820000000203e+03 1.430000000000000064e-03
3.721206569999999829e+03 1.610000000000000103e-03
3.721287310000000161e+03 1.789999999999999925e-03
3.721368059999999787e+03 1.979999999999999989e-03
3.721448800000000119e+03 2.160000000000000028e-03
3.721529550000000199e+03 2.320000000000000014e-03
3.721610290000000077e+03 2.309999999999999987e-03
3.721691040000000157e+03 3.989999999999999623e-03
3.721771780000000035e+03 5.210000000000000221e-03
3.721852530000000115e+03 6.450000000000000004e-03
3.721933269999999993e+03 6.839999999999999726e-03
3.722014020000000073e+03 2.860000000000000129e-03
3.722094759999999951e+03 5.749999999999999903e-03
3.722175510000000031e+03 6.610000000000000424e-03
3.722256249999999909e+03 4.619999999999999975e-03
3.722336999999999989e+03 4.629999999999999567e-03
3.722417739999999867e+03 4.640000000000000027e-03
3.722498489999999947e+03 5.440000000000000391e-03
3.722579229999999825e+03 5.769999999999999955e-03
3.722659970000000158e+03 6.250000000000000347e-03
3.722740719999999783e+03 6.729999999999999871e-03
3.722821460000000116e+03 5.769999999999999955e-03
3.722902210000000196e+03 5.769999999999999955e-03
3.722982950000000073e+03 5.769999999999999955e-03
3.723063700000000154e+03 5.429999999999999931e-03
3.723144440000000031e+03 4.369999999999999753e-03
3.723225190000000111e+03 3.559999999999999797e-03
3.723305929999999989e+03 1.069999999999999944e-02
3.723386680000000069e+03 9.400000000000000369e-03
3.723467419999999947e+03 8.429999999999999993e-03
3.723548170000000027e+03 9.209999999999999437e-03
3.723628909999999905e+03 7.000000000000000146e-03
3.723709659999999985e+03 9.379999999999999449e-03
3.723790399999999863e+03 1.106999999999999998e-02
3.723871149999999943e+03 1.443999999999999971e-02
3.723951889999999821e+03 1.750000000000000167e-02
3.724032639999999901e+03 1.357000000000000046e-02
3.724113379999999779e+03 1.832999999999999907e-02
3.724194120000000112e+03 1.340000000000000045e-02
3.724274870000000192e+03 1.396000000000000019e-02
3.724355610000000070e+03 1.536999999999999998e-02
3.724436360000000150e+03 1.580000000000000154e-02
3.724517100000000028e+03 2.134000000000000133e-02
3.724597850000000108e+03 2.118000000000000091e-02
3.724678589999999986e+03 1.966000000000000039e-02
3.724759340000000066e+03 2.111000000000000029e-02
3.724840079999999944e+03 2.701999999999999888e-02
3.724920830000000024e+03 4.250000000000000305e-02
3.725001569999999901e+03 4.091999999999999804e-02
3.725082319999999982e+03 5.342000000000000220e-02
3.725163059999999859e+03 6.356000000000000538e-02
3.725243809999999939e+03 6.937000000000000111e-02
3.725324549999999817e+03 8.284999999999999309e-02
3.725405299999999897e+03 1.012600000000000028e-01
3.725486039999999775e+03 1.131899999999999989e-01
3.725566789999999855e+03 1.269200000000000050e-01
3.725647530000000188e+03 1.529600000000000126e-01
3.725728279999999813e+03 1.855100000000000082e-01
3.725809020000000146e+03 2.240099999999999869e-01
3.725889760000000024e+03 2.746500000000000052e-01
3.725970510000000104e+03 3.357100000000000084e-01
3.726051249999999982e+03 4.017399999999999860e-01
3.726132000000000062e+03 4.674900000000000166e-01
3.726212739999999940e+03 5.980299999999999505e-01
3.726293490000000020e+03 6.863200000000000411e-01
3.726374229999999898e+03 7.624800000000000466e-01
3.726454979999999978e+03 8.655500000000000416e-01
3.726535719999999856e+03 9.983199999999999852e-01
3.726616469999999936e+03 9.667000000000000037e-01
3.726697209999999814e+03 1.000000000000000000e+00
3.726777959999999894e+03 9.615899999999999448e-01
3.726858700000000226e+03 8.919300000000000006e-01
3.726939449999999852e+03 8.385299999999999976e-01
3.727020190000000184e+03 8.385200000000000431e-01
3.727100939999999810e+03 7.803600000000000536e-01
3.727181680000000142e+03 7.120600000000000263e-01
3.727262430000000222e+03 6.456499999999999462e-01
3.727343170000000100e+03 5.892800000000000260e-01
3.727423909999999978e+03 5.599600000000000133e-01
3.727504660000000058e+03 5.235100000000000309e-01
3.727585399999999936e+03 4.443599999999999772e-01
3.727666150000000016e+03 3.920600000000000196e-01
3.727746889999999894e+03 3.658500000000000085e-01
3.727827639999999974e+03 3.500300000000000078e-01
3.727908379999999852e+03 3.039200000000000235e-01
3.727989129999999932e+03 2.847500000000000031e-01
3.728069869999999810e+03 2.759199999999999986e-01
3.728150619999999890e+03 2.738900000000000223e-01
3.728231360000000222e+03 2.761700000000000266e-01
3.728312109999999848e+03 2.785400000000000098e-01
3.728392850000000180e+03 3.239400000000000057e-01
3.728473599999999806e+03 3.529700000000000060e-01
3.728554340000000138e+03 3.715600000000000014e-01
3.728635090000000218e+03 3.958800000000000097e-01
3.728715830000000096e+03 4.322500000000000231e-01
3.728796580000000176e+03 4.787500000000000089e-01
3.728877320000000054e+03 4.863600000000000145e-01
3.728958059999999932e+03 4.608099999999999974e-01
3.729038810000000012e+03 4.135499999999999732e-01
3.729119549999999890e+03 4.222899999999999987e-01
3.729200299999999970e+03 4.179499999999999882e-01
3.729281039999999848e+03 3.780399999999999872e-01
3.729361789999999928e+03 3.424499999999999766e-01
3.729442529999999806e+03 3.163000000000000256e-01
3.729523279999999886e+03 2.823499999999999899e-01
3.729604020000000219e+03 2.457900000000000085e-01
3.729684769999999844e+03 2.164699999999999958e-01
3.729765510000000177e+03 2.001300000000000023e-01
3.729846259999999802e+03 1.892500000000000016e-01
3.729927000000000135e+03 1.464499999999999968e-01
3.730007750000000215e+03 1.464199999999999946e-01
3.730088490000000093e+03 1.260400000000000131e-01
3.730169240000000173e+03 1.143900000000000056e-01
3.730249980000000050e+03 1.075200000000000045e-01
3.730330730000000131e+03 9.499000000000000499e-02
3.730411470000000008e+03 9.846000000000000585e-02
3.730492220000000088e+03 8.945000000000000173e-02
3.730572959999999966e+03 7.717000000000000248e-02
3.730653699999999844e+03 7.388000000000000123e-02
3.730734449999999924e+03 8.333999999999999742e-02
3.730815189999999802e+03 4.247999999999999693e-02
3.730895939999999882e+03 5.589999999999999830e-02
3.730976680000000215e+03 5.843000000000000277e-02
3.731057429999999840e+03 5.743000000000000188e-02
3.731138170000000173e+03 5.947000000000000203e-02
3.731218919999999798e+03 5.945999999999999897e-02
3.731299660000000131e+03 6.761000000000000343e-02
3.731380410000000211e+03 7.711999999999999411e-02
3.731461150000000089e+03 8.018000000000000127e-02
3.731541900000000169e+03 7.821999999999999786e-02
3.731622640000000047e+03 9.872000000000000219e-02
3.731703390000000127e+03 8.654000000000000581e-02
3.731784130000000005e+03 9.776999999999999580e-02
3.731864880000000085e+03 1.077199999999999963e-01
3.731945619999999963e+03 1.118100000000000066e-01
3.732026370000000043e+03 1.165999999999999953e-01
3.732107109999999921e+03 1.236600000000000060e-01
3.732187849999999798e+03 1.367500000000000104e-01
3.732268599999999878e+03 1.438500000000000056e-01
3.732349340000000211e+03 1.483399999999999996e-01
3.732430089999999836e+03 1.741099999999999870e-01
3.732510830000000169e+03 1.771800000000000042e-01
3.732591579999999794e+03 1.772100000000000064e-01
3.732672320000000127e+03 1.876800000000000135e-01
3.732753070000000207e+03 1.952299999999999869e-01
3.732833810000000085e+03 1.878700000000000092e-01
3.732914560000000165e+03 1.799999999999999933e-01
3.732995300000000043e+03 1.812100000000000100e-01
3.733076050000000123e+03 1.996199999999999919e-01
3.733156790000000001e+03 2.183299999999999963e-01
3.733237540000000081e+03 2.134199999999999986e-01
3.733318279999999959e+03 1.663199999999999956e-01
3.733399030000000039e+03 1.615699999999999914e-01
3.733479769999999917e+03 1.581899999999999973e-01
3.733560519999999997e+03 1.548200000000000132e-01
3.733641259999999875e+03 1.500700000000000089e-01
3.733722000000000207e+03 1.414199999999999902e-01
3.733802749999999833e+03 1.321400000000000075e-01
3.733883490000000165e+03 1.155199999999999977e-01
3.733964239999999791e+03 1.113900000000000029e-01
3.734044980000000123e+03 1.235099999999999948e-01
3.734125730000000203e+03 1.046200000000000047e-01
3.734206470000000081e+03 8.780000000000000304e-02
3.734287220000000161e+03 7.567000000000000115e-02
3.734367960000000039e+03 7.209999999999999742e-02
3.734448710000000119e+03 7.753000000000000169e-02
3.734529449999999997e+03 7.882999999999999730e-02
3.734610200000000077e+03 8.354999999999999927e-02
3.734690939999999955e+03 6.908000000000000251e-02
3.734771690000000035e+03 6.374000000000000499e-02
3.734852429999999913e+03 6.751999999999999669e-02
3.734933179999999993e+03 5.936000000000000304e-02
3.735013919999999871e+03 6.013999999999999901e-02
3.735094669999999951e+03 6.425999999999999768e-02
3.735175409999999829e+03 6.063000000000000334e-02
3.735256150000000162e+03 5.560999999999999971e-02
3.735336899999999787e+03 4.855000000000000288e-02
3.735417640000000119e+03 6.360999999999999988e-02
3.735498390000000200e+03 5.616999999999999771e-02
3.735579130000000077e+03 5.800000000000000294e-02
3.735659880000000157e+03 6.411000000000000032e-02
3.735740620000000035e+03 6.232000000000000040e-02
3.735821370000000115e+03 5.872000000000000136e-02
3.735902109999999993e+03 6.658999999999999642e-02
3.735982860000000073e+03 7.094000000000000306e-02
3.736063599999999951e+03 7.019999999999999851e-02
3.736144350000000031e+03 5.933999999999999692e-02
3.736225089999999909e+03 6.013000000000000289e-02
3.736305839999999989e+03 7.025000000000000688e-02
3.736386579999999867e+03 7.033000000000000362e-02
3.736467329999999947e+03 6.868000000000000493e-02
3.736548069999999825e+03 6.607999999999999985e-02
3.736628819999999905e+03 5.748000000000000331e-02
3.736709559999999783e+03 7.108000000000000429e-02
3.736790309999999863e+03 6.937000000000000111e-02
3.736871050000000196e+03 6.622000000000000108e-02
3.736951790000000074e+03 6.290999999999999370e-02
3.737032540000000154e+03 6.851999999999999758e-02
3.737113280000000032e+03 7.169999999999999984e-02
3.737194030000000112e+03 7.201000000000000456e-02
3.737274769999999990e+03 6.998999999999999666e-02
3.737355520000000070e+03 6.843000000000000471e-02
3.737436259999999947e+03 6.851999999999999758e-02
3.737517010000000028e+03 6.539999999999999980e-02
3.737597749999999905e+03 7.045999999999999486e-02
3.737678499999999985e+03 6.955999999999999683e-02
3.737759239999999863e+03 6.955000000000000071e-02
3.737839989999999943e+03 7.886999999999999567e-02
3.737920729999999821e+03 7.302000000000000157e-02
3.738001479999999901e+03 8.107000000000000317e-02
3.738082219999999779e+03 7.370999999999999774e-02
3.738162969999999859e+03 6.703000000000000624e-02
3.738243710000000192e+03 7.294000000000000483e-02
3.738324459999999817e+03 7.437000000000000555e-02
3.738405200000000150e+03 6.965999999999999970e-02
3.738485940000000028e+03 7.237000000000000377e-02
3.738566690000000108e+03 7.531999999999999806e-02
3.738647429999999986e+03 6.761000000000000343e-02
3.738728180000000066e+03 6.139000000000000012e-02
3.738808919999999944e+03 6.019000000000000045e-02
3.738889670000000024e+03 6.019999999999999657e-02
3.738970409999999902e+03 5.836000000000000215e-02
3.739051159999999982e+03 6.022999999999999882e-02
3.739131899999999860e+03 7.122000000000000552e-02
3.739212649999999940e+03 5.453000000000000208e-02
3.739293389999999818e+03 6.779999999999999916e-02
3.739374139999999898e+03 6.019999999999999657e-02
3.739454879999999775e+03 5.763999999999999679e-02
3.739535629999999855e+03 6.812999999999999612e-02
3.739616370000000188e+03 6.033000000000000168e-02
3.739697119999999813e+03 6.183999999999999914e-02
3.739777860000000146e+03 6.740999999999999770e-02
3.739858610000000226e+03 6.897999999999999965e-02
3.739939350000000104e+03 6.283999999999999309e-02
3.740020089999999982e+03 6.440999999999999504e-02
3.740100840000000062e+03 4.490000000000000241e-02
3.740181579999999940e+03 5.360000000000000181e-02
3.740262330000000020e+03 6.370000000000000662e-02
3.740343069999999898e+03 5.899999999999999689e-02
3.740423819999999978e+03 4.200000000000000261e-02
3.740504559999999856e+03 6.151999999999999830e-02
3.740585309999999936e+03 6.119000000000000133e-02
3.740666049999999814e+03 5.621999999999999914e-02
3.740746799999999894e+03 5.698999999999999899e-02
3.740827540000000226e+03 4.598000000000000004e-02
3.740908289999999852e+03 4.991000000000000297e-02
3.740989030000000184e+03 5.517999999999999988e-02
3.741069779999999810e+03 5.662999999999999978e-02
3.741150520000000142e+03 5.870999999999999830e-02
3.741231270000000222e+03 6.572999999999999676e-02
3.741312010000000100e+03 4.800999999999999712e-02
3.741392760000000180e+03 5.007999999999999952e-02
3.741473500000000058e+03 5.371000000000000080e-02
3.741554250000000138e+03 5.410000000000000225e-02
3.741634990000000016e+03 5.355000000000000038e-02
3.741715729999999894e+03 5.299999999999999850e-02
3.741796479999999974e+03 5.244999999999999662e-02
3.741877219999999852e+03 5.190999999999999781e-02
3.741957969999999932e+03 5.136000000000000287e-02
3.742038709999999810e+03 5.099000000000000060e-02
3.742119459999999890e+03 5.152999999999999942e-02
3.742200200000000223e+03 5.206000000000000211e-02
3.742280949999999848e+03 5.260000000000000092e-02
3.742361690000000181e+03 5.312999999999999667e-02
3.742442439999999806e+03 5.367000000000000243e-02
3.742523180000000139e+03 5.419999999999999818e-02
3.742603930000000219e+03 5.426000000000000267e-02
3.742684670000000096e+03 5.426000000000000267e-02
3.742765420000000177e+03 5.424999999999999961e-02
3.742846160000000054e+03 5.423999999999999655e-02
3.742926910000000134e+03 5.423000000000000043e-02
3.743007650000000012e+03 5.423000000000000043e-02
3.743088400000000092e+03 5.353000000000000119e-02
3.743169139999999970e+03 5.235999999999999682e-02
3.743249879999999848e+03 5.118999999999999939e-02
3.743330629999999928e+03 5.002000000000000196e-02
3.743411369999999806e+03 4.884999999999999759e-02
3.743492119999999886e+03 4.768000000000000016e-02
3.743572860000000219e+03 4.870000000000000023e-02
3.743653609999999844e+03 5.031000000000000055e-02
3.743734350000000177e+03 5.192000000000000087e-02
3.743815099999999802e+03 5.353000000000000119e-02
3.743895840000000135e+03 5.514000000000000151e-02
3.743976590000000215e+03 5.675000000000000183e-02
3.744057330000000093e+03 5.675000000000000183e-02
3.744138080000000173e+03 5.512000000000000233e-02
3.744218820000000051e+03 5.349999999999999895e-02
3.744299570000000131e+03 5.188000000000000250e-02
3.744380310000000009e+03 5.025000000000000300e-02
3.744461060000000089e+03 4.862999999999999962e-02
3.744541799999999967e+03 4.748999999999999749e-02
3.744622550000000047e+03 4.821000000000000285e-02
3.744703289999999924e+03 4.893000000000000127e-02
3.744784029999999802e+03 4.964999999999999969e-02
3.744864779999999882e+03 5.036999999999999811e-02
3.744945520000000215e+03 5.109000000000000347e-02
3.745026269999999840e+03 5.181000000000000189e-02
3.745107010000000173e+03 5.267999999999999766e-02
3.745187759999999798e+03 5.356000000000000344e-02
3.745268500000000131e+03 5.444000000000000228e-02
3.745349250000000211e+03 5.532000000000000112e-02
3.745429990000000089e+03 5.619999999999999996e-02
3.745510740000000169e+03 5.707999999999999879e-02
3.745591480000000047e+03 5.741999999999999882e-02
3.745672230000000127e+03 5.743000000000000188e-02
3.745752970000000005e+03 5.743999999999999800e-02
3.745833720000000085e+03 5.745999999999999719e-02
3.745914459999999963e+03 5.747000000000000025e-02
3.745995210000000043e+03 5.748000000000000331e-02
3.746075949999999921e+03 5.754999999999999699e-02
3.746156700000000001e+03 5.772000000000000047e-02
3.746237439999999879e+03 5.788000000000000089e-02
3.746318180000000211e+03 5.804999999999999744e-02
3.746398929999999837e+03 5.822000000000000092e-02
3.746479670000000169e+03 5.838999999999999746e-02
3.746560419999999795e+03 5.895000000000000240e-02
3.746641160000000127e+03 5.985000000000000042e-02
3.746721910000000207e+03 6.074999999999999845e-02
3.746802650000000085e+03 6.165999999999999953e-02
3.746883400000000165e+03 6.256000000000000449e-02
3.746964140000000043e+03 6.346000000000000252e-02
3.747044890000000123e+03 6.321999999999999842e-02
3.747125630000000001e+03 5.945000000000000284e-02
3.747206380000000081e+03 5.569000000000000339e-02
3.747287119999999959e+03 5.192000000000000087e-02
3.747367870000000039e+03 4.816000000000000142e-02
3.747448609999999917e+03 4.440000000000000197e-02
3.747529359999999997e+03 4.062999999999999945e-02
3.747610099999999875e+03 4.354000000000000231e-02
3.747690849999999955e+03 4.674999999999999989e-02
3.747771589999999833e+03 4.995999999999999747e-02
3.747852339999999913e+03 5.315999999999999892e-02
3.747933079999999791e+03 5.637000000000000344e-02
3.748013820000000123e+03 5.958000000000000101e-02
3.748094570000000203e+03 6.038000000000000311e-02
3.748175310000000081e+03 5.999000000000000166e-02
3.748256060000000161e+03 5.960000000000000020e-02
3.748336800000000039e+03 5.920999999999999874e-02
3.748417550000000119e+03 5.881000000000000116e-02
3.748498289999999997e+03 5.841999999999999971e-02
3.748579040000000077e+03 5.929000000000000242e-02
3.748659779999999955e+03 6.035999999999999699e-02
3.748740530000000035e+03 6.142999999999999849e-02
3.748821269999999913e+03 6.250999999999999612e-02
3.748902019999999993e+03 6.357999999999999763e-02
3.748982759999999871e+03 6.464999999999999913e-02
3.749063509999999951e+03 6.531000000000000694e-02
3.749144249999999829e+03 6.565999999999999615e-02
3.749224999999999909e+03 6.600999999999999923e-02
3.749305739999999787e+03 6.636999999999999844e-02
3.749386489999999867e+03 6.672000000000000153e-02
3.749467230000000200e+03 6.708000000000000074e-02
3.749547970000000078e+03 6.672000000000000153e-02
3.749628720000000158e+03 6.457000000000000239e-02
3.749709460000000036e+03 6.242999999999999938e-02
3.749790210000000116e+03 6.028000000000000025e-02
3.749870949999999993e+03 5.813000000000000111e-02
3.749951700000000073e+03 5.598999999999999810e-02
3.750032439999999951e+03 5.383999999999999897e-02
3.750113190000000031e+03 5.399999999999999939e-02
3.750193929999999909e+03 5.415999999999999981e-02
3.750274679999999989e+03 5.433000000000000329e-02
3.750355419999999867e+03 5.449999999999999983e-02
3.750436169999999947e+03 5.466000000000000025e-02
3.750516909999999825e+03 5.482999999999999680e-02
3.750597659999999905e+03 5.582999999999999768e-02
3.750678399999999783e+03 5.718999999999999778e-02
3.750759149999999863e+03 5.854000000000000176e-02
3.750839890000000196e+03 5.990000000000000185e-02
3.750920639999999821e+03 6.124999999999999889e-02
3.751001380000000154e+03 6.260999999999999899e-02
3.751082120000000032e+03 6.241000000000000020e-02
3.751162870000000112e+03 6.205000000000000099e-02
3.751243609999999990e+03 6.169000000000000178e-02
3.751324360000000070e+03 6.133000000000000257e-02
3.751405099999999948e+03 6.097000000000000336e-02
3.751485850000000028e+03 6.060999999999999721e-02
3.751566589999999906e+03 6.121999999999999664e-02
3.751647339999999986e+03 6.244999999999999857e-02
3.751728079999999864e+03 6.368000000000000049e-02
3.751808829999999944e+03 6.489999999999999936e-02
3.751889569999999821e+03 6.612999999999999434e-02
3.751970319999999901e+03 6.736000000000000321e-02
3.752051059999999779e+03 6.807000000000000550e-02
3.752131809999999859e+03 6.771000000000000629e-02
3.752212550000000192e+03 6.734999999999999321e-02
3.752293299999999817e+03 6.698999999999999400e-02
3.752374040000000150e+03 6.664000000000000479e-02
3.752454789999999775e+03 6.628000000000000558e-02
3.752535530000000108e+03 6.582999999999999963e-02
3.752616280000000188e+03 6.299000000000000432e-02
3.752697020000000066e+03 6.013999999999999901e-02
3.752777759999999944e+03 5.729999999999999677e-02
3.752858510000000024e+03 5.444999999999999840e-02
3.752939249999999902e+03 5.161000000000000310e-02
3.753019999999999982e+03 4.877000000000000085e-02
3.753100739999999860e+03 5.027999999999999831e-02
3.753181489999999940e+03 5.328000000000000097e-02
3.753262229999999818e+03 5.628999999999999976e-02
3.753342979999999898e+03 5.929000000000000242e-02
3.753423719999999776e+03 6.230000000000000121e-02
3.753504469999999856e+03 6.529999999999999694e-02
3.753585210000000188e+03 6.640999999999999681e-02
3.753665959999999814e+03 6.524000000000000632e-02
3.753746700000000146e+03 6.407999999999999807e-02
3.753827450000000226e+03 6.292000000000000370e-02
3.753908190000000104e+03 6.176000000000000240e-02
3.753988940000000184e+03 6.060000000000000109e-02
3.754069680000000062e+03 6.076999999999999763e-02
3.754150430000000142e+03 6.167000000000000259e-02
3.754231170000000020e+03 6.256000000000000449e-02
3.754311909999999898e+03 6.345000000000000639e-02
3.754392659999999978e+03 6.435000000000000442e-02
3.754473399999999856e+03 6.524000000000000632e-02
3.754554149999999936e+03 6.644999999999999518e-02
3.754634889999999814e+03 6.821000000000000674e-02
3.754715639999999894e+03 6.997000000000000441e-02
3.754796380000000227e+03 7.173000000000000209e-02
3.754877129999999852e+03 7.348999999999999977e-02
3.754957870000000185e+03 7.524999999999999745e-02
3.755038619999999810e+03 7.675999999999999490e-02
3.755119360000000142e+03 7.499000000000000110e-02
3.755200110000000222e+03 7.321999999999999342e-02
3.755280850000000100e+03 7.144999999999999962e-02
3.755361600000000180e+03 6.968000000000000582e-02
3.755442340000000058e+03 6.790999999999999814e-02
3.755523090000000138e+03 6.614000000000000434e-02
3.755603830000000016e+03 7.001999999999999891e-02
3.755684580000000096e+03 7.546999999999999542e-02
3.755765319999999974e+03 8.092000000000000581e-02
3.755846059999999852e+03 8.637000000000000233e-02
3.755926809999999932e+03 9.181999999999999884e-02
3.756007549999999810e+03 9.725999999999999923e-02
3.756088299999999890e+03 9.568000000000000116e-02
3.756169040000000223e+03 8.982999999999999319e-02
3.756249789999999848e+03 8.397999999999999909e-02
3.756330530000000181e+03 7.813000000000000500e-02
3.756411279999999806e+03 7.227999999999999703e-02
3.756492020000000139e+03 6.643000000000000294e-02
3.756572770000000219e+03 6.557999999999999940e-02
3.756653510000000097e+03 6.697999999999999787e-02
3.756734260000000177e+03 6.839000000000000634e-02
3.756815000000000055e+03 6.979000000000000481e-02
3.756895750000000135e+03 7.119999999999999940e-02
3.756976490000000013e+03 7.259999999999999787e-02
3.757057240000000093e+03 7.351000000000000589e-02
3.757137979999999970e+03 7.367999999999999550e-02
3.757218730000000050e+03 7.384999999999999898e-02
3.757299469999999928e+03 7.402000000000000246e-02
3.757380220000000008e+03 7.417999999999999594e-02
3.757460959999999886e+03 7.434999999999999942e-02
3.757541700000000219e+03 7.462000000000000577e-02
3.757622449999999844e+03 7.567000000000000115e-02
3.757703190000000177e+03 7.671999999999999653e-02
3.757783939999999802e+03 7.777000000000000579e-02
3.757864680000000135e+03 7.882000000000000117e-02
3.757945430000000215e+03 7.986999999999999655e-02
3.758026170000000093e+03 8.092000000000000581e-02
3.758106920000000173e+03 8.065999999999999559e-02
3.758187660000000051e+03 8.011999999999999678e-02
3.758268410000000131e+03 7.957000000000000184e-02
3.758349150000000009e+03 7.903000000000000302e-02
3.758429900000000089e+03 7.849000000000000421e-02
3.758510639999999967e+03 7.793999999999999539e-02
3.758591390000000047e+03 7.768999999999999517e-02
3.758672129999999925e+03 7.770000000000000517e-02
3.758752880000000005e+03 7.771000000000000130e-02
3.758833619999999883e+03 7.771999999999999742e-02
3.758914369999999963e+03 7.772999999999999354e-02
3.758995109999999841e+03 7.774000000000000354e-02
3.759075850000000173e+03 7.990999999999999492e-02
3.759156599999999798e+03 8.289000000000000534e-02
3.759237340000000131e+03 8.587000000000000188e-02
3.759318090000000211e+03 8.884999999999999842e-02
3.759398830000000089e+03 9.184000000000000496e-02
3.759479580000000169e+03 9.482000000000000151e-02
3.759560320000000047e+03 9.625999999999999834e-02
3.759641070000000127e+03 9.571000000000000341e-02
3.759721810000000005e+03 9.514999999999999847e-02
3.759802560000000085e+03 9.460000000000000353e-02
3.759883299999999963e+03 9.404999999999999472e-02
3.759964050000000043e+03 9.349999999999999978e-02
3.760044789999999921e+03 9.259000000000000563e-02
3.760125540000000001e+03 8.959999999999999909e-02
3.760206279999999879e+03 8.661000000000000643e-02
3.760287029999999959e+03 8.361000000000000376e-02
3.760367769999999837e+03 8.061999999999999722e-02
3.760448519999999917e+03 7.763000000000000456e-02
3.760529259999999795e+03 7.463999999999999801e-02
3.760610000000000127e+03 7.502999999999999947e-02
3.760690750000000207e+03 7.596999999999999587e-02
3.760771490000000085e+03 7.691000000000000614e-02
3.760852240000000165e+03 7.785000000000000253e-02
3.760932980000000043e+03 7.878999999999999893e-02
3.761013730000000123e+03 7.982000000000000206e-02
3.761094470000000001e+03 8.244999999999999551e-02
3.761175220000000081e+03 8.508000000000000285e-02
3.761255959999999959e+03 8.772000000000000630e-02
3.761336710000000039e+03 9.034999999999999976e-02
3.761417449999999917e+03 9.297999999999999321e-02
3.761498199999999997e+03 9.561999999999999666e-02
3.761578939999999875e+03 9.569999999999999341e-02
3.761659689999999955e+03 9.500000000000000111e-02
3.761740429999999833e+03 9.429999999999999494e-02
3.761821179999999913e+03 9.360000000000000264e-02
3.761901919999999791e+03 9.289000000000000035e-02
3.761982669999999871e+03 9.218999999999999417e-02
3.762063410000000204e+03 9.332000000000000017e-02
3.762144150000000081e+03 9.647000000000000020e-02
3.762224900000000162e+03 9.961000000000000409e-02
3.762305640000000039e+03 1.027600000000000041e-01
3.762386390000000119e+03 1.058999999999999941e-01
3.762467129999999997e+03 1.090499999999999942e-01
3.762547880000000077e+03 1.111100000000000004e-01
3.762628619999999955e+03 1.084699999999999970e-01
3.762709370000000035e+03 1.058299999999999935e-01
3.762790109999999913e+03 1.031900000000000039e-01
3.762870859999999993e+03 1.005500000000000005e-01
3.762951599999999871e+03 9.790999999999999703e-02
3.763032349999999951e+03 9.526999999999999358e-02
3.763113089999999829e+03 9.482000000000000151e-02
3.763193839999999909e+03 9.461999999999999578e-02
3.763274579999999787e+03 9.442000000000000393e-02
3.763355329999999867e+03 9.422999999999999432e-02
3.763436070000000200e+03 9.403000000000000247e-02
3.763516819999999825e+03 9.371999999999999775e-02
3.763597560000000158e+03 9.229999999999999316e-02
3.763678309999999783e+03 9.088000000000000245e-02
3.763759050000000116e+03 8.946999999999999398e-02
3.763839789999999994e+03 8.805000000000000326e-02
3.763920540000000074e+03 8.662999999999999867e-02
3.764001279999999952e+03 8.522000000000000408e-02
3.764082030000000032e+03 8.436000000000000443e-02
3.764162769999999909e+03 8.365000000000000213e-02
3.764243519999999990e+03 8.293000000000000371e-02
3.764324259999999867e+03 8.221000000000000529e-02
3.764405009999999947e+03 8.150000000000000300e-02
3.764485749999999825e+03 8.078000000000000458e-02
3.764566499999999905e+03 7.997999999999999554e-02
3.764647239999999783e+03 7.910000000000000364e-02
3.764727989999999863e+03 7.821999999999999786e-02
3.764808730000000196e+03 7.732999999999999596e-02
3.764889479999999821e+03 7.645000000000000406e-02
3.764970220000000154e+03 7.556999999999999829e-02
3.765050969999999779e+03 7.550999999999999379e-02
3.765131710000000112e+03 7.831000000000000461e-02
3.765212460000000192e+03 8.110000000000000542e-02
3.765293200000000070e+03 8.390000000000000235e-02
3.765373939999999948e+03 8.669999999999999929e-02
3.765454690000000028e+03 8.949000000000000010e-02
3.765535429999999906e+03 9.228999999999999704e-02
3.765616179999999986e+03 9.299999999999999933e-02
3.765696919999999864e+03 9.356000000000000427e-02
3.765777669999999944e+03 9.413000000000000533e-02
3.765858409999999822e+03 9.468999999999999639e-02
3.765939159999999902e+03 9.525999999999999746e-02
3.766019899999999780e+03 9.558999999999999442e-02
3.766100649999999860e+03 9.435000000000000331e-02
3.766181390000000192e+03 9.310999999999999832e-02
3.766262139999999818e+03 9.186999999999999333e-02
3.766342880000000150e+03 9.063000000000000222e-02
3.766423629999999775e+03 8.938000000000000111e-02
3.766504370000000108e+03 8.813999999999999613e-02
3.766585120000000188e+03 8.898000000000000353e-02
3.766665860000000066e+03 9.020999999999999852e-02
3.766746610000000146e+03 9.142999999999999738e-02
3.766827350000000024e+03 9.266000000000000625e-02
3.766908089999999902e+03 9.389000000000000123e-02
3.766988839999999982e+03 9.511999999999999622e-02
3.767069579999999860e+03 9.439999999999999780e-02
3.767150329999999940e+03 9.210999999999999743e-02
3.767231069999999818e+03 8.981999999999999706e-02
3.767311819999999898e+03 8.752999999999999670e-02
3.767392559999999776e+03 8.525000000000000633e-02
3.767473309999999856e+03 8.296000000000000596e-02
3.767554050000000188e+03 8.233000000000000040e-02
3.767634799999999814e+03 8.634999999999999620e-02
3.767715540000000146e+03 9.037000000000000588e-02
3.767796290000000226e+03 9.438000000000000556e-02
3.767877030000000104e+03 9.840000000000000135e-02
3.767957780000000184e+03 1.024199999999999972e-01
3.768038520000000062e+03 1.064400000000000068e-01
3.768119270000000142e+03 1.041300000000000003e-01
3.768200010000000020e+03 1.016600000000000004e-01
3.768280760000000100e+03 9.919000000000000039e-02
3.768361499999999978e+03 9.672000000000000042e-02
3.768442250000000058e+03 9.424000000000000432e-02
3.768522989999999936e+03 9.177000000000000435e-02
3.768603729999999814e+03 8.970000000000000195e-02
3.768684479999999894e+03 8.781999999999999529e-02
3.768765220000000227e+03 8.593000000000000638e-02
3.768845969999999852e+03 8.404000000000000359e-02
3.768926710000000185e+03 8.215999999999999692e-02
3.769007459999999810e+03 8.026999999999999413e-02
3.769088200000000143e+03 8.218000000000000305e-02
3.769168950000000223e+03 8.462000000000000077e-02
3.769249690000000101e+03 8.705000000000000238e-02
3.769330440000000181e+03 8.949000000000000010e-02
3.769411180000000058e+03 9.192000000000000171e-02
3.769491930000000139e+03 9.435999999999999943e-02
3.769572670000000016e+03 9.307999999999999607e-02
3.769653420000000096e+03 8.923000000000000376e-02
3.769734159999999974e+03 8.537999999999999756e-02
3.769814910000000054e+03 8.153000000000000524e-02
3.769895649999999932e+03 7.767000000000000293e-02
3.769976400000000012e+03 7.381999999999999673e-02
3.770057139999999890e+03 7.212999999999999967e-02
3.770137880000000223e+03 7.543999999999999317e-02
3.770218629999999848e+03 7.875000000000000056e-02
3.770299370000000181e+03 8.207000000000000406e-02
3.770380119999999806e+03 8.537999999999999756e-02
3.770460860000000139e+03 8.869000000000000494e-02
3.770541610000000219e+03 9.196999999999999620e-02
3.770622350000000097e+03 9.281999999999999973e-02
3.770703100000000177e+03 9.365999999999999326e-02
3.770783840000000055e+03 9.450999999999999679e-02
3.770864590000000135e+03 9.536000000000000032e-02
3.770945330000000013e+03 9.619999999999999385e-02
3.771026080000000093e+03 9.704999999999999738e-02
3.771106819999999971e+03 9.442000000000000393e-02
3.771187570000000051e+03 9.046999999999999487e-02
3.771268309999999929e+03 8.651000000000000356e-02
3.771349060000000009e+03 8.255999999999999450e-02
3.771429799999999886e+03 7.860999999999999932e-02
3.771510549999999967e+03 7.464999999999999414e-02
3.771591289999999844e+03 7.527999999999999969e-02
3.771672030000000177e+03 7.631999999999999895e-02
3.771752779999999802e+03 7.735999999999999821e-02
3.771833520000000135e+03 7.839999999999999747e-02
3.771914270000000215e+03 7.943999999999999673e-02
3.771995010000000093e+03 8.047999999999999599e-02
3.772075760000000173e+03 8.010000000000000453e-02
3.772156500000000051e+03 7.888000000000000567e-02
3.772237250000000131e+03 7.764999999999999680e-02
3.772317990000000009e+03 7.642999999999999794e-02
3.772398740000000089e+03 7.520999999999999908e-02
3.772479479999999967e+03 7.399000000000000021e-02
3.772560230000000047e+03 7.323999999999999955e-02
3.772640969999999925e+03 7.340000000000000691e-02
3.772721720000000005e+03 7.356999999999999651e-02
3.772802459999999883e+03 7.373000000000000387e-02
3.772883209999999963e+03 7.388999999999999735e-02
3.772963949999999841e+03 7.406000000000000083e-02
3.773044699999999921e+03 7.437000000000000555e-02
3.773125439999999799e+03 7.735000000000000209e-02
3.773206180000000131e+03 8.033999999999999475e-02
3.773286930000000211e+03 8.332000000000000517e-02
3.773367670000000089e+03 8.630999999999999783e-02
3.773448420000000169e+03 8.930000000000000437e-02
3.773529160000000047e+03 9.117000000000000104e-02
3.773609910000000127e+03 8.963000000000000134e-02
3.773690650000000005e+03 8.809000000000000163e-02
3.773771400000000085e+03 8.654000000000000581e-02
3.773852139999999963e+03 8.500000000000000611e-02
3.773932890000000043e+03 8.344999999999999640e-02
3.774013629999999921e+03 8.190999999999999670e-02
3.774094380000000001e+03 8.462999999999999690e-02
3.774175119999999879e+03 8.755000000000000282e-02
3.774255869999999959e+03 9.046999999999999487e-02
3.774336609999999837e+03 9.339000000000000079e-02
3.774417359999999917e+03 9.631000000000000671e-02
3.774498099999999795e+03 9.922999999999999876e-02
3.774578849999999875e+03 9.754999999999999782e-02
3.774659590000000208e+03 9.357000000000000040e-02
3.774740339999999833e+03 8.959000000000000297e-02
3.774821080000000165e+03 8.561000000000000554e-02
3.774901820000000043e+03 8.164000000000000423e-02
3.774982570000000123e+03 7.766000000000000680e-02
3.775063310000000001e+03 7.732999999999999596e-02
3.775144060000000081e+03 8.304000000000000270e-02
3.775224799999999959e+03 8.873999999999999944e-02
3.775305550000000039e+03 9.443999999999999617e-02
3.775386289999999917e+03 1.001400000000000068e-01
3.775467039999999997e+03 1.058400000000000035e-01
3.775547779999999875e+03 1.105700000000000016e-01
3.775628529999999955e+03 1.053000000000000047e-01
3.775709269999999833e+03 1.000299999999999939e-01
3.775790019999999913e+03 9.476999999999999313e-02
3.775870759999999791e+03 8.949999999999999623e-02
3.775951509999999871e+03 8.422999999999999932e-02
3.776032250000000204e+03 8.040999999999999537e-02
3.776112999999999829e+03 8.024000000000000576e-02
3.776193740000000162e+03 8.006000000000000616e-02
3.776274489999999787e+03 7.989000000000000268e-02
3.776355230000000120e+03 7.971999999999999920e-02
3.776435969999999998e+03 7.954999999999999571e-02
3.776516720000000078e+03 7.938000000000000611e-02
3.776597459999999955e+03 8.297000000000000208e-02
3.776678210000000036e+03 8.659000000000000030e-02
3.776758949999999913e+03 9.020000000000000240e-02
3.776839699999999993e+03 9.382000000000000062e-02
3.776920439999999871e+03 9.743999999999999884e-02
3.777001189999999951e+03 1.010500000000000009e-01
3.777081929999999829e+03 1.000400000000000039e-01
3.777162679999999909e+03 9.710000000000000575e-02
3.777243419999999787e+03 9.414999999999999758e-02
3.777324169999999867e+03 9.120000000000000329e-02
3.777404910000000200e+03 8.826000000000000512e-02
3.777485659999999825e+03 8.530999999999999694e-02
3.777566400000000158e+03 8.293999999999999984e-02
3.777647149999999783e+03 8.137999999999999401e-02
3.777727890000000116e+03 7.982000000000000206e-02
3.777808640000000196e+03 7.825000000000000011e-02
3.777889380000000074e+03 7.668999999999999428e-02
3.777970119999999952e+03 7.513000000000000234e-02
3.778050870000000032e+03 7.416999999999999982e-02
3.778131609999999910e+03 7.732999999999999596e-02
3.778212359999999990e+03 8.050000000000000211e-02
3.778293099999999868e+03 8.365999999999999825e-02
3.778373849999999948e+03 8.683000000000000440e-02
3.778454589999999826e+03 8.999000000000000055e-02
3.778535339999999906e+03 9.174999999999999822e-02
3.778616079999999783e+03 9.052999999999999936e-02
3.778696829999999864e+03 8.931999999999999662e-02
3.778777570000000196e+03 8.809999999999999776e-02
3.778858319999999821e+03 8.687999999999999889e-02
3.778939060000000154e+03 8.566999999999999615e-02
3.779019809999999779e+03 8.447000000000000342e-02
3.779100550000000112e+03 8.377999999999999337e-02
3.779181300000000192e+03 8.308000000000000107e-02
3.779262040000000070e+03 8.239000000000000490e-02
3.779342790000000150e+03 8.169999999999999485e-02
3.779423530000000028e+03 8.100999999999999868e-02
3.779504280000000108e+03 8.031000000000000638e-02
3.779585019999999986e+03 8.179000000000000159e-02
3.779665759999999864e+03 8.401999999999999746e-02
3.779746509999999944e+03 8.624999999999999334e-02
3.779827249999999822e+03 8.848000000000000309e-02
3.779907999999999902e+03 9.070000000000000284e-02
3.779988739999999780e+03 9.292999999999999872e-02
3.780069489999999860e+03 9.335999999999999854e-02
3.780150230000000192e+03 9.161999999999999311e-02
3.780230979999999818e+03 8.988999999999999768e-02
3.780311720000000150e+03 8.815000000000000613e-02
3.780392469999999776e+03 8.641999999999999682e-02
3.780473210000000108e+03 8.468000000000000527e-02
3.780553960000000188e+03 8.329000000000000292e-02
3.780634700000000066e+03 8.364000000000000601e-02
3.780715450000000146e+03 8.397999999999999909e-02
3.780796190000000024e+03 8.433000000000000218e-02
3.780876940000000104e+03 8.468000000000000527e-02
3.780957679999999982e+03 8.501999999999999835e-02
3.781038430000000062e+03 8.537000000000000144e-02
3.781119169999999940e+03 8.687000000000000277e-02
3.781199909999999818e+03 8.852000000000000146e-02
3.781280659999999898e+03 9.017999999999999627e-02
3.781361399999999776e+03 9.184000000000000496e-02
3.781442149999999856e+03 9.349999999999999978e-02
3.781522890000000189e+03 9.485999999999999988e-02
3.781603639999999814e+03 9.228000000000000091e-02
3.781684380000000147e+03 8.970999999999999808e-02
3.781765130000000227e+03 8.712999999999999912e-02
3.781845870000000104e+03 8.455999999999999628e-02
3.781926620000000185e+03 8.197999999999999732e-02
3.782007360000000062e+03 7.940999999999999448e-02
3.782088110000000142e+03 8.072000000000000008e-02
3.782168850000000020e+03 8.311999999999999944e-02
3.782249600000000100e+03 8.551999999999999880e-02
3.782330339999999978e+03 8.791999999999999815e-02
3.782411090000000058e+03 9.031999999999999751e-02
3.782491829999999936e+03 9.271999999999999686e-02
3.782572580000000016e+03 9.402000000000000635e-02
3.782653319999999894e+03 9.417999999999999983e-02
3.782734060000000227e+03 9.435000000000000331e-02
3.782814809999999852e+03 9.450999999999999679e-02
3.782895550000000185e+03 9.468000000000000027e-02
3.782976299999999810e+03 9.485000000000000375e-02
3.783057040000000143e+03 9.501999999999999336e-02
3.783137790000000223e+03 9.525000000000000133e-02
3.783218530000000101e+03 9.547999999999999543e-02
3.783299280000000181e+03 9.569999999999999341e-02
3.783380020000000059e+03 9.593000000000000138e-02
3.783460770000000139e+03 9.614999999999999936e-02
3.783541510000000017e+03 9.668999999999999817e-02
3.783622260000000097e+03 9.729999999999999760e-02
3.783702999999999975e+03 9.787999999999999479e-02
3.783783750000000055e+03 9.844999999999999585e-02
3.783864489999999932e+03 9.903000000000000691e-02
3.783945240000000013e+03 9.961000000000000409e-02
3.784025979999999890e+03 9.998999999999999555e-02
3.784106729999999970e+03 9.879000000000000281e-02
3.784187469999999848e+03 9.760000000000000620e-02
3.784268219999999928e+03 9.639999999999999958e-02
3.784348959999999806e+03 9.521000000000000296e-02
3.784429700000000139e+03 9.400999999999999635e-02
3.784510450000000219e+03 9.281000000000000361e-02
3.784591190000000097e+03 9.414000000000000146e-02
3.784671940000000177e+03 9.601999999999999424e-02
3.784752680000000055e+03 9.789000000000000479e-02
3.784833430000000135e+03 9.976999999999999758e-02
3.784914170000000013e+03 1.016500000000000042e-01
3.784994920000000093e+03 1.035299999999999970e-01
3.785075659999999971e+03 1.023199999999999943e-01
3.785156410000000051e+03 9.837999999999999523e-02
3.785237149999999929e+03 9.443999999999999617e-02
3.785317900000000009e+03 9.049999999999999711e-02
3.785398639999999887e+03 8.655000000000000193e-02
3.785479389999999967e+03 8.261000000000000287e-02
3.785560129999999845e+03 7.969999999999999307e-02
3.785640879999999925e+03 8.003000000000000391e-02
3.785721619999999803e+03 8.036000000000000087e-02
3.785802369999999883e+03 8.068999999999999784e-02
3.785883110000000215e+03 8.100999999999999868e-02
3.785963850000000093e+03 8.133999999999999564e-02
3.786044600000000173e+03 8.167000000000000648e-02
3.786125340000000051e+03 8.203000000000000569e-02
3.786206090000000131e+03 8.240000000000000102e-02
3.786286830000000009e+03 8.276999999999999635e-02
3.786367580000000089e+03 8.314000000000000556e-02
3.786448319999999967e+03 8.350000000000000477e-02
3.786529070000000047e+03 8.391999999999999460e-02
3.786609809999999925e+03 8.459999999999999465e-02
3.786690560000000005e+03 8.527999999999999470e-02
3.786771299999999883e+03 8.597000000000000475e-02
3.786852049999999963e+03 8.665000000000000480e-02
3.786932789999999841e+03 8.733000000000000485e-02
3.787013539999999921e+03 8.802000000000000102e-02
3.787094279999999799e+03 8.795000000000000040e-02
3.787175029999999879e+03 8.774999999999999467e-02
3.787255770000000211e+03 8.755999999999999894e-02
3.787336519999999837e+03 8.735999999999999321e-02
3.787417260000000169e+03 8.716999999999999749e-02
3.787498000000000047e+03 8.697000000000000564e-02
3.787578750000000127e+03 8.766999999999999793e-02
3.787659490000000005e+03 8.905000000000000415e-02
3.787740240000000085e+03 9.042999999999999650e-02
3.787820979999999963e+03 9.181000000000000272e-02
3.787901730000000043e+03 9.318999999999999506e-02
3.787982469999999921e+03 9.457000000000000128e-02
3.788063220000000001e+03 9.586999999999999689e-02
3.788143959999999879e+03 9.696000000000000452e-02
3.788224709999999959e+03 9.805999999999999439e-02
3.788305449999999837e+03 9.915000000000000202e-02
3.788386199999999917e+03 1.002399999999999958e-01
3.788466939999999795e+03 1.013399999999999995e-01
3.788547689999999875e+03 1.023199999999999943e-01
3.788628430000000208e+03 1.031600000000000017e-01
3.788709179999999833e+03 1.040100000000000052e-01
3.788789920000000166e+03 1.048599999999999949e-01
3.788870669999999791e+03 1.057099999999999984e-01
3.788951410000000124e+03 1.065600000000000019e-01
3.789032150000000001e+03 1.073400000000000049e-01
3.789112900000000081e+03 1.078500000000000014e-01
3.789193639999999959e+03 1.083500000000000019e-01
3.789274390000000039e+03 1.088599999999999984e-01
3.789355129999999917e+03 1.093599999999999989e-01
3.789435879999999997e+03 1.098699999999999954e-01
3.789516619999999875e+03 1.103699999999999959e-01
3.789597369999999955e+03 1.084299999999999986e-01
3.789678109999999833e+03 1.061900000000000066e-01
3.789758859999999913e+03 1.039599999999999969e-01
3.789839599999999791e+03 1.017300000000000010e-01
3.789920349999999871e+03 9.948999999999999511e-02
3.790001090000000204e+03 9.725999999999999923e-02
3.790081839999999829e+03 9.649000000000000632e-02
3.790162580000000162e+03 9.665999999999999592e-02
3.790243329999999787e+03 9.682999999999999940e-02
3.790324070000000120e+03 9.700000000000000289e-02
3.790404820000000200e+03 9.717000000000000637e-02
3.790485560000000078e+03 9.733999999999999597e-02
3.790566310000000158e+03 9.821000000000000563e-02
3.790647050000000036e+03 1.005800000000000027e-01
3.790727789999999914e+03 1.029599999999999960e-01
3.790808539999999994e+03 1.053299999999999931e-01
3.790889279999999872e+03 1.077100000000000002e-01
3.790970029999999952e+03 1.100799999999999973e-01
3.791050769999999829e+03 1.101099999999999995e-01
3.791131519999999909e+03 1.078999999999999959e-01
3.791212259999999787e+03 1.056900000000000062e-01
3.791293009999999867e+03 1.034800000000000025e-01
3.791373750000000200e+03 1.012799999999999950e-01
3.791454499999999825e+03 9.907000000000000528e-02
3.791535240000000158e+03 9.780999999999999417e-02
3.791615989999999783e+03 9.983000000000000207e-02
3.791696730000000116e+03 1.018600000000000061e-01
3.791777480000000196e+03 1.038899999999999962e-01
3.791858220000000074e+03 1.059200000000000003e-01
3.791938970000000154e+03 1.079399999999999943e-01
3.792019710000000032e+03 1.099699999999999983e-01
3.792100460000000112e+03 1.120000000000000023e-01
3.792181199999999990e+03 1.140199999999999964e-01
