# Supplementary material for: Resonant inelastic X-ray scattering tools to count 5 f electrons of actinides and probe bond covalency
Source: Nat Commun. 2025 Feb 10;16:1221. doi: 10.1038/s41467-024-54574-7 (PMC11811144; doi:10.1038/s41467-024-54574-7)
Supplement: Supplementary file 3 — Source Data [file 41467_2024_54574_MOESM3_ESM.zip › Data_figures/Data_main_figures/Fig5/5b_[U$^{/mathrm{VI}}$O$_2$]$^{/mathrm{2+}}$-Pb $/mathrm{(5f^0)}$.txt]

# Ein | Intensity
3.711517199999999775e+03 1.409000000000000009e-02
3.711597940000000108e+03 1.259000000000000050e-02
3.711678690000000188e+03 1.110000000000000049e-02
3.711759430000000066e+03 9.610000000000000486e-03
3.711840180000000146e+03 8.109999999999999154e-03
3.711920920000000024e+03 6.620000000000000016e-03
3.712001670000000104e+03 5.120000000000000419e-03
3.712082409999999982e+03 4.689999999999999725e-03
3.712163160000000062e+03 4.689999999999999725e-03
3.712243899999999940e+03 4.689999999999999725e-03
3.712324650000000020e+03 4.689999999999999725e-03
3.712405389999999898e+03 4.689999999999999725e-03
3.712486139999999978e+03 4.689999999999999725e-03
3.712566879999999855e+03 4.689999999999999725e-03
3.712647629999999936e+03 4.689999999999999725e-03
3.712728369999999813e+03 4.689999999999999725e-03
3.712809119999999893e+03 4.689999999999999725e-03
3.712889860000000226e+03 4.689999999999999725e-03
3.712970609999999851e+03 4.689999999999999725e-03
3.713051350000000184e+03 4.689999999999999725e-03
3.713132090000000062e+03 4.689999999999999725e-03
3.713212840000000142e+03 4.680000000000000132e-03
3.713293580000000020e+03 4.680000000000000132e-03
3.713374330000000100e+03 4.680000000000000132e-03
3.713455069999999978e+03 4.680000000000000132e-03
3.713535820000000058e+03 4.680000000000000132e-03
3.713616559999999936e+03 6.040000000000000230e-03
3.713697310000000016e+03 7.649999999999999682e-03
3.713778049999999894e+03 9.270000000000000462e-03
3.713858799999999974e+03 1.088000000000000078e-02
3.713939539999999852e+03 1.248999999999999937e-02
3.714020289999999932e+03 1.395000000000000059e-02
3.714101029999999810e+03 1.171999999999999952e-02
3.714181779999999890e+03 9.490000000000000172e-03
3.714262520000000222e+03 7.259999999999999960e-03
3.714343269999999848e+03 5.020000000000000157e-03
3.714424010000000180e+03 2.789999999999999945e-03
3.714504759999999806e+03 5.597409999999999929e-04
3.714585500000000138e+03 1.110000000000000092e-03
3.714666250000000218e+03 2.599999999999999881e-03
3.714746990000000096e+03 4.089999999999999886e-03
3.714827729999999974e+03 5.570000000000000298e-03
3.714908480000000054e+03 7.060000000000000303e-03
3.714989219999999932e+03 8.540000000000000716e-03
3.715069970000000012e+03 8.659999999999999296e-03
3.715150709999999890e+03 7.179999999999999750e-03
3.715231459999999970e+03 5.689999999999999745e-03
3.715312199999999848e+03 4.199999999999999740e-03
3.715392949999999928e+03 2.720000000000000195e-03
3.715473689999999806e+03 1.229999999999999974e-03
3.715554439999999886e+03 0.000000000000000000e+00
3.715635180000000219e+03 0.000000000000000000e+00
3.715715929999999844e+03 0.000000000000000000e+00
3.715796670000000177e+03 0.000000000000000000e+00
3.715877419999999802e+03 0.000000000000000000e+00
3.715958160000000134e+03 0.000000000000000000e+00
3.716038910000000214e+03 5.420159999999999822e-04
3.716119650000000092e+03 2.030000000000000120e-03
3.716200400000000172e+03 3.510000000000000099e-03
3.716281140000000050e+03 4.989999999999999644e-03
3.716361879999999928e+03 6.479999999999999649e-03
3.716442630000000008e+03 7.960000000000000062e-03
3.716523369999999886e+03 9.329999999999999752e-03
3.716604119999999966e+03 9.329999999999999752e-03
3.716684859999999844e+03 9.329999999999999752e-03
3.716765609999999924e+03 9.329999999999999752e-03
3.716846349999999802e+03 9.329999999999999752e-03
3.716927099999999882e+03 9.329999999999999752e-03
3.717007840000000215e+03 9.329999999999999752e-03
3.717088589999999840e+03 8.739999999999999505e-03
3.717169330000000173e+03 8.000000000000000167e-03
3.717250079999999798e+03 7.259999999999999960e-03
3.717330820000000131e+03 6.519999999999999754e-03
3.717411570000000211e+03 5.769999999999999955e-03
3.717492310000000089e+03 5.029999999999999749e-03
3.717573060000000169e+03 5.029999999999999749e-03
3.717653800000000047e+03 5.769999999999999955e-03
3.717734550000000127e+03 6.510000000000000162e-03
3.717815290000000005e+03 7.250000000000000368e-03
3.717896029999999882e+03 7.990000000000000574e-03
3.717976779999999962e+03 8.729999999999999913e-03
3.718057519999999840e+03 9.469999999999999252e-03
3.718138269999999920e+03 1.021000000000000033e-02
3.718219009999999798e+03 1.094999999999999966e-02
3.718299759999999878e+03 1.169000000000000074e-02
3.718380500000000211e+03 1.243000000000000008e-02
3.718461249999999836e+03 1.316999999999999942e-02
3.718541990000000169e+03 1.391000000000000049e-02
3.718622739999999794e+03 1.248999999999999937e-02
3.718703480000000127e+03 1.089000000000000037e-02
3.718784230000000207e+03 9.280000000000000054e-03
3.718864970000000085e+03 7.680000000000000195e-03
3.718945720000000165e+03 6.069999999999999875e-03
3.719026460000000043e+03 5.080000000000000314e-03
3.719107210000000123e+03 8.779999999999999610e-03
3.719187950000000001e+03 1.247000000000000018e-02
3.719268700000000081e+03 1.617000000000000035e-02
3.719349439999999959e+03 1.986999999999999877e-02
3.719430179999999837e+03 2.357000000000000067e-02
3.719510929999999917e+03 2.726999999999999910e-02
3.719591669999999795e+03 2.425000000000000072e-02
3.719672419999999875e+03 1.981000000000000122e-02
3.719753160000000207e+03 1.536999999999999998e-02
3.719833909999999833e+03 1.093000000000000048e-02
3.719914650000000165e+03 6.490000000000000109e-03
3.719995399999999790e+03 2.060000000000000199e-03
3.720076140000000123e+03 7.932599999999999504e-04
3.720156890000000203e+03 2.269999999999999882e-03
3.720237630000000081e+03 3.749999999999999861e-03
3.720318380000000161e+03 5.230000000000000274e-03
3.720399120000000039e+03 6.700000000000000226e-03
3.720479870000000119e+03 8.179999999999999771e-03
3.720560609999999997e+03 9.490000000000000172e-03
3.720641360000000077e+03 1.029000000000000054e-02
3.720722099999999955e+03 1.108999999999999916e-02
3.720802850000000035e+03 1.188999999999999953e-02
3.720883589999999913e+03 1.268999999999999989e-02
3.720964339999999993e+03 1.348000000000000066e-02
3.721045079999999871e+03 1.359999999999999924e-02
3.721125820000000203e+03 1.285999999999999990e-02
3.721206569999999829e+03 1.212000000000000056e-02
3.721287310000000161e+03 1.139000000000000082e-02
3.721368059999999787e+03 1.064999999999999974e-02
3.721448800000000119e+03 9.910000000000000406e-03
3.721529550000000199e+03 8.789999999999999203e-03
3.721610290000000077e+03 5.599999999999999943e-03
3.721691040000000157e+03 1.280000000000000105e-03
3.721771780000000035e+03 2.350000000000000092e-03
3.721852530000000115e+03 3.279999999999999930e-03
3.721933269999999993e+03 0.000000000000000000e+00
3.722014020000000073e+03 0.000000000000000000e+00
3.722094759999999951e+03 1.105000000000000079e-02
3.722175510000000031e+03 1.856000000000000011e-02
3.722256249999999909e+03 1.286999999999999950e-02
3.722336999999999989e+03 7.983740000000000238e-05
3.722417739999999867e+03 4.640000000000000027e-03
3.722498489999999947e+03 4.640000000000000027e-03
3.722579229999999825e+03 7.389999999999999868e-03
3.722659970000000158e+03 7.329999999999999710e-03
3.722740719999999783e+03 5.380000000000000233e-03
3.722821460000000116e+03 8.670000000000000623e-03
3.722902210000000196e+03 5.470000000000000036e-03
3.722982950000000073e+03 6.989999999999999686e-03
3.723063700000000154e+03 7.900000000000000772e-03
3.723144440000000031e+03 7.680000000000000195e-03
3.723225190000000111e+03 1.726000000000000104e-02
3.723305929999999989e+03 1.022999999999999951e-02
3.723386680000000069e+03 1.213999999999999975e-02
3.723467419999999947e+03 1.247000000000000018e-02
3.723548170000000027e+03 9.270000000000000462e-03
3.723628909999999905e+03 4.910000000000000302e-03
3.723709659999999985e+03 1.448999999999999941e-02
3.723790399999999863e+03 2.128999999999999990e-02
3.723871149999999943e+03 1.925999999999999934e-02
3.723951889999999821e+03 1.312999999999999931e-02
3.724032639999999901e+03 9.870000000000000301e-03
3.724113379999999779e+03 1.306000000000000043e-02
3.724194120000000112e+03 2.096999999999999906e-02
3.724274870000000192e+03 2.068000000000000047e-02
3.724355610000000070e+03 2.312000000000000166e-02
3.724436360000000150e+03 2.675999999999999907e-02
3.724517100000000028e+03 1.081000000000000016e-02
3.724597850000000108e+03 3.513999999999999763e-02
3.724678589999999986e+03 3.796000000000000069e-02
3.724759340000000066e+03 2.003999999999999879e-02
3.724840079999999944e+03 1.417999999999999990e-02
3.724920830000000024e+03 2.539999999999999897e-02
3.725001569999999901e+03 6.044000000000000067e-02
3.725082319999999982e+03 5.639999999999999875e-02
3.725163059999999859e+03 4.623000000000000026e-02
3.725243809999999939e+03 5.118999999999999939e-02
3.725324549999999817e+03 7.667999999999999816e-02
3.725405299999999897e+03 1.045100000000000057e-01
3.725486039999999775e+03 1.035299999999999970e-01
3.725566789999999855e+03 1.017300000000000010e-01
3.725647530000000188e+03 1.405099999999999960e-01
3.725728279999999813e+03 2.233300000000000007e-01
3.725809020000000146e+03 2.613300000000000067e-01
3.725889760000000024e+03 2.604500000000000148e-01
3.725970510000000104e+03 2.889499999999999846e-01
3.726051249999999982e+03 3.304099999999999815e-01
3.726132000000000062e+03 3.569999999999999840e-01
3.726212739999999940e+03 4.430700000000000194e-01
3.726293490000000020e+03 6.112999999999999545e-01
3.726374229999999898e+03 6.987799999999999567e-01
3.726454979999999978e+03 7.679399999999999560e-01
3.726535719999999856e+03 9.909200000000000230e-01
3.726616469999999936e+03 1.000000000000000000e+00
3.726697209999999814e+03 9.686900000000000510e-01
3.726777959999999894e+03 9.942100000000000382e-01
3.726858700000000226e+03 9.880999999999999783e-01
3.726939449999999852e+03 9.464200000000000390e-01
3.727020190000000184e+03 9.812999999999999501e-01
3.727100939999999810e+03 9.054100000000000481e-01
3.727181680000000142e+03 8.209499999999999575e-01
3.727262430000000222e+03 7.714400000000000146e-01
3.727343170000000100e+03 7.481999999999999762e-01
3.727423909999999978e+03 6.368000000000000327e-01
3.727504660000000058e+03 5.955399999999999583e-01
3.727585399999999936e+03 5.842699999999999561e-01
3.727666150000000016e+03 5.400399999999999645e-01
3.727746889999999894e+03 4.783800000000000274e-01
3.727827639999999974e+03 4.337699999999999889e-01
3.727908379999999852e+03 4.279800000000000271e-01
3.727989129999999932e+03 4.185099999999999931e-01
3.728069869999999810e+03 4.033999999999999808e-01
3.728150619999999890e+03 3.779299999999999882e-01
3.728231360000000222e+03 3.428399999999999781e-01
3.728312109999999848e+03 3.723199999999999843e-01
3.728392850000000180e+03 4.225400000000000267e-01
3.728473599999999806e+03 4.217899999999999983e-01
3.728554340000000138e+03 4.059900000000000175e-01
3.728635090000000218e+03 4.254399999999999848e-01
3.728715830000000096e+03 5.301000000000000156e-01
3.728796580000000176e+03 5.101999999999999869e-01
3.728877320000000054e+03 4.833399999999999919e-01
3.728958059999999932e+03 4.878199999999999759e-01
3.729038810000000012e+03 5.010099999999999554e-01
3.729119549999999890e+03 4.976200000000000068e-01
3.729200299999999970e+03 4.193799999999999750e-01
3.729281039999999848e+03 3.645399999999999752e-01
3.729361789999999928e+03 3.452399999999999913e-01
3.729442529999999806e+03 3.315199999999999814e-01
3.729523279999999886e+03 2.681999999999999940e-01
3.729604020000000219e+03 2.662999999999999812e-01
3.729684769999999844e+03 2.250500000000000000e-01
3.729765510000000177e+03 1.802999999999999881e-01
3.729846259999999802e+03 1.374199999999999866e-01
3.729927000000000135e+03 1.355999999999999983e-01
3.730007750000000215e+03 1.514099999999999890e-01
3.730088490000000093e+03 1.694100000000000050e-01
3.730169240000000173e+03 1.380800000000000083e-01
3.730249980000000050e+03 1.088800000000000046e-01
3.730330730000000131e+03 1.373900000000000121e-01
3.730411470000000008e+03 5.292999999999999788e-02
3.730492220000000088e+03 6.915000000000000313e-02
3.730572959999999966e+03 8.810999999999999388e-02
3.730653699999999844e+03 9.095999999999999919e-02
3.730734449999999924e+03 1.099500000000000061e-01
3.730815189999999802e+03 7.366999999999999937e-02
3.730895939999999882e+03 8.634000000000000008e-02
3.730976680000000215e+03 1.025599999999999984e-01
3.731057429999999840e+03 1.008399999999999991e-01
3.731138170000000173e+03 9.089999999999999469e-02
3.731218919999999798e+03 1.162200000000000039e-01
3.731299660000000131e+03 1.043099999999999999e-01
3.731380410000000211e+03 1.033400000000000013e-01
3.731461150000000089e+03 1.076399999999999996e-01
3.731541900000000169e+03 1.000599999999999962e-01
3.731622640000000047e+03 9.687999999999999390e-02
3.731703390000000127e+03 1.450299999999999923e-01
3.731784130000000005e+03 1.346700000000000119e-01
3.731864880000000085e+03 1.508599999999999941e-01
3.731945619999999963e+03 1.703000000000000069e-01
3.732026370000000043e+03 1.421900000000000108e-01
3.732107109999999921e+03 1.358900000000000108e-01
3.732187849999999798e+03 1.680300000000000127e-01
3.732268599999999878e+03 1.908999999999999864e-01
3.732349340000000211e+03 1.937599999999999878e-01
3.732430089999999836e+03 2.169800000000000062e-01
3.732510830000000169e+03 1.727400000000000047e-01
3.732591579999999794e+03 1.779600000000000071e-01
3.732672320000000127e+03 1.860400000000000109e-01
3.732753070000000207e+03 1.911400000000000043e-01
3.732833810000000085e+03 1.995399999999999952e-01
3.732914560000000165e+03 2.058999999999999997e-01
3.732995300000000043e+03 1.643199999999999938e-01
3.733076050000000123e+03 1.480799999999999894e-01
3.733156790000000001e+03 1.605900000000000105e-01
3.733237540000000081e+03 1.600900000000000101e-01
3.733318279999999959e+03 1.376300000000000023e-01
3.733399030000000039e+03 1.375899999999999901e-01
3.733479769999999917e+03 1.489999999999999936e-01
3.733560519999999997e+03 1.459699999999999886e-01
3.733641259999999875e+03 1.324700000000000044e-01
3.733722000000000207e+03 1.292899999999999883e-01
3.733802749999999833e+03 1.145700000000000052e-01
3.733883490000000165e+03 1.052700000000000025e-01
3.733964239999999791e+03 1.009300000000000058e-01
3.734044980000000123e+03 9.872000000000000219e-02
3.734125730000000203e+03 9.239999999999999603e-02
3.734206470000000081e+03 7.478999999999999537e-02
3.734287220000000161e+03 7.335999999999999466e-02
3.734367960000000039e+03 7.634000000000000508e-02
3.734448710000000119e+03 8.240999999999999714e-02
3.734529449999999997e+03 7.795000000000000540e-02
3.734610200000000077e+03 7.795000000000000540e-02
3.734690939999999955e+03 7.506999999999999784e-02
3.734771690000000035e+03 6.930999999999999661e-02
3.734852429999999913e+03 5.714000000000000329e-02
3.734933179999999993e+03 3.230999999999999844e-02
3.735013919999999871e+03 5.439999999999999697e-02
3.735094669999999951e+03 4.141999999999999849e-02
3.735175409999999829e+03 3.665999999999999814e-02
3.735256150000000162e+03 4.213999999999999690e-02
3.735336899999999787e+03 5.791000000000000314e-02
3.735417640000000119e+03 5.954999999999999877e-02
3.735498390000000200e+03 5.662999999999999978e-02
3.735579130000000077e+03 5.272000000000000297e-02
3.735659880000000157e+03 6.004000000000000309e-02
3.735740620000000035e+03 7.706000000000000349e-02
3.735821370000000115e+03 6.468999999999999750e-02
3.735902109999999993e+03 7.099999999999999367e-02
3.735982860000000073e+03 7.327999999999999792e-02
3.736063599999999951e+03 6.615999999999999659e-02
3.736144350000000031e+03 3.663999999999999896e-02
3.736225089999999909e+03 3.663000000000000284e-02
3.736305839999999989e+03 5.845000000000000195e-02
3.736386579999999867e+03 8.179999999999999771e-02
3.736467329999999947e+03 7.961000000000000021e-02
3.736548069999999825e+03 6.363000000000000600e-02
3.736628819999999905e+03 9.833000000000000074e-02
3.736709559999999783e+03 7.427000000000000268e-02
3.736790309999999863e+03 5.804000000000000131e-02
3.736871050000000196e+03 5.519000000000000294e-02
3.736951790000000074e+03 6.436000000000000054e-02
3.737032540000000154e+03 6.954000000000000459e-02
3.737113280000000032e+03 7.897999999999999465e-02
3.737194030000000112e+03 6.414000000000000257e-02
3.737274769999999990e+03 6.339999999999999802e-02
3.737355520000000070e+03 7.424000000000000044e-02
3.737436259999999947e+03 7.616000000000000547e-02
3.737517010000000028e+03 6.986000000000000543e-02
3.737597749999999905e+03 6.607999999999999985e-02
3.737678499999999985e+03 6.905000000000000027e-02
3.737759239999999863e+03 8.021000000000000352e-02
3.737839989999999943e+03 8.649999999999999356e-02
3.737920729999999821e+03 7.806000000000000438e-02
3.738001479999999901e+03 6.555999999999999328e-02
3.738082219999999779e+03 6.187999999999999751e-02
3.738162969999999859e+03 5.367000000000000243e-02
3.738243710000000192e+03 3.932000000000000078e-02
3.738324459999999817e+03 6.198000000000000037e-02
3.738405200000000150e+03 4.621999999999999720e-02
3.738485940000000028e+03 4.327999999999999903e-02
3.738566690000000108e+03 5.319999999999999729e-02
3.738647429999999986e+03 7.689999999999999614e-02
3.738728180000000066e+03 7.373000000000000387e-02
3.738808919999999944e+03 6.550000000000000266e-02
3.738889670000000024e+03 7.717000000000000248e-02
3.738970409999999902e+03 7.580000000000000626e-02
3.739051159999999982e+03 6.071000000000000008e-02
3.739131899999999860e+03 6.386000000000000010e-02
3.739212649999999940e+03 5.942999999999999672e-02
3.739293389999999818e+03 9.089999999999999469e-02
3.739374139999999898e+03 6.346000000000000252e-02
3.739454879999999775e+03 5.396999999999999714e-02
3.739535629999999855e+03 8.384999999999999398e-02
3.739616370000000188e+03 6.183000000000000301e-02
3.739697119999999813e+03 5.478000000000000230e-02
3.739777860000000146e+03 4.356999999999999762e-02
3.739858610000000226e+03 3.812000000000000111e-02
3.739939350000000104e+03 5.385999999999999815e-02
3.740020089999999982e+03 5.072000000000000119e-02
3.740100840000000062e+03 5.417999999999999899e-02
3.740181579999999940e+03 5.752000000000000168e-02
3.740262330000000020e+03 5.732999999999999902e-02
3.740343069999999898e+03 4.902000000000000107e-02
3.740423819999999978e+03 3.656000000000000222e-02
3.740504559999999856e+03 4.913000000000000006e-02
3.740585309999999936e+03 5.995999999999999941e-02
3.740666049999999814e+03 4.914000000000000312e-02
3.740746799999999894e+03 3.116999999999999979e-02
3.740827540000000226e+03 5.526999999999999968e-02
3.740908289999999852e+03 5.838999999999999746e-02
3.740989030000000184e+03 5.927000000000000324e-02
3.741069779999999810e+03 4.517999999999999794e-02
3.741150520000000142e+03 3.377999999999999753e-02
3.741231270000000222e+03 4.007000000000000145e-02
3.741312010000000100e+03 3.706000000000000266e-02
3.741392760000000180e+03 3.923000000000000098e-02
3.741473500000000058e+03 4.404000000000000276e-02
3.741554250000000138e+03 4.669999999999999846e-02
3.741634990000000016e+03 4.415999999999999787e-02
3.741715729999999894e+03 4.161000000000000115e-02
3.741796479999999974e+03 3.907000000000000056e-02
3.741877219999999852e+03 3.652999999999999997e-02
3.741957969999999932e+03 3.398999999999999938e-02
3.742038709999999810e+03 3.187999999999999862e-02
3.742119459999999890e+03 3.187999999999999862e-02
3.742200200000000223e+03 3.187999999999999862e-02
3.742280949999999848e+03 3.187000000000000249e-02
3.742361690000000181e+03 3.187000000000000249e-02
3.742442439999999806e+03 3.187000000000000249e-02
3.742523180000000139e+03 3.187000000000000249e-02
3.742603930000000219e+03 3.441999999999999921e-02
3.742684670000000096e+03 3.731000000000000288e-02
3.742765420000000177e+03 4.019999999999999962e-02
3.742846160000000054e+03 4.309999999999999942e-02
3.742926910000000134e+03 4.599000000000000310e-02
3.743007650000000012e+03 4.887999999999999984e-02
3.743088400000000092e+03 4.680999999999999744e-02
3.743169139999999970e+03 4.132000000000000256e-02
3.743249879999999848e+03 3.583000000000000074e-02
3.743330629999999928e+03 3.033999999999999891e-02
3.743411369999999806e+03 2.485000000000000056e-02
3.743492119999999886e+03 1.935999999999999874e-02
3.743572860000000219e+03 2.045999999999999902e-02
3.743653609999999844e+03 2.334999999999999923e-02
3.743734350000000177e+03 2.622999999999999984e-02
3.743815099999999802e+03 2.912000000000000005e-02
3.743895840000000135e+03 3.200999999999999679e-02
3.743976590000000215e+03 3.488999999999999740e-02
3.744057330000000093e+03 3.670999999999999958e-02
3.744138080000000173e+03 3.742999999999999799e-02
3.744218820000000051e+03 3.815000000000000335e-02
3.744299570000000131e+03 3.887000000000000177e-02
3.744380310000000009e+03 3.959000000000000019e-02
3.744461060000000089e+03 4.030999999999999861e-02
3.744541799999999967e+03 4.012999999999999901e-02
3.744622550000000047e+03 3.651999999999999691e-02
3.744703289999999924e+03 3.291000000000000175e-02
3.744784029999999802e+03 2.929000000000000006e-02
3.744864779999999882e+03 2.568000000000000144e-02
3.744945520000000215e+03 2.206999999999999934e-02
3.745026269999999840e+03 1.845000000000000112e-02
3.745107010000000173e+03 2.678000000000000172e-02
3.745187759999999798e+03 3.615000000000000158e-02
3.745268500000000131e+03 4.551999999999999796e-02
3.745349250000000211e+03 5.489999999999999741e-02
3.745429990000000089e+03 6.426999999999999380e-02
3.745510740000000169e+03 7.364999999999999325e-02
3.745591480000000047e+03 7.346999999999999365e-02
3.745672230000000127e+03 6.769999999999999629e-02
3.745752970000000005e+03 6.192999999999999894e-02
3.745833720000000085e+03 5.614999999999999852e-02
3.745914459999999963e+03 5.038000000000000117e-02
3.745995210000000043e+03 4.460000000000000075e-02
3.746075949999999921e+03 4.159999999999999809e-02
3.746156700000000001e+03 4.393999999999999989e-02
3.746237439999999879e+03 4.626999999999999863e-02
3.746318180000000211e+03 4.861000000000000043e-02
3.746398929999999837e+03 5.095000000000000223e-02
3.746479670000000169e+03 5.328999999999999709e-02
3.746560419999999795e+03 5.630000000000000282e-02
3.746641160000000127e+03 5.990000000000000185e-02
3.746721910000000207e+03 6.350000000000000089e-02
3.746802650000000085e+03 6.710000000000000686e-02
3.746883400000000165e+03 7.069999999999999896e-02
3.746964140000000043e+03 7.430000000000000493e-02
3.747044890000000123e+03 7.613000000000000322e-02
3.747125630000000001e+03 7.252000000000000113e-02
3.747206380000000081e+03 6.890999999999999903e-02
3.747287119999999959e+03 6.531000000000000694e-02
3.747367870000000039e+03 6.169999999999999790e-02
3.747448609999999917e+03 5.809000000000000274e-02
3.747529359999999997e+03 5.448999999999999677e-02
3.747610099999999875e+03 5.294999999999999707e-02
3.747690849999999955e+03 5.149999999999999717e-02
3.747771589999999833e+03 5.006000000000000033e-02
3.747852339999999913e+03 4.861000000000000043e-02
3.747933079999999791e+03 4.716999999999999665e-02
3.748013820000000123e+03 4.571999999999999675e-02
3.748094570000000203e+03 4.680000000000000132e-02
3.748175310000000081e+03 4.914000000000000312e-02
3.748256060000000161e+03 5.147000000000000186e-02
3.748336800000000039e+03 5.380000000000000060e-02
3.748417550000000119e+03 5.612999999999999934e-02
3.748498289999999997e+03 5.847000000000000114e-02
3.748579040000000077e+03 5.940000000000000141e-02
3.748659779999999955e+03 6.010999999999999677e-02
3.748740530000000035e+03 6.081999999999999906e-02
3.748821269999999913e+03 6.153000000000000136e-02
3.748902019999999993e+03 6.223999999999999672e-02
3.748982759999999871e+03 6.295000000000000595e-02
3.749063509999999951e+03 6.201999999999999874e-02
3.749144249999999829e+03 5.985999999999999654e-02
3.749224999999999909e+03 5.770999999999999741e-02
3.749305739999999787e+03 5.555000000000000215e-02
3.749386489999999867e+03 5.338999999999999996e-02
3.749467230000000200e+03 5.124000000000000082e-02
3.749547970000000078e+03 4.989999999999999991e-02
3.749628720000000158e+03 5.061000000000000221e-02
3.749709460000000036e+03 5.131999999999999756e-02
3.749790210000000116e+03 5.204000000000000292e-02
3.749870949999999993e+03 5.274999999999999828e-02
3.749951700000000073e+03 5.346000000000000058e-02
3.750032439999999951e+03 5.417000000000000287e-02
3.750113190000000031e+03 5.202999999999999986e-02
3.750193929999999909e+03 4.986999999999999766e-02
3.750274679999999989e+03 4.771999999999999853e-02
3.750355419999999867e+03 4.556000000000000327e-02
3.750436169999999947e+03 4.340999999999999720e-02
3.750516909999999825e+03 4.125000000000000194e-02
3.750597659999999905e+03 4.610999999999999821e-02
3.750678399999999783e+03 5.387000000000000122e-02
3.750759149999999863e+03 6.162999999999999728e-02
3.750839890000000196e+03 6.940000000000000335e-02
3.750920639999999821e+03 7.716000000000000636e-02
3.751001380000000154e+03 8.493000000000000549e-02
3.751082120000000032e+03 8.117000000000000604e-02
3.751162870000000112e+03 7.614999999999999547e-02
3.751243609999999990e+03 7.112999999999999878e-02
3.751324360000000070e+03 6.610000000000000597e-02
3.751405099999999948e+03 6.108000000000000235e-02
3.751485850000000028e+03 5.605999999999999872e-02
3.751566589999999906e+03 5.365999999999999936e-02
3.751647339999999986e+03 5.294000000000000095e-02
3.751728079999999864e+03 5.220999999999999946e-02
3.751808829999999944e+03 5.149000000000000105e-02
3.751889569999999821e+03 5.075999999999999956e-02
3.751970319999999901e+03 5.004000000000000115e-02
3.752051059999999779e+03 4.932000000000000273e-02
3.752131809999999859e+03 4.859999999999999737e-02
3.752212550000000192e+03 4.787999999999999895e-02
3.752293299999999817e+03 4.716999999999999665e-02
3.752374040000000150e+03 4.644999999999999823e-02
3.752454789999999775e+03 4.572999999999999982e-02
3.752535530000000108e+03 4.503999999999999670e-02
3.752616280000000188e+03 4.503000000000000058e-02
3.752697020000000066e+03 4.503000000000000058e-02
3.752777759999999944e+03 4.501999999999999752e-02
3.752858510000000024e+03 4.501999999999999752e-02
3.752939249999999902e+03 4.501000000000000140e-02
3.753019999999999982e+03 4.501000000000000140e-02
3.753100739999999860e+03 4.393999999999999989e-02
3.753181489999999940e+03 4.250000000000000305e-02
3.753262229999999818e+03 4.107000000000000234e-02
3.753342979999999898e+03 3.962999999999999856e-02
3.753423719999999776e+03 3.819999999999999785e-02
3.753504469999999856e+03 3.676999999999999713e-02
3.753585210000000188e+03 3.774999999999999883e-02
3.753665959999999814e+03 4.161999999999999728e-02
3.753746700000000146e+03 4.549000000000000266e-02
3.753827450000000226e+03 4.936000000000000110e-02
3.753908190000000104e+03 5.322000000000000342e-02
3.753988940000000184e+03 5.709000000000000186e-02
3.754069680000000062e+03 5.983999999999999736e-02
3.754150430000000142e+03 6.198000000000000037e-02
3.754231170000000020e+03 6.411000000000000032e-02
3.754311909999999898e+03 6.625000000000000333e-02
3.754392659999999978e+03 6.839000000000000634e-02
3.754473399999999856e+03 7.052999999999999547e-02
3.754554149999999936e+03 7.241000000000000214e-02
3.754634889999999814e+03 7.383000000000000673e-02
3.754715639999999894e+03 7.524999999999999745e-02
3.754796380000000227e+03 7.666000000000000592e-02
3.754877129999999852e+03 7.807999999999999663e-02
3.754957870000000185e+03 7.950000000000000122e-02
3.755038619999999810e+03 8.097000000000000031e-02
3.755119360000000142e+03 8.311000000000000332e-02
3.755200110000000222e+03 8.523999999999999633e-02
3.755280850000000100e+03 8.737999999999999934e-02
3.755361600000000180e+03 8.952000000000000235e-02
3.755442340000000058e+03 9.164999999999999536e-02
3.755523090000000138e+03 9.378999999999999837e-02
3.755603830000000016e+03 8.698000000000000176e-02
3.755684580000000096e+03 7.770000000000000517e-02
3.755765319999999974e+03 6.840999999999999859e-02
3.755846059999999852e+03 5.913000000000000200e-02
3.755926809999999932e+03 4.984999999999999848e-02
3.756007549999999810e+03 4.055999999999999883e-02
3.756088299999999890e+03 4.453000000000000014e-02
3.756169040000000223e+03 4.880000000000000310e-02
3.756249789999999848e+03 5.306999999999999912e-02
3.756330530000000181e+03 5.734999999999999820e-02
3.756411279999999806e+03 6.162000000000000116e-02
3.756492020000000139e+03 6.589000000000000412e-02
3.756572770000000219e+03 6.722000000000000197e-02
3.756653510000000097e+03 6.722000000000000197e-02
3.756734260000000177e+03 6.721000000000000585e-02
3.756815000000000055e+03 6.721000000000000585e-02
3.756895750000000135e+03 6.719999999999999585e-02
3.756976490000000013e+03 6.719999999999999585e-02
3.757057240000000093e+03 6.576999999999999513e-02
3.757137979999999970e+03 6.221000000000000141e-02
3.757218730000000050e+03 5.863999999999999768e-02
3.757299469999999928e+03 5.507999999999999702e-02
3.757380220000000008e+03 5.151000000000000023e-02
3.757460959999999886e+03 4.794999999999999957e-02
3.757541700000000219e+03 4.492999999999999772e-02
3.757622449999999844e+03 4.635000000000000231e-02
3.757703190000000177e+03 4.776999999999999996e-02
3.757783939999999802e+03 4.918000000000000149e-02
3.757864680000000135e+03 5.059999999999999915e-02
3.757945430000000215e+03 5.201999999999999680e-02
3.758026170000000093e+03 5.344000000000000139e-02
3.758106920000000173e+03 5.544000000000000317e-02
3.758187660000000051e+03 5.757000000000000312e-02
3.758268410000000131e+03 5.970000000000000306e-02
3.758349150000000009e+03 6.183000000000000301e-02
3.758429900000000089e+03 6.396000000000000296e-02
3.758510639999999967e+03 6.608999999999999597e-02
3.758591390000000047e+03 7.076999999999999957e-02
3.758672129999999925e+03 7.768999999999999517e-02
3.758752880000000005e+03 8.462000000000000077e-02
3.758833619999999883e+03 9.153999999999999637e-02
3.758914369999999963e+03 9.846000000000000585e-02
3.758995109999999841e+03 1.053899999999999976e-01
3.759075850000000173e+03 1.015999999999999959e-01
3.759156599999999798e+03 9.377000000000000612e-02
3.759237340000000131e+03 8.594999999999999862e-02
3.759318090000000211e+03 7.813000000000000500e-02
3.759398830000000089e+03 7.030999999999999750e-02
3.759479580000000169e+03 6.248000000000000081e-02
3.759560320000000047e+03 6.117999999999999827e-02
3.759641070000000127e+03 6.827999999999999348e-02
3.759721810000000005e+03 7.537000000000000643e-02
3.759802560000000085e+03 8.246000000000000552e-02
3.759883299999999963e+03 8.955000000000000460e-02
3.759964050000000043e+03 9.664999999999999980e-02
3.760044789999999921e+03 1.031099999999999933e-01
3.760125540000000001e+03 1.059299999999999964e-01
3.760206279999999879e+03 1.087599999999999956e-01
3.760287029999999959e+03 1.115799999999999986e-01
3.760367769999999837e+03 1.144099999999999978e-01
3.760448519999999917e+03 1.172300000000000009e-01
3.760529259999999795e+03 1.200600000000000001e-01
3.760610000000000127e+03 1.098800000000000054e-01
3.760690750000000207e+03 9.758000000000000007e-02
3.760771490000000085e+03 8.527999999999999470e-02
3.760852240000000165e+03 7.298000000000000320e-02
3.760932980000000043e+03 6.067999999999999783e-02
3.761013730000000123e+03 4.941000000000000253e-02
3.761094470000000001e+03 5.650000000000000161e-02
3.761175220000000081e+03 6.357999999999999763e-02
3.761255959999999959e+03 7.066000000000000059e-02
3.761336710000000039e+03 7.774000000000000354e-02
3.761417449999999917e+03 8.482000000000000650e-02
3.761498199999999997e+03 9.191000000000000558e-02
3.761578939999999875e+03 9.303000000000000158e-02
3.761659689999999955e+03 9.231000000000000316e-02
3.761740429999999833e+03 9.160000000000000087e-02
3.761821179999999913e+03 9.088000000000000245e-02
3.761901919999999791e+03 9.017000000000000015e-02
3.761982669999999871e+03 8.945000000000000173e-02
3.762063410000000204e+03 8.873999999999999944e-02
3.762144150000000081e+03 8.802999999999999714e-02
3.762224900000000162e+03 8.730999999999999872e-02
3.762305640000000039e+03 8.659999999999999643e-02
3.762386390000000119e+03 8.587999999999999801e-02
3.762467129999999997e+03 8.516999999999999571e-02
3.762547880000000077e+03 8.551000000000000267e-02
3.762628619999999955e+03 9.045000000000000262e-02
3.762709370000000035e+03 9.538000000000000644e-02
3.762790109999999913e+03 1.003099999999999964e-01
3.762870859999999993e+03 1.052499999999999963e-01
3.762951599999999871e+03 1.101800000000000002e-01
3.763032349999999951e+03 1.151200000000000001e-01
3.763113089999999829e+03 1.128600000000000020e-01
3.763193839999999909e+03 1.097899999999999987e-01
3.763274579999999787e+03 1.067199999999999954e-01
3.763355329999999867e+03 1.036500000000000060e-01
3.763436070000000200e+03 1.005800000000000027e-01
3.763516819999999825e+03 9.707999999999999963e-02
3.763597560000000158e+03 8.930000000000000437e-02
3.763678309999999783e+03 8.151999999999999524e-02
3.763759050000000116e+03 7.373999999999999999e-02
3.763839789999999994e+03 6.594999999999999474e-02
3.763920540000000074e+03 5.816999999999999948e-02
3.764001279999999952e+03 5.038999999999999729e-02
3.764082030000000032e+03 5.338999999999999996e-02
3.764162769999999909e+03 5.904000000000000220e-02
3.764243519999999990e+03 6.468999999999999750e-02
3.764324259999999867e+03 7.033999999999999975e-02
3.764405009999999947e+03 7.599000000000000199e-02
3.764485749999999825e+03 8.162999999999999423e-02
3.764566499999999905e+03 8.401000000000000134e-02
3.764647239999999783e+03 8.329000000000000292e-02
3.764727989999999863e+03 8.257000000000000450e-02
3.764808730000000196e+03 8.185000000000000608e-02
3.764889479999999821e+03 8.112999999999999379e-02
3.764970220000000154e+03 8.040999999999999537e-02
3.765050969999999779e+03 7.889000000000000179e-02
3.765131710000000112e+03 7.466000000000000414e-02
3.765212460000000192e+03 7.041999999999999649e-02
3.765293200000000070e+03 6.618999999999999884e-02
3.765373939999999948e+03 6.194999999999999812e-02
3.765454690000000028e+03 5.772000000000000047e-02
3.765535429999999906e+03 5.347999999999999976e-02
3.765616179999999986e+03 6.248999999999999694e-02
3.765696919999999864e+03 7.241000000000000214e-02
3.765777669999999944e+03 8.232000000000000428e-02
3.765858409999999822e+03 9.224000000000000254e-02
3.765939159999999902e+03 1.021500000000000047e-01
3.766019899999999780e+03 1.100399999999999989e-01
3.766100649999999860e+03 1.043899999999999967e-01
3.766181390000000192e+03 9.873999999999999444e-02
3.766262139999999818e+03 9.309000000000000608e-02
3.766342880000000150e+03 8.744000000000000383e-02
3.766423629999999775e+03 8.179000000000000159e-02
3.766504370000000108e+03 7.613999999999999935e-02
3.766585120000000188e+03 8.056000000000000660e-02
3.766665860000000066e+03 8.688999999999999502e-02
3.766746610000000146e+03 9.321000000000000119e-02
3.766827350000000024e+03 9.952999999999999348e-02
3.766908089999999902e+03 1.058599999999999958e-01
3.766988839999999982e+03 1.121800000000000019e-01
3.767069579999999860e+03 1.091799999999999993e-01
3.767150329999999940e+03 9.862999999999999545e-02
3.767231069999999818e+03 8.806999999999999551e-02
3.767311819999999898e+03 7.752000000000000557e-02
3.767392559999999776e+03 6.696000000000000563e-02
3.767473309999999856e+03 5.641000000000000181e-02
3.767554050000000188e+03 5.066999999999999976e-02
3.767634799999999814e+03 5.840000000000000052e-02
3.767715540000000146e+03 6.612999999999999434e-02
3.767796290000000226e+03 7.385999999999999510e-02
3.767877030000000104e+03 8.158999999999999586e-02
3.767957780000000184e+03 8.931999999999999662e-02
3.768038520000000062e+03 9.704999999999999738e-02
3.768119270000000142e+03 9.518000000000000071e-02
3.768200010000000020e+03 9.306000000000000383e-02
3.768280760000000100e+03 9.093999999999999306e-02
3.768361499999999978e+03 8.881999999999999618e-02
3.768442250000000058e+03 8.669999999999999929e-02
3.768522989999999936e+03 8.458000000000000240e-02
3.768603729999999814e+03 8.339000000000000579e-02
3.768684479999999894e+03 8.261999999999999900e-02
3.768765220000000227e+03 8.185000000000000608e-02
3.768845969999999852e+03 8.107999999999999929e-02
3.768926710000000185e+03 8.031000000000000638e-02
3.769007459999999810e+03 7.954999999999999571e-02
3.769088200000000143e+03 7.945000000000000673e-02
3.769168950000000223e+03 7.943999999999999673e-02
3.769249690000000101e+03 7.943999999999999673e-02
3.769330440000000181e+03 7.943999999999999673e-02
3.769411180000000058e+03 7.943000000000000060e-02
3.769491930000000139e+03 7.943000000000000060e-02
3.769572670000000016e+03 7.693999999999999451e-02
3.769653420000000096e+03 7.272000000000000686e-02
3.769734159999999974e+03 6.851000000000000145e-02
3.769814910000000054e+03 6.428999999999999992e-02
3.769895649999999932e+03 6.008000000000000146e-02
3.769976400000000012e+03 5.585999999999999993e-02
3.770057139999999890e+03 5.419000000000000206e-02
3.770137880000000223e+03 5.838999999999999746e-02
3.770218629999999848e+03 6.259000000000000674e-02
3.770299370000000181e+03 6.679000000000000214e-02
3.770380119999999806e+03 7.099999999999999367e-02
3.770460860000000139e+03 7.520000000000000295e-02
3.770541610000000219e+03 7.935999999999999999e-02
3.770622350000000097e+03 8.004999999999999616e-02
3.770703100000000177e+03 8.072999999999999621e-02
3.770783840000000055e+03 8.142000000000000626e-02
3.770864590000000135e+03 8.211000000000000243e-02
3.770945330000000013e+03 8.279999999999999860e-02
3.771026080000000093e+03 8.347999999999999865e-02
3.771106819999999971e+03 8.366999999999999438e-02
3.771187570000000051e+03 8.366999999999999438e-02
3.771268309999999929e+03 8.365999999999999825e-02
3.771349060000000009e+03 8.365999999999999825e-02
3.771429799999999886e+03 8.365999999999999825e-02
3.771510549999999967e+03 8.365999999999999825e-02
3.771591289999999844e+03 7.852000000000000646e-02
3.771672030000000177e+03 7.291000000000000258e-02
3.771752779999999802e+03 6.730999999999999484e-02
3.771833520000000135e+03 6.171000000000000096e-02
3.771914270000000215e+03 5.611000000000000015e-02
3.771995010000000093e+03 5.050999999999999934e-02
3.772075760000000173e+03 5.326000000000000179e-02
3.772156500000000051e+03 6.094999999999999724e-02
3.772237250000000131e+03 6.864000000000000656e-02
3.772317990000000009e+03 7.632999999999999508e-02
3.772398740000000089e+03 8.402999999999999359e-02
3.772479479999999967e+03 9.171999999999999598e-02
3.772560230000000047e+03 9.489000000000000212e-02
3.772640969999999925e+03 8.928999999999999437e-02
3.772721720000000005e+03 8.368000000000000438e-02
3.772802459999999883e+03 7.807999999999999663e-02
3.772883209999999963e+03 7.247000000000000663e-02
3.772963949999999841e+03 6.686999999999999889e-02
3.773044699999999921e+03 6.155000000000000054e-02
3.773125439999999799e+03 6.153999999999999748e-02
3.773206180000000131e+03 6.153999999999999748e-02
3.773286930000000211e+03 6.153999999999999748e-02
3.773367670000000089e+03 6.153000000000000136e-02
3.773448420000000169e+03 6.153000000000000136e-02
3.773529160000000047e+03 6.221000000000000141e-02
3.773609910000000127e+03 6.500000000000000222e-02
3.773690650000000005e+03 6.778000000000000691e-02
3.773771400000000085e+03 7.056999999999999384e-02
3.773852139999999963e+03 7.334999999999999853e-02
3.773932890000000043e+03 7.613999999999999935e-02
3.774013629999999921e+03 7.893000000000000016e-02
3.774094380000000001e+03 7.638000000000000345e-02
3.774175119999999879e+03 7.358000000000000651e-02
3.774255869999999959e+03 7.077999999999999570e-02
3.774336609999999837e+03 6.798999999999999488e-02
3.774417359999999917e+03 6.518999999999999795e-02
3.774498099999999795e+03 6.239000000000000101e-02
3.774578849999999875e+03 6.518000000000000183e-02
3.774659590000000208e+03 7.074999999999999345e-02
3.774740339999999833e+03 7.632999999999999508e-02
3.774821080000000165e+03 8.190000000000000058e-02
3.774901820000000043e+03 8.748000000000000220e-02
3.774982570000000123e+03 9.304999999999999383e-02
3.775063310000000001e+03 9.468000000000000027e-02
3.775144060000000081e+03 8.978999999999999482e-02
3.775224799999999959e+03 8.490000000000000324e-02
3.775305550000000039e+03 8.000999999999999779e-02
3.775386289999999917e+03 7.513000000000000234e-02
3.775467039999999997e+03 7.023999999999999688e-02
3.775547779999999875e+03 6.592000000000000637e-02
3.775628529999999955e+03 6.741999999999999382e-02
3.775709269999999833e+03 6.891999999999999515e-02
3.775790019999999913e+03 7.041999999999999649e-02
3.775870759999999791e+03 7.191999999999999782e-02
3.775951509999999871e+03 7.341999999999999915e-02
3.776032250000000204e+03 7.528999999999999582e-02
3.776112999999999829e+03 7.807000000000000051e-02
3.776193740000000162e+03 8.085000000000000520e-02
3.776274489999999787e+03 8.362999999999999601e-02
3.776355230000000120e+03 8.641000000000000070e-02
3.776435969999999998e+03 8.919000000000000539e-02
3.776516720000000078e+03 9.198000000000000620e-02
3.776597459999999955e+03 8.852000000000000146e-02
3.776678210000000036e+03 8.502999999999999448e-02
3.776758949999999913e+03 8.154000000000000137e-02
3.776839699999999993e+03 7.804999999999999438e-02
3.776920439999999871e+03 7.455000000000000515e-02
3.777001189999999951e+03 7.105999999999999817e-02
3.777081929999999829e+03 6.610000000000000597e-02
3.777162679999999909e+03 6.053000000000000047e-02
3.777243419999999787e+03 5.496000000000000191e-02
3.777324169999999867e+03 4.939000000000000334e-02
3.777404910000000200e+03 4.381999999999999784e-02
3.777485659999999825e+03 3.824000000000000316e-02
3.777566400000000158e+03 3.701999999999999735e-02
3.777647149999999783e+03 4.188000000000000056e-02
3.777727890000000116e+03 4.674999999999999989e-02
3.777808640000000196e+03 5.161000000000000310e-02
3.777889380000000074e+03 5.648000000000000242e-02
3.777970119999999952e+03 6.133999999999999869e-02
3.778050870000000032e+03 6.558999999999999553e-02
3.778131609999999910e+03 6.557999999999999940e-02
3.778212359999999990e+03 6.557999999999999940e-02
3.778293099999999868e+03 6.557000000000000328e-02
3.778373849999999948e+03 6.557000000000000328e-02
3.778454589999999826e+03 6.557000000000000328e-02
3.778535339999999906e+03 6.690000000000000113e-02
3.778616079999999783e+03 7.105999999999999817e-02
3.778696829999999864e+03 7.521999999999999520e-02
3.778777570000000196e+03 7.938000000000000611e-02
3.778858319999999821e+03 8.354000000000000314e-02
3.778939060000000154e+03 8.770000000000000018e-02
3.779019809999999779e+03 9.160999999999999699e-02
3.779100550000000112e+03 8.813000000000000000e-02
3.779181300000000192e+03 8.465000000000000302e-02
3.779262040000000070e+03 8.117000000000000604e-02
3.779342790000000150e+03 7.768999999999999517e-02
3.779423530000000028e+03 7.420999999999999819e-02
3.779504280000000108e+03 7.073000000000000120e-02
3.779585019999999986e+03 7.448000000000000453e-02
3.779665759999999864e+03 8.072000000000000008e-02
3.779746509999999944e+03 8.695999999999999563e-02
3.779827249999999822e+03 9.320000000000000506e-02
3.779907999999999902e+03 9.944000000000000061e-02
3.779988739999999780e+03 1.056799999999999962e-01
3.780069489999999860e+03 1.093900000000000011e-01
3.780150230000000192e+03 1.100700000000000012e-01
3.780230979999999818e+03 1.107599999999999973e-01
3.780311720000000150e+03 1.114399999999999974e-01
3.780392469999999776e+03 1.121199999999999974e-01
3.780473210000000108e+03 1.127999999999999975e-01
3.780553960000000188e+03 1.119900000000000062e-01
3.780634700000000066e+03 1.036699999999999983e-01
3.780715450000000146e+03 9.533999999999999420e-02
3.780796190000000024e+03 8.702000000000000013e-02
3.780876940000000104e+03 7.868999999999999606e-02
3.780957679999999982e+03 7.036000000000000587e-02
3.781038430000000062e+03 6.203999999999999793e-02
3.781119169999999940e+03 6.363000000000000600e-02
3.781199909999999818e+03 6.662999999999999479e-02
3.781280659999999898e+03 6.962000000000000133e-02
3.781361399999999776e+03 7.262000000000000399e-02
3.781442149999999856e+03 7.560999999999999666e-02
3.781522890000000189e+03 7.814999999999999725e-02
3.781603639999999814e+03 7.467999999999999639e-02
3.781684380000000147e+03 7.120999999999999552e-02
3.781765130000000227e+03 6.773999999999999466e-02
3.781845870000000104e+03 6.426999999999999380e-02
3.781926620000000185e+03 6.081000000000000294e-02
3.782007360000000062e+03 5.734000000000000208e-02
3.782088110000000142e+03 6.090000000000000274e-02
3.782168850000000020e+03 6.643000000000000294e-02
3.782249600000000100e+03 7.195999999999999619e-02
3.782330339999999978e+03 7.747999999999999332e-02
3.782411090000000058e+03 8.301000000000000045e-02
3.782491829999999936e+03 8.853999999999999371e-02
3.782572580000000016e+03 8.963999999999999746e-02
3.782653319999999894e+03 8.616999999999999660e-02
3.782734060000000227e+03 8.269999999999999574e-02
3.782814809999999852e+03 7.922999999999999488e-02
3.782895550000000185e+03 7.575999999999999401e-02
3.782976299999999810e+03 7.230000000000000315e-02
3.783057040000000143e+03 7.108000000000000429e-02
3.783137790000000223e+03 7.867999999999999994e-02
3.783218530000000101e+03 8.627999999999999559e-02
3.783299280000000181e+03 9.386999999999999511e-02
3.783380020000000059e+03 1.014700000000000046e-01
3.783460770000000139e+03 1.090700000000000003e-01
3.783541510000000017e+03 1.166599999999999998e-01
3.783622260000000097e+03 1.111400000000000027e-01
3.783702999999999975e+03 1.044000000000000067e-01
3.783783750000000055e+03 9.765000000000000069e-02
3.783864489999999932e+03 9.089999999999999469e-02
3.783945240000000013e+03 8.415999999999999870e-02
3.784025979999999890e+03 7.821999999999999786e-02
3.784106729999999970e+03 7.889999999999999791e-02
3.784187469999999848e+03 7.958999999999999408e-02
3.784268219999999928e+03 8.028000000000000413e-02
3.784348959999999806e+03 8.096000000000000418e-02
3.784429700000000139e+03 8.165000000000000036e-02
3.784510450000000219e+03 8.233000000000000040e-02
3.784591190000000097e+03 8.132000000000000339e-02
3.784671940000000177e+03 7.993000000000000105e-02
3.784752680000000055e+03 7.854999999999999483e-02
3.784833430000000135e+03 7.716000000000000636e-02
3.784914170000000013e+03 7.577000000000000401e-02
3.784994920000000093e+03 7.438999999999999779e-02
3.785075659999999971e+03 7.445999999999999841e-02
3.785156410000000051e+03 7.584000000000000463e-02
3.785237149999999929e+03 7.721000000000000085e-02
3.785317900000000009e+03 7.857999999999999707e-02
3.785398639999999887e+03 7.994999999999999329e-02
3.785479389999999967e+03 8.132000000000000339e-02
3.785560129999999845e+03 8.236000000000000265e-02
3.785640879999999925e+03 8.235000000000000653e-02
3.785721619999999803e+03 8.233999999999999653e-02
3.785802369999999883e+03 8.233999999999999653e-02
3.785883110000000215e+03 8.233000000000000040e-02
3.785963850000000093e+03 8.232000000000000428e-02
3.786044600000000173e+03 8.230999999999999428e-02
3.786125340000000051e+03 8.656999999999999418e-02
3.786206090000000131e+03 9.102999999999999980e-02
3.786286830000000009e+03 9.550000000000000155e-02
3.786367580000000089e+03 9.995999999999999330e-02
3.786448319999999967e+03 1.044299999999999951e-01
3.786529070000000047e+03 1.075300000000000006e-01
3.786609809999999925e+03 1.026999999999999996e-01
3.786690560000000005e+03 9.787999999999999479e-02
3.786771299999999883e+03 9.304999999999999383e-02
3.786852049999999963e+03 8.823000000000000287e-02
3.786932789999999841e+03 8.340000000000000191e-02
3.787013539999999921e+03 7.857999999999999707e-02
3.787094279999999799e+03 8.261000000000000287e-02
3.787175029999999879e+03 8.810999999999999388e-02
3.787255770000000211e+03 9.361999999999999489e-02
3.787336519999999837e+03 9.911999999999999977e-02
3.787417260000000169e+03 1.046200000000000047e-01
3.787498000000000047e+03 1.101199999999999957e-01
3.787578750000000127e+03 1.097400000000000042e-01
3.787659490000000005e+03 1.049100000000000033e-01
3.787740240000000085e+03 1.000899999999999984e-01
3.787820979999999963e+03 9.525999999999999746e-02
3.787901730000000043e+03 9.042999999999999650e-02
3.787982469999999921e+03 8.561000000000000554e-02
3.788063220000000001e+03 8.172000000000000097e-02
3.788143959999999879e+03 8.021999999999999964e-02
3.788224709999999959e+03 7.871999999999999831e-02
3.788305449999999837e+03 7.722999999999999310e-02
3.788386199999999917e+03 7.573000000000000564e-02
3.788466939999999795e+03 7.424000000000000044e-02
3.788547689999999875e+03 7.832999999999999685e-02
3.788628430000000208e+03 8.863000000000000045e-02
3.788709179999999833e+03 9.893000000000000405e-02
3.788789920000000166e+03 1.092299999999999938e-01
3.788870669999999791e+03 1.195299999999999974e-01
3.788951410000000124e+03 1.298300000000000010e-01
3.789032150000000001e+03 1.361900000000000055e-01
3.789112900000000081e+03 1.251899999999999957e-01
3.789193639999999959e+03 1.141899999999999998e-01
3.789274390000000039e+03 1.032000000000000001e-01
3.789355129999999917e+03 9.220000000000000417e-02
3.789435879999999997e+03 8.119999999999999440e-02
3.789516619999999875e+03 7.019999999999999851e-02
3.789597369999999955e+03 6.844000000000000083e-02
3.789678109999999833e+03 6.776000000000000079e-02
3.789758859999999913e+03 6.707000000000000461e-02
3.789839599999999791e+03 6.637999999999999456e-02
3.789920349999999871e+03 6.568999999999999839e-02
3.790001090000000204e+03 6.500999999999999834e-02
3.790081839999999829e+03 6.557000000000000328e-02
3.790162580000000162e+03 6.693999999999999950e-02
3.790243329999999787e+03 6.830999999999999572e-02
3.790324070000000120e+03 6.968000000000000582e-02
3.790404820000000200e+03 7.104000000000000592e-02
3.790485560000000078e+03 7.241000000000000214e-02
3.790566310000000158e+03 7.287000000000000421e-02
3.790647050000000036e+03 7.137999999999999901e-02
3.790727789999999914e+03 6.988999999999999380e-02
3.790808539999999994e+03 6.840000000000000246e-02
3.790889279999999872e+03 6.690999999999999726e-02
3.790970029999999952e+03 6.542000000000000592e-02
3.791050769999999829e+03 6.643999999999999906e-02
3.791131519999999909e+03 6.986000000000000543e-02
3.791212259999999787e+03 7.327999999999999792e-02
3.791293009999999867e+03 7.670000000000000429e-02
3.791373750000000200e+03 8.011999999999999678e-02
3.791454499999999825e+03 8.354000000000000314e-02
3.791535240000000158e+03 8.701000000000000401e-02
3.791615989999999783e+03 9.060999999999999610e-02
3.791696730000000116e+03 9.421000000000000207e-02
3.791777480000000196e+03 9.780999999999999417e-02
3.791858220000000074e+03 1.014100000000000001e-01
3.791938970000000154e+03 1.050100000000000061e-01
3.792019710000000032e+03 1.086099999999999982e-01
3.792100460000000112e+03 1.122100000000000042e-01
3.792181199999999990e+03 1.158099999999999963e-01
