# Supplementary material for: Resonant inelastic X-ray scattering tools to count 5 f electrons of actinides and probe bond covalency
Source: Nat Commun. 2025 Feb 10;16:1221. doi: 10.1038/s41467-024-54574-7 (PMC11811144; doi:10.1038/s41467-024-54574-7)
Supplement: Supplementary file 3 — Source Data [file 41467_2024_54574_MOESM3_ESM.zip › Data_figures/Data_main_figures/Fig5/5c_Na$_2$Np$^/mathrm{VI}_2$O$_7$ $/mathrm{(5f^1)}$.txt]

# Ein | Intensity
3.829202400000000125e+03 0.000000000000000000e+00
3.829300510000000031e+03 2.765000000000000124e-05
3.829398610000000190e+03 5.530000000000000247e-05
3.829496720000000096e+03 8.295010000000000393e-05
3.829594819999999800e+03 1.106000000000000049e-04
3.829692930000000160e+03 1.382499999999999994e-04
3.829791040000000066e+03 1.658999999999999939e-04
3.829889140000000225e+03 1.935499999999999883e-04
3.829987250000000131e+03 2.212000000000000099e-04
3.830085349999999835e+03 2.488500000000000044e-04
3.830183460000000196e+03 2.764999999999999988e-04
3.830281559999999899e+03 3.041499999999999933e-04
3.830379669999999805e+03 3.317999999999999877e-04
3.830477780000000166e+03 3.594499999999999822e-04
3.830575879999999870e+03 3.870999999999999767e-04
3.830673989999999776e+03 4.147500000000000253e-04
3.830772089999999935e+03 4.424000000000000198e-04
3.830870199999999841e+03 4.700500000000000143e-04
3.830968310000000201e+03 4.977000000000000087e-04
3.831066409999999905e+03 5.253499999999999490e-04
3.831164519999999811e+03 5.529999999999999976e-04
3.831262619999999970e+03 6.181850000000000452e-04
3.831360729999999876e+03 6.999670000000000154e-04
3.831458839999999782e+03 7.817500000000000013e-04
3.831556939999999940e+03 8.635329999999999872e-04
3.831655049999999846e+03 9.453149999999999574e-04
3.831753150000000005e+03 1.030000000000000100e-03
3.831851259999999911e+03 1.110000000000000092e-03
3.831949369999999817e+03 1.190000000000000085e-03
3.832047469999999976e+03 1.270000000000000078e-03
3.832145579999999882e+03 1.350000000000000071e-03
3.832243680000000040e+03 1.440000000000000091e-03
3.832341789999999946e+03 1.520000000000000084e-03
3.832439890000000105e+03 1.600000000000000077e-03
3.832538000000000011e+03 1.680000000000000070e-03
3.832636109999999917e+03 1.760000000000000063e-03
3.832734210000000076e+03 1.840000000000000056e-03
3.832832319999999982e+03 1.930000000000000075e-03
3.832930420000000140e+03 2.010000000000000068e-03
3.833028530000000046e+03 2.089999999999999844e-03
3.833126639999999952e+03 2.170000000000000054e-03
3.833224740000000111e+03 2.249999999999999830e-03
3.833322850000000017e+03 2.200000000000000133e-03
3.833420950000000175e+03 2.139999999999999975e-03
3.833519060000000081e+03 2.089999999999999844e-03
3.833617169999999987e+03 2.030000000000000120e-03
3.833715270000000146e+03 1.979999999999999989e-03
3.833813380000000052e+03 1.920000000000000049e-03
3.833911480000000211e+03 1.869999999999999917e-03
3.834009590000000117e+03 1.809999999999999977e-03
3.834107700000000023e+03 1.750000000000000036e-03
3.834205800000000181e+03 1.699999999999999905e-03
3.834303910000000087e+03 1.639999999999999965e-03
3.834402009999999791e+03 1.590000000000000050e-03
3.834500120000000152e+03 1.529999999999999893e-03
3.834598219999999856e+03 1.479999999999999979e-03
3.834696330000000216e+03 1.420000000000000038e-03
3.834794440000000122e+03 1.360000000000000098e-03
3.834892539999999826e+03 1.309999999999999967e-03
3.834990650000000187e+03 1.250000000000000026e-03
3.835088749999999891e+03 1.199999999999999895e-03
3.835186859999999797e+03 1.139999999999999954e-03
3.835284970000000158e+03 1.119999999999999902e-03
3.835383069999999861e+03 1.119999999999999902e-03
3.835481180000000222e+03 1.119999999999999902e-03
3.835579279999999926e+03 1.119999999999999902e-03
3.835677389999999832e+03 1.119999999999999902e-03
3.835775500000000193e+03 1.119999999999999902e-03
3.835873599999999897e+03 1.119999999999999902e-03
3.835971709999999803e+03 1.119999999999999902e-03
3.836069809999999961e+03 1.119999999999999902e-03
3.836167919999999867e+03 1.119999999999999902e-03
3.836266029999999773e+03 1.119999999999999902e-03
3.836364129999999932e+03 1.119999999999999902e-03
3.836462239999999838e+03 1.119999999999999902e-03
3.836560339999999997e+03 1.119999999999999902e-03
3.836658449999999903e+03 1.119999999999999902e-03
3.836756550000000061e+03 1.119999999999999902e-03
3.836854659999999967e+03 1.119999999999999902e-03
3.836952769999999873e+03 1.119999999999999902e-03
3.837050870000000032e+03 1.119999999999999902e-03
3.837148979999999938e+03 1.119999999999999902e-03
3.837247080000000096e+03 1.149999999999999981e-03
3.837345190000000002e+03 1.229999999999999974e-03
3.837443299999999908e+03 1.309999999999999967e-03
3.837541400000000067e+03 1.389999999999999960e-03
3.837639509999999973e+03 1.469999999999999953e-03
3.837737610000000132e+03 1.549999999999999946e-03
3.837835720000000038e+03 1.639999999999999965e-03
3.837933829999999944e+03 1.719999999999999958e-03
3.838031930000000102e+03 1.799999999999999951e-03
3.838130040000000008e+03 1.879999999999999944e-03
3.838228140000000167e+03 1.959999999999999937e-03
3.838326250000000073e+03 2.040000000000000147e-03
3.838424359999999979e+03 2.119999999999999923e-03
3.838522460000000137e+03 2.210000000000000159e-03
3.838620570000000043e+03 2.289999999999999935e-03
3.838718670000000202e+03 2.370000000000000145e-03
3.838816780000000108e+03 2.449999999999999921e-03
3.838914879999999812e+03 2.530000000000000131e-03
3.839012990000000173e+03 2.609999999999999907e-03
3.839111100000000079e+03 2.690000000000000117e-03
3.839209199999999782e+03 2.769999999999999893e-03
3.839307310000000143e+03 2.799999999999999972e-03
3.839405409999999847e+03 2.799999999999999972e-03
3.839503520000000208e+03 2.799999999999999972e-03
3.839601630000000114e+03 2.799999999999999972e-03
3.839699729999999818e+03 2.799999999999999972e-03
3.839797840000000178e+03 2.510000000000000078e-03
3.839895939999999882e+03 2.180000000000000080e-03
3.839994049999999788e+03 1.860000000000000108e-03
3.840092160000000149e+03 1.529999999999999893e-03
3.840190259999999853e+03 1.209999999999999921e-03
3.840288370000000214e+03 1.350000000000000071e-03
3.840386469999999917e+03 1.680000000000000070e-03
3.840484579999999823e+03 2.000000000000000042e-03
3.840582690000000184e+03 2.330000000000000040e-03
3.840680789999999888e+03 2.650000000000000012e-03
3.840778899999999794e+03 2.739999999999999814e-03
3.840876999999999953e+03 2.629999999999999959e-03
3.840975109999999859e+03 2.520000000000000104e-03
3.841073210000000017e+03 2.419999999999999842e-03
3.841171319999999923e+03 2.309999999999999987e-03
3.841269429999999829e+03 2.160000000000000028e-03
3.841367529999999988e+03 1.940000000000000101e-03
3.841465639999999894e+03 1.729999999999999984e-03
3.841563740000000053e+03 1.510000000000000057e-03
3.841661849999999959e+03 1.289999999999999914e-03
3.841759959999999865e+03 1.180000000000000059e-03
3.841858060000000023e+03 1.539999999999999919e-03
3.841956169999999929e+03 1.889999999999999970e-03
3.842054270000000088e+03 2.239999999999999804e-03
3.842152379999999994e+03 2.589999999999999854e-03
3.842250489999999900e+03 3.059999999999999786e-03
3.842348590000000058e+03 3.710000000000000190e-03
3.842446699999999964e+03 4.360000000000000160e-03
3.842544800000000123e+03 5.009999999999999697e-03
3.842642910000000029e+03 5.660000000000000100e-03
3.842741019999999935e+03 6.080000000000000335e-03
3.842839120000000094e+03 5.760000000000000363e-03
3.842937230000000000e+03 5.429999999999999931e-03
3.843035330000000158e+03 5.100000000000000366e-03
3.843133440000000064e+03 4.780000000000000394e-03
3.843231540000000223e+03 4.470000000000000015e-03
3.843329650000000129e+03 4.360000000000000160e-03
3.843427760000000035e+03 4.250000000000000305e-03
3.843525860000000193e+03 4.139999999999999583e-03
3.843623970000000099e+03 4.029999999999999728e-03
3.843722069999999803e+03 3.919999999999999873e-03
3.843820180000000164e+03 4.320000000000000055e-03
3.843918290000000070e+03 4.789999999999999987e-03
3.844016389999999774e+03 5.259999999999999919e-03
3.844114500000000135e+03 5.720000000000000258e-03
3.844212599999999838e+03 6.629999999999999609e-03
3.844310710000000199e+03 1.131000000000000061e-02
3.844408820000000105e+03 9.599999999999999159e-03
3.844506919999999809e+03 1.144000000000000052e-02
3.844605030000000170e+03 7.429999999999999973e-03
3.844703129999999874e+03 1.072000000000000036e-02
3.844801239999999780e+03 1.204000000000000035e-02
3.844899339999999938e+03 7.640000000000000090e-03
3.844997449999999844e+03 1.251999999999999988e-02
3.845095560000000205e+03 1.570999999999999827e-02
3.845193659999999909e+03 1.677000000000000018e-02
3.845291769999999815e+03 1.607000000000000095e-02
3.845389869999999974e+03 1.642000000000000057e-02
3.845487979999999880e+03 1.532999999999999988e-02
3.845586089999999786e+03 1.573000000000000093e-02
3.845684189999999944e+03 1.907999999999999974e-02
3.845782299999999850e+03 2.145999999999999991e-02
3.845880400000000009e+03 2.178000000000000075e-02
3.845978509999999915e+03 2.179000000000000034e-02
3.846076619999999821e+03 2.695000000000000173e-02
3.846174719999999979e+03 3.350000000000000200e-02
3.846272829999999885e+03 3.996000000000000246e-02
3.846370930000000044e+03 4.667999999999999927e-02
3.846469039999999950e+03 4.764999999999999791e-02
3.846567149999999856e+03 4.694000000000000256e-02
3.846665250000000015e+03 5.578999999999999931e-02
3.846763359999999921e+03 6.926999999999999824e-02
3.846861460000000079e+03 8.619999999999999885e-02
3.846959569999999985e+03 1.075099999999999945e-01
3.847057670000000144e+03 1.240300000000000014e-01
3.847155780000000050e+03 1.428200000000000025e-01
3.847253889999999956e+03 1.564699999999999980e-01
3.847351990000000114e+03 1.741300000000000070e-01
3.847450100000000020e+03 2.212999999999999967e-01
3.847548200000000179e+03 2.613699999999999912e-01
3.847646310000000085e+03 2.751399999999999957e-01
3.847744419999999991e+03 3.233599999999999808e-01
3.847842520000000150e+03 3.431400000000000006e-01
3.847940630000000056e+03 3.708000000000000185e-01
3.848038730000000214e+03 4.155300000000000105e-01
3.848136840000000120e+03 4.825800000000000090e-01
3.848234950000000026e+03 5.025600000000000067e-01
3.848333050000000185e+03 5.550500000000000433e-01
3.848431160000000091e+03 5.952100000000000168e-01
3.848529259999999795e+03 6.726199999999999957e-01
3.848627370000000155e+03 7.550999999999999934e-01
3.848725480000000061e+03 7.713299999999999601e-01
3.848823580000000220e+03 8.189899999999999958e-01
3.848921690000000126e+03 8.432399999999999896e-01
3.849019789999999830e+03 9.311500000000000332e-01
3.849117900000000191e+03 9.704099999999999948e-01
3.849215999999999894e+03 9.345299999999999718e-01
3.849314109999999800e+03 9.645200000000000440e-01
3.849412220000000161e+03 9.800600000000000422e-01
3.849510319999999865e+03 9.574899999999999523e-01
3.849608430000000226e+03 1.000000000000000000e+00
3.849706529999999930e+03 9.661100000000000243e-01
3.849804639999999836e+03 9.237600000000000255e-01
3.849902750000000196e+03 9.091299999999999937e-01
3.850000849999999900e+03 8.601100000000000412e-01
3.850098959999999806e+03 8.212800000000000100e-01
3.850197059999999965e+03 7.806600000000000206e-01
3.850295169999999871e+03 7.260299999999999532e-01
3.850393279999999777e+03 7.067600000000000549e-01
3.850491379999999936e+03 6.870100000000000096e-01
3.850589489999999842e+03 6.836499999999999799e-01
3.850687590000000000e+03 6.404999999999999583e-01
3.850785699999999906e+03 6.262900000000000134e-01
3.850883809999999812e+03 6.112499999999999600e-01
3.850981909999999971e+03 5.759300000000000530e-01
3.851080019999999877e+03 5.221599999999999575e-01
3.851178120000000035e+03 5.017300000000000093e-01
3.851276229999999941e+03 4.860800000000000121e-01
3.851374330000000100e+03 4.556299999999999795e-01
3.851472440000000006e+03 4.486600000000000033e-01
3.851570549999999912e+03 4.166500000000000203e-01
3.851668650000000071e+03 3.689600000000000102e-01
3.851766759999999977e+03 3.658199999999999785e-01
3.851864860000000135e+03 3.630099999999999993e-01
3.851962970000000041e+03 3.449699999999999989e-01
3.852061079999999947e+03 3.325899999999999967e-01
3.852159180000000106e+03 3.192400000000000237e-01
3.852257290000000012e+03 3.093699999999999783e-01
3.852355390000000170e+03 3.005999999999999783e-01
3.852453500000000076e+03 2.849099999999999966e-01
3.852551609999999982e+03 2.666600000000000081e-01
3.852649710000000141e+03 2.700400000000000023e-01
3.852747820000000047e+03 2.672499999999999876e-01
3.852845920000000206e+03 2.656600000000000072e-01
3.852944030000000112e+03 2.754499999999999726e-01
3.853042140000000018e+03 2.570200000000000262e-01
3.853140240000000176e+03 2.605799999999999783e-01
3.853238350000000082e+03 2.596600000000000019e-01
3.853336449999999786e+03 2.583099999999999841e-01
3.853434560000000147e+03 2.732499999999999929e-01
3.853532659999999851e+03 2.725199999999999845e-01
3.853630770000000211e+03 2.772700000000000164e-01
3.853728880000000117e+03 2.579799999999999871e-01
3.853826979999999821e+03 2.431200000000000028e-01
3.853925090000000182e+03 2.589299999999999935e-01
3.854023189999999886e+03 2.343999999999999972e-01
3.854121299999999792e+03 2.386300000000000088e-01
3.854219410000000153e+03 2.432199999999999918e-01
3.854317509999999857e+03 2.491400000000000003e-01
3.854415620000000217e+03 2.290500000000000036e-01
3.854513719999999921e+03 2.270099999999999896e-01
3.854611829999999827e+03 2.109800000000000009e-01
3.854709940000000188e+03 2.159399999999999931e-01
3.854808039999999892e+03 1.915499999999999980e-01
3.854906149999999798e+03 1.796999999999999986e-01
3.855004249999999956e+03 1.773599999999999899e-01
3.855102359999999862e+03 1.817300000000000026e-01
3.855200470000000223e+03 1.672399999999999998e-01
3.855298569999999927e+03 1.633900000000000075e-01
3.855396679999999833e+03 1.464499999999999968e-01
3.855494779999999992e+03 1.427200000000000135e-01
3.855592889999999898e+03 1.300999999999999934e-01
3.855690990000000056e+03 1.186200000000000032e-01
3.855789099999999962e+03 1.223100000000000021e-01
3.855887209999999868e+03 1.223199999999999982e-01
3.855985310000000027e+03 1.131000000000000061e-01
3.856083419999999933e+03 1.160100000000000020e-01
3.856181520000000091e+03 1.138500000000000068e-01
3.856279629999999997e+03 1.109699999999999992e-01
3.856377739999999903e+03 1.124399999999999983e-01
3.856475840000000062e+03 1.060500000000000054e-01
3.856573949999999968e+03 9.701999999999999513e-02
3.856672050000000127e+03 9.020999999999999852e-02
3.856770160000000033e+03 9.039999999999999425e-02
3.856868269999999939e+03 9.367000000000000326e-02
3.856966370000000097e+03 1.034800000000000025e-01
3.857064480000000003e+03 1.075699999999999990e-01
3.857162580000000162e+03 9.761999999999999844e-02
3.857260690000000068e+03 1.010800000000000032e-01
3.857358790000000226e+03 1.019599999999999951e-01
3.857456900000000132e+03 1.028400000000000009e-01
3.857555010000000038e+03 1.024999999999999939e-01
3.857653110000000197e+03 9.968000000000000471e-02
3.857751220000000103e+03 9.686999999999999778e-02
3.857849319999999807e+03 9.528999999999999970e-02
3.857947430000000168e+03 1.010899999999999993e-01
3.858045540000000074e+03 1.068899999999999989e-01
3.858143639999999778e+03 1.109699999999999992e-01
3.858241750000000138e+03 1.119600000000000040e-01
3.858339849999999842e+03 1.129499999999999948e-01
3.858437960000000203e+03 1.136800000000000033e-01
3.858536070000000109e+03 1.132200000000000012e-01
3.858634169999999813e+03 1.127599999999999991e-01
3.858732280000000173e+03 1.122900000000000009e-01
3.858830379999999877e+03 1.112800000000000039e-01
3.858928489999999783e+03 1.102599999999999969e-01
3.859026600000000144e+03 1.095499999999999946e-01
3.859124699999999848e+03 1.100700000000000012e-01
3.859222810000000209e+03 1.106000000000000039e-01
3.859320909999999913e+03 1.110600000000000059e-01
3.859419019999999819e+03 1.068400000000000044e-01
3.859517119999999977e+03 1.026100000000000068e-01
3.859615229999999883e+03 9.839000000000000523e-02
3.859713339999999789e+03 1.018000000000000016e-01
3.859811439999999948e+03 1.068000000000000060e-01
3.859909549999999854e+03 1.116199999999999970e-01
3.860007650000000012e+03 1.123500000000000054e-01
3.860105759999999918e+03 1.130700000000000038e-01
3.860203869999999824e+03 1.137999999999999984e-01
3.860301969999999983e+03 1.116800000000000015e-01
3.860400079999999889e+03 1.090900000000000064e-01
3.860498180000000048e+03 1.064999999999999974e-01
3.860596289999999954e+03 1.008000000000000007e-01
3.860694399999999860e+03 9.357000000000000040e-02
3.860792500000000018e+03 8.634999999999999620e-02
3.860890609999999924e+03 8.258000000000000063e-02
3.860988710000000083e+03 7.926999999999999325e-02
3.861086819999999989e+03 7.595999999999999974e-02
3.861184929999999895e+03 7.655000000000000693e-02
3.861283030000000053e+03 7.882999999999999730e-02
3.861381139999999959e+03 8.110000000000000542e-02
3.861479240000000118e+03 8.241999999999999327e-02
3.861577350000000024e+03 8.283000000000000085e-02
3.861675450000000183e+03 8.325000000000000455e-02
3.861773560000000089e+03 8.248999999999999388e-02
3.861871669999999995e+03 8.129000000000000115e-02
3.861969770000000153e+03 8.008999999999999453e-02
3.862067880000000059e+03 7.678999999999999715e-02
3.862165980000000218e+03 7.170999999999999597e-02
3.862264090000000124e+03 6.661999999999999866e-02
3.862362200000000030e+03 6.439999999999999891e-02
3.862460300000000188e+03 6.736999999999999933e-02
3.862558410000000094e+03 7.034999999999999587e-02
3.862656509999999798e+03 7.274999999999999523e-02
3.862754620000000159e+03 7.233000000000000540e-02
3.862852730000000065e+03 7.190000000000000557e-02
3.862950830000000224e+03 7.097000000000000530e-02
3.863048940000000130e+03 6.920999999999999375e-02
3.863147039999999834e+03 6.743999999999999995e-02
3.863245150000000194e+03 6.658000000000000029e-02
3.863343260000000100e+03 6.937000000000000111e-02
3.863441359999999804e+03 7.216999999999999804e-02
3.863539470000000165e+03 7.359000000000000263e-02
3.863637569999999869e+03 7.305000000000000382e-02
3.863735679999999775e+03 7.249999999999999500e-02
3.863833779999999933e+03 7.130000000000000226e-02
3.863931889999999839e+03 6.783000000000000140e-02
3.864030000000000200e+03 6.436000000000000054e-02
3.864128099999999904e+03 6.117999999999999827e-02
3.864226209999999810e+03 6.483999999999999486e-02
3.864324309999999969e+03 6.851000000000000145e-02
3.864422419999999875e+03 7.217999999999999416e-02
3.864520529999999781e+03 7.255000000000000338e-02
3.864618629999999939e+03 7.235999999999999377e-02
3.864716739999999845e+03 7.233000000000000540e-02
3.864814840000000004e+03 7.456999999999999740e-02
3.864912949999999910e+03 7.681999999999999940e-02
3.865011059999999816e+03 7.906000000000000527e-02
3.865109159999999974e+03 7.463000000000000189e-02
3.865207269999999880e+03 6.930999999999999661e-02
3.865305370000000039e+03 6.895999999999999353e-02
3.865403479999999945e+03 6.922999999999999987e-02
3.865501589999999851e+03 6.948999999999999622e-02
3.865599690000000010e+03 6.976000000000000256e-02
3.865697799999999916e+03 7.005999999999999728e-02
3.865795900000000074e+03 7.036000000000000587e-02
3.865894009999999980e+03 7.066000000000000059e-02
3.865992110000000139e+03 7.095999999999999530e-02
3.866090220000000045e+03 7.298000000000000320e-02
3.866188329999999951e+03 7.513999999999999846e-02
3.866286430000000109e+03 7.728999999999999759e-02
3.866384540000000015e+03 7.945000000000000673e-02
3.866482640000000174e+03 8.003000000000000391e-02
3.866580750000000080e+03 7.931000000000000549e-02
3.866678859999999986e+03 7.860000000000000320e-02
3.866776960000000145e+03 7.788000000000000478e-02
3.866875070000000051e+03 8.007000000000000228e-02
3.866973170000000209e+03 8.450000000000000566e-02
3.867071280000000115e+03 8.891999999999999904e-02
3.867169390000000021e+03 9.334000000000000630e-02
3.867267490000000180e+03 9.664000000000000368e-02
3.867365600000000086e+03 9.496000000000000274e-02
3.867463699999999790e+03 9.327000000000000568e-02
3.867561810000000150e+03 9.159000000000000474e-02
3.867659920000000056e+03 8.987000000000000544e-02
3.867758020000000215e+03 8.797000000000000652e-02
3.867856130000000121e+03 8.606999999999999373e-02
3.867954229999999825e+03 8.416999999999999482e-02
3.868052340000000186e+03 8.226999999999999591e-02
3.868150439999999890e+03 8.161000000000000199e-02
3.868248549999999796e+03 8.121000000000000441e-02
3.868346660000000156e+03 8.082000000000000295e-02
3.868444759999999860e+03 8.042000000000000537e-02
3.868542870000000221e+03 7.996999999999999942e-02
3.868640969999999925e+03 7.943999999999999673e-02
3.868739079999999831e+03 7.889999999999999791e-02
3.868837190000000192e+03 7.836999999999999522e-02
3.868935289999999895e+03 7.785999999999999865e-02
3.869033399999999801e+03 7.764000000000000068e-02
3.869131499999999960e+03 7.741000000000000658e-02
3.869229609999999866e+03 7.718999999999999473e-02
3.869327720000000227e+03 7.696999999999999675e-02
3.869425819999999931e+03 8.147999999999999687e-02
3.869523929999999837e+03 8.816000000000000225e-02
3.869622029999999995e+03 9.483999999999999375e-02
3.869720139999999901e+03 1.015199999999999991e-01
3.869818249999999807e+03 1.050699999999999967e-01
3.869916349999999966e+03 1.014800000000000008e-01
3.870014459999999872e+03 9.790000000000000091e-02
3.870112560000000030e+03 9.432000000000000106e-02
3.870210669999999936e+03 9.074000000000000121e-02
3.870308770000000095e+03 8.828999999999999349e-02
3.870406880000000001e+03 8.687000000000000277e-02
3.870504989999999907e+03 8.544000000000000206e-02
3.870603090000000066e+03 8.401999999999999746e-02
3.870701199999999972e+03 8.315000000000000169e-02
3.870799300000000130e+03 8.545999999999999430e-02
3.870897410000000036e+03 8.777999999999999692e-02
3.870995519999999942e+03 9.009999999999999953e-02
3.871093620000000101e+03 9.242000000000000215e-02
3.871191730000000007e+03 9.349999999999999978e-02
3.871289830000000165e+03 9.248000000000000664e-02
3.871387940000000071e+03 9.145999999999999963e-02
3.871486049999999977e+03 9.044000000000000650e-02
3.871584150000000136e+03 8.941000000000000336e-02
3.871682260000000042e+03 9.044000000000000650e-02
3.871780360000000201e+03 9.289000000000000035e-02
3.871878470000000107e+03 9.535000000000000420e-02
3.871976569999999811e+03 9.779999999999999805e-02
3.872074680000000171e+03 1.002200000000000035e-01
3.872172790000000077e+03 9.979999999999999982e-02
3.872270889999999781e+03 9.875000000000000444e-02
3.872369000000000142e+03 9.771000000000000518e-02
3.872467099999999846e+03 9.665999999999999592e-02
3.872565210000000206e+03 9.661000000000000143e-02
3.872663320000000112e+03 9.789000000000000479e-02
3.872761419999999816e+03 9.916999999999999427e-02
3.872859530000000177e+03 1.004400000000000015e-01
3.872957629999999881e+03 1.017200000000000049e-01
3.873055739999999787e+03 1.029000000000000054e-01
3.873153850000000148e+03 1.038099999999999995e-01
3.873251949999999852e+03 1.047099999999999975e-01
3.873350060000000212e+03 1.056200000000000055e-01
3.873448159999999916e+03 1.065200000000000036e-01
3.873546269999999822e+03 1.063000000000000056e-01
3.873644380000000183e+03 1.048499999999999988e-01
3.873742479999999887e+03 1.034000000000000058e-01
3.873840589999999793e+03 1.019499999999999990e-01
3.873938689999999951e+03 1.005000000000000060e-01
3.874036799999999857e+03 9.840000000000000135e-02
3.874134900000000016e+03 9.685000000000000553e-02
3.874233009999999922e+03 9.529999999999999583e-02
3.874331119999999828e+03 9.375000000000000000e-02
3.874429219999999987e+03 9.220000000000000417e-02
3.874527329999999893e+03 9.159000000000000474e-02
3.874625430000000051e+03 9.181000000000000272e-02
3.874723539999999957e+03 9.203999999999999682e-02
3.874821649999999863e+03 9.225999999999999479e-02
3.874919750000000022e+03 9.249000000000000277e-02
3.875017859999999928e+03 9.352000000000000590e-02
3.875115960000000086e+03 9.606000000000000649e-02
3.875214069999999992e+03 9.858999999999999708e-02
3.875312179999999898e+03 1.011299999999999977e-01
3.875410280000000057e+03 1.036699999999999983e-01
3.875508389999999963e+03 1.058400000000000035e-01
3.875606490000000122e+03 1.077499999999999986e-01
3.875704600000000028e+03 1.096599999999999936e-01
3.875802709999999934e+03 1.115700000000000025e-01
3.875900810000000092e+03 1.134799999999999975e-01
3.875998919999999998e+03 1.151299999999999962e-01
3.876097020000000157e+03 1.163899999999999935e-01
3.876195130000000063e+03 1.176399999999999946e-01
3.876293230000000221e+03 1.189000000000000057e-01
3.876391340000000127e+03 1.201600000000000029e-01
3.876489450000000033e+03 1.203999999999999931e-01
3.876587550000000192e+03 1.169899999999999968e-01
3.876685660000000098e+03 1.135899999999999965e-01
3.876783759999999802e+03 1.101899999999999963e-01
3.876881870000000163e+03 1.067799999999999999e-01
3.876979980000000069e+03 1.036500000000000060e-01
3.877078080000000227e+03 1.066300000000000026e-01
3.877176190000000133e+03 1.096099999999999991e-01
3.877274289999999837e+03 1.125899999999999956e-01
3.877372400000000198e+03 1.155700000000000061e-01
3.877470510000000104e+03 1.185500000000000026e-01
3.877568609999999808e+03 1.202199999999999935e-01
3.877666720000000169e+03 1.216799999999999965e-01
3.877764819999999872e+03 1.231499999999999956e-01
3.877862929999999778e+03 1.246099999999999985e-01
3.877961040000000139e+03 1.260699999999999876e-01
3.878059139999999843e+03 1.275399999999999867e-01
3.878157250000000204e+03 1.290300000000000058e-01
3.878255349999999908e+03 1.305199999999999971e-01
3.878353459999999814e+03 1.320099999999999885e-01
3.878451559999999972e+03 1.335000000000000075e-01
3.878549669999999878e+03 1.344400000000000039e-01
3.878647779999999784e+03 1.312099999999999933e-01
3.878745879999999943e+03 1.279899999999999927e-01
3.878843989999999849e+03 1.247599999999999959e-01
3.878942090000000007e+03 1.215299999999999991e-01
3.879040199999999913e+03 1.183099999999999985e-01
3.879138309999999819e+03 1.166500000000000037e-01
3.879236409999999978e+03 1.163200000000000067e-01
3.879334519999999884e+03 1.160000000000000059e-01
3.879432620000000043e+03 1.156699999999999950e-01
3.879530729999999949e+03 1.153499999999999942e-01
3.879628839999999855e+03 1.150199999999999972e-01
3.879726940000000013e+03 1.191099999999999937e-01
3.879825049999999919e+03 1.233599999999999974e-01
3.879923150000000078e+03 1.275999999999999912e-01
3.880021259999999984e+03 1.318400000000000127e-01
3.880119369999999890e+03 1.360800000000000065e-01
3.880217470000000048e+03 1.340000000000000080e-01
3.880315579999999954e+03 1.302399999999999947e-01
3.880413680000000113e+03 1.264800000000000091e-01
3.880511790000000019e+03 1.227199999999999958e-01
3.880609890000000178e+03 1.189599999999999963e-01
3.880708000000000084e+03 1.170100000000000029e-01
3.880806109999999990e+03 1.215699999999999975e-01
3.880904210000000148e+03 1.261400000000000021e-01
3.881002320000000054e+03 1.307000000000000106e-01
3.881100420000000213e+03 1.352700000000000014e-01
3.881198530000000119e+03 1.398300000000000098e-01
3.881296640000000025e+03 1.408899999999999875e-01
3.881394740000000183e+03 1.399900000000000033e-01
3.881492850000000089e+03 1.390899999999999914e-01
3.881590949999999793e+03 1.381999999999999895e-01
3.881689060000000154e+03 1.373000000000000054e-01
3.881787170000000060e+03 1.366100000000000092e-01
3.881885270000000219e+03 1.388500000000000012e-01
3.881983380000000125e+03 1.410800000000000110e-01
3.882081479999999829e+03 1.433200000000000029e-01
3.882179590000000189e+03 1.455500000000000127e-01
3.882277700000000095e+03 1.477799999999999947e-01
3.882375799999999799e+03 1.498500000000000110e-01
3.882473910000000160e+03 1.502999999999999892e-01
3.882572009999999864e+03 1.507600000000000051e-01
3.882670120000000225e+03 1.512199999999999933e-01
3.882768219999999928e+03 1.516800000000000093e-01
3.882866329999999834e+03 1.521399999999999975e-01
3.882964440000000195e+03 1.514000000000000068e-01
3.883062539999999899e+03 1.495599999999999985e-01
3.883160649999999805e+03 1.477199999999999902e-01
3.883258749999999964e+03 1.458800000000000097e-01
3.883356859999999870e+03 1.440299999999999914e-01
3.883454969999999776e+03 1.421900000000000108e-01
3.883553069999999934e+03 1.416600000000000081e-01
3.883651179999999840e+03 1.421999999999999931e-01
3.883749279999999999e+03 1.427499999999999880e-01
3.883847389999999905e+03 1.432900000000000007e-01
3.883945499999999811e+03 1.438399999999999956e-01
3.884043599999999969e+03 1.443800000000000083e-01
3.884141709999999875e+03 1.450700000000000045e-01
3.884239810000000034e+03 1.458500000000000074e-01
3.884337919999999940e+03 1.466399999999999926e-01
3.884436029999999846e+03 1.474199999999999955e-01
3.884534130000000005e+03 1.482100000000000084e-01
3.884632239999999911e+03 1.489900000000000113e-01
3.884730340000000069e+03 1.476200000000000012e-01
3.884828449999999975e+03 1.462499999999999911e-01
3.884926550000000134e+03 1.448800000000000088e-01
3.885024660000000040e+03 1.435099999999999987e-01
3.885122769999999946e+03 1.421399999999999886e-01
3.885220870000000104e+03 1.407100000000000017e-01
3.885318980000000010e+03 1.370999999999999996e-01
3.885417080000000169e+03 1.334899999999999975e-01
3.885515190000000075e+03 1.298799999999999955e-01
3.885613299999999981e+03 1.262699999999999934e-01
3.885711400000000140e+03 1.226600000000000051e-01
3.885809510000000046e+03 1.194899999999999990e-01
3.885907610000000204e+03 1.236399999999999999e-01
3.886005720000000110e+03 1.277800000000000047e-01
3.886103830000000016e+03 1.319299999999999917e-01
3.886201930000000175e+03 1.360800000000000065e-01
3.886300040000000081e+03 1.402299999999999935e-01
3.886398139999999785e+03 1.441000000000000059e-01
3.886496250000000146e+03 1.449499999999999955e-01
3.886594349999999849e+03 1.458099999999999952e-01
3.886692460000000210e+03 1.466600000000000126e-01
3.886790570000000116e+03 1.475100000000000022e-01
3.886888669999999820e+03 1.483700000000000019e-01
3.886986780000000181e+03 1.492199999999999915e-01
3.887084879999999885e+03 1.491800000000000070e-01
3.887182989999999791e+03 1.487900000000000056e-01
3.887281100000000151e+03 1.484000000000000041e-01
3.887379199999999855e+03 1.480100000000000027e-01
3.887477310000000216e+03 1.476200000000000012e-01
3.887575409999999920e+03 1.472299999999999998e-01
3.887673519999999826e+03 1.476200000000000012e-01
3.887771630000000187e+03 1.482900000000000051e-01
3.887869729999999890e+03 1.489600000000000091e-01
3.887967839999999796e+03 1.496300000000000130e-01
3.888065939999999955e+03 1.502999999999999892e-01
3.888164049999999861e+03 1.509800000000000031e-01
3.888262160000000222e+03 1.506899999999999906e-01
3.888360259999999926e+03 1.487900000000000056e-01
3.888458369999999832e+03 1.468800000000000106e-01
3.888556469999999990e+03 1.449799999999999978e-01
3.888654579999999896e+03 1.430700000000000027e-01
3.888752680000000055e+03 1.411699999999999899e-01
3.888850789999999961e+03 1.402299999999999935e-01
3.888948899999999867e+03 1.407499999999999862e-01
3.889047000000000025e+03 1.412700000000000067e-01
3.889145109999999931e+03 1.417899999999999994e-01
3.889243210000000090e+03 1.423099999999999921e-01
3.889341319999999996e+03 1.428300000000000125e-01
3.889439429999999902e+03 1.432799999999999907e-01
3.889537530000000061e+03 1.411300000000000054e-01
3.889635639999999967e+03 1.389799999999999924e-01
3.889733740000000125e+03 1.368399999999999894e-01
3.889831850000000031e+03 1.346900000000000042e-01
3.889929959999999937e+03 1.325399999999999912e-01
3.890028060000000096e+03 1.303900000000000059e-01
3.890126170000000002e+03 1.299099999999999977e-01
3.890224270000000161e+03 1.303100000000000092e-01
3.890322380000000067e+03 1.307099999999999929e-01
3.890420489999999972e+03 1.310999999999999943e-01
3.890518590000000131e+03 1.315000000000000058e-01
3.890616700000000037e+03 1.318999999999999895e-01
3.890714800000000196e+03 1.334100000000000008e-01
3.890812910000000102e+03 1.377099999999999991e-01
3.890911009999999806e+03 1.420200000000000073e-01
3.891009120000000166e+03 1.463200000000000056e-01
3.891107230000000072e+03 1.506299999999999861e-01
3.891205329999999776e+03 1.549399999999999944e-01
3.891303440000000137e+03 1.592399999999999927e-01
3.891401539999999841e+03 1.565699999999999870e-01
3.891499650000000202e+03 1.532499999999999973e-01
3.891597760000000108e+03 1.499399999999999900e-01
3.891695859999999811e+03 1.466200000000000003e-01
3.891793970000000172e+03 1.433000000000000107e-01
3.891892069999999876e+03 1.399799999999999933e-01
3.891990179999999782e+03 1.376300000000000023e-01
3.892088290000000143e+03 1.408699999999999952e-01
3.892186389999999847e+03 1.441199999999999981e-01
3.892284500000000207e+03 1.473599999999999910e-01
3.892382599999999911e+03 1.506099999999999939e-01
3.892480709999999817e+03 1.538499999999999868e-01
3.892578820000000178e+03 1.570999999999999897e-01
3.892676919999999882e+03 1.537600000000000078e-01
3.892775029999999788e+03 1.485200000000000131e-01
3.892873129999999946e+03 1.432799999999999907e-01
3.892971239999999852e+03 1.380399999999999960e-01
3.893069340000000011e+03 1.328100000000000114e-01
3.893167449999999917e+03 1.275699999999999890e-01
3.893265559999999823e+03 1.254699999999999982e-01
3.893363659999999982e+03 1.279800000000000104e-01
3.893461769999999888e+03 1.304899999999999949e-01
3.893559870000000046e+03 1.330000000000000071e-01
3.893657979999999952e+03 1.355099999999999916e-01
3.893756089999999858e+03 1.380200000000000038e-01
3.893854190000000017e+03 1.405299999999999883e-01
3.893952299999999923e+03 1.435400000000000009e-01
3.894050400000000081e+03 1.468299999999999883e-01
3.894148509999999987e+03 1.501200000000000034e-01
3.894246619999999893e+03 1.534099999999999908e-01
3.894344720000000052e+03 1.567000000000000060e-01
3.894442829999999958e+03 1.599899999999999933e-01
3.894540930000000117e+03 1.632800000000000085e-01
3.894639040000000023e+03 1.599200000000000066e-01
3.894737149999999929e+03 1.555600000000000038e-01
3.894835250000000087e+03 1.511899999999999911e-01
3.894933359999999993e+03 1.468200000000000061e-01
3.895031460000000152e+03 1.424600000000000033e-01
3.895129570000000058e+03 1.380899999999999905e-01
3.895227670000000217e+03 1.344100000000000017e-01
3.895325780000000123e+03 1.370099999999999929e-01
3.895423890000000029e+03 1.396100000000000119e-01
3.895521990000000187e+03 1.421999999999999931e-01
3.895620100000000093e+03 1.448000000000000120e-01
3.895718199999999797e+03 1.473899999999999932e-01
3.895816310000000158e+03 1.499900000000000122e-01
3.895914420000000064e+03 1.515100000000000058e-01
3.896012520000000222e+03 1.508599999999999941e-01
3.896110630000000128e+03 1.502000000000000002e-01
3.896208729999999832e+03 1.495499999999999885e-01
3.896306840000000193e+03 1.488899999999999946e-01
3.896404950000000099e+03 1.482400000000000106e-01
3.896503049999999803e+03 1.475799999999999890e-01
3.896601160000000164e+03 1.471200000000000008e-01
3.896699259999999867e+03 1.468200000000000061e-01
3.896797369999999773e+03 1.465100000000000013e-01
3.896895480000000134e+03 1.462100000000000066e-01
3.896993579999999838e+03 1.459000000000000019e-01
3.897091690000000199e+03 1.456000000000000072e-01
3.897189789999999903e+03 1.452900000000000025e-01
3.897287899999999809e+03 1.448500000000000065e-01
3.897385999999999967e+03 1.443599999999999883e-01
3.897484109999999873e+03 1.438800000000000079e-01
3.897582219999999779e+03 1.433899999999999897e-01
3.897680319999999938e+03 1.429100000000000092e-01
3.897778429999999844e+03 1.424199999999999910e-01
3.897876530000000002e+03 1.419999999999999873e-01
3.897974639999999908e+03 1.440400000000000014e-01
3.898072749999999814e+03 1.460899999999999976e-01
3.898170849999999973e+03 1.481399999999999939e-01
3.898268959999999879e+03 1.501899999999999902e-01
3.898367060000000038e+03 1.522399999999999864e-01
3.898465169999999944e+03 1.542900000000000105e-01
3.898563279999999850e+03 1.563400000000000067e-01
3.898661380000000008e+03 1.545799999999999952e-01
3.898759489999999914e+03 1.521800000000000097e-01
3.898857590000000073e+03 1.497799999999999965e-01
3.898955699999999979e+03 1.473800000000000110e-01
3.899053809999999885e+03 1.449799999999999978e-01
3.899151910000000044e+03 1.425800000000000123e-01
3.899250019999999950e+03 1.401799999999999990e-01
3.899348120000000108e+03 1.410299999999999887e-01
3.899446230000000014e+03 1.433399999999999952e-01
3.899544330000000173e+03 1.456399999999999917e-01
3.899642440000000079e+03 1.479499999999999982e-01
3.899740549999999985e+03 1.502499999999999947e-01
3.899838650000000143e+03 1.525600000000000012e-01
3.899936760000000049e+03 1.548700000000000077e-01
3.900034860000000208e+03 1.564000000000000112e-01
3.900132970000000114e+03 1.578600000000000003e-01
3.900231080000000020e+03 1.593299999999999994e-01
3.900329180000000179e+03 1.607899999999999885e-01
3.900427290000000085e+03 1.622599999999999876e-01
3.900525389999999788e+03 1.637200000000000044e-01
3.900623500000000149e+03 1.651900000000000035e-01
3.900721610000000055e+03 1.646900000000000031e-01
3.900819710000000214e+03 1.635500000000000009e-01
3.900917820000000120e+03 1.624200000000000088e-01
3.901015919999999824e+03 1.612800000000000067e-01
3.901114030000000184e+03 1.601400000000000046e-01
3.901212129999999888e+03 1.590000000000000024e-01
3.901310239999999794e+03 1.578600000000000003e-01
3.901408350000000155e+03 1.585100000000000120e-01
3.901506449999999859e+03 1.604299999999999893e-01
3.901604560000000220e+03 1.623400000000000121e-01
3.901702659999999923e+03 1.642500000000000071e-01
3.901800769999999829e+03 1.661600000000000021e-01
3.901898880000000190e+03 1.680699999999999972e-01
3.901996979999999894e+03 1.699799999999999922e-01
3.902095089999999800e+03 1.693699999999999928e-01
3.902193189999999959e+03 1.652700000000000002e-01
3.902291299999999865e+03 1.611700000000000077e-01
3.902389410000000225e+03 1.570699999999999874e-01
3.902487509999999929e+03 1.529699999999999949e-01
3.902585619999999835e+03 1.488700000000000023e-01
3.902683719999999994e+03 1.447700000000000098e-01
3.902781829999999900e+03 1.419400000000000106e-01
3.902879939999999806e+03 1.428800000000000070e-01
3.902978039999999964e+03 1.438099999999999934e-01
3.903076149999999870e+03 1.447400000000000075e-01
3.903174250000000029e+03 1.456800000000000039e-01
3.903272359999999935e+03 1.466099999999999903e-01
3.903370460000000094e+03 1.475400000000000045e-01
3.903468570000000000e+03 1.484800000000000009e-01
3.903566679999999906e+03 1.494000000000000050e-01
3.903664780000000064e+03 1.503200000000000092e-01
3.903762889999999970e+03 1.512400000000000133e-01
3.903860990000000129e+03 1.521699999999999997e-01
3.903959100000000035e+03 1.530900000000000039e-01
3.904057209999999941e+03 1.540100000000000080e-01
3.904155310000000100e+03 1.549300000000000122e-01
3.904253420000000006e+03 1.550700000000000134e-01
3.904351520000000164e+03 1.544999999999999984e-01
3.904449630000000070e+03 1.539300000000000113e-01
3.904547739999999976e+03 1.533599999999999963e-01
3.904645840000000135e+03 1.527799999999999991e-01
3.904743950000000041e+03 1.522100000000000120e-01
3.904842050000000199e+03 1.516399999999999970e-01
3.904940160000000105e+03 1.510700000000000098e-01
3.905038270000000011e+03 1.511299999999999866e-01
3.905136370000000170e+03 1.512199999999999933e-01
3.905234480000000076e+03 1.513100000000000001e-01
3.905332579999999780e+03 1.514099999999999890e-01
3.905430690000000141e+03 1.514999999999999958e-01
3.905528789999999844e+03 1.515900000000000025e-01
3.905626900000000205e+03 1.516899999999999915e-01
3.905725010000000111e+03 1.525400000000000089e-01
3.905823109999999815e+03 1.535900000000000043e-01
3.905921220000000176e+03 1.546399999999999997e-01
3.906019319999999880e+03 1.556899999999999951e-01
3.906117429999999786e+03 1.567399999999999904e-01
3.906215540000000146e+03 1.577999999999999958e-01
3.906313639999999850e+03 1.588499999999999912e-01
3.906411750000000211e+03 1.594700000000000006e-01
3.906509849999999915e+03 1.585799999999999987e-01
3.906607959999999821e+03 1.576799999999999868e-01
3.906706070000000182e+03 1.567900000000000127e-01
3.906804169999999885e+03 1.559000000000000108e-01
3.906902279999999791e+03 1.550100000000000089e-01
3.907000379999999950e+03 1.541099999999999970e-01
3.907098489999999856e+03 1.532199999999999951e-01
3.907196600000000217e+03 1.529200000000000004e-01
3.907294699999999921e+03 1.529200000000000004e-01
3.907392809999999827e+03 1.529200000000000004e-01
3.907490909999999985e+03 1.529300000000000104e-01
3.907589019999999891e+03 1.529300000000000104e-01
3.907687120000000050e+03 1.529300000000000104e-01
3.907785229999999956e+03 1.529399999999999926e-01
3.907883339999999862e+03 1.528200000000000114e-01
3.907981440000000021e+03 1.515600000000000003e-01
3.908079549999999927e+03 1.502900000000000069e-01
3.908177650000000085e+03 1.490200000000000136e-01
3.908275759999999991e+03 1.477499999999999925e-01
3.908373869999999897e+03 1.464799999999999991e-01
3.908471970000000056e+03 1.452100000000000057e-01
3.908570079999999962e+03 1.439400000000000124e-01
3.908668180000000120e+03 1.437499999999999889e-01
3.908766290000000026e+03 1.441300000000000081e-01
3.908864399999999932e+03 1.445200000000000096e-01
3.908962500000000091e+03 1.449100000000000110e-01
3.909060609999999997e+03 1.452900000000000025e-01
3.909158710000000156e+03 1.456800000000000039e-01
3.909256820000000062e+03 1.460700000000000054e-01
3.909354929999999968e+03 1.464499999999999968e-01
3.909453030000000126e+03 1.473399999999999987e-01
3.909551140000000032e+03 1.486000000000000099e-01
3.909649240000000191e+03 1.498599999999999932e-01
3.909747350000000097e+03 1.511200000000000043e-01
3.909845449999999801e+03 1.523799999999999877e-01
3.909943560000000161e+03 1.536399999999999988e-01
3.910041670000000067e+03 1.549099999999999921e-01
3.910139770000000226e+03 1.561700000000000033e-01
3.910237880000000132e+03 1.525199999999999889e-01
3.910335979999999836e+03 1.488700000000000023e-01
3.910434090000000197e+03 1.452199999999999880e-01
3.910532200000000103e+03 1.415599999999999914e-01
3.910630299999999806e+03 1.379100000000000048e-01
3.910728410000000167e+03 1.342599999999999905e-01
3.910826509999999871e+03 1.306100000000000039e-01
3.910924619999999777e+03 1.272000000000000075e-01
3.911022730000000138e+03 1.303400000000000114e-01
3.911120829999999842e+03 1.334799999999999875e-01
3.911218940000000202e+03 1.366300000000000014e-01
3.911317039999999906e+03 1.397700000000000053e-01
3.911415149999999812e+03 1.429199999999999915e-01
3.911513260000000173e+03 1.460599999999999954e-01
3.911611359999999877e+03 1.492100000000000093e-01
3.911709469999999783e+03 1.519600000000000117e-01
3.911807569999999942e+03 1.496599999999999875e-01
3.911905679999999847e+03 1.473700000000000010e-01
3.912003780000000006e+03 1.450700000000000045e-01
3.912101889999999912e+03 1.427799999999999903e-01
3.912199999999999818e+03 1.404799999999999938e-01
3.912298099999999977e+03 1.381900000000000073e-01
3.912396209999999883e+03 1.358900000000000108e-01
3.912494310000000041e+03 1.365599999999999870e-01
3.912592419999999947e+03 1.401000000000000023e-01
3.912690529999999853e+03 1.436499999999999999e-01
3.912788630000000012e+03 1.471999999999999975e-01
3.912886739999999918e+03 1.507400000000000129e-01
3.912984840000000077e+03 1.542900000000000105e-01
3.913082949999999983e+03 1.578299999999999981e-01
3.913181059999999889e+03 1.613799999999999957e-01
3.913279160000000047e+03 1.625699999999999923e-01
3.913377269999999953e+03 1.617699999999999971e-01
3.913475370000000112e+03 1.609800000000000120e-01
3.913573480000000018e+03 1.601899999999999991e-01
3.913671580000000176e+03 1.593999999999999861e-01
3.913769690000000082e+03 1.585999999999999910e-01
3.913867799999999988e+03 1.578100000000000058e-01
3.913965900000000147e+03 1.570199999999999929e-01
3.914064010000000053e+03 1.560300000000000020e-01
3.914162110000000212e+03 1.549000000000000099e-01
3.914260220000000118e+03 1.537699999999999900e-01
3.914358330000000024e+03 1.526399999999999979e-01
3.914456430000000182e+03 1.515100000000000058e-01
3.914554540000000088e+03 1.503800000000000137e-01
3.914652639999999792e+03 1.492600000000000038e-01
3.914750750000000153e+03 1.481300000000000117e-01
3.914848860000000059e+03 1.488700000000000023e-01
3.914946960000000217e+03 1.507799999999999974e-01
3.915045070000000123e+03 1.527000000000000024e-01
3.915143169999999827e+03 1.546099999999999974e-01
3.915241280000000188e+03 1.565199999999999925e-01
3.915339390000000094e+03 1.584299999999999875e-01
3.915437489999999798e+03 1.603400000000000103e-01
3.915535600000000159e+03 1.622500000000000053e-01
3.915633699999999862e+03 1.631499999999999895e-01
3.915731810000000223e+03 1.611200000000000132e-01
3.915829909999999927e+03 1.590900000000000092e-01
3.915928019999999833e+03 1.570600000000000052e-01
3.916026130000000194e+03 1.550199999999999911e-01
3.916124229999999898e+03 1.529899999999999871e-01
3.916222339999999804e+03 1.509600000000000108e-01
3.916320439999999962e+03 1.489300000000000068e-01
3.916418549999999868e+03 1.478700000000000014e-01
3.916516659999999774e+03 1.491800000000000070e-01
3.916614759999999933e+03 1.504800000000000026e-01
3.916712869999999839e+03 1.517799999999999983e-01
3.916810969999999998e+03 1.530900000000000039e-01
3.916909079999999904e+03 1.543899999999999995e-01
3.917007189999999810e+03 1.557000000000000051e-01
3.917105289999999968e+03 1.570000000000000007e-01
3.917203399999999874e+03 1.583100000000000063e-01
3.917301500000000033e+03 1.552699999999999914e-01
3.917399609999999939e+03 1.519099999999999895e-01
3.917497719999999845e+03 1.485499999999999876e-01
3.917595820000000003e+03 1.451900000000000135e-01
3.917693929999999909e+03 1.418300000000000116e-01
3.917792030000000068e+03 1.384700000000000097e-01
3.917890139999999974e+03 1.351100000000000079e-01
3.917988240000000133e+03 1.317500000000000060e-01
3.918086350000000039e+03 1.348499999999999976e-01
3.918184459999999945e+03 1.381600000000000050e-01
3.918282560000000103e+03 1.414700000000000124e-01
3.918380670000000009e+03 1.447799999999999920e-01
3.918478770000000168e+03 1.481000000000000094e-01
3.918576880000000074e+03 1.514099999999999890e-01
3.918674989999999980e+03 1.547199999999999964e-01
3.918773090000000138e+03 1.580300000000000038e-01
3.918871200000000044e+03 1.581899999999999973e-01
3.918969300000000203e+03 1.563100000000000045e-01
3.919067410000000109e+03 1.544200000000000017e-01
3.919165520000000015e+03 1.525400000000000089e-01
3.919263620000000174e+03 1.506500000000000061e-01
3.919361730000000080e+03 1.487700000000000133e-01
3.919459829999999783e+03 1.468800000000000106e-01
3.919557940000000144e+03 1.449999999999999900e-01
3.919656050000000050e+03 1.434300000000000019e-01
3.919754150000000209e+03 1.428399999999999948e-01
3.919852260000000115e+03 1.422499999999999876e-01
3.919950359999999819e+03 1.416600000000000081e-01
3.920048470000000179e+03 1.410700000000000010e-01
3.920146569999999883e+03 1.404799999999999938e-01
3.920244679999999789e+03 1.398899999999999866e-01
3.920342790000000150e+03 1.393000000000000071e-01
3.920440889999999854e+03 1.387100000000000000e-01
3.920539000000000215e+03 1.395699999999999996e-01
3.920637099999999919e+03 1.406100000000000128e-01
3.920735209999999825e+03 1.416499999999999981e-01
3.920833320000000185e+03 1.426999999999999935e-01
3.920931419999999889e+03 1.437400000000000067e-01
3.921029529999999795e+03 1.447900000000000020e-01
3.921127629999999954e+03 1.458299999999999874e-01
3.921225739999999860e+03 1.468700000000000006e-01
3.921323850000000220e+03 1.459999999999999909e-01
3.921421949999999924e+03 1.433800000000000074e-01
3.921520059999999830e+03 1.407499999999999862e-01
3.921618159999999989e+03 1.381199999999999928e-01
3.921716269999999895e+03 1.354899999999999993e-01
3.921814379999999801e+03 1.328699999999999881e-01
3.921912479999999960e+03 1.302399999999999947e-01
3.922010589999999866e+03 1.276100000000000012e-01
3.922108690000000024e+03 1.249900000000000039e-01
3.922206799999999930e+03 1.274399999999999977e-01
3.922304900000000089e+03 1.314800000000000135e-01
3.922403009999999995e+03 1.355200000000000016e-01
3.922501119999999901e+03 1.395599999999999896e-01
3.922599220000000059e+03 1.436000000000000054e-01
3.922697329999999965e+03 1.476399999999999935e-01
3.922795430000000124e+03 1.516899999999999915e-01
3.922893540000000030e+03 1.557300000000000073e-01
3.922991649999999936e+03 1.568499999999999894e-01
3.923089750000000095e+03 1.535999999999999865e-01
3.923187860000000001e+03 1.503500000000000114e-01
3.923285960000000159e+03 1.471000000000000085e-01
3.923384070000000065e+03 1.438500000000000056e-01
3.923482179999999971e+03 1.406000000000000028e-01
3.923580280000000130e+03 1.373499999999999999e-01
3.923678390000000036e+03 1.340999999999999970e-01
3.923776490000000194e+03 1.310600000000000098e-01
3.923874600000000100e+03 1.332200000000000051e-01
3.923972710000000006e+03 1.353800000000000003e-01
3.924070810000000165e+03 1.375500000000000056e-01
3.924168920000000071e+03 1.397100000000000009e-01
3.924267019999999775e+03 1.418699999999999961e-01
3.924365130000000136e+03 1.440400000000000014e-01
3.924463229999999839e+03 1.461999999999999966e-01
3.924561340000000200e+03 1.483599999999999919e-01
3.924659450000000106e+03 1.493700000000000028e-01
3.924757549999999810e+03 1.473800000000000110e-01
3.924855660000000171e+03 1.454000000000000015e-01
3.924953759999999875e+03 1.434100000000000097e-01
3.925051869999999781e+03 1.414199999999999902e-01
3.925149980000000141e+03 1.394299999999999984e-01
3.925248079999999845e+03 1.374499999999999889e-01
3.925346190000000206e+03 1.354599999999999971e-01
3.925444289999999910e+03 1.334700000000000053e-01
3.925542399999999816e+03 1.340899999999999870e-01
3.925640510000000177e+03 1.370999999999999996e-01
3.925738609999999881e+03 1.401199999999999946e-01
3.925836719999999787e+03 1.431300000000000072e-01
3.925934819999999945e+03 1.461399999999999921e-01
3.926032929999999851e+03 1.491599999999999870e-01
3.926131040000000212e+03 1.521699999999999997e-01
3.926229139999999916e+03 1.551899999999999946e-01
3.926327249999999822e+03 1.582000000000000073e-01
3.926425349999999980e+03 1.580400000000000138e-01
3.926523459999999886e+03 1.568700000000000094e-01
3.926621560000000045e+03 1.557000000000000051e-01
3.926719669999999951e+03 1.545199999999999907e-01
3.926817779999999857e+03 1.533499999999999863e-01
3.926915880000000016e+03 1.521800000000000097e-01
3.927013989999999922e+03 1.510100000000000053e-01
3.927112090000000080e+03 1.498400000000000010e-01
3.927210199999999986e+03 1.486699999999999966e-01
