# Supplementary material for: Resonant inelastic X-ray scattering tools to count 5 f electrons of actinides and probe bond covalency
Source: Nat Commun. 2025 Feb 10;16:1221. doi: 10.1038/s41467-024-54574-7 (PMC11811144; doi:10.1038/s41467-024-54574-7)
Supplement: Supplementary file 3 — Source Data [file 41467_2024_54574_MOESM3_ESM.zip › Data_figures/Data_main_figures/Fig5/5c_Np$^{/mathrm{IV}}$O$_2$ $/mathrm{(5f^3)}$.txt]

# Ein | Intensity
3.844641999999999825e+03 0.000000000000000000e+00
3.844665570000000116e+03 3.104819999999999997e-04
3.844689150000000154e+03 6.209639999999999995e-04
3.844712719999999990e+03 9.314450000000000377e-04
3.844736289999999826e+03 1.240000000000000000e-03
3.844759860000000117e+03 1.549999999999999946e-03
3.844783440000000155e+03 1.860000000000000108e-03
3.844807009999999991e+03 2.170000000000000054e-03
3.844830579999999827e+03 2.480000000000000000e-03
3.844854150000000118e+03 2.789999999999999945e-03
3.844877730000000156e+03 3.099999999999999891e-03
3.844901299999999992e+03 3.419999999999999863e-03
3.844924869999999828e+03 3.729999999999999809e-03
3.844948440000000119e+03 4.040000000000000188e-03
3.844972020000000157e+03 4.349999999999999700e-03
3.844995589999999993e+03 4.660000000000000080e-03
3.845019159999999829e+03 4.969999999999999592e-03
3.845042730000000120e+03 5.279999999999999971e-03
3.845066310000000158e+03 5.590000000000000351e-03
3.845089879999999994e+03 5.899999999999999863e-03
3.845113449999999830e+03 6.210000000000000242e-03
3.845137020000000120e+03 6.519999999999999754e-03
3.845160600000000159e+03 6.680000000000000174e-03
3.845184169999999995e+03 6.700000000000000226e-03
3.845207739999999831e+03 6.720000000000000279e-03
3.845231310000000121e+03 6.740000000000000331e-03
3.845254890000000159e+03 6.760000000000000384e-03
3.845278459999999995e+03 6.779999999999999569e-03
3.845302029999999831e+03 6.799999999999999621e-03
3.845325600000000122e+03 6.819999999999999674e-03
3.845349180000000160e+03 6.839999999999999726e-03
3.845372749999999996e+03 6.859999999999999779e-03
3.845396319999999832e+03 6.879999999999999831e-03
3.845419899999999870e+03 6.899999999999999883e-03
3.845443470000000161e+03 6.919999999999999936e-03
3.845467039999999997e+03 6.939999999999999988e-03
3.845490609999999833e+03 6.960000000000000041e-03
3.845514189999999871e+03 6.980000000000000093e-03
3.845537760000000162e+03 7.009999999999999738e-03
3.845561329999999998e+03 7.029999999999999791e-03
3.845584899999999834e+03 7.049999999999999843e-03
3.845608479999999872e+03 7.069999999999999896e-03
3.845632050000000163e+03 7.089999999999999948e-03
3.845655619999999999e+03 7.380000000000000275e-03
3.845679189999999835e+03 9.459999999999999659e-03
3.845702769999999873e+03 1.154999999999999950e-02
3.845726340000000164e+03 1.362999999999999975e-02
3.845749910000000000e+03 1.572000000000000133e-02
3.845773479999999836e+03 1.683000000000000121e-02
3.845797059999999874e+03 1.751000000000000126e-02
3.845820630000000165e+03 1.819000000000000131e-02
3.845844200000000001e+03 1.887000000000000136e-02
3.845867769999999837e+03 1.924999999999999975e-02
3.845891349999999875e+03 1.927999999999999853e-02
3.845914920000000166e+03 1.931000000000000077e-02
3.845938490000000002e+03 1.933999999999999955e-02
3.845962059999999838e+03 1.936999999999999833e-02
3.845985639999999876e+03 2.126000000000000112e-02
3.846009210000000166e+03 2.316000000000000003e-02
3.846032780000000002e+03 2.506999999999999854e-02
3.846056349999999838e+03 2.697000000000000092e-02
3.846079929999999877e+03 2.682000000000000009e-02
3.846103500000000167e+03 2.468000000000000055e-02
3.846127070000000003e+03 2.254000000000000101e-02
3.846150650000000041e+03 2.040000000000000147e-02
3.846174219999999877e+03 1.830999999999999989e-02
3.846197790000000168e+03 2.112999999999999948e-02
3.846221360000000004e+03 2.395999999999999866e-02
3.846244940000000042e+03 2.678000000000000172e-02
3.846268509999999878e+03 2.961000000000000090e-02
3.846292080000000169e+03 3.141000000000000042e-02
3.846315650000000005e+03 3.262000000000000316e-02
3.846339230000000043e+03 3.382999999999999896e-02
3.846362799999999879e+03 3.504000000000000170e-02
3.846386370000000170e+03 3.649999999999999772e-02
3.846409940000000006e+03 3.885000000000000259e-02
3.846433520000000044e+03 4.120999999999999663e-02
3.846457089999999880e+03 4.356999999999999762e-02
3.846480660000000171e+03 4.592000000000000248e-02
3.846504230000000007e+03 4.533000000000000224e-02
3.846527810000000045e+03 4.329999999999999821e-02
3.846551379999999881e+03 4.127000000000000113e-02
3.846574950000000172e+03 3.923000000000000098e-02
3.846598520000000008e+03 4.048999999999999821e-02
3.846622100000000046e+03 4.734000000000000014e-02
3.846645669999999882e+03 5.419000000000000206e-02
3.846669240000000173e+03 6.103999999999999704e-02
3.846692810000000009e+03 6.734999999999999321e-02
3.846716390000000047e+03 6.876000000000000167e-02
3.846739959999999883e+03 7.016999999999999627e-02
3.846763530000000173e+03 7.156999999999999473e-02
3.846787100000000009e+03 7.298000000000000320e-02
3.846810680000000048e+03 7.552999999999999992e-02
3.846834249999999884e+03 7.863000000000000544e-02
3.846857820000000174e+03 8.172999999999999710e-02
3.846881400000000212e+03 8.483999999999999875e-02
3.846904970000000048e+03 8.869000000000000494e-02
3.846928539999999884e+03 9.460999999999999965e-02
3.846952110000000175e+03 1.005400000000000044e-01
3.846975690000000213e+03 1.064699999999999952e-01
3.846999260000000049e+03 1.123900000000000038e-01
3.847022829999999885e+03 1.217199999999999949e-01
3.847046400000000176e+03 1.325199999999999989e-01
3.847069980000000214e+03 1.433200000000000029e-01
3.847093550000000050e+03 1.541200000000000070e-01
3.847117119999999886e+03 1.646199999999999886e-01
3.847140690000000177e+03 1.752599999999999991e-01
3.847164270000000215e+03 1.859000000000000097e-01
3.847187840000000051e+03 1.965300000000000102e-01
3.847211409999999887e+03 2.071699999999999930e-01
3.847234980000000178e+03 2.179999999999999993e-01
3.847258560000000216e+03 2.288399999999999879e-01
3.847282130000000052e+03 2.396699999999999942e-01
3.847305699999999888e+03 2.505000000000000004e-01
3.847329270000000179e+03 2.680799999999999850e-01
3.847352850000000217e+03 2.906299999999999994e-01
3.847376420000000053e+03 3.131700000000000039e-01
3.847399989999999889e+03 3.357100000000000084e-01
3.847423560000000180e+03 3.579999999999999849e-01
3.847447140000000218e+03 3.794699999999999740e-01
3.847470710000000054e+03 4.009300000000000086e-01
3.847494279999999890e+03 4.223999999999999977e-01
3.847517850000000180e+03 4.438699999999999868e-01
3.847541430000000219e+03 4.774399999999999755e-01
3.847565000000000055e+03 5.159000000000000252e-01
3.847588569999999891e+03 5.543599999999999639e-01
3.847612149999999929e+03 5.928200000000000136e-01
3.847635720000000219e+03 6.260299999999999754e-01
3.847659290000000055e+03 6.458099999999999952e-01
3.847682859999999891e+03 6.655900000000000150e-01
3.847706439999999930e+03 6.853700000000000347e-01
3.847730010000000220e+03 7.051500000000000545e-01
3.847753580000000056e+03 7.364000000000000545e-01
3.847777149999999892e+03 7.681700000000000195e-01
3.847800729999999930e+03 7.999300000000000299e-01
3.847824300000000221e+03 8.316900000000000404e-01
3.847847870000000057e+03 8.597599999999999687e-01
3.847871439999999893e+03 8.831700000000000106e-01
3.847895019999999931e+03 9.065900000000000070e-01
3.847918590000000222e+03 9.300100000000000033e-01
3.847942160000000058e+03 9.518100000000000449e-01
3.847965729999999894e+03 9.604300000000000059e-01
3.847989309999999932e+03 9.690499999999999670e-01
3.848012880000000223e+03 9.776799999999999935e-01
3.848036450000000059e+03 9.862999999999999545e-01
3.848060019999999895e+03 9.905500000000000416e-01
3.848083599999999933e+03 9.937000000000000277e-01
3.848107170000000224e+03 9.968500000000000139e-01
3.848130740000000060e+03 1.000000000000000000e+00
3.848154309999999896e+03 9.955199999999999605e-01
3.848177889999999934e+03 9.802400000000000002e-01
3.848201460000000225e+03 9.649499999999999744e-01
3.848225030000000061e+03 9.496599999999999486e-01
3.848248599999999897e+03 9.343700000000000339e-01
3.848272179999999935e+03 9.207699999999999774e-01
3.848295750000000226e+03 9.097199999999999731e-01
3.848319320000000062e+03 8.986699999999999688e-01
3.848342900000000100e+03 8.876300000000000301e-01
3.848366469999999936e+03 8.753800000000000470e-01
3.848390040000000226e+03 8.632199999999999873e-01
3.848413610000000062e+03 8.510600000000000387e-01
3.848437190000000101e+03 8.389100000000000446e-01
3.848460759999999937e+03 8.283500000000000307e-01
3.848484330000000227e+03 8.255900000000000460e-01
3.848507900000000063e+03 8.227999999999999758e-01
3.848531480000000101e+03 8.200100000000000167e-01
3.848555049999999937e+03 8.172099999999999920e-01
3.848578619999999773e+03 8.071899999999999631e-01
3.848602190000000064e+03 7.949500000000000455e-01
3.848625770000000102e+03 7.826999999999999513e-01
3.848649339999999938e+03 7.704499999999999682e-01
3.848672909999999774e+03 7.536300000000000221e-01
3.848696480000000065e+03 7.232899999999999885e-01
3.848720060000000103e+03 6.929499999999999549e-01
3.848743629999999939e+03 6.626100000000000323e-01
3.848767199999999775e+03 6.322699999999999987e-01
3.848790770000000066e+03 6.280799999999999716e-01
3.848814350000000104e+03 6.351400000000000379e-01
3.848837919999999940e+03 6.421999999999999931e-01
3.848861489999999776e+03 6.492599999999999483e-01
3.848885060000000067e+03 6.520899999999999475e-01
3.848908640000000105e+03 6.440799999999999859e-01
3.848932209999999941e+03 6.360599999999999588e-01
3.848955779999999777e+03 6.280499999999999972e-01
3.848979350000000068e+03 6.195599999999999996e-01
3.849002930000000106e+03 6.120299999999999629e-01
3.849026499999999942e+03 6.048999999999999932e-01
3.849050069999999778e+03 5.977700000000000236e-01
3.849073649999999816e+03 5.906400000000000539e-01
3.849097220000000107e+03 5.920999999999999597e-01
3.849120789999999943e+03 5.983000000000000540e-01
3.849144359999999779e+03 6.045000000000000373e-01
3.849167939999999817e+03 6.107000000000000206e-01
3.849191510000000108e+03 6.128500000000000059e-01
3.849215079999999944e+03 5.964399999999999702e-01
3.849238649999999780e+03 5.798299999999999566e-01
3.849262229999999818e+03 5.632200000000000539e-01
3.849285800000000108e+03 5.465999999999999748e-01
3.849309369999999944e+03 5.440700000000000536e-01
3.849332939999999780e+03 5.503299999999999859e-01
3.849356519999999819e+03 5.565799999999999637e-01
3.849380090000000109e+03 5.628300000000000525e-01
3.849403659999999945e+03 5.706700000000000106e-01
3.849427229999999781e+03 5.635799999999999699e-01
3.849450809999999819e+03 5.564799999999999747e-01
3.849474380000000110e+03 5.493799999999999795e-01
3.849497949999999946e+03 5.413599999999999524e-01
3.849521519999999782e+03 5.395299999999999541e-01
3.849545099999999820e+03 5.407800000000000384e-01
3.849568670000000111e+03 5.420399999999999663e-01
3.849592239999999947e+03 5.432900000000000507e-01
3.849615809999999783e+03 5.463500000000000023e-01
3.849639389999999821e+03 5.442200000000000371e-01
3.849662960000000112e+03 5.420899999999999608e-01
3.849686529999999948e+03 5.399699999999999500e-01
3.849710099999999784e+03 5.343700000000000117e-01
3.849733679999999822e+03 5.207699999999999552e-01
3.849757250000000113e+03 5.075499999999999456e-01
3.849780819999999949e+03 4.943400000000000016e-01
3.849804399999999987e+03 4.811300000000000021e-01
3.849827969999999823e+03 4.832099999999999729e-01
3.849851540000000114e+03 4.895900000000000252e-01
3.849875109999999950e+03 4.959700000000000220e-01
3.849898689999999988e+03 5.023499999999999632e-01
3.849922259999999824e+03 5.059900000000000508e-01
3.849945830000000115e+03 4.919899999999999829e-01
3.849969399999999951e+03 4.768499999999999961e-01
3.849992979999999989e+03 4.617200000000000193e-01
3.850016549999999825e+03 4.472400000000000264e-01
3.850040120000000115e+03 4.482800000000000118e-01
3.850063689999999951e+03 4.542599999999999971e-01
3.850087269999999990e+03 4.602399999999999824e-01
3.850110839999999826e+03 4.662200000000000233e-01
3.850134410000000116e+03 4.606999999999999984e-01
3.850157979999999952e+03 4.443099999999999827e-01
3.850181559999999990e+03 4.279200000000000226e-01
3.850205129999999826e+03 4.115300000000000069e-01
3.850228700000000117e+03 3.978300000000000169e-01
3.850252269999999953e+03 3.977800000000000225e-01
3.850275849999999991e+03 4.000900000000000012e-01
3.850299419999999827e+03 4.023999999999999799e-01
3.850322990000000118e+03 4.047100000000000142e-01
3.850346559999999954e+03 3.985899999999999999e-01
3.850370139999999992e+03 3.877399999999999736e-01
3.850393709999999828e+03 3.769000000000000128e-01
3.850417280000000119e+03 3.660499999999999865e-01
3.850440849999999955e+03 3.602299999999999947e-01
3.850464429999999993e+03 3.608299999999999841e-01
3.850487999999999829e+03 3.614299999999999735e-01
3.850511570000000120e+03 3.620300000000000185e-01
3.850535150000000158e+03 3.624100000000000099e-01
3.850558719999999994e+03 3.620900000000000230e-01
3.850582289999999830e+03 3.625399999999999734e-01
3.850605860000000121e+03 3.629899999999999793e-01
3.850629440000000159e+03 3.634399999999999853e-01
3.850653009999999995e+03 3.636800000000000033e-01
3.850676579999999831e+03 3.614700000000000135e-01
3.850700150000000122e+03 3.592699999999999783e-01
3.850723730000000160e+03 3.570699999999999985e-01
3.850747299999999996e+03 3.538600000000000079e-01
3.850770869999999832e+03 3.478100000000000080e-01
3.850794440000000122e+03 3.422000000000000042e-01
3.850818020000000161e+03 3.365799999999999903e-01
3.850841589999999997e+03 3.309699999999999864e-01
3.850865159999999833e+03 3.216800000000000215e-01
3.850888730000000123e+03 3.073000000000000176e-01
3.850912310000000161e+03 2.929200000000000137e-01
3.850935879999999997e+03 2.785400000000000098e-01
3.850959449999999833e+03 2.662800000000000167e-01
3.850983020000000124e+03 2.635600000000000165e-01
3.851006600000000162e+03 2.610999999999999988e-01
3.851030169999999998e+03 2.586499999999999910e-01
3.851053739999999834e+03 2.561200000000000143e-01
3.851077310000000125e+03 2.530600000000000072e-01
3.851100890000000163e+03 2.516100000000000003e-01
3.851124459999999999e+03 2.501700000000000035e-01
3.851148029999999835e+03 2.487199999999999966e-01
3.851171600000000126e+03 2.464899999999999869e-01
3.851195180000000164e+03 2.421500000000000041e-01
3.851218750000000000e+03 2.378200000000000036e-01
3.851242319999999836e+03 2.334900000000000031e-01
3.851265899999999874e+03 2.295800000000000063e-01
3.851289470000000165e+03 2.260800000000000032e-01
3.851313040000000001e+03 2.209699999999999998e-01
3.851336609999999837e+03 2.158499999999999863e-01
3.851360189999999875e+03 2.107400000000000106e-01
3.851383760000000166e+03 2.057100000000000040e-01
3.851407330000000002e+03 2.044900000000000051e-01
3.851430899999999838e+03 2.032799999999999885e-01
3.851454479999999876e+03 2.020699999999999996e-01
3.851478050000000167e+03 2.012700000000000045e-01
3.851501620000000003e+03 2.023800000000000043e-01
3.851525189999999839e+03 2.036100000000000132e-01
3.851548769999999877e+03 2.048399999999999943e-01
3.851572340000000167e+03 2.060700000000000032e-01
3.851595910000000003e+03 2.039100000000000079e-01
3.851619479999999839e+03 1.980600000000000138e-01
3.851643059999999878e+03 1.922099999999999920e-01
3.851666630000000168e+03 1.863700000000000079e-01
3.851690200000000004e+03 1.789699999999999902e-01
3.851713769999999840e+03 1.717200000000000115e-01
3.851737349999999878e+03 1.647699999999999998e-01
3.851760920000000169e+03 1.578199999999999881e-01
3.851784490000000005e+03 1.508700000000000041e-01
3.851808059999999841e+03 1.491800000000000070e-01
3.851831639999999879e+03 1.500299999999999967e-01
3.851855210000000170e+03 1.508799999999999863e-01
3.851878780000000006e+03 1.517199999999999938e-01
3.851902349999999842e+03 1.528899999999999981e-01
3.851925929999999880e+03 1.511399999999999966e-01
3.851949500000000171e+03 1.492999999999999883e-01
3.851973070000000007e+03 1.474699999999999900e-01
3.851996650000000045e+03 1.451099999999999890e-01
3.852020219999999881e+03 1.407200000000000117e-01
3.852043790000000172e+03 1.363699999999999912e-01
3.852067360000000008e+03 1.320199999999999985e-01
3.852090940000000046e+03 1.276599999999999957e-01
3.852114509999999882e+03 1.254699999999999982e-01
3.852138080000000173e+03 1.250199999999999922e-01
3.852161650000000009e+03 1.245799999999999963e-01
3.852185230000000047e+03 1.241400000000000003e-01
3.852208799999999883e+03 1.230699999999999988e-01
3.852232370000000174e+03 1.239299999999999985e-01
3.852255940000000010e+03 1.263900000000000023e-01
3.852279520000000048e+03 1.288499999999999923e-01
3.852303089999999884e+03 1.313100000000000100e-01
3.852326660000000174e+03 1.351300000000000001e-01
3.852350230000000010e+03 1.332399999999999973e-01
3.852373810000000049e+03 1.313400000000000123e-01
3.852397379999999885e+03 1.294399999999999995e-01
3.852420950000000175e+03 1.252500000000000002e-01
3.852444520000000011e+03 1.261400000000000021e-01
3.852468100000000049e+03 1.288400000000000101e-01
3.852491669999999885e+03 1.315399999999999903e-01
3.852515240000000176e+03 1.340000000000000080e-01
3.852538810000000012e+03 1.309700000000000031e-01
3.852562390000000050e+03 1.234200000000000019e-01
3.852585959999999886e+03 1.158700000000000008e-01
3.852609530000000177e+03 1.083100000000000035e-01
3.852633100000000013e+03 1.030599999999999988e-01
3.852656680000000051e+03 1.027700000000000002e-01
3.852680249999999887e+03 1.024800000000000016e-01
3.852703820000000178e+03 1.021900000000000031e-01
3.852727400000000216e+03 1.032099999999999962e-01
3.852750970000000052e+03 1.054800000000000043e-01
3.852774539999999888e+03 1.068899999999999989e-01
3.852798110000000179e+03 1.083100000000000035e-01
3.852821690000000217e+03 1.097199999999999981e-01
3.852845260000000053e+03 1.055999999999999994e-01
3.852868829999999889e+03 9.937999999999999612e-02
3.852892400000000180e+03 9.316000000000000669e-02
3.852915980000000218e+03 8.694000000000000339e-02
3.852939550000000054e+03 8.272999999999999798e-02
3.852963119999999890e+03 8.515999999999999959e-02
3.852986690000000181e+03 8.876000000000000556e-02
3.853010270000000219e+03 9.235999999999999766e-02
3.853033840000000055e+03 9.582000000000000239e-02
3.853057409999999891e+03 9.829999999999999849e-02
3.853080980000000181e+03 1.001599999999999990e-01
3.853104560000000220e+03 1.020199999999999996e-01
3.853128130000000056e+03 1.038899999999999962e-01
3.853151699999999892e+03 1.027799999999999964e-01
3.853175270000000182e+03 1.008099999999999968e-01
3.853198850000000220e+03 9.887999999999999567e-02
3.853222420000000056e+03 9.694999999999999452e-02
3.853245989999999892e+03 9.513000000000000622e-02
3.853269560000000183e+03 9.184000000000000496e-02
3.853293140000000221e+03 8.658000000000000418e-02
3.853316710000000057e+03 8.132999999999999952e-02
3.853340279999999893e+03 7.606999999999999873e-02
3.853363850000000184e+03 7.184000000000000108e-02
3.853387430000000222e+03 7.199999999999999456e-02
3.853411000000000058e+03 7.217999999999999416e-02
3.853434569999999894e+03 7.237000000000000377e-02
3.853458149999999932e+03 7.420999999999999819e-02
3.853481720000000223e+03 7.803999999999999826e-02
3.853505290000000059e+03 8.140999999999999626e-02
3.853528859999999895e+03 8.476999999999999813e-02
3.853552439999999933e+03 8.813000000000000000e-02
3.853576010000000224e+03 8.715000000000000524e-02
3.853599580000000060e+03 8.472000000000000364e-02
3.853623149999999896e+03 8.228000000000000591e-02
3.853646729999999934e+03 7.985000000000000431e-02
3.853670300000000225e+03 7.835999999999999910e-02
3.853693870000000061e+03 8.044999999999999374e-02
3.853717439999999897e+03 8.334999999999999354e-02
3.853741019999999935e+03 8.623999999999999722e-02
3.853764590000000226e+03 8.792999999999999428e-02
3.853788160000000062e+03 8.555999999999999717e-02
3.853811729999999898e+03 8.304000000000000270e-02
3.853835309999999936e+03 8.051999999999999436e-02
3.853858880000000227e+03 7.799999999999999989e-02
3.853882450000000063e+03 7.828000000000000236e-02
3.853906019999999899e+03 7.563999999999999890e-02
3.853929599999999937e+03 7.274999999999999523e-02
3.853953169999999773e+03 6.987000000000000155e-02
3.853976740000000063e+03 6.751999999999999669e-02
3.854000309999999899e+03 6.789000000000000590e-02
3.854023889999999938e+03 6.962999999999999745e-02
3.854047459999999774e+03 7.137000000000000288e-02
3.854071030000000064e+03 7.310999999999999444e-02
3.854094599999999900e+03 7.040000000000000424e-02
3.854118179999999938e+03 6.728000000000000647e-02
3.854141749999999774e+03 6.417000000000000481e-02
3.854165320000000065e+03 6.105000000000000010e-02
3.854188900000000103e+03 5.999999999999999778e-02
3.854212469999999939e+03 6.214000000000000079e-02
3.854236039999999775e+03 6.515999999999999570e-02
3.854259610000000066e+03 6.818000000000000449e-02
3.854283190000000104e+03 7.099999999999999367e-02
3.854306759999999940e+03 7.093000000000000693e-02
3.854330329999999776e+03 6.711000000000000298e-02
3.854353900000000067e+03 6.329999999999999516e-02
3.854377480000000105e+03 5.947999999999999815e-02
3.854401049999999941e+03 5.680000000000000326e-02
3.854424619999999777e+03 5.689999999999999919e-02
3.854448190000000068e+03 5.786000000000000171e-02
3.854471770000000106e+03 5.881000000000000116e-02
3.854495339999999942e+03 5.945999999999999897e-02
3.854518909999999778e+03 5.947000000000000203e-02
3.854542480000000069e+03 6.320000000000000617e-02
3.854566060000000107e+03 6.691999999999999338e-02
3.854589629999999943e+03 7.065000000000000446e-02
3.854613199999999779e+03 7.613999999999999935e-02
3.854636770000000070e+03 7.432999999999999330e-02
3.854660350000000108e+03 7.104000000000000592e-02
3.854683919999999944e+03 6.773999999999999466e-02
3.854707489999999780e+03 6.478000000000000425e-02
3.854731060000000070e+03 6.370000000000000662e-02
3.854754640000000109e+03 6.454000000000000015e-02
3.854778209999999945e+03 6.537999999999999368e-02
3.854801779999999781e+03 6.622000000000000108e-02
3.854825350000000071e+03 6.628000000000000558e-02
3.854848930000000109e+03 7.122000000000000552e-02
3.854872499999999945e+03 7.630000000000000671e-02
3.854896069999999781e+03 8.139000000000000401e-02
3.854919649999999820e+03 8.405999999999999583e-02
3.854943220000000110e+03 7.993999999999999717e-02
3.854966789999999946e+03 7.344000000000000528e-02
3.854990359999999782e+03 6.693999999999999950e-02
3.855013939999999820e+03 6.097000000000000336e-02
3.855037510000000111e+03 5.782999999999999946e-02
3.855061079999999947e+03 5.691000000000000225e-02
3.855084649999999783e+03 5.598999999999999810e-02
3.855108229999999821e+03 5.507000000000000089e-02
3.855131800000000112e+03 5.473999999999999699e-02
3.855155369999999948e+03 5.584999999999999687e-02
3.855178939999999784e+03 5.743000000000000188e-02
3.855202519999999822e+03 5.902000000000000302e-02
3.855226090000000113e+03 6.074000000000000232e-02
3.855249659999999949e+03 6.302000000000000657e-02
3.855273229999999785e+03 6.446000000000000341e-02
3.855296809999999823e+03 6.590000000000000024e-02
3.855320380000000114e+03 6.733999999999999708e-02
3.855343949999999950e+03 6.579999999999999738e-02
3.855367519999999786e+03 6.325999999999999679e-02
3.855391099999999824e+03 6.078999999999999682e-02
3.855414670000000115e+03 5.831000000000000072e-02
3.855438239999999951e+03 5.725999999999999840e-02
3.855461809999999787e+03 5.777999999999999803e-02
3.855485389999999825e+03 5.673999999999999877e-02
3.855508960000000116e+03 5.569999999999999951e-02
3.855532529999999952e+03 5.464999999999999719e-02
3.855556099999999788e+03 5.228000000000000008e-02
3.855579679999999826e+03 5.106999999999999734e-02
3.855603250000000116e+03 5.036000000000000199e-02
3.855626819999999952e+03 4.963999999999999663e-02
3.855650399999999991e+03 4.936000000000000110e-02
3.855673969999999827e+03 5.018999999999999850e-02
3.855697540000000117e+03 5.133000000000000063e-02
3.855721109999999953e+03 5.247999999999999887e-02
3.855744689999999991e+03 5.364000000000000018e-02
3.855768259999999827e+03 5.498000000000000109e-02
3.855791830000000118e+03 5.594999999999999973e-02
3.855815399999999954e+03 5.688000000000000000e-02
3.855838979999999992e+03 5.781000000000000028e-02
3.855862549999999828e+03 5.849000000000000032e-02
3.855886120000000119e+03 5.895000000000000240e-02
3.855909689999999955e+03 5.940999999999999753e-02
3.855933269999999993e+03 5.985999999999999654e-02
3.855956839999999829e+03 6.017999999999999738e-02
3.855980410000000120e+03 5.895000000000000240e-02
3.856003979999999956e+03 5.793000000000000232e-02
3.856027559999999994e+03 5.689999999999999919e-02
3.856051129999999830e+03 5.587999999999999912e-02
3.856074700000000121e+03 5.571999999999999870e-02
3.856098269999999957e+03 5.557999999999999746e-02
3.856121849999999995e+03 5.510000000000000314e-02
3.856145419999999831e+03 5.462000000000000188e-02
3.856168990000000122e+03 5.467000000000000332e-02
3.856192559999999958e+03 5.539000000000000173e-02
3.856216139999999996e+03 5.544000000000000317e-02
3.856239709999999832e+03 5.550000000000000072e-02
3.856263280000000123e+03 5.555000000000000215e-02
3.856286849999999959e+03 5.371000000000000080e-02
3.856310429999999997e+03 5.140000000000000124e-02
3.856333999999999833e+03 4.909000000000000169e-02
3.856357570000000123e+03 4.678000000000000214e-02
3.856381150000000162e+03 4.419000000000000011e-02
3.856404719999999998e+03 4.152999999999999747e-02
3.856428289999999834e+03 4.012999999999999901e-02
3.856451860000000124e+03 3.871999999999999748e-02
3.856475440000000162e+03 3.731000000000000288e-02
3.856499009999999998e+03 3.692999999999999755e-02
3.856522579999999834e+03 3.726999999999999758e-02
3.856546150000000125e+03 3.767000000000000209e-02
3.856569730000000163e+03 3.806999999999999967e-02
3.856593299999999999e+03 3.964000000000000162e-02
3.856616869999999835e+03 4.148000000000000298e-02
3.856640440000000126e+03 4.186000000000000137e-02
3.856664020000000164e+03 4.225000000000000283e-02
3.856687590000000000e+03 4.227999999999999814e-02
3.856711159999999836e+03 3.955999999999999794e-02
3.856734730000000127e+03 3.792999999999999844e-02
3.856758310000000165e+03 3.629999999999999893e-02
3.856781880000000001e+03 3.466999999999999943e-02
3.856805449999999837e+03 3.599999999999999728e-02
3.856829020000000128e+03 3.898999999999999688e-02
3.856852600000000166e+03 4.247000000000000081e-02
3.856876170000000002e+03 4.596000000000000085e-02
3.856899739999999838e+03 4.843000000000000083e-02
3.856923310000000129e+03 4.546999999999999653e-02
3.856946890000000167e+03 4.229000000000000120e-02
3.856970460000000003e+03 3.912000000000000199e-02
3.856994029999999839e+03 3.593999999999999972e-02
3.857017600000000130e+03 3.660000000000000059e-02
3.857041180000000168e+03 3.869999999999999829e-02
3.857064750000000004e+03 4.107000000000000234e-02
3.857088319999999840e+03 4.345000000000000251e-02
3.857111899999999878e+03 4.431999999999999829e-02
3.857135470000000169e+03 4.274000000000000021e-02
3.857159040000000005e+03 4.018000000000000044e-02
3.857182609999999841e+03 3.762999999999999678e-02
3.857206189999999879e+03 3.506999999999999701e-02
3.857229760000000169e+03 3.468999999999999861e-02
3.857253330000000005e+03 3.418000000000000205e-02
3.857276899999999841e+03 3.352000000000000118e-02
3.857300479999999880e+03 3.287000000000000338e-02
3.857324050000000170e+03 3.264999999999999847e-02
3.857347620000000006e+03 3.314999999999999891e-02
3.857371189999999842e+03 3.432999999999999940e-02
3.857394769999999880e+03 3.552000000000000296e-02
3.857418340000000171e+03 3.670000000000000345e-02
3.857441910000000007e+03 3.508000000000000007e-02
3.857465479999999843e+03 3.209999999999999659e-02
3.857489059999999881e+03 2.906999999999999862e-02
3.857512630000000172e+03 2.603000000000000105e-02
3.857536200000000008e+03 2.443999999999999992e-02
3.857559769999999844e+03 2.579000000000000042e-02
3.857583349999999882e+03 2.913999999999999924e-02
3.857606920000000173e+03 3.248000000000000193e-02
3.857630490000000009e+03 3.602000000000000340e-02
3.857654059999999845e+03 4.240000000000000019e-02
3.857677639999999883e+03 4.297999999999999737e-02
3.857701210000000174e+03 4.354999999999999843e-02
3.857724780000000010e+03 4.411999999999999950e-02
3.857748349999999846e+03 3.801000000000000212e-02
3.857771929999999884e+03 3.300000000000000155e-02
3.857795500000000175e+03 2.948999999999999885e-02
3.857819070000000011e+03 2.597000000000000003e-02
3.857842650000000049e+03 2.384999999999999967e-02
3.857866219999999885e+03 2.602000000000000146e-02
3.857889790000000175e+03 2.743999999999999911e-02
3.857913360000000011e+03 2.885000000000000064e-02
3.857936940000000050e+03 3.025999999999999870e-02
3.857960509999999886e+03 3.043999999999999831e-02
3.857984080000000176e+03 2.944000000000000089e-02
3.858007650000000012e+03 2.801999999999999977e-02
3.858031230000000050e+03 2.659999999999999865e-02
3.858054799999999886e+03 2.600999999999999840e-02
3.858078370000000177e+03 2.733000000000000013e-02
3.858101940000000013e+03 3.030000000000000054e-02
3.858125520000000051e+03 3.327999999999999708e-02
3.858149089999999887e+03 3.624999999999999750e-02
3.858172660000000178e+03 3.513000000000000150e-02
3.858196230000000014e+03 3.062000000000000138e-02
3.858219810000000052e+03 2.606999999999999942e-02
3.858243379999999888e+03 2.151000000000000134e-02
3.858266950000000179e+03 1.864999999999999991e-02
3.858290520000000015e+03 1.891999999999999932e-02
3.858314100000000053e+03 2.238000000000000059e-02
3.858337669999999889e+03 2.582999999999999879e-02
3.858361240000000180e+03 2.939999999999999905e-02
3.858384810000000016e+03 3.402999999999999775e-02
3.858408390000000054e+03 3.325000000000000178e-02
3.858431959999999890e+03 3.243000000000000049e-02
3.858455530000000181e+03 3.160999999999999921e-02
3.858479100000000017e+03 2.952000000000000110e-02
3.858502680000000055e+03 2.837999999999999898e-02
3.858526249999999891e+03 2.854999999999999899e-02
3.858549820000000182e+03 2.872999999999999859e-02
3.858573400000000220e+03 2.872999999999999859e-02
3.858596970000000056e+03 2.798000000000000140e-02
3.858620539999999892e+03 2.726999999999999910e-02
3.858644110000000182e+03 2.655000000000000068e-02
3.858667690000000221e+03 2.583999999999999839e-02
3.858691260000000057e+03 2.539999999999999897e-02
3.858714829999999893e+03 2.430999999999999828e-02
3.858738400000000183e+03 2.289000000000000062e-02
3.858761980000000221e+03 2.147999999999999909e-02
3.858785550000000057e+03 2.099000000000000171e-02
3.858809119999999893e+03 2.298000000000000043e-02
3.858832690000000184e+03 2.513999999999999915e-02
3.858856270000000222e+03 2.728999999999999829e-02
3.858879840000000058e+03 2.944000000000000089e-02
3.858903409999999894e+03 2.782000000000000098e-02
3.858926980000000185e+03 2.559000000000000163e-02
3.858950560000000223e+03 2.339000000000000107e-02
3.858974130000000059e+03 2.118000000000000091e-02
3.858997699999999895e+03 2.031000000000000166e-02
3.859021270000000186e+03 2.057000000000000148e-02
3.859044850000000224e+03 2.036999999999999922e-02
3.859068420000000060e+03 2.018000000000000002e-02
3.859091989999999896e+03 1.998000000000000123e-02
3.859115560000000187e+03 1.981000000000000122e-02
3.859139140000000225e+03 2.017000000000000043e-02
3.859162710000000061e+03 2.066000000000000128e-02
3.859186279999999897e+03 2.114999999999999866e-02
3.859209850000000188e+03 2.147999999999999909e-02
3.859233430000000226e+03 2.202000000000000138e-02
3.859257000000000062e+03 2.292999999999999899e-02
3.859280569999999898e+03 2.384000000000000008e-02
3.859304149999999936e+03 2.495999999999999955e-02
3.859327720000000227e+03 2.676999999999999866e-02
3.859351290000000063e+03 2.728999999999999829e-02
3.859374859999999899e+03 2.781000000000000139e-02
3.859398439999999937e+03 2.832000000000000142e-02
3.859422009999999773e+03 2.663000000000000089e-02
3.859445580000000064e+03 2.394999999999999907e-02
3.859469149999999900e+03 2.116000000000000172e-02
3.859492729999999938e+03 1.837000000000000091e-02
3.859516299999999774e+03 1.606000000000000136e-02
3.859539870000000064e+03 1.585999999999999910e-02
3.859563439999999900e+03 1.810000000000000150e-02
3.859587019999999939e+03 2.034000000000000044e-02
3.859610589999999775e+03 2.257999999999999938e-02
3.859634160000000065e+03 2.519000000000000059e-02
3.859657729999999901e+03 2.679000000000000131e-02
3.859681309999999939e+03 2.793999999999999956e-02
3.859704879999999775e+03 2.908000000000000168e-02
3.859728450000000066e+03 2.954999999999999988e-02
3.859752019999999902e+03 2.861999999999999961e-02
3.859775599999999940e+03 2.580999999999999961e-02
3.859799169999999776e+03 2.299999999999999961e-02
3.859822740000000067e+03 2.018999999999999961e-02
3.859846309999999903e+03 1.797999999999999945e-02
3.859869889999999941e+03 1.798999999999999905e-02
3.859893459999999777e+03 1.839000000000000010e-02
3.859917030000000068e+03 1.879000000000000115e-02
3.859940599999999904e+03 2.015000000000000124e-02
3.859964179999999942e+03 2.207999999999999893e-02
3.859987749999999778e+03 2.283999999999999919e-02
3.860011320000000069e+03 2.360999999999999904e-02
3.860034900000000107e+03 2.436999999999999930e-02
3.860058469999999943e+03 2.230000000000000038e-02
3.860082039999999779e+03 2.146999999999999950e-02
3.860105610000000070e+03 2.071999999999999884e-02
3.860129190000000108e+03 1.998000000000000123e-02
3.860152759999999944e+03 1.987999999999999837e-02
3.860176329999999780e+03 2.006000000000000144e-02
3.860199900000000071e+03 1.994999999999999898e-02
3.860223480000000109e+03 1.984000000000000000e-02
3.860247049999999945e+03 1.975000000000000019e-02
3.860270619999999781e+03 1.984999999999999959e-02
3.860294190000000071e+03 1.994999999999999898e-02
3.860317770000000110e+03 2.004999999999999838e-02
3.860341339999999946e+03 2.015000000000000124e-02
3.860364909999999782e+03 2.024000000000000105e-02
3.860388480000000072e+03 2.034000000000000044e-02
3.860412060000000110e+03 2.043999999999999984e-02
3.860435629999999946e+03 2.053999999999999923e-02
3.860459199999999782e+03 2.063999999999999863e-02
3.860482770000000073e+03 2.074000000000000149e-02
3.860506350000000111e+03 2.083000000000000129e-02
3.860529919999999947e+03 2.093000000000000069e-02
3.860553489999999783e+03 2.103000000000000008e-02
3.860577060000000074e+03 2.112999999999999948e-02
3.860600640000000112e+03 2.122999999999999887e-02
3.860624209999999948e+03 2.131999999999999867e-02
3.860647779999999784e+03 2.142000000000000154e-02
3.860671350000000075e+03 2.152000000000000093e-02
3.860694930000000113e+03 2.173999999999999891e-02
3.860718499999999949e+03 2.196000000000000035e-02
3.860742069999999785e+03 2.217999999999999833e-02
3.860765649999999823e+03 2.223999999999999935e-02
3.860789220000000114e+03 2.225999999999999854e-02
3.860812789999999950e+03 2.229000000000000078e-02
3.860836359999999786e+03 2.231999999999999956e-02
3.860859939999999824e+03 2.234999999999999834e-02
3.860883510000000115e+03 2.238000000000000059e-02
3.860907079999999951e+03 2.240999999999999936e-02
3.860930649999999787e+03 2.242999999999999855e-02
3.860954229999999825e+03 2.246000000000000080e-02
3.860977800000000116e+03 2.248999999999999957e-02
3.861001369999999952e+03 2.251999999999999835e-02
3.861024939999999788e+03 2.255000000000000060e-02
3.861048519999999826e+03 2.257999999999999938e-02
3.861072090000000117e+03 2.261000000000000162e-02
3.861095659999999953e+03 2.263000000000000081e-02
3.861119229999999789e+03 2.265999999999999959e-02
3.861142809999999827e+03 2.268999999999999836e-02
3.861166380000000117e+03 2.272000000000000061e-02
3.861189949999999953e+03 2.271000000000000102e-02
3.861213519999999789e+03 2.268999999999999836e-02
3.861237099999999828e+03 2.265999999999999959e-02
3.861260670000000118e+03 2.263000000000000081e-02
3.861284239999999954e+03 2.259999999999999856e-02
3.861307809999999790e+03 2.257999999999999938e-02
3.861331389999999828e+03 2.255000000000000060e-02
3.861354960000000119e+03 2.251999999999999835e-02
3.861378529999999955e+03 2.248999999999999957e-02
3.861402099999999791e+03 2.247000000000000039e-02
3.861425679999999829e+03 2.244000000000000161e-02
3.861449250000000120e+03 2.240999999999999936e-02
3.861472819999999956e+03 2.238000000000000059e-02
3.861496399999999994e+03 2.236000000000000140e-02
3.861519969999999830e+03 2.232999999999999916e-02
3.861543540000000121e+03 2.230000000000000038e-02
3.861567109999999957e+03 2.227000000000000160e-02
3.861590689999999995e+03 2.224999999999999895e-02
3.861614259999999831e+03 2.222000000000000017e-02
3.861637830000000122e+03 2.219000000000000139e-02
3.861661399999999958e+03 2.216999999999999874e-02
3.861684979999999996e+03 2.217999999999999833e-02
3.861708549999999832e+03 2.229000000000000078e-02
3.861732120000000123e+03 2.239000000000000018e-02
3.861755689999999959e+03 2.246000000000000080e-02
3.861779269999999997e+03 2.222999999999999976e-02
3.861802839999999833e+03 2.198999999999999913e-02
3.861826410000000124e+03 2.174999999999999850e-02
3.861849979999999960e+03 2.152000000000000093e-02
3.861873559999999998e+03 2.128000000000000030e-02
3.861897129999999834e+03 2.104999999999999927e-02
3.861920700000000124e+03 2.080999999999999864e-02
3.861944269999999960e+03 2.058000000000000107e-02
3.861967849999999999e+03 2.034000000000000044e-02
3.861991419999999835e+03 2.010999999999999940e-02
3.862014990000000125e+03 1.986999999999999877e-02
3.862038559999999961e+03 1.964000000000000121e-02
3.862062139999999999e+03 1.940000000000000058e-02
3.862085709999999835e+03 1.916999999999999954e-02
3.862109280000000126e+03 1.892999999999999891e-02
3.862132849999999962e+03 1.870000000000000134e-02
3.862156430000000000e+03 2.279000000000000123e-02
3.862179999999999836e+03 2.511000000000000038e-02
nan nan
nan nan
nan nan
nan nan
nan nan
nan nan
nan nan
nan nan
nan nan
nan nan
nan nan
nan nan
nan nan
nan nan
nan nan
nan nan
nan nan
nan nan
nan nan
nan nan
nan nan
nan nan
nan nan
nan nan
nan nan
nan nan
nan nan
nan nan
nan nan
nan nan
nan nan
nan nan
nan nan
nan nan
nan nan
nan nan
nan nan
nan nan
nan nan
nan nan
nan nan
nan nan
nan nan
nan nan
nan nan
nan nan
nan nan
nan nan
nan nan
nan nan
nan nan
nan nan
nan nan
nan nan
nan nan
nan nan
nan nan
nan nan
nan nan
nan nan
nan nan
nan nan
nan nan
nan nan
nan nan
nan nan
nan nan
nan nan
nan nan
nan nan
nan nan
nan nan
nan nan
nan nan
nan nan
nan nan
nan nan
nan nan
nan nan
nan nan
nan nan
nan nan
nan nan
nan nan
nan nan
nan nan
nan nan
nan nan
nan nan
nan nan
nan nan
nan nan
nan nan
nan nan
nan nan
nan nan
nan nan
nan nan
nan nan
nan nan
nan nan
nan nan
nan nan
nan nan
nan nan
nan nan
nan nan
nan nan
nan nan
nan nan
nan nan
nan nan
nan nan
nan nan
nan nan
nan nan
nan nan
nan nan
nan nan
nan nan
nan nan
nan nan
nan nan
nan nan
nan nan
nan nan
nan nan
nan nan
nan nan
nan nan
nan nan
nan nan
nan nan
nan nan
nan nan
nan nan
nan nan
nan nan
nan nan
nan nan
nan nan
nan nan
nan nan
nan nan
nan nan
nan nan
nan nan
nan nan
nan nan
nan nan
nan nan
nan nan
nan nan
nan nan
nan nan
nan nan
nan nan
nan nan
nan nan
nan nan
nan nan
nan nan
nan nan
nan nan
nan nan
nan nan
nan nan
nan nan
nan nan
nan nan
nan nan
nan nan
nan nan
nan nan
nan nan
nan nan
nan nan
nan nan
nan nan
nan nan
nan nan
nan nan
nan nan
nan nan
nan nan
nan nan
nan nan
nan nan
nan nan
nan nan
nan nan
nan nan
nan nan
nan nan
nan nan
nan nan
nan nan
nan nan
nan nan
nan nan
nan nan
nan nan
nan nan
nan nan
nan nan
nan nan
nan nan
nan nan
nan nan
nan nan
nan nan
nan nan
nan nan
nan nan
nan nan
nan nan
nan nan
nan nan
nan nan
nan nan
nan nan
nan nan
nan nan
nan nan
nan nan
nan nan
nan nan
nan nan
nan nan
nan nan
nan nan
nan nan
nan nan
nan nan
nan nan
nan nan
nan nan
nan nan
nan nan
nan nan
nan nan
nan nan
nan nan
nan nan
nan nan
nan nan
nan nan
nan nan
nan nan
nan nan
nan nan
nan nan
nan nan
nan nan
nan nan
