# Supplementary material for: Resonant inelastic X-ray scattering tools to count 5 f electrons of actinides and probe bond covalency
Source: Nat Commun. 2025 Feb 10;16:1221. doi: 10.1038/s41467-024-54574-7 (PMC11811144; doi:10.1038/s41467-024-54574-7)
Supplement: Supplementary file 3 — Source Data [file 41467_2024_54574_MOESM3_ESM.zip › Data_figures/Data_main_figures/Fig5/5d_Pu$^{/mathrm{IV}}$O$_2$ $/mathrm{(5f^4)}$.txt]

# Ein | Intensity
3.959370539999999892e+03 1.102999999999999987e-02
3.959878340000000208e+03 0.000000000000000000e+00
3.960386140000000069e+03 0.000000000000000000e+00
3.960854940000000170e+03 0.000000000000000000e+00
3.961362740000000031e+03 0.000000000000000000e+00
3.961870539999999892e+03 0.000000000000000000e+00
3.962378340000000208e+03 1.098000000000000018e-02
3.962886140000000069e+03 1.098000000000000018e-02
3.963354940000000170e+03 0.000000000000000000e+00
3.963862740000000031e+03 2.217999999999999833e-02
3.964370539999999892e+03 2.197999999999999954e-02
3.964448640000000069e+03 7.289999999999999605e-03
3.964565840000000208e+03 3.660000000000000059e-03
3.964683039999999892e+03 9.150000000000000147e-03
3.964761140000000069e+03 1.828000000000000111e-02
3.964878340000000208e+03 9.159999999999999740e-03
3.964956439999999930e+03 3.650000000000000033e-03
3.965073640000000069e+03 3.660000000000000059e-03
3.965190840000000208e+03 9.119999999999999635e-03
3.965268939999999930e+03 1.463000000000000064e-02
3.965386140000000069e+03 1.464999999999999983e-02
3.965464339999999993e+03 9.119999999999999635e-03
3.965581439999999930e+03 1.641000000000000097e-02
3.965659639999999854e+03 1.649000000000000118e-02
3.965776739999999791e+03 1.277999999999999969e-02
3.965854940000000170e+03 1.461999999999999932e-02
3.965972139999999854e+03 2.015000000000000124e-02
3.966050240000000031e+03 1.463000000000000064e-02
3.966167440000000170e+03 9.129999999999999227e-03
3.966284639999999854e+03 1.094000000000000007e-02
3.966362740000000031e+03 9.119999999999999635e-03
3.966479940000000170e+03 5.479999999999999628e-03
3.966558039999999892e+03 2.009999999999999981e-02
3.966675240000000031e+03 2.747000000000000136e-02
3.966753340000000208e+03 3.482999999999999985e-02
3.966870539999999892e+03 2.562000000000000041e-02
3.966987740000000031e+03 4.023000000000000187e-02
3.967065840000000208e+03 2.378999999999999865e-02
3.967183039999999892e+03 4.207000000000000323e-02
3.967261140000000069e+03 3.470999999999999780e-02
3.967378340000000208e+03 4.021000000000000268e-02
3.967495539999999892e+03 5.840000000000000052e-02
3.967573640000000069e+03 5.304999999999999993e-02
3.967651739999999791e+03 3.470000000000000168e-02
3.967768939999999930e+03 4.218000000000000221e-02
3.967886140000000069e+03 7.488999999999999824e-02
3.967964339999999993e+03 6.582000000000000350e-02
3.968081439999999930e+03 8.787000000000000366e-02
3.968159639999999854e+03 7.154000000000000636e-02
3.968276739999999791e+03 1.332800000000000096e-01
3.968354940000000170e+03 1.173600000000000060e-01
3.968472139999999854e+03 1.591799999999999882e-01
3.968589339999999993e+03 1.971400000000000097e-01
3.968667440000000170e+03 1.919800000000000118e-01
3.968784639999999854e+03 2.231400000000000050e-01
3.968862740000000031e+03 2.727800000000000225e-01
3.968979940000000170e+03 3.201999999999999846e-01
3.969058039999999892e+03 4.394600000000000173e-01
3.969175240000000031e+03 4.933199999999999807e-01
3.969292440000000170e+03 6.080299999999999594e-01
3.969370539999999892e+03 6.324499999999999567e-01
3.969448640000000069e+03 7.943200000000000260e-01
3.969565840000000208e+03 8.041000000000000369e-01
3.969683039999999892e+03 9.082700000000000218e-01
3.969761140000000069e+03 9.868299999999999850e-01
3.969878340000000208e+03 9.289500000000000535e-01
3.969956439999999930e+03 9.943600000000000216e-01
3.970073640000000069e+03 9.867799999999999905e-01
3.970151739999999791e+03 1.000000000000000000e+00
3.970268939999999930e+03 9.167499999999999538e-01
3.970386140000000069e+03 8.759700000000000264e-01
3.970464339999999993e+03 7.774400000000000199e-01
3.970581439999999930e+03 7.968899999999999872e-01
3.970659639999999854e+03 7.018499999999999739e-01
3.970776739999999791e+03 6.609899999999999665e-01
3.970854940000000170e+03 6.435499999999999554e-01
3.970972139999999854e+03 5.684799999999999853e-01
3.971089239999999791e+03 5.910600000000000298e-01
3.971167440000000170e+03 6.607699999999999685e-01
3.971284639999999854e+03 6.312600000000000433e-01
3.971362740000000031e+03 6.955900000000000416e-01
3.971479940000000170e+03 6.922599999999999865e-01
3.971558039999999892e+03 7.526399999999999757e-01
3.971675240000000031e+03 6.796999999999999709e-01
3.971753340000000208e+03 7.122699999999999587e-01
3.971870539999999892e+03 8.064599999999999547e-01
3.971948640000000069e+03 6.885700000000000154e-01
3.972065840000000208e+03 7.072599999999999998e-01
3.972183039999999892e+03 6.220799999999999663e-01
3.972261140000000069e+03 6.083899999999999864e-01
3.972378340000000208e+03 5.311900000000000510e-01
3.972456439999999930e+03 5.019700000000000273e-01
3.972573640000000069e+03 4.700799999999999979e-01
3.972651739999999791e+03 4.049900000000000166e-01
3.972768939999999930e+03 3.822099999999999942e-01
3.972886140000000069e+03 3.923300000000000121e-01
3.972964339999999993e+03 3.390000000000000235e-01
3.973081439999999930e+03 2.926199999999999912e-01
3.973159639999999854e+03 3.267999999999999794e-01
3.973276839999999993e+03 2.687100000000000044e-01
3.973354940000000170e+03 2.819099999999999939e-01
3.973472139999999854e+03 2.240199999999999969e-01
3.973589239999999791e+03 2.102400000000000102e-01
3.973667440000000170e+03 1.976700000000000124e-01
3.973784639999999854e+03 2.030399999999999983e-01
3.973862740000000031e+03 2.139099999999999890e-01
3.973979940000000170e+03 1.916400000000000048e-01
3.974058039999999892e+03 1.777700000000000113e-01
3.974175240000000031e+03 1.915800000000000003e-01
3.974292440000000170e+03 1.608999999999999875e-01
3.974370539999999892e+03 1.389100000000000057e-01
3.974487740000000031e+03 1.388199999999999990e-01
3.974565840000000208e+03 1.663100000000000134e-01
3.974683039999999892e+03 1.298499999999999932e-01
3.974761140000000069e+03 1.130099999999999993e-01
3.974878340000000208e+03 1.459499999999999964e-01
3.974956439999999930e+03 1.243500000000000022e-01
3.975073640000000069e+03 1.006500000000000034e-01
3.975151739999999791e+03 1.225200000000000039e-01
3.975268939999999930e+03 1.020299999999999957e-01
3.975386140000000069e+03 1.150700000000000056e-01
3.975464239999999791e+03 1.095399999999999985e-01
3.975581439999999930e+03 9.699000000000000676e-02
3.975659639999999854e+03 1.058499999999999996e-01
3.975776839999999993e+03 1.172099999999999947e-01
3.975854940000000170e+03 8.013000000000000678e-02
3.975972139999999854e+03 1.005500000000000005e-01
3.976050240000000031e+03 9.836999999999999911e-02
3.976167440000000170e+03 8.938999999999999724e-02
3.976284639999999854e+03 9.299999999999999933e-02
3.976362740000000031e+03 9.686999999999999778e-02
3.976479940000000170e+03 9.472999999999999476e-02
3.976558039999999892e+03 8.959000000000000297e-02
3.976675240000000031e+03 7.678999999999999715e-02
3.976753340000000208e+03 1.098200000000000010e-01
3.976870539999999892e+03 9.682000000000000328e-02
3.976987740000000031e+03 1.022300000000000014e-01
3.977065840000000208e+03 6.930000000000000049e-02
3.977183039999999892e+03 1.023899999999999949e-01
3.977261140000000069e+03 8.401999999999999746e-02
3.977378340000000208e+03 7.500999999999999335e-02
3.977456439999999930e+03 7.681000000000000327e-02
3.977573640000000069e+03 1.023700000000000027e-01
3.977651839999999993e+03 6.743999999999999995e-02
3.977768939999999930e+03 6.916999999999999538e-02
3.977886140000000069e+03 7.294000000000000483e-02
3.977964239999999791e+03 7.492999999999999661e-02
3.978081439999999930e+03 4.198999999999999955e-02
3.978159639999999854e+03 7.882000000000000117e-02
3.978276839999999993e+03 5.299999999999999850e-02
3.978354940000000170e+03 8.043999999999999762e-02
3.978472139999999854e+03 6.747999999999999832e-02
3.978589239999999791e+03 6.947000000000000397e-02
3.978667440000000170e+03 3.837000000000000133e-02
3.978784639999999854e+03 6.011999999999999983e-02
3.978862740000000031e+03 4.560999999999999777e-02
3.978979940000000170e+03 6.944000000000000172e-02
3.979058039999999892e+03 5.104999999999999816e-02
3.979175240000000031e+03 5.659999999999999754e-02
3.979253340000000208e+03 2.735999999999999890e-02
3.979370539999999892e+03 3.645999999999999935e-02
3.979487740000000031e+03 4.392999999999999683e-02
3.979565840000000208e+03 4.003999999999999920e-02
3.979683039999999892e+03 2.922999999999999904e-02
3.979761140000000069e+03 6.393000000000000071e-02
3.979878340000000208e+03 4.923000000000000292e-02
3.979956439999999930e+03 4.735000000000000320e-02
3.980073640000000069e+03 4.377000000000000335e-02
3.980151839999999993e+03 4.191000000000000281e-02
3.980268939999999930e+03 6.575000000000000289e-02
3.980386140000000069e+03 4.938000000000000028e-02
3.980464239999999791e+03 4.385000000000000009e-02
3.980581439999999930e+03 4.365999999999999742e-02
3.980659639999999854e+03 4.370000000000000273e-02
3.980776839999999993e+03 3.107999999999999999e-02
3.980854940000000170e+03 4.744000000000000300e-02
3.980972139999999854e+03 2.008000000000000063e-02
3.981089339999999993e+03 2.561000000000000082e-02
3.981167440000000170e+03 4.925000000000000211e-02
3.981284639999999854e+03 3.647000000000000242e-02
3.981362740000000031e+03 2.914999999999999883e-02
3.981479940000000170e+03 4.009000000000000064e-02
3.981558039999999892e+03 3.465000000000000024e-02
3.981675240000000031e+03 2.734999999999999931e-02
3.981753340000000208e+03 3.102999999999999856e-02
3.981870539999999892e+03 4.760000000000000342e-02
3.981987740000000031e+03 3.280999999999999889e-02
3.982065840000000208e+03 4.735999999999999932e-02
3.982183039999999892e+03 2.374000000000000069e-02
3.982261140000000069e+03 3.638000000000000261e-02
3.982378340000000208e+03 2.913999999999999924e-02
3.982456439999999930e+03 3.454000000000000126e-02
3.982573640000000069e+03 3.115000000000000061e-02
3.982651839999999993e+03 3.821999999999999703e-02
3.982768939999999930e+03 3.461999999999999800e-02
3.982886140000000069e+03 2.553000000000000061e-02
3.982964239999999791e+03 4.198000000000000342e-02
3.983081439999999930e+03 4.184000000000000219e-02
3.983159639999999854e+03 3.994999999999999940e-02
3.983276739999999791e+03 4.376000000000000029e-02
3.983354940000000170e+03 3.100999999999999937e-02
3.983472139999999854e+03 2.911000000000000046e-02
3.983589339999999993e+03 3.649999999999999772e-02
3.983667440000000170e+03 4.193000000000000199e-02
3.983784639999999854e+03 3.996000000000000246e-02
3.983862740000000031e+03 3.461000000000000187e-02
3.983979940000000170e+03 4.560000000000000164e-02
3.984058039999999892e+03 2.721000000000000155e-02
3.984175240000000031e+03 4.016000000000000125e-02
3.984292440000000170e+03 5.097000000000000142e-02
3.984370539999999892e+03 3.644000000000000017e-02
3.984370539999999892e+03 4.009000000000000064e-02
3.984878340000000208e+03 3.457999999999999963e-02
3.985386140000000069e+03 6.013999999999999901e-02
3.985854940000000170e+03 3.994000000000000328e-02
3.986362740000000031e+03 6.574000000000000676e-02
3.986870539999999892e+03 5.836000000000000215e-02
3.987378340000000208e+03 9.651999999999999469e-02
3.987886140000000069e+03 5.283000000000000196e-02
3.988354940000000170e+03 7.821000000000000174e-02
3.988862740000000031e+03 8.344999999999999640e-02
3.989370539999999892e+03 1.082700000000000051e-01
3.989878340000000208e+03 9.436999999999999555e-02
3.990386140000000069e+03 1.015800000000000036e-01
3.990854940000000170e+03 1.141500000000000015e-01
3.991362740000000031e+03 1.370899999999999896e-01
3.991870539999999892e+03 1.464699999999999891e-01
3.992378340000000208e+03 1.412400000000000044e-01
3.992886140000000069e+03 1.489600000000000091e-01
3.993354940000000170e+03 1.525900000000000034e-01
3.993862740000000031e+03 1.320999999999999952e-01
3.994370539999999892e+03 1.078400000000000053e-01
3.994878340000000208e+03 1.251099999999999990e-01
3.995386140000000069e+03 1.206099999999999950e-01
3.995893939999999930e+03 1.163899999999999935e-01
3.996362740000000031e+03 1.546299999999999897e-01
3.996870539999999892e+03 1.527499999999999969e-01
3.997378340000000208e+03 1.639599999999999946e-01
3.997886140000000069e+03 1.340800000000000047e-01
3.998354940000000170e+03 1.520799999999999930e-01
3.998862740000000031e+03 1.788599999999999912e-01
3.999370539999999892e+03 1.448099999999999943e-01
3.999878340000000208e+03 1.574899999999999911e-01
nan nan
nan nan
nan nan
nan nan
nan nan
nan nan
nan nan
nan nan
nan nan
nan nan
nan nan
nan nan
nan nan
nan nan
nan nan
nan nan
nan nan
nan nan
nan nan
nan nan
nan nan
nan nan
nan nan
nan nan
nan nan
nan nan
nan nan
nan nan
nan nan
nan nan
nan nan
nan nan
nan nan
nan nan
nan nan
nan nan
nan nan
nan nan
nan nan
nan nan
nan nan
nan nan
nan nan
nan nan
nan nan
nan nan
nan nan
nan nan
nan nan
nan nan
nan nan
nan nan
nan nan
nan nan
nan nan
nan nan
nan nan
nan nan
nan nan
nan nan
nan nan
nan nan
nan nan
nan nan
nan nan
nan nan
nan nan
nan nan
nan nan
nan nan
nan nan
nan nan
nan nan
nan nan
nan nan
nan nan
nan nan
nan nan
nan nan
nan nan
nan nan
nan nan
nan nan
nan nan
nan nan
nan nan
nan nan
nan nan
nan nan
nan nan
nan nan
nan nan
nan nan
nan nan
nan nan
nan nan
nan nan
nan nan
nan nan
nan nan
nan nan
nan nan
nan nan
nan nan
nan nan
nan nan
nan nan
nan nan
nan nan
nan nan
nan nan
nan nan
nan nan
nan nan
nan nan
nan nan
nan nan
nan nan
nan nan
nan nan
nan nan
nan nan
nan nan
nan nan
nan nan
nan nan
nan nan
nan nan
nan nan
nan nan
nan nan
nan nan
nan nan
nan nan
nan nan
nan nan
nan nan
nan nan
nan nan
nan nan
nan nan
nan nan
nan nan
nan nan
nan nan
nan nan
nan nan
nan nan
nan nan
nan nan
nan nan
nan nan
nan nan
nan nan
nan nan
nan nan
nan nan
nan nan
nan nan
nan nan
nan nan
nan nan
nan nan
nan nan
nan nan
nan nan
nan nan
nan nan
nan nan
nan nan
nan nan
nan nan
nan nan
nan nan
nan nan
nan nan
nan nan
nan nan
nan nan
nan nan
nan nan
nan nan
nan nan
nan nan
nan nan
nan nan
nan nan
nan nan
nan nan
nan nan
nan nan
nan nan
nan nan
nan nan
nan nan
nan nan
nan nan
nan nan
nan nan
nan nan
nan nan
nan nan
nan nan
nan nan
nan nan
nan nan
nan nan
nan nan
nan nan
nan nan
nan nan
nan nan
nan nan
nan nan
nan nan
nan nan
nan nan
nan nan
nan nan
nan nan
nan nan
nan nan
nan nan
nan nan
nan nan
nan nan
nan nan
nan nan
nan nan
nan nan
nan nan
nan nan
nan nan
nan nan
nan nan
nan nan
nan nan
nan nan
nan nan
nan nan
nan nan
nan nan
nan nan
nan nan
nan nan
nan nan
nan nan
nan nan
nan nan
nan nan
nan nan
nan nan
nan nan
nan nan
nan nan
nan nan
nan nan
nan nan
nan nan
nan nan
nan nan
nan nan
nan nan
nan nan
nan nan
nan nan
nan nan
nan nan
nan nan
nan nan
nan nan
nan nan
nan nan
nan nan
nan nan
nan nan
nan nan
nan nan
nan nan
nan nan
nan nan
nan nan
nan nan
nan nan
nan nan
nan nan
nan nan
nan nan
nan nan
nan nan
nan nan
nan nan
nan nan
nan nan
nan nan
nan nan
nan nan
nan nan
nan nan
nan nan
nan nan
nan nan
nan nan
nan nan
nan nan
nan nan
nan nan
nan nan
nan nan
nan nan
nan nan
nan nan
nan nan
nan nan
nan nan
nan nan
nan nan
nan nan
nan nan
nan nan
nan nan
nan nan
nan nan
nan nan
nan nan
nan nan
nan nan
nan nan
nan nan
nan nan
nan nan
nan nan
nan nan
nan nan
nan nan
nan nan
nan nan
nan nan
nan nan
nan nan
nan nan
nan nan
nan nan
nan nan
nan nan
nan nan
nan nan
nan nan
nan nan
nan nan
nan nan
nan nan
nan nan
nan nan
nan nan
nan nan
nan nan
nan nan
nan nan
nan nan
nan nan
nan nan
nan nan
nan nan
nan nan
nan nan
nan nan
nan nan
nan nan
nan nan
nan nan
nan nan
nan nan
nan nan
nan nan
nan nan
nan nan
nan nan
nan nan
nan nan
nan nan
nan nan
nan nan
nan nan
nan nan
nan nan
nan nan
nan nan
nan nan
nan nan
nan nan
nan nan
nan nan
nan nan
nan nan
nan nan
nan nan
nan nan
nan nan
nan nan
nan nan
nan nan
nan nan
nan nan
nan nan
nan nan
nan nan
nan nan
nan nan
nan nan
nan nan
nan nan
nan nan
nan nan
nan nan
nan nan
nan nan
nan nan
nan nan
nan nan
nan nan
nan nan
nan nan
nan nan
nan nan
nan nan
nan nan
nan nan
nan nan
nan nan
nan nan
nan nan
nan nan
nan nan
nan nan
nan nan
nan nan
nan nan
nan nan
nan nan
nan nan
nan nan
nan nan
nan nan
nan nan
nan nan
nan nan
nan nan
nan nan
nan nan
nan nan
nan nan
nan nan
nan nan
nan nan
nan nan
nan nan
nan nan
nan nan
nan nan
nan nan
nan nan
nan nan
nan nan
nan nan
nan nan
nan nan
nan nan
nan nan
nan nan
nan nan
nan nan
nan nan
nan nan
nan nan
nan nan
nan nan
nan nan
nan nan
nan nan
nan nan
nan nan
nan nan
nan nan
nan nan
nan nan
nan nan
nan nan
nan nan
nan nan
nan nan
nan nan
nan nan
nan nan
nan nan
nan nan
nan nan
nan nan
nan nan
nan nan
nan nan
nan nan
nan nan
nan nan
nan nan
nan nan
nan nan
nan nan
nan nan
nan nan
nan nan
nan nan
nan nan
nan nan
nan nan
nan nan
nan nan
nan nan
nan nan
nan nan
nan nan
nan nan
nan nan
nan nan
nan nan
nan nan
nan nan
nan nan
nan nan
nan nan
nan nan
nan nan
nan nan
nan nan
nan nan
nan nan
nan nan
nan nan
nan nan
nan nan
nan nan
nan nan
nan nan
nan nan
nan nan
nan nan
nan nan
nan nan
nan nan
nan nan
nan nan
nan nan
nan nan
nan nan
nan nan
nan nan
nan nan
nan nan
nan nan
nan nan
nan nan
nan nan
nan nan
nan nan
nan nan
nan nan
nan nan
nan nan
nan nan
nan nan
nan nan
nan nan
nan nan
nan nan
nan nan
nan nan
nan nan
nan nan
nan nan
nan nan
nan nan
nan nan
nan nan
nan nan
nan nan
nan nan
nan nan
nan nan
nan nan
nan nan
nan nan
nan nan
nan nan
nan nan
nan nan
nan nan
nan nan
nan nan
nan nan
nan nan
nan nan
nan nan
nan nan
nan nan
nan nan
nan nan
nan nan
nan nan
nan nan
nan nan
nan nan
nan nan
nan nan
nan nan
nan nan
nan nan
nan nan
nan nan
nan nan
nan nan
nan nan
nan nan
nan nan
nan nan
nan nan
nan nan
nan nan
nan nan
nan nan
nan nan
nan nan
nan nan
nan nan
nan nan
nan nan
nan nan
nan nan
nan nan
nan nan
nan nan
nan nan
nan nan
nan nan
nan nan
nan nan
nan nan
nan nan
nan nan
nan nan
nan nan
nan nan
nan nan
nan nan
nan nan
nan nan
nan nan
nan nan
nan nan
nan nan
nan nan
nan nan
nan nan
nan nan
nan nan
nan nan
nan nan
nan nan
nan nan
nan nan
nan nan
nan nan
nan nan
nan nan
nan nan
nan nan
nan nan
nan nan
nan nan
nan nan
nan nan
nan nan
nan nan
nan nan
nan nan
nan nan
nan nan
nan nan
nan nan
nan nan
nan nan
nan nan
nan nan
nan nan
nan nan
nan nan
nan nan
nan nan
nan nan
nan nan
nan nan
nan nan
nan nan
nan nan
nan nan
nan nan
nan nan
nan nan
nan nan
nan nan
nan nan
nan nan
nan nan
nan nan
nan nan
nan nan
nan nan
nan nan
nan nan
nan nan
nan nan
nan nan
nan nan
nan nan
nan nan
nan nan
nan nan
nan nan
nan nan
nan nan
nan nan
nan nan
nan nan
nan nan
nan nan
nan nan
nan nan
nan nan
nan nan
nan nan
nan nan
nan nan
nan nan
nan nan
nan nan
nan nan
nan nan
nan nan
nan nan
nan nan
nan nan
nan nan
nan nan
nan nan
nan nan
nan nan
nan nan
nan nan
