# Supplementary material for: Resonant inelastic X-ray scattering tools to count 5 f electrons of actinides and probe bond covalency
Source: Nat Commun. 2025 Feb 10;16:1221. doi: 10.1038/s41467-024-54574-7 (PMC11811144; doi:10.1038/s41467-024-54574-7)
Supplement: Supplementary file 3 — Source Data [file 41467_2024_54574_MOESM3_ESM.zip › Data_figures/Data_main_figures/Fig5/5d_Pu$^{/mathrm{IV}}_{(aq.)}$ $/mathrm{(5f^4)}$.txt]

# Ein | Intensity
3.966322999999999865e+03 6.830000000000000134e-03
3.966333380000000034e+03 6.850000000000000186e-03
3.966343750000000000e+03 6.859999999999999779e-03
3.966354130000000168e+03 6.879999999999999831e-03
3.966364509999999882e+03 6.899999999999999883e-03
3.966374890000000050e+03 6.910000000000000343e-03
3.966385260000000017e+03 6.930000000000000396e-03
3.966395640000000185e+03 6.939999999999999988e-03
3.966406019999999899e+03 6.960000000000000041e-03
3.966416400000000067e+03 6.980000000000000093e-03
3.966426770000000033e+03 6.989999999999999686e-03
3.966437150000000202e+03 7.009999999999999738e-03
3.966447529999999915e+03 7.020000000000000198e-03
3.966457910000000084e+03 7.040000000000000251e-03
3.966468280000000050e+03 7.060000000000000303e-03
3.966478660000000218e+03 7.069999999999999896e-03
3.966489039999999932e+03 7.089999999999999948e-03
3.966499420000000100e+03 7.110000000000000001e-03
3.966509790000000066e+03 7.119999999999999593e-03
3.966520169999999780e+03 7.139999999999999646e-03
3.966530549999999948e+03 7.150000000000000105e-03
3.966540919999999915e+03 7.170000000000000158e-03
3.966551300000000083e+03 7.190000000000000210e-03
3.966561679999999797e+03 7.199999999999999803e-03
3.966572059999999965e+03 7.219999999999999855e-03
3.966582429999999931e+03 7.230000000000000315e-03
3.966592810000000100e+03 7.250000000000000368e-03
3.966603189999999813e+03 7.270000000000000420e-03
3.966613569999999982e+03 7.280000000000000013e-03
3.966623939999999948e+03 7.309999999999999658e-03
3.966634320000000116e+03 7.369999999999999815e-03
3.966644699999999830e+03 7.420000000000000380e-03
3.966655079999999998e+03 7.510000000000000182e-03
3.966665449999999964e+03 7.599999999999999985e-03
3.966675830000000133e+03 7.689999999999999787e-03
3.966686209999999846e+03 7.779999999999999589e-03
3.966696590000000015e+03 7.870000000000000259e-03
3.966706959999999981e+03 7.969999999999999654e-03
3.966717340000000149e+03 8.059999999999999457e-03
3.966727719999999863e+03 8.149999999999999259e-03
3.966738100000000031e+03 8.240000000000000796e-03
3.966748469999999998e+03 8.330000000000000598e-03
3.966758850000000166e+03 8.420000000000000401e-03
3.966769229999999880e+03 8.519999999999999796e-03
3.966779599999999846e+03 8.619999999999999191e-03
3.966789980000000014e+03 8.720000000000000320e-03
3.966800360000000182e+03 8.819999999999999715e-03
3.966810739999999896e+03 8.920000000000000845e-03
3.966821109999999862e+03 9.039999999999999425e-03
3.966831490000000031e+03 9.209999999999999437e-03
3.966841870000000199e+03 9.379999999999999449e-03
3.966852249999999913e+03 9.570000000000000381e-03
3.966862619999999879e+03 9.749999999999999986e-03
3.966873000000000047e+03 9.929999999999999591e-03
3.966883380000000216e+03 1.012000000000000052e-02
3.966893759999999929e+03 1.030000000000000013e-02
3.966904129999999896e+03 1.048999999999999932e-02
3.966914510000000064e+03 1.067000000000000066e-02
3.966924889999999778e+03 1.085000000000000027e-02
3.966935269999999946e+03 1.103999999999999947e-02
3.966945639999999912e+03 1.122000000000000081e-02
3.966956020000000080e+03 1.141000000000000000e-02
3.966966399999999794e+03 1.158999999999999961e-02
3.966976770000000215e+03 1.176999999999999921e-02
3.966987149999999929e+03 1.196000000000000014e-02
3.966997530000000097e+03 1.213999999999999975e-02
3.967007909999999811e+03 1.233000000000000068e-02
3.967018279999999777e+03 1.251000000000000029e-02
3.967028659999999945e+03 1.268999999999999989e-02
3.967039040000000114e+03 1.288000000000000082e-02
3.967049419999999827e+03 1.306000000000000043e-02
3.967059789999999794e+03 1.324999999999999963e-02
3.967070169999999962e+03 1.342999999999999923e-02
3.967080550000000130e+03 1.361000000000000057e-02
3.967090929999999844e+03 1.379999999999999977e-02
3.967101299999999810e+03 1.397999999999999937e-02
3.967111679999999978e+03 1.416000000000000071e-02
3.967122060000000147e+03 1.434999999999999991e-02
3.967132439999999860e+03 1.452999999999999951e-02
3.967142809999999827e+03 1.472000000000000045e-02
3.967153189999999995e+03 1.491999999999999924e-02
3.967163570000000163e+03 1.511999999999999976e-02
3.967173940000000130e+03 1.532999999999999988e-02
3.967184319999999843e+03 1.553999999999999999e-02
3.967194700000000012e+03 1.575000000000000011e-02
3.967205080000000180e+03 1.595999999999999849e-02
3.967215450000000146e+03 1.617000000000000035e-02
3.967225829999999860e+03 1.637999999999999873e-02
3.967236210000000028e+03 1.658000000000000099e-02
3.967246590000000197e+03 1.678999999999999937e-02
3.967256960000000163e+03 1.703000000000000000e-02
3.967267339999999876e+03 1.721999999999999920e-02
3.967277720000000045e+03 1.709000000000000102e-02
3.967288100000000213e+03 1.699000000000000163e-02
3.967298470000000179e+03 1.678999999999999937e-02
3.967308849999999893e+03 1.653999999999999915e-02
3.967319230000000061e+03 1.633000000000000076e-02
3.967329609999999775e+03 1.617999999999999994e-02
3.967339980000000196e+03 1.602999999999999911e-02
3.967350359999999910e+03 1.592000000000000012e-02
3.967360740000000078e+03 1.582000000000000073e-02
3.967371119999999792e+03 1.574000000000000052e-02
3.967381490000000213e+03 1.575999999999999970e-02
3.967391869999999926e+03 1.568999999999999909e-02
3.967402250000000095e+03 1.594999999999999890e-02
3.967412620000000061e+03 1.633000000000000076e-02
3.967422999999999774e+03 1.654999999999999874e-02
3.967433379999999943e+03 1.671999999999999875e-02
3.967443760000000111e+03 1.685000000000000039e-02
3.967454130000000077e+03 1.689999999999999836e-02
3.967464509999999791e+03 1.694999999999999979e-02
3.967474889999999959e+03 1.701000000000000081e-02
3.967485270000000128e+03 1.712999999999999939e-02
3.967495640000000094e+03 1.731999999999999859e-02
3.967506019999999808e+03 1.780999999999999944e-02
3.967516399999999976e+03 1.864000000000000032e-02
3.967526780000000144e+03 1.958000000000000018e-02
3.967537150000000111e+03 2.052000000000000005e-02
3.967547529999999824e+03 2.154000000000000012e-02
3.967557909999999993e+03 2.258999999999999897e-02
3.967568290000000161e+03 2.363000000000000170e-02
3.967578660000000127e+03 2.467000000000000096e-02
3.967589039999999841e+03 2.571000000000000021e-02
3.967599420000000009e+03 2.674999999999999947e-02
3.967609789999999975e+03 2.750000000000000014e-02
3.967620170000000144e+03 2.826999999999999999e-02
3.967630549999999857e+03 2.901000000000000106e-02
3.967640930000000026e+03 2.961000000000000090e-02
3.967651299999999992e+03 3.036000000000000157e-02
3.967661680000000160e+03 3.109999999999999917e-02
3.967672059999999874e+03 3.185000000000000331e-02
3.967682440000000042e+03 3.259999999999999704e-02
3.967692810000000009e+03 3.334000000000000158e-02
3.967703190000000177e+03 3.409000000000000224e-02
3.967713569999999891e+03 3.484999999999999903e-02
3.967723950000000059e+03 3.581000000000000155e-02
3.967734320000000025e+03 3.658999999999999753e-02
3.967744700000000194e+03 3.685999999999999693e-02
3.967755079999999907e+03 3.701999999999999735e-02
3.967765460000000076e+03 3.715999999999999859e-02
3.967775830000000042e+03 3.728999999999999676e-02
3.967786210000000210e+03 3.742999999999999799e-02
3.967796589999999924e+03 3.756000000000000311e-02
3.967806959999999890e+03 3.769999999999999740e-02
3.967817340000000058e+03 3.762999999999999678e-02
3.967827720000000227e+03 3.737000000000000044e-02
3.967838099999999940e+03 3.719999999999999696e-02
3.967848469999999907e+03 3.667999999999999733e-02
3.967858850000000075e+03 3.620999999999999913e-02
3.967869229999999789e+03 3.602000000000000340e-02
3.967879609999999957e+03 3.588999999999999829e-02
3.967889979999999923e+03 3.574999999999999706e-02
3.967900360000000092e+03 3.561999999999999889e-02
3.967910739999999805e+03 3.547999999999999765e-02
3.967921119999999974e+03 3.540000000000000091e-02
3.967931489999999940e+03 3.531000000000000111e-02
3.967941870000000108e+03 3.556999999999999745e-02
3.967952249999999822e+03 3.638000000000000261e-02
3.967962629999999990e+03 3.728999999999999676e-02
3.967972999999999956e+03 3.869000000000000217e-02
3.967983380000000125e+03 4.021999999999999881e-02
3.967993759999999838e+03 4.175000000000000239e-02
3.968004140000000007e+03 4.327999999999999903e-02
3.968014509999999973e+03 4.478000000000000036e-02
3.968024890000000141e+03 4.624999999999999944e-02
3.968035269999999855e+03 4.771999999999999853e-02
3.968045639999999821e+03 4.832999999999999796e-02
3.968056019999999990e+03 4.891000000000000208e-02
3.968066400000000158e+03 4.947000000000000008e-02
3.968076779999999872e+03 4.930999999999999966e-02
3.968087149999999838e+03 4.929000000000000048e-02
3.968097530000000006e+03 4.913000000000000006e-02
3.968107910000000174e+03 4.884000000000000147e-02
3.968118289999999888e+03 4.855000000000000288e-02
3.968128659999999854e+03 4.825999999999999734e-02
3.968139040000000023e+03 4.889000000000000290e-02
3.968149420000000191e+03 5.077000000000000263e-02
3.968159799999999905e+03 5.265000000000000235e-02
3.968170169999999871e+03 5.460000000000000270e-02
3.968180550000000039e+03 5.655999999999999917e-02
3.968190930000000208e+03 5.827000000000000235e-02
3.968201309999999921e+03 6.035000000000000087e-02
3.968211679999999888e+03 6.248000000000000081e-02
3.968222060000000056e+03 6.449000000000000565e-02
3.968232440000000224e+03 6.650000000000000355e-02
3.968242810000000190e+03 6.722999999999999809e-02
3.968253189999999904e+03 6.776000000000000079e-02
3.968263570000000072e+03 6.826999999999999735e-02
3.968273949999999786e+03 6.875000000000000555e-02
3.968284320000000207e+03 6.926999999999999824e-02
3.968294699999999921e+03 6.983000000000000318e-02
3.968305080000000089e+03 6.990000000000000380e-02
3.968315459999999803e+03 7.005999999999999728e-02
3.968325830000000224e+03 7.025000000000000688e-02
3.968336209999999937e+03 7.029000000000000525e-02
3.968346590000000106e+03 7.037999999999999812e-02
3.968356969999999819e+03 7.047000000000000486e-02
3.968367339999999786e+03 7.055000000000000160e-02
3.968377719999999954e+03 7.062999999999999834e-02
3.968388100000000122e+03 7.072000000000000508e-02
3.968398479999999836e+03 7.080000000000000182e-02
3.968408849999999802e+03 7.134999999999999676e-02
3.968419229999999970e+03 7.216000000000000192e-02
3.968429610000000139e+03 7.308000000000000607e-02
3.968439980000000105e+03 7.492999999999999661e-02
3.968450359999999819e+03 7.681999999999999940e-02
3.968460739999999987e+03 7.875000000000000056e-02
3.968471120000000155e+03 8.078000000000000458e-02
3.968481490000000122e+03 8.280999999999999472e-02
3.968491869999999835e+03 8.483999999999999875e-02
3.968502250000000004e+03 8.686000000000000665e-02
3.968512630000000172e+03 8.891000000000000292e-02
3.968523000000000138e+03 9.088999999999999857e-02
3.968533379999999852e+03 9.289999999999999647e-02
3.968543760000000020e+03 9.543000000000000094e-02
3.968554140000000189e+03 9.797999999999999765e-02
3.968564510000000155e+03 1.010400000000000048e-01
3.968574889999999868e+03 1.042600000000000054e-01
3.968585270000000037e+03 1.074800000000000061e-01
3.968595650000000205e+03 1.106899999999999967e-01
3.968606020000000171e+03 1.139099999999999974e-01
3.968616399999999885e+03 1.171299999999999980e-01
3.968626780000000053e+03 1.203100000000000003e-01
3.968637160000000222e+03 1.226399999999999990e-01
3.968647530000000188e+03 1.250900000000000067e-01
3.968657909999999902e+03 1.274399999999999977e-01
3.968668290000000070e+03 1.288799999999999946e-01
3.968678660000000036e+03 1.305499999999999994e-01
3.968689040000000205e+03 1.322299999999999864e-01
3.968699419999999918e+03 1.339100000000000013e-01
3.968709800000000087e+03 1.355899999999999883e-01
3.968720170000000053e+03 1.372599999999999931e-01
3.968730550000000221e+03 1.389700000000000102e-01
3.968740929999999935e+03 1.414199999999999902e-01
3.968751310000000103e+03 1.439799999999999969e-01
3.968761680000000069e+03 1.471399999999999930e-01
3.968772059999999783e+03 1.515199999999999880e-01
3.968782439999999951e+03 1.565300000000000025e-01
3.968792820000000120e+03 1.615399999999999892e-01
3.968803190000000086e+03 1.665500000000000036e-01
3.968813569999999800e+03 1.715700000000000003e-01
3.968823949999999968e+03 1.765899999999999970e-01
3.968834330000000136e+03 1.817400000000000126e-01
3.968844700000000103e+03 1.870400000000000118e-01
3.968855079999999816e+03 1.923600000000000032e-01
3.968865459999999985e+03 1.980300000000000116e-01
3.968875829999999951e+03 2.031100000000000128e-01
3.968886210000000119e+03 2.076800000000000035e-01
3.968896589999999833e+03 2.119499999999999995e-01
3.968906970000000001e+03 2.157399999999999873e-01
3.968917339999999967e+03 2.195300000000000029e-01
3.968927720000000136e+03 2.233199999999999907e-01
3.968938099999999849e+03 2.271799999999999931e-01
3.968948480000000018e+03 2.310500000000000054e-01
3.968958849999999984e+03 2.349199999999999899e-01
3.968969230000000152e+03 2.387900000000000023e-01
3.968979609999999866e+03 2.419800000000000006e-01
3.968989990000000034e+03 2.458700000000000052e-01
3.969000360000000001e+03 2.500299999999999745e-01
3.969010740000000169e+03 2.545100000000000140e-01
3.969021119999999883e+03 2.589699999999999780e-01
3.969031500000000051e+03 2.635700000000000265e-01
3.969041870000000017e+03 2.684599999999999764e-01
3.969052250000000186e+03 2.733499999999999819e-01
3.969062629999999899e+03 2.794699999999999962e-01
3.969073010000000068e+03 2.856600000000000250e-01
3.969083380000000034e+03 2.918799999999999728e-01
3.969093760000000202e+03 2.978399999999999936e-01
3.969104139999999916e+03 3.048399999999999999e-01
3.969114509999999882e+03 3.131099999999999994e-01
3.969124890000000050e+03 3.214299999999999935e-01
3.969135270000000219e+03 3.296000000000000041e-01
3.969145649999999932e+03 3.378200000000000092e-01
3.969156019999999899e+03 3.455900000000000083e-01
3.969166400000000067e+03 3.526000000000000245e-01
3.969176779999999781e+03 3.596099999999999852e-01
3.969187159999999949e+03 3.666200000000000014e-01
3.969197529999999915e+03 3.736300000000000177e-01
3.969207910000000084e+03 3.804299999999999904e-01
3.969218289999999797e+03 3.871399999999999841e-01
3.969228669999999966e+03 3.938200000000000034e-01
3.969239039999999932e+03 3.995600000000000263e-01
3.969249420000000100e+03 4.054300000000000126e-01
3.969259799999999814e+03 4.109099999999999975e-01
3.969270179999999982e+03 4.163000000000000034e-01
3.969280549999999948e+03 4.217000000000000193e-01
3.969290930000000117e+03 4.270900000000000252e-01
3.969301309999999830e+03 4.324799999999999756e-01
3.969311679999999797e+03 4.378500000000000170e-01
3.969322059999999965e+03 4.431899999999999729e-01
3.969332440000000133e+03 4.486899999999999777e-01
3.969342819999999847e+03 4.557200000000000140e-01
3.969353189999999813e+03 4.638999999999999790e-01
3.969363569999999982e+03 4.765300000000000091e-01
3.969373950000000150e+03 4.895399999999999752e-01
3.969384329999999864e+03 5.031400000000000317e-01
3.969394699999999830e+03 5.168500000000000316e-01
3.969405079999999998e+03 5.305499999999999661e-01
3.969415460000000166e+03 5.442500000000000115e-01
3.969425839999999880e+03 5.579100000000000170e-01
3.969436209999999846e+03 5.715200000000000280e-01
3.969446590000000015e+03 5.854599999999999804e-01
3.969456970000000183e+03 5.966799999999999882e-01
3.969467349999999897e+03 6.051499999999999657e-01
3.969477719999999863e+03 6.133600000000000163e-01
3.969488100000000031e+03 6.209000000000000075e-01
3.969498480000000200e+03 6.284399999999999986e-01
3.969508850000000166e+03 6.359799999999999898e-01
3.969519229999999880e+03 6.435199999999999809e-01
3.969529610000000048e+03 6.510700000000000376e-01
3.969539990000000216e+03 6.586499999999999577e-01
3.969550360000000182e+03 6.666699999999999848e-01
3.969560739999999896e+03 6.762599999999999723e-01
3.969571120000000064e+03 6.865700000000000136e-01
3.969581499999999778e+03 6.968299999999999494e-01
3.969591870000000199e+03 7.071699999999999653e-01
3.969602249999999913e+03 7.172600000000000087e-01
3.969612630000000081e+03 7.272800000000000376e-01
3.969623009999999795e+03 7.372999999999999554e-01
3.969633380000000216e+03 7.473199999999999843e-01
3.969643759999999929e+03 7.573400000000000132e-01
3.969654140000000098e+03 7.664900000000000047e-01
3.969664519999999811e+03 7.749300000000000077e-01
3.969674889999999778e+03 7.810599999999999765e-01
3.969685269999999946e+03 7.847800000000000331e-01
3.969695650000000114e+03 7.886100000000000332e-01
3.969706029999999828e+03 7.930099999999999927e-01
3.969716399999999794e+03 7.976499999999999702e-01
3.969726779999999962e+03 8.022899999999999476e-01
3.969737160000000131e+03 8.069300000000000361e-01
3.969747530000000097e+03 8.115700000000000136e-01
3.969757909999999811e+03 8.174900000000000500e-01
3.969768289999999979e+03 8.234399999999999498e-01
3.969778670000000147e+03 8.316000000000000059e-01
3.969789040000000114e+03 8.411600000000000188e-01
3.969799419999999827e+03 8.514199999999999546e-01
3.969809799999999996e+03 8.633399999999999963e-01
3.969820180000000164e+03 8.752699999999999925e-01
3.969830550000000130e+03 8.870500000000000052e-01
3.969840929999999844e+03 8.987600000000000033e-01
3.969851310000000012e+03 9.102900000000000436e-01
3.969861690000000181e+03 9.215900000000000203e-01
3.969872060000000147e+03 9.328800000000000425e-01
3.969882439999999860e+03 9.436999999999999833e-01
3.969892820000000029e+03 9.539699999999999847e-01
3.969903200000000197e+03 9.624000000000000332e-01
3.969913570000000163e+03 9.657900000000000373e-01
3.969923949999999877e+03 9.681100000000000261e-01
3.969934330000000045e+03 9.698999999999999844e-01
3.969944700000000012e+03 9.715099999999999847e-01
3.969955080000000180e+03 9.726200000000000401e-01
3.969965459999999894e+03 9.736399999999999499e-01
3.969975840000000062e+03 9.738200000000000189e-01
3.969986210000000028e+03 9.730199999999999960e-01
3.969996590000000197e+03 9.722199999999999731e-01
3.970006969999999910e+03 9.716900000000000537e-01
3.970017350000000079e+03 9.726399999999999491e-01
3.970027720000000045e+03 9.741499999999999604e-01
3.970038100000000213e+03 9.760100000000000442e-01
3.970048479999999927e+03 9.785700000000000509e-01
3.970058860000000095e+03 9.813399999999999901e-01
3.970069230000000061e+03 9.841299999999999493e-01
3.970079609999999775e+03 9.867700000000000360e-01
3.970089989999999943e+03 9.893899999999999917e-01
3.970100370000000112e+03 9.920099999999999474e-01
3.970110740000000078e+03 9.947799999999999976e-01
3.970121119999999792e+03 9.971799999999999553e-01
3.970131499999999960e+03 9.993600000000000261e-01
3.970141869999999926e+03 1.000000000000000000e+00
3.970152250000000095e+03 9.971600000000000463e-01
3.970162629999999808e+03 9.941799999999999526e-01
3.970173009999999977e+03 9.896200000000000552e-01
3.970183379999999943e+03 9.818700000000000205e-01
3.970193760000000111e+03 9.741100000000000314e-01
3.970204139999999825e+03 9.663500000000000423e-01
3.970214519999999993e+03 9.585900000000000531e-01
3.970224889999999959e+03 9.508400000000000185e-01
3.970235270000000128e+03 9.430699999999999639e-01
3.970245649999999841e+03 9.337999999999999634e-01
3.970256030000000010e+03 9.257900000000000018e-01
3.970266399999999976e+03 9.171300000000000008e-01
3.970276780000000144e+03 9.119500000000000384e-01
3.970287159999999858e+03 9.080399999999999583e-01
3.970297540000000026e+03 9.041299999999999892e-01
3.970307909999999993e+03 9.002099999999999547e-01
3.970318290000000161e+03 8.962900000000000311e-01
3.970328669999999875e+03 8.923699999999999966e-01
3.970339050000000043e+03 8.884699999999999820e-01
3.970349420000000009e+03 8.846899999999999764e-01
3.970359800000000178e+03 8.801400000000000334e-01
3.970370179999999891e+03 8.763300000000000534e-01
3.970380549999999857e+03 8.690799999999999637e-01
3.970390930000000026e+03 8.615099999999999980e-01
3.970401310000000194e+03 8.541699999999999848e-01
3.970411689999999908e+03 8.468999999999999861e-01
3.970422059999999874e+03 8.396299999999999875e-01
3.970432440000000042e+03 8.323599999999999888e-01
3.970442820000000211e+03 8.250899999999999901e-01
3.970453199999999924e+03 8.178199999999999914e-01
3.970463569999999891e+03 8.105299999999999727e-01
3.970473950000000059e+03 8.051300000000000123e-01
3.970484330000000227e+03 8.019899999999999807e-01
3.970494709999999941e+03 7.988399999999999945e-01
3.970505079999999907e+03 7.940199999999999481e-01
3.970515460000000076e+03 7.892700000000000271e-01
3.970525839999999789e+03 7.845199999999999951e-01
3.970536219999999958e+03 7.797699999999999632e-01
3.970546589999999924e+03 7.750200000000000422e-01
3.970556970000000092e+03 7.702700000000000102e-01
3.970567349999999806e+03 7.655199999999999783e-01
3.970577720000000227e+03 7.603999999999999648e-01
3.970588099999999940e+03 7.546399999999999775e-01
3.970598480000000109e+03 7.492499999999999716e-01
3.970608859999999822e+03 7.448900000000000521e-01
3.970619229999999789e+03 7.396599999999999842e-01
3.970629609999999957e+03 7.344199999999999617e-01
3.970639990000000125e+03 7.290900000000000158e-01
3.970650369999999839e+03 7.237400000000000500e-01
3.970660739999999805e+03 7.184000000000000385e-01
3.970671119999999974e+03 7.111399999999999944e-01
3.970681500000000142e+03 7.019699999999999829e-01
3.970691879999999855e+03 6.926900000000000279e-01
3.970702249999999822e+03 6.827900000000000080e-01
3.970712629999999990e+03 6.744700000000000140e-01
3.970723010000000158e+03 6.680000000000000382e-01
3.970733389999999872e+03 6.618300000000000294e-01
3.970743759999999838e+03 6.562500000000000000e-01
3.970754140000000007e+03 6.506800000000000361e-01
3.970764520000000175e+03 6.451000000000000068e-01
3.970774890000000141e+03 6.429500000000000215e-01
3.970785269999999855e+03 6.410500000000000087e-01
3.970795650000000023e+03 6.401999999999999913e-01
3.970806030000000192e+03 6.402499999999999858e-01
3.970816400000000158e+03 6.397399999999999753e-01
3.970826779999999872e+03 6.387100000000000000e-01
3.970837160000000040e+03 6.361200000000000188e-01
3.970847540000000208e+03 6.321299999999999697e-01
3.970857910000000174e+03 6.281299999999999661e-01
3.970868289999999888e+03 6.227500000000000258e-01
3.970878670000000056e+03 6.150799999999999601e-01
3.970889050000000225e+03 6.074100000000000055e-01
3.970899420000000191e+03 5.970800000000000551e-01
3.970909799999999905e+03 5.866900000000000448e-01
3.970920180000000073e+03 5.762199999999999545e-01
3.970930559999999787e+03 5.656499999999999861e-01
3.970940930000000208e+03 5.562200000000000477e-01
3.970951309999999921e+03 5.476600000000000357e-01
3.970961690000000090e+03 5.394200000000000106e-01
3.970972069999999803e+03 5.343700000000000117e-01
3.970982440000000224e+03 5.299500000000000322e-01
3.970992819999999938e+03 5.268699999999999495e-01
3.971003200000000106e+03 5.257300000000000306e-01
3.971013570000000072e+03 5.245900000000000007e-01
3.971023949999999786e+03 5.234600000000000364e-01
3.971034329999999954e+03 5.223499999999999810e-01
3.971044710000000123e+03 5.212400000000000366e-01
3.971055080000000089e+03 5.209599999999999786e-01
3.971065459999999803e+03 5.200799999999999867e-01
3.971075839999999971e+03 5.184699999999999864e-01
3.971086220000000139e+03 5.169000000000000261e-01
3.971096590000000106e+03 5.164400000000000102e-01
3.971106969999999819e+03 5.161999999999999922e-01
3.971117349999999988e+03 5.159599999999999742e-01
3.971127730000000156e+03 5.157100000000000017e-01
3.971138100000000122e+03 5.154699999999999838e-01
3.971148479999999836e+03 5.152700000000000058e-01
3.971158860000000004e+03 5.150500000000000078e-01
3.971169240000000173e+03 5.161999999999999922e-01
3.971179610000000139e+03 5.205199999999999827e-01
3.971189989999999852e+03 5.241799999999999793e-01
3.971200370000000021e+03 5.268399999999999750e-01
3.971210739999999987e+03 5.295699999999999852e-01
3.971221120000000155e+03 5.322999999999999954e-01
3.971231499999999869e+03 5.350300000000000056e-01
3.971241880000000037e+03 5.377699999999999703e-01
3.971252250000000004e+03 5.404999999999999805e-01
3.971262630000000172e+03 5.432500000000000107e-01
3.971273009999999886e+03 5.454700000000000104e-01
3.971283390000000054e+03 5.477699999999999791e-01
3.971293760000000020e+03 5.506499999999999728e-01
3.971304140000000189e+03 5.490399999999999725e-01
3.971314519999999902e+03 5.473999999999999977e-01
3.971324900000000071e+03 5.457499999999999574e-01
3.971335270000000037e+03 5.440899999999999626e-01
3.971345650000000205e+03 5.424299999999999677e-01
3.971356029999999919e+03 5.407699999999999729e-01
3.971366410000000087e+03 5.392599999999999616e-01
3.971376780000000053e+03 5.378199999999999648e-01
3.971387160000000222e+03 5.367399999999999949e-01
3.971397539999999935e+03 5.390300000000000091e-01
3.971407909999999902e+03 5.449300000000000255e-01
3.971418290000000070e+03 5.505100000000000549e-01
3.971428669999999784e+03 5.568199999999999816e-01
3.971439049999999952e+03 5.637999999999999678e-01
3.971449419999999918e+03 5.708100000000000396e-01
3.971459800000000087e+03 5.778100000000000458e-01
3.971470179999999800e+03 5.847599999999999465e-01
3.971480559999999969e+03 5.916799999999999837e-01
3.971490929999999935e+03 5.962199999999999722e-01
3.971501310000000103e+03 5.990600000000000369e-01
3.971511689999999817e+03 6.010600000000000387e-01
3.971522069999999985e+03 6.027200000000000335e-01
3.971532439999999951e+03 6.036299999999999999e-01
3.971542820000000120e+03 6.040799999999999503e-01
3.971553199999999833e+03 6.045399999999999663e-01
3.971563580000000002e+03 6.049999999999999822e-01
3.971573949999999968e+03 6.054599999999999982e-01
3.971584330000000136e+03 6.059799999999999631e-01
3.971594709999999850e+03 6.103600000000000136e-01
3.971605090000000018e+03 6.148799999999999821e-01
3.971615459999999985e+03 6.208900000000000530e-01
3.971625840000000153e+03 6.274199999999999777e-01
3.971636219999999867e+03 6.332600000000000451e-01
3.971646589999999833e+03 6.386300000000000310e-01
3.971656970000000001e+03 6.439500000000000224e-01
3.971667350000000170e+03 6.491200000000000303e-01
3.971677729999999883e+03 6.542700000000000182e-01
3.971688099999999849e+03 6.592000000000000082e-01
3.971698480000000018e+03 6.638500000000000512e-01
3.971708860000000186e+03 6.684200000000000141e-01
3.971719239999999900e+03 6.724799999999999667e-01
3.971729609999999866e+03 6.764999999999999902e-01
3.971739990000000034e+03 6.808899999999999952e-01
3.971750370000000203e+03 6.858899999999999997e-01
3.971760749999999916e+03 6.911899999999999711e-01
3.971771119999999883e+03 6.975799999999999779e-01
3.971781500000000051e+03 7.040300000000000447e-01
3.971791880000000219e+03 7.101100000000000190e-01
3.971802259999999933e+03 7.161399999999999988e-01
3.971812629999999899e+03 7.220199999999999951e-01
3.971823010000000068e+03 7.277400000000000535e-01
3.971833389999999781e+03 7.334600000000000009e-01
3.971843760000000202e+03 7.389200000000000212e-01
3.971854139999999916e+03 7.440299999999999692e-01
3.971864520000000084e+03 7.491100000000000536e-01
3.971874899999999798e+03 7.536599999999999966e-01
3.971885270000000219e+03 7.571799999999999642e-01
3.971895649999999932e+03 7.599000000000000199e-01
3.971906030000000101e+03 7.626100000000000101e-01
3.971916409999999814e+03 7.639399999999999524e-01
3.971926779999999781e+03 7.651799999999999713e-01
3.971937159999999949e+03 7.664100000000000357e-01
3.971947540000000117e+03 7.680099999999999705e-01
3.971957919999999831e+03 7.694800000000000528e-01
3.971968289999999797e+03 7.701299999999999812e-01
3.971978669999999966e+03 7.692400000000000349e-01
3.971989050000000134e+03 7.693699999999999983e-01
3.971999429999999847e+03 7.682600000000000540e-01
3.972009799999999814e+03 7.674900000000000055e-01
3.972020179999999982e+03 7.674699999999999855e-01
3.972030560000000150e+03 7.674400000000000110e-01
3.972040930000000117e+03 7.674199999999999910e-01
3.972051309999999830e+03 7.673999999999999710e-01
3.972061689999999999e+03 7.674100000000000366e-01
3.972072070000000167e+03 7.675899999999999945e-01
3.972082440000000133e+03 7.682200000000000140e-01
3.972092819999999847e+03 7.687300000000000244e-01
3.972103200000000015e+03 7.703999999999999737e-01
3.972113580000000184e+03 7.709399999999999586e-01
3.972123950000000150e+03 7.712999999999999856e-01
3.972134329999999864e+03 7.716699999999999671e-01
3.972144710000000032e+03 7.720599999999999685e-01
3.972155090000000200e+03 7.724400000000000155e-01
3.972165460000000166e+03 7.728300000000000169e-01
3.972175839999999880e+03 7.731500000000000039e-01
3.972186220000000048e+03 7.718599999999999905e-01
3.972196600000000217e+03 7.696899999999999853e-01
3.972206970000000183e+03 7.639299999999999979e-01
3.972217349999999897e+03 7.539400000000000546e-01
3.972227730000000065e+03 7.439700000000000202e-01
3.972238109999999779e+03 7.341800000000000548e-01
3.972248480000000200e+03 7.244500000000000384e-01
3.972258859999999913e+03 7.147099999999999564e-01
3.972269240000000082e+03 7.049800000000000511e-01
3.972279610000000048e+03 6.953099999999999836e-01
3.972289990000000216e+03 6.866299999999999626e-01
3.972300369999999930e+03 6.779399999999999871e-01
3.972310750000000098e+03 6.729600000000000026e-01
3.972321120000000064e+03 6.684700000000000086e-01
3.972331499999999778e+03 6.639199999999999546e-01
3.972341879999999946e+03 6.583599999999999453e-01
3.972352260000000115e+03 6.524600000000000399e-01
3.972362630000000081e+03 6.465300000000000491e-01
3.972373009999999795e+03 6.405100000000000238e-01
3.972383389999999963e+03 6.345399999999999929e-01
3.972393770000000131e+03 6.286199999999999566e-01
3.972404140000000098e+03 6.228799999999999892e-01
3.972414519999999811e+03 6.185100000000000042e-01
3.972424899999999980e+03 6.143999999999999462e-01
3.972435280000000148e+03 6.097200000000000397e-01
3.972445650000000114e+03 6.046399999999999553e-01
3.972456029999999828e+03 5.995899999999999563e-01
3.972466409999999996e+03 5.943599999999999994e-01
3.972476779999999962e+03 5.891100000000000225e-01
3.972487160000000131e+03 5.837799999999999656e-01
3.972497539999999844e+03 5.784599999999999742e-01
3.972507920000000013e+03 5.719100000000000295e-01
3.972518289999999979e+03 5.642500000000000293e-01
3.972528670000000147e+03 5.564999999999999947e-01
3.972539049999999861e+03 5.500300000000000189e-01
3.972549430000000029e+03 5.462099999999999733e-01
3.972559799999999996e+03 5.428800000000000292e-01
3.972570180000000164e+03 5.411500000000000199e-01
3.972580559999999878e+03 5.400700000000000500e-01
3.972590940000000046e+03 5.389899999999999691e-01
3.972601310000000012e+03 5.380099999999999882e-01
3.972611690000000181e+03 5.366400000000000059e-01
3.972622069999999894e+03 5.352400000000000491e-01
3.972632450000000063e+03 5.338100000000000067e-01
3.972642820000000029e+03 5.317800000000000304e-01
3.972653200000000197e+03 5.282599999999999518e-01
3.972663579999999911e+03 5.243600000000000483e-01
3.972673949999999877e+03 5.184299999999999464e-01
3.972684330000000045e+03 5.116000000000000547e-01
3.972694710000000214e+03 5.047800000000000065e-01
3.972705089999999927e+03 4.991700000000000026e-01
3.972715459999999894e+03 4.954600000000000115e-01
3.972725840000000062e+03 4.917599999999999749e-01
3.972736219999999776e+03 4.888799999999999812e-01
3.972746599999999944e+03 4.860400000000000276e-01
3.972756969999999910e+03 4.834600000000000009e-01
3.972767350000000079e+03 4.808700000000000196e-01
3.972777729999999792e+03 4.786699999999999844e-01
3.972788109999999961e+03 4.771699999999999831e-01
3.972798479999999927e+03 4.758200000000000207e-01
3.972808860000000095e+03 4.708800000000000208e-01
3.972819239999999809e+03 4.652800000000000269e-01
3.972829619999999977e+03 4.585500000000000131e-01
3.972839989999999943e+03 4.503900000000000126e-01
3.972850370000000112e+03 4.422300000000000120e-01
3.972860749999999825e+03 4.340700000000000114e-01
3.972871129999999994e+03 4.262199999999999878e-01
3.972881499999999960e+03 4.192699999999999760e-01
3.972891880000000128e+03 4.121699999999999808e-01
3.972902259999999842e+03 4.062999999999999945e-01
3.972912629999999808e+03 4.038100000000000023e-01
3.972923009999999977e+03 4.013399999999999745e-01
3.972933390000000145e+03 4.015500000000000180e-01
3.972943769999999859e+03 4.021100000000000230e-01
3.972954139999999825e+03 4.026799999999999824e-01
3.972964519999999993e+03 4.032399999999999873e-01
3.972974900000000162e+03 4.036600000000000188e-01
3.972985279999999875e+03 4.036899999999999933e-01
3.972995649999999841e+03 4.037200000000000233e-01
3.973006030000000010e+03 4.011000000000000121e-01
3.973016410000000178e+03 3.973499999999999810e-01
3.973026789999999892e+03 3.928400000000000225e-01
3.973037159999999858e+03 3.867499999999999827e-01
3.973047540000000026e+03 3.807300000000000129e-01
3.973057920000000195e+03 3.746999999999999775e-01
3.973068299999999908e+03 3.686300000000000132e-01
3.973078669999999875e+03 3.625700000000000034e-01
3.973089050000000043e+03 3.564999999999999836e-01
3.973099430000000211e+03 3.504300000000000193e-01
3.973109800000000178e+03 3.464800000000000102e-01
3.973120179999999891e+03 3.432000000000000051e-01
3.973130560000000060e+03 3.397499999999999964e-01
3.973140939999999773e+03 3.359900000000000109e-01
3.973151310000000194e+03 3.322200000000000153e-01
3.973161689999999908e+03 3.282300000000000217e-01
3.973172070000000076e+03 3.242099999999999982e-01
3.973182449999999790e+03 3.201800000000000201e-01
3.973192820000000211e+03 3.161599999999999966e-01
3.973203199999999924e+03 3.120899999999999785e-01
3.973213580000000093e+03 3.070499999999999896e-01
3.973223959999999806e+03 3.017299999999999982e-01
3.973234330000000227e+03 2.959300000000000264e-01
3.973244709999999941e+03 2.895800000000000041e-01
3.973255090000000109e+03 2.831600000000000228e-01
3.973265469999999823e+03 2.781699999999999728e-01
3.973275839999999789e+03 2.733200000000000074e-01
3.973286219999999958e+03 2.684799999999999964e-01
3.973296600000000126e+03 2.636299999999999755e-01
3.973306970000000092e+03 2.594799999999999884e-01
3.973317349999999806e+03 2.553500000000000214e-01
3.973327729999999974e+03 2.535399999999999876e-01
3.973338110000000142e+03 2.534000000000000141e-01
3.973348480000000109e+03 2.543300000000000005e-01
3.973358859999999822e+03 2.555899999999999839e-01
3.973369239999999991e+03 2.541700000000000070e-01
3.973379620000000159e+03 2.530200000000000227e-01
3.973389990000000125e+03 2.517599999999999838e-01
3.973400369999999839e+03 2.504199999999999759e-01
3.973410750000000007e+03 2.490499999999999936e-01
3.973421130000000176e+03 2.476599999999999913e-01
3.973431500000000142e+03 2.459000000000000075e-01
3.973441879999999855e+03 2.442499999999999949e-01
3.973452260000000024e+03 2.425799999999999901e-01
3.973462640000000192e+03 2.408599999999999908e-01
3.973473010000000158e+03 2.415200000000000125e-01
3.973483389999999872e+03 2.411399999999999932e-01
3.973493770000000040e+03 2.413399999999999990e-01
3.973504150000000209e+03 2.421500000000000041e-01
3.973514520000000175e+03 2.429800000000000015e-01
3.973524899999999889e+03 2.418700000000000017e-01
3.973535280000000057e+03 2.386800000000000033e-01
3.973545650000000023e+03 2.354799999999999949e-01
3.973556030000000192e+03 2.320099999999999940e-01
3.973566409999999905e+03 2.284799999999999887e-01
3.973576790000000074e+03 2.240600000000000092e-01
3.973587160000000040e+03 2.194399999999999962e-01
3.973597540000000208e+03 2.144699999999999940e-01
3.973607919999999922e+03 2.091099999999999903e-01
3.973618300000000090e+03 2.037400000000000044e-01
3.973628670000000056e+03 2.020000000000000129e-01
3.973639050000000225e+03 2.005500000000000060e-01
3.973649429999999938e+03 1.995699999999999974e-01
3.973659810000000107e+03 1.990099999999999925e-01
3.973670180000000073e+03 1.984400000000000053e-01
3.973680559999999787e+03 1.980300000000000116e-01
3.973690939999999955e+03 1.980000000000000093e-01
3.973701320000000123e+03 1.973999999999999921e-01
3.973711690000000090e+03 1.974200000000000121e-01
3.973722069999999803e+03 1.967099999999999960e-01
3.973732449999999972e+03 1.940199999999999980e-01
3.973742819999999938e+03 1.911799999999999888e-01
3.973753200000000106e+03 1.872800000000000020e-01
3.973763579999999820e+03 1.833500000000000130e-01
3.973773959999999988e+03 1.794199999999999962e-01
3.973784329999999954e+03 1.754699999999999871e-01
3.973794710000000123e+03 1.714499999999999913e-01
3.973805089999999836e+03 1.677899999999999947e-01
3.973815470000000005e+03 1.640399999999999914e-01
3.973825839999999971e+03 1.620699999999999918e-01
3.973836220000000139e+03 1.612899999999999889e-01
3.973846599999999853e+03 1.610499999999999987e-01
3.973856980000000021e+03 1.614299999999999902e-01
3.973867349999999988e+03 1.620199999999999974e-01
3.973877730000000156e+03 1.626299999999999968e-01
3.973888109999999870e+03 1.632399999999999962e-01
3.973898490000000038e+03 1.638499999999999956e-01
3.973908860000000004e+03 1.644799999999999873e-01
3.973919240000000173e+03 1.652399999999999980e-01
3.973929619999999886e+03 1.654400000000000037e-01
3.973939989999999852e+03 1.668900000000000106e-01
3.973950370000000021e+03 1.677200000000000080e-01
3.973960750000000189e+03 1.682200000000000084e-01
3.973971129999999903e+03 1.682599999999999929e-01
3.973981499999999869e+03 1.682899999999999952e-01
3.973991880000000037e+03 1.683300000000000074e-01
3.974002260000000206e+03 1.683600000000000096e-01
3.974012639999999919e+03 1.684900000000000009e-01
3.974023009999999886e+03 1.683000000000000052e-01
3.974033390000000054e+03 1.676900000000000057e-01
3.974043770000000222e+03 1.652700000000000002e-01
3.974054149999999936e+03 1.620399999999999896e-01
3.974064519999999902e+03 1.582699999999999940e-01
3.974074900000000071e+03 1.543799999999999895e-01
3.974085279999999784e+03 1.504900000000000126e-01
3.974095659999999953e+03 1.466300000000000103e-01
3.974106029999999919e+03 1.427799999999999903e-01
3.974116410000000087e+03 1.389600000000000002e-01
3.974126789999999801e+03 1.354899999999999993e-01
3.974137169999999969e+03 1.319400000000000017e-01
3.974147539999999935e+03 1.293999999999999873e-01
3.974157920000000104e+03 1.275499999999999967e-01
3.974168299999999817e+03 1.267699999999999938e-01
3.974178669999999784e+03 1.264800000000000091e-01
3.974189049999999952e+03 1.262199999999999989e-01
3.974199430000000120e+03 1.260499999999999954e-01
3.974209809999999834e+03 1.259099999999999941e-01
3.974220179999999800e+03 1.256500000000000117e-01
3.974230559999999969e+03 1.252900000000000125e-01
3.974240940000000137e+03 1.249200000000000033e-01
3.974251319999999851e+03 1.241499999999999965e-01
3.974261689999999817e+03 1.232899999999999968e-01
3.974272069999999985e+03 1.218999999999999945e-01
3.974282450000000154e+03 1.207700000000000023e-01
3.974292829999999867e+03 1.194400000000000045e-01
3.974303199999999833e+03 1.179299999999999932e-01
3.974313580000000002e+03 1.165000000000000063e-01
3.974323960000000170e+03 1.152600000000000013e-01
3.974334339999999884e+03 1.140300000000000064e-01
3.974344709999999850e+03 1.133200000000000041e-01
3.974355090000000018e+03 1.130000000000000032e-01
3.974365470000000187e+03 1.126700000000000063e-01
3.974375840000000153e+03 1.130499999999999977e-01
3.974386219999999867e+03 1.135599999999999943e-01
3.974396600000000035e+03 1.142900000000000027e-01
3.974406980000000203e+03 1.151699999999999946e-01
3.974417350000000170e+03 1.159700000000000036e-01
3.974427729999999883e+03 1.166699999999999959e-01
3.974438110000000052e+03 1.171800000000000064e-01
3.974448490000000220e+03 1.168000000000000010e-01
3.974458860000000186e+03 1.164199999999999957e-01
3.974469239999999900e+03 1.160500000000000004e-01
3.974479620000000068e+03 1.150400000000000034e-01
3.974489999999999782e+03 1.140199999999999964e-01
3.974500370000000203e+03 1.126500000000000001e-01
3.974510749999999916e+03 1.101400000000000018e-01
3.974521130000000085e+03 1.073599999999999971e-01
3.974531509999999798e+03 1.046300000000000008e-01
3.974541880000000219e+03 1.020100000000000035e-01
3.974552259999999933e+03 9.929999999999999938e-02
3.974562640000000101e+03 9.661999999999999755e-02
3.974573019999999815e+03 9.396000000000000185e-02
3.974583389999999781e+03 9.132999999999999452e-02
3.974593769999999950e+03 8.866000000000000270e-02
3.974604150000000118e+03 8.666000000000000092e-02
3.974614520000000084e+03 8.591999999999999638e-02
3.974624899999999798e+03 8.538999999999999369e-02
3.974635279999999966e+03 8.581999999999999351e-02
3.974645660000000134e+03 8.626999999999999946e-02
3.974656030000000101e+03 8.670999999999999541e-02
3.974666409999999814e+03 8.716000000000000136e-02
3.974676789999999983e+03 8.763999999999999568e-02
3.974687170000000151e+03 8.810999999999999388e-02
3.974697540000000117e+03 8.859000000000000208e-02
3.974707919999999831e+03 8.895000000000000129e-02
3.974718299999999999e+03 8.896999999999999353e-02
3.974728680000000168e+03 8.885999999999999455e-02
3.974739050000000134e+03 8.813999999999999613e-02
3.974749429999999847e+03 8.802000000000000102e-02
3.974759810000000016e+03 8.781999999999999529e-02
3.974770190000000184e+03 8.752999999999999670e-02
3.974780560000000150e+03 8.720999999999999586e-02
3.974790939999999864e+03 8.688999999999999502e-02
3.974801320000000032e+03 8.656999999999999418e-02
3.974811689999999999e+03 8.627999999999999559e-02
3.974822070000000167e+03 8.601999999999999924e-02
3.974832449999999881e+03 8.583999999999999964e-02
3.974842830000000049e+03 8.606999999999999373e-02
3.974853200000000015e+03 8.644999999999999907e-02
3.974863580000000184e+03 8.667999999999999317e-02
3.974873959999999897e+03 8.683000000000000440e-02
3.974884340000000066e+03 8.698000000000000176e-02
3.974894710000000032e+03 8.723000000000000198e-02
3.974905090000000200e+03 8.765000000000000568e-02
3.974915469999999914e+03 8.805999999999999939e-02
3.974925850000000082e+03 8.846999999999999309e-02
3.974936220000000048e+03 8.880000000000000393e-02
3.974946600000000217e+03 8.870999999999999719e-02
3.974956979999999930e+03 8.855000000000000371e-02
3.974967360000000099e+03 8.783000000000000529e-02
3.974977730000000065e+03 8.673999999999999766e-02
3.974988109999999779e+03 8.565000000000000391e-02
3.974998489999999947e+03 8.444000000000000117e-02
3.975008859999999913e+03 8.308000000000000107e-02
3.975019240000000082e+03 8.171000000000000485e-02
3.975029619999999795e+03 8.033999999999999475e-02
3.975039999999999964e+03 7.911999999999999589e-02
3.975050369999999930e+03 7.796999999999999764e-02
3.975060750000000098e+03 7.682999999999999552e-02
3.975071129999999812e+03 7.552000000000000379e-02
3.975081509999999980e+03 7.434999999999999942e-02
3.975091879999999946e+03 7.320000000000000118e-02
3.975102260000000115e+03 7.222000000000000641e-02
3.975112639999999828e+03 7.133000000000000451e-02
3.975123019999999997e+03 7.044000000000000261e-02
3.975133389999999963e+03 6.965999999999999970e-02
3.975143770000000131e+03 6.883999999999999841e-02
3.975154149999999845e+03 6.801999999999999713e-02
3.975164530000000013e+03 6.714000000000000523e-02
3.975174899999999980e+03 6.611000000000000210e-02
3.975185280000000148e+03 6.506000000000000671e-02
3.975195659999999862e+03 6.414999999999999869e-02
3.975206040000000030e+03 6.350999999999999701e-02
3.975216409999999996e+03 6.282999999999999696e-02
3.975226790000000165e+03 6.221999999999999753e-02
3.975237169999999878e+03 6.153000000000000136e-02
3.975247539999999844e+03 6.081999999999999906e-02
3.975257920000000013e+03 6.008999999999999758e-02
3.975268300000000181e+03 5.911999999999999894e-02
3.975278679999999895e+03 5.829000000000000153e-02
3.975289049999999861e+03 5.748999999999999944e-02
3.975299430000000029e+03 5.691999999999999837e-02
3.975309810000000198e+03 5.671999999999999958e-02
3.975320189999999911e+03 5.648000000000000242e-02
3.975330559999999878e+03 5.591000000000000136e-02
3.975340940000000046e+03 5.539999999999999786e-02
3.975351320000000214e+03 5.489999999999999741e-02
3.975361699999999928e+03 5.498999999999999722e-02
3.975372069999999894e+03 5.562999999999999889e-02
3.975382450000000063e+03 5.627999999999999670e-02
3.975392829999999776e+03 5.691999999999999837e-02
3.975403209999999945e+03 5.750000000000000250e-02
3.975413579999999911e+03 5.815000000000000030e-02
3.975423960000000079e+03 5.890000000000000097e-02
3.975434339999999793e+03 6.024999999999999800e-02
3.975444710000000214e+03 6.196000000000000119e-02
3.975455089999999927e+03 6.371999999999999886e-02
3.975465470000000096e+03 6.507999999999999896e-02
3.975475849999999809e+03 6.647999999999999743e-02
3.975486219999999776e+03 6.789000000000000590e-02
3.975496599999999944e+03 6.929000000000000437e-02
3.975506980000000112e+03 7.066000000000000059e-02
3.975517359999999826e+03 7.191999999999999782e-02
3.975527729999999792e+03 7.313999999999999668e-02
3.975538109999999961e+03 7.373999999999999999e-02
3.975548490000000129e+03 7.394000000000000572e-02
3.975558869999999843e+03 7.344000000000000528e-02
3.975569239999999809e+03 7.187999999999999945e-02
3.975579619999999977e+03 7.029000000000000525e-02
3.975590000000000146e+03 6.852999999999999370e-02
3.975600379999999859e+03 6.671000000000000540e-02
3.975610749999999825e+03 6.482999999999999874e-02
3.975621129999999994e+03 6.290999999999999370e-02
3.975631510000000162e+03 6.099999999999999867e-02
3.975641880000000128e+03 5.992000000000000104e-02
3.975652259999999842e+03 5.913000000000000200e-02
3.975662640000000010e+03 5.850000000000000339e-02
3.975673020000000179e+03 5.820000000000000173e-02
3.975683390000000145e+03 5.793999999999999845e-02
3.975693769999999859e+03 5.777000000000000191e-02
3.975704150000000027e+03 5.770000000000000129e-02
3.975714530000000195e+03 5.763000000000000067e-02
3.975724900000000162e+03 5.756000000000000005e-02
3.975735279999999875e+03 5.748000000000000331e-02
3.975745660000000044e+03 5.723999999999999921e-02
3.975756040000000212e+03 5.743999999999999800e-02
3.975766410000000178e+03 5.868000000000000299e-02
3.975776789999999892e+03 5.906000000000000139e-02
3.975787170000000060e+03 6.013000000000000289e-02
3.975797549999999774e+03 6.128999999999999726e-02
3.975807920000000195e+03 6.242000000000000326e-02
3.975818299999999908e+03 6.354999999999999538e-02
3.975828680000000077e+03 6.467000000000000526e-02
3.975839059999999790e+03 6.579000000000000126e-02
3.975849430000000211e+03 6.691999999999999338e-02
3.975859809999999925e+03 6.725000000000000422e-02
3.975870190000000093e+03 6.723999999999999422e-02
3.975880560000000060e+03 6.722000000000000197e-02
3.975890939999999773e+03 6.661999999999999866e-02
3.975901319999999942e+03 6.607999999999999985e-02
3.975911700000000110e+03 6.562999999999999390e-02
3.975922070000000076e+03 6.518000000000000183e-02
3.975932449999999790e+03 6.472999999999999587e-02
3.975942829999999958e+03 6.428000000000000380e-02
3.975953210000000126e+03 6.382999999999999785e-02
3.975963580000000093e+03 6.338000000000000578e-02
3.975973959999999806e+03 6.293999999999999595e-02
3.975984339999999975e+03 6.248999999999999694e-02
3.975994720000000143e+03 6.203999999999999793e-02
3.976005090000000109e+03 6.158999999999999891e-02
3.976015469999999823e+03 6.113999999999999990e-02
3.976025849999999991e+03 6.069000000000000089e-02
3.976036230000000160e+03 6.024000000000000188e-02
3.976046600000000126e+03 5.979999999999999899e-02
3.976056979999999839e+03 5.934999999999999998e-02
3.976067360000000008e+03 5.890000000000000097e-02
3.976077729999999974e+03 5.845000000000000195e-02
3.976088110000000142e+03 5.800000000000000294e-02
3.976098489999999856e+03 5.754999999999999699e-02
3.976108870000000024e+03 5.709999999999999798e-02
3.976119239999999991e+03 5.666000000000000203e-02
3.976129620000000159e+03 5.621000000000000302e-02
3.976139999999999873e+03 5.575999999999999707e-02
3.976150380000000041e+03 5.530999999999999805e-02
3.976160750000000007e+03 5.485999999999999904e-02
3.976171130000000176e+03 5.441000000000000003e-02
3.976181509999999889e+03 5.396000000000000102e-02
3.976191890000000058e+03 5.351000000000000201e-02
3.976202260000000024e+03 5.306999999999999912e-02
3.976212640000000192e+03 5.262000000000000011e-02
3.976223019999999906e+03 5.217000000000000109e-02
3.976233400000000074e+03 5.170000000000000290e-02
3.976243770000000040e+03 5.122999999999999776e-02
3.976254150000000209e+03 5.079999999999999793e-02
3.976264529999999922e+03 5.050000000000000322e-02
3.976274899999999889e+03 5.020000000000000157e-02
3.976285280000000057e+03 5.002000000000000196e-02
3.976295660000000225e+03 4.986999999999999766e-02
3.976306039999999939e+03 4.970999999999999724e-02
3.976316409999999905e+03 4.954999999999999682e-02
3.976326790000000074e+03 4.938000000000000028e-02
3.976337169999999787e+03 4.921999999999999986e-02
3.976347549999999956e+03 4.905000000000000332e-02
3.976357919999999922e+03 4.891999999999999821e-02
3.976368300000000090e+03 4.879000000000000004e-02
3.976378679999999804e+03 4.868999999999999717e-02
3.976389059999999972e+03 4.862999999999999962e-02
3.976399429999999938e+03 4.852000000000000063e-02
3.976409810000000107e+03 4.841000000000000164e-02
3.976420189999999820e+03 4.830000000000000265e-02
3.976430569999999989e+03 4.818999999999999673e-02
3.976440939999999955e+03 4.807999999999999774e-02
3.976451320000000123e+03 4.796999999999999875e-02
3.976461699999999837e+03 4.785999999999999976e-02
3.976472080000000005e+03 4.773999999999999772e-02
3.976482449999999972e+03 4.762999999999999873e-02
3.976492830000000140e+03 4.751999999999999974e-02
3.976503209999999854e+03 4.741000000000000075e-02
3.976513579999999820e+03 4.730000000000000177e-02
3.976523959999999988e+03 4.719000000000000278e-02
3.976534340000000157e+03 4.707999999999999685e-02
3.976544719999999870e+03 4.696999999999999786e-02
3.976555089999999836e+03 4.685999999999999888e-02
3.976565470000000005e+03 4.673999999999999683e-02
3.976575850000000173e+03 4.662999999999999784e-02
3.976586229999999887e+03 4.651999999999999885e-02
3.976596599999999853e+03 4.640999999999999986e-02
3.976606980000000021e+03 4.630000000000000088e-02
3.976617360000000190e+03 4.619000000000000189e-02
3.976627739999999903e+03 4.608000000000000290e-02
3.976638109999999870e+03 4.596999999999999698e-02
3.976648490000000038e+03 4.585999999999999799e-02
3.976658870000000206e+03 4.574000000000000288e-02
3.976669249999999920e+03 4.537000000000000061e-02
3.976679619999999886e+03 4.470999999999999974e-02
3.976690000000000055e+03 4.406000000000000194e-02
