# Supplementary material for: Resonant inelastic X-ray scattering tools to count 5 f electrons of actinides and probe bond covalency
Source: Nat Commun. 2025 Feb 10;16:1221. doi: 10.1038/s41467-024-54574-7 (PMC11811144; doi:10.1038/s41467-024-54574-7)
Supplement: Supplementary file 3 — Source Data [file 41467_2024_54574_MOESM3_ESM.zip › Data_figures/Data_main_figures/Fig5/5e_Am$^{/mathrm{III}}$VO$_3$ $/mathrm{(5f^6)}$.txt]

# Ein | Intensity
4.074175600000000031e+03 2.990000000000000036e-03
4.074273709999999937e+03 3.350000000000000113e-03
4.074371810000000096e+03 3.720000000000000216e-03
4.074469920000000002e+03 4.089999999999999886e-03
4.074568020000000161e+03 4.449999999999999963e-03
4.074666130000000067e+03 4.819999999999999632e-03
4.074764239999999972e+03 5.179999999999999709e-03
4.074862340000000131e+03 5.550000000000000246e-03
4.074960450000000037e+03 5.919999999999999915e-03
4.075058550000000196e+03 6.279999999999999992e-03
4.075156660000000102e+03 6.649999999999999661e-03
4.075254759999999806e+03 7.020000000000000198e-03
4.075352870000000166e+03 7.380000000000000275e-03
4.075450980000000072e+03 7.749999999999999944e-03
4.075549079999999776e+03 8.109999999999999154e-03
4.075647190000000137e+03 8.479999999999999691e-03
4.075745289999999841e+03 8.850000000000000228e-03
4.075843400000000202e+03 9.209999999999999437e-03
4.075941510000000108e+03 9.579999999999999974e-03
4.076039609999999811e+03 9.939999999999999183e-03
4.076137720000000172e+03 1.030999999999999972e-02
4.076235819999999876e+03 1.047000000000000014e-02
4.076333929999999782e+03 1.013999999999999971e-02
4.076432040000000143e+03 9.799999999999999684e-03
4.076530139999999847e+03 9.469999999999999252e-03
4.076628250000000207e+03 9.129999999999999227e-03
4.076726349999999911e+03 8.800000000000000530e-03
4.076824459999999817e+03 8.470000000000000098e-03
4.076922570000000178e+03 8.130000000000000074e-03
4.077020669999999882e+03 7.799999999999999642e-03
4.077118779999999788e+03 7.459999999999999618e-03
4.077216879999999946e+03 7.130000000000000053e-03
4.077314989999999852e+03 6.799999999999999621e-03
4.077413090000000011e+03 6.459999999999999597e-03
4.077511199999999917e+03 6.130000000000000032e-03
4.077609309999999823e+03 5.790000000000000008e-03
4.077707409999999982e+03 5.459999999999999576e-03
4.077805519999999888e+03 5.130000000000000011e-03
4.077903620000000046e+03 4.789999999999999987e-03
4.078001729999999952e+03 4.460000000000000422e-03
4.078099839999999858e+03 4.120000000000000398e-03
4.078197940000000017e+03 3.789999999999999966e-03
4.078296049999999923e+03 4.389999999999999805e-03
4.078394150000000081e+03 5.000000000000000104e-03
4.078492259999999987e+03 5.599999999999999943e-03
4.078590369999999893e+03 6.210000000000000242e-03
4.078688470000000052e+03 6.819999999999999674e-03
4.078786579999999958e+03 7.429999999999999973e-03
4.078884680000000117e+03 8.040000000000000271e-03
4.078982790000000023e+03 8.640000000000000110e-03
4.079080899999999929e+03 9.249999999999999542e-03
4.079179000000000087e+03 9.860000000000000708e-03
4.079277109999999993e+03 1.047000000000000014e-02
4.079375210000000152e+03 1.107999999999999957e-02
4.079473320000000058e+03 1.167999999999999941e-02
4.079571420000000217e+03 1.229000000000000058e-02
4.079669530000000123e+03 1.290000000000000001e-02
4.079767640000000029e+03 1.350999999999999944e-02
4.079865740000000187e+03 1.412000000000000061e-02
4.079963850000000093e+03 1.473000000000000004e-02
4.080061949999999797e+03 1.532999999999999988e-02
4.080160060000000158e+03 1.593999999999999931e-02
4.080258170000000064e+03 1.559999999999999928e-02
4.080356270000000222e+03 1.482999999999999943e-02
4.080454380000000128e+03 1.404999999999999999e-02
4.080552479999999832e+03 1.327000000000000055e-02
4.080650590000000193e+03 1.248999999999999937e-02
4.080748700000000099e+03 1.170999999999999992e-02
4.080846799999999803e+03 1.094000000000000007e-02
4.080944910000000164e+03 1.016000000000000063e-02
4.081043009999999867e+03 9.379999999999999449e-03
4.081141119999999773e+03 8.600000000000000006e-03
4.081239230000000134e+03 7.830000000000000154e-03
4.081337329999999838e+03 7.049999999999999843e-03
4.081435440000000199e+03 6.270000000000000399e-03
4.081533539999999903e+03 5.490000000000000088e-03
4.081631649999999809e+03 4.709999999999999777e-03
4.081729749999999967e+03 3.939999999999999926e-03
4.081827859999999873e+03 3.160000000000000048e-03
4.081925969999999779e+03 2.380000000000000171e-03
4.082024069999999938e+03 1.600000000000000077e-03
4.082122179999999844e+03 8.246529999999999529e-04
4.082220280000000002e+03 4.678900000000000214e-05
4.082318389999999908e+03 3.464070000000000192e-04
4.082416499999999814e+03 6.697740000000000421e-04
4.082514599999999973e+03 9.931399999999999950e-04
4.082612709999999879e+03 1.319999999999999993e-03
4.082710810000000038e+03 1.639999999999999965e-03
4.082808919999999944e+03 1.959999999999999937e-03
4.082907029999999850e+03 2.289999999999999935e-03
4.083005130000000008e+03 2.609999999999999907e-03
4.083103239999999914e+03 2.929999999999999879e-03
4.083201340000000073e+03 3.259999999999999877e-03
4.083299449999999979e+03 3.579999999999999849e-03
4.083397559999999885e+03 3.899999999999999821e-03
4.083495660000000044e+03 4.230000000000000253e-03
4.083593769999999950e+03 4.550000000000000225e-03
4.083691870000000108e+03 4.870000000000000197e-03
4.083789980000000014e+03 5.199999999999999761e-03
4.083888080000000173e+03 5.519999999999999733e-03
4.083986190000000079e+03 5.839999999999999705e-03
4.084084299999999985e+03 6.170000000000000137e-03
4.084182400000000143e+03 6.490000000000000109e-03
4.084280510000000049e+03 6.599999999999999964e-03
4.084378610000000208e+03 6.599999999999999964e-03
4.084476720000000114e+03 6.599999999999999964e-03
4.084574830000000020e+03 6.590000000000000371e-03
4.084672930000000179e+03 6.590000000000000371e-03
4.084771040000000085e+03 6.499999999999999702e-03
4.084869139999999788e+03 6.309999999999999637e-03
4.084967250000000149e+03 6.119999999999999572e-03
4.085065360000000055e+03 5.930000000000000375e-03
4.085163460000000214e+03 5.729999999999999850e-03
4.085261570000000120e+03 6.069999999999999875e-03
4.085359669999999824e+03 6.620000000000000016e-03
4.085457780000000184e+03 7.170000000000000158e-03
4.085555890000000090e+03 7.709999999999999840e-03
4.085653989999999794e+03 8.259999999999999981e-03
4.085752100000000155e+03 8.109999999999999154e-03
4.085850199999999859e+03 7.360000000000000223e-03
4.085948310000000220e+03 6.610000000000000424e-03
4.086046409999999923e+03 5.859999999999999758e-03
4.086144519999999829e+03 5.109999999999999959e-03
4.086242630000000190e+03 4.420000000000000318e-03
4.086340729999999894e+03 3.830000000000000071e-03
4.086438839999999800e+03 3.229999999999999798e-03
4.086536939999999959e+03 2.639999999999999986e-03
4.086635049999999865e+03 2.040000000000000147e-03
4.086733160000000225e+03 2.650000000000000012e-03
4.086831259999999929e+03 4.109999999999999938e-03
4.086929369999999835e+03 5.570000000000000298e-03
4.087027469999999994e+03 7.029999999999999791e-03
4.087125579999999900e+03 8.479999999999999691e-03
4.087223689999999806e+03 1.017999999999999981e-02
4.087321789999999964e+03 1.220000000000000077e-02
4.087419899999999870e+03 1.422999999999999959e-02
4.087518000000000029e+03 1.626000000000000015e-02
4.087616109999999935e+03 1.829000000000000070e-02
4.087714219999999841e+03 1.893999999999999850e-02
4.087812320000000000e+03 1.508999999999999925e-02
4.087910429999999906e+03 1.123999999999999999e-02
4.088008530000000064e+03 7.380000000000000275e-03
4.088106639999999970e+03 3.530000000000000152e-03
4.088204740000000129e+03 0.000000000000000000e+00
4.088302850000000035e+03 1.649999999999999991e-03
4.088400959999999941e+03 3.299999999999999982e-03
4.088499060000000100e+03 4.939999999999999947e-03
4.088597170000000006e+03 6.590000000000000371e-03
4.088695270000000164e+03 8.240000000000000796e-03
4.088793380000000070e+03 8.279999999999999166e-03
4.088891489999999976e+03 8.109999999999999154e-03
4.088989590000000135e+03 7.929999999999999549e-03
4.089087700000000041e+03 7.760000000000000404e-03
4.089185800000000199e+03 7.590000000000000392e-03
4.089283910000000105e+03 1.084000000000000068e-02
4.089382020000000011e+03 1.631000000000000158e-02
4.089480120000000170e+03 8.519999999999999796e-03
4.089578230000000076e+03 1.913000000000000117e-02
4.089676329999999780e+03 2.094000000000000028e-02
4.089774440000000141e+03 1.728999999999999981e-02
4.089872539999999844e+03 1.840999999999999928e-02
4.089970650000000205e+03 2.112999999999999948e-02
4.090068760000000111e+03 1.816999999999999865e-02
4.090166859999999815e+03 1.472000000000000045e-02
4.090264970000000176e+03 6.930000000000000396e-03
4.090363069999999880e+03 1.799999999999999864e-02
4.090461179999999786e+03 2.394999999999999907e-02
4.090559290000000146e+03 1.545000000000000019e-02
4.090657389999999850e+03 2.563000000000000000e-02
4.090755500000000211e+03 3.808999999999999886e-02
4.090853599999999915e+03 4.175000000000000239e-02
4.090951709999999821e+03 3.697000000000000286e-02
4.091049820000000182e+03 4.469999999999999668e-02
4.091147919999999885e+03 4.873999999999999860e-02
4.091246029999999791e+03 4.494999999999999690e-02
4.091344129999999950e+03 5.646000000000000324e-02
4.091442239999999856e+03 6.540999999999999592e-02
4.091540350000000217e+03 6.472999999999999587e-02
4.091638449999999921e+03 6.880999999999999617e-02
4.091736559999999827e+03 8.593000000000000638e-02
4.091834659999999985e+03 7.975000000000000144e-02
4.091932769999999891e+03 9.091000000000000469e-02
4.092030870000000050e+03 1.151200000000000001e-01
4.092128979999999956e+03 1.271799999999999875e-01
4.092227089999999862e+03 1.306799999999999906e-01
4.092325190000000021e+03 1.262500000000000011e-01
4.092423299999999927e+03 1.593499999999999917e-01
4.092521400000000085e+03 1.645699999999999941e-01
4.092619509999999991e+03 1.761600000000000110e-01
4.092717619999999897e+03 1.686199999999999921e-01
4.092815720000000056e+03 1.786000000000000087e-01
4.092913829999999962e+03 2.250500000000000000e-01
4.093011930000000120e+03 2.188199999999999867e-01
4.093110040000000026e+03 2.569600000000000217e-01
4.093208149999999932e+03 2.561399999999999788e-01
4.093306250000000091e+03 3.001099999999999879e-01
4.093404359999999997e+03 3.026400000000000201e-01
4.093502460000000156e+03 3.075499999999999901e-01
4.093600570000000062e+03 3.672199999999999909e-01
4.093698679999999968e+03 3.739199999999999746e-01
4.093796780000000126e+03 3.841700000000000115e-01
4.093894890000000032e+03 4.434100000000000263e-01
4.093992990000000191e+03 4.215499999999999803e-01
4.094091100000000097e+03 4.494199999999999862e-01
4.094189199999999801e+03 5.184800000000000519e-01
4.094287310000000161e+03 5.261099999999999666e-01
4.094385420000000067e+03 5.558600000000000207e-01
4.094483520000000226e+03 6.080799999999999539e-01
4.094581630000000132e+03 6.741899999999999560e-01
4.094679729999999836e+03 6.712099999999999733e-01
4.094777840000000197e+03 7.582600000000000451e-01
4.094875950000000103e+03 8.061099999999999932e-01
4.094974049999999806e+03 8.294300000000000006e-01
4.095072160000000167e+03 8.482100000000000195e-01
4.095170259999999871e+03 8.518700000000000161e-01
4.095268369999999777e+03 8.446799999999999864e-01
4.095366480000000138e+03 9.123900000000000343e-01
4.095464579999999842e+03 9.264900000000000357e-01
4.095562690000000202e+03 9.480699999999999683e-01
4.095660789999999906e+03 9.913699999999999735e-01
4.095758899999999812e+03 1.000000000000000000e+00
4.095857010000000173e+03 9.909400000000000430e-01
4.095955109999999877e+03 9.627700000000000147e-01
4.096053219999999783e+03 9.324700000000000211e-01
4.096151319999999942e+03 8.992099999999999538e-01
4.096249429999999847e+03 8.572899999999999965e-01
4.096347530000000006e+03 8.700499999999999901e-01
4.096445639999999912e+03 8.551299999999999457e-01
4.096543749999999818e+03 8.356099999999999639e-01
4.096641849999999977e+03 8.236900000000000333e-01
4.096739959999999883e+03 7.686699999999999644e-01
4.096838060000000041e+03 7.180499999999999661e-01
4.096936169999999947e+03 6.966700000000000115e-01
4.097034279999999853e+03 6.654400000000000315e-01
4.097132380000000012e+03 6.182299999999999462e-01
4.097230489999999918e+03 5.907200000000000228e-01
4.097328590000000077e+03 5.970600000000000351e-01
4.097426699999999983e+03 5.658800000000000496e-01
4.097524809999999889e+03 5.352799999999999780e-01
4.097622910000000047e+03 5.222999999999999865e-01
4.097721019999999953e+03 4.478400000000000158e-01
4.097819120000000112e+03 4.458699999999999886e-01
4.097917230000000018e+03 3.973400000000000265e-01
4.098015339999999924e+03 3.586400000000000143e-01
4.098113440000000082e+03 3.740299999999999736e-01
4.098211549999999988e+03 3.588299999999999823e-01
4.098309650000000147e+03 3.570499999999999785e-01
4.098407760000000053e+03 3.160999999999999921e-01
4.098505860000000212e+03 3.167499999999999760e-01
4.098603970000000118e+03 2.964999999999999858e-01
4.098702080000000024e+03 2.656999999999999917e-01
4.098800180000000182e+03 2.991099999999999870e-01
4.098898290000000088e+03 2.618599999999999817e-01
4.098996390000000247e+03 2.373300000000000132e-01
4.099094500000000153e+03 2.652700000000000058e-01
4.099192610000000059e+03 2.498100000000000043e-01
4.099290710000000217e+03 2.418700000000000017e-01
4.099388820000000123e+03 2.582900000000000196e-01
4.099486920000000282e+03 1.831899999999999917e-01
4.099585030000000188e+03 1.841200000000000059e-01
4.099683140000000094e+03 1.919099999999999973e-01
4.099781240000000253e+03 1.919700000000000017e-01
4.099879350000000159e+03 2.020399999999999974e-01
4.099977450000000317e+03 1.899200000000000055e-01
4.100075560000000223e+03 1.806300000000000128e-01
4.100173670000000129e+03 1.635300000000000087e-01
4.100271770000000288e+03 1.700200000000000045e-01
4.100369880000000194e+03 1.749499999999999944e-01
4.100467980000000352e+03 1.689799999999999913e-01
4.100566090000000258e+03 1.689199999999999868e-01
4.100664190000000417e+03 1.626299999999999968e-01
4.100762300000000323e+03 1.460700000000000054e-01
4.100860410000000229e+03 1.279200000000000059e-01
4.100958510000000388e+03 1.281200000000000117e-01
4.101056620000000294e+03 1.454799999999999982e-01
4.101154720000000452e+03 1.461199999999999999e-01
4.101252830000000358e+03 1.379400000000000071e-01
4.101350940000000264e+03 1.392299999999999927e-01
4.101449040000000423e+03 1.450100000000000000e-01
4.101547150000000329e+03 1.384599999999999997e-01
4.101645249999999578e+03 1.230099999999999943e-01
4.101743360000000393e+03 1.328100000000000114e-01
4.101841470000000299e+03 1.323999999999999899e-01
4.101939569999999549e+03 1.282500000000000029e-01
4.102037680000000364e+03 1.295600000000000085e-01
4.102135779999999613e+03 1.433200000000000029e-01
4.102233890000000429e+03 1.327899999999999914e-01
4.102331989999999678e+03 1.223800000000000027e-01
4.102430099999999584e+03 1.119600000000000040e-01
4.102528210000000399e+03 1.069299999999999973e-01
4.102626309999999648e+03 1.128799999999999942e-01
4.102724419999999554e+03 1.188300000000000051e-01
4.102822519999999713e+03 1.239699999999999969e-01
4.102920629999999619e+03 1.242199999999999971e-01
4.103018740000000435e+03 1.244799999999999934e-01
4.103116839999999684e+03 1.259200000000000041e-01
4.103214949999999590e+03 1.294599999999999917e-01
4.103313049999999748e+03 1.330000000000000071e-01
4.103411159999999654e+03 1.349799999999999889e-01
4.103509269999999560e+03 1.293900000000000050e-01
4.103607369999999719e+03 1.237899999999999973e-01
4.103705479999999625e+03 1.181999999999999995e-01
4.103803579999999783e+03 1.174400000000000027e-01
4.103901689999999689e+03 1.167399999999999965e-01
4.103999799999999595e+03 1.154300000000000048e-01
4.104097899999999754e+03 1.116100000000000009e-01
4.104196009999999660e+03 1.077899999999999969e-01
4.104294109999999819e+03 1.039800000000000030e-01
4.104392219999999725e+03 1.009800000000000003e-01
4.104490319999999883e+03 9.798999999999999377e-02
4.104588429999999789e+03 9.499000000000000499e-02
4.104686539999999695e+03 9.811000000000000276e-02
4.104784639999999854e+03 1.024999999999999939e-01
4.104882749999999760e+03 1.066000000000000003e-01
4.104980849999999919e+03 1.039100000000000024e-01
4.105078959999999825e+03 1.012200000000000044e-01
4.105177069999999730e+03 9.851999999999999647e-02
4.105275169999999889e+03 1.022200000000000053e-01
4.105373279999999795e+03 1.069800000000000056e-01
4.105471379999999954e+03 1.117500000000000021e-01
4.105569489999999860e+03 1.121700000000000058e-01
4.105667599999999766e+03 1.104399999999999965e-01
4.105765699999999924e+03 1.087199999999999972e-01
4.105863809999999830e+03 1.087999999999999939e-01
4.105961909999999989e+03 1.091199999999999948e-01
4.106060019999999895e+03 1.094399999999999956e-01
4.106158129999999801e+03 1.047000000000000014e-01
4.106256229999999960e+03 9.779000000000000192e-02
4.106354339999999866e+03 9.087000000000000632e-02
4.106452440000000024e+03 9.045999999999999874e-02
4.106550549999999930e+03 9.622999999999999610e-02
4.106648650000000089e+03 1.019899999999999973e-01
4.106746759999999995e+03 1.082700000000000051e-01
4.106844869999999901e+03 1.129000000000000004e-01
4.106942970000000059e+03 1.175199999999999995e-01
4.107041079999999965e+03 1.213999999999999940e-01
4.107139180000000124e+03 1.246499999999999969e-01
4.107237290000000030e+03 1.279000000000000137e-01
4.107335399999999936e+03 1.303199999999999914e-01
4.107433500000000095e+03 1.312300000000000133e-01
4.107531610000000001e+03 1.321299999999999975e-01
4.107629710000000159e+03 1.329899999999999971e-01
4.107727820000000065e+03 1.335800000000000043e-01
4.107825929999999971e+03 1.341799999999999937e-01
4.107924030000000130e+03 1.333100000000000118e-01
4.108022140000000036e+03 1.300800000000000012e-01
4.108120240000000194e+03 1.268499999999999905e-01
4.108218350000000100e+03 1.248999999999999971e-01
4.108316460000000006e+03 1.281400000000000039e-01
4.108414560000000165e+03 1.313699999999999868e-01
4.108512670000000071e+03 1.347899999999999932e-01
4.108610770000000230e+03 1.530900000000000039e-01
4.108708880000000136e+03 1.713899999999999868e-01
4.108806980000000294e+03 1.837799999999999989e-01
4.108905090000000200e+03 1.757900000000000018e-01
4.109003200000000106e+03 1.678099999999999870e-01
4.109101300000000265e+03 1.600999999999999923e-01
4.109199410000000171e+03 1.588700000000000112e-01
4.109297510000000329e+03 1.576500000000000123e-01
4.109395620000000235e+03 1.564200000000000035e-01
4.109493730000000141e+03 1.623900000000000066e-01
4.109591830000000300e+03 1.695899999999999908e-01
4.109689940000000206e+03 1.774900000000000089e-01
4.109788040000000365e+03 1.829699999999999938e-01
4.109886150000000271e+03 1.823500000000000121e-01
4.109984260000000177e+03 1.817400000000000126e-01
4.110082360000000335e+03 1.871200000000000085e-01
4.110180470000000241e+03 1.932999999999999996e-01
4.110278570000000400e+03 1.912500000000000033e-01
4.110376680000000306e+03 1.881799999999999862e-01
4.110474790000000212e+03 1.851099999999999968e-01
4.110572890000000370e+03 1.820400000000000074e-01
4.110671000000000276e+03 1.866700000000000026e-01
4.110769100000000435e+03 1.920699999999999907e-01
4.110867210000000341e+03 1.974700000000000066e-01
4.110965309999999590e+03 2.028600000000000125e-01
4.111063420000000406e+03 2.080299999999999927e-01
4.111161530000000312e+03 2.131699999999999984e-01
4.111259629999999561e+03 2.183199999999999863e-01
4.111357740000000376e+03 2.234700000000000020e-01
4.111455839999999625e+03 2.269599999999999951e-01
4.111553950000000441e+03 2.290800000000000058e-01
4.111652060000000347e+03 2.311999999999999889e-01
4.111750159999999596e+03 2.333199999999999996e-01
4.111848270000000412e+03 2.369300000000000017e-01
4.111946369999999661e+03 2.416899999999999882e-01
4.112044479999999567e+03 2.464500000000000024e-01
4.112142590000000382e+03 2.512099999999999889e-01
4.112240689999999631e+03 2.537699999999999956e-01
4.112338800000000447e+03 2.467499999999999971e-01
4.112436899999999696e+03 2.397199999999999886e-01
4.112535009999999602e+03 2.326999999999999902e-01
4.112633120000000417e+03 2.283499999999999974e-01
4.112731219999999666e+03 2.344400000000000095e-01
4.112829329999999572e+03 2.405400000000000038e-01
4.112927429999999731e+03 2.466299999999999881e-01
4.113025539999999637e+03 2.527200000000000002e-01
4.113123639999999796e+03 2.577400000000000246e-01
4.113221749999999702e+03 2.625199999999999756e-01
4.113319859999999608e+03 2.672999999999999821e-01
4.113417959999999766e+03 2.720899999999999985e-01
4.113516069999999672e+03 2.736899999999999888e-01
4.113614169999999831e+03 2.713300000000000156e-01
4.113712279999999737e+03 2.689699999999999869e-01
4.113810389999999643e+03 2.666100000000000136e-01
4.113908489999999802e+03 2.649400000000000088e-01
4.114006599999999708e+03 2.730699999999999794e-01
4.114104699999999866e+03 2.812100000000000155e-01
4.114202809999999772e+03 2.893399999999999861e-01
4.114300919999999678e+03 2.974800000000000222e-01
4.114399019999999837e+03 2.940300000000000136e-01
4.114497129999999743e+03 2.852700000000000236e-01
4.114595229999999901e+03 2.765099999999999780e-01
4.114693339999999807e+03 2.677499999999999880e-01
4.114791449999999713e+03 2.589899999999999980e-01
4.114889549999999872e+03 2.652800000000000158e-01
4.114987659999999778e+03 2.731199999999999739e-01
4.115085759999999937e+03 2.809599999999999875e-01
4.115183869999999843e+03 2.888000000000000012e-01
4.115281970000000001e+03 2.911500000000000199e-01
4.115380079999999907e+03 2.885699999999999932e-01
4.115478189999999813e+03 2.859800000000000120e-01
4.115576289999999972e+03 2.833999999999999853e-01
4.115674399999999878e+03 2.808100000000000041e-01
4.115772500000000036e+03 2.785099999999999798e-01
4.115870609999999942e+03 2.762999999999999901e-01
4.115968719999999848e+03 2.740900000000000003e-01
4.116066820000000007e+03 2.718800000000000106e-01
4.116164929999999913e+03 2.714199999999999946e-01
4.116263030000000072e+03 2.739300000000000068e-01
4.116361139999999978e+03 2.764400000000000190e-01
4.116459249999999884e+03 2.789499999999999758e-01
4.116557350000000042e+03 2.814699999999999980e-01
4.116655459999999948e+03 2.874900000000000233e-01
4.116753560000000107e+03 2.959300000000000264e-01
4.116851670000000013e+03 3.043799999999999839e-01
4.116949770000000171e+03 3.128199999999999870e-01
4.117047880000000077e+03 3.212700000000000000e-01
4.117145989999999983e+03 3.173400000000000110e-01
4.117244090000000142e+03 3.105600000000000027e-01
4.117342200000000048e+03 3.037900000000000045e-01
4.117440300000000207e+03 2.970200000000000062e-01
4.117538410000000113e+03 2.907699999999999729e-01
4.117636520000000019e+03 2.987600000000000255e-01
4.117734620000000177e+03 3.067500000000000226e-01
4.117832730000000083e+03 3.147400000000000198e-01
4.117930830000000242e+03 3.227200000000000069e-01
4.118028940000000148e+03 3.270199999999999774e-01
4.118127050000000054e+03 3.206399999999999806e-01
4.118225150000000212e+03 3.142599999999999838e-01
4.118323260000000118e+03 3.078899999999999970e-01
4.118421360000000277e+03 3.015100000000000002e-01
4.118519470000000183e+03 3.000999999999999779e-01
4.118617580000000089e+03 3.040599999999999969e-01
4.118715680000000248e+03 3.080300000000000260e-01
4.118813790000000154e+03 3.119999999999999996e-01
4.118911890000000312e+03 3.159600000000000186e-01
4.119010000000000218e+03 3.200200000000000267e-01
4.119108100000000377e+03 3.242800000000000127e-01
4.119206210000000283e+03 3.285399999999999987e-01
4.119304320000000189e+03 3.328099999999999947e-01
4.119402420000000347e+03 3.370699999999999807e-01
4.119500530000000253e+03 3.333300000000000152e-01
4.119598630000000412e+03 3.223500000000000254e-01
4.119696740000000318e+03 3.113600000000000256e-01
4.119794850000000224e+03 3.003799999999999804e-01
4.119892950000000383e+03 2.893999999999999906e-01
4.119991060000000289e+03 2.865900000000000114e-01
4.120089160000000447e+03 2.989999999999999880e-01
4.120187270000000353e+03 3.114100000000000201e-01
4.120285380000000259e+03 3.238199999999999967e-01
4.120383480000000418e+03 3.362200000000000188e-01
4.120481590000000324e+03 3.402700000000000169e-01
4.120579689999999573e+03 3.380299999999999971e-01
4.120677800000000389e+03 3.357899999999999774e-01
4.120775910000000295e+03 3.335500000000000131e-01
4.120874010000000453e+03 3.313099999999999934e-01
4.120972120000000359e+03 3.282700000000000062e-01
4.121070219999999608e+03 3.239900000000000002e-01
4.121168330000000424e+03 3.197200000000000042e-01
4.121266429999999673e+03 3.154399999999999982e-01
4.121364539999999579e+03 3.111599999999999921e-01
4.121462650000000394e+03 3.094600000000000128e-01
4.121560749999999643e+03 3.169199999999999795e-01
4.121658859999999549e+03 3.243900000000000117e-01
4.121756959999999708e+03 3.318599999999999883e-01
4.121855069999999614e+03 3.393300000000000205e-01
4.121953180000000430e+03 3.462299999999999822e-01
4.122051279999999679e+03 3.402399999999999869e-01
4.122149389999999585e+03 3.342499999999999916e-01
4.122247489999999743e+03 3.282599999999999962e-01
4.122345599999999649e+03 3.222700000000000009e-01
4.122443709999999555e+03 3.162699999999999956e-01
4.122541809999999714e+03 3.120299999999999740e-01
4.122639919999999620e+03 3.097599999999999798e-01
4.122738019999999779e+03 3.074899999999999856e-01
4.122836129999999685e+03 3.052300000000000013e-01
4.122934239999999591e+03 3.029600000000000071e-01
4.123032339999999749e+03 3.064500000000000002e-01
4.123130449999999655e+03 3.238900000000000112e-01
4.123228549999999814e+03 3.413300000000000223e-01
4.123326659999999720e+03 3.587699999999999778e-01
4.123424759999999878e+03 3.762099999999999889e-01
4.123522869999999784e+03 3.915699999999999736e-01
4.123620979999999690e+03 3.910299999999999887e-01
4.123719079999999849e+03 3.904900000000000038e-01
4.123817189999999755e+03 3.899500000000000188e-01
4.123915289999999914e+03 3.894099999999999784e-01
4.124013399999999820e+03 3.888699999999999934e-01
4.124111509999999726e+03 3.833799999999999986e-01
4.124209609999999884e+03 3.736999999999999766e-01
4.124307719999999790e+03 3.640200000000000102e-01
4.124405819999999949e+03 3.543399999999999883e-01
4.124503929999999855e+03 3.446600000000000219e-01
4.124602039999999761e+03 3.349800000000000000e-01
4.124700139999999919e+03 3.444699999999999984e-01
4.124798249999999825e+03 3.546000000000000263e-01
4.124896349999999984e+03 3.647299999999999986e-01
4.124994459999999890e+03 3.748600000000000265e-01
4.125092569999999796e+03 3.849899999999999989e-01
4.125190669999999955e+03 3.835799999999999765e-01
4.125288779999999861e+03 3.733899999999999997e-01
4.125386880000000019e+03 3.632000000000000228e-01
4.125484989999999925e+03 3.530099999999999905e-01
4.125583090000000084e+03 3.428200000000000136e-01
4.125681199999999990e+03 3.379900000000000126e-01
4.125779309999999896e+03 3.524700000000000055e-01
4.125877410000000054e+03 3.669600000000000084e-01
4.125975519999999960e+03 3.814400000000000013e-01
4.126073620000000119e+03 3.959300000000000042e-01
4.126171730000000025e+03 4.104099999999999970e-01
4.126269839999999931e+03 4.184300000000000241e-01
4.126367940000000090e+03 4.064300000000000135e-01
4.126466049999999996e+03 3.944300000000000028e-01
4.126564150000000154e+03 3.824299999999999922e-01
4.126662260000000060e+03 3.704299999999999815e-01
4.126760369999999966e+03 3.584300000000000264e-01
4.126858470000000125e+03 3.529100000000000015e-01
4.126956580000000031e+03 3.506099999999999772e-01
4.127054680000000189e+03 3.482999999999999985e-01
4.127152790000000095e+03 3.459999999999999742e-01
4.127250900000000001e+03 3.436899999999999955e-01
4.127349000000000160e+03 3.418700000000000072e-01
4.127447110000000066e+03 3.446400000000000019e-01
4.127545210000000225e+03 3.474099999999999966e-01
4.127643320000000131e+03 3.501900000000000013e-01
4.127741420000000289e+03 3.529599999999999960e-01
4.127839530000000195e+03 3.557299999999999907e-01
4.127937640000000101e+03 3.593999999999999972e-01
4.128035740000000260e+03 3.638899999999999912e-01
4.128133850000000166e+03 3.683799999999999852e-01
4.128231950000000325e+03 3.728799999999999892e-01
4.128330060000000231e+03 3.773699999999999832e-01
4.128428170000000136e+03 3.818599999999999772e-01
4.128526270000000295e+03 3.810700000000000198e-01
4.128624380000000201e+03 3.759199999999999764e-01
4.128722480000000360e+03 3.707799999999999985e-01
4.128820590000000266e+03 3.656300000000000106e-01
4.128918700000000172e+03 3.604899999999999771e-01
4.129016800000000330e+03 3.553499999999999992e-01
4.129114910000000236e+03 3.554599999999999982e-01
4.129213010000000395e+03 3.594300000000000272e-01
4.129311120000000301e+03 3.634100000000000108e-01
4.129409230000000207e+03 3.673799999999999844e-01
4.129507330000000366e+03 3.713600000000000234e-01
4.129605440000000272e+03 3.753400000000000070e-01
4.129703540000000430e+03 3.799199999999999799e-01
4.129801650000000336e+03 3.849000000000000199e-01
4.129899749999999585e+03 3.898900000000000143e-01
4.129997860000000401e+03 3.948699999999999988e-01
4.130095970000000307e+03 3.998599999999999932e-01
4.130194069999999556e+03 4.045799999999999952e-01
4.130292180000000371e+03 4.007299999999999751e-01
4.130390279999999620e+03 3.968800000000000106e-01
4.130488390000000436e+03 3.930299999999999905e-01
4.130586500000000342e+03 3.891800000000000259e-01
4.130684599999999591e+03 3.853300000000000058e-01
4.130782710000000407e+03 3.816599999999999993e-01
4.130880809999999656e+03 3.809699999999999753e-01
4.130978919999999562e+03 3.802900000000000169e-01
4.131077030000000377e+03 3.796100000000000030e-01
4.131175129999999626e+03 3.789199999999999791e-01
4.131273240000000442e+03 3.782400000000000206e-01
4.131371339999999691e+03 3.775499999999999967e-01
4.131469449999999597e+03 3.784100000000000241e-01
4.131567549999999756e+03 3.799600000000000199e-01
4.131665659999999662e+03 3.815100000000000158e-01
4.131763769999999568e+03 3.830600000000000116e-01
4.131861869999999726e+03 3.846200000000000174e-01
4.131959979999999632e+03 3.861700000000000133e-01
4.132058079999999791e+03 3.853400000000000158e-01
4.132156189999999697e+03 3.835500000000000020e-01
4.132254299999999603e+03 3.817599999999999882e-01
4.132352399999999761e+03 3.799699999999999744e-01
4.132450509999999667e+03 3.781900000000000261e-01
4.132548609999999826e+03 3.764000000000000123e-01
4.132646719999999732e+03 3.741300000000000181e-01
4.132744829999999638e+03 3.716900000000000204e-01
4.132842929999999797e+03 3.692599999999999771e-01
4.132941039999999703e+03 3.668199999999999794e-01
4.133039139999999861e+03 3.643899999999999917e-01
4.133137249999999767e+03 3.619499999999999940e-01
4.133235359999999673e+03 3.615300000000000180e-01
4.133333459999999832e+03 3.645100000000000007e-01
4.133431569999999738e+03 3.674999999999999933e-01
4.133529669999999896e+03 3.704799999999999760e-01
4.133627779999999802e+03 3.734700000000000242e-01
4.133725879999999961e+03 3.764500000000000068e-01
4.133823989999999867e+03 3.794399999999999995e-01
4.133922099999999773e+03 3.751999999999999780e-01
4.134020199999999932e+03 3.709600000000000120e-01
4.134118309999999838e+03 3.667199999999999904e-01
4.134216409999999996e+03 3.624800000000000244e-01
4.134314519999999902e+03 3.582400000000000029e-01
4.134412629999999808e+03 3.540900000000000158e-01
4.134510729999999967e+03 3.527699999999999725e-01
4.134608839999999873e+03 3.514599999999999946e-01
4.134706940000000031e+03 3.501500000000000168e-01
4.134805049999999937e+03 3.488299999999999734e-01
4.134903159999999843e+03 3.475199999999999956e-01
4.135001260000000002e+03 3.462100000000000177e-01
4.135099369999999908e+03 3.455599999999999783e-01
4.135197470000000067e+03 3.452600000000000113e-01
4.135295579999999973e+03 3.449499999999999789e-01
4.135393689999999879e+03 3.446500000000000119e-01
4.135491790000000037e+03 3.443499999999999894e-01
4.135589899999999943e+03 3.440500000000000225e-01
4.135688000000000102e+03 3.426199999999999801e-01
4.135786110000000008e+03 3.383999999999999786e-01
4.135884210000000166e+03 3.341799999999999771e-01
4.135982320000000072e+03 3.299599999999999755e-01
4.136080429999999978e+03 3.257499999999999840e-01
4.136178530000000137e+03 3.215299999999999825e-01
4.136276640000000043e+03 3.173099999999999810e-01
4.136374740000000202e+03 3.179600000000000204e-01
4.136472850000000108e+03 3.231600000000000028e-01
4.136570960000000014e+03 3.283599999999999852e-01
4.136669060000000172e+03 3.335699999999999776e-01
4.136767170000000078e+03 3.387700000000000156e-01
4.136865270000000237e+03 3.439699999999999980e-01
4.136963380000000143e+03 3.481799999999999895e-01
4.137061490000000049e+03 3.466099999999999737e-01
4.137159590000000208e+03 3.450500000000000234e-01
4.137257700000000114e+03 3.434800000000000075e-01
4.137355800000000272e+03 3.419099999999999917e-01
4.137453910000000178e+03 3.403399999999999759e-01
4.137552020000000084e+03 3.387800000000000256e-01
4.137650120000000243e+03 3.385099999999999776e-01
4.137748230000000149e+03 3.386100000000000221e-01
4.137846330000000307e+03 3.387100000000000111e-01
4.137944440000000213e+03 3.388100000000000001e-01
4.138042540000000372e+03 3.389099999999999890e-01
4.138140650000000278e+03 3.390099999999999780e-01
4.138238760000000184e+03 3.391199999999999770e-01
4.138336860000000343e+03 3.405900000000000039e-01
4.138434970000000249e+03 3.420599999999999752e-01
4.138533070000000407e+03 3.435300000000000020e-01
4.138631180000000313e+03 3.450099999999999834e-01
4.138729290000000219e+03 3.464800000000000102e-01
4.138827390000000378e+03 3.479499999999999815e-01
4.138925500000000284e+03 3.491000000000000214e-01
4.139023600000000442e+03 3.500800000000000023e-01
4.139121710000000348e+03 3.510499999999999732e-01
4.139219820000000254e+03 3.520300000000000096e-01
4.139317920000000413e+03 3.529999999999999805e-01
4.139416030000000319e+03 3.539800000000000169e-01
4.139514129999999568e+03 3.549499999999999877e-01
4.139612240000000384e+03 3.514499999999999846e-01
4.139710350000000290e+03 3.472799999999999776e-01
4.139808450000000448e+03 3.431000000000000161e-01
4.139906560000000354e+03 3.389199999999999990e-01
4.140004659999999603e+03 3.347399999999999820e-01
4.140102770000000419e+03 3.305600000000000205e-01
4.140200869999999668e+03 3.270299999999999874e-01
4.140298979999999574e+03 3.294300000000000006e-01
4.140397090000000389e+03 3.318200000000000038e-01
4.140495189999999639e+03 3.342200000000000171e-01
4.140593300000000454e+03 3.366100000000000203e-01
4.140691399999999703e+03 3.390000000000000235e-01
4.140789509999999609e+03 3.413999999999999813e-01
4.140887620000000425e+03 3.415099999999999802e-01
4.140985719999999674e+03 3.370000000000000218e-01
4.141083829999999580e+03 3.324799999999999978e-01
4.141181929999999738e+03 3.279699999999999838e-01
4.141280039999999644e+03 3.234600000000000253e-01
4.141378149999999550e+03 3.189400000000000013e-01
4.141476249999999709e+03 3.144299999999999873e-01
4.141574359999999615e+03 3.144299999999999873e-01
4.141672459999999774e+03 3.179699999999999749e-01
4.141770569999999680e+03 3.215000000000000080e-01
4.141868679999999586e+03 3.250399999999999956e-01
4.141966779999999744e+03 3.285699999999999732e-01
4.142064889999999650e+03 3.321000000000000063e-01
4.142162989999999809e+03 3.356399999999999939e-01
4.142261099999999715e+03 3.346799999999999775e-01
4.142359199999999873e+03 3.325500000000000123e-01
4.142457309999999779e+03 3.304199999999999915e-01
4.142555419999999685e+03 3.282800000000000162e-01
4.142653519999999844e+03 3.261499999999999955e-01
4.142751629999999750e+03 3.240199999999999747e-01
4.142849729999999909e+03 3.220299999999999829e-01
4.142947839999999815e+03 3.260100000000000220e-01
4.143045949999999721e+03 3.299900000000000055e-01
4.143144049999999879e+03 3.339699999999999891e-01
4.143242159999999785e+03 3.379499999999999726e-01
4.143340259999999944e+03 3.419200000000000017e-01
4.143438369999999850e+03 3.458999999999999853e-01
4.143536479999999756e+03 3.498800000000000243e-01
4.143634579999999914e+03 3.461899999999999977e-01
4.143732689999999820e+03 3.412100000000000133e-01
4.143830789999999979e+03 3.362299999999999733e-01
4.143928899999999885e+03 3.312499999999999889e-01
4.144027009999999791e+03 3.262700000000000045e-01
4.144125109999999950e+03 3.212999999999999745e-01
4.144223219999999856e+03 3.163199999999999901e-01
4.144321320000000014e+03 3.148099999999999787e-01
4.144419429999999920e+03 3.148699999999999832e-01
4.144517530000000079e+03 3.149299999999999877e-01
4.144615639999999985e+03 3.149899999999999922e-01
4.144713749999999891e+03 3.150499999999999967e-01
4.144811850000000049e+03 3.151100000000000012e-01
4.144909959999999955e+03 3.151800000000000157e-01
4.145008060000000114e+03 3.183799999999999963e-01
4.145106170000000020e+03 3.218500000000000250e-01
4.145204279999999926e+03 3.253199999999999981e-01
4.145302380000000085e+03 3.287999999999999812e-01
4.145400489999999991e+03 3.322700000000000098e-01
4.145498590000000149e+03 3.357399999999999829e-01
4.145596700000000055e+03 3.392100000000000115e-01
4.145694809999999961e+03 3.389900000000000135e-01
4.145792910000000120e+03 3.375500000000000167e-01
4.145891020000000026e+03 3.361100000000000199e-01
4.145989120000000185e+03 3.346700000000000230e-01
4.146087230000000091e+03 3.332300000000000262e-01
4.146185330000000249e+03 3.317999999999999838e-01
4.146283440000000155e+03 3.303599999999999870e-01
4.146381550000000061e+03 3.328300000000000147e-01
4.146479650000000220e+03 3.380500000000000171e-01
4.146577760000000126e+03 3.432700000000000196e-01
4.146675860000000284e+03 3.484999999999999765e-01
4.146773970000000190e+03 3.537199999999999789e-01
4.146872080000000096e+03 3.589399999999999813e-01
4.146970180000000255e+03 3.641599999999999837e-01
4.147068290000000161e+03 3.647299999999999986e-01
4.147166390000000320e+03 3.588500000000000023e-01
4.147264500000000226e+03 3.529800000000000160e-01
4.147362610000000132e+03 3.471000000000000196e-01
4.147460710000000290e+03 3.412299999999999778e-01
4.147558820000000196e+03 3.353599999999999914e-01
4.147656920000000355e+03 3.294799999999999951e-01
4.147755030000000261e+03 3.265500000000000069e-01
4.147853140000000167e+03 3.323200000000000043e-01
4.147951240000000325e+03 3.380799999999999916e-01
4.148049350000000231e+03 3.438499999999999890e-01
4.148147450000000390e+03 3.496099999999999763e-01
4.148245560000000296e+03 3.553799999999999737e-01
4.148343660000000455e+03 3.611400000000000166e-01
4.148441770000000361e+03 3.669000000000000039e-01
4.148539880000000267e+03 3.631499999999999728e-01
4.148637980000000425e+03 3.550699999999999967e-01
4.148736090000000331e+03 3.469900000000000206e-01
4.148834189999999580e+03 3.389199999999999990e-01
4.148932300000000396e+03 3.308400000000000230e-01
4.149030410000000302e+03 3.227599999999999913e-01
4.149128509999999551e+03 3.146900000000000253e-01
4.149226620000000366e+03 3.136900000000000244e-01
4.149324719999999616e+03 3.192099999999999937e-01
4.149422830000000431e+03 3.247399999999999731e-01
4.149520940000000337e+03 3.302700000000000080e-01
4.149619039999999586e+03 3.357999999999999874e-01
4.149717150000000402e+03 3.413300000000000223e-01
4.149815249999999651e+03 3.468600000000000017e-01
4.149913359999999557e+03 3.523800000000000265e-01
4.150011470000000372e+03 3.495800000000000018e-01
4.150109569999999621e+03 3.463899999999999757e-01
4.150207680000000437e+03 3.432000000000000051e-01
4.150305779999999686e+03 3.400099999999999789e-01
4.150403889999999592e+03 3.368200000000000083e-01
4.150501989999999751e+03 3.336299999999999821e-01
4.150600099999999657e+03 3.304400000000000115e-01
4.150698209999999563e+03 3.342600000000000016e-01
4.150796309999999721e+03 3.399599999999999844e-01
4.150894419999999627e+03 3.456500000000000128e-01
4.150992519999999786e+03 3.513499999999999956e-01
4.151090629999999692e+03 3.570499999999999785e-01
4.151188739999999598e+03 3.627500000000000169e-01
4.151286839999999756e+03 3.684499999999999997e-01
4.151384949999999662e+03 3.728099999999999747e-01
4.151483049999999821e+03 3.724799999999999778e-01
4.151581159999999727e+03 3.721400000000000263e-01
4.151679269999999633e+03 3.718099999999999739e-01
4.151777369999999792e+03 3.714799999999999769e-01
4.151875479999999698e+03 3.711499999999999799e-01
4.151973579999999856e+03 3.708099999999999730e-01
4.152071689999999762e+03 3.704799999999999760e-01
4.152169799999999668e+03 3.694799999999999751e-01
4.152267899999999827e+03 3.681300000000000128e-01
4.152366009999999733e+03 3.667900000000000049e-01
4.152464109999999891e+03 3.654399999999999871e-01
4.152562219999999797e+03 3.640900000000000247e-01
4.152660319999999956e+03 3.627400000000000069e-01
4.152758429999999862e+03 3.613899999999999890e-01
4.152856539999999768e+03 3.600400000000000267e-01
4.152954639999999927e+03 3.586199999999999943e-01
4.153052749999999833e+03 3.571900000000000075e-01
4.153150849999999991e+03 3.557699999999999751e-01
4.153248959999999897e+03 3.543399999999999883e-01
4.153347069999999803e+03 3.529200000000000115e-01
4.153445169999999962e+03 3.514900000000000246e-01
4.153543279999999868e+03 3.500699999999999923e-01
4.153641380000000026e+03 3.510599999999999832e-01
4.153739489999999932e+03 3.542199999999999793e-01
4.153837599999999838e+03 3.573799999999999755e-01
4.153935699999999997e+03 3.605300000000000171e-01
4.154033809999999903e+03 3.636900000000000133e-01
4.154131910000000062e+03 3.668500000000000094e-01
4.154230019999999968e+03 3.700100000000000056e-01
4.154328129999999874e+03 3.731599999999999917e-01
4.154426230000000032e+03 3.741700000000000026e-01
4.154524339999999938e+03 3.734999999999999987e-01
4.154622440000000097e+03 3.728400000000000047e-01
4.154720550000000003e+03 3.721700000000000008e-01
4.154818650000000162e+03 3.715100000000000069e-01
4.154916760000000068e+03 3.708400000000000030e-01
4.155014869999999974e+03 3.701800000000000090e-01
4.155112970000000132e+03 3.695100000000000051e-01
4.155211080000000038e+03 3.701699999999999990e-01
4.155309180000000197e+03 3.708199999999999830e-01
4.155407290000000103e+03 3.714700000000000224e-01
4.155505400000000009e+03 3.721300000000000163e-01
4.155603500000000167e+03 3.727800000000000002e-01
4.155701610000000073e+03 3.734399999999999942e-01
4.155799710000000232e+03 3.740899999999999781e-01
4.155897820000000138e+03 3.746399999999999730e-01
4.155995930000000044e+03 3.724399999999999933e-01
4.156094030000000203e+03 3.702300000000000035e-01
4.156192140000000109e+03 3.680300000000000238e-01
4.156290240000000267e+03 3.658199999999999785e-01
4.156388350000000173e+03 3.636199999999999988e-01
4.156486460000000079e+03 3.614100000000000090e-01
4.156584560000000238e+03 3.592099999999999738e-01
4.156682670000000144e+03 3.571900000000000075e-01
4.156780770000000302e+03 3.589100000000000068e-01
4.156878880000000208e+03 3.606300000000000061e-01
4.156976980000000367e+03 3.623500000000000054e-01
4.157075090000000273e+03 3.640700000000000047e-01
4.157173200000000179e+03 3.657900000000000040e-01
4.157271300000000338e+03 3.675100000000000033e-01
4.157369410000000244e+03 3.692300000000000026e-01
4.157467510000000402e+03 3.711900000000000199e-01
4.157565620000000308e+03 3.733899999999999997e-01
4.157663730000000214e+03 3.755899999999999794e-01
4.157761830000000373e+03 3.777800000000000047e-01
4.157859940000000279e+03 3.799799999999999844e-01
4.157958040000000437e+03 3.821800000000000197e-01
4.158056150000000343e+03 3.843699999999999894e-01
4.158154260000000249e+03 3.865700000000000247e-01
4.158252360000000408e+03 3.880000000000000115e-01
4.158350470000000314e+03 3.887800000000000145e-01
4.158448569999999563e+03 3.895600000000000174e-01
4.158546680000000379e+03 3.903400000000000203e-01
4.158644779999999628e+03 3.911200000000000232e-01
4.158742890000000443e+03 3.919000000000000261e-01
4.158841000000000349e+03 3.926799999999999735e-01
4.158939099999999598e+03 3.934599999999999764e-01
4.159037210000000414e+03 3.921100000000000141e-01
4.159135309999999663e+03 3.892100000000000004e-01
4.159233419999999569e+03 3.863099999999999867e-01
4.159331530000000384e+03 3.834099999999999731e-01
4.159429629999999634e+03 3.805100000000000149e-01
4.159527740000000449e+03 3.776100000000000012e-01
4.159625839999999698e+03 3.747099999999999875e-01
4.159723949999999604e+03 3.718099999999999739e-01
4.159822060000000420e+03 3.693500000000000116e-01
4.159920159999999669e+03 3.684399999999999897e-01
4.160018269999999575e+03 3.675300000000000233e-01
4.160116369999999733e+03 3.666200000000000014e-01
4.160214479999999639e+03 3.657099999999999795e-01
4.160312589999999545e+03 3.648000000000000131e-01
4.160410689999999704e+03 3.638899999999999912e-01
4.160508799999999610e+03 3.629800000000000249e-01
4.160606899999999769e+03 3.617699999999999805e-01
4.160705009999999675e+03 3.597099999999999742e-01
4.160803109999999833e+03 3.576400000000000134e-01
4.160901219999999739e+03 3.555699999999999972e-01
4.160999329999999645e+03 3.534999999999999809e-01
4.161097429999999804e+03 3.514300000000000201e-01
4.161195539999999710e+03 3.493600000000000039e-01
4.161293639999999868e+03 3.472999999999999976e-01
4.161391749999999774e+03 3.467399999999999927e-01
4.161489859999999680e+03 3.498299999999999743e-01
4.161587959999999839e+03 3.529300000000000215e-01
4.161686069999999745e+03 3.560200000000000031e-01
4.161784169999999904e+03 3.591199999999999948e-01
4.161882279999999810e+03 3.622099999999999764e-01
4.161980389999999716e+03 3.653100000000000236e-01
4.162078489999999874e+03 3.684100000000000152e-01
4.162176599999999780e+03 3.714999999999999969e-01
4.162274699999999939e+03 3.708699999999999775e-01
4.162372809999999845e+03 3.699700000000000211e-01
4.162470919999999751e+03 3.690599999999999992e-01
4.162569019999999909e+03 3.681599999999999873e-01
4.162667129999999815e+03 3.672500000000000209e-01
4.162765229999999974e+03 3.663399999999999990e-01
4.162863339999999880e+03 3.654399999999999871e-01
4.162961440000000039e+03 3.645300000000000207e-01
4.163059549999999945e+03 3.670599999999999974e-01
4.163157659999999851e+03 3.696900000000000186e-01
4.163255760000000009e+03 3.723299999999999943e-01
4.163353869999999915e+03 3.749700000000000255e-01
4.163451970000000074e+03 3.776100000000000012e-01
4.163550079999999980e+03 3.802499999999999769e-01
4.163648189999999886e+03 3.828799999999999981e-01
4.163746290000000045e+03 3.855199999999999738e-01
4.163844399999999951e+03 3.848900000000000099e-01
4.163942500000000109e+03 3.821300000000000252e-01
4.164040610000000015e+03 3.793699999999999850e-01
4.164138719999999921e+03 3.766100000000000003e-01
4.164236820000000080e+03 3.738500000000000156e-01
4.164334929999999986e+03 3.710899999999999754e-01
4.164433030000000144e+03 3.683299999999999907e-01
4.164531140000000050e+03 3.655700000000000061e-01
4.164629249999999956e+03 3.645200000000000107e-01
4.164727350000000115e+03 3.687300000000000022e-01
4.164825460000000021e+03 3.729399999999999937e-01
4.164923560000000180e+03 3.771499999999999853e-01
4.165021670000000086e+03 3.813699999999999868e-01
4.165119770000000244e+03 3.855799999999999783e-01
4.165217880000000150e+03 3.897900000000000253e-01
4.165315990000000056e+03 3.940000000000000169e-01
4.165414090000000215e+03 3.982100000000000084e-01
4.165512200000000121e+03 3.967399999999999816e-01
4.165610300000000279e+03 3.945100000000000273e-01
4.165708410000000185e+03 3.922900000000000276e-01
4.165806520000000091e+03 3.900600000000000178e-01
4.165904620000000250e+03 3.878400000000000181e-01
4.166002730000000156e+03 3.856100000000000083e-01
4.166100830000000315e+03 3.833900000000000086e-01
4.166198940000000221e+03 3.811599999999999988e-01
4.166297050000000127e+03 3.798000000000000265e-01
4.166395150000000285e+03 3.792499999999999760e-01
4.166493260000000191e+03 3.786900000000000266e-01
4.166591360000000350e+03 3.781300000000000217e-01
4.166689470000000256e+03 3.775700000000000167e-01
4.166787580000000162e+03 3.770100000000000118e-01
4.166885680000000320e+03 3.764500000000000068e-01
4.166983790000000226e+03 3.759000000000000119e-01
4.167081890000000385e+03 3.756099999999999994e-01
4.167180000000000291e+03 3.767499999999999738e-01
4.167278100000000450e+03 3.778900000000000037e-01
4.167376210000000356e+03 3.790399999999999880e-01
4.167474320000000262e+03 3.801800000000000179e-01
4.167572420000000420e+03 3.813199999999999923e-01
4.167670530000000326e+03 3.824600000000000222e-01
4.167768629999999575e+03 3.836100000000000065e-01
4.167866740000000391e+03 3.847499999999999809e-01
4.167964850000000297e+03 3.848500000000000254e-01
4.168062949999999546e+03 3.833799999999999986e-01
4.168161060000000361e+03 3.819100000000000272e-01
4.168259159999999611e+03 3.804400000000000004e-01
4.168357270000000426e+03 3.789699999999999736e-01
4.168455380000000332e+03 3.775100000000000122e-01
4.168553479999999581e+03 3.760399999999999854e-01
4.168651590000000397e+03 3.745700000000000141e-01
4.168749689999999646e+03 3.732300000000000062e-01
4.168847799999999552e+03 3.749799999999999800e-01
4.168945910000000367e+03 3.767400000000000193e-01
4.169044009999999616e+03 3.784899999999999931e-01
4.169142120000000432e+03 3.802499999999999769e-01
4.169240219999999681e+03 3.820000000000000062e-01
4.169338329999999587e+03 3.837599999999999900e-01
4.169436429999999746e+03 3.855100000000000193e-01
4.169534539999999652e+03 3.872700000000000031e-01
4.169632649999999558e+03 3.883499999999999730e-01
4.169730749999999716e+03 3.877200000000000091e-01
4.169828859999999622e+03 3.870799999999999796e-01
4.169926959999999781e+03 3.864400000000000057e-01
4.170025069999999687e+03 3.857999999999999763e-01
4.170123179999999593e+03 3.851700000000000124e-01
4.170221279999999751e+03 3.845299999999999829e-01
4.170319389999999657e+03 3.838900000000000090e-01
4.170417489999999816e+03 3.832499999999999796e-01
4.170515599999999722e+03 3.823699999999999877e-01
4.170613709999999628e+03 3.812599999999999878e-01
4.170711809999999787e+03 3.801499999999999879e-01
4.170809919999999693e+03 3.790399999999999880e-01
4.170908019999999851e+03 3.779299999999999882e-01
4.171006129999999757e+03 3.768199999999999883e-01
4.171104239999999663e+03 3.756999999999999784e-01
4.171202339999999822e+03 3.745899999999999785e-01
4.171300449999999728e+03 3.734799999999999787e-01
4.171398549999999886e+03 3.729799999999999782e-01
4.171496659999999792e+03 3.726599999999999913e-01
4.171594759999999951e+03 3.723400000000000043e-01
4.171692869999999857e+03 3.720300000000000273e-01
4.171790979999999763e+03 3.717099999999999849e-01
4.171889079999999922e+03 3.713899999999999979e-01
4.171987189999999828e+03 3.710800000000000209e-01
4.172085289999999986e+03 3.707599999999999785e-01
4.172183399999999892e+03 3.704399999999999915e-01
