# Supplementary material for: Resonant inelastic X-ray scattering tools to count 5 f electrons of actinides and probe bond covalency
Source: Nat Commun. 2025 Feb 10;16:1221. doi: 10.1038/s41467-024-54574-7 (PMC11811144; doi:10.1038/s41467-024-54574-7)
Supplement: Supplementary file 3 — Source Data [file 41467_2024_54574_MOESM3_ESM.zip › Data_figures/Data_main_figures/Fig5/5e_Am$^{/mathrm{IV}}$O$_2$ $/mathrm{(5f^5)}$.txt]

# Ein | Intensity
4.074175600000000031e+03 2.899999999999999800e-03
4.074273709999999937e+03 3.299999999999999982e-03
4.074371810000000096e+03 3.700000000000000164e-03
4.074469920000000002e+03 4.100000000000000346e-03
4.074568020000000161e+03 4.499999999999999660e-03
4.074666130000000067e+03 4.899999999999999842e-03
4.074764239999999972e+03 5.300000000000000024e-03
4.074862340000000131e+03 5.700000000000000205e-03
4.074960450000000037e+03 6.100000000000000387e-03
4.075058550000000196e+03 6.499999999999999702e-03
4.075156660000000102e+03 6.899999999999999883e-03
4.075254759999999806e+03 7.300000000000000065e-03
4.075352870000000166e+03 7.700000000000000247e-03
4.075450980000000072e+03 8.099999999999999561e-03
4.075549079999999776e+03 8.500000000000000611e-03
4.075647190000000137e+03 8.899999999999999925e-03
4.075745289999999841e+03 9.299999999999999239e-03
4.075843400000000202e+03 9.700000000000000289e-03
4.075941510000000108e+03 1.009999999999999960e-02
4.076039609999999811e+03 1.050000000000000065e-02
4.076137720000000172e+03 1.089999999999999997e-02
4.076235819999999876e+03 1.102000000000000028e-02
4.076333929999999782e+03 1.047000000000000014e-02
4.076432040000000143e+03 9.919999999999999998e-03
4.076530139999999847e+03 9.369999999999999857e-03
4.076628250000000207e+03 8.819999999999999715e-03
4.076726349999999911e+03 8.269999999999999574e-03
4.076824459999999817e+03 7.720000000000000299e-03
4.076922570000000178e+03 7.159999999999999698e-03
4.077020669999999882e+03 6.610000000000000424e-03
4.077118779999999788e+03 6.060000000000000282e-03
4.077216879999999946e+03 5.510000000000000141e-03
4.077314989999999852e+03 4.959999999999999999e-03
4.077413090000000011e+03 4.409999999999999858e-03
4.077511199999999917e+03 3.860000000000000150e-03
4.077609309999999823e+03 3.310000000000000008e-03
4.077707409999999982e+03 2.759999999999999867e-03
4.077805519999999888e+03 2.200000000000000133e-03
4.077903620000000046e+03 1.649999999999999991e-03
4.078001729999999952e+03 1.100000000000000066e-03
4.078099839999999858e+03 5.510730000000000142e-04
4.078197940000000017e+03 0.000000000000000000e+00
4.078296049999999923e+03 3.432480000000000042e-05
4.078394150000000081e+03 7.503090000000000020e-05
4.078492259999999987e+03 1.157370000000000068e-04
4.078590369999999893e+03 1.564430000000000063e-04
4.078688470000000052e+03 1.971490000000000059e-04
4.078786579999999958e+03 2.378550000000000054e-04
4.078884680000000117e+03 2.785609999999999779e-04
4.078982790000000023e+03 3.192669999999999775e-04
4.079080899999999929e+03 3.599729999999999770e-04
4.079179000000000087e+03 4.006789999999999766e-04
4.079277109999999993e+03 4.413849999999999761e-04
4.079375210000000152e+03 4.820909999999999757e-04
4.079473320000000058e+03 5.227969999999999753e-04
4.079571420000000217e+03 5.635030000000000290e-04
4.079669530000000123e+03 6.042089999999999744e-04
4.079767640000000029e+03 6.449150000000000282e-04
4.079865740000000187e+03 6.856209999999999735e-04
4.079963850000000093e+03 7.263280000000000430e-04
4.080061949999999797e+03 7.670339999999999884e-04
4.080160060000000158e+03 8.077400000000000422e-04
4.080258170000000064e+03 8.507270000000000153e-04
4.080356270000000222e+03 8.947739999999999817e-04
4.080454380000000128e+03 9.388209999999999481e-04
4.080552479999999832e+03 9.828689999999999302e-04
4.080650590000000193e+03 1.030000000000000100e-03
4.080748700000000099e+03 1.069999999999999988e-03
4.080846799999999803e+03 1.119999999999999902e-03
4.080944910000000164e+03 1.160000000000000007e-03
4.081043009999999867e+03 1.199999999999999895e-03
4.081141119999999773e+03 1.250000000000000026e-03
4.081239230000000134e+03 1.289999999999999914e-03
4.081337329999999838e+03 1.340000000000000045e-03
4.081435440000000199e+03 1.379999999999999933e-03
4.081533539999999903e+03 1.420000000000000038e-03
4.081631649999999809e+03 1.469999999999999953e-03
4.081729749999999967e+03 1.510000000000000057e-03
4.081827859999999873e+03 1.559999999999999972e-03
4.081925969999999779e+03 1.600000000000000077e-03
4.082024069999999938e+03 1.639999999999999965e-03
4.082122179999999844e+03 1.690000000000000096e-03
4.082220280000000002e+03 1.729999999999999984e-03
4.082318389999999908e+03 2.050000000000000173e-03
4.082416499999999814e+03 2.370000000000000145e-03
4.082514599999999973e+03 2.680000000000000090e-03
4.082612709999999879e+03 3.000000000000000062e-03
4.082710810000000038e+03 3.320000000000000034e-03
4.082808919999999944e+03 3.640000000000000006e-03
4.082907029999999850e+03 3.959999999999999978e-03
4.083005130000000008e+03 4.279999999999999950e-03
4.083103239999999914e+03 4.599999999999999922e-03
4.083201340000000073e+03 4.919999999999999894e-03
4.083299449999999979e+03 5.239999999999999866e-03
4.083397559999999885e+03 5.559999999999999838e-03
4.083495660000000044e+03 5.879999999999999810e-03
4.083593769999999950e+03 6.199999999999999782e-03
4.083691870000000108e+03 6.519999999999999754e-03
4.083789980000000014e+03 6.839999999999999726e-03
4.083888080000000173e+03 7.159999999999999698e-03
4.083986190000000079e+03 7.479999999999999670e-03
4.084084299999999985e+03 7.799999999999999642e-03
4.084182400000000143e+03 8.120000000000000481e-03
4.084280510000000049e+03 7.820000000000000562e-03
4.084378610000000208e+03 7.210000000000000263e-03
4.084476720000000114e+03 6.599999999999999964e-03
4.084574830000000020e+03 5.989999999999999665e-03
4.084672930000000179e+03 5.380000000000000233e-03
4.084771040000000085e+03 5.689999999999999745e-03
4.084869139999999788e+03 6.930000000000000396e-03
4.084967250000000149e+03 8.160000000000000586e-03
4.085065360000000055e+03 9.400000000000000369e-03
4.085163460000000214e+03 1.063000000000000056e-02
4.085261570000000120e+03 1.013999999999999971e-02
4.085359669999999824e+03 8.959999999999999215e-03
4.085457780000000184e+03 7.790000000000000049e-03
4.085555890000000090e+03 6.620000000000000016e-03
4.085653989999999794e+03 5.440000000000000391e-03
4.085752100000000155e+03 4.449999999999999963e-03
4.085850199999999859e+03 3.599999999999999901e-03
4.085948310000000220e+03 2.759999999999999867e-03
4.086046409999999923e+03 1.910000000000000022e-03
4.086144519999999829e+03 1.069999999999999988e-03
4.086242630000000190e+03 7.317429999999999768e-04
4.086340729999999894e+03 1.289999999999999914e-03
4.086438839999999800e+03 1.840000000000000056e-03
4.086536939999999959e+03 2.399999999999999790e-03
4.086635049999999865e+03 2.959999999999999958e-03
4.086733160000000225e+03 4.400000000000000265e-03
4.086831259999999929e+03 9.350000000000000672e-03
4.086929369999999835e+03 1.430999999999999980e-02
4.087027469999999994e+03 1.925999999999999934e-02
4.087125579999999900e+03 2.420999999999999888e-02
4.087223689999999806e+03 2.670000000000000151e-02
4.087321789999999964e+03 2.563999999999999960e-02
4.087419899999999870e+03 2.458000000000000115e-02
4.087518000000000029e+03 2.351999999999999924e-02
4.087616109999999935e+03 2.247000000000000039e-02
4.087714219999999841e+03 2.136000000000000051e-02
4.087812320000000000e+03 2.006000000000000144e-02
4.087910429999999906e+03 1.876999999999999849e-02
4.088008530000000064e+03 1.747999999999999901e-02
4.088106639999999970e+03 1.618999999999999953e-02
4.088204740000000129e+03 1.494000000000000015e-02
4.088302850000000035e+03 1.447000000000000022e-02
4.088400959999999941e+03 1.400000000000000029e-02
4.088499060000000100e+03 1.353000000000000036e-02
4.088597170000000006e+03 1.307000000000000002e-02
4.088695270000000164e+03 1.260000000000000009e-02
4.088793380000000070e+03 1.718000000000000083e-02
4.088891489999999976e+03 2.244000000000000161e-02
4.088989590000000135e+03 2.769999999999999893e-02
4.089087700000000041e+03 3.296000000000000318e-02
4.089185800000000199e+03 3.821999999999999703e-02
4.089283910000000105e+03 2.605999999999999983e-02
4.089382020000000011e+03 2.819999999999999937e-02
4.089480120000000170e+03 4.345000000000000251e-02
4.089578230000000076e+03 4.841000000000000164e-02
4.089676329999999780e+03 4.077999999999999681e-02
4.089774440000000141e+03 2.757000000000000076e-02
4.089872539999999844e+03 3.429999999999999716e-02
4.089970650000000205e+03 3.994999999999999940e-02
4.090068760000000111e+03 4.583000000000000268e-02
4.090166859999999815e+03 4.700000000000000011e-02
4.090264970000000176e+03 4.891000000000000208e-02
4.090363069999999880e+03 4.737000000000000238e-02
4.090461179999999786e+03 5.351999999999999813e-02
4.090559290000000146e+03 7.291000000000000258e-02
4.090657389999999850e+03 7.664999999999999591e-02
4.090755500000000211e+03 7.857000000000000095e-02
4.090853599999999915e+03 8.909000000000000252e-02
4.090951709999999821e+03 8.874999999999999556e-02
4.091049820000000182e+03 9.643999999999999795e-02
4.091147919999999885e+03 1.138200000000000045e-01
4.091246029999999791e+03 1.107299999999999951e-01
4.091344129999999950e+03 1.165999999999999953e-01
4.091442239999999856e+03 1.306499999999999884e-01
4.091540350000000217e+03 1.419700000000000129e-01
4.091638449999999921e+03 1.539399999999999935e-01
4.091736559999999827e+03 1.692099999999999993e-01
4.091834659999999985e+03 1.807199999999999918e-01
4.091932769999999891e+03 1.878900000000000015e-01
4.092030870000000050e+03 2.217899999999999872e-01
4.092128979999999956e+03 2.479600000000000137e-01
4.092227089999999862e+03 2.314900000000000013e-01
4.092325190000000021e+03 2.359600000000000031e-01
4.092423299999999927e+03 2.653300000000000103e-01
4.092521400000000085e+03 3.051800000000000068e-01
4.092619509999999991e+03 3.146999999999999797e-01
4.092717619999999897e+03 3.278800000000000048e-01
4.092815720000000056e+03 3.384199999999999986e-01
4.092913829999999962e+03 3.874699999999999811e-01
4.093011930000000120e+03 4.032600000000000073e-01
4.093110040000000026e+03 4.222600000000000242e-01
4.093208149999999932e+03 4.793999999999999928e-01
4.093306250000000091e+03 5.131900000000000350e-01
4.093404359999999997e+03 5.132299999999999640e-01
4.093502460000000156e+03 5.047500000000000320e-01
4.093600570000000062e+03 5.933399999999999785e-01
4.093698679999999968e+03 6.004099999999999993e-01
4.093796780000000126e+03 6.215600000000000014e-01
4.093894890000000032e+03 6.762799999999999923e-01
4.093992990000000191e+03 7.100899999999999990e-01
4.094091100000000097e+03 7.813600000000000545e-01
4.094189199999999801e+03 7.343399999999999928e-01
4.094287310000000161e+03 7.792400000000000437e-01
4.094385420000000067e+03 7.861099999999999755e-01
4.094483520000000226e+03 8.539700000000000069e-01
4.094581630000000132e+03 8.926899999999999835e-01
4.094679729999999836e+03 8.554699999999999527e-01
4.094777840000000197e+03 8.580400000000000249e-01
4.094875950000000103e+03 8.743199999999999861e-01
4.094974049999999806e+03 8.536000000000000254e-01
4.095072160000000167e+03 8.933699999999999974e-01
4.095170259999999871e+03 9.377100000000000435e-01
4.095268369999999777e+03 9.383799999999999919e-01
4.095366480000000138e+03 9.442500000000000338e-01
4.095464579999999842e+03 9.266499999999999737e-01
4.095562690000000202e+03 9.538499999999999757e-01
4.095660789999999906e+03 9.717099999999999627e-01
4.095758899999999812e+03 9.587499999999999911e-01
4.095857010000000173e+03 9.843899999999999872e-01
4.095955109999999877e+03 9.993400000000000061e-01
4.096053219999999783e+03 1.000000000000000000e+00
4.096151319999999942e+03 9.960799999999999654e-01
4.096249429999999847e+03 9.639400000000000190e-01
4.096347530000000006e+03 9.589600000000000346e-01
4.096445639999999912e+03 9.811100000000000376e-01
4.096543749999999818e+03 9.754199999999999537e-01
4.096641849999999977e+03 9.519400000000000084e-01
4.096739959999999883e+03 9.207199999999999829e-01
4.096838060000000041e+03 8.889899999999999469e-01
4.096936169999999947e+03 8.627299999999999969e-01
4.097034279999999853e+03 8.622999999999999554e-01
4.097132380000000012e+03 8.339499999999999691e-01
4.097230489999999918e+03 7.958300000000000374e-01
4.097328590000000077e+03 7.643499999999999739e-01
4.097426699999999983e+03 7.321400000000000130e-01
4.097524809999999889e+03 7.389400000000000412e-01
4.097622910000000047e+03 6.979699999999999793e-01
4.097721019999999953e+03 6.555199999999999916e-01
4.097819120000000112e+03 6.053100000000000147e-01
4.097917230000000018e+03 5.980999999999999650e-01
4.098015339999999924e+03 5.470699999999999452e-01
4.098113440000000082e+03 5.406900000000000039e-01
4.098211549999999988e+03 5.087599999999999900e-01
4.098309650000000147e+03 4.695699999999999874e-01
4.098407760000000053e+03 4.901499999999999746e-01
4.098505860000000212e+03 4.520199999999999774e-01
4.098603970000000118e+03 4.045300000000000007e-01
4.098702080000000024e+03 3.925299999999999900e-01
4.098800180000000182e+03 4.038800000000000168e-01
4.098898290000000088e+03 3.416600000000000192e-01
4.098996390000000247e+03 3.363599999999999923e-01
4.099094500000000153e+03 3.488999999999999879e-01
4.099192610000000059e+03 3.082099999999999840e-01
4.099290710000000217e+03 2.908399999999999874e-01
4.099388820000000123e+03 2.780900000000000039e-01
4.099486920000000282e+03 2.521399999999999753e-01
4.099585030000000188e+03 2.486399999999999999e-01
4.099683140000000094e+03 2.452600000000000058e-01
4.099781240000000253e+03 2.350800000000000112e-01
4.099879350000000159e+03 2.393800000000000094e-01
4.099977450000000317e+03 2.310200000000000031e-01
4.100075560000000223e+03 2.069999999999999896e-01
4.100173670000000129e+03 2.168599999999999972e-01
4.100271770000000288e+03 2.024499999999999911e-01
4.100369880000000194e+03 2.041900000000000104e-01
4.100467980000000352e+03 1.783099999999999963e-01
4.100566090000000258e+03 1.859200000000000019e-01
4.100664190000000417e+03 1.946100000000000052e-01
4.100762300000000323e+03 1.911100000000000021e-01
4.100860410000000229e+03 1.752100000000000046e-01
4.100958510000000388e+03 1.654100000000000015e-01
4.101056620000000294e+03 1.700399999999999967e-01
4.101154720000000452e+03 1.635199999999999987e-01
4.101252830000000358e+03 1.469900000000000095e-01
4.101350940000000264e+03 1.369100000000000039e-01
4.101449040000000423e+03 1.391499999999999959e-01
4.101547150000000329e+03 1.448399999999999965e-01
4.101645249999999578e+03 1.363499999999999990e-01
4.101743360000000393e+03 1.399900000000000033e-01
4.101841470000000299e+03 1.418099999999999916e-01
4.101939569999999549e+03 1.346900000000000042e-01
4.102037680000000364e+03 1.442199999999999871e-01
4.102135779999999613e+03 1.341799999999999937e-01
4.102233890000000429e+03 1.379599999999999993e-01
4.102331989999999678e+03 1.376600000000000046e-01
4.102430099999999584e+03 1.373499999999999999e-01
4.102528210000000399e+03 1.347299999999999887e-01
4.102626309999999648e+03 1.274200000000000055e-01
4.102724419999999554e+03 1.200999999999999984e-01
4.102822519999999713e+03 1.131000000000000061e-01
4.102920629999999619e+03 1.079600000000000004e-01
4.103018740000000435e+03 1.028199999999999947e-01
4.103116839999999684e+03 9.861999999999999933e-02
4.103214949999999590e+03 9.611999999999999711e-02
4.103313049999999748e+03 9.363000000000000489e-02
4.103411159999999654e+03 9.105000000000000593e-02
4.103509269999999560e+03 8.809000000000000163e-02
4.103607369999999719e+03 8.512999999999999734e-02
4.103705479999999625e+03 8.218000000000000305e-02
4.103803579999999783e+03 7.972999999999999532e-02
4.103901689999999689e+03 7.728999999999999759e-02
4.103999799999999595e+03 7.528999999999999582e-02
4.104097899999999754e+03 7.506999999999999784e-02
4.104196009999999660e+03 7.484999999999999987e-02
4.104294109999999819e+03 7.462000000000000577e-02
4.104392219999999725e+03 7.391000000000000347e-02
4.104490319999999883e+03 7.320999999999999730e-02
4.104588429999999789e+03 7.249999999999999500e-02
4.104686539999999695e+03 7.051999999999999935e-02
4.104784639999999854e+03 6.829000000000000348e-02
4.104882749999999760e+03 6.612999999999999434e-02
4.104980849999999919e+03 6.587999999999999412e-02
4.105078959999999825e+03 6.562999999999999390e-02
4.105177069999999730e+03 6.536999999999999755e-02
4.105275169999999889e+03 6.658000000000000029e-02
4.105373279999999795e+03 6.804999999999999938e-02
4.105471379999999954e+03 6.951000000000000234e-02
4.105569489999999860e+03 6.285000000000000309e-02
4.105667599999999766e+03 5.222000000000000253e-02
4.105765699999999924e+03 4.159000000000000197e-02
4.105863809999999830e+03 4.875000000000000167e-02
4.105961909999999989e+03 5.825000000000000316e-02
4.106060019999999895e+03 6.775000000000000466e-02
4.106158129999999801e+03 7.388999999999999735e-02
4.106256229999999960e+03 7.857000000000000095e-02
4.106354339999999866e+03 8.326000000000000068e-02
4.106452440000000024e+03 8.348999999999999477e-02
4.106550549999999930e+03 7.949000000000000510e-02
4.106648650000000089e+03 7.549000000000000155e-02
4.106746759999999995e+03 7.259999999999999787e-02
4.106844869999999901e+03 6.970999999999999419e-02
4.106942970000000059e+03 6.682000000000000439e-02
4.107041079999999965e+03 6.580999999999999350e-02
4.107139180000000124e+03 6.642000000000000681e-02
4.107237290000000030e+03 6.701999999999999624e-02
4.107335399999999936e+03 6.837999999999999634e-02
4.107433500000000095e+03 7.111000000000000654e-02
4.107531610000000001e+03 7.384000000000000286e-02
4.107629710000000159e+03 7.616000000000000547e-02
4.107727820000000065e+03 7.649000000000000243e-02
4.107825929999999971e+03 7.681000000000000327e-02
4.107924030000000130e+03 7.618999999999999384e-02
4.108022140000000036e+03 7.406999999999999695e-02
4.108120240000000194e+03 7.194000000000000394e-02
4.108218350000000100e+03 7.166999999999999760e-02
4.108316460000000006e+03 7.889999999999999791e-02
4.108414560000000165e+03 8.613999999999999435e-02
4.108512670000000071e+03 9.325999999999999568e-02
4.108610770000000230e+03 9.093999999999999306e-02
4.108708880000000136e+03 8.860999999999999432e-02
4.108806980000000294e+03 8.735999999999999321e-02
4.108905090000000200e+03 8.977999999999999869e-02
4.109003200000000106e+03 9.221000000000000030e-02
4.109101300000000265e+03 9.435999999999999943e-02
4.109199410000000171e+03 8.984000000000000319e-02
4.109297510000000329e+03 8.533000000000000307e-02
4.109395620000000235e+03 8.081000000000000683e-02
4.109493730000000141e+03 8.766000000000000181e-02
4.109591830000000300e+03 9.644999999999999407e-02
4.109689940000000206e+03 1.041600000000000026e-01
4.109788040000000365e+03 9.665999999999999592e-02
4.109886150000000271e+03 8.916999999999999926e-02
4.109984260000000177e+03 8.167000000000000648e-02
4.110082360000000335e+03 9.496999999999999886e-02
4.110180470000000241e+03 1.110600000000000059e-01
4.110278570000000400e+03 1.132100000000000051e-01
4.110376680000000306e+03 1.136400000000000049e-01
4.110474790000000212e+03 1.140800000000000008e-01
4.110572890000000370e+03 1.145100000000000007e-01
4.110671000000000276e+03 1.115099999999999980e-01
4.110769100000000435e+03 1.081600000000000061e-01
4.110867210000000341e+03 1.048100000000000004e-01
4.110965309999999590e+03 1.014700000000000046e-01
4.111063420000000406e+03 1.051900000000000057e-01
4.111161530000000312e+03 1.094600000000000017e-01
4.111259629999999561e+03 1.137299999999999978e-01
4.111357740000000376e+03 1.179999999999999938e-01
4.111455839999999625e+03 1.217599999999999932e-01
4.111553950000000441e+03 1.250999999999999890e-01
4.111652060000000347e+03 1.284500000000000086e-01
4.111750159999999596e+03 1.317899999999999905e-01
4.111848270000000412e+03 1.338499999999999968e-01
4.111946369999999661e+03 1.349400000000000044e-01
4.112044479999999567e+03 1.360200000000000020e-01
4.112142590000000382e+03 1.371100000000000096e-01
4.112240689999999631e+03 1.377700000000000036e-01
4.112338800000000447e+03 1.365899999999999892e-01
4.112436899999999696e+03 1.353999999999999926e-01
4.112535009999999602e+03 1.342200000000000060e-01
4.112633120000000417e+03 1.347899999999999932e-01
4.112731219999999666e+03 1.421800000000000008e-01
4.112829329999999572e+03 1.495700000000000085e-01
4.112927429999999731e+03 1.569699999999999984e-01
4.113025539999999637e+03 1.643600000000000061e-01
4.113123639999999796e+03 1.677599999999999925e-01
4.113221749999999702e+03 1.703000000000000069e-01
4.113319859999999608e+03 1.728399999999999936e-01
4.113417959999999766e+03 1.753800000000000081e-01
4.113516069999999672e+03 1.757599999999999996e-01
4.113614169999999831e+03 1.734499999999999931e-01
4.113712279999999737e+03 1.711399999999999866e-01
4.113810389999999643e+03 1.688300000000000078e-01
4.113908489999999802e+03 1.667700000000000016e-01
4.114006599999999708e+03 1.682299999999999907e-01
4.114104699999999866e+03 1.696999999999999897e-01
4.114202809999999772e+03 1.711699999999999888e-01
4.114300919999999678e+03 1.726300000000000057e-01
4.114399019999999837e+03 1.741000000000000048e-01
4.114497129999999743e+03 1.755599999999999938e-01
4.114595229999999901e+03 1.770200000000000107e-01
4.114693339999999807e+03 1.784799999999999998e-01
4.114791449999999713e+03 1.799399999999999888e-01
4.114889549999999872e+03 1.756500000000000006e-01
4.114987659999999778e+03 1.707799999999999874e-01
4.115085759999999937e+03 1.659100000000000019e-01
4.115183869999999843e+03 1.610399999999999887e-01
4.115281970000000001e+03 1.622599999999999876e-01
4.115380079999999907e+03 1.689599999999999991e-01
4.115478189999999813e+03 1.756600000000000106e-01
4.115576289999999972e+03 1.823599999999999943e-01
4.115674399999999878e+03 1.890499999999999958e-01
4.115772500000000036e+03 1.954400000000000026e-01
4.115870609999999942e+03 2.017299999999999927e-01
4.115968719999999848e+03 2.080100000000000005e-01
4.116066820000000007e+03 2.142999999999999905e-01
4.116164929999999913e+03 2.173700000000000077e-01
4.116263030000000072e+03 2.149800000000000044e-01
4.116361139999999978e+03 2.125799999999999912e-01
4.116459249999999884e+03 2.101800000000000057e-01
4.116557350000000042e+03 2.077799999999999925e-01
4.116655459999999948e+03 2.065899999999999959e-01
4.116753560000000107e+03 2.062400000000000067e-01
4.116851670000000013e+03 2.058899999999999897e-01
4.116949770000000171e+03 2.055299999999999905e-01
4.117047880000000077e+03 2.051800000000000013e-01
4.117145989999999983e+03 2.061600000000000099e-01
4.117244090000000142e+03 2.074400000000000133e-01
4.117342200000000048e+03 2.087299999999999989e-01
4.117440300000000207e+03 2.100100000000000022e-01
4.117538410000000113e+03 2.114199999999999968e-01
4.117636520000000019e+03 2.163200000000000123e-01
4.117734620000000177e+03 2.212200000000000000e-01
4.117832730000000083e+03 2.261199999999999877e-01
4.117930830000000242e+03 2.310099999999999931e-01
4.118028940000000148e+03 2.335800000000000098e-01
4.118127050000000054e+03 2.293999999999999928e-01
4.118225150000000212e+03 2.252300000000000135e-01
4.118323260000000118e+03 2.210499999999999965e-01
4.118421360000000277e+03 2.168799999999999895e-01
4.118519470000000183e+03 2.136899999999999911e-01
4.118617580000000089e+03 2.115700000000000081e-01
4.118715680000000248e+03 2.094600000000000073e-01
4.118813790000000154e+03 2.073500000000000065e-01
4.118911890000000312e+03 2.052299999999999958e-01
4.119010000000000218e+03 2.040500000000000091e-01
4.119108100000000377e+03 2.050099999999999978e-01
4.119206210000000283e+03 2.059699999999999864e-01
4.119304320000000189e+03 2.069300000000000028e-01
4.119402420000000347e+03 2.079000000000000015e-01
4.119500530000000253e+03 2.101399999999999935e-01
4.119598630000000412e+03 2.135400000000000076e-01
4.119696740000000318e+03 2.169300000000000117e-01
4.119794850000000224e+03 2.203299999999999981e-01
4.119892950000000383e+03 2.237300000000000122e-01
4.119991060000000289e+03 2.263600000000000056e-01
4.120089160000000447e+03 2.275500000000000023e-01
4.120187270000000353e+03 2.287399999999999989e-01
4.120285380000000259e+03 2.299299999999999955e-01
4.120383480000000418e+03 2.311100000000000099e-01
4.120481590000000324e+03 2.310800000000000076e-01
4.120579689999999573e+03 2.301300000000000012e-01
4.120677800000000389e+03 2.291700000000000126e-01
4.120775910000000295e+03 2.282200000000000062e-01
4.120874010000000453e+03 2.272699999999999998e-01
4.120972120000000359e+03 2.267500000000000071e-01
4.121070219999999608e+03 2.268900000000000083e-01
4.121168330000000424e+03 2.270399999999999918e-01
4.121266429999999673e+03 2.271900000000000031e-01
4.121364539999999579e+03 2.273399999999999865e-01
4.121462650000000394e+03 2.286299999999999999e-01
4.121560749999999643e+03 2.340200000000000058e-01
4.121658859999999549e+03 2.394100000000000117e-01
4.121756959999999708e+03 2.447900000000000076e-01
4.121855069999999614e+03 2.501800000000000135e-01
4.121953180000000430e+03 2.553599999999999759e-01
4.122051279999999679e+03 2.557400000000000229e-01
4.122149389999999585e+03 2.561200000000000143e-01
4.122247489999999743e+03 2.565000000000000058e-01
4.122345599999999649e+03 2.568900000000000072e-01
4.122443709999999555e+03 2.572699999999999987e-01
4.122541809999999714e+03 2.581499999999999906e-01
4.122639919999999620e+03 2.596100000000000074e-01
4.122738019999999779e+03 2.610600000000000143e-01
4.122836129999999685e+03 2.625199999999999756e-01
4.122934239999999591e+03 2.639799999999999924e-01
4.123032339999999749e+03 2.653599999999999848e-01
4.123130449999999655e+03 2.665600000000000191e-01
4.123228549999999814e+03 2.677700000000000080e-01
4.123326659999999720e+03 2.689799999999999969e-01
4.123424759999999878e+03 2.701799999999999757e-01
4.123522869999999784e+03 2.709799999999999986e-01
4.123620979999999690e+03 2.686299999999999799e-01
4.123719079999999849e+03 2.662900000000000267e-01
4.123817189999999755e+03 2.639500000000000179e-01
4.123915289999999914e+03 2.616100000000000092e-01
4.124013399999999820e+03 2.592700000000000005e-01
4.124111509999999726e+03 2.614699999999999802e-01
4.124209609999999884e+03 2.675199999999999800e-01
4.124307719999999790e+03 2.735699999999999799e-01
4.124405819999999949e+03 2.796199999999999797e-01
4.124503929999999855e+03 2.856699999999999795e-01
4.124602039999999761e+03 2.917199999999999793e-01
4.124700139999999919e+03 2.937199999999999811e-01
4.124798249999999825e+03 2.955800000000000094e-01
4.124896349999999984e+03 2.974399999999999822e-01
4.124994459999999890e+03 2.993000000000000105e-01
4.125092569999999796e+03 3.011599999999999833e-01
4.125190669999999955e+03 2.994999999999999885e-01
4.125288779999999861e+03 2.975099999999999967e-01
4.125386880000000019e+03 2.955300000000000149e-01
4.125484989999999925e+03 2.935400000000000231e-01
4.125583090000000084e+03 2.915599999999999858e-01
4.125681199999999990e+03 2.905699999999999950e-01
4.125779309999999896e+03 2.931900000000000062e-01
4.125877410000000054e+03 2.958100000000000174e-01
4.125975519999999960e+03 2.984299999999999731e-01
4.126073620000000119e+03 3.010599999999999943e-01
4.126171730000000025e+03 3.036800000000000055e-01
4.126269839999999931e+03 3.076800000000000090e-01
4.126367940000000090e+03 3.090200000000000169e-01
4.126466049999999996e+03 3.103500000000000147e-01
4.126564150000000154e+03 3.116900000000000226e-01
4.126662260000000060e+03 3.130299999999999749e-01
4.126760369999999966e+03 3.143599999999999728e-01
4.126858470000000125e+03 3.113099999999999756e-01
4.126956580000000031e+03 3.060800000000000187e-01
4.127054680000000189e+03 3.008600000000000163e-01
4.127152790000000095e+03 2.956300000000000039e-01
4.127250900000000001e+03 2.904100000000000015e-01
4.127349000000000160e+03 2.863600000000000034e-01
4.127447110000000066e+03 2.933399999999999896e-01
4.127545210000000225e+03 3.003299999999999859e-01
4.127643320000000131e+03 3.073199999999999821e-01
4.127741420000000289e+03 3.143099999999999783e-01
4.127839530000000195e+03 3.212900000000000200e-01
4.127937640000000101e+03 3.244199999999999862e-01
4.128035740000000260e+03 3.254099999999999770e-01
4.128133850000000166e+03 3.263900000000000134e-01
4.128231950000000325e+03 3.273800000000000043e-01
4.128330060000000231e+03 3.283699999999999952e-01
4.128428170000000136e+03 3.293599999999999861e-01
4.128526270000000295e+03 3.309000000000000274e-01
4.128624380000000201e+03 3.328999999999999737e-01
4.128722480000000360e+03 3.348999999999999755e-01
4.128820590000000266e+03 3.368999999999999773e-01
4.128918700000000172e+03 3.388999999999999790e-01
4.129016800000000330e+03 3.408999999999999808e-01
4.129114910000000236e+03 3.385900000000000021e-01
4.129213010000000395e+03 3.331200000000000272e-01
4.129311120000000301e+03 3.276499999999999968e-01
4.129409230000000207e+03 3.221800000000000219e-01
4.129507330000000366e+03 3.167099999999999915e-01
4.129605440000000272e+03 3.112500000000000266e-01
4.129703540000000430e+03 3.109299999999999842e-01
4.129801650000000336e+03 3.104500000000000037e-01
4.129899749999999585e+03 3.099700000000000233e-01
4.129997860000000401e+03 3.094899999999999873e-01
4.130095970000000307e+03 3.090100000000000069e-01
4.130194069999999556e+03 3.087900000000000089e-01
4.130292180000000371e+03 3.173000000000000265e-01
4.130390279999999620e+03 3.258099999999999885e-01
4.130488390000000436e+03 3.343300000000000161e-01
4.130586500000000342e+03 3.428399999999999781e-01
4.130684599999999591e+03 3.513499999999999956e-01
4.130782710000000407e+03 3.593899999999999872e-01
4.130880809999999656e+03 3.597099999999999742e-01
4.130978919999999562e+03 3.600200000000000067e-01
4.131077030000000377e+03 3.603399999999999936e-01
4.131175129999999626e+03 3.606599999999999806e-01
4.131273240000000442e+03 3.609800000000000231e-01
4.131371339999999691e+03 3.612900000000000000e-01
4.131469449999999597e+03 3.628799999999999804e-01
4.131567549999999756e+03 3.650300000000000211e-01
4.131665659999999662e+03 3.671900000000000164e-01
4.131763769999999568e+03 3.693400000000000016e-01
4.131861869999999726e+03 3.714999999999999969e-01
4.131959979999999632e+03 3.736599999999999921e-01
4.132058079999999791e+03 3.729399999999999937e-01
4.132156189999999697e+03 3.710600000000000009e-01
4.132254299999999603e+03 3.691800000000000082e-01
4.132352399999999761e+03 3.673100000000000254e-01
4.132450509999999667e+03 3.654299999999999771e-01
4.132548609999999826e+03 3.635499999999999843e-01
4.132646719999999732e+03 3.618999999999999995e-01
4.132744829999999638e+03 3.603199999999999736e-01
4.132842929999999797e+03 3.587400000000000033e-01
4.132941039999999703e+03 3.571599999999999775e-01
4.133039139999999861e+03 3.555800000000000072e-01
4.133137249999999767e+03 3.539999999999999813e-01
4.133235359999999673e+03 3.515099999999999891e-01
4.133333459999999832e+03 3.474700000000000011e-01
4.133431569999999738e+03 3.434300000000000130e-01
4.133529669999999896e+03 3.393900000000000250e-01
4.133627779999999802e+03 3.353499999999999814e-01
4.133725879999999961e+03 3.313099999999999934e-01
4.133823989999999867e+03 3.272700000000000053e-01
4.133922099999999773e+03 3.279400000000000093e-01
4.134020199999999932e+03 3.286200000000000232e-01
4.134118309999999838e+03 3.292900000000000271e-01
4.134216409999999996e+03 3.299699999999999855e-01
4.134314519999999902e+03 3.306399999999999895e-01
4.134412629999999808e+03 3.314500000000000224e-01
4.134510729999999967e+03 3.367299999999999738e-01
4.134608839999999873e+03 3.420000000000000262e-01
4.134706940000000031e+03 3.472799999999999776e-01
4.134805049999999937e+03 3.525599999999999845e-01
4.134903159999999843e+03 3.578399999999999914e-01
4.135001260000000002e+03 3.631199999999999983e-01
4.135099369999999908e+03 3.625700000000000034e-01
4.135197470000000067e+03 3.589800000000000213e-01
4.135295579999999973e+03 3.553999999999999937e-01
4.135393689999999879e+03 3.518100000000000116e-01
4.135491790000000037e+03 3.482199999999999740e-01
4.135589899999999943e+03 3.446299999999999919e-01
4.135688000000000102e+03 3.429200000000000026e-01
4.135786110000000008e+03 3.458800000000000208e-01
4.135884210000000166e+03 3.488499999999999934e-01
4.135982320000000072e+03 3.518100000000000116e-01
4.136080429999999978e+03 3.547699999999999743e-01
4.136178530000000137e+03 3.577299999999999924e-01
4.136276640000000043e+03 3.607000000000000206e-01
4.136374740000000202e+03 3.571699999999999875e-01
4.136472850000000108e+03 3.475800000000000001e-01
4.136570960000000014e+03 3.379800000000000026e-01
4.136669060000000172e+03 3.283900000000000152e-01
4.136767170000000078e+03 3.187999999999999723e-01
4.136865270000000237e+03 3.092099999999999849e-01
4.136963380000000143e+03 3.008199999999999763e-01
4.137061490000000049e+03 2.993899999999999895e-01
4.137159590000000208e+03 2.979600000000000026e-01
4.137257700000000114e+03 2.965300000000000158e-01
4.137355800000000272e+03 2.950999999999999734e-01
4.137453910000000178e+03 2.936699999999999866e-01
4.137552020000000084e+03 2.922399999999999998e-01
4.137650120000000243e+03 2.897600000000000176e-01
4.137748230000000149e+03 2.869700000000000029e-01
4.137846330000000307e+03 2.841799999999999882e-01
4.137944440000000213e+03 2.813899999999999735e-01
4.138042540000000372e+03 2.785900000000000043e-01
4.138140650000000278e+03 2.757999999999999896e-01
4.138238760000000184e+03 2.733999999999999764e-01
4.138336860000000343e+03 2.768300000000000205e-01
4.138434970000000249e+03 2.802700000000000191e-01
4.138533070000000407e+03 2.837100000000000177e-01
4.138631180000000313e+03 2.871500000000000163e-01
4.138729290000000219e+03 2.905800000000000050e-01
4.138827390000000378e+03 2.940200000000000036e-01
4.138925500000000284e+03 2.935200000000000031e-01
4.139023600000000442e+03 2.907699999999999729e-01
4.139121710000000348e+03 2.880099999999999882e-01
4.139219820000000254e+03 2.852600000000000136e-01
4.139317920000000413e+03 2.824999999999999734e-01
4.139416030000000319e+03 2.797499999999999987e-01
4.139514129999999568e+03 2.769900000000000140e-01
4.139612240000000384e+03 2.804599999999999871e-01
4.139710350000000290e+03 2.848700000000000121e-01
4.139808450000000448e+03 2.892899999999999916e-01
4.139906560000000354e+03 2.937000000000000166e-01
4.140004659999999603e+03 2.981099999999999861e-01
4.140102770000000419e+03 3.025300000000000211e-01
4.140200869999999668e+03 3.065800000000000192e-01
4.140298979999999574e+03 3.073000000000000176e-01
4.140397090000000389e+03 3.080200000000000160e-01
4.140495189999999639e+03 3.087400000000000144e-01
4.140593300000000454e+03 3.094600000000000128e-01
4.140691399999999703e+03 3.101800000000000113e-01
4.140789509999999609e+03 3.109000000000000097e-01
4.140887620000000425e+03 3.087799999999999989e-01
4.140985719999999674e+03 3.009200000000000208e-01
4.141083829999999580e+03 2.930599999999999872e-01
4.141181929999999738e+03 2.851899999999999991e-01
4.141280039999999644e+03 2.773300000000000209e-01
4.141378149999999550e+03 2.694699999999999873e-01
4.141476249999999709e+03 2.616100000000000092e-01
4.141574359999999615e+03 2.606700000000000128e-01
4.141672459999999774e+03 2.651399999999999868e-01
4.141770569999999680e+03 2.696100000000000163e-01
4.141868679999999586e+03 2.740799999999999903e-01
4.141966779999999744e+03 2.785599999999999743e-01
4.142064889999999650e+03 2.830300000000000038e-01
4.142162989999999809e+03 2.874999999999999778e-01
4.142261099999999715e+03 2.858999999999999875e-01
4.142359199999999873e+03 2.827100000000000168e-01
4.142457309999999779e+03 2.795099999999999807e-01
4.142555419999999685e+03 2.763200000000000101e-01
4.142653519999999844e+03 2.731199999999999739e-01
4.142751629999999750e+03 2.699300000000000033e-01
4.142849729999999909e+03 2.669099999999999806e-01
4.142947839999999815e+03 2.712499999999999911e-01
4.143045949999999721e+03 2.756000000000000116e-01
4.143144049999999879e+03 2.799400000000000222e-01
4.143242159999999785e+03 2.842899999999999872e-01
4.143340259999999944e+03 2.886299999999999977e-01
4.143438369999999850e+03 2.929800000000000182e-01
4.143536479999999756e+03 2.973199999999999732e-01
4.143634579999999914e+03 2.938899999999999846e-01
4.143732689999999820e+03 2.891599999999999726e-01
4.143830789999999979e+03 2.844300000000000161e-01
4.143928899999999885e+03 2.796899999999999942e-01
4.144027009999999791e+03 2.749599999999999822e-01
4.144125109999999950e+03 2.702300000000000257e-01
4.144223219999999856e+03 2.654900000000000038e-01
4.144321320000000014e+03 2.658300000000000107e-01
4.144419429999999920e+03 2.684400000000000119e-01
4.144517530000000079e+03 2.710500000000000131e-01
4.144615639999999985e+03 2.736700000000000244e-01
4.144713749999999891e+03 2.762800000000000256e-01
4.144811850000000049e+03 2.788999999999999813e-01
4.144909959999999955e+03 2.815099999999999825e-01
4.145008060000000114e+03 2.833600000000000008e-01
4.145106170000000020e+03 2.851500000000000146e-01
4.145204279999999926e+03 2.869399999999999729e-01
4.145302380000000085e+03 2.887199999999999767e-01
4.145400489999999991e+03 2.905099999999999905e-01
4.145498590000000149e+03 2.923000000000000043e-01
4.145596700000000055e+03 2.940800000000000081e-01
4.145694809999999961e+03 2.903700000000000170e-01
4.145792910000000120e+03 2.848600000000000021e-01
4.145891020000000026e+03 2.793499999999999872e-01
4.145989120000000185e+03 2.738399999999999723e-01
4.146087230000000091e+03 2.683300000000000129e-01
4.146185330000000249e+03 2.628199999999999981e-01
4.146283440000000155e+03 2.573099999999999832e-01
4.146381550000000061e+03 2.567099999999999937e-01
4.146479650000000220e+03 2.595799999999999774e-01
4.146577760000000126e+03 2.624400000000000066e-01
4.146675860000000284e+03 2.653099999999999903e-01
4.146773970000000190e+03 2.681799999999999740e-01
4.146872080000000096e+03 2.710400000000000031e-01
4.146970180000000255e+03 2.739099999999999868e-01
4.147068290000000161e+03 2.758700000000000041e-01
4.147166390000000320e+03 2.765799999999999925e-01
4.147264500000000226e+03 2.772899999999999809e-01
4.147362610000000132e+03 2.780099999999999794e-01
4.147460710000000290e+03 2.787200000000000233e-01
4.147558820000000196e+03 2.794300000000000117e-01
4.147656920000000355e+03 2.801400000000000001e-01
4.147755030000000261e+03 2.802399999999999891e-01
4.147853140000000167e+03 2.840500000000000247e-01
4.147951240000000325e+03 2.887899999999999912e-01
4.148049350000000231e+03 2.935400000000000231e-01
4.148147450000000390e+03 2.982899999999999996e-01
4.148245560000000296e+03 3.030300000000000216e-01
4.148343660000000455e+03 3.077799999999999980e-01
4.148441770000000361e+03 3.125299999999999745e-01
4.148539880000000267e+03 3.107500000000000262e-01
4.148637980000000425e+03 3.060100000000000042e-01
4.148736090000000331e+03 3.012699999999999823e-01
4.148834189999999580e+03 2.965300000000000158e-01
4.148932300000000396e+03 2.917899999999999938e-01
4.149030410000000302e+03 2.870500000000000274e-01
4.149128509999999551e+03 2.823100000000000054e-01
4.149226620000000366e+03 2.818399999999999794e-01
4.149324719999999616e+03 2.853100000000000080e-01
4.149422830000000431e+03 2.887799999999999812e-01
4.149520940000000337e+03 2.922500000000000098e-01
4.149619039999999586e+03 2.957099999999999729e-01
4.149717150000000402e+03 2.991800000000000015e-01
4.149815249999999651e+03 3.026499999999999746e-01
4.149913359999999557e+03 3.061200000000000032e-01
4.150011470000000372e+03 3.085499999999999909e-01
4.150109569999999621e+03 3.109399999999999942e-01
4.150207680000000437e+03 3.133199999999999874e-01
4.150305779999999686e+03 3.157099999999999906e-01
4.150403889999999592e+03 3.180999999999999939e-01
4.150501989999999751e+03 3.204799999999999871e-01
4.150600099999999657e+03 3.228699999999999903e-01
4.150698209999999563e+03 3.170299999999999785e-01
4.150796309999999721e+03 3.089799999999999769e-01
4.150894419999999627e+03 3.009200000000000208e-01
4.150992519999999786e+03 2.928700000000000192e-01
4.151090629999999692e+03 2.848200000000000176e-01
4.151188739999999598e+03 2.767700000000000160e-01
4.151286839999999756e+03 2.687200000000000144e-01
4.151384949999999662e+03 2.636499999999999955e-01
4.151483049999999821e+03 2.689799999999999969e-01
4.151581159999999727e+03 2.743099999999999983e-01
4.151679269999999633e+03 2.796399999999999997e-01
4.151777369999999792e+03 2.849800000000000111e-01
4.151875479999999698e+03 2.903100000000000125e-01
4.151973579999999856e+03 2.956400000000000139e-01
4.152071689999999762e+03 3.009700000000000153e-01
4.152169799999999668e+03 3.025100000000000011e-01
4.152267899999999827e+03 3.040200000000000125e-01
4.152366009999999733e+03 3.055300000000000238e-01
4.152464109999999891e+03 3.070399999999999796e-01
4.152562219999999797e+03 3.085499999999999909e-01
4.152660319999999956e+03 3.100600000000000023e-01
4.152758429999999862e+03 3.115700000000000136e-01
4.152856539999999768e+03 3.127300000000000080e-01
4.152954639999999927e+03 3.104299999999999837e-01
4.153052749999999833e+03 3.081200000000000050e-01
4.153150849999999991e+03 3.058199999999999807e-01
4.153248959999999897e+03 3.035200000000000120e-01
4.153347069999999803e+03 3.012199999999999878e-01
4.153445169999999962e+03 2.989200000000000190e-01
4.153543279999999868e+03 2.966199999999999948e-01
4.153641380000000026e+03 2.974999999999999867e-01
4.153739489999999932e+03 3.016699999999999937e-01
4.153837599999999838e+03 3.058400000000000007e-01
4.153935699999999997e+03 3.100100000000000078e-01
4.154033809999999903e+03 3.141800000000000148e-01
4.154131910000000062e+03 3.183500000000000218e-01
4.154230019999999968e+03 3.225199999999999734e-01
4.154328129999999874e+03 3.266899999999999804e-01
4.154426230000000032e+03 3.277200000000000113e-01
4.154524339999999938e+03 3.263099999999999890e-01
4.154622440000000097e+03 3.249000000000000221e-01
4.154720550000000003e+03 3.234899999999999998e-01
4.154818650000000162e+03 3.220899999999999874e-01
4.154916760000000068e+03 3.206800000000000206e-01
4.155014869999999974e+03 3.192699999999999982e-01
4.155112970000000132e+03 3.178599999999999759e-01
4.155211080000000038e+03 3.162099999999999911e-01
4.155309180000000197e+03 3.145499999999999963e-01
4.155407290000000103e+03 3.129000000000000115e-01
4.155505400000000009e+03 3.112400000000000166e-01
4.155603500000000167e+03 3.095800000000000218e-01
4.155701610000000073e+03 3.079299999999999815e-01
4.155799710000000232e+03 3.062699999999999867e-01
4.155897820000000138e+03 3.046599999999999864e-01
4.155995930000000044e+03 3.042400000000000104e-01
4.156094030000000203e+03 3.038100000000000245e-01
4.156192140000000109e+03 3.033899999999999930e-01
4.156290240000000267e+03 3.029700000000000171e-01
4.156388350000000173e+03 3.025399999999999756e-01
4.156486460000000079e+03 3.021199999999999997e-01
4.156584560000000238e+03 3.017000000000000237e-01
4.156682670000000144e+03 3.002900000000000014e-01
4.156780770000000302e+03 3.025599999999999956e-01
4.156878880000000208e+03 3.048399999999999999e-01
4.156976980000000367e+03 3.071099999999999941e-01
4.157075090000000273e+03 3.093799999999999883e-01
4.157173200000000179e+03 3.116599999999999926e-01
4.157271300000000338e+03 3.139299999999999868e-01
4.157369410000000244e+03 3.161999999999999811e-01
4.157467510000000402e+03 3.185499999999999998e-01
4.157565620000000308e+03 3.189100000000000268e-01
4.157663730000000214e+03 3.192699999999999982e-01
4.157761830000000373e+03 3.196300000000000252e-01
4.157859940000000279e+03 3.200000000000000067e-01
4.157958040000000437e+03 3.203599999999999781e-01
4.158056150000000343e+03 3.207200000000000051e-01
4.158154260000000249e+03 3.210799999999999765e-01
4.158252360000000408e+03 3.189799999999999858e-01
4.158350470000000314e+03 3.148199999999999887e-01
4.158448569999999563e+03 3.106499999999999817e-01
4.158546680000000379e+03 3.064799999999999747e-01
4.158644779999999628e+03 3.023199999999999776e-01
4.158742890000000443e+03 2.981500000000000261e-01
4.158841000000000349e+03 2.939899999999999736e-01
4.158939099999999598e+03 2.898200000000000220e-01
4.159037210000000414e+03 2.900599999999999845e-01
4.159135309999999663e+03 2.934800000000000186e-01
4.159233419999999569e+03 2.969100000000000072e-01
4.159331530000000384e+03 3.003299999999999859e-01
4.159429629999999634e+03 3.037599999999999745e-01
4.159527740000000449e+03 3.071800000000000086e-01
4.159625839999999698e+03 3.106099999999999972e-01
4.159723949999999604e+03 3.140299999999999758e-01
4.159822060000000420e+03 3.168000000000000260e-01
4.159920159999999669e+03 3.171999999999999820e-01
4.160018269999999575e+03 3.176100000000000034e-01
4.160116369999999733e+03 3.180100000000000149e-01
4.160214479999999639e+03 3.184199999999999808e-01
4.160312589999999545e+03 3.188199999999999923e-01
4.160410689999999704e+03 3.192300000000000137e-01
4.160508799999999610e+03 3.196300000000000252e-01
4.160606899999999769e+03 3.191100000000000048e-01
4.160705009999999675e+03 3.158900000000000041e-01
4.160803109999999833e+03 3.126700000000000035e-01
4.160901219999999739e+03 3.094600000000000128e-01
4.160999329999999645e+03 3.062400000000000122e-01
4.161097429999999804e+03 3.030200000000000116e-01
4.161195539999999710e+03 2.998100000000000209e-01
4.161293639999999868e+03 2.965900000000000203e-01
4.161391749999999774e+03 2.954899999999999749e-01
4.161489859999999680e+03 2.995399999999999729e-01
4.161587959999999839e+03 3.035800000000000165e-01
4.161686069999999745e+03 3.076300000000000145e-01
4.161784169999999904e+03 3.116700000000000026e-01
4.161882279999999810e+03 3.157200000000000006e-01
4.161980389999999716e+03 3.197599999999999887e-01
4.162078489999999874e+03 3.238099999999999867e-01
4.162176599999999780e+03 3.278499999999999748e-01
4.162274699999999939e+03 3.265500000000000069e-01
4.162372809999999845e+03 3.248400000000000176e-01
4.162470919999999751e+03 3.231299999999999728e-01
4.162569019999999909e+03 3.214199999999999835e-01
4.162667129999999815e+03 3.197099999999999942e-01
4.162765229999999974e+03 3.180000000000000049e-01
4.162863339999999880e+03 3.162900000000000156e-01
4.162961440000000039e+03 3.145899999999999808e-01
4.163059549999999945e+03 3.170299999999999785e-01
4.163157659999999851e+03 3.196100000000000052e-01
4.163255760000000009e+03 3.221999999999999864e-01
4.163353869999999915e+03 3.247800000000000131e-01
4.163451970000000074e+03 3.273599999999999843e-01
4.163550079999999980e+03 3.299500000000000210e-01
4.163648189999999886e+03 3.325299999999999923e-01
4.163746290000000045e+03 3.351100000000000190e-01
4.163844399999999951e+03 3.327399999999999802e-01
4.163942500000000109e+03 3.271600000000000064e-01
4.164040610000000015e+03 3.215700000000000225e-01
4.164138719999999921e+03 3.159899999999999931e-01
4.164236820000000080e+03 3.104000000000000092e-01
4.164334929999999986e+03 3.048100000000000254e-01
4.164433030000000144e+03 2.992299999999999960e-01
4.164531140000000050e+03 2.936400000000000121e-01
4.164629249999999956e+03 2.898800000000000265e-01
4.164727350000000115e+03 2.917600000000000193e-01
4.164825460000000021e+03 2.936300000000000021e-01
4.164923560000000180e+03 2.955099999999999949e-01
4.165021670000000086e+03 2.973899999999999877e-01
4.165119770000000244e+03 2.992600000000000260e-01
4.165217880000000150e+03 3.011400000000000188e-01
4.165315990000000056e+03 3.030100000000000016e-01
4.165414090000000215e+03 3.048899999999999944e-01
4.165512200000000121e+03 3.055899999999999728e-01
4.165610300000000279e+03 3.061300000000000132e-01
4.165708410000000185e+03 3.066800000000000082e-01
4.165806520000000091e+03 3.072199999999999931e-01
4.165904620000000250e+03 3.077699999999999880e-01
4.166002730000000156e+03 3.083199999999999830e-01
4.166100830000000315e+03 3.088600000000000234e-01
4.166198940000000221e+03 3.094100000000000183e-01
4.166297050000000127e+03 3.139299999999999868e-01
4.166395150000000285e+03 3.221100000000000074e-01
4.166493260000000191e+03 3.302899999999999725e-01
4.166591360000000350e+03 3.384699999999999931e-01
4.166689470000000256e+03 3.466500000000000137e-01
4.166787580000000162e+03 3.548299999999999788e-01
4.166885680000000320e+03 3.629999999999999893e-01
4.166983790000000226e+03 3.711800000000000099e-01
4.167081890000000385e+03 3.772199999999999998e-01
4.167180000000000291e+03 3.720100000000000073e-01
4.167278100000000450e+03 3.668000000000000149e-01
4.167376210000000356e+03 3.615900000000000225e-01
4.167474320000000262e+03 3.563700000000000201e-01
4.167572420000000420e+03 3.511600000000000277e-01
4.167670530000000326e+03 3.459499999999999797e-01
4.167768629999999575e+03 3.407399999999999873e-01
4.167866740000000391e+03 3.355299999999999949e-01
4.167964850000000297e+03 3.327300000000000257e-01
4.168062949999999546e+03 3.335400000000000031e-01
4.168161060000000361e+03 3.343499999999999805e-01
4.168259159999999611e+03 3.351700000000000235e-01
4.168357270000000426e+03 3.359800000000000009e-01
4.168455380000000332e+03 3.367999999999999883e-01
4.168553479999999581e+03 3.376100000000000212e-01
4.168651590000000397e+03 3.384300000000000086e-01
4.168749689999999646e+03 3.391700000000000270e-01
4.168847799999999552e+03 3.381299999999999861e-01
4.168945910000000367e+03 3.370900000000000007e-01
4.169044009999999616e+03 3.360500000000000154e-01
4.169142120000000432e+03 3.350000000000000200e-01
4.169240219999999681e+03 3.339599999999999791e-01
4.169338329999999587e+03 3.329199999999999937e-01
4.169436429999999746e+03 3.318800000000000083e-01
4.169534539999999652e+03 3.308400000000000230e-01
4.169632649999999558e+03 3.292900000000000271e-01
4.169730749999999716e+03 3.264099999999999779e-01
4.169828859999999622e+03 3.235399999999999943e-01
4.169926959999999781e+03 3.206600000000000006e-01
4.170025069999999687e+03 3.177900000000000169e-01
4.170123179999999593e+03 3.149100000000000232e-01
4.170221279999999751e+03 3.120399999999999840e-01
4.170319389999999657e+03 3.091599999999999904e-01
4.170417489999999816e+03 3.062900000000000067e-01
4.170515599999999722e+03 3.060999999999999832e-01
4.170613709999999628e+03 3.083799999999999875e-01
4.170711809999999787e+03 3.106700000000000017e-01
4.170809919999999693e+03 3.129500000000000060e-01
4.170908019999999851e+03 3.152300000000000102e-01
4.171006129999999757e+03 3.175200000000000244e-01
4.171104239999999663e+03 3.197999999999999732e-01
4.171202339999999822e+03 3.220899999999999874e-01
4.171300449999999728e+03 3.243699999999999917e-01
4.171398549999999886e+03 3.226600000000000024e-01
4.171496659999999792e+03 3.196800000000000197e-01
4.171594759999999951e+03 3.166999999999999815e-01
4.171692869999999857e+03 3.137300000000000089e-01
4.171790979999999763e+03 3.107500000000000262e-01
4.171889079999999922e+03 3.077699999999999880e-01
4.171987189999999828e+03 3.047900000000000054e-01
4.172085289999999986e+03 3.018199999999999772e-01
4.172183399999999892e+03 2.988399999999999945e-01
