# Supplementary material for: Resonant inelastic X-ray scattering tools to count 5 f electrons of actinides and probe bond covalency
Source: Nat Commun. 2025 Feb 10;16:1221. doi: 10.1038/s41467-024-54574-7 (PMC11811144; doi:10.1038/s41467-024-54574-7)
Supplement: Supplementary file 3 — Source Data [file 41467_2024_54574_MOESM3_ESM.zip › Data_figures/Data_main_figures/Fig6/6c_G$_{4f5f}^{0}$=0.6 eV.txt]

# Ein | Eout | Intensity
3.961800000000000182e+03 3.511820000000000164e+03 4.051018269237098687e-05
3.961880000000000109e+03 3.511820000000000164e+03 0.000000000000000000e+00
3.961960000000000036e+03 3.511820000000000164e+03 0.000000000000000000e+00
3.962039999999999964e+03 3.511820000000000164e+03 0.000000000000000000e+00
3.962119999999999891e+03 3.511820000000000164e+03 0.000000000000000000e+00
3.962199999999999818e+03 3.511820000000000164e+03 0.000000000000000000e+00
3.962279999999999745e+03 3.511820000000000164e+03 0.000000000000000000e+00
3.962360000000000127e+03 3.511820000000000164e+03 0.000000000000000000e+00
3.962440000000000055e+03 3.511820000000000164e+03 0.000000000000000000e+00
3.962519999999999982e+03 3.511820000000000164e+03 0.000000000000000000e+00
3.962599999999999909e+03 3.511820000000000164e+03 0.000000000000000000e+00
3.962679999999999836e+03 3.511820000000000164e+03 0.000000000000000000e+00
3.962759999999999764e+03 3.511820000000000164e+03 0.000000000000000000e+00
3.962840000000000146e+03 3.511820000000000164e+03 0.000000000000000000e+00
3.962920000000000073e+03 3.511820000000000164e+03 0.000000000000000000e+00
3.963000000000000000e+03 3.511820000000000164e+03 0.000000000000000000e+00
3.963079999999999927e+03 3.511820000000000164e+03 0.000000000000000000e+00
3.963159999999999854e+03 3.511820000000000164e+03 0.000000000000000000e+00
3.963239999999999782e+03 3.511820000000000164e+03 0.000000000000000000e+00
3.963320000000000164e+03 3.511820000000000164e+03 0.000000000000000000e+00
3.963400000000000091e+03 3.511820000000000164e+03 0.000000000000000000e+00
3.963480000000000018e+03 3.511820000000000164e+03 0.000000000000000000e+00
3.963559999999999945e+03 3.511820000000000164e+03 0.000000000000000000e+00
3.963639999999999873e+03 3.511820000000000164e+03 0.000000000000000000e+00
3.963719999999999800e+03 3.511820000000000164e+03 0.000000000000000000e+00
3.963800000000000182e+03 3.511820000000000164e+03 0.000000000000000000e+00
3.963880000000000109e+03 3.511820000000000164e+03 0.000000000000000000e+00
3.963960000000000036e+03 3.511820000000000164e+03 0.000000000000000000e+00
3.964039999999999964e+03 3.511820000000000164e+03 0.000000000000000000e+00
3.964119999999999891e+03 3.511820000000000164e+03 0.000000000000000000e+00
3.964199999999999818e+03 3.511820000000000164e+03 0.000000000000000000e+00
3.964279999999999745e+03 3.511820000000000164e+03 0.000000000000000000e+00
3.964360000000000127e+03 3.511820000000000164e+03 0.000000000000000000e+00
3.964440000000000055e+03 3.511820000000000164e+03 0.000000000000000000e+00
3.964519999999999982e+03 3.511820000000000164e+03 0.000000000000000000e+00
3.964599999999999909e+03 3.511820000000000164e+03 0.000000000000000000e+00
3.964679999999999836e+03 3.511820000000000164e+03 0.000000000000000000e+00
3.964759999999999764e+03 3.511820000000000164e+03 0.000000000000000000e+00
3.964840000000000146e+03 3.511820000000000164e+03 0.000000000000000000e+00
3.964920000000000073e+03 3.511820000000000164e+03 0.000000000000000000e+00
3.965000000000000000e+03 3.511820000000000164e+03 0.000000000000000000e+00
3.965079999999999927e+03 3.511820000000000164e+03 0.000000000000000000e+00
3.965159999999999854e+03 3.511820000000000164e+03 0.000000000000000000e+00
3.965239999999999782e+03 3.511820000000000164e+03 0.000000000000000000e+00
3.965320000000000164e+03 3.511820000000000164e+03 0.000000000000000000e+00
3.965400000000000091e+03 3.511820000000000164e+03 0.000000000000000000e+00
3.965480000000000018e+03 3.511820000000000164e+03 0.000000000000000000e+00
3.965559999999999945e+03 3.511820000000000164e+03 0.000000000000000000e+00
3.965639999999999873e+03 3.511820000000000164e+03 0.000000000000000000e+00
3.965719999999999800e+03 3.511820000000000164e+03 0.000000000000000000e+00
3.965800000000000182e+03 3.511820000000000164e+03 0.000000000000000000e+00
3.965880000000000109e+03 3.511820000000000164e+03 0.000000000000000000e+00
3.965960000000000036e+03 3.511820000000000164e+03 0.000000000000000000e+00
3.966039999999999964e+03 3.511820000000000164e+03 0.000000000000000000e+00
3.966119999999999891e+03 3.511820000000000164e+03 0.000000000000000000e+00
3.966199999999999818e+03 3.511820000000000164e+03 0.000000000000000000e+00
3.966279999999999745e+03 3.511820000000000164e+03 0.000000000000000000e+00
3.966360000000000127e+03 3.511820000000000164e+03 0.000000000000000000e+00
3.966440000000000055e+03 3.511820000000000164e+03 0.000000000000000000e+00
3.966519999999999982e+03 3.511820000000000164e+03 0.000000000000000000e+00
3.966599999999999909e+03 3.511820000000000164e+03 0.000000000000000000e+00
3.966679999999999836e+03 3.511820000000000164e+03 0.000000000000000000e+00
3.966759999999999764e+03 3.511820000000000164e+03 0.000000000000000000e+00
3.966840000000000146e+03 3.511820000000000164e+03 0.000000000000000000e+00
3.966920000000000073e+03 3.511820000000000164e+03 0.000000000000000000e+00
3.967000000000000000e+03 3.511820000000000164e+03 0.000000000000000000e+00
3.967079999999999927e+03 3.511820000000000164e+03 0.000000000000000000e+00
3.967159999999999854e+03 3.511820000000000164e+03 0.000000000000000000e+00
3.967239999999999782e+03 3.511820000000000164e+03 0.000000000000000000e+00
3.967320000000000164e+03 3.511820000000000164e+03 0.000000000000000000e+00
3.967400000000000091e+03 3.511820000000000164e+03 0.000000000000000000e+00
3.967480000000000018e+03 3.511820000000000164e+03 0.000000000000000000e+00
3.967559999999999945e+03 3.511820000000000164e+03 0.000000000000000000e+00
3.967639999999999873e+03 3.511820000000000164e+03 0.000000000000000000e+00
3.967719999999999800e+03 3.511820000000000164e+03 0.000000000000000000e+00
3.967800000000000182e+03 3.511820000000000164e+03 0.000000000000000000e+00
3.967880000000000109e+03 3.511820000000000164e+03 0.000000000000000000e+00
3.967960000000000036e+03 3.511820000000000164e+03 0.000000000000000000e+00
3.968039999999999964e+03 3.511820000000000164e+03 0.000000000000000000e+00
3.968119999999999891e+03 3.511820000000000164e+03 0.000000000000000000e+00
3.968199999999999818e+03 3.511820000000000164e+03 0.000000000000000000e+00
3.968279999999999745e+03 3.511820000000000164e+03 0.000000000000000000e+00
3.968360000000000127e+03 3.511820000000000164e+03 0.000000000000000000e+00
3.968440000000000055e+03 3.511820000000000164e+03 0.000000000000000000e+00
3.968519999999999982e+03 3.511820000000000164e+03 0.000000000000000000e+00
3.968599999999999909e+03 3.511820000000000164e+03 0.000000000000000000e+00
3.968679999999999836e+03 3.511820000000000164e+03 0.000000000000000000e+00
3.968759999999999764e+03 3.511820000000000164e+03 0.000000000000000000e+00
3.968840000000000146e+03 3.511820000000000164e+03 0.000000000000000000e+00
3.968920000000000073e+03 3.511820000000000164e+03 0.000000000000000000e+00
3.969000000000000000e+03 3.511820000000000164e+03 0.000000000000000000e+00
3.969079999999999927e+03 3.511820000000000164e+03 0.000000000000000000e+00
3.969159999999999854e+03 3.511820000000000164e+03 0.000000000000000000e+00
3.969239999999999782e+03 3.511820000000000164e+03 0.000000000000000000e+00
3.969320000000000164e+03 3.511820000000000164e+03 0.000000000000000000e+00
3.969400000000000091e+03 3.511820000000000164e+03 0.000000000000000000e+00
3.969480000000000018e+03 3.511820000000000164e+03 0.000000000000000000e+00
3.969559999999999945e+03 3.511820000000000164e+03 0.000000000000000000e+00
3.969639999999999873e+03 3.511820000000000164e+03 0.000000000000000000e+00
3.969719999999999800e+03 3.511820000000000164e+03 0.000000000000000000e+00
3.969800000000000182e+03 3.511820000000000164e+03 0.000000000000000000e+00
3.969880000000000109e+03 3.511820000000000164e+03 0.000000000000000000e+00
3.969960000000000036e+03 3.511820000000000164e+03 0.000000000000000000e+00
3.970039999999999964e+03 3.511820000000000164e+03 0.000000000000000000e+00
3.970119999999999891e+03 3.511820000000000164e+03 0.000000000000000000e+00
3.970199999999999818e+03 3.511820000000000164e+03 0.000000000000000000e+00
3.970279999999999745e+03 3.511820000000000164e+03 0.000000000000000000e+00
3.970360000000000127e+03 3.511820000000000164e+03 0.000000000000000000e+00
3.970440000000000055e+03 3.511820000000000164e+03 0.000000000000000000e+00
3.970519999999999982e+03 3.511820000000000164e+03 0.000000000000000000e+00
3.970599999999999909e+03 3.511820000000000164e+03 0.000000000000000000e+00
3.970679999999999836e+03 3.511820000000000164e+03 0.000000000000000000e+00
3.970759999999999764e+03 3.511820000000000164e+03 0.000000000000000000e+00
3.970840000000000146e+03 3.511820000000000164e+03 0.000000000000000000e+00
3.970920000000000073e+03 3.511820000000000164e+03 0.000000000000000000e+00
3.971000000000000000e+03 3.511820000000000164e+03 0.000000000000000000e+00
3.971079999999999927e+03 3.511820000000000164e+03 0.000000000000000000e+00
3.971159999999999854e+03 3.511820000000000164e+03 0.000000000000000000e+00
3.971239999999999782e+03 3.511820000000000164e+03 0.000000000000000000e+00
3.971320000000000164e+03 3.511820000000000164e+03 0.000000000000000000e+00
3.971400000000000091e+03 3.511820000000000164e+03 0.000000000000000000e+00
3.971480000000000018e+03 3.511820000000000164e+03 0.000000000000000000e+00
3.971559999999999945e+03 3.511820000000000164e+03 0.000000000000000000e+00
3.971639999999999873e+03 3.511820000000000164e+03 0.000000000000000000e+00
3.971719999999999800e+03 3.511820000000000164e+03 0.000000000000000000e+00
3.971800000000000182e+03 3.511820000000000164e+03 0.000000000000000000e+00
3.971880000000000109e+03 3.511820000000000164e+03 0.000000000000000000e+00
3.971960000000000036e+03 3.511820000000000164e+03 0.000000000000000000e+00
3.972039999999999964e+03 3.511820000000000164e+03 0.000000000000000000e+00
3.972119999999999891e+03 3.511820000000000164e+03 0.000000000000000000e+00
3.972199999999999818e+03 3.511820000000000164e+03 0.000000000000000000e+00
3.972279999999999745e+03 3.511820000000000164e+03 0.000000000000000000e+00
3.972360000000000127e+03 3.511820000000000164e+03 0.000000000000000000e+00
3.972440000000000055e+03 3.511820000000000164e+03 0.000000000000000000e+00
3.972519999999999982e+03 3.511820000000000164e+03 0.000000000000000000e+00
3.972599999999999909e+03 3.511820000000000164e+03 0.000000000000000000e+00
3.972679999999999836e+03 3.511820000000000164e+03 0.000000000000000000e+00
3.972759999999999764e+03 3.511820000000000164e+03 0.000000000000000000e+00
3.972840000000000146e+03 3.511820000000000164e+03 0.000000000000000000e+00
3.972920000000000073e+03 3.511820000000000164e+03 0.000000000000000000e+00
3.973000000000000000e+03 3.511820000000000164e+03 0.000000000000000000e+00
3.973079999999999927e+03 3.511820000000000164e+03 0.000000000000000000e+00
3.973159999999999854e+03 3.511820000000000164e+03 0.000000000000000000e+00
3.973239999999999782e+03 3.511820000000000164e+03 0.000000000000000000e+00
3.973320000000000164e+03 3.511820000000000164e+03 0.000000000000000000e+00
3.973400000000000091e+03 3.511820000000000164e+03 0.000000000000000000e+00
3.973480000000000018e+03 3.511820000000000164e+03 0.000000000000000000e+00
3.973559999999999945e+03 3.511820000000000164e+03 0.000000000000000000e+00
3.973639999999999873e+03 3.511820000000000164e+03 0.000000000000000000e+00
3.973719999999999800e+03 3.511820000000000164e+03 0.000000000000000000e+00
3.973800000000000182e+03 3.511820000000000164e+03 0.000000000000000000e+00
3.973880000000000109e+03 3.511820000000000164e+03 0.000000000000000000e+00
3.973960000000000036e+03 3.511820000000000164e+03 0.000000000000000000e+00
3.974039999999999964e+03 3.511820000000000164e+03 0.000000000000000000e+00
3.974119999999999891e+03 3.511820000000000164e+03 0.000000000000000000e+00
3.974199999999999818e+03 3.511820000000000164e+03 0.000000000000000000e+00
3.974279999999999745e+03 3.511820000000000164e+03 0.000000000000000000e+00
3.974360000000000127e+03 3.511820000000000164e+03 0.000000000000000000e+00
3.974440000000000055e+03 3.511820000000000164e+03 0.000000000000000000e+00
3.974519999999999982e+03 3.511820000000000164e+03 0.000000000000000000e+00
3.974599999999999909e+03 3.511820000000000164e+03 0.000000000000000000e+00
3.974679999999999836e+03 3.511820000000000164e+03 0.000000000000000000e+00
3.974759999999999764e+03 3.511820000000000164e+03 0.000000000000000000e+00
3.974840000000000146e+03 3.511820000000000164e+03 0.000000000000000000e+00
3.974920000000000073e+03 3.511820000000000164e+03 0.000000000000000000e+00
3.975000000000000000e+03 3.511820000000000164e+03 0.000000000000000000e+00
3.975079999999999927e+03 3.511820000000000164e+03 0.000000000000000000e+00
3.975159999999999854e+03 3.511820000000000164e+03 0.000000000000000000e+00
3.975239999999999782e+03 3.511820000000000164e+03 0.000000000000000000e+00
3.975320000000000164e+03 3.511820000000000164e+03 0.000000000000000000e+00
3.975400000000000091e+03 3.511820000000000164e+03 0.000000000000000000e+00
3.975480000000000018e+03 3.511820000000000164e+03 0.000000000000000000e+00
3.975559999999999945e+03 3.511820000000000164e+03 0.000000000000000000e+00
3.975639999999999873e+03 3.511820000000000164e+03 0.000000000000000000e+00
3.975719999999999800e+03 3.511820000000000164e+03 0.000000000000000000e+00
3.975800000000000182e+03 3.511820000000000164e+03 0.000000000000000000e+00
3.975880000000000109e+03 3.511820000000000164e+03 0.000000000000000000e+00
3.975960000000000036e+03 3.511820000000000164e+03 0.000000000000000000e+00
3.976039999999999964e+03 3.511820000000000164e+03 0.000000000000000000e+00
3.976119999999999891e+03 3.511820000000000164e+03 0.000000000000000000e+00
3.976199999999999818e+03 3.511820000000000164e+03 0.000000000000000000e+00
3.976279999999999745e+03 3.511820000000000164e+03 0.000000000000000000e+00
3.976360000000000127e+03 3.511820000000000164e+03 0.000000000000000000e+00
3.976440000000000055e+03 3.511820000000000164e+03 0.000000000000000000e+00
3.976519999999999982e+03 3.511820000000000164e+03 0.000000000000000000e+00
3.976599999999999909e+03 3.511820000000000164e+03 0.000000000000000000e+00
3.976679999999999836e+03 3.511820000000000164e+03 0.000000000000000000e+00
3.976759999999999764e+03 3.511820000000000164e+03 0.000000000000000000e+00
3.976840000000000146e+03 3.511820000000000164e+03 0.000000000000000000e+00
3.976920000000000073e+03 3.511820000000000164e+03 0.000000000000000000e+00
3.977000000000000000e+03 3.511820000000000164e+03 0.000000000000000000e+00
3.977079999999999927e+03 3.511820000000000164e+03 0.000000000000000000e+00
3.977159999999999854e+03 3.511820000000000164e+03 0.000000000000000000e+00
3.977239999999999782e+03 3.511820000000000164e+03 0.000000000000000000e+00
3.977320000000000164e+03 3.511820000000000164e+03 0.000000000000000000e+00
3.977400000000000091e+03 3.511820000000000164e+03 0.000000000000000000e+00
3.977480000000000018e+03 3.511820000000000164e+03 0.000000000000000000e+00
3.977559999999999945e+03 3.511820000000000164e+03 0.000000000000000000e+00
3.977639999999999873e+03 3.511820000000000164e+03 0.000000000000000000e+00
3.977719999999999800e+03 3.511820000000000164e+03 0.000000000000000000e+00
3.977800000000000182e+03 3.511820000000000164e+03 0.000000000000000000e+00
3.977880000000000109e+03 3.511820000000000164e+03 0.000000000000000000e+00
3.977960000000000036e+03 3.511820000000000164e+03 0.000000000000000000e+00
3.978039999999999964e+03 3.511820000000000164e+03 0.000000000000000000e+00
3.978119999999999891e+03 3.511820000000000164e+03 0.000000000000000000e+00
3.978199999999999818e+03 3.511820000000000164e+03 0.000000000000000000e+00
3.978279999999999745e+03 3.511820000000000164e+03 0.000000000000000000e+00
3.978360000000000127e+03 3.511820000000000164e+03 0.000000000000000000e+00
3.978440000000000055e+03 3.511820000000000164e+03 0.000000000000000000e+00
3.978519999999999982e+03 3.511820000000000164e+03 0.000000000000000000e+00
3.978599999999999909e+03 3.511820000000000164e+03 0.000000000000000000e+00
3.978679999999999836e+03 3.511820000000000164e+03 0.000000000000000000e+00
3.978759999999999764e+03 3.511820000000000164e+03 0.000000000000000000e+00
3.978840000000000146e+03 3.511820000000000164e+03 0.000000000000000000e+00
3.978920000000000073e+03 3.511820000000000164e+03 0.000000000000000000e+00
3.979000000000000000e+03 3.511820000000000164e+03 0.000000000000000000e+00
3.979079999999999927e+03 3.511820000000000164e+03 0.000000000000000000e+00
3.979159999999999854e+03 3.511820000000000164e+03 0.000000000000000000e+00
3.979239999999999782e+03 3.511820000000000164e+03 0.000000000000000000e+00
3.979320000000000164e+03 3.511820000000000164e+03 0.000000000000000000e+00
3.979400000000000091e+03 3.511820000000000164e+03 0.000000000000000000e+00
3.979480000000000018e+03 3.511820000000000164e+03 0.000000000000000000e+00
3.979559999999999945e+03 3.511820000000000164e+03 0.000000000000000000e+00
3.979639999999999873e+03 3.511820000000000164e+03 0.000000000000000000e+00
3.979719999999999800e+03 3.511820000000000164e+03 0.000000000000000000e+00
3.979800000000000182e+03 3.511820000000000164e+03 0.000000000000000000e+00
3.979880000000000109e+03 3.511820000000000164e+03 0.000000000000000000e+00
3.979960000000000036e+03 3.511820000000000164e+03 0.000000000000000000e+00
3.980039999999999964e+03 3.511820000000000164e+03 0.000000000000000000e+00
3.980119999999999891e+03 3.511820000000000164e+03 0.000000000000000000e+00
3.980199999999999818e+03 3.511820000000000164e+03 0.000000000000000000e+00
3.980279999999999745e+03 3.511820000000000164e+03 0.000000000000000000e+00
3.980360000000000127e+03 3.511820000000000164e+03 0.000000000000000000e+00
3.980440000000000055e+03 3.511820000000000164e+03 0.000000000000000000e+00
3.980519999999999982e+03 3.511820000000000164e+03 0.000000000000000000e+00
3.980599999999999909e+03 3.511820000000000164e+03 0.000000000000000000e+00
3.980679999999999836e+03 3.511820000000000164e+03 0.000000000000000000e+00
3.980759999999999764e+03 3.511820000000000164e+03 0.000000000000000000e+00
3.980840000000000146e+03 3.511820000000000164e+03 0.000000000000000000e+00
3.980920000000000073e+03 3.511820000000000164e+03 0.000000000000000000e+00
3.981000000000000000e+03 3.511820000000000164e+03 0.000000000000000000e+00
3.981079999999999927e+03 3.511820000000000164e+03 0.000000000000000000e+00
3.981159999999999854e+03 3.511820000000000164e+03 0.000000000000000000e+00
3.981239999999999782e+03 3.511820000000000164e+03 0.000000000000000000e+00
3.981320000000000164e+03 3.511820000000000164e+03 0.000000000000000000e+00
3.981400000000000091e+03 3.511820000000000164e+03 0.000000000000000000e+00
3.981480000000000018e+03 3.511820000000000164e+03 0.000000000000000000e+00
3.981559999999999945e+03 3.511820000000000164e+03 0.000000000000000000e+00
3.981639999999999873e+03 3.511820000000000164e+03 0.000000000000000000e+00
3.981719999999999800e+03 3.511820000000000164e+03 0.000000000000000000e+00
3.981800000000000182e+03 3.511820000000000164e+03 0.000000000000000000e+00
3.961800000000000182e+03 3.511880000000000109e+03 4.090349407277344134e-05
3.961880000000000109e+03 3.511880000000000109e+03 0.000000000000000000e+00
3.961960000000000036e+03 3.511880000000000109e+03 0.000000000000000000e+00
3.962039999999999964e+03 3.511880000000000109e+03 0.000000000000000000e+00
3.962119999999999891e+03 3.511880000000000109e+03 0.000000000000000000e+00
3.962199999999999818e+03 3.511880000000000109e+03 0.000000000000000000e+00
3.962279999999999745e+03 3.511880000000000109e+03 0.000000000000000000e+00
3.962360000000000127e+03 3.511880000000000109e+03 0.000000000000000000e+00
3.962440000000000055e+03 3.511880000000000109e+03 0.000000000000000000e+00
3.962519999999999982e+03 3.511880000000000109e+03 0.000000000000000000e+00
3.962599999999999909e+03 3.511880000000000109e+03 0.000000000000000000e+00
3.962679999999999836e+03 3.511880000000000109e+03 0.000000000000000000e+00
3.962759999999999764e+03 3.511880000000000109e+03 0.000000000000000000e+00
3.962840000000000146e+03 3.511880000000000109e+03 0.000000000000000000e+00
3.962920000000000073e+03 3.511880000000000109e+03 0.000000000000000000e+00
3.963000000000000000e+03 3.511880000000000109e+03 0.000000000000000000e+00
3.963079999999999927e+03 3.511880000000000109e+03 0.000000000000000000e+00
3.963159999999999854e+03 3.511880000000000109e+03 0.000000000000000000e+00
3.963239999999999782e+03 3.511880000000000109e+03 0.000000000000000000e+00
3.963320000000000164e+03 3.511880000000000109e+03 0.000000000000000000e+00
3.963400000000000091e+03 3.511880000000000109e+03 0.000000000000000000e+00
3.963480000000000018e+03 3.511880000000000109e+03 0.000000000000000000e+00
3.963559999999999945e+03 3.511880000000000109e+03 0.000000000000000000e+00
3.963639999999999873e+03 3.511880000000000109e+03 0.000000000000000000e+00
3.963719999999999800e+03 3.511880000000000109e+03 0.000000000000000000e+00
3.963800000000000182e+03 3.511880000000000109e+03 0.000000000000000000e+00
3.963880000000000109e+03 3.511880000000000109e+03 0.000000000000000000e+00
3.963960000000000036e+03 3.511880000000000109e+03 0.000000000000000000e+00
3.964039999999999964e+03 3.511880000000000109e+03 0.000000000000000000e+00
3.964119999999999891e+03 3.511880000000000109e+03 0.000000000000000000e+00
3.964199999999999818e+03 3.511880000000000109e+03 0.000000000000000000e+00
3.964279999999999745e+03 3.511880000000000109e+03 0.000000000000000000e+00
3.964360000000000127e+03 3.511880000000000109e+03 0.000000000000000000e+00
3.964440000000000055e+03 3.511880000000000109e+03 0.000000000000000000e+00
3.964519999999999982e+03 3.511880000000000109e+03 0.000000000000000000e+00
3.964599999999999909e+03 3.511880000000000109e+03 0.000000000000000000e+00
3.964679999999999836e+03 3.511880000000000109e+03 0.000000000000000000e+00
3.964759999999999764e+03 3.511880000000000109e+03 0.000000000000000000e+00
3.964840000000000146e+03 3.511880000000000109e+03 0.000000000000000000e+00
3.964920000000000073e+03 3.511880000000000109e+03 0.000000000000000000e+00
3.965000000000000000e+03 3.511880000000000109e+03 0.000000000000000000e+00
3.965079999999999927e+03 3.511880000000000109e+03 0.000000000000000000e+00
3.965159999999999854e+03 3.511880000000000109e+03 0.000000000000000000e+00
3.965239999999999782e+03 3.511880000000000109e+03 0.000000000000000000e+00
3.965320000000000164e+03 3.511880000000000109e+03 0.000000000000000000e+00
3.965400000000000091e+03 3.511880000000000109e+03 0.000000000000000000e+00
3.965480000000000018e+03 3.511880000000000109e+03 0.000000000000000000e+00
3.965559999999999945e+03 3.511880000000000109e+03 0.000000000000000000e+00
3.965639999999999873e+03 3.511880000000000109e+03 0.000000000000000000e+00
3.965719999999999800e+03 3.511880000000000109e+03 0.000000000000000000e+00
3.965800000000000182e+03 3.511880000000000109e+03 0.000000000000000000e+00
3.965880000000000109e+03 3.511880000000000109e+03 0.000000000000000000e+00
3.965960000000000036e+03 3.511880000000000109e+03 0.000000000000000000e+00
3.966039999999999964e+03 3.511880000000000109e+03 0.000000000000000000e+00
3.966119999999999891e+03 3.511880000000000109e+03 0.000000000000000000e+00
3.966199999999999818e+03 3.511880000000000109e+03 0.000000000000000000e+00
3.966279999999999745e+03 3.511880000000000109e+03 0.000000000000000000e+00
3.966360000000000127e+03 3.511880000000000109e+03 0.000000000000000000e+00
3.966440000000000055e+03 3.511880000000000109e+03 0.000000000000000000e+00
3.966519999999999982e+03 3.511880000000000109e+03 0.000000000000000000e+00
3.966599999999999909e+03 3.511880000000000109e+03 0.000000000000000000e+00
3.966679999999999836e+03 3.511880000000000109e+03 0.000000000000000000e+00
3.966759999999999764e+03 3.511880000000000109e+03 0.000000000000000000e+00
3.966840000000000146e+03 3.511880000000000109e+03 0.000000000000000000e+00
3.966920000000000073e+03 3.511880000000000109e+03 0.000000000000000000e+00
3.967000000000000000e+03 3.511880000000000109e+03 0.000000000000000000e+00
3.967079999999999927e+03 3.511880000000000109e+03 0.000000000000000000e+00
3.967159999999999854e+03 3.511880000000000109e+03 0.000000000000000000e+00
3.967239999999999782e+03 3.511880000000000109e+03 0.000000000000000000e+00
3.967320000000000164e+03 3.511880000000000109e+03 0.000000000000000000e+00
3.967400000000000091e+03 3.511880000000000109e+03 0.000000000000000000e+00
3.967480000000000018e+03 3.511880000000000109e+03 0.000000000000000000e+00
3.967559999999999945e+03 3.511880000000000109e+03 0.000000000000000000e+00
3.967639999999999873e+03 3.511880000000000109e+03 0.000000000000000000e+00
3.967719999999999800e+03 3.511880000000000109e+03 0.000000000000000000e+00
3.967800000000000182e+03 3.511880000000000109e+03 0.000000000000000000e+00
3.967880000000000109e+03 3.511880000000000109e+03 0.000000000000000000e+00
3.967960000000000036e+03 3.511880000000000109e+03 0.000000000000000000e+00
3.968039999999999964e+03 3.511880000000000109e+03 0.000000000000000000e+00
3.968119999999999891e+03 3.511880000000000109e+03 0.000000000000000000e+00
3.968199999999999818e+03 3.511880000000000109e+03 0.000000000000000000e+00
3.968279999999999745e+03 3.511880000000000109e+03 0.000000000000000000e+00
3.968360000000000127e+03 3.511880000000000109e+03 0.000000000000000000e+00
3.968440000000000055e+03 3.511880000000000109e+03 0.000000000000000000e+00
3.968519999999999982e+03 3.511880000000000109e+03 0.000000000000000000e+00
3.968599999999999909e+03 3.511880000000000109e+03 0.000000000000000000e+00
3.968679999999999836e+03 3.511880000000000109e+03 0.000000000000000000e+00
3.968759999999999764e+03 3.511880000000000109e+03 0.000000000000000000e+00
3.968840000000000146e+03 3.511880000000000109e+03 0.000000000000000000e+00
3.968920000000000073e+03 3.511880000000000109e+03 0.000000000000000000e+00
3.969000000000000000e+03 3.511880000000000109e+03 0.000000000000000000e+00
3.969079999999999927e+03 3.511880000000000109e+03 0.000000000000000000e+00
3.969159999999999854e+03 3.511880000000000109e+03 0.000000000000000000e+00
3.969239999999999782e+03 3.511880000000000109e+03 0.000000000000000000e+00
3.969320000000000164e+03 3.511880000000000109e+03 0.000000000000000000e+00
3.969400000000000091e+03 3.511880000000000109e+03 0.000000000000000000e+00
3.969480000000000018e+03 3.511880000000000109e+03 0.000000000000000000e+00
3.969559999999999945e+03 3.511880000000000109e+03 0.000000000000000000e+00
3.969639999999999873e+03 3.511880000000000109e+03 0.000000000000000000e+00
3.969719999999999800e+03 3.511880000000000109e+03 0.000000000000000000e+00
3.969800000000000182e+03 3.511880000000000109e+03 0.000000000000000000e+00
3.969880000000000109e+03 3.511880000000000109e+03 0.000000000000000000e+00
3.969960000000000036e+03 3.511880000000000109e+03 0.000000000000000000e+00
3.970039999999999964e+03 3.511880000000000109e+03 0.000000000000000000e+00
3.970119999999999891e+03 3.511880000000000109e+03 0.000000000000000000e+00
3.970199999999999818e+03 3.511880000000000109e+03 0.000000000000000000e+00
3.970279999999999745e+03 3.511880000000000109e+03 0.000000000000000000e+00
3.970360000000000127e+03 3.511880000000000109e+03 0.000000000000000000e+00
3.970440000000000055e+03 3.511880000000000109e+03 0.000000000000000000e+00
3.970519999999999982e+03 3.511880000000000109e+03 0.000000000000000000e+00
3.970599999999999909e+03 3.511880000000000109e+03 0.000000000000000000e+00
3.970679999999999836e+03 3.511880000000000109e+03 0.000000000000000000e+00
3.970759999999999764e+03 3.511880000000000109e+03 0.000000000000000000e+00
3.970840000000000146e+03 3.511880000000000109e+03 0.000000000000000000e+00
3.970920000000000073e+03 3.511880000000000109e+03 0.000000000000000000e+00
3.971000000000000000e+03 3.511880000000000109e+03 0.000000000000000000e+00
3.971079999999999927e+03 3.511880000000000109e+03 0.000000000000000000e+00
3.971159999999999854e+03 3.511880000000000109e+03 0.000000000000000000e+00
3.971239999999999782e+03 3.511880000000000109e+03 0.000000000000000000e+00
3.971320000000000164e+03 3.511880000000000109e+03 0.000000000000000000e+00
3.971400000000000091e+03 3.511880000000000109e+03 0.000000000000000000e+00
3.971480000000000018e+03 3.511880000000000109e+03 0.000000000000000000e+00
3.971559999999999945e+03 3.511880000000000109e+03 0.000000000000000000e+00
3.971639999999999873e+03 3.511880000000000109e+03 0.000000000000000000e+00
3.971719999999999800e+03 3.511880000000000109e+03 0.000000000000000000e+00
3.971800000000000182e+03 3.511880000000000109e+03 0.000000000000000000e+00
3.971880000000000109e+03 3.511880000000000109e+03 0.000000000000000000e+00
3.971960000000000036e+03 3.511880000000000109e+03 0.000000000000000000e+00
3.972039999999999964e+03 3.511880000000000109e+03 0.000000000000000000e+00
3.972119999999999891e+03 3.511880000000000109e+03 0.000000000000000000e+00
3.972199999999999818e+03 3.511880000000000109e+03 0.000000000000000000e+00
3.972279999999999745e+03 3.511880000000000109e+03 0.000000000000000000e+00
3.972360000000000127e+03 3.511880000000000109e+03 0.000000000000000000e+00
3.972440000000000055e+03 3.511880000000000109e+03 0.000000000000000000e+00
3.972519999999999982e+03 3.511880000000000109e+03 0.000000000000000000e+00
3.972599999999999909e+03 3.511880000000000109e+03 0.000000000000000000e+00
3.972679999999999836e+03 3.511880000000000109e+03 0.000000000000000000e+00
3.972759999999999764e+03 3.511880000000000109e+03 0.000000000000000000e+00
3.972840000000000146e+03 3.511880000000000109e+03 0.000000000000000000e+00
3.972920000000000073e+03 3.511880000000000109e+03 0.000000000000000000e+00
3.973000000000000000e+03 3.511880000000000109e+03 0.000000000000000000e+00
3.973079999999999927e+03 3.511880000000000109e+03 0.000000000000000000e+00
3.973159999999999854e+03 3.511880000000000109e+03 0.000000000000000000e+00
3.973239999999999782e+03 3.511880000000000109e+03 0.000000000000000000e+00
3.973320000000000164e+03 3.511880000000000109e+03 0.000000000000000000e+00
3.973400000000000091e+03 3.511880000000000109e+03 0.000000000000000000e+00
3.973480000000000018e+03 3.511880000000000109e+03 0.000000000000000000e+00
3.973559999999999945e+03 3.511880000000000109e+03 0.000000000000000000e+00
3.973639999999999873e+03 3.511880000000000109e+03 0.000000000000000000e+00
3.973719999999999800e+03 3.511880000000000109e+03 0.000000000000000000e+00
3.973800000000000182e+03 3.511880000000000109e+03 0.000000000000000000e+00
3.973880000000000109e+03 3.511880000000000109e+03 0.000000000000000000e+00
3.973960000000000036e+03 3.511880000000000109e+03 0.000000000000000000e+00
3.974039999999999964e+03 3.511880000000000109e+03 0.000000000000000000e+00
3.974119999999999891e+03 3.511880000000000109e+03 0.000000000000000000e+00
3.974199999999999818e+03 3.511880000000000109e+03 0.000000000000000000e+00
3.974279999999999745e+03 3.511880000000000109e+03 0.000000000000000000e+00
3.974360000000000127e+03 3.511880000000000109e+03 0.000000000000000000e+00
3.974440000000000055e+03 3.511880000000000109e+03 0.000000000000000000e+00
3.974519999999999982e+03 3.511880000000000109e+03 0.000000000000000000e+00
3.974599999999999909e+03 3.511880000000000109e+03 0.000000000000000000e+00
3.974679999999999836e+03 3.511880000000000109e+03 0.000000000000000000e+00
3.974759999999999764e+03 3.511880000000000109e+03 0.000000000000000000e+00
3.974840000000000146e+03 3.511880000000000109e+03 0.000000000000000000e+00
3.974920000000000073e+03 3.511880000000000109e+03 0.000000000000000000e+00
3.975000000000000000e+03 3.511880000000000109e+03 0.000000000000000000e+00
3.975079999999999927e+03 3.511880000000000109e+03 0.000000000000000000e+00
3.975159999999999854e+03 3.511880000000000109e+03 0.000000000000000000e+00
3.975239999999999782e+03 3.511880000000000109e+03 0.000000000000000000e+00
3.975320000000000164e+03 3.511880000000000109e+03 0.000000000000000000e+00
3.975400000000000091e+03 3.511880000000000109e+03 0.000000000000000000e+00
3.975480000000000018e+03 3.511880000000000109e+03 0.000000000000000000e+00
3.975559999999999945e+03 3.511880000000000109e+03 0.000000000000000000e+00
3.975639999999999873e+03 3.511880000000000109e+03 0.000000000000000000e+00
3.975719999999999800e+03 3.511880000000000109e+03 0.000000000000000000e+00
3.975800000000000182e+03 3.511880000000000109e+03 0.000000000000000000e+00
3.975880000000000109e+03 3.511880000000000109e+03 0.000000000000000000e+00
3.975960000000000036e+03 3.511880000000000109e+03 0.000000000000000000e+00
3.976039999999999964e+03 3.511880000000000109e+03 0.000000000000000000e+00
3.976119999999999891e+03 3.511880000000000109e+03 0.000000000000000000e+00
3.976199999999999818e+03 3.511880000000000109e+03 0.000000000000000000e+00
3.976279999999999745e+03 3.511880000000000109e+03 0.000000000000000000e+00
3.976360000000000127e+03 3.511880000000000109e+03 0.000000000000000000e+00
3.976440000000000055e+03 3.511880000000000109e+03 0.000000000000000000e+00
3.976519999999999982e+03 3.511880000000000109e+03 0.000000000000000000e+00
3.976599999999999909e+03 3.511880000000000109e+03 0.000000000000000000e+00
3.976679999999999836e+03 3.511880000000000109e+03 0.000000000000000000e+00
3.976759999999999764e+03 3.511880000000000109e+03 0.000000000000000000e+00
3.976840000000000146e+03 3.511880000000000109e+03 0.000000000000000000e+00
3.976920000000000073e+03 3.511880000000000109e+03 0.000000000000000000e+00
3.977000000000000000e+03 3.511880000000000109e+03 0.000000000000000000e+00
3.977079999999999927e+03 3.511880000000000109e+03 0.000000000000000000e+00
3.977159999999999854e+03 3.511880000000000109e+03 0.000000000000000000e+00
3.977239999999999782e+03 3.511880000000000109e+03 0.000000000000000000e+00
3.977320000000000164e+03 3.511880000000000109e+03 0.000000000000000000e+00
3.977400000000000091e+03 3.511880000000000109e+03 0.000000000000000000e+00
3.977480000000000018e+03 3.511880000000000109e+03 0.000000000000000000e+00
3.977559999999999945e+03 3.511880000000000109e+03 0.000000000000000000e+00
3.977639999999999873e+03 3.511880000000000109e+03 0.000000000000000000e+00
3.977719999999999800e+03 3.511880000000000109e+03 0.000000000000000000e+00
3.977800000000000182e+03 3.511880000000000109e+03 0.000000000000000000e+00
3.977880000000000109e+03 3.511880000000000109e+03 0.000000000000000000e+00
3.977960000000000036e+03 3.511880000000000109e+03 0.000000000000000000e+00
3.978039999999999964e+03 3.511880000000000109e+03 0.000000000000000000e+00
3.978119999999999891e+03 3.511880000000000109e+03 0.000000000000000000e+00
3.978199999999999818e+03 3.511880000000000109e+03 0.000000000000000000e+00
3.978279999999999745e+03 3.511880000000000109e+03 0.000000000000000000e+00
3.978360000000000127e+03 3.511880000000000109e+03 0.000000000000000000e+00
3.978440000000000055e+03 3.511880000000000109e+03 0.000000000000000000e+00
3.978519999999999982e+03 3.511880000000000109e+03 0.000000000000000000e+00
3.978599999999999909e+03 3.511880000000000109e+03 0.000000000000000000e+00
3.978679999999999836e+03 3.511880000000000109e+03 0.000000000000000000e+00
3.978759999999999764e+03 3.511880000000000109e+03 0.000000000000000000e+00
3.978840000000000146e+03 3.511880000000000109e+03 0.000000000000000000e+00
3.978920000000000073e+03 3.511880000000000109e+03 0.000000000000000000e+00
3.979000000000000000e+03 3.511880000000000109e+03 0.000000000000000000e+00
3.979079999999999927e+03 3.511880000000000109e+03 0.000000000000000000e+00
3.979159999999999854e+03 3.511880000000000109e+03 0.000000000000000000e+00
3.979239999999999782e+03 3.511880000000000109e+03 0.000000000000000000e+00
3.979320000000000164e+03 3.511880000000000109e+03 0.000000000000000000e+00
3.979400000000000091e+03 3.511880000000000109e+03 0.000000000000000000e+00
3.979480000000000018e+03 3.511880000000000109e+03 0.000000000000000000e+00
3.979559999999999945e+03 3.511880000000000109e+03 0.000000000000000000e+00
3.979639999999999873e+03 3.511880000000000109e+03 0.000000000000000000e+00
3.979719999999999800e+03 3.511880000000000109e+03 0.000000000000000000e+00
3.979800000000000182e+03 3.511880000000000109e+03 0.000000000000000000e+00
3.979880000000000109e+03 3.511880000000000109e+03 0.000000000000000000e+00
3.979960000000000036e+03 3.511880000000000109e+03 0.000000000000000000e+00
3.980039999999999964e+03 3.511880000000000109e+03 0.000000000000000000e+00
3.980119999999999891e+03 3.511880000000000109e+03 0.000000000000000000e+00
3.980199999999999818e+03 3.511880000000000109e+03 0.000000000000000000e+00
3.980279999999999745e+03 3.511880000000000109e+03 0.000000000000000000e+00
3.980360000000000127e+03 3.511880000000000109e+03 0.000000000000000000e+00
3.980440000000000055e+03 3.511880000000000109e+03 0.000000000000000000e+00
3.980519999999999982e+03 3.511880000000000109e+03 0.000000000000000000e+00
3.980599999999999909e+03 3.511880000000000109e+03 0.000000000000000000e+00
3.980679999999999836e+03 3.511880000000000109e+03 0.000000000000000000e+00
3.980759999999999764e+03 3.511880000000000109e+03 0.000000000000000000e+00
3.980840000000000146e+03 3.511880000000000109e+03 0.000000000000000000e+00
3.980920000000000073e+03 3.511880000000000109e+03 0.000000000000000000e+00
3.981000000000000000e+03 3.511880000000000109e+03 0.000000000000000000e+00
3.981079999999999927e+03 3.511880000000000109e+03 0.000000000000000000e+00
3.981159999999999854e+03 3.511880000000000109e+03 0.000000000000000000e+00
3.981239999999999782e+03 3.511880000000000109e+03 0.000000000000000000e+00
3.981320000000000164e+03 3.511880000000000109e+03 0.000000000000000000e+00
3.981400000000000091e+03 3.511880000000000109e+03 0.000000000000000000e+00
3.981480000000000018e+03 3.511880000000000109e+03 0.000000000000000000e+00
3.981559999999999945e+03 3.511880000000000109e+03 0.000000000000000000e+00
3.981639999999999873e+03 3.511880000000000109e+03 0.000000000000000000e+00
3.981719999999999800e+03 3.511880000000000109e+03 0.000000000000000000e+00
3.981800000000000182e+03 3.511880000000000109e+03 0.000000000000000000e+00
3.961800000000000182e+03 3.511940000000000055e+03 4.130332334107410399e-05
3.961880000000000109e+03 3.511940000000000055e+03 4.147721721355930304e-05
3.961960000000000036e+03 3.511940000000000055e+03 0.000000000000000000e+00
3.962039999999999964e+03 3.511940000000000055e+03 0.000000000000000000e+00
3.962119999999999891e+03 3.511940000000000055e+03 0.000000000000000000e+00
3.962199999999999818e+03 3.511940000000000055e+03 0.000000000000000000e+00
3.962279999999999745e+03 3.511940000000000055e+03 0.000000000000000000e+00
3.962360000000000127e+03 3.511940000000000055e+03 0.000000000000000000e+00
3.962440000000000055e+03 3.511940000000000055e+03 0.000000000000000000e+00
3.962519999999999982e+03 3.511940000000000055e+03 0.000000000000000000e+00
3.962599999999999909e+03 3.511940000000000055e+03 0.000000000000000000e+00
3.962679999999999836e+03 3.511940000000000055e+03 0.000000000000000000e+00
3.962759999999999764e+03 3.511940000000000055e+03 0.000000000000000000e+00
3.962840000000000146e+03 3.511940000000000055e+03 0.000000000000000000e+00
3.962920000000000073e+03 3.511940000000000055e+03 0.000000000000000000e+00
3.963000000000000000e+03 3.511940000000000055e+03 0.000000000000000000e+00
3.963079999999999927e+03 3.511940000000000055e+03 0.000000000000000000e+00
3.963159999999999854e+03 3.511940000000000055e+03 0.000000000000000000e+00
3.963239999999999782e+03 3.511940000000000055e+03 0.000000000000000000e+00
3.963320000000000164e+03 3.511940000000000055e+03 0.000000000000000000e+00
3.963400000000000091e+03 3.511940000000000055e+03 0.000000000000000000e+00
3.963480000000000018e+03 3.511940000000000055e+03 0.000000000000000000e+00
3.963559999999999945e+03 3.511940000000000055e+03 0.000000000000000000e+00
3.963639999999999873e+03 3.511940000000000055e+03 0.000000000000000000e+00
3.963719999999999800e+03 3.511940000000000055e+03 0.000000000000000000e+00
3.963800000000000182e+03 3.511940000000000055e+03 0.000000000000000000e+00
3.963880000000000109e+03 3.511940000000000055e+03 0.000000000000000000e+00
3.963960000000000036e+03 3.511940000000000055e+03 0.000000000000000000e+00
3.964039999999999964e+03 3.511940000000000055e+03 0.000000000000000000e+00
3.964119999999999891e+03 3.511940000000000055e+03 0.000000000000000000e+00
3.964199999999999818e+03 3.511940000000000055e+03 0.000000000000000000e+00
3.964279999999999745e+03 3.511940000000000055e+03 0.000000000000000000e+00
3.964360000000000127e+03 3.511940000000000055e+03 0.000000000000000000e+00
3.964440000000000055e+03 3.511940000000000055e+03 0.000000000000000000e+00
3.964519999999999982e+03 3.511940000000000055e+03 0.000000000000000000e+00
3.964599999999999909e+03 3.511940000000000055e+03 0.000000000000000000e+00
3.964679999999999836e+03 3.511940000000000055e+03 0.000000000000000000e+00
3.964759999999999764e+03 3.511940000000000055e+03 0.000000000000000000e+00
3.964840000000000146e+03 3.511940000000000055e+03 0.000000000000000000e+00
3.964920000000000073e+03 3.511940000000000055e+03 0.000000000000000000e+00
3.965000000000000000e+03 3.511940000000000055e+03 0.000000000000000000e+00
3.965079999999999927e+03 3.511940000000000055e+03 0.000000000000000000e+00
3.965159999999999854e+03 3.511940000000000055e+03 0.000000000000000000e+00
3.965239999999999782e+03 3.511940000000000055e+03 0.000000000000000000e+00
3.965320000000000164e+03 3.511940000000000055e+03 0.000000000000000000e+00
3.965400000000000091e+03 3.511940000000000055e+03 0.000000000000000000e+00
3.965480000000000018e+03 3.511940000000000055e+03 0.000000000000000000e+00
3.965559999999999945e+03 3.511940000000000055e+03 0.000000000000000000e+00
3.965639999999999873e+03 3.511940000000000055e+03 0.000000000000000000e+00
3.965719999999999800e+03 3.511940000000000055e+03 0.000000000000000000e+00
3.965800000000000182e+03 3.511940000000000055e+03 0.000000000000000000e+00
3.965880000000000109e+03 3.511940000000000055e+03 0.000000000000000000e+00
3.965960000000000036e+03 3.511940000000000055e+03 0.000000000000000000e+00
3.966039999999999964e+03 3.511940000000000055e+03 0.000000000000000000e+00
3.966119999999999891e+03 3.511940000000000055e+03 0.000000000000000000e+00
3.966199999999999818e+03 3.511940000000000055e+03 0.000000000000000000e+00
3.966279999999999745e+03 3.511940000000000055e+03 0.000000000000000000e+00
3.966360000000000127e+03 3.511940000000000055e+03 0.000000000000000000e+00
3.966440000000000055e+03 3.511940000000000055e+03 0.000000000000000000e+00
3.966519999999999982e+03 3.511940000000000055e+03 0.000000000000000000e+00
3.966599999999999909e+03 3.511940000000000055e+03 0.000000000000000000e+00
3.966679999999999836e+03 3.511940000000000055e+03 0.000000000000000000e+00
3.966759999999999764e+03 3.511940000000000055e+03 0.000000000000000000e+00
3.966840000000000146e+03 3.511940000000000055e+03 0.000000000000000000e+00
3.966920000000000073e+03 3.511940000000000055e+03 0.000000000000000000e+00
3.967000000000000000e+03 3.511940000000000055e+03 0.000000000000000000e+00
3.967079999999999927e+03 3.511940000000000055e+03 0.000000000000000000e+00
3.967159999999999854e+03 3.511940000000000055e+03 0.000000000000000000e+00
3.967239999999999782e+03 3.511940000000000055e+03 0.000000000000000000e+00
3.967320000000000164e+03 3.511940000000000055e+03 0.000000000000000000e+00
3.967400000000000091e+03 3.511940000000000055e+03 0.000000000000000000e+00
3.967480000000000018e+03 3.511940000000000055e+03 0.000000000000000000e+00
3.967559999999999945e+03 3.511940000000000055e+03 0.000000000000000000e+00
3.967639999999999873e+03 3.511940000000000055e+03 0.000000000000000000e+00
3.967719999999999800e+03 3.511940000000000055e+03 0.000000000000000000e+00
3.967800000000000182e+03 3.511940000000000055e+03 0.000000000000000000e+00
3.967880000000000109e+03 3.511940000000000055e+03 0.000000000000000000e+00
3.967960000000000036e+03 3.511940000000000055e+03 0.000000000000000000e+00
3.968039999999999964e+03 3.511940000000000055e+03 0.000000000000000000e+00
3.968119999999999891e+03 3.511940000000000055e+03 0.000000000000000000e+00
3.968199999999999818e+03 3.511940000000000055e+03 0.000000000000000000e+00
3.968279999999999745e+03 3.511940000000000055e+03 0.000000000000000000e+00
3.968360000000000127e+03 3.511940000000000055e+03 0.000000000000000000e+00
3.968440000000000055e+03 3.511940000000000055e+03 0.000000000000000000e+00
3.968519999999999982e+03 3.511940000000000055e+03 0.000000000000000000e+00
3.968599999999999909e+03 3.511940000000000055e+03 0.000000000000000000e+00
3.968679999999999836e+03 3.511940000000000055e+03 0.000000000000000000e+00
3.968759999999999764e+03 3.511940000000000055e+03 0.000000000000000000e+00
3.968840000000000146e+03 3.511940000000000055e+03 0.000000000000000000e+00
3.968920000000000073e+03 3.511940000000000055e+03 0.000000000000000000e+00
3.969000000000000000e+03 3.511940000000000055e+03 0.000000000000000000e+00
3.969079999999999927e+03 3.511940000000000055e+03 0.000000000000000000e+00
3.969159999999999854e+03 3.511940000000000055e+03 0.000000000000000000e+00
3.969239999999999782e+03 3.511940000000000055e+03 0.000000000000000000e+00
3.969320000000000164e+03 3.511940000000000055e+03 0.000000000000000000e+00
3.969400000000000091e+03 3.511940000000000055e+03 0.000000000000000000e+00
3.969480000000000018e+03 3.511940000000000055e+03 0.000000000000000000e+00
3.969559999999999945e+03 3.511940000000000055e+03 0.000000000000000000e+00
3.969639999999999873e+03 3.511940000000000055e+03 0.000000000000000000e+00
3.969719999999999800e+03 3.511940000000000055e+03 0.000000000000000000e+00
3.969800000000000182e+03 3.511940000000000055e+03 0.000000000000000000e+00
3.969880000000000109e+03 3.511940000000000055e+03 0.000000000000000000e+00
3.969960000000000036e+03 3.511940000000000055e+03 0.000000000000000000e+00
3.970039999999999964e+03 3.511940000000000055e+03 0.000000000000000000e+00
3.970119999999999891e+03 3.511940000000000055e+03 0.000000000000000000e+00
3.970199999999999818e+03 3.511940000000000055e+03 0.000000000000000000e+00
3.970279999999999745e+03 3.511940000000000055e+03 0.000000000000000000e+00
3.970360000000000127e+03 3.511940000000000055e+03 0.000000000000000000e+00
3.970440000000000055e+03 3.511940000000000055e+03 0.000000000000000000e+00
3.970519999999999982e+03 3.511940000000000055e+03 0.000000000000000000e+00
3.970599999999999909e+03 3.511940000000000055e+03 0.000000000000000000e+00
3.970679999999999836e+03 3.511940000000000055e+03 0.000000000000000000e+00
3.970759999999999764e+03 3.511940000000000055e+03 0.000000000000000000e+00
3.970840000000000146e+03 3.511940000000000055e+03 0.000000000000000000e+00
3.970920000000000073e+03 3.511940000000000055e+03 0.000000000000000000e+00
3.971000000000000000e+03 3.511940000000000055e+03 0.000000000000000000e+00
3.971079999999999927e+03 3.511940000000000055e+03 0.000000000000000000e+00
3.971159999999999854e+03 3.511940000000000055e+03 0.000000000000000000e+00
3.971239999999999782e+03 3.511940000000000055e+03 0.000000000000000000e+00
3.971320000000000164e+03 3.511940000000000055e+03 0.000000000000000000e+00
3.971400000000000091e+03 3.511940000000000055e+03 0.000000000000000000e+00
3.971480000000000018e+03 3.511940000000000055e+03 0.000000000000000000e+00
3.971559999999999945e+03 3.511940000000000055e+03 0.000000000000000000e+00
3.971639999999999873e+03 3.511940000000000055e+03 0.000000000000000000e+00
3.971719999999999800e+03 3.511940000000000055e+03 0.000000000000000000e+00
3.971800000000000182e+03 3.511940000000000055e+03 0.000000000000000000e+00
3.971880000000000109e+03 3.511940000000000055e+03 0.000000000000000000e+00
3.971960000000000036e+03 3.511940000000000055e+03 0.000000000000000000e+00
3.972039999999999964e+03 3.511940000000000055e+03 0.000000000000000000e+00
3.972119999999999891e+03 3.511940000000000055e+03 0.000000000000000000e+00
3.972199999999999818e+03 3.511940000000000055e+03 0.000000000000000000e+00
3.972279999999999745e+03 3.511940000000000055e+03 0.000000000000000000e+00
3.972360000000000127e+03 3.511940000000000055e+03 0.000000000000000000e+00
3.972440000000000055e+03 3.511940000000000055e+03 0.000000000000000000e+00
3.972519999999999982e+03 3.511940000000000055e+03 0.000000000000000000e+00
3.972599999999999909e+03 3.511940000000000055e+03 0.000000000000000000e+00
3.972679999999999836e+03 3.511940000000000055e+03 0.000000000000000000e+00
3.972759999999999764e+03 3.511940000000000055e+03 0.000000000000000000e+00
3.972840000000000146e+03 3.511940000000000055e+03 0.000000000000000000e+00
3.972920000000000073e+03 3.511940000000000055e+03 0.000000000000000000e+00
3.973000000000000000e+03 3.511940000000000055e+03 0.000000000000000000e+00
3.973079999999999927e+03 3.511940000000000055e+03 0.000000000000000000e+00
3.973159999999999854e+03 3.511940000000000055e+03 0.000000000000000000e+00
3.973239999999999782e+03 3.511940000000000055e+03 0.000000000000000000e+00
3.973320000000000164e+03 3.511940000000000055e+03 0.000000000000000000e+00
3.973400000000000091e+03 3.511940000000000055e+03 0.000000000000000000e+00
3.973480000000000018e+03 3.511940000000000055e+03 0.000000000000000000e+00
3.973559999999999945e+03 3.511940000000000055e+03 0.000000000000000000e+00
3.973639999999999873e+03 3.511940000000000055e+03 0.000000000000000000e+00
3.973719999999999800e+03 3.511940000000000055e+03 0.000000000000000000e+00
3.973800000000000182e+03 3.511940000000000055e+03 0.000000000000000000e+00
3.973880000000000109e+03 3.511940000000000055e+03 0.000000000000000000e+00
3.973960000000000036e+03 3.511940000000000055e+03 0.000000000000000000e+00
3.974039999999999964e+03 3.511940000000000055e+03 0.000000000000000000e+00
3.974119999999999891e+03 3.511940000000000055e+03 0.000000000000000000e+00
3.974199999999999818e+03 3.511940000000000055e+03 0.000000000000000000e+00
3.974279999999999745e+03 3.511940000000000055e+03 0.000000000000000000e+00
3.974360000000000127e+03 3.511940000000000055e+03 0.000000000000000000e+00
3.974440000000000055e+03 3.511940000000000055e+03 0.000000000000000000e+00
3.974519999999999982e+03 3.511940000000000055e+03 0.000000000000000000e+00
3.974599999999999909e+03 3.511940000000000055e+03 0.000000000000000000e+00
3.974679999999999836e+03 3.511940000000000055e+03 0.000000000000000000e+00
3.974759999999999764e+03 3.511940000000000055e+03 0.000000000000000000e+00
3.974840000000000146e+03 3.511940000000000055e+03 0.000000000000000000e+00
3.974920000000000073e+03 3.511940000000000055e+03 0.000000000000000000e+00
3.975000000000000000e+03 3.511940000000000055e+03 0.000000000000000000e+00
3.975079999999999927e+03 3.511940000000000055e+03 0.000000000000000000e+00
3.975159999999999854e+03 3.511940000000000055e+03 0.000000000000000000e+00
3.975239999999999782e+03 3.511940000000000055e+03 0.000000000000000000e+00
3.975320000000000164e+03 3.511940000000000055e+03 0.000000000000000000e+00
3.975400000000000091e+03 3.511940000000000055e+03 0.000000000000000000e+00
3.975480000000000018e+03 3.511940000000000055e+03 0.000000000000000000e+00
3.975559999999999945e+03 3.511940000000000055e+03 0.000000000000000000e+00
3.975639999999999873e+03 3.511940000000000055e+03 0.000000000000000000e+00
3.975719999999999800e+03 3.511940000000000055e+03 0.000000000000000000e+00
3.975800000000000182e+03 3.511940000000000055e+03 0.000000000000000000e+00
3.975880000000000109e+03 3.511940000000000055e+03 0.000000000000000000e+00
3.975960000000000036e+03 3.511940000000000055e+03 0.000000000000000000e+00
3.976039999999999964e+03 3.511940000000000055e+03 0.000000000000000000e+00
3.976119999999999891e+03 3.511940000000000055e+03 0.000000000000000000e+00
3.976199999999999818e+03 3.511940000000000055e+03 0.000000000000000000e+00
3.976279999999999745e+03 3.511940000000000055e+03 0.000000000000000000e+00
3.976360000000000127e+03 3.511940000000000055e+03 0.000000000000000000e+00
3.976440000000000055e+03 3.511940000000000055e+03 0.000000000000000000e+00
3.976519999999999982e+03 3.511940000000000055e+03 0.000000000000000000e+00
3.976599999999999909e+03 3.511940000000000055e+03 0.000000000000000000e+00
3.976679999999999836e+03 3.511940000000000055e+03 0.000000000000000000e+00
3.976759999999999764e+03 3.511940000000000055e+03 0.000000000000000000e+00
3.976840000000000146e+03 3.511940000000000055e+03 0.000000000000000000e+00
3.976920000000000073e+03 3.511940000000000055e+03 0.000000000000000000e+00
3.977000000000000000e+03 3.511940000000000055e+03 0.000000000000000000e+00
3.977079999999999927e+03 3.511940000000000055e+03 0.000000000000000000e+00
3.977159999999999854e+03 3.511940000000000055e+03 0.000000000000000000e+00
3.977239999999999782e+03 3.511940000000000055e+03 0.000000000000000000e+00
3.977320000000000164e+03 3.511940000000000055e+03 0.000000000000000000e+00
3.977400000000000091e+03 3.511940000000000055e+03 0.000000000000000000e+00
3.977480000000000018e+03 3.511940000000000055e+03 0.000000000000000000e+00
3.977559999999999945e+03 3.511940000000000055e+03 0.000000000000000000e+00
3.977639999999999873e+03 3.511940000000000055e+03 0.000000000000000000e+00
3.977719999999999800e+03 3.511940000000000055e+03 0.000000000000000000e+00
3.977800000000000182e+03 3.511940000000000055e+03 0.000000000000000000e+00
3.977880000000000109e+03 3.511940000000000055e+03 0.000000000000000000e+00
3.977960000000000036e+03 3.511940000000000055e+03 0.000000000000000000e+00
3.978039999999999964e+03 3.511940000000000055e+03 0.000000000000000000e+00
3.978119999999999891e+03 3.511940000000000055e+03 0.000000000000000000e+00
3.978199999999999818e+03 3.511940000000000055e+03 0.000000000000000000e+00
3.978279999999999745e+03 3.511940000000000055e+03 0.000000000000000000e+00
3.978360000000000127e+03 3.511940000000000055e+03 0.000000000000000000e+00
3.978440000000000055e+03 3.511940000000000055e+03 0.000000000000000000e+00
3.978519999999999982e+03 3.511940000000000055e+03 0.000000000000000000e+00
3.978599999999999909e+03 3.511940000000000055e+03 0.000000000000000000e+00
3.978679999999999836e+03 3.511940000000000055e+03 0.000000000000000000e+00
3.978759999999999764e+03 3.511940000000000055e+03 0.000000000000000000e+00
3.978840000000000146e+03 3.511940000000000055e+03 0.000000000000000000e+00
3.978920000000000073e+03 3.511940000000000055e+03 0.000000000000000000e+00
3.979000000000000000e+03 3.511940000000000055e+03 0.000000000000000000e+00
3.979079999999999927e+03 3.511940000000000055e+03 0.000000000000000000e+00
3.979159999999999854e+03 3.511940000000000055e+03 0.000000000000000000e+00
3.979239999999999782e+03 3.511940000000000055e+03 0.000000000000000000e+00
3.979320000000000164e+03 3.511940000000000055e+03 0.000000000000000000e+00
3.979400000000000091e+03 3.511940000000000055e+03 0.000000000000000000e+00
3.979480000000000018e+03 3.511940000000000055e+03 0.000000000000000000e+00
3.979559999999999945e+03 3.511940000000000055e+03 0.000000000000000000e+00
3.979639999999999873e+03 3.511940000000000055e+03 0.000000000000000000e+00
3.979719999999999800e+03 3.511940000000000055e+03 0.000000000000000000e+00
3.979800000000000182e+03 3.511940000000000055e+03 0.000000000000000000e+00
3.979880000000000109e+03 3.511940000000000055e+03 0.000000000000000000e+00
3.979960000000000036e+03 3.511940000000000055e+03 0.000000000000000000e+00
3.980039999999999964e+03 3.511940000000000055e+03 0.000000000000000000e+00
3.980119999999999891e+03 3.511940000000000055e+03 0.000000000000000000e+00
3.980199999999999818e+03 3.511940000000000055e+03 0.000000000000000000e+00
3.980279999999999745e+03 3.511940000000000055e+03 0.000000000000000000e+00
3.980360000000000127e+03 3.511940000000000055e+03 0.000000000000000000e+00
3.980440000000000055e+03 3.511940000000000055e+03 0.000000000000000000e+00
3.980519999999999982e+03 3.511940000000000055e+03 0.000000000000000000e+00
3.980599999999999909e+03 3.511940000000000055e+03 0.000000000000000000e+00
3.980679999999999836e+03 3.511940000000000055e+03 0.000000000000000000e+00
3.980759999999999764e+03 3.511940000000000055e+03 0.000000000000000000e+00
3.980840000000000146e+03 3.511940000000000055e+03 0.000000000000000000e+00
3.980920000000000073e+03 3.511940000000000055e+03 0.000000000000000000e+00
3.981000000000000000e+03 3.511940000000000055e+03 0.000000000000000000e+00
3.981079999999999927e+03 3.511940000000000055e+03 0.000000000000000000e+00
3.981159999999999854e+03 3.511940000000000055e+03 0.000000000000000000e+00
3.981239999999999782e+03 3.511940000000000055e+03 0.000000000000000000e+00
3.981320000000000164e+03 3.511940000000000055e+03 0.000000000000000000e+00
3.981400000000000091e+03 3.511940000000000055e+03 0.000000000000000000e+00
3.981480000000000018e+03 3.511940000000000055e+03 0.000000000000000000e+00
3.981559999999999945e+03 3.511940000000000055e+03 0.000000000000000000e+00
3.981639999999999873e+03 3.511940000000000055e+03 0.000000000000000000e+00
3.981719999999999800e+03 3.511940000000000055e+03 0.000000000000000000e+00
3.981800000000000182e+03 3.511940000000000055e+03 0.000000000000000000e+00
3.961800000000000182e+03 3.512000000000000000e+03 4.171002724122916186e-05
3.961880000000000109e+03 3.512000000000000000e+03 4.188093400506642978e-05
3.961960000000000036e+03 3.512000000000000000e+03 4.206593314497121034e-05
3.962039999999999964e+03 3.512000000000000000e+03 0.000000000000000000e+00
3.962119999999999891e+03 3.512000000000000000e+03 0.000000000000000000e+00
3.962199999999999818e+03 3.512000000000000000e+03 0.000000000000000000e+00
3.962279999999999745e+03 3.512000000000000000e+03 0.000000000000000000e+00
3.962360000000000127e+03 3.512000000000000000e+03 0.000000000000000000e+00
3.962440000000000055e+03 3.512000000000000000e+03 0.000000000000000000e+00
3.962519999999999982e+03 3.512000000000000000e+03 0.000000000000000000e+00
3.962599999999999909e+03 3.512000000000000000e+03 0.000000000000000000e+00
3.962679999999999836e+03 3.512000000000000000e+03 0.000000000000000000e+00
3.962759999999999764e+03 3.512000000000000000e+03 0.000000000000000000e+00
3.962840000000000146e+03 3.512000000000000000e+03 0.000000000000000000e+00
3.962920000000000073e+03 3.512000000000000000e+03 0.000000000000000000e+00
3.963000000000000000e+03 3.512000000000000000e+03 0.000000000000000000e+00
3.963079999999999927e+03 3.512000000000000000e+03 0.000000000000000000e+00
3.963159999999999854e+03 3.512000000000000000e+03 0.000000000000000000e+00
3.963239999999999782e+03 3.512000000000000000e+03 0.000000000000000000e+00
3.963320000000000164e+03 3.512000000000000000e+03 0.000000000000000000e+00
3.963400000000000091e+03 3.512000000000000000e+03 0.000000000000000000e+00
3.963480000000000018e+03 3.512000000000000000e+03 0.000000000000000000e+00
3.963559999999999945e+03 3.512000000000000000e+03 0.000000000000000000e+00
3.963639999999999873e+03 3.512000000000000000e+03 0.000000000000000000e+00
3.963719999999999800e+03 3.512000000000000000e+03 0.000000000000000000e+00
3.963800000000000182e+03 3.512000000000000000e+03 0.000000000000000000e+00
3.963880000000000109e+03 3.512000000000000000e+03 0.000000000000000000e+00
3.963960000000000036e+03 3.512000000000000000e+03 0.000000000000000000e+00
3.964039999999999964e+03 3.512000000000000000e+03 0.000000000000000000e+00
3.964119999999999891e+03 3.512000000000000000e+03 0.000000000000000000e+00
3.964199999999999818e+03 3.512000000000000000e+03 0.000000000000000000e+00
3.964279999999999745e+03 3.512000000000000000e+03 0.000000000000000000e+00
3.964360000000000127e+03 3.512000000000000000e+03 0.000000000000000000e+00
3.964440000000000055e+03 3.512000000000000000e+03 0.000000000000000000e+00
3.964519999999999982e+03 3.512000000000000000e+03 0.000000000000000000e+00
3.964599999999999909e+03 3.512000000000000000e+03 0.000000000000000000e+00
3.964679999999999836e+03 3.512000000000000000e+03 0.000000000000000000e+00
3.964759999999999764e+03 3.512000000000000000e+03 0.000000000000000000e+00
3.964840000000000146e+03 3.512000000000000000e+03 0.000000000000000000e+00
3.964920000000000073e+03 3.512000000000000000e+03 0.000000000000000000e+00
3.965000000000000000e+03 3.512000000000000000e+03 0.000000000000000000e+00
3.965079999999999927e+03 3.512000000000000000e+03 0.000000000000000000e+00
3.965159999999999854e+03 3.512000000000000000e+03 0.000000000000000000e+00
3.965239999999999782e+03 3.512000000000000000e+03 0.000000000000000000e+00
3.965320000000000164e+03 3.512000000000000000e+03 0.000000000000000000e+00
3.965400000000000091e+03 3.512000000000000000e+03 0.000000000000000000e+00
3.965480000000000018e+03 3.512000000000000000e+03 0.000000000000000000e+00
3.965559999999999945e+03 3.512000000000000000e+03 0.000000000000000000e+00
3.965639999999999873e+03 3.512000000000000000e+03 0.000000000000000000e+00
3.965719999999999800e+03 3.512000000000000000e+03 0.000000000000000000e+00
3.965800000000000182e+03 3.512000000000000000e+03 0.000000000000000000e+00
3.965880000000000109e+03 3.512000000000000000e+03 0.000000000000000000e+00
3.965960000000000036e+03 3.512000000000000000e+03 0.000000000000000000e+00
3.966039999999999964e+03 3.512000000000000000e+03 0.000000000000000000e+00
3.966119999999999891e+03 3.512000000000000000e+03 0.000000000000000000e+00
3.966199999999999818e+03 3.512000000000000000e+03 0.000000000000000000e+00
3.966279999999999745e+03 3.512000000000000000e+03 0.000000000000000000e+00
3.966360000000000127e+03 3.512000000000000000e+03 0.000000000000000000e+00
3.966440000000000055e+03 3.512000000000000000e+03 0.000000000000000000e+00
3.966519999999999982e+03 3.512000000000000000e+03 0.000000000000000000e+00
3.966599999999999909e+03 3.512000000000000000e+03 0.000000000000000000e+00
3.966679999999999836e+03 3.512000000000000000e+03 0.000000000000000000e+00
3.966759999999999764e+03 3.512000000000000000e+03 0.000000000000000000e+00
3.966840000000000146e+03 3.512000000000000000e+03 0.000000000000000000e+00
3.966920000000000073e+03 3.512000000000000000e+03 0.000000000000000000e+00
3.967000000000000000e+03 3.512000000000000000e+03 0.000000000000000000e+00
3.967079999999999927e+03 3.512000000000000000e+03 0.000000000000000000e+00
3.967159999999999854e+03 3.512000000000000000e+03 0.000000000000000000e+00
3.967239999999999782e+03 3.512000000000000000e+03 0.000000000000000000e+00
3.967320000000000164e+03 3.512000000000000000e+03 0.000000000000000000e+00
3.967400000000000091e+03 3.512000000000000000e+03 0.000000000000000000e+00
3.967480000000000018e+03 3.512000000000000000e+03 0.000000000000000000e+00
3.967559999999999945e+03 3.512000000000000000e+03 0.000000000000000000e+00
3.967639999999999873e+03 3.512000000000000000e+03 0.000000000000000000e+00
3.967719999999999800e+03 3.512000000000000000e+03 0.000000000000000000e+00
3.967800000000000182e+03 3.512000000000000000e+03 0.000000000000000000e+00
3.967880000000000109e+03 3.512000000000000000e+03 0.000000000000000000e+00
3.967960000000000036e+03 3.512000000000000000e+03 0.000000000000000000e+00
3.968039999999999964e+03 3.512000000000000000e+03 0.000000000000000000e+00
3.968119999999999891e+03 3.512000000000000000e+03 0.000000000000000000e+00
3.968199999999999818e+03 3.512000000000000000e+03 0.000000000000000000e+00
3.968279999999999745e+03 3.512000000000000000e+03 0.000000000000000000e+00
3.968360000000000127e+03 3.512000000000000000e+03 0.000000000000000000e+00
3.968440000000000055e+03 3.512000000000000000e+03 0.000000000000000000e+00
3.968519999999999982e+03 3.512000000000000000e+03 0.000000000000000000e+00
3.968599999999999909e+03 3.512000000000000000e+03 0.000000000000000000e+00
3.968679999999999836e+03 3.512000000000000000e+03 0.000000000000000000e+00
3.968759999999999764e+03 3.512000000000000000e+03 0.000000000000000000e+00
3.968840000000000146e+03 3.512000000000000000e+03 0.000000000000000000e+00
3.968920000000000073e+03 3.512000000000000000e+03 0.000000000000000000e+00
3.969000000000000000e+03 3.512000000000000000e+03 0.000000000000000000e+00
3.969079999999999927e+03 3.512000000000000000e+03 0.000000000000000000e+00
3.969159999999999854e+03 3.512000000000000000e+03 0.000000000000000000e+00
3.969239999999999782e+03 3.512000000000000000e+03 0.000000000000000000e+00
3.969320000000000164e+03 3.512000000000000000e+03 0.000000000000000000e+00
3.969400000000000091e+03 3.512000000000000000e+03 0.000000000000000000e+00
3.969480000000000018e+03 3.512000000000000000e+03 0.000000000000000000e+00
3.969559999999999945e+03 3.512000000000000000e+03 0.000000000000000000e+00
3.969639999999999873e+03 3.512000000000000000e+03 0.000000000000000000e+00
3.969719999999999800e+03 3.512000000000000000e+03 0.000000000000000000e+00
3.969800000000000182e+03 3.512000000000000000e+03 0.000000000000000000e+00
3.969880000000000109e+03 3.512000000000000000e+03 0.000000000000000000e+00
3.969960000000000036e+03 3.512000000000000000e+03 0.000000000000000000e+00
3.970039999999999964e+03 3.512000000000000000e+03 0.000000000000000000e+00
3.970119999999999891e+03 3.512000000000000000e+03 0.000000000000000000e+00
3.970199999999999818e+03 3.512000000000000000e+03 0.000000000000000000e+00
3.970279999999999745e+03 3.512000000000000000e+03 0.000000000000000000e+00
3.970360000000000127e+03 3.512000000000000000e+03 0.000000000000000000e+00
3.970440000000000055e+03 3.512000000000000000e+03 0.000000000000000000e+00
3.970519999999999982e+03 3.512000000000000000e+03 0.000000000000000000e+00
3.970599999999999909e+03 3.512000000000000000e+03 0.000000000000000000e+00
3.970679999999999836e+03 3.512000000000000000e+03 0.000000000000000000e+00
3.970759999999999764e+03 3.512000000000000000e+03 0.000000000000000000e+00
3.970840000000000146e+03 3.512000000000000000e+03 0.000000000000000000e+00
3.970920000000000073e+03 3.512000000000000000e+03 0.000000000000000000e+00
3.971000000000000000e+03 3.512000000000000000e+03 0.000000000000000000e+00
3.971079999999999927e+03 3.512000000000000000e+03 0.000000000000000000e+00
3.971159999999999854e+03 3.512000000000000000e+03 0.000000000000000000e+00
3.971239999999999782e+03 3.512000000000000000e+03 0.000000000000000000e+00
3.971320000000000164e+03 3.512000000000000000e+03 0.000000000000000000e+00
3.971400000000000091e+03 3.512000000000000000e+03 0.000000000000000000e+00
3.971480000000000018e+03 3.512000000000000000e+03 0.000000000000000000e+00
3.971559999999999945e+03 3.512000000000000000e+03 0.000000000000000000e+00
3.971639999999999873e+03 3.512000000000000000e+03 0.000000000000000000e+00
3.971719999999999800e+03 3.512000000000000000e+03 0.000000000000000000e+00
3.971800000000000182e+03 3.512000000000000000e+03 0.000000000000000000e+00
3.971880000000000109e+03 3.512000000000000000e+03 0.000000000000000000e+00
3.971960000000000036e+03 3.512000000000000000e+03 0.000000000000000000e+00
3.972039999999999964e+03 3.512000000000000000e+03 0.000000000000000000e+00
3.972119999999999891e+03 3.512000000000000000e+03 0.000000000000000000e+00
3.972199999999999818e+03 3.512000000000000000e+03 0.000000000000000000e+00
3.972279999999999745e+03 3.512000000000000000e+03 0.000000000000000000e+00
3.972360000000000127e+03 3.512000000000000000e+03 0.000000000000000000e+00
3.972440000000000055e+03 3.512000000000000000e+03 0.000000000000000000e+00
3.972519999999999982e+03 3.512000000000000000e+03 0.000000000000000000e+00
3.972599999999999909e+03 3.512000000000000000e+03 0.000000000000000000e+00
3.972679999999999836e+03 3.512000000000000000e+03 0.000000000000000000e+00
3.972759999999999764e+03 3.512000000000000000e+03 0.000000000000000000e+00
3.972840000000000146e+03 3.512000000000000000e+03 0.000000000000000000e+00
3.972920000000000073e+03 3.512000000000000000e+03 0.000000000000000000e+00
3.973000000000000000e+03 3.512000000000000000e+03 0.000000000000000000e+00
3.973079999999999927e+03 3.512000000000000000e+03 0.000000000000000000e+00
3.973159999999999854e+03 3.512000000000000000e+03 0.000000000000000000e+00
3.973239999999999782e+03 3.512000000000000000e+03 0.000000000000000000e+00
3.973320000000000164e+03 3.512000000000000000e+03 0.000000000000000000e+00
3.973400000000000091e+03 3.512000000000000000e+03 0.000000000000000000e+00
3.973480000000000018e+03 3.512000000000000000e+03 0.000000000000000000e+00
3.973559999999999945e+03 3.512000000000000000e+03 0.000000000000000000e+00
3.973639999999999873e+03 3.512000000000000000e+03 0.000000000000000000e+00
3.973719999999999800e+03 3.512000000000000000e+03 0.000000000000000000e+00
3.973800000000000182e+03 3.512000000000000000e+03 0.000000000000000000e+00
3.973880000000000109e+03 3.512000000000000000e+03 0.000000000000000000e+00
3.973960000000000036e+03 3.512000000000000000e+03 0.000000000000000000e+00
3.974039999999999964e+03 3.512000000000000000e+03 0.000000000000000000e+00
3.974119999999999891e+03 3.512000000000000000e+03 0.000000000000000000e+00
3.974199999999999818e+03 3.512000000000000000e+03 0.000000000000000000e+00
3.974279999999999745e+03 3.512000000000000000e+03 0.000000000000000000e+00
3.974360000000000127e+03 3.512000000000000000e+03 0.000000000000000000e+00
3.974440000000000055e+03 3.512000000000000000e+03 0.000000000000000000e+00
3.974519999999999982e+03 3.512000000000000000e+03 0.000000000000000000e+00
3.974599999999999909e+03 3.512000000000000000e+03 0.000000000000000000e+00
3.974679999999999836e+03 3.512000000000000000e+03 0.000000000000000000e+00
3.974759999999999764e+03 3.512000000000000000e+03 0.000000000000000000e+00
3.974840000000000146e+03 3.512000000000000000e+03 0.000000000000000000e+00
3.974920000000000073e+03 3.512000000000000000e+03 0.000000000000000000e+00
3.975000000000000000e+03 3.512000000000000000e+03 0.000000000000000000e+00
3.975079999999999927e+03 3.512000000000000000e+03 0.000000000000000000e+00
3.975159999999999854e+03 3.512000000000000000e+03 0.000000000000000000e+00
3.975239999999999782e+03 3.512000000000000000e+03 0.000000000000000000e+00
3.975320000000000164e+03 3.512000000000000000e+03 0.000000000000000000e+00
3.975400000000000091e+03 3.512000000000000000e+03 0.000000000000000000e+00
3.975480000000000018e+03 3.512000000000000000e+03 0.000000000000000000e+00
3.975559999999999945e+03 3.512000000000000000e+03 0.000000000000000000e+00
3.975639999999999873e+03 3.512000000000000000e+03 0.000000000000000000e+00
3.975719999999999800e+03 3.512000000000000000e+03 0.000000000000000000e+00
3.975800000000000182e+03 3.512000000000000000e+03 0.000000000000000000e+00
3.975880000000000109e+03 3.512000000000000000e+03 0.000000000000000000e+00
3.975960000000000036e+03 3.512000000000000000e+03 0.000000000000000000e+00
3.976039999999999964e+03 3.512000000000000000e+03 0.000000000000000000e+00
3.976119999999999891e+03 3.512000000000000000e+03 0.000000000000000000e+00
3.976199999999999818e+03 3.512000000000000000e+03 0.000000000000000000e+00
3.976279999999999745e+03 3.512000000000000000e+03 0.000000000000000000e+00
3.976360000000000127e+03 3.512000000000000000e+03 0.000000000000000000e+00
3.976440000000000055e+03 3.512000000000000000e+03 0.000000000000000000e+00
3.976519999999999982e+03 3.512000000000000000e+03 0.000000000000000000e+00
3.976599999999999909e+03 3.512000000000000000e+03 0.000000000000000000e+00
3.976679999999999836e+03 3.512000000000000000e+03 0.000000000000000000e+00
3.976759999999999764e+03 3.512000000000000000e+03 0.000000000000000000e+00
3.976840000000000146e+03 3.512000000000000000e+03 0.000000000000000000e+00
3.976920000000000073e+03 3.512000000000000000e+03 0.000000000000000000e+00
3.977000000000000000e+03 3.512000000000000000e+03 0.000000000000000000e+00
3.977079999999999927e+03 3.512000000000000000e+03 0.000000000000000000e+00
3.977159999999999854e+03 3.512000000000000000e+03 0.000000000000000000e+00
3.977239999999999782e+03 3.512000000000000000e+03 0.000000000000000000e+00
3.977320000000000164e+03 3.512000000000000000e+03 0.000000000000000000e+00
3.977400000000000091e+03 3.512000000000000000e+03 0.000000000000000000e+00
3.977480000000000018e+03 3.512000000000000000e+03 0.000000000000000000e+00
3.977559999999999945e+03 3.512000000000000000e+03 0.000000000000000000e+00
3.977639999999999873e+03 3.512000000000000000e+03 0.000000000000000000e+00
3.977719999999999800e+03 3.512000000000000000e+03 0.000000000000000000e+00
3.977800000000000182e+03 3.512000000000000000e+03 0.000000000000000000e+00
3.977880000000000109e+03 3.512000000000000000e+03 0.000000000000000000e+00
3.977960000000000036e+03 3.512000000000000000e+03 0.000000000000000000e+00
3.978039999999999964e+03 3.512000000000000000e+03 0.000000000000000000e+00
3.978119999999999891e+03 3.512000000000000000e+03 0.000000000000000000e+00
3.978199999999999818e+03 3.512000000000000000e+03 0.000000000000000000e+00
3.978279999999999745e+03 3.512000000000000000e+03 0.000000000000000000e+00
3.978360000000000127e+03 3.512000000000000000e+03 0.000000000000000000e+00
3.978440000000000055e+03 3.512000000000000000e+03 0.000000000000000000e+00
3.978519999999999982e+03 3.512000000000000000e+03 0.000000000000000000e+00
3.978599999999999909e+03 3.512000000000000000e+03 0.000000000000000000e+00
3.978679999999999836e+03 3.512000000000000000e+03 0.000000000000000000e+00
3.978759999999999764e+03 3.512000000000000000e+03 0.000000000000000000e+00
3.978840000000000146e+03 3.512000000000000000e+03 0.000000000000000000e+00
3.978920000000000073e+03 3.512000000000000000e+03 0.000000000000000000e+00
3.979000000000000000e+03 3.512000000000000000e+03 0.000000000000000000e+00
3.979079999999999927e+03 3.512000000000000000e+03 0.000000000000000000e+00
3.979159999999999854e+03 3.512000000000000000e+03 0.000000000000000000e+00
3.979239999999999782e+03 3.512000000000000000e+03 0.000000000000000000e+00
3.979320000000000164e+03 3.512000000000000000e+03 0.000000000000000000e+00
3.979400000000000091e+03 3.512000000000000000e+03 0.000000000000000000e+00
3.979480000000000018e+03 3.512000000000000000e+03 0.000000000000000000e+00
3.979559999999999945e+03 3.512000000000000000e+03 0.000000000000000000e+00
3.979639999999999873e+03 3.512000000000000000e+03 0.000000000000000000e+00
3.979719999999999800e+03 3.512000000000000000e+03 0.000000000000000000e+00
3.979800000000000182e+03 3.512000000000000000e+03 0.000000000000000000e+00
3.979880000000000109e+03 3.512000000000000000e+03 0.000000000000000000e+00
3.979960000000000036e+03 3.512000000000000000e+03 0.000000000000000000e+00
3.980039999999999964e+03 3.512000000000000000e+03 0.000000000000000000e+00
3.980119999999999891e+03 3.512000000000000000e+03 0.000000000000000000e+00
3.980199999999999818e+03 3.512000000000000000e+03 0.000000000000000000e+00
3.980279999999999745e+03 3.512000000000000000e+03 0.000000000000000000e+00
3.980360000000000127e+03 3.512000000000000000e+03 0.000000000000000000e+00
3.980440000000000055e+03 3.512000000000000000e+03 0.000000000000000000e+00
3.980519999999999982e+03 3.512000000000000000e+03 0.000000000000000000e+00
3.980599999999999909e+03 3.512000000000000000e+03 0.000000000000000000e+00
3.980679999999999836e+03 3.512000000000000000e+03 0.000000000000000000e+00
3.980759999999999764e+03 3.512000000000000000e+03 0.000000000000000000e+00
3.980840000000000146e+03 3.512000000000000000e+03 0.000000000000000000e+00
3.980920000000000073e+03 3.512000000000000000e+03 0.000000000000000000e+00
3.981000000000000000e+03 3.512000000000000000e+03 0.000000000000000000e+00
3.981079999999999927e+03 3.512000000000000000e+03 0.000000000000000000e+00
3.981159999999999854e+03 3.512000000000000000e+03 0.000000000000000000e+00
3.981239999999999782e+03 3.512000000000000000e+03 0.000000000000000000e+00
3.981320000000000164e+03 3.512000000000000000e+03 0.000000000000000000e+00
3.981400000000000091e+03 3.512000000000000000e+03 0.000000000000000000e+00
3.981480000000000018e+03 3.512000000000000000e+03 0.000000000000000000e+00
3.981559999999999945e+03 3.512000000000000000e+03 0.000000000000000000e+00
3.981639999999999873e+03 3.512000000000000000e+03 0.000000000000000000e+00
3.981719999999999800e+03 3.512000000000000000e+03 0.000000000000000000e+00
3.981800000000000182e+03 3.512000000000000000e+03 0.000000000000000000e+00
3.961800000000000182e+03 3.512059999999999945e+03 4.212405149012792189e-05
3.961880000000000109e+03 3.512059999999999945e+03 4.229243497804713970e-05
3.961960000000000036e+03 3.512059999999999945e+03 4.247464696076122255e-05
3.962039999999999964e+03 3.512059999999999945e+03 4.266921041146407099e-05
3.962119999999999891e+03 3.512059999999999945e+03 0.000000000000000000e+00
3.962199999999999818e+03 3.512059999999999945e+03 0.000000000000000000e+00
3.962279999999999745e+03 3.512059999999999945e+03 0.000000000000000000e+00
3.962360000000000127e+03 3.512059999999999945e+03 0.000000000000000000e+00
3.962440000000000055e+03 3.512059999999999945e+03 0.000000000000000000e+00
3.962519999999999982e+03 3.512059999999999945e+03 0.000000000000000000e+00
3.962599999999999909e+03 3.512059999999999945e+03 0.000000000000000000e+00
3.962679999999999836e+03 3.512059999999999945e+03 0.000000000000000000e+00
3.962759999999999764e+03 3.512059999999999945e+03 0.000000000000000000e+00
3.962840000000000146e+03 3.512059999999999945e+03 0.000000000000000000e+00
3.962920000000000073e+03 3.512059999999999945e+03 0.000000000000000000e+00
3.963000000000000000e+03 3.512059999999999945e+03 0.000000000000000000e+00
3.963079999999999927e+03 3.512059999999999945e+03 0.000000000000000000e+00
3.963159999999999854e+03 3.512059999999999945e+03 0.000000000000000000e+00
3.963239999999999782e+03 3.512059999999999945e+03 0.000000000000000000e+00
3.963320000000000164e+03 3.512059999999999945e+03 0.000000000000000000e+00
3.963400000000000091e+03 3.512059999999999945e+03 0.000000000000000000e+00
3.963480000000000018e+03 3.512059999999999945e+03 0.000000000000000000e+00
3.963559999999999945e+03 3.512059999999999945e+03 0.000000000000000000e+00
3.963639999999999873e+03 3.512059999999999945e+03 0.000000000000000000e+00
3.963719999999999800e+03 3.512059999999999945e+03 0.000000000000000000e+00
3.963800000000000182e+03 3.512059999999999945e+03 0.000000000000000000e+00
3.963880000000000109e+03 3.512059999999999945e+03 0.000000000000000000e+00
3.963960000000000036e+03 3.512059999999999945e+03 0.000000000000000000e+00
3.964039999999999964e+03 3.512059999999999945e+03 0.000000000000000000e+00
3.964119999999999891e+03 3.512059999999999945e+03 0.000000000000000000e+00
3.964199999999999818e+03 3.512059999999999945e+03 0.000000000000000000e+00
3.964279999999999745e+03 3.512059999999999945e+03 0.000000000000000000e+00
3.964360000000000127e+03 3.512059999999999945e+03 0.000000000000000000e+00
3.964440000000000055e+03 3.512059999999999945e+03 0.000000000000000000e+00
3.964519999999999982e+03 3.512059999999999945e+03 0.000000000000000000e+00
3.964599999999999909e+03 3.512059999999999945e+03 0.000000000000000000e+00
3.964679999999999836e+03 3.512059999999999945e+03 0.000000000000000000e+00
3.964759999999999764e+03 3.512059999999999945e+03 0.000000000000000000e+00
3.964840000000000146e+03 3.512059999999999945e+03 0.000000000000000000e+00
3.964920000000000073e+03 3.512059999999999945e+03 0.000000000000000000e+00
3.965000000000000000e+03 3.512059999999999945e+03 0.000000000000000000e+00
3.965079999999999927e+03 3.512059999999999945e+03 0.000000000000000000e+00
3.965159999999999854e+03 3.512059999999999945e+03 0.000000000000000000e+00
3.965239999999999782e+03 3.512059999999999945e+03 0.000000000000000000e+00
3.965320000000000164e+03 3.512059999999999945e+03 0.000000000000000000e+00
3.965400000000000091e+03 3.512059999999999945e+03 0.000000000000000000e+00
3.965480000000000018e+03 3.512059999999999945e+03 0.000000000000000000e+00
3.965559999999999945e+03 3.512059999999999945e+03 0.000000000000000000e+00
3.965639999999999873e+03 3.512059999999999945e+03 0.000000000000000000e+00
3.965719999999999800e+03 3.512059999999999945e+03 0.000000000000000000e+00
3.965800000000000182e+03 3.512059999999999945e+03 0.000000000000000000e+00
3.965880000000000109e+03 3.512059999999999945e+03 0.000000000000000000e+00
3.965960000000000036e+03 3.512059999999999945e+03 0.000000000000000000e+00
3.966039999999999964e+03 3.512059999999999945e+03 0.000000000000000000e+00
3.966119999999999891e+03 3.512059999999999945e+03 0.000000000000000000e+00
3.966199999999999818e+03 3.512059999999999945e+03 0.000000000000000000e+00
3.966279999999999745e+03 3.512059999999999945e+03 0.000000000000000000e+00
3.966360000000000127e+03 3.512059999999999945e+03 0.000000000000000000e+00
3.966440000000000055e+03 3.512059999999999945e+03 0.000000000000000000e+00
3.966519999999999982e+03 3.512059999999999945e+03 0.000000000000000000e+00
3.966599999999999909e+03 3.512059999999999945e+03 0.000000000000000000e+00
3.966679999999999836e+03 3.512059999999999945e+03 0.000000000000000000e+00
3.966759999999999764e+03 3.512059999999999945e+03 0.000000000000000000e+00
3.966840000000000146e+03 3.512059999999999945e+03 0.000000000000000000e+00
3.966920000000000073e+03 3.512059999999999945e+03 0.000000000000000000e+00
3.967000000000000000e+03 3.512059999999999945e+03 0.000000000000000000e+00
3.967079999999999927e+03 3.512059999999999945e+03 0.000000000000000000e+00
3.967159999999999854e+03 3.512059999999999945e+03 0.000000000000000000e+00
3.967239999999999782e+03 3.512059999999999945e+03 0.000000000000000000e+00
3.967320000000000164e+03 3.512059999999999945e+03 0.000000000000000000e+00
3.967400000000000091e+03 3.512059999999999945e+03 0.000000000000000000e+00
3.967480000000000018e+03 3.512059999999999945e+03 0.000000000000000000e+00
3.967559999999999945e+03 3.512059999999999945e+03 0.000000000000000000e+00
3.967639999999999873e+03 3.512059999999999945e+03 0.000000000000000000e+00
3.967719999999999800e+03 3.512059999999999945e+03 0.000000000000000000e+00
3.967800000000000182e+03 3.512059999999999945e+03 0.000000000000000000e+00
3.967880000000000109e+03 3.512059999999999945e+03 0.000000000000000000e+00
3.967960000000000036e+03 3.512059999999999945e+03 0.000000000000000000e+00
3.968039999999999964e+03 3.512059999999999945e+03 0.000000000000000000e+00
3.968119999999999891e+03 3.512059999999999945e+03 0.000000000000000000e+00
3.968199999999999818e+03 3.512059999999999945e+03 0.000000000000000000e+00
3.968279999999999745e+03 3.512059999999999945e+03 0.000000000000000000e+00
3.968360000000000127e+03 3.512059999999999945e+03 0.000000000000000000e+00
3.968440000000000055e+03 3.512059999999999945e+03 0.000000000000000000e+00
3.968519999999999982e+03 3.512059999999999945e+03 0.000000000000000000e+00
3.968599999999999909e+03 3.512059999999999945e+03 0.000000000000000000e+00
3.968679999999999836e+03 3.512059999999999945e+03 0.000000000000000000e+00
3.968759999999999764e+03 3.512059999999999945e+03 0.000000000000000000e+00
3.968840000000000146e+03 3.512059999999999945e+03 0.000000000000000000e+00
3.968920000000000073e+03 3.512059999999999945e+03 0.000000000000000000e+00
3.969000000000000000e+03 3.512059999999999945e+03 0.000000000000000000e+00
3.969079999999999927e+03 3.512059999999999945e+03 0.000000000000000000e+00
3.969159999999999854e+03 3.512059999999999945e+03 0.000000000000000000e+00
3.969239999999999782e+03 3.512059999999999945e+03 0.000000000000000000e+00
3.969320000000000164e+03 3.512059999999999945e+03 0.000000000000000000e+00
3.969400000000000091e+03 3.512059999999999945e+03 0.000000000000000000e+00
3.969480000000000018e+03 3.512059999999999945e+03 0.000000000000000000e+00
3.969559999999999945e+03 3.512059999999999945e+03 0.000000000000000000e+00
3.969639999999999873e+03 3.512059999999999945e+03 0.000000000000000000e+00
3.969719999999999800e+03 3.512059999999999945e+03 0.000000000000000000e+00
3.969800000000000182e+03 3.512059999999999945e+03 0.000000000000000000e+00
3.969880000000000109e+03 3.512059999999999945e+03 0.000000000000000000e+00
3.969960000000000036e+03 3.512059999999999945e+03 0.000000000000000000e+00
3.970039999999999964e+03 3.512059999999999945e+03 0.000000000000000000e+00
3.970119999999999891e+03 3.512059999999999945e+03 0.000000000000000000e+00
3.970199999999999818e+03 3.512059999999999945e+03 0.000000000000000000e+00
3.970279999999999745e+03 3.512059999999999945e+03 0.000000000000000000e+00
3.970360000000000127e+03 3.512059999999999945e+03 0.000000000000000000e+00
3.970440000000000055e+03 3.512059999999999945e+03 0.000000000000000000e+00
3.970519999999999982e+03 3.512059999999999945e+03 0.000000000000000000e+00
3.970599999999999909e+03 3.512059999999999945e+03 0.000000000000000000e+00
3.970679999999999836e+03 3.512059999999999945e+03 0.000000000000000000e+00
3.970759999999999764e+03 3.512059999999999945e+03 0.000000000000000000e+00
3.970840000000000146e+03 3.512059999999999945e+03 0.000000000000000000e+00
3.970920000000000073e+03 3.512059999999999945e+03 0.000000000000000000e+00
3.971000000000000000e+03 3.512059999999999945e+03 0.000000000000000000e+00
3.971079999999999927e+03 3.512059999999999945e+03 0.000000000000000000e+00
3.971159999999999854e+03 3.512059999999999945e+03 0.000000000000000000e+00
3.971239999999999782e+03 3.512059999999999945e+03 0.000000000000000000e+00
3.971320000000000164e+03 3.512059999999999945e+03 0.000000000000000000e+00
3.971400000000000091e+03 3.512059999999999945e+03 0.000000000000000000e+00
3.971480000000000018e+03 3.512059999999999945e+03 0.000000000000000000e+00
3.971559999999999945e+03 3.512059999999999945e+03 0.000000000000000000e+00
3.971639999999999873e+03 3.512059999999999945e+03 0.000000000000000000e+00
3.971719999999999800e+03 3.512059999999999945e+03 0.000000000000000000e+00
3.971800000000000182e+03 3.512059999999999945e+03 0.000000000000000000e+00
3.971880000000000109e+03 3.512059999999999945e+03 0.000000000000000000e+00
3.971960000000000036e+03 3.512059999999999945e+03 0.000000000000000000e+00
3.972039999999999964e+03 3.512059999999999945e+03 0.000000000000000000e+00
3.972119999999999891e+03 3.512059999999999945e+03 0.000000000000000000e+00
3.972199999999999818e+03 3.512059999999999945e+03 0.000000000000000000e+00
3.972279999999999745e+03 3.512059999999999945e+03 0.000000000000000000e+00
3.972360000000000127e+03 3.512059999999999945e+03 0.000000000000000000e+00
3.972440000000000055e+03 3.512059999999999945e+03 0.000000000000000000e+00
3.972519999999999982e+03 3.512059999999999945e+03 0.000000000000000000e+00
3.972599999999999909e+03 3.512059999999999945e+03 0.000000000000000000e+00
3.972679999999999836e+03 3.512059999999999945e+03 0.000000000000000000e+00
3.972759999999999764e+03 3.512059999999999945e+03 0.000000000000000000e+00
3.972840000000000146e+03 3.512059999999999945e+03 0.000000000000000000e+00
3.972920000000000073e+03 3.512059999999999945e+03 0.000000000000000000e+00
3.973000000000000000e+03 3.512059999999999945e+03 0.000000000000000000e+00
3.973079999999999927e+03 3.512059999999999945e+03 0.000000000000000000e+00
3.973159999999999854e+03 3.512059999999999945e+03 0.000000000000000000e+00
3.973239999999999782e+03 3.512059999999999945e+03 0.000000000000000000e+00
3.973320000000000164e+03 3.512059999999999945e+03 0.000000000000000000e+00
3.973400000000000091e+03 3.512059999999999945e+03 0.000000000000000000e+00
3.973480000000000018e+03 3.512059999999999945e+03 0.000000000000000000e+00
3.973559999999999945e+03 3.512059999999999945e+03 0.000000000000000000e+00
3.973639999999999873e+03 3.512059999999999945e+03 0.000000000000000000e+00
3.973719999999999800e+03 3.512059999999999945e+03 0.000000000000000000e+00
3.973800000000000182e+03 3.512059999999999945e+03 0.000000000000000000e+00
3.973880000000000109e+03 3.512059999999999945e+03 0.000000000000000000e+00
3.973960000000000036e+03 3.512059999999999945e+03 0.000000000000000000e+00
3.974039999999999964e+03 3.512059999999999945e+03 0.000000000000000000e+00
3.974119999999999891e+03 3.512059999999999945e+03 0.000000000000000000e+00
3.974199999999999818e+03 3.512059999999999945e+03 0.000000000000000000e+00
3.974279999999999745e+03 3.512059999999999945e+03 0.000000000000000000e+00
3.974360000000000127e+03 3.512059999999999945e+03 0.000000000000000000e+00
3.974440000000000055e+03 3.512059999999999945e+03 0.000000000000000000e+00
3.974519999999999982e+03 3.512059999999999945e+03 0.000000000000000000e+00
3.974599999999999909e+03 3.512059999999999945e+03 0.000000000000000000e+00
3.974679999999999836e+03 3.512059999999999945e+03 0.000000000000000000e+00
3.974759999999999764e+03 3.512059999999999945e+03 0.000000000000000000e+00
3.974840000000000146e+03 3.512059999999999945e+03 0.000000000000000000e+00
3.974920000000000073e+03 3.512059999999999945e+03 0.000000000000000000e+00
3.975000000000000000e+03 3.512059999999999945e+03 0.000000000000000000e+00
3.975079999999999927e+03 3.512059999999999945e+03 0.000000000000000000e+00
3.975159999999999854e+03 3.512059999999999945e+03 0.000000000000000000e+00
3.975239999999999782e+03 3.512059999999999945e+03 0.000000000000000000e+00
3.975320000000000164e+03 3.512059999999999945e+03 0.000000000000000000e+00
3.975400000000000091e+03 3.512059999999999945e+03 0.000000000000000000e+00
3.975480000000000018e+03 3.512059999999999945e+03 0.000000000000000000e+00
3.975559999999999945e+03 3.512059999999999945e+03 0.000000000000000000e+00
3.975639999999999873e+03 3.512059999999999945e+03 0.000000000000000000e+00
3.975719999999999800e+03 3.512059999999999945e+03 0.000000000000000000e+00
3.975800000000000182e+03 3.512059999999999945e+03 0.000000000000000000e+00
3.975880000000000109e+03 3.512059999999999945e+03 0.000000000000000000e+00
3.975960000000000036e+03 3.512059999999999945e+03 0.000000000000000000e+00
3.976039999999999964e+03 3.512059999999999945e+03 0.000000000000000000e+00
3.976119999999999891e+03 3.512059999999999945e+03 0.000000000000000000e+00
3.976199999999999818e+03 3.512059999999999945e+03 0.000000000000000000e+00
3.976279999999999745e+03 3.512059999999999945e+03 0.000000000000000000e+00
3.976360000000000127e+03 3.512059999999999945e+03 0.000000000000000000e+00
3.976440000000000055e+03 3.512059999999999945e+03 0.000000000000000000e+00
3.976519999999999982e+03 3.512059999999999945e+03 0.000000000000000000e+00
3.976599999999999909e+03 3.512059999999999945e+03 0.000000000000000000e+00
3.976679999999999836e+03 3.512059999999999945e+03 0.000000000000000000e+00
3.976759999999999764e+03 3.512059999999999945e+03 0.000000000000000000e+00
3.976840000000000146e+03 3.512059999999999945e+03 0.000000000000000000e+00
3.976920000000000073e+03 3.512059999999999945e+03 0.000000000000000000e+00
3.977000000000000000e+03 3.512059999999999945e+03 0.000000000000000000e+00
3.977079999999999927e+03 3.512059999999999945e+03 0.000000000000000000e+00
3.977159999999999854e+03 3.512059999999999945e+03 0.000000000000000000e+00
3.977239999999999782e+03 3.512059999999999945e+03 0.000000000000000000e+00
3.977320000000000164e+03 3.512059999999999945e+03 0.000000000000000000e+00
3.977400000000000091e+03 3.512059999999999945e+03 0.000000000000000000e+00
3.977480000000000018e+03 3.512059999999999945e+03 0.000000000000000000e+00
3.977559999999999945e+03 3.512059999999999945e+03 0.000000000000000000e+00
3.977639999999999873e+03 3.512059999999999945e+03 0.000000000000000000e+00
3.977719999999999800e+03 3.512059999999999945e+03 0.000000000000000000e+00
3.977800000000000182e+03 3.512059999999999945e+03 0.000000000000000000e+00
3.977880000000000109e+03 3.512059999999999945e+03 0.000000000000000000e+00
3.977960000000000036e+03 3.512059999999999945e+03 0.000000000000000000e+00
3.978039999999999964e+03 3.512059999999999945e+03 0.000000000000000000e+00
3.978119999999999891e+03 3.512059999999999945e+03 0.000000000000000000e+00
3.978199999999999818e+03 3.512059999999999945e+03 0.000000000000000000e+00
3.978279999999999745e+03 3.512059999999999945e+03 0.000000000000000000e+00
3.978360000000000127e+03 3.512059999999999945e+03 0.000000000000000000e+00
3.978440000000000055e+03 3.512059999999999945e+03 0.000000000000000000e+00
3.978519999999999982e+03 3.512059999999999945e+03 0.000000000000000000e+00
3.978599999999999909e+03 3.512059999999999945e+03 0.000000000000000000e+00
3.978679999999999836e+03 3.512059999999999945e+03 0.000000000000000000e+00
3.978759999999999764e+03 3.512059999999999945e+03 0.000000000000000000e+00
3.978840000000000146e+03 3.512059999999999945e+03 0.000000000000000000e+00
3.978920000000000073e+03 3.512059999999999945e+03 0.000000000000000000e+00
3.979000000000000000e+03 3.512059999999999945e+03 0.000000000000000000e+00
3.979079999999999927e+03 3.512059999999999945e+03 0.000000000000000000e+00
3.979159999999999854e+03 3.512059999999999945e+03 0.000000000000000000e+00
3.979239999999999782e+03 3.512059999999999945e+03 0.000000000000000000e+00
3.979320000000000164e+03 3.512059999999999945e+03 0.000000000000000000e+00
3.979400000000000091e+03 3.512059999999999945e+03 0.000000000000000000e+00
3.979480000000000018e+03 3.512059999999999945e+03 0.000000000000000000e+00
3.979559999999999945e+03 3.512059999999999945e+03 0.000000000000000000e+00
3.979639999999999873e+03 3.512059999999999945e+03 0.000000000000000000e+00
3.979719999999999800e+03 3.512059999999999945e+03 0.000000000000000000e+00
3.979800000000000182e+03 3.512059999999999945e+03 0.000000000000000000e+00
3.979880000000000109e+03 3.512059999999999945e+03 0.000000000000000000e+00
3.979960000000000036e+03 3.512059999999999945e+03 0.000000000000000000e+00
3.980039999999999964e+03 3.512059999999999945e+03 0.000000000000000000e+00
3.980119999999999891e+03 3.512059999999999945e+03 0.000000000000000000e+00
3.980199999999999818e+03 3.512059999999999945e+03 0.000000000000000000e+00
3.980279999999999745e+03 3.512059999999999945e+03 0.000000000000000000e+00
3.980360000000000127e+03 3.512059999999999945e+03 0.000000000000000000e+00
3.980440000000000055e+03 3.512059999999999945e+03 0.000000000000000000e+00
3.980519999999999982e+03 3.512059999999999945e+03 0.000000000000000000e+00
3.980599999999999909e+03 3.512059999999999945e+03 0.000000000000000000e+00
3.980679999999999836e+03 3.512059999999999945e+03 0.000000000000000000e+00
3.980759999999999764e+03 3.512059999999999945e+03 0.000000000000000000e+00
3.980840000000000146e+03 3.512059999999999945e+03 0.000000000000000000e+00
3.980920000000000073e+03 3.512059999999999945e+03 0.000000000000000000e+00
3.981000000000000000e+03 3.512059999999999945e+03 0.000000000000000000e+00
3.981079999999999927e+03 3.512059999999999945e+03 0.000000000000000000e+00
3.981159999999999854e+03 3.512059999999999945e+03 0.000000000000000000e+00
3.981239999999999782e+03 3.512059999999999945e+03 0.000000000000000000e+00
3.981320000000000164e+03 3.512059999999999945e+03 0.000000000000000000e+00
3.981400000000000091e+03 3.512059999999999945e+03 0.000000000000000000e+00
3.981480000000000018e+03 3.512059999999999945e+03 0.000000000000000000e+00
3.981559999999999945e+03 3.512059999999999945e+03 0.000000000000000000e+00
3.981639999999999873e+03 3.512059999999999945e+03 0.000000000000000000e+00
3.981719999999999800e+03 3.512059999999999945e+03 0.000000000000000000e+00
3.981800000000000182e+03 3.512059999999999945e+03 0.000000000000000000e+00
3.961800000000000182e+03 3.512119999999999891e+03 4.254596018928729246e-05
3.961880000000000109e+03 3.512119999999999891e+03 4.271126180191917845e-05
3.961960000000000036e+03 3.512119999999999891e+03 4.289016934929639743e-05
3.962039999999999964e+03 3.512119999999999891e+03 4.308304107617788050e-05
3.962119999999999891e+03 3.512119999999999891e+03 0.000000000000000000e+00
3.962199999999999818e+03 3.512119999999999891e+03 0.000000000000000000e+00
3.962279999999999745e+03 3.512119999999999891e+03 0.000000000000000000e+00
3.962360000000000127e+03 3.512119999999999891e+03 0.000000000000000000e+00
3.962440000000000055e+03 3.512119999999999891e+03 0.000000000000000000e+00
3.962519999999999982e+03 3.512119999999999891e+03 0.000000000000000000e+00
3.962599999999999909e+03 3.512119999999999891e+03 0.000000000000000000e+00
3.962679999999999836e+03 3.512119999999999891e+03 0.000000000000000000e+00
3.962759999999999764e+03 3.512119999999999891e+03 0.000000000000000000e+00
3.962840000000000146e+03 3.512119999999999891e+03 0.000000000000000000e+00
3.962920000000000073e+03 3.512119999999999891e+03 0.000000000000000000e+00
3.963000000000000000e+03 3.512119999999999891e+03 0.000000000000000000e+00
3.963079999999999927e+03 3.512119999999999891e+03 0.000000000000000000e+00
3.963159999999999854e+03 3.512119999999999891e+03 0.000000000000000000e+00
3.963239999999999782e+03 3.512119999999999891e+03 0.000000000000000000e+00
3.963320000000000164e+03 3.512119999999999891e+03 0.000000000000000000e+00
3.963400000000000091e+03 3.512119999999999891e+03 0.000000000000000000e+00
3.963480000000000018e+03 3.512119999999999891e+03 0.000000000000000000e+00
3.963559999999999945e+03 3.512119999999999891e+03 0.000000000000000000e+00
3.963639999999999873e+03 3.512119999999999891e+03 0.000000000000000000e+00
3.963719999999999800e+03 3.512119999999999891e+03 0.000000000000000000e+00
3.963800000000000182e+03 3.512119999999999891e+03 0.000000000000000000e+00
3.963880000000000109e+03 3.512119999999999891e+03 0.000000000000000000e+00
3.963960000000000036e+03 3.512119999999999891e+03 0.000000000000000000e+00
3.964039999999999964e+03 3.512119999999999891e+03 0.000000000000000000e+00
3.964119999999999891e+03 3.512119999999999891e+03 0.000000000000000000e+00
3.964199999999999818e+03 3.512119999999999891e+03 0.000000000000000000e+00
3.964279999999999745e+03 3.512119999999999891e+03 0.000000000000000000e+00
3.964360000000000127e+03 3.512119999999999891e+03 0.000000000000000000e+00
3.964440000000000055e+03 3.512119999999999891e+03 0.000000000000000000e+00
3.964519999999999982e+03 3.512119999999999891e+03 0.000000000000000000e+00
3.964599999999999909e+03 3.512119999999999891e+03 0.000000000000000000e+00
3.964679999999999836e+03 3.512119999999999891e+03 0.000000000000000000e+00
3.964759999999999764e+03 3.512119999999999891e+03 0.000000000000000000e+00
3.964840000000000146e+03 3.512119999999999891e+03 0.000000000000000000e+00
3.964920000000000073e+03 3.512119999999999891e+03 0.000000000000000000e+00
3.965000000000000000e+03 3.512119999999999891e+03 0.000000000000000000e+00
3.965079999999999927e+03 3.512119999999999891e+03 0.000000000000000000e+00
3.965159999999999854e+03 3.512119999999999891e+03 0.000000000000000000e+00
3.965239999999999782e+03 3.512119999999999891e+03 0.000000000000000000e+00
3.965320000000000164e+03 3.512119999999999891e+03 0.000000000000000000e+00
3.965400000000000091e+03 3.512119999999999891e+03 0.000000000000000000e+00
3.965480000000000018e+03 3.512119999999999891e+03 0.000000000000000000e+00
3.965559999999999945e+03 3.512119999999999891e+03 0.000000000000000000e+00
3.965639999999999873e+03 3.512119999999999891e+03 0.000000000000000000e+00
3.965719999999999800e+03 3.512119999999999891e+03 0.000000000000000000e+00
3.965800000000000182e+03 3.512119999999999891e+03 0.000000000000000000e+00
3.965880000000000109e+03 3.512119999999999891e+03 0.000000000000000000e+00
3.965960000000000036e+03 3.512119999999999891e+03 0.000000000000000000e+00
3.966039999999999964e+03 3.512119999999999891e+03 0.000000000000000000e+00
3.966119999999999891e+03 3.512119999999999891e+03 0.000000000000000000e+00
3.966199999999999818e+03 3.512119999999999891e+03 0.000000000000000000e+00
3.966279999999999745e+03 3.512119999999999891e+03 0.000000000000000000e+00
3.966360000000000127e+03 3.512119999999999891e+03 0.000000000000000000e+00
3.966440000000000055e+03 3.512119999999999891e+03 0.000000000000000000e+00
3.966519999999999982e+03 3.512119999999999891e+03 0.000000000000000000e+00
3.966599999999999909e+03 3.512119999999999891e+03 0.000000000000000000e+00
3.966679999999999836e+03 3.512119999999999891e+03 0.000000000000000000e+00
3.966759999999999764e+03 3.512119999999999891e+03 0.000000000000000000e+00
3.966840000000000146e+03 3.512119999999999891e+03 0.000000000000000000e+00
3.966920000000000073e+03 3.512119999999999891e+03 0.000000000000000000e+00
3.967000000000000000e+03 3.512119999999999891e+03 0.000000000000000000e+00
3.967079999999999927e+03 3.512119999999999891e+03 0.000000000000000000e+00
3.967159999999999854e+03 3.512119999999999891e+03 0.000000000000000000e+00
3.967239999999999782e+03 3.512119999999999891e+03 0.000000000000000000e+00
3.967320000000000164e+03 3.512119999999999891e+03 0.000000000000000000e+00
3.967400000000000091e+03 3.512119999999999891e+03 0.000000000000000000e+00
3.967480000000000018e+03 3.512119999999999891e+03 0.000000000000000000e+00
3.967559999999999945e+03 3.512119999999999891e+03 0.000000000000000000e+00
3.967639999999999873e+03 3.512119999999999891e+03 0.000000000000000000e+00
3.967719999999999800e+03 3.512119999999999891e+03 0.000000000000000000e+00
3.967800000000000182e+03 3.512119999999999891e+03 0.000000000000000000e+00
3.967880000000000109e+03 3.512119999999999891e+03 0.000000000000000000e+00
3.967960000000000036e+03 3.512119999999999891e+03 0.000000000000000000e+00
3.968039999999999964e+03 3.512119999999999891e+03 0.000000000000000000e+00
3.968119999999999891e+03 3.512119999999999891e+03 0.000000000000000000e+00
3.968199999999999818e+03 3.512119999999999891e+03 0.000000000000000000e+00
3.968279999999999745e+03 3.512119999999999891e+03 0.000000000000000000e+00
3.968360000000000127e+03 3.512119999999999891e+03 0.000000000000000000e+00
3.968440000000000055e+03 3.512119999999999891e+03 0.000000000000000000e+00
3.968519999999999982e+03 3.512119999999999891e+03 0.000000000000000000e+00
3.968599999999999909e+03 3.512119999999999891e+03 0.000000000000000000e+00
3.968679999999999836e+03 3.512119999999999891e+03 0.000000000000000000e+00
3.968759999999999764e+03 3.512119999999999891e+03 0.000000000000000000e+00
3.968840000000000146e+03 3.512119999999999891e+03 0.000000000000000000e+00
3.968920000000000073e+03 3.512119999999999891e+03 0.000000000000000000e+00
3.969000000000000000e+03 3.512119999999999891e+03 0.000000000000000000e+00
3.969079999999999927e+03 3.512119999999999891e+03 0.000000000000000000e+00
3.969159999999999854e+03 3.512119999999999891e+03 0.000000000000000000e+00
3.969239999999999782e+03 3.512119999999999891e+03 0.000000000000000000e+00
3.969320000000000164e+03 3.512119999999999891e+03 0.000000000000000000e+00
3.969400000000000091e+03 3.512119999999999891e+03 0.000000000000000000e+00
3.969480000000000018e+03 3.512119999999999891e+03 0.000000000000000000e+00
3.969559999999999945e+03 3.512119999999999891e+03 0.000000000000000000e+00
3.969639999999999873e+03 3.512119999999999891e+03 0.000000000000000000e+00
3.969719999999999800e+03 3.512119999999999891e+03 0.000000000000000000e+00
3.969800000000000182e+03 3.512119999999999891e+03 0.000000000000000000e+00
3.969880000000000109e+03 3.512119999999999891e+03 0.000000000000000000e+00
3.969960000000000036e+03 3.512119999999999891e+03 0.000000000000000000e+00
3.970039999999999964e+03 3.512119999999999891e+03 0.000000000000000000e+00
3.970119999999999891e+03 3.512119999999999891e+03 0.000000000000000000e+00
3.970199999999999818e+03 3.512119999999999891e+03 0.000000000000000000e+00
3.970279999999999745e+03 3.512119999999999891e+03 0.000000000000000000e+00
3.970360000000000127e+03 3.512119999999999891e+03 0.000000000000000000e+00
3.970440000000000055e+03 3.512119999999999891e+03 0.000000000000000000e+00
3.970519999999999982e+03 3.512119999999999891e+03 0.000000000000000000e+00
3.970599999999999909e+03 3.512119999999999891e+03 0.000000000000000000e+00
3.970679999999999836e+03 3.512119999999999891e+03 0.000000000000000000e+00
3.970759999999999764e+03 3.512119999999999891e+03 0.000000000000000000e+00
3.970840000000000146e+03 3.512119999999999891e+03 0.000000000000000000e+00
3.970920000000000073e+03 3.512119999999999891e+03 0.000000000000000000e+00
3.971000000000000000e+03 3.512119999999999891e+03 0.000000000000000000e+00
3.971079999999999927e+03 3.512119999999999891e+03 0.000000000000000000e+00
3.971159999999999854e+03 3.512119999999999891e+03 0.000000000000000000e+00
3.971239999999999782e+03 3.512119999999999891e+03 0.000000000000000000e+00
3.971320000000000164e+03 3.512119999999999891e+03 0.000000000000000000e+00
3.971400000000000091e+03 3.512119999999999891e+03 0.000000000000000000e+00
3.971480000000000018e+03 3.512119999999999891e+03 0.000000000000000000e+00
3.971559999999999945e+03 3.512119999999999891e+03 0.000000000000000000e+00
3.971639999999999873e+03 3.512119999999999891e+03 0.000000000000000000e+00
3.971719999999999800e+03 3.512119999999999891e+03 0.000000000000000000e+00
3.971800000000000182e+03 3.512119999999999891e+03 0.000000000000000000e+00
3.971880000000000109e+03 3.512119999999999891e+03 0.000000000000000000e+00
3.971960000000000036e+03 3.512119999999999891e+03 0.000000000000000000e+00
3.972039999999999964e+03 3.512119999999999891e+03 0.000000000000000000e+00
3.972119999999999891e+03 3.512119999999999891e+03 0.000000000000000000e+00
3.972199999999999818e+03 3.512119999999999891e+03 0.000000000000000000e+00
3.972279999999999745e+03 3.512119999999999891e+03 0.000000000000000000e+00
3.972360000000000127e+03 3.512119999999999891e+03 0.000000000000000000e+00
3.972440000000000055e+03 3.512119999999999891e+03 0.000000000000000000e+00
3.972519999999999982e+03 3.512119999999999891e+03 0.000000000000000000e+00
3.972599999999999909e+03 3.512119999999999891e+03 0.000000000000000000e+00
3.972679999999999836e+03 3.512119999999999891e+03 0.000000000000000000e+00
3.972759999999999764e+03 3.512119999999999891e+03 0.000000000000000000e+00
3.972840000000000146e+03 3.512119999999999891e+03 0.000000000000000000e+00
3.972920000000000073e+03 3.512119999999999891e+03 0.000000000000000000e+00
3.973000000000000000e+03 3.512119999999999891e+03 0.000000000000000000e+00
3.973079999999999927e+03 3.512119999999999891e+03 0.000000000000000000e+00
3.973159999999999854e+03 3.512119999999999891e+03 0.000000000000000000e+00
3.973239999999999782e+03 3.512119999999999891e+03 0.000000000000000000e+00
3.973320000000000164e+03 3.512119999999999891e+03 0.000000000000000000e+00
3.973400000000000091e+03 3.512119999999999891e+03 0.000000000000000000e+00
3.973480000000000018e+03 3.512119999999999891e+03 0.000000000000000000e+00
3.973559999999999945e+03 3.512119999999999891e+03 0.000000000000000000e+00
3.973639999999999873e+03 3.512119999999999891e+03 0.000000000000000000e+00
3.973719999999999800e+03 3.512119999999999891e+03 0.000000000000000000e+00
3.973800000000000182e+03 3.512119999999999891e+03 0.000000000000000000e+00
3.973880000000000109e+03 3.512119999999999891e+03 0.000000000000000000e+00
3.973960000000000036e+03 3.512119999999999891e+03 0.000000000000000000e+00
3.974039999999999964e+03 3.512119999999999891e+03 0.000000000000000000e+00
3.974119999999999891e+03 3.512119999999999891e+03 0.000000000000000000e+00
3.974199999999999818e+03 3.512119999999999891e+03 0.000000000000000000e+00
3.974279999999999745e+03 3.512119999999999891e+03 0.000000000000000000e+00
3.974360000000000127e+03 3.512119999999999891e+03 0.000000000000000000e+00
3.974440000000000055e+03 3.512119999999999891e+03 0.000000000000000000e+00
3.974519999999999982e+03 3.512119999999999891e+03 0.000000000000000000e+00
3.974599999999999909e+03 3.512119999999999891e+03 0.000000000000000000e+00
3.974679999999999836e+03 3.512119999999999891e+03 0.000000000000000000e+00
3.974759999999999764e+03 3.512119999999999891e+03 0.000000000000000000e+00
3.974840000000000146e+03 3.512119999999999891e+03 0.000000000000000000e+00
3.974920000000000073e+03 3.512119999999999891e+03 0.000000000000000000e+00
3.975000000000000000e+03 3.512119999999999891e+03 0.000000000000000000e+00
3.975079999999999927e+03 3.512119999999999891e+03 0.000000000000000000e+00
3.975159999999999854e+03 3.512119999999999891e+03 0.000000000000000000e+00
3.975239999999999782e+03 3.512119999999999891e+03 0.000000000000000000e+00
3.975320000000000164e+03 3.512119999999999891e+03 0.000000000000000000e+00
3.975400000000000091e+03 3.512119999999999891e+03 0.000000000000000000e+00
3.975480000000000018e+03 3.512119999999999891e+03 0.000000000000000000e+00
3.975559999999999945e+03 3.512119999999999891e+03 0.000000000000000000e+00
3.975639999999999873e+03 3.512119999999999891e+03 0.000000000000000000e+00
3.975719999999999800e+03 3.512119999999999891e+03 0.000000000000000000e+00
3.975800000000000182e+03 3.512119999999999891e+03 0.000000000000000000e+00
3.975880000000000109e+03 3.512119999999999891e+03 0.000000000000000000e+00
3.975960000000000036e+03 3.512119999999999891e+03 0.000000000000000000e+00
3.976039999999999964e+03 3.512119999999999891e+03 0.000000000000000000e+00
3.976119999999999891e+03 3.512119999999999891e+03 0.000000000000000000e+00
3.976199999999999818e+03 3.512119999999999891e+03 0.000000000000000000e+00
3.976279999999999745e+03 3.512119999999999891e+03 0.000000000000000000e+00
3.976360000000000127e+03 3.512119999999999891e+03 0.000000000000000000e+00
3.976440000000000055e+03 3.512119999999999891e+03 0.000000000000000000e+00
3.976519999999999982e+03 3.512119999999999891e+03 0.000000000000000000e+00
3.976599999999999909e+03 3.512119999999999891e+03 0.000000000000000000e+00
3.976679999999999836e+03 3.512119999999999891e+03 0.000000000000000000e+00
3.976759999999999764e+03 3.512119999999999891e+03 0.000000000000000000e+00
3.976840000000000146e+03 3.512119999999999891e+03 0.000000000000000000e+00
3.976920000000000073e+03 3.512119999999999891e+03 0.000000000000000000e+00
3.977000000000000000e+03 3.512119999999999891e+03 0.000000000000000000e+00
3.977079999999999927e+03 3.512119999999999891e+03 0.000000000000000000e+00
3.977159999999999854e+03 3.512119999999999891e+03 0.000000000000000000e+00
3.977239999999999782e+03 3.512119999999999891e+03 0.000000000000000000e+00
3.977320000000000164e+03 3.512119999999999891e+03 0.000000000000000000e+00
3.977400000000000091e+03 3.512119999999999891e+03 0.000000000000000000e+00
3.977480000000000018e+03 3.512119999999999891e+03 0.000000000000000000e+00
3.977559999999999945e+03 3.512119999999999891e+03 0.000000000000000000e+00
3.977639999999999873e+03 3.512119999999999891e+03 0.000000000000000000e+00
3.977719999999999800e+03 3.512119999999999891e+03 0.000000000000000000e+00
3.977800000000000182e+03 3.512119999999999891e+03 0.000000000000000000e+00
3.977880000000000109e+03 3.512119999999999891e+03 0.000000000000000000e+00
3.977960000000000036e+03 3.512119999999999891e+03 0.000000000000000000e+00
3.978039999999999964e+03 3.512119999999999891e+03 0.000000000000000000e+00
3.978119999999999891e+03 3.512119999999999891e+03 0.000000000000000000e+00
3.978199999999999818e+03 3.512119999999999891e+03 0.000000000000000000e+00
3.978279999999999745e+03 3.512119999999999891e+03 0.000000000000000000e+00
3.978360000000000127e+03 3.512119999999999891e+03 0.000000000000000000e+00
3.978440000000000055e+03 3.512119999999999891e+03 0.000000000000000000e+00
3.978519999999999982e+03 3.512119999999999891e+03 0.000000000000000000e+00
3.978599999999999909e+03 3.512119999999999891e+03 0.000000000000000000e+00
3.978679999999999836e+03 3.512119999999999891e+03 0.000000000000000000e+00
3.978759999999999764e+03 3.512119999999999891e+03 0.000000000000000000e+00
3.978840000000000146e+03 3.512119999999999891e+03 0.000000000000000000e+00
3.978920000000000073e+03 3.512119999999999891e+03 0.000000000000000000e+00
3.979000000000000000e+03 3.512119999999999891e+03 0.000000000000000000e+00
3.979079999999999927e+03 3.512119999999999891e+03 0.000000000000000000e+00
3.979159999999999854e+03 3.512119999999999891e+03 0.000000000000000000e+00
3.979239999999999782e+03 3.512119999999999891e+03 0.000000000000000000e+00
3.979320000000000164e+03 3.512119999999999891e+03 0.000000000000000000e+00
3.979400000000000091e+03 3.512119999999999891e+03 0.000000000000000000e+00
3.979480000000000018e+03 3.512119999999999891e+03 0.000000000000000000e+00
3.979559999999999945e+03 3.512119999999999891e+03 0.000000000000000000e+00
3.979639999999999873e+03 3.512119999999999891e+03 0.000000000000000000e+00
3.979719999999999800e+03 3.512119999999999891e+03 0.000000000000000000e+00
3.979800000000000182e+03 3.512119999999999891e+03 0.000000000000000000e+00
3.979880000000000109e+03 3.512119999999999891e+03 0.000000000000000000e+00
3.979960000000000036e+03 3.512119999999999891e+03 0.000000000000000000e+00
3.980039999999999964e+03 3.512119999999999891e+03 0.000000000000000000e+00
3.980119999999999891e+03 3.512119999999999891e+03 0.000000000000000000e+00
3.980199999999999818e+03 3.512119999999999891e+03 0.000000000000000000e+00
3.980279999999999745e+03 3.512119999999999891e+03 0.000000000000000000e+00
3.980360000000000127e+03 3.512119999999999891e+03 0.000000000000000000e+00
3.980440000000000055e+03 3.512119999999999891e+03 0.000000000000000000e+00
3.980519999999999982e+03 3.512119999999999891e+03 0.000000000000000000e+00
3.980599999999999909e+03 3.512119999999999891e+03 0.000000000000000000e+00
3.980679999999999836e+03 3.512119999999999891e+03 0.000000000000000000e+00
3.980759999999999764e+03 3.512119999999999891e+03 0.000000000000000000e+00
3.980840000000000146e+03 3.512119999999999891e+03 0.000000000000000000e+00
3.980920000000000073e+03 3.512119999999999891e+03 0.000000000000000000e+00
3.981000000000000000e+03 3.512119999999999891e+03 0.000000000000000000e+00
3.981079999999999927e+03 3.512119999999999891e+03 0.000000000000000000e+00
3.981159999999999854e+03 3.512119999999999891e+03 0.000000000000000000e+00
3.981239999999999782e+03 3.512119999999999891e+03 0.000000000000000000e+00
3.981320000000000164e+03 3.512119999999999891e+03 0.000000000000000000e+00
3.981400000000000091e+03 3.512119999999999891e+03 0.000000000000000000e+00
3.981480000000000018e+03 3.512119999999999891e+03 0.000000000000000000e+00
3.981559999999999945e+03 3.512119999999999891e+03 0.000000000000000000e+00
3.981639999999999873e+03 3.512119999999999891e+03 0.000000000000000000e+00
3.981719999999999800e+03 3.512119999999999891e+03 0.000000000000000000e+00
3.981800000000000182e+03 3.512119999999999891e+03 0.000000000000000000e+00
3.961800000000000182e+03 3.512180000000000291e+03 4.297772602716650619e-05
3.961880000000000109e+03 3.512180000000000291e+03 4.313793536418103117e-05
3.961960000000000036e+03 3.512180000000000291e+03 4.331288285673110932e-05
3.962039999999999964e+03 3.512180000000000291e+03 4.350370227798138042e-05
3.962119999999999891e+03 3.512180000000000291e+03 4.370761165996206660e-05
3.962199999999999818e+03 3.512180000000000291e+03 0.000000000000000000e+00
3.962279999999999745e+03 3.512180000000000291e+03 0.000000000000000000e+00
3.962360000000000127e+03 3.512180000000000291e+03 0.000000000000000000e+00
3.962440000000000055e+03 3.512180000000000291e+03 0.000000000000000000e+00
3.962519999999999982e+03 3.512180000000000291e+03 0.000000000000000000e+00
3.962599999999999909e+03 3.512180000000000291e+03 0.000000000000000000e+00
3.962679999999999836e+03 3.512180000000000291e+03 0.000000000000000000e+00
3.962759999999999764e+03 3.512180000000000291e+03 0.000000000000000000e+00
3.962840000000000146e+03 3.512180000000000291e+03 0.000000000000000000e+00
3.962920000000000073e+03 3.512180000000000291e+03 0.000000000000000000e+00
3.963000000000000000e+03 3.512180000000000291e+03 0.000000000000000000e+00
3.963079999999999927e+03 3.512180000000000291e+03 0.000000000000000000e+00
3.963159999999999854e+03 3.512180000000000291e+03 0.000000000000000000e+00
3.963239999999999782e+03 3.512180000000000291e+03 0.000000000000000000e+00
3.963320000000000164e+03 3.512180000000000291e+03 0.000000000000000000e+00
3.963400000000000091e+03 3.512180000000000291e+03 0.000000000000000000e+00
3.963480000000000018e+03 3.512180000000000291e+03 0.000000000000000000e+00
3.963559999999999945e+03 3.512180000000000291e+03 0.000000000000000000e+00
3.963639999999999873e+03 3.512180000000000291e+03 0.000000000000000000e+00
3.963719999999999800e+03 3.512180000000000291e+03 0.000000000000000000e+00
3.963800000000000182e+03 3.512180000000000291e+03 0.000000000000000000e+00
3.963880000000000109e+03 3.512180000000000291e+03 0.000000000000000000e+00
3.963960000000000036e+03 3.512180000000000291e+03 0.000000000000000000e+00
3.964039999999999964e+03 3.512180000000000291e+03 0.000000000000000000e+00
3.964119999999999891e+03 3.512180000000000291e+03 0.000000000000000000e+00
3.964199999999999818e+03 3.512180000000000291e+03 0.000000000000000000e+00
3.964279999999999745e+03 3.512180000000000291e+03 0.000000000000000000e+00
3.964360000000000127e+03 3.512180000000000291e+03 0.000000000000000000e+00
3.964440000000000055e+03 3.512180000000000291e+03 0.000000000000000000e+00
3.964519999999999982e+03 3.512180000000000291e+03 0.000000000000000000e+00
3.964599999999999909e+03 3.512180000000000291e+03 0.000000000000000000e+00
3.964679999999999836e+03 3.512180000000000291e+03 0.000000000000000000e+00
3.964759999999999764e+03 3.512180000000000291e+03 0.000000000000000000e+00
3.964840000000000146e+03 3.512180000000000291e+03 0.000000000000000000e+00
3.964920000000000073e+03 3.512180000000000291e+03 0.000000000000000000e+00
3.965000000000000000e+03 3.512180000000000291e+03 0.000000000000000000e+00
3.965079999999999927e+03 3.512180000000000291e+03 0.000000000000000000e+00
3.965159999999999854e+03 3.512180000000000291e+03 0.000000000000000000e+00
3.965239999999999782e+03 3.512180000000000291e+03 0.000000000000000000e+00
3.965320000000000164e+03 3.512180000000000291e+03 0.000000000000000000e+00
3.965400000000000091e+03 3.512180000000000291e+03 0.000000000000000000e+00
3.965480000000000018e+03 3.512180000000000291e+03 0.000000000000000000e+00
3.965559999999999945e+03 3.512180000000000291e+03 0.000000000000000000e+00
3.965639999999999873e+03 3.512180000000000291e+03 0.000000000000000000e+00
3.965719999999999800e+03 3.512180000000000291e+03 0.000000000000000000e+00
3.965800000000000182e+03 3.512180000000000291e+03 0.000000000000000000e+00
3.965880000000000109e+03 3.512180000000000291e+03 0.000000000000000000e+00
3.965960000000000036e+03 3.512180000000000291e+03 0.000000000000000000e+00
3.966039999999999964e+03 3.512180000000000291e+03 0.000000000000000000e+00
3.966119999999999891e+03 3.512180000000000291e+03 0.000000000000000000e+00
3.966199999999999818e+03 3.512180000000000291e+03 0.000000000000000000e+00
3.966279999999999745e+03 3.512180000000000291e+03 0.000000000000000000e+00
3.966360000000000127e+03 3.512180000000000291e+03 0.000000000000000000e+00
3.966440000000000055e+03 3.512180000000000291e+03 0.000000000000000000e+00
3.966519999999999982e+03 3.512180000000000291e+03 0.000000000000000000e+00
3.966599999999999909e+03 3.512180000000000291e+03 0.000000000000000000e+00
3.966679999999999836e+03 3.512180000000000291e+03 0.000000000000000000e+00
3.966759999999999764e+03 3.512180000000000291e+03 0.000000000000000000e+00
3.966840000000000146e+03 3.512180000000000291e+03 0.000000000000000000e+00
3.966920000000000073e+03 3.512180000000000291e+03 0.000000000000000000e+00
3.967000000000000000e+03 3.512180000000000291e+03 0.000000000000000000e+00
3.967079999999999927e+03 3.512180000000000291e+03 0.000000000000000000e+00
3.967159999999999854e+03 3.512180000000000291e+03 0.000000000000000000e+00
3.967239999999999782e+03 3.512180000000000291e+03 0.000000000000000000e+00
3.967320000000000164e+03 3.512180000000000291e+03 0.000000000000000000e+00
3.967400000000000091e+03 3.512180000000000291e+03 0.000000000000000000e+00
3.967480000000000018e+03 3.512180000000000291e+03 0.000000000000000000e+00
3.967559999999999945e+03 3.512180000000000291e+03 0.000000000000000000e+00
3.967639999999999873e+03 3.512180000000000291e+03 0.000000000000000000e+00
3.967719999999999800e+03 3.512180000000000291e+03 0.000000000000000000e+00
3.967800000000000182e+03 3.512180000000000291e+03 0.000000000000000000e+00
3.967880000000000109e+03 3.512180000000000291e+03 0.000000000000000000e+00
3.967960000000000036e+03 3.512180000000000291e+03 0.000000000000000000e+00
3.968039999999999964e+03 3.512180000000000291e+03 0.000000000000000000e+00
3.968119999999999891e+03 3.512180000000000291e+03 0.000000000000000000e+00
3.968199999999999818e+03 3.512180000000000291e+03 0.000000000000000000e+00
3.968279999999999745e+03 3.512180000000000291e+03 0.000000000000000000e+00
3.968360000000000127e+03 3.512180000000000291e+03 0.000000000000000000e+00
3.968440000000000055e+03 3.512180000000000291e+03 0.000000000000000000e+00
3.968519999999999982e+03 3.512180000000000291e+03 0.000000000000000000e+00
3.968599999999999909e+03 3.512180000000000291e+03 0.000000000000000000e+00
3.968679999999999836e+03 3.512180000000000291e+03 0.000000000000000000e+00
3.968759999999999764e+03 3.512180000000000291e+03 0.000000000000000000e+00
3.968840000000000146e+03 3.512180000000000291e+03 0.000000000000000000e+00
3.968920000000000073e+03 3.512180000000000291e+03 0.000000000000000000e+00
3.969000000000000000e+03 3.512180000000000291e+03 0.000000000000000000e+00
3.969079999999999927e+03 3.512180000000000291e+03 0.000000000000000000e+00
3.969159999999999854e+03 3.512180000000000291e+03 0.000000000000000000e+00
3.969239999999999782e+03 3.512180000000000291e+03 0.000000000000000000e+00
3.969320000000000164e+03 3.512180000000000291e+03 0.000000000000000000e+00
3.969400000000000091e+03 3.512180000000000291e+03 0.000000000000000000e+00
3.969480000000000018e+03 3.512180000000000291e+03 0.000000000000000000e+00
3.969559999999999945e+03 3.512180000000000291e+03 0.000000000000000000e+00
3.969639999999999873e+03 3.512180000000000291e+03 0.000000000000000000e+00
3.969719999999999800e+03 3.512180000000000291e+03 0.000000000000000000e+00
3.969800000000000182e+03 3.512180000000000291e+03 0.000000000000000000e+00
3.969880000000000109e+03 3.512180000000000291e+03 0.000000000000000000e+00
3.969960000000000036e+03 3.512180000000000291e+03 0.000000000000000000e+00
3.970039999999999964e+03 3.512180000000000291e+03 0.000000000000000000e+00
3.970119999999999891e+03 3.512180000000000291e+03 0.000000000000000000e+00
3.970199999999999818e+03 3.512180000000000291e+03 0.000000000000000000e+00
3.970279999999999745e+03 3.512180000000000291e+03 0.000000000000000000e+00
3.970360000000000127e+03 3.512180000000000291e+03 0.000000000000000000e+00
3.970440000000000055e+03 3.512180000000000291e+03 0.000000000000000000e+00
3.970519999999999982e+03 3.512180000000000291e+03 0.000000000000000000e+00
3.970599999999999909e+03 3.512180000000000291e+03 0.000000000000000000e+00
3.970679999999999836e+03 3.512180000000000291e+03 0.000000000000000000e+00
3.970759999999999764e+03 3.512180000000000291e+03 0.000000000000000000e+00
3.970840000000000146e+03 3.512180000000000291e+03 0.000000000000000000e+00
3.970920000000000073e+03 3.512180000000000291e+03 0.000000000000000000e+00
3.971000000000000000e+03 3.512180000000000291e+03 0.000000000000000000e+00
3.971079999999999927e+03 3.512180000000000291e+03 0.000000000000000000e+00
3.971159999999999854e+03 3.512180000000000291e+03 0.000000000000000000e+00
3.971239999999999782e+03 3.512180000000000291e+03 0.000000000000000000e+00
3.971320000000000164e+03 3.512180000000000291e+03 0.000000000000000000e+00
3.971400000000000091e+03 3.512180000000000291e+03 0.000000000000000000e+00
3.971480000000000018e+03 3.512180000000000291e+03 0.000000000000000000e+00
3.971559999999999945e+03 3.512180000000000291e+03 0.000000000000000000e+00
3.971639999999999873e+03 3.512180000000000291e+03 0.000000000000000000e+00
3.971719999999999800e+03 3.512180000000000291e+03 0.000000000000000000e+00
3.971800000000000182e+03 3.512180000000000291e+03 0.000000000000000000e+00
3.971880000000000109e+03 3.512180000000000291e+03 0.000000000000000000e+00
3.971960000000000036e+03 3.512180000000000291e+03 0.000000000000000000e+00
3.972039999999999964e+03 3.512180000000000291e+03 0.000000000000000000e+00
3.972119999999999891e+03 3.512180000000000291e+03 0.000000000000000000e+00
3.972199999999999818e+03 3.512180000000000291e+03 0.000000000000000000e+00
3.972279999999999745e+03 3.512180000000000291e+03 0.000000000000000000e+00
3.972360000000000127e+03 3.512180000000000291e+03 0.000000000000000000e+00
3.972440000000000055e+03 3.512180000000000291e+03 0.000000000000000000e+00
3.972519999999999982e+03 3.512180000000000291e+03 0.000000000000000000e+00
3.972599999999999909e+03 3.512180000000000291e+03 0.000000000000000000e+00
3.972679999999999836e+03 3.512180000000000291e+03 0.000000000000000000e+00
3.972759999999999764e+03 3.512180000000000291e+03 0.000000000000000000e+00
3.972840000000000146e+03 3.512180000000000291e+03 0.000000000000000000e+00
3.972920000000000073e+03 3.512180000000000291e+03 0.000000000000000000e+00
3.973000000000000000e+03 3.512180000000000291e+03 0.000000000000000000e+00
3.973079999999999927e+03 3.512180000000000291e+03 0.000000000000000000e+00
3.973159999999999854e+03 3.512180000000000291e+03 0.000000000000000000e+00
3.973239999999999782e+03 3.512180000000000291e+03 0.000000000000000000e+00
3.973320000000000164e+03 3.512180000000000291e+03 0.000000000000000000e+00
3.973400000000000091e+03 3.512180000000000291e+03 0.000000000000000000e+00
3.973480000000000018e+03 3.512180000000000291e+03 0.000000000000000000e+00
3.973559999999999945e+03 3.512180000000000291e+03 0.000000000000000000e+00
3.973639999999999873e+03 3.512180000000000291e+03 0.000000000000000000e+00
3.973719999999999800e+03 3.512180000000000291e+03 0.000000000000000000e+00
3.973800000000000182e+03 3.512180000000000291e+03 0.000000000000000000e+00
3.973880000000000109e+03 3.512180000000000291e+03 0.000000000000000000e+00
3.973960000000000036e+03 3.512180000000000291e+03 0.000000000000000000e+00
3.974039999999999964e+03 3.512180000000000291e+03 0.000000000000000000e+00
3.974119999999999891e+03 3.512180000000000291e+03 0.000000000000000000e+00
3.974199999999999818e+03 3.512180000000000291e+03 0.000000000000000000e+00
3.974279999999999745e+03 3.512180000000000291e+03 0.000000000000000000e+00
3.974360000000000127e+03 3.512180000000000291e+03 0.000000000000000000e+00
3.974440000000000055e+03 3.512180000000000291e+03 0.000000000000000000e+00
3.974519999999999982e+03 3.512180000000000291e+03 0.000000000000000000e+00
3.974599999999999909e+03 3.512180000000000291e+03 0.000000000000000000e+00
3.974679999999999836e+03 3.512180000000000291e+03 0.000000000000000000e+00
3.974759999999999764e+03 3.512180000000000291e+03 0.000000000000000000e+00
3.974840000000000146e+03 3.512180000000000291e+03 0.000000000000000000e+00
3.974920000000000073e+03 3.512180000000000291e+03 0.000000000000000000e+00
3.975000000000000000e+03 3.512180000000000291e+03 0.000000000000000000e+00
3.975079999999999927e+03 3.512180000000000291e+03 0.000000000000000000e+00
3.975159999999999854e+03 3.512180000000000291e+03 0.000000000000000000e+00
3.975239999999999782e+03 3.512180000000000291e+03 0.000000000000000000e+00
3.975320000000000164e+03 3.512180000000000291e+03 0.000000000000000000e+00
3.975400000000000091e+03 3.512180000000000291e+03 0.000000000000000000e+00
3.975480000000000018e+03 3.512180000000000291e+03 0.000000000000000000e+00
3.975559999999999945e+03 3.512180000000000291e+03 0.000000000000000000e+00
3.975639999999999873e+03 3.512180000000000291e+03 0.000000000000000000e+00
3.975719999999999800e+03 3.512180000000000291e+03 0.000000000000000000e+00
3.975800000000000182e+03 3.512180000000000291e+03 0.000000000000000000e+00
3.975880000000000109e+03 3.512180000000000291e+03 0.000000000000000000e+00
3.975960000000000036e+03 3.512180000000000291e+03 0.000000000000000000e+00
3.976039999999999964e+03 3.512180000000000291e+03 0.000000000000000000e+00
3.976119999999999891e+03 3.512180000000000291e+03 0.000000000000000000e+00
3.976199999999999818e+03 3.512180000000000291e+03 0.000000000000000000e+00
3.976279999999999745e+03 3.512180000000000291e+03 0.000000000000000000e+00
3.976360000000000127e+03 3.512180000000000291e+03 0.000000000000000000e+00
3.976440000000000055e+03 3.512180000000000291e+03 0.000000000000000000e+00
3.976519999999999982e+03 3.512180000000000291e+03 0.000000000000000000e+00
3.976599999999999909e+03 3.512180000000000291e+03 0.000000000000000000e+00
3.976679999999999836e+03 3.512180000000000291e+03 0.000000000000000000e+00
3.976759999999999764e+03 3.512180000000000291e+03 0.000000000000000000e+00
3.976840000000000146e+03 3.512180000000000291e+03 0.000000000000000000e+00
3.976920000000000073e+03 3.512180000000000291e+03 0.000000000000000000e+00
3.977000000000000000e+03 3.512180000000000291e+03 0.000000000000000000e+00
3.977079999999999927e+03 3.512180000000000291e+03 0.000000000000000000e+00
3.977159999999999854e+03 3.512180000000000291e+03 0.000000000000000000e+00
3.977239999999999782e+03 3.512180000000000291e+03 0.000000000000000000e+00
3.977320000000000164e+03 3.512180000000000291e+03 0.000000000000000000e+00
3.977400000000000091e+03 3.512180000000000291e+03 0.000000000000000000e+00
3.977480000000000018e+03 3.512180000000000291e+03 0.000000000000000000e+00
3.977559999999999945e+03 3.512180000000000291e+03 0.000000000000000000e+00
3.977639999999999873e+03 3.512180000000000291e+03 0.000000000000000000e+00
3.977719999999999800e+03 3.512180000000000291e+03 0.000000000000000000e+00
3.977800000000000182e+03 3.512180000000000291e+03 0.000000000000000000e+00
3.977880000000000109e+03 3.512180000000000291e+03 0.000000000000000000e+00
3.977960000000000036e+03 3.512180000000000291e+03 0.000000000000000000e+00
3.978039999999999964e+03 3.512180000000000291e+03 0.000000000000000000e+00
3.978119999999999891e+03 3.512180000000000291e+03 0.000000000000000000e+00
3.978199999999999818e+03 3.512180000000000291e+03 0.000000000000000000e+00
3.978279999999999745e+03 3.512180000000000291e+03 0.000000000000000000e+00
3.978360000000000127e+03 3.512180000000000291e+03 0.000000000000000000e+00
3.978440000000000055e+03 3.512180000000000291e+03 0.000000000000000000e+00
3.978519999999999982e+03 3.512180000000000291e+03 0.000000000000000000e+00
3.978599999999999909e+03 3.512180000000000291e+03 0.000000000000000000e+00
3.978679999999999836e+03 3.512180000000000291e+03 0.000000000000000000e+00
3.978759999999999764e+03 3.512180000000000291e+03 0.000000000000000000e+00
3.978840000000000146e+03 3.512180000000000291e+03 0.000000000000000000e+00
3.978920000000000073e+03 3.512180000000000291e+03 0.000000000000000000e+00
3.979000000000000000e+03 3.512180000000000291e+03 0.000000000000000000e+00
3.979079999999999927e+03 3.512180000000000291e+03 0.000000000000000000e+00
3.979159999999999854e+03 3.512180000000000291e+03 0.000000000000000000e+00
3.979239999999999782e+03 3.512180000000000291e+03 0.000000000000000000e+00
3.979320000000000164e+03 3.512180000000000291e+03 0.000000000000000000e+00
3.979400000000000091e+03 3.512180000000000291e+03 0.000000000000000000e+00
3.979480000000000018e+03 3.512180000000000291e+03 0.000000000000000000e+00
3.979559999999999945e+03 3.512180000000000291e+03 0.000000000000000000e+00
3.979639999999999873e+03 3.512180000000000291e+03 0.000000000000000000e+00
3.979719999999999800e+03 3.512180000000000291e+03 0.000000000000000000e+00
3.979800000000000182e+03 3.512180000000000291e+03 0.000000000000000000e+00
3.979880000000000109e+03 3.512180000000000291e+03 0.000000000000000000e+00
3.979960000000000036e+03 3.512180000000000291e+03 0.000000000000000000e+00
3.980039999999999964e+03 3.512180000000000291e+03 0.000000000000000000e+00
3.980119999999999891e+03 3.512180000000000291e+03 0.000000000000000000e+00
3.980199999999999818e+03 3.512180000000000291e+03 0.000000000000000000e+00
3.980279999999999745e+03 3.512180000000000291e+03 0.000000000000000000e+00
3.980360000000000127e+03 3.512180000000000291e+03 0.000000000000000000e+00
3.980440000000000055e+03 3.512180000000000291e+03 0.000000000000000000e+00
3.980519999999999982e+03 3.512180000000000291e+03 0.000000000000000000e+00
3.980599999999999909e+03 3.512180000000000291e+03 0.000000000000000000e+00
3.980679999999999836e+03 3.512180000000000291e+03 0.000000000000000000e+00
3.980759999999999764e+03 3.512180000000000291e+03 0.000000000000000000e+00
3.980840000000000146e+03 3.512180000000000291e+03 0.000000000000000000e+00
3.980920000000000073e+03 3.512180000000000291e+03 0.000000000000000000e+00
3.981000000000000000e+03 3.512180000000000291e+03 0.000000000000000000e+00
3.981079999999999927e+03 3.512180000000000291e+03 0.000000000000000000e+00
3.981159999999999854e+03 3.512180000000000291e+03 0.000000000000000000e+00
3.981239999999999782e+03 3.512180000000000291e+03 0.000000000000000000e+00
3.981320000000000164e+03 3.512180000000000291e+03 0.000000000000000000e+00
3.981400000000000091e+03 3.512180000000000291e+03 0.000000000000000000e+00
3.981480000000000018e+03 3.512180000000000291e+03 0.000000000000000000e+00
3.981559999999999945e+03 3.512180000000000291e+03 0.000000000000000000e+00
3.981639999999999873e+03 3.512180000000000291e+03 0.000000000000000000e+00
3.981719999999999800e+03 3.512180000000000291e+03 0.000000000000000000e+00
3.981800000000000182e+03 3.512180000000000291e+03 0.000000000000000000e+00
3.961800000000000182e+03 3.512240000000000236e+03 4.341927117381968548e-05
3.961880000000000109e+03 3.512240000000000236e+03 4.357313996519756498e-05
3.961960000000000036e+03 3.512240000000000236e+03 4.374439122609331690e-05
3.962039999999999964e+03 3.512240000000000236e+03 4.393156294398952295e-05
3.962119999999999891e+03 3.512240000000000236e+03 4.413256642293231084e-05
3.962199999999999818e+03 3.512240000000000236e+03 4.434891396769224215e-05
3.962279999999999745e+03 3.512240000000000236e+03 0.000000000000000000e+00
3.962360000000000127e+03 3.512240000000000236e+03 0.000000000000000000e+00
3.962440000000000055e+03 3.512240000000000236e+03 0.000000000000000000e+00
3.962519999999999982e+03 3.512240000000000236e+03 0.000000000000000000e+00
3.962599999999999909e+03 3.512240000000000236e+03 0.000000000000000000e+00
3.962679999999999836e+03 3.512240000000000236e+03 0.000000000000000000e+00
3.962759999999999764e+03 3.512240000000000236e+03 0.000000000000000000e+00
3.962840000000000146e+03 3.512240000000000236e+03 0.000000000000000000e+00
3.962920000000000073e+03 3.512240000000000236e+03 0.000000000000000000e+00
3.963000000000000000e+03 3.512240000000000236e+03 0.000000000000000000e+00
3.963079999999999927e+03 3.512240000000000236e+03 0.000000000000000000e+00
3.963159999999999854e+03 3.512240000000000236e+03 0.000000000000000000e+00
3.963239999999999782e+03 3.512240000000000236e+03 0.000000000000000000e+00
3.963320000000000164e+03 3.512240000000000236e+03 0.000000000000000000e+00
3.963400000000000091e+03 3.512240000000000236e+03 0.000000000000000000e+00
3.963480000000000018e+03 3.512240000000000236e+03 0.000000000000000000e+00
3.963559999999999945e+03 3.512240000000000236e+03 0.000000000000000000e+00
3.963639999999999873e+03 3.512240000000000236e+03 0.000000000000000000e+00
3.963719999999999800e+03 3.512240000000000236e+03 0.000000000000000000e+00
3.963800000000000182e+03 3.512240000000000236e+03 0.000000000000000000e+00
3.963880000000000109e+03 3.512240000000000236e+03 0.000000000000000000e+00
3.963960000000000036e+03 3.512240000000000236e+03 0.000000000000000000e+00
3.964039999999999964e+03 3.512240000000000236e+03 0.000000000000000000e+00
3.964119999999999891e+03 3.512240000000000236e+03 0.000000000000000000e+00
3.964199999999999818e+03 3.512240000000000236e+03 0.000000000000000000e+00
3.964279999999999745e+03 3.512240000000000236e+03 0.000000000000000000e+00
3.964360000000000127e+03 3.512240000000000236e+03 0.000000000000000000e+00
3.964440000000000055e+03 3.512240000000000236e+03 0.000000000000000000e+00
3.964519999999999982e+03 3.512240000000000236e+03 0.000000000000000000e+00
3.964599999999999909e+03 3.512240000000000236e+03 0.000000000000000000e+00
3.964679999999999836e+03 3.512240000000000236e+03 0.000000000000000000e+00
3.964759999999999764e+03 3.512240000000000236e+03 0.000000000000000000e+00
3.964840000000000146e+03 3.512240000000000236e+03 0.000000000000000000e+00
3.964920000000000073e+03 3.512240000000000236e+03 0.000000000000000000e+00
3.965000000000000000e+03 3.512240000000000236e+03 0.000000000000000000e+00
3.965079999999999927e+03 3.512240000000000236e+03 0.000000000000000000e+00
3.965159999999999854e+03 3.512240000000000236e+03 0.000000000000000000e+00
3.965239999999999782e+03 3.512240000000000236e+03 0.000000000000000000e+00
3.965320000000000164e+03 3.512240000000000236e+03 0.000000000000000000e+00
3.965400000000000091e+03 3.512240000000000236e+03 0.000000000000000000e+00
3.965480000000000018e+03 3.512240000000000236e+03 0.000000000000000000e+00
3.965559999999999945e+03 3.512240000000000236e+03 0.000000000000000000e+00
3.965639999999999873e+03 3.512240000000000236e+03 0.000000000000000000e+00
3.965719999999999800e+03 3.512240000000000236e+03 0.000000000000000000e+00
3.965800000000000182e+03 3.512240000000000236e+03 0.000000000000000000e+00
3.965880000000000109e+03 3.512240000000000236e+03 0.000000000000000000e+00
3.965960000000000036e+03 3.512240000000000236e+03 0.000000000000000000e+00
3.966039999999999964e+03 3.512240000000000236e+03 0.000000000000000000e+00
3.966119999999999891e+03 3.512240000000000236e+03 0.000000000000000000e+00
3.966199999999999818e+03 3.512240000000000236e+03 0.000000000000000000e+00
3.966279999999999745e+03 3.512240000000000236e+03 0.000000000000000000e+00
3.966360000000000127e+03 3.512240000000000236e+03 0.000000000000000000e+00
3.966440000000000055e+03 3.512240000000000236e+03 0.000000000000000000e+00
3.966519999999999982e+03 3.512240000000000236e+03 0.000000000000000000e+00
3.966599999999999909e+03 3.512240000000000236e+03 0.000000000000000000e+00
3.966679999999999836e+03 3.512240000000000236e+03 0.000000000000000000e+00
3.966759999999999764e+03 3.512240000000000236e+03 0.000000000000000000e+00
3.966840000000000146e+03 3.512240000000000236e+03 0.000000000000000000e+00
3.966920000000000073e+03 3.512240000000000236e+03 0.000000000000000000e+00
3.967000000000000000e+03 3.512240000000000236e+03 0.000000000000000000e+00
3.967079999999999927e+03 3.512240000000000236e+03 0.000000000000000000e+00
3.967159999999999854e+03 3.512240000000000236e+03 0.000000000000000000e+00
3.967239999999999782e+03 3.512240000000000236e+03 0.000000000000000000e+00
3.967320000000000164e+03 3.512240000000000236e+03 0.000000000000000000e+00
3.967400000000000091e+03 3.512240000000000236e+03 0.000000000000000000e+00
3.967480000000000018e+03 3.512240000000000236e+03 0.000000000000000000e+00
3.967559999999999945e+03 3.512240000000000236e+03 0.000000000000000000e+00
3.967639999999999873e+03 3.512240000000000236e+03 0.000000000000000000e+00
3.967719999999999800e+03 3.512240000000000236e+03 0.000000000000000000e+00
3.967800000000000182e+03 3.512240000000000236e+03 0.000000000000000000e+00
3.967880000000000109e+03 3.512240000000000236e+03 0.000000000000000000e+00
3.967960000000000036e+03 3.512240000000000236e+03 0.000000000000000000e+00
3.968039999999999964e+03 3.512240000000000236e+03 0.000000000000000000e+00
3.968119999999999891e+03 3.512240000000000236e+03 0.000000000000000000e+00
3.968199999999999818e+03 3.512240000000000236e+03 0.000000000000000000e+00
3.968279999999999745e+03 3.512240000000000236e+03 0.000000000000000000e+00
3.968360000000000127e+03 3.512240000000000236e+03 0.000000000000000000e+00
3.968440000000000055e+03 3.512240000000000236e+03 0.000000000000000000e+00
3.968519999999999982e+03 3.512240000000000236e+03 0.000000000000000000e+00
3.968599999999999909e+03 3.512240000000000236e+03 0.000000000000000000e+00
3.968679999999999836e+03 3.512240000000000236e+03 0.000000000000000000e+00
3.968759999999999764e+03 3.512240000000000236e+03 0.000000000000000000e+00
3.968840000000000146e+03 3.512240000000000236e+03 0.000000000000000000e+00
3.968920000000000073e+03 3.512240000000000236e+03 0.000000000000000000e+00
3.969000000000000000e+03 3.512240000000000236e+03 0.000000000000000000e+00
3.969079999999999927e+03 3.512240000000000236e+03 0.000000000000000000e+00
3.969159999999999854e+03 3.512240000000000236e+03 0.000000000000000000e+00
3.969239999999999782e+03 3.512240000000000236e+03 0.000000000000000000e+00
3.969320000000000164e+03 3.512240000000000236e+03 0.000000000000000000e+00
3.969400000000000091e+03 3.512240000000000236e+03 0.000000000000000000e+00
3.969480000000000018e+03 3.512240000000000236e+03 0.000000000000000000e+00
3.969559999999999945e+03 3.512240000000000236e+03 0.000000000000000000e+00
3.969639999999999873e+03 3.512240000000000236e+03 0.000000000000000000e+00
3.969719999999999800e+03 3.512240000000000236e+03 0.000000000000000000e+00
3.969800000000000182e+03 3.512240000000000236e+03 0.000000000000000000e+00
3.969880000000000109e+03 3.512240000000000236e+03 0.000000000000000000e+00
3.969960000000000036e+03 3.512240000000000236e+03 0.000000000000000000e+00
3.970039999999999964e+03 3.512240000000000236e+03 0.000000000000000000e+00
3.970119999999999891e+03 3.512240000000000236e+03 0.000000000000000000e+00
3.970199999999999818e+03 3.512240000000000236e+03 0.000000000000000000e+00
3.970279999999999745e+03 3.512240000000000236e+03 0.000000000000000000e+00
3.970360000000000127e+03 3.512240000000000236e+03 0.000000000000000000e+00
3.970440000000000055e+03 3.512240000000000236e+03 0.000000000000000000e+00
3.970519999999999982e+03 3.512240000000000236e+03 0.000000000000000000e+00
3.970599999999999909e+03 3.512240000000000236e+03 0.000000000000000000e+00
3.970679999999999836e+03 3.512240000000000236e+03 0.000000000000000000e+00
3.970759999999999764e+03 3.512240000000000236e+03 0.000000000000000000e+00
3.970840000000000146e+03 3.512240000000000236e+03 0.000000000000000000e+00
3.970920000000000073e+03 3.512240000000000236e+03 0.000000000000000000e+00
3.971000000000000000e+03 3.512240000000000236e+03 0.000000000000000000e+00
3.971079999999999927e+03 3.512240000000000236e+03 0.000000000000000000e+00
3.971159999999999854e+03 3.512240000000000236e+03 0.000000000000000000e+00
3.971239999999999782e+03 3.512240000000000236e+03 0.000000000000000000e+00
3.971320000000000164e+03 3.512240000000000236e+03 0.000000000000000000e+00
3.971400000000000091e+03 3.512240000000000236e+03 0.000000000000000000e+00
3.971480000000000018e+03 3.512240000000000236e+03 0.000000000000000000e+00
3.971559999999999945e+03 3.512240000000000236e+03 0.000000000000000000e+00
3.971639999999999873e+03 3.512240000000000236e+03 0.000000000000000000e+00
3.971719999999999800e+03 3.512240000000000236e+03 0.000000000000000000e+00
3.971800000000000182e+03 3.512240000000000236e+03 0.000000000000000000e+00
3.971880000000000109e+03 3.512240000000000236e+03 0.000000000000000000e+00
3.971960000000000036e+03 3.512240000000000236e+03 0.000000000000000000e+00
3.972039999999999964e+03 3.512240000000000236e+03 0.000000000000000000e+00
3.972119999999999891e+03 3.512240000000000236e+03 0.000000000000000000e+00
3.972199999999999818e+03 3.512240000000000236e+03 0.000000000000000000e+00
3.972279999999999745e+03 3.512240000000000236e+03 0.000000000000000000e+00
3.972360000000000127e+03 3.512240000000000236e+03 0.000000000000000000e+00
3.972440000000000055e+03 3.512240000000000236e+03 0.000000000000000000e+00
3.972519999999999982e+03 3.512240000000000236e+03 0.000000000000000000e+00
3.972599999999999909e+03 3.512240000000000236e+03 0.000000000000000000e+00
3.972679999999999836e+03 3.512240000000000236e+03 0.000000000000000000e+00
3.972759999999999764e+03 3.512240000000000236e+03 0.000000000000000000e+00
3.972840000000000146e+03 3.512240000000000236e+03 0.000000000000000000e+00
3.972920000000000073e+03 3.512240000000000236e+03 0.000000000000000000e+00
3.973000000000000000e+03 3.512240000000000236e+03 0.000000000000000000e+00
3.973079999999999927e+03 3.512240000000000236e+03 0.000000000000000000e+00
3.973159999999999854e+03 3.512240000000000236e+03 0.000000000000000000e+00
3.973239999999999782e+03 3.512240000000000236e+03 0.000000000000000000e+00
3.973320000000000164e+03 3.512240000000000236e+03 0.000000000000000000e+00
3.973400000000000091e+03 3.512240000000000236e+03 0.000000000000000000e+00
3.973480000000000018e+03 3.512240000000000236e+03 0.000000000000000000e+00
3.973559999999999945e+03 3.512240000000000236e+03 0.000000000000000000e+00
3.973639999999999873e+03 3.512240000000000236e+03 0.000000000000000000e+00
3.973719999999999800e+03 3.512240000000000236e+03 0.000000000000000000e+00
3.973800000000000182e+03 3.512240000000000236e+03 0.000000000000000000e+00
3.973880000000000109e+03 3.512240000000000236e+03 0.000000000000000000e+00
3.973960000000000036e+03 3.512240000000000236e+03 0.000000000000000000e+00
3.974039999999999964e+03 3.512240000000000236e+03 0.000000000000000000e+00
3.974119999999999891e+03 3.512240000000000236e+03 0.000000000000000000e+00
3.974199999999999818e+03 3.512240000000000236e+03 0.000000000000000000e+00
3.974279999999999745e+03 3.512240000000000236e+03 0.000000000000000000e+00
3.974360000000000127e+03 3.512240000000000236e+03 0.000000000000000000e+00
3.974440000000000055e+03 3.512240000000000236e+03 0.000000000000000000e+00
3.974519999999999982e+03 3.512240000000000236e+03 0.000000000000000000e+00
3.974599999999999909e+03 3.512240000000000236e+03 0.000000000000000000e+00
3.974679999999999836e+03 3.512240000000000236e+03 0.000000000000000000e+00
3.974759999999999764e+03 3.512240000000000236e+03 0.000000000000000000e+00
3.974840000000000146e+03 3.512240000000000236e+03 0.000000000000000000e+00
3.974920000000000073e+03 3.512240000000000236e+03 0.000000000000000000e+00
3.975000000000000000e+03 3.512240000000000236e+03 0.000000000000000000e+00
3.975079999999999927e+03 3.512240000000000236e+03 0.000000000000000000e+00
3.975159999999999854e+03 3.512240000000000236e+03 0.000000000000000000e+00
3.975239999999999782e+03 3.512240000000000236e+03 0.000000000000000000e+00
3.975320000000000164e+03 3.512240000000000236e+03 0.000000000000000000e+00
3.975400000000000091e+03 3.512240000000000236e+03 0.000000000000000000e+00
3.975480000000000018e+03 3.512240000000000236e+03 0.000000000000000000e+00
3.975559999999999945e+03 3.512240000000000236e+03 0.000000000000000000e+00
3.975639999999999873e+03 3.512240000000000236e+03 0.000000000000000000e+00
3.975719999999999800e+03 3.512240000000000236e+03 0.000000000000000000e+00
3.975800000000000182e+03 3.512240000000000236e+03 0.000000000000000000e+00
3.975880000000000109e+03 3.512240000000000236e+03 0.000000000000000000e+00
3.975960000000000036e+03 3.512240000000000236e+03 0.000000000000000000e+00
3.976039999999999964e+03 3.512240000000000236e+03 0.000000000000000000e+00
3.976119999999999891e+03 3.512240000000000236e+03 0.000000000000000000e+00
3.976199999999999818e+03 3.512240000000000236e+03 0.000000000000000000e+00
3.976279999999999745e+03 3.512240000000000236e+03 0.000000000000000000e+00
3.976360000000000127e+03 3.512240000000000236e+03 0.000000000000000000e+00
3.976440000000000055e+03 3.512240000000000236e+03 0.000000000000000000e+00
3.976519999999999982e+03 3.512240000000000236e+03 0.000000000000000000e+00
3.976599999999999909e+03 3.512240000000000236e+03 0.000000000000000000e+00
3.976679999999999836e+03 3.512240000000000236e+03 0.000000000000000000e+00
3.976759999999999764e+03 3.512240000000000236e+03 0.000000000000000000e+00
3.976840000000000146e+03 3.512240000000000236e+03 0.000000000000000000e+00
3.976920000000000073e+03 3.512240000000000236e+03 0.000000000000000000e+00
3.977000000000000000e+03 3.512240000000000236e+03 0.000000000000000000e+00
3.977079999999999927e+03 3.512240000000000236e+03 0.000000000000000000e+00
3.977159999999999854e+03 3.512240000000000236e+03 0.000000000000000000e+00
3.977239999999999782e+03 3.512240000000000236e+03 0.000000000000000000e+00
3.977320000000000164e+03 3.512240000000000236e+03 0.000000000000000000e+00
3.977400000000000091e+03 3.512240000000000236e+03 0.000000000000000000e+00
3.977480000000000018e+03 3.512240000000000236e+03 0.000000000000000000e+00
3.977559999999999945e+03 3.512240000000000236e+03 0.000000000000000000e+00
3.977639999999999873e+03 3.512240000000000236e+03 0.000000000000000000e+00
3.977719999999999800e+03 3.512240000000000236e+03 0.000000000000000000e+00
3.977800000000000182e+03 3.512240000000000236e+03 0.000000000000000000e+00
3.977880000000000109e+03 3.512240000000000236e+03 0.000000000000000000e+00
3.977960000000000036e+03 3.512240000000000236e+03 0.000000000000000000e+00
3.978039999999999964e+03 3.512240000000000236e+03 0.000000000000000000e+00
3.978119999999999891e+03 3.512240000000000236e+03 0.000000000000000000e+00
3.978199999999999818e+03 3.512240000000000236e+03 0.000000000000000000e+00
3.978279999999999745e+03 3.512240000000000236e+03 0.000000000000000000e+00
3.978360000000000127e+03 3.512240000000000236e+03 0.000000000000000000e+00
3.978440000000000055e+03 3.512240000000000236e+03 0.000000000000000000e+00
3.978519999999999982e+03 3.512240000000000236e+03 0.000000000000000000e+00
3.978599999999999909e+03 3.512240000000000236e+03 0.000000000000000000e+00
3.978679999999999836e+03 3.512240000000000236e+03 0.000000000000000000e+00
3.978759999999999764e+03 3.512240000000000236e+03 0.000000000000000000e+00
3.978840000000000146e+03 3.512240000000000236e+03 0.000000000000000000e+00
3.978920000000000073e+03 3.512240000000000236e+03 0.000000000000000000e+00
3.979000000000000000e+03 3.512240000000000236e+03 0.000000000000000000e+00
3.979079999999999927e+03 3.512240000000000236e+03 0.000000000000000000e+00
3.979159999999999854e+03 3.512240000000000236e+03 0.000000000000000000e+00
3.979239999999999782e+03 3.512240000000000236e+03 0.000000000000000000e+00
3.979320000000000164e+03 3.512240000000000236e+03 0.000000000000000000e+00
3.979400000000000091e+03 3.512240000000000236e+03 0.000000000000000000e+00
3.979480000000000018e+03 3.512240000000000236e+03 0.000000000000000000e+00
3.979559999999999945e+03 3.512240000000000236e+03 0.000000000000000000e+00
3.979639999999999873e+03 3.512240000000000236e+03 0.000000000000000000e+00
3.979719999999999800e+03 3.512240000000000236e+03 0.000000000000000000e+00
3.979800000000000182e+03 3.512240000000000236e+03 0.000000000000000000e+00
3.979880000000000109e+03 3.512240000000000236e+03 0.000000000000000000e+00
3.979960000000000036e+03 3.512240000000000236e+03 0.000000000000000000e+00
3.980039999999999964e+03 3.512240000000000236e+03 0.000000000000000000e+00
3.980119999999999891e+03 3.512240000000000236e+03 0.000000000000000000e+00
3.980199999999999818e+03 3.512240000000000236e+03 0.000000000000000000e+00
3.980279999999999745e+03 3.512240000000000236e+03 0.000000000000000000e+00
3.980360000000000127e+03 3.512240000000000236e+03 0.000000000000000000e+00
3.980440000000000055e+03 3.512240000000000236e+03 0.000000000000000000e+00
3.980519999999999982e+03 3.512240000000000236e+03 0.000000000000000000e+00
3.980599999999999909e+03 3.512240000000000236e+03 0.000000000000000000e+00
3.980679999999999836e+03 3.512240000000000236e+03 0.000000000000000000e+00
3.980759999999999764e+03 3.512240000000000236e+03 0.000000000000000000e+00
3.980840000000000146e+03 3.512240000000000236e+03 0.000000000000000000e+00
3.980920000000000073e+03 3.512240000000000236e+03 0.000000000000000000e+00
3.981000000000000000e+03 3.512240000000000236e+03 0.000000000000000000e+00
3.981079999999999927e+03 3.512240000000000236e+03 0.000000000000000000e+00
3.981159999999999854e+03 3.512240000000000236e+03 0.000000000000000000e+00
3.981239999999999782e+03 3.512240000000000236e+03 0.000000000000000000e+00
3.981320000000000164e+03 3.512240000000000236e+03 0.000000000000000000e+00
3.981400000000000091e+03 3.512240000000000236e+03 0.000000000000000000e+00
3.981480000000000018e+03 3.512240000000000236e+03 0.000000000000000000e+00
3.981559999999999945e+03 3.512240000000000236e+03 0.000000000000000000e+00
3.981639999999999873e+03 3.512240000000000236e+03 0.000000000000000000e+00
3.981719999999999800e+03 3.512240000000000236e+03 0.000000000000000000e+00
3.981800000000000182e+03 3.512240000000000236e+03 0.000000000000000000e+00
3.961800000000000182e+03 3.512300000000000182e+03 4.387141190448218259e-05
3.961880000000000109e+03 3.512300000000000182e+03 4.401771903561117841e-05
3.961960000000000036e+03 3.512300000000000182e+03 4.418440822306691124e-05
3.962039999999999964e+03 3.512300000000000182e+03 4.436708346275521151e-05
3.962119999999999891e+03 3.512300000000000182e+03 4.456567879793015496e-05
3.962199999999999818e+03 3.512300000000000182e+03 4.477933311033826266e-05
3.962279999999999745e+03 3.512300000000000182e+03 4.500654531643554412e-05
3.962360000000000127e+03 3.512300000000000182e+03 0.000000000000000000e+00
3.962440000000000055e+03 3.512300000000000182e+03 0.000000000000000000e+00
3.962519999999999982e+03 3.512300000000000182e+03 0.000000000000000000e+00
3.962599999999999909e+03 3.512300000000000182e+03 0.000000000000000000e+00
3.962679999999999836e+03 3.512300000000000182e+03 0.000000000000000000e+00
3.962759999999999764e+03 3.512300000000000182e+03 0.000000000000000000e+00
3.962840000000000146e+03 3.512300000000000182e+03 0.000000000000000000e+00
3.962920000000000073e+03 3.512300000000000182e+03 0.000000000000000000e+00
3.963000000000000000e+03 3.512300000000000182e+03 0.000000000000000000e+00
3.963079999999999927e+03 3.512300000000000182e+03 0.000000000000000000e+00
3.963159999999999854e+03 3.512300000000000182e+03 0.000000000000000000e+00
3.963239999999999782e+03 3.512300000000000182e+03 0.000000000000000000e+00
3.963320000000000164e+03 3.512300000000000182e+03 0.000000000000000000e+00
3.963400000000000091e+03 3.512300000000000182e+03 0.000000000000000000e+00
3.963480000000000018e+03 3.512300000000000182e+03 0.000000000000000000e+00
3.963559999999999945e+03 3.512300000000000182e+03 0.000000000000000000e+00
3.963639999999999873e+03 3.512300000000000182e+03 0.000000000000000000e+00
3.963719999999999800e+03 3.512300000000000182e+03 0.000000000000000000e+00
3.963800000000000182e+03 3.512300000000000182e+03 0.000000000000000000e+00
3.963880000000000109e+03 3.512300000000000182e+03 0.000000000000000000e+00
3.963960000000000036e+03 3.512300000000000182e+03 0.000000000000000000e+00
3.964039999999999964e+03 3.512300000000000182e+03 0.000000000000000000e+00
3.964119999999999891e+03 3.512300000000000182e+03 0.000000000000000000e+00
3.964199999999999818e+03 3.512300000000000182e+03 0.000000000000000000e+00
3.964279999999999745e+03 3.512300000000000182e+03 0.000000000000000000e+00
3.964360000000000127e+03 3.512300000000000182e+03 0.000000000000000000e+00
3.964440000000000055e+03 3.512300000000000182e+03 0.000000000000000000e+00
3.964519999999999982e+03 3.512300000000000182e+03 0.000000000000000000e+00
3.964599999999999909e+03 3.512300000000000182e+03 0.000000000000000000e+00
3.964679999999999836e+03 3.512300000000000182e+03 0.000000000000000000e+00
3.964759999999999764e+03 3.512300000000000182e+03 0.000000000000000000e+00
3.964840000000000146e+03 3.512300000000000182e+03 0.000000000000000000e+00
3.964920000000000073e+03 3.512300000000000182e+03 0.000000000000000000e+00
3.965000000000000000e+03 3.512300000000000182e+03 0.000000000000000000e+00
3.965079999999999927e+03 3.512300000000000182e+03 0.000000000000000000e+00
3.965159999999999854e+03 3.512300000000000182e+03 0.000000000000000000e+00
3.965239999999999782e+03 3.512300000000000182e+03 0.000000000000000000e+00
3.965320000000000164e+03 3.512300000000000182e+03 0.000000000000000000e+00
3.965400000000000091e+03 3.512300000000000182e+03 0.000000000000000000e+00
3.965480000000000018e+03 3.512300000000000182e+03 0.000000000000000000e+00
3.965559999999999945e+03 3.512300000000000182e+03 0.000000000000000000e+00
3.965639999999999873e+03 3.512300000000000182e+03 0.000000000000000000e+00
3.965719999999999800e+03 3.512300000000000182e+03 0.000000000000000000e+00
3.965800000000000182e+03 3.512300000000000182e+03 0.000000000000000000e+00
3.965880000000000109e+03 3.512300000000000182e+03 0.000000000000000000e+00
3.965960000000000036e+03 3.512300000000000182e+03 0.000000000000000000e+00
3.966039999999999964e+03 3.512300000000000182e+03 0.000000000000000000e+00
3.966119999999999891e+03 3.512300000000000182e+03 0.000000000000000000e+00
3.966199999999999818e+03 3.512300000000000182e+03 0.000000000000000000e+00
3.966279999999999745e+03 3.512300000000000182e+03 0.000000000000000000e+00
3.966360000000000127e+03 3.512300000000000182e+03 0.000000000000000000e+00
3.966440000000000055e+03 3.512300000000000182e+03 0.000000000000000000e+00
3.966519999999999982e+03 3.512300000000000182e+03 0.000000000000000000e+00
3.966599999999999909e+03 3.512300000000000182e+03 0.000000000000000000e+00
3.966679999999999836e+03 3.512300000000000182e+03 0.000000000000000000e+00
3.966759999999999764e+03 3.512300000000000182e+03 0.000000000000000000e+00
3.966840000000000146e+03 3.512300000000000182e+03 0.000000000000000000e+00
3.966920000000000073e+03 3.512300000000000182e+03 0.000000000000000000e+00
3.967000000000000000e+03 3.512300000000000182e+03 0.000000000000000000e+00
3.967079999999999927e+03 3.512300000000000182e+03 0.000000000000000000e+00
3.967159999999999854e+03 3.512300000000000182e+03 0.000000000000000000e+00
3.967239999999999782e+03 3.512300000000000182e+03 0.000000000000000000e+00
3.967320000000000164e+03 3.512300000000000182e+03 0.000000000000000000e+00
3.967400000000000091e+03 3.512300000000000182e+03 0.000000000000000000e+00
3.967480000000000018e+03 3.512300000000000182e+03 0.000000000000000000e+00
3.967559999999999945e+03 3.512300000000000182e+03 0.000000000000000000e+00
3.967639999999999873e+03 3.512300000000000182e+03 0.000000000000000000e+00
3.967719999999999800e+03 3.512300000000000182e+03 0.000000000000000000e+00
3.967800000000000182e+03 3.512300000000000182e+03 0.000000000000000000e+00
3.967880000000000109e+03 3.512300000000000182e+03 0.000000000000000000e+00
3.967960000000000036e+03 3.512300000000000182e+03 0.000000000000000000e+00
3.968039999999999964e+03 3.512300000000000182e+03 0.000000000000000000e+00
3.968119999999999891e+03 3.512300000000000182e+03 0.000000000000000000e+00
3.968199999999999818e+03 3.512300000000000182e+03 0.000000000000000000e+00
3.968279999999999745e+03 3.512300000000000182e+03 0.000000000000000000e+00
3.968360000000000127e+03 3.512300000000000182e+03 0.000000000000000000e+00
3.968440000000000055e+03 3.512300000000000182e+03 0.000000000000000000e+00
3.968519999999999982e+03 3.512300000000000182e+03 0.000000000000000000e+00
3.968599999999999909e+03 3.512300000000000182e+03 0.000000000000000000e+00
3.968679999999999836e+03 3.512300000000000182e+03 0.000000000000000000e+00
3.968759999999999764e+03 3.512300000000000182e+03 0.000000000000000000e+00
3.968840000000000146e+03 3.512300000000000182e+03 0.000000000000000000e+00
3.968920000000000073e+03 3.512300000000000182e+03 0.000000000000000000e+00
3.969000000000000000e+03 3.512300000000000182e+03 0.000000000000000000e+00
3.969079999999999927e+03 3.512300000000000182e+03 0.000000000000000000e+00
3.969159999999999854e+03 3.512300000000000182e+03 0.000000000000000000e+00
3.969239999999999782e+03 3.512300000000000182e+03 0.000000000000000000e+00
3.969320000000000164e+03 3.512300000000000182e+03 0.000000000000000000e+00
3.969400000000000091e+03 3.512300000000000182e+03 0.000000000000000000e+00
3.969480000000000018e+03 3.512300000000000182e+03 0.000000000000000000e+00
3.969559999999999945e+03 3.512300000000000182e+03 0.000000000000000000e+00
3.969639999999999873e+03 3.512300000000000182e+03 0.000000000000000000e+00
3.969719999999999800e+03 3.512300000000000182e+03 0.000000000000000000e+00
3.969800000000000182e+03 3.512300000000000182e+03 0.000000000000000000e+00
3.969880000000000109e+03 3.512300000000000182e+03 0.000000000000000000e+00
3.969960000000000036e+03 3.512300000000000182e+03 0.000000000000000000e+00
3.970039999999999964e+03 3.512300000000000182e+03 0.000000000000000000e+00
3.970119999999999891e+03 3.512300000000000182e+03 0.000000000000000000e+00
3.970199999999999818e+03 3.512300000000000182e+03 0.000000000000000000e+00
3.970279999999999745e+03 3.512300000000000182e+03 0.000000000000000000e+00
3.970360000000000127e+03 3.512300000000000182e+03 0.000000000000000000e+00
3.970440000000000055e+03 3.512300000000000182e+03 0.000000000000000000e+00
3.970519999999999982e+03 3.512300000000000182e+03 0.000000000000000000e+00
3.970599999999999909e+03 3.512300000000000182e+03 0.000000000000000000e+00
3.970679999999999836e+03 3.512300000000000182e+03 0.000000000000000000e+00
3.970759999999999764e+03 3.512300000000000182e+03 0.000000000000000000e+00
3.970840000000000146e+03 3.512300000000000182e+03 0.000000000000000000e+00
3.970920000000000073e+03 3.512300000000000182e+03 0.000000000000000000e+00
3.971000000000000000e+03 3.512300000000000182e+03 0.000000000000000000e+00
3.971079999999999927e+03 3.512300000000000182e+03 0.000000000000000000e+00
3.971159999999999854e+03 3.512300000000000182e+03 0.000000000000000000e+00
3.971239999999999782e+03 3.512300000000000182e+03 0.000000000000000000e+00
3.971320000000000164e+03 3.512300000000000182e+03 0.000000000000000000e+00
3.971400000000000091e+03 3.512300000000000182e+03 0.000000000000000000e+00
3.971480000000000018e+03 3.512300000000000182e+03 0.000000000000000000e+00
3.971559999999999945e+03 3.512300000000000182e+03 0.000000000000000000e+00
3.971639999999999873e+03 3.512300000000000182e+03 0.000000000000000000e+00
3.971719999999999800e+03 3.512300000000000182e+03 0.000000000000000000e+00
3.971800000000000182e+03 3.512300000000000182e+03 0.000000000000000000e+00
3.971880000000000109e+03 3.512300000000000182e+03 0.000000000000000000e+00
3.971960000000000036e+03 3.512300000000000182e+03 0.000000000000000000e+00
3.972039999999999964e+03 3.512300000000000182e+03 0.000000000000000000e+00
3.972119999999999891e+03 3.512300000000000182e+03 0.000000000000000000e+00
3.972199999999999818e+03 3.512300000000000182e+03 0.000000000000000000e+00
3.972279999999999745e+03 3.512300000000000182e+03 0.000000000000000000e+00
3.972360000000000127e+03 3.512300000000000182e+03 0.000000000000000000e+00
3.972440000000000055e+03 3.512300000000000182e+03 0.000000000000000000e+00
3.972519999999999982e+03 3.512300000000000182e+03 0.000000000000000000e+00
3.972599999999999909e+03 3.512300000000000182e+03 0.000000000000000000e+00
3.972679999999999836e+03 3.512300000000000182e+03 0.000000000000000000e+00
3.972759999999999764e+03 3.512300000000000182e+03 0.000000000000000000e+00
3.972840000000000146e+03 3.512300000000000182e+03 0.000000000000000000e+00
3.972920000000000073e+03 3.512300000000000182e+03 0.000000000000000000e+00
3.973000000000000000e+03 3.512300000000000182e+03 0.000000000000000000e+00
3.973079999999999927e+03 3.512300000000000182e+03 0.000000000000000000e+00
3.973159999999999854e+03 3.512300000000000182e+03 0.000000000000000000e+00
3.973239999999999782e+03 3.512300000000000182e+03 0.000000000000000000e+00
3.973320000000000164e+03 3.512300000000000182e+03 0.000000000000000000e+00
3.973400000000000091e+03 3.512300000000000182e+03 0.000000000000000000e+00
3.973480000000000018e+03 3.512300000000000182e+03 0.000000000000000000e+00
3.973559999999999945e+03 3.512300000000000182e+03 0.000000000000000000e+00
3.973639999999999873e+03 3.512300000000000182e+03 0.000000000000000000e+00
3.973719999999999800e+03 3.512300000000000182e+03 0.000000000000000000e+00
3.973800000000000182e+03 3.512300000000000182e+03 0.000000000000000000e+00
3.973880000000000109e+03 3.512300000000000182e+03 0.000000000000000000e+00
3.973960000000000036e+03 3.512300000000000182e+03 0.000000000000000000e+00
3.974039999999999964e+03 3.512300000000000182e+03 0.000000000000000000e+00
3.974119999999999891e+03 3.512300000000000182e+03 0.000000000000000000e+00
3.974199999999999818e+03 3.512300000000000182e+03 0.000000000000000000e+00
3.974279999999999745e+03 3.512300000000000182e+03 0.000000000000000000e+00
3.974360000000000127e+03 3.512300000000000182e+03 0.000000000000000000e+00
3.974440000000000055e+03 3.512300000000000182e+03 0.000000000000000000e+00
3.974519999999999982e+03 3.512300000000000182e+03 0.000000000000000000e+00
3.974599999999999909e+03 3.512300000000000182e+03 0.000000000000000000e+00
3.974679999999999836e+03 3.512300000000000182e+03 0.000000000000000000e+00
3.974759999999999764e+03 3.512300000000000182e+03 0.000000000000000000e+00
3.974840000000000146e+03 3.512300000000000182e+03 0.000000000000000000e+00
3.974920000000000073e+03 3.512300000000000182e+03 0.000000000000000000e+00
3.975000000000000000e+03 3.512300000000000182e+03 0.000000000000000000e+00
3.975079999999999927e+03 3.512300000000000182e+03 0.000000000000000000e+00
3.975159999999999854e+03 3.512300000000000182e+03 0.000000000000000000e+00
3.975239999999999782e+03 3.512300000000000182e+03 0.000000000000000000e+00
3.975320000000000164e+03 3.512300000000000182e+03 0.000000000000000000e+00
3.975400000000000091e+03 3.512300000000000182e+03 0.000000000000000000e+00
3.975480000000000018e+03 3.512300000000000182e+03 0.000000000000000000e+00
3.975559999999999945e+03 3.512300000000000182e+03 0.000000000000000000e+00
3.975639999999999873e+03 3.512300000000000182e+03 0.000000000000000000e+00
3.975719999999999800e+03 3.512300000000000182e+03 0.000000000000000000e+00
3.975800000000000182e+03 3.512300000000000182e+03 0.000000000000000000e+00
3.975880000000000109e+03 3.512300000000000182e+03 0.000000000000000000e+00
3.975960000000000036e+03 3.512300000000000182e+03 0.000000000000000000e+00
3.976039999999999964e+03 3.512300000000000182e+03 0.000000000000000000e+00
3.976119999999999891e+03 3.512300000000000182e+03 0.000000000000000000e+00
3.976199999999999818e+03 3.512300000000000182e+03 0.000000000000000000e+00
3.976279999999999745e+03 3.512300000000000182e+03 0.000000000000000000e+00
3.976360000000000127e+03 3.512300000000000182e+03 0.000000000000000000e+00
3.976440000000000055e+03 3.512300000000000182e+03 0.000000000000000000e+00
3.976519999999999982e+03 3.512300000000000182e+03 0.000000000000000000e+00
3.976599999999999909e+03 3.512300000000000182e+03 0.000000000000000000e+00
3.976679999999999836e+03 3.512300000000000182e+03 0.000000000000000000e+00
3.976759999999999764e+03 3.512300000000000182e+03 0.000000000000000000e+00
3.976840000000000146e+03 3.512300000000000182e+03 0.000000000000000000e+00
3.976920000000000073e+03 3.512300000000000182e+03 0.000000000000000000e+00
3.977000000000000000e+03 3.512300000000000182e+03 0.000000000000000000e+00
3.977079999999999927e+03 3.512300000000000182e+03 0.000000000000000000e+00
3.977159999999999854e+03 3.512300000000000182e+03 0.000000000000000000e+00
3.977239999999999782e+03 3.512300000000000182e+03 0.000000000000000000e+00
3.977320000000000164e+03 3.512300000000000182e+03 0.000000000000000000e+00
3.977400000000000091e+03 3.512300000000000182e+03 0.000000000000000000e+00
3.977480000000000018e+03 3.512300000000000182e+03 0.000000000000000000e+00
3.977559999999999945e+03 3.512300000000000182e+03 0.000000000000000000e+00
3.977639999999999873e+03 3.512300000000000182e+03 0.000000000000000000e+00
3.977719999999999800e+03 3.512300000000000182e+03 0.000000000000000000e+00
3.977800000000000182e+03 3.512300000000000182e+03 0.000000000000000000e+00
3.977880000000000109e+03 3.512300000000000182e+03 0.000000000000000000e+00
3.977960000000000036e+03 3.512300000000000182e+03 0.000000000000000000e+00
3.978039999999999964e+03 3.512300000000000182e+03 0.000000000000000000e+00
3.978119999999999891e+03 3.512300000000000182e+03 0.000000000000000000e+00
3.978199999999999818e+03 3.512300000000000182e+03 0.000000000000000000e+00
3.978279999999999745e+03 3.512300000000000182e+03 0.000000000000000000e+00
3.978360000000000127e+03 3.512300000000000182e+03 0.000000000000000000e+00
3.978440000000000055e+03 3.512300000000000182e+03 0.000000000000000000e+00
3.978519999999999982e+03 3.512300000000000182e+03 0.000000000000000000e+00
3.978599999999999909e+03 3.512300000000000182e+03 0.000000000000000000e+00
3.978679999999999836e+03 3.512300000000000182e+03 0.000000000000000000e+00
3.978759999999999764e+03 3.512300000000000182e+03 0.000000000000000000e+00
3.978840000000000146e+03 3.512300000000000182e+03 0.000000000000000000e+00
3.978920000000000073e+03 3.512300000000000182e+03 0.000000000000000000e+00
3.979000000000000000e+03 3.512300000000000182e+03 0.000000000000000000e+00
3.979079999999999927e+03 3.512300000000000182e+03 0.000000000000000000e+00
3.979159999999999854e+03 3.512300000000000182e+03 0.000000000000000000e+00
3.979239999999999782e+03 3.512300000000000182e+03 0.000000000000000000e+00
3.979320000000000164e+03 3.512300000000000182e+03 0.000000000000000000e+00
3.979400000000000091e+03 3.512300000000000182e+03 0.000000000000000000e+00
3.979480000000000018e+03 3.512300000000000182e+03 0.000000000000000000e+00
3.979559999999999945e+03 3.512300000000000182e+03 0.000000000000000000e+00
3.979639999999999873e+03 3.512300000000000182e+03 0.000000000000000000e+00
3.979719999999999800e+03 3.512300000000000182e+03 0.000000000000000000e+00
3.979800000000000182e+03 3.512300000000000182e+03 0.000000000000000000e+00
3.979880000000000109e+03 3.512300000000000182e+03 0.000000000000000000e+00
3.979960000000000036e+03 3.512300000000000182e+03 0.000000000000000000e+00
3.980039999999999964e+03 3.512300000000000182e+03 0.000000000000000000e+00
3.980119999999999891e+03 3.512300000000000182e+03 0.000000000000000000e+00
3.980199999999999818e+03 3.512300000000000182e+03 0.000000000000000000e+00
3.980279999999999745e+03 3.512300000000000182e+03 0.000000000000000000e+00
3.980360000000000127e+03 3.512300000000000182e+03 0.000000000000000000e+00
3.980440000000000055e+03 3.512300000000000182e+03 0.000000000000000000e+00
3.980519999999999982e+03 3.512300000000000182e+03 0.000000000000000000e+00
3.980599999999999909e+03 3.512300000000000182e+03 0.000000000000000000e+00
3.980679999999999836e+03 3.512300000000000182e+03 0.000000000000000000e+00
3.980759999999999764e+03 3.512300000000000182e+03 0.000000000000000000e+00
3.980840000000000146e+03 3.512300000000000182e+03 0.000000000000000000e+00
3.980920000000000073e+03 3.512300000000000182e+03 0.000000000000000000e+00
3.981000000000000000e+03 3.512300000000000182e+03 0.000000000000000000e+00
3.981079999999999927e+03 3.512300000000000182e+03 0.000000000000000000e+00
3.981159999999999854e+03 3.512300000000000182e+03 0.000000000000000000e+00
3.981239999999999782e+03 3.512300000000000182e+03 0.000000000000000000e+00
3.981320000000000164e+03 3.512300000000000182e+03 0.000000000000000000e+00
3.981400000000000091e+03 3.512300000000000182e+03 0.000000000000000000e+00
3.981480000000000018e+03 3.512300000000000182e+03 0.000000000000000000e+00
3.981559999999999945e+03 3.512300000000000182e+03 0.000000000000000000e+00
3.981639999999999873e+03 3.512300000000000182e+03 0.000000000000000000e+00
3.981719999999999800e+03 3.512300000000000182e+03 0.000000000000000000e+00
3.981800000000000182e+03 3.512300000000000182e+03 0.000000000000000000e+00
3.961800000000000182e+03 3.512360000000000127e+03 4.433452665257190750e-05
3.961880000000000109e+03 3.512360000000000127e+03 4.447407213610245170e-05
3.961960000000000036e+03 3.512360000000000127e+03 4.463370547722426420e-05
3.962039999999999964e+03 3.512360000000000127e+03 4.481084590105148183e-05
3.962119999999999891e+03 3.512360000000000127e+03 4.500646168442022285e-05
3.962199999999999818e+03 3.512360000000000127e+03 4.521689229643231447e-05
3.962279999999999745e+03 3.512360000000000127e+03 4.544256387427662668e-05
3.962360000000000127e+03 3.512360000000000127e+03 0.000000000000000000e+00
3.962440000000000055e+03 3.512360000000000127e+03 0.000000000000000000e+00
3.962519999999999982e+03 3.512360000000000127e+03 0.000000000000000000e+00
3.962599999999999909e+03 3.512360000000000127e+03 0.000000000000000000e+00
3.962679999999999836e+03 3.512360000000000127e+03 0.000000000000000000e+00
3.962759999999999764e+03 3.512360000000000127e+03 0.000000000000000000e+00
3.962840000000000146e+03 3.512360000000000127e+03 0.000000000000000000e+00
3.962920000000000073e+03 3.512360000000000127e+03 0.000000000000000000e+00
3.963000000000000000e+03 3.512360000000000127e+03 0.000000000000000000e+00
3.963079999999999927e+03 3.512360000000000127e+03 0.000000000000000000e+00
3.963159999999999854e+03 3.512360000000000127e+03 0.000000000000000000e+00
3.963239999999999782e+03 3.512360000000000127e+03 0.000000000000000000e+00
3.963320000000000164e+03 3.512360000000000127e+03 0.000000000000000000e+00
3.963400000000000091e+03 3.512360000000000127e+03 0.000000000000000000e+00
3.963480000000000018e+03 3.512360000000000127e+03 0.000000000000000000e+00
3.963559999999999945e+03 3.512360000000000127e+03 0.000000000000000000e+00
3.963639999999999873e+03 3.512360000000000127e+03 0.000000000000000000e+00
3.963719999999999800e+03 3.512360000000000127e+03 0.000000000000000000e+00
3.963800000000000182e+03 3.512360000000000127e+03 0.000000000000000000e+00
3.963880000000000109e+03 3.512360000000000127e+03 0.000000000000000000e+00
3.963960000000000036e+03 3.512360000000000127e+03 0.000000000000000000e+00
3.964039999999999964e+03 3.512360000000000127e+03 0.000000000000000000e+00
3.964119999999999891e+03 3.512360000000000127e+03 0.000000000000000000e+00
3.964199999999999818e+03 3.512360000000000127e+03 0.000000000000000000e+00
3.964279999999999745e+03 3.512360000000000127e+03 0.000000000000000000e+00
3.964360000000000127e+03 3.512360000000000127e+03 0.000000000000000000e+00
3.964440000000000055e+03 3.512360000000000127e+03 0.000000000000000000e+00
3.964519999999999982e+03 3.512360000000000127e+03 0.000000000000000000e+00
3.964599999999999909e+03 3.512360000000000127e+03 0.000000000000000000e+00
3.964679999999999836e+03 3.512360000000000127e+03 0.000000000000000000e+00
3.964759999999999764e+03 3.512360000000000127e+03 0.000000000000000000e+00
3.964840000000000146e+03 3.512360000000000127e+03 0.000000000000000000e+00
3.964920000000000073e+03 3.512360000000000127e+03 0.000000000000000000e+00
3.965000000000000000e+03 3.512360000000000127e+03 0.000000000000000000e+00
3.965079999999999927e+03 3.512360000000000127e+03 0.000000000000000000e+00
3.965159999999999854e+03 3.512360000000000127e+03 0.000000000000000000e+00
3.965239999999999782e+03 3.512360000000000127e+03 0.000000000000000000e+00
3.965320000000000164e+03 3.512360000000000127e+03 0.000000000000000000e+00
3.965400000000000091e+03 3.512360000000000127e+03 0.000000000000000000e+00
3.965480000000000018e+03 3.512360000000000127e+03 0.000000000000000000e+00
3.965559999999999945e+03 3.512360000000000127e+03 0.000000000000000000e+00
3.965639999999999873e+03 3.512360000000000127e+03 0.000000000000000000e+00
3.965719999999999800e+03 3.512360000000000127e+03 0.000000000000000000e+00
3.965800000000000182e+03 3.512360000000000127e+03 0.000000000000000000e+00
3.965880000000000109e+03 3.512360000000000127e+03 0.000000000000000000e+00
3.965960000000000036e+03 3.512360000000000127e+03 0.000000000000000000e+00
3.966039999999999964e+03 3.512360000000000127e+03 0.000000000000000000e+00
3.966119999999999891e+03 3.512360000000000127e+03 0.000000000000000000e+00
3.966199999999999818e+03 3.512360000000000127e+03 0.000000000000000000e+00
3.966279999999999745e+03 3.512360000000000127e+03 0.000000000000000000e+00
3.966360000000000127e+03 3.512360000000000127e+03 0.000000000000000000e+00
3.966440000000000055e+03 3.512360000000000127e+03 0.000000000000000000e+00
3.966519999999999982e+03 3.512360000000000127e+03 0.000000000000000000e+00
3.966599999999999909e+03 3.512360000000000127e+03 0.000000000000000000e+00
3.966679999999999836e+03 3.512360000000000127e+03 0.000000000000000000e+00
3.966759999999999764e+03 3.512360000000000127e+03 0.000000000000000000e+00
3.966840000000000146e+03 3.512360000000000127e+03 0.000000000000000000e+00
3.966920000000000073e+03 3.512360000000000127e+03 0.000000000000000000e+00
3.967000000000000000e+03 3.512360000000000127e+03 0.000000000000000000e+00
3.967079999999999927e+03 3.512360000000000127e+03 0.000000000000000000e+00
3.967159999999999854e+03 3.512360000000000127e+03 0.000000000000000000e+00
3.967239999999999782e+03 3.512360000000000127e+03 0.000000000000000000e+00
3.967320000000000164e+03 3.512360000000000127e+03 0.000000000000000000e+00
3.967400000000000091e+03 3.512360000000000127e+03 0.000000000000000000e+00
3.967480000000000018e+03 3.512360000000000127e+03 0.000000000000000000e+00
3.967559999999999945e+03 3.512360000000000127e+03 0.000000000000000000e+00
3.967639999999999873e+03 3.512360000000000127e+03 0.000000000000000000e+00
3.967719999999999800e+03 3.512360000000000127e+03 0.000000000000000000e+00
3.967800000000000182e+03 3.512360000000000127e+03 0.000000000000000000e+00
3.967880000000000109e+03 3.512360000000000127e+03 0.000000000000000000e+00
3.967960000000000036e+03 3.512360000000000127e+03 0.000000000000000000e+00
3.968039999999999964e+03 3.512360000000000127e+03 0.000000000000000000e+00
3.968119999999999891e+03 3.512360000000000127e+03 0.000000000000000000e+00
3.968199999999999818e+03 3.512360000000000127e+03 0.000000000000000000e+00
3.968279999999999745e+03 3.512360000000000127e+03 0.000000000000000000e+00
3.968360000000000127e+03 3.512360000000000127e+03 0.000000000000000000e+00
3.968440000000000055e+03 3.512360000000000127e+03 0.000000000000000000e+00
3.968519999999999982e+03 3.512360000000000127e+03 0.000000000000000000e+00
3.968599999999999909e+03 3.512360000000000127e+03 0.000000000000000000e+00
3.968679999999999836e+03 3.512360000000000127e+03 0.000000000000000000e+00
3.968759999999999764e+03 3.512360000000000127e+03 0.000000000000000000e+00
3.968840000000000146e+03 3.512360000000000127e+03 0.000000000000000000e+00
3.968920000000000073e+03 3.512360000000000127e+03 0.000000000000000000e+00
3.969000000000000000e+03 3.512360000000000127e+03 0.000000000000000000e+00
3.969079999999999927e+03 3.512360000000000127e+03 0.000000000000000000e+00
3.969159999999999854e+03 3.512360000000000127e+03 0.000000000000000000e+00
3.969239999999999782e+03 3.512360000000000127e+03 0.000000000000000000e+00
3.969320000000000164e+03 3.512360000000000127e+03 0.000000000000000000e+00
3.969400000000000091e+03 3.512360000000000127e+03 0.000000000000000000e+00
3.969480000000000018e+03 3.512360000000000127e+03 0.000000000000000000e+00
3.969559999999999945e+03 3.512360000000000127e+03 0.000000000000000000e+00
3.969639999999999873e+03 3.512360000000000127e+03 0.000000000000000000e+00
3.969719999999999800e+03 3.512360000000000127e+03 0.000000000000000000e+00
3.969800000000000182e+03 3.512360000000000127e+03 0.000000000000000000e+00
3.969880000000000109e+03 3.512360000000000127e+03 0.000000000000000000e+00
3.969960000000000036e+03 3.512360000000000127e+03 0.000000000000000000e+00
3.970039999999999964e+03 3.512360000000000127e+03 0.000000000000000000e+00
3.970119999999999891e+03 3.512360000000000127e+03 0.000000000000000000e+00
3.970199999999999818e+03 3.512360000000000127e+03 0.000000000000000000e+00
3.970279999999999745e+03 3.512360000000000127e+03 0.000000000000000000e+00
3.970360000000000127e+03 3.512360000000000127e+03 0.000000000000000000e+00
3.970440000000000055e+03 3.512360000000000127e+03 0.000000000000000000e+00
3.970519999999999982e+03 3.512360000000000127e+03 0.000000000000000000e+00
3.970599999999999909e+03 3.512360000000000127e+03 0.000000000000000000e+00
3.970679999999999836e+03 3.512360000000000127e+03 0.000000000000000000e+00
3.970759999999999764e+03 3.512360000000000127e+03 0.000000000000000000e+00
3.970840000000000146e+03 3.512360000000000127e+03 0.000000000000000000e+00
3.970920000000000073e+03 3.512360000000000127e+03 0.000000000000000000e+00
3.971000000000000000e+03 3.512360000000000127e+03 0.000000000000000000e+00
3.971079999999999927e+03 3.512360000000000127e+03 0.000000000000000000e+00
3.971159999999999854e+03 3.512360000000000127e+03 0.000000000000000000e+00
3.971239999999999782e+03 3.512360000000000127e+03 0.000000000000000000e+00
3.971320000000000164e+03 3.512360000000000127e+03 0.000000000000000000e+00
3.971400000000000091e+03 3.512360000000000127e+03 0.000000000000000000e+00
3.971480000000000018e+03 3.512360000000000127e+03 0.000000000000000000e+00
3.971559999999999945e+03 3.512360000000000127e+03 0.000000000000000000e+00
3.971639999999999873e+03 3.512360000000000127e+03 0.000000000000000000e+00
3.971719999999999800e+03 3.512360000000000127e+03 0.000000000000000000e+00
3.971800000000000182e+03 3.512360000000000127e+03 0.000000000000000000e+00
3.971880000000000109e+03 3.512360000000000127e+03 0.000000000000000000e+00
3.971960000000000036e+03 3.512360000000000127e+03 0.000000000000000000e+00
3.972039999999999964e+03 3.512360000000000127e+03 0.000000000000000000e+00
3.972119999999999891e+03 3.512360000000000127e+03 0.000000000000000000e+00
3.972199999999999818e+03 3.512360000000000127e+03 0.000000000000000000e+00
3.972279999999999745e+03 3.512360000000000127e+03 0.000000000000000000e+00
3.972360000000000127e+03 3.512360000000000127e+03 0.000000000000000000e+00
3.972440000000000055e+03 3.512360000000000127e+03 0.000000000000000000e+00
3.972519999999999982e+03 3.512360000000000127e+03 0.000000000000000000e+00
3.972599999999999909e+03 3.512360000000000127e+03 0.000000000000000000e+00
3.972679999999999836e+03 3.512360000000000127e+03 0.000000000000000000e+00
3.972759999999999764e+03 3.512360000000000127e+03 0.000000000000000000e+00
3.972840000000000146e+03 3.512360000000000127e+03 0.000000000000000000e+00
3.972920000000000073e+03 3.512360000000000127e+03 0.000000000000000000e+00
3.973000000000000000e+03 3.512360000000000127e+03 0.000000000000000000e+00
3.973079999999999927e+03 3.512360000000000127e+03 0.000000000000000000e+00
3.973159999999999854e+03 3.512360000000000127e+03 0.000000000000000000e+00
3.973239999999999782e+03 3.512360000000000127e+03 0.000000000000000000e+00
3.973320000000000164e+03 3.512360000000000127e+03 0.000000000000000000e+00
3.973400000000000091e+03 3.512360000000000127e+03 0.000000000000000000e+00
3.973480000000000018e+03 3.512360000000000127e+03 0.000000000000000000e+00
3.973559999999999945e+03 3.512360000000000127e+03 0.000000000000000000e+00
3.973639999999999873e+03 3.512360000000000127e+03 0.000000000000000000e+00
3.973719999999999800e+03 3.512360000000000127e+03 0.000000000000000000e+00
3.973800000000000182e+03 3.512360000000000127e+03 0.000000000000000000e+00
3.973880000000000109e+03 3.512360000000000127e+03 0.000000000000000000e+00
3.973960000000000036e+03 3.512360000000000127e+03 0.000000000000000000e+00
3.974039999999999964e+03 3.512360000000000127e+03 0.000000000000000000e+00
3.974119999999999891e+03 3.512360000000000127e+03 0.000000000000000000e+00
3.974199999999999818e+03 3.512360000000000127e+03 0.000000000000000000e+00
3.974279999999999745e+03 3.512360000000000127e+03 0.000000000000000000e+00
3.974360000000000127e+03 3.512360000000000127e+03 0.000000000000000000e+00
3.974440000000000055e+03 3.512360000000000127e+03 0.000000000000000000e+00
3.974519999999999982e+03 3.512360000000000127e+03 0.000000000000000000e+00
3.974599999999999909e+03 3.512360000000000127e+03 0.000000000000000000e+00
3.974679999999999836e+03 3.512360000000000127e+03 0.000000000000000000e+00
3.974759999999999764e+03 3.512360000000000127e+03 0.000000000000000000e+00
3.974840000000000146e+03 3.512360000000000127e+03 0.000000000000000000e+00
3.974920000000000073e+03 3.512360000000000127e+03 0.000000000000000000e+00
3.975000000000000000e+03 3.512360000000000127e+03 0.000000000000000000e+00
3.975079999999999927e+03 3.512360000000000127e+03 0.000000000000000000e+00
3.975159999999999854e+03 3.512360000000000127e+03 0.000000000000000000e+00
3.975239999999999782e+03 3.512360000000000127e+03 0.000000000000000000e+00
3.975320000000000164e+03 3.512360000000000127e+03 0.000000000000000000e+00
3.975400000000000091e+03 3.512360000000000127e+03 0.000000000000000000e+00
3.975480000000000018e+03 3.512360000000000127e+03 0.000000000000000000e+00
3.975559999999999945e+03 3.512360000000000127e+03 0.000000000000000000e+00
3.975639999999999873e+03 3.512360000000000127e+03 0.000000000000000000e+00
3.975719999999999800e+03 3.512360000000000127e+03 0.000000000000000000e+00
3.975800000000000182e+03 3.512360000000000127e+03 0.000000000000000000e+00
3.975880000000000109e+03 3.512360000000000127e+03 0.000000000000000000e+00
3.975960000000000036e+03 3.512360000000000127e+03 0.000000000000000000e+00
3.976039999999999964e+03 3.512360000000000127e+03 0.000000000000000000e+00
3.976119999999999891e+03 3.512360000000000127e+03 0.000000000000000000e+00
3.976199999999999818e+03 3.512360000000000127e+03 0.000000000000000000e+00
3.976279999999999745e+03 3.512360000000000127e+03 0.000000000000000000e+00
3.976360000000000127e+03 3.512360000000000127e+03 0.000000000000000000e+00
3.976440000000000055e+03 3.512360000000000127e+03 0.000000000000000000e+00
3.976519999999999982e+03 3.512360000000000127e+03 0.000000000000000000e+00
3.976599999999999909e+03 3.512360000000000127e+03 0.000000000000000000e+00
3.976679999999999836e+03 3.512360000000000127e+03 0.000000000000000000e+00
3.976759999999999764e+03 3.512360000000000127e+03 0.000000000000000000e+00
3.976840000000000146e+03 3.512360000000000127e+03 0.000000000000000000e+00
3.976920000000000073e+03 3.512360000000000127e+03 0.000000000000000000e+00
3.977000000000000000e+03 3.512360000000000127e+03 0.000000000000000000e+00
3.977079999999999927e+03 3.512360000000000127e+03 0.000000000000000000e+00
3.977159999999999854e+03 3.512360000000000127e+03 0.000000000000000000e+00
3.977239999999999782e+03 3.512360000000000127e+03 0.000000000000000000e+00
3.977320000000000164e+03 3.512360000000000127e+03 0.000000000000000000e+00
3.977400000000000091e+03 3.512360000000000127e+03 0.000000000000000000e+00
3.977480000000000018e+03 3.512360000000000127e+03 0.000000000000000000e+00
3.977559999999999945e+03 3.512360000000000127e+03 0.000000000000000000e+00
3.977639999999999873e+03 3.512360000000000127e+03 0.000000000000000000e+00
3.977719999999999800e+03 3.512360000000000127e+03 0.000000000000000000e+00
3.977800000000000182e+03 3.512360000000000127e+03 0.000000000000000000e+00
3.977880000000000109e+03 3.512360000000000127e+03 0.000000000000000000e+00
3.977960000000000036e+03 3.512360000000000127e+03 0.000000000000000000e+00
3.978039999999999964e+03 3.512360000000000127e+03 0.000000000000000000e+00
3.978119999999999891e+03 3.512360000000000127e+03 0.000000000000000000e+00
3.978199999999999818e+03 3.512360000000000127e+03 0.000000000000000000e+00
3.978279999999999745e+03 3.512360000000000127e+03 0.000000000000000000e+00
3.978360000000000127e+03 3.512360000000000127e+03 0.000000000000000000e+00
3.978440000000000055e+03 3.512360000000000127e+03 0.000000000000000000e+00
3.978519999999999982e+03 3.512360000000000127e+03 0.000000000000000000e+00
3.978599999999999909e+03 3.512360000000000127e+03 0.000000000000000000e+00
3.978679999999999836e+03 3.512360000000000127e+03 0.000000000000000000e+00
3.978759999999999764e+03 3.512360000000000127e+03 0.000000000000000000e+00
3.978840000000000146e+03 3.512360000000000127e+03 0.000000000000000000e+00
3.978920000000000073e+03 3.512360000000000127e+03 0.000000000000000000e+00
3.979000000000000000e+03 3.512360000000000127e+03 0.000000000000000000e+00
3.979079999999999927e+03 3.512360000000000127e+03 0.000000000000000000e+00
3.979159999999999854e+03 3.512360000000000127e+03 0.000000000000000000e+00
3.979239999999999782e+03 3.512360000000000127e+03 0.000000000000000000e+00
3.979320000000000164e+03 3.512360000000000127e+03 0.000000000000000000e+00
3.979400000000000091e+03 3.512360000000000127e+03 0.000000000000000000e+00
3.979480000000000018e+03 3.512360000000000127e+03 0.000000000000000000e+00
3.979559999999999945e+03 3.512360000000000127e+03 0.000000000000000000e+00
3.979639999999999873e+03 3.512360000000000127e+03 0.000000000000000000e+00
3.979719999999999800e+03 3.512360000000000127e+03 0.000000000000000000e+00
3.979800000000000182e+03 3.512360000000000127e+03 0.000000000000000000e+00
3.979880000000000109e+03 3.512360000000000127e+03 0.000000000000000000e+00
3.979960000000000036e+03 3.512360000000000127e+03 0.000000000000000000e+00
3.980039999999999964e+03 3.512360000000000127e+03 0.000000000000000000e+00
3.980119999999999891e+03 3.512360000000000127e+03 0.000000000000000000e+00
3.980199999999999818e+03 3.512360000000000127e+03 0.000000000000000000e+00
3.980279999999999745e+03 3.512360000000000127e+03 0.000000000000000000e+00
3.980360000000000127e+03 3.512360000000000127e+03 0.000000000000000000e+00
3.980440000000000055e+03 3.512360000000000127e+03 0.000000000000000000e+00
3.980519999999999982e+03 3.512360000000000127e+03 0.000000000000000000e+00
3.980599999999999909e+03 3.512360000000000127e+03 0.000000000000000000e+00
3.980679999999999836e+03 3.512360000000000127e+03 0.000000000000000000e+00
3.980759999999999764e+03 3.512360000000000127e+03 0.000000000000000000e+00
3.980840000000000146e+03 3.512360000000000127e+03 0.000000000000000000e+00
3.980920000000000073e+03 3.512360000000000127e+03 0.000000000000000000e+00
3.981000000000000000e+03 3.512360000000000127e+03 0.000000000000000000e+00
3.981079999999999927e+03 3.512360000000000127e+03 0.000000000000000000e+00
3.981159999999999854e+03 3.512360000000000127e+03 0.000000000000000000e+00
3.981239999999999782e+03 3.512360000000000127e+03 0.000000000000000000e+00
3.981320000000000164e+03 3.512360000000000127e+03 0.000000000000000000e+00
3.981400000000000091e+03 3.512360000000000127e+03 0.000000000000000000e+00
3.981480000000000018e+03 3.512360000000000127e+03 0.000000000000000000e+00
3.981559999999999945e+03 3.512360000000000127e+03 0.000000000000000000e+00
3.981639999999999873e+03 3.512360000000000127e+03 0.000000000000000000e+00
3.981719999999999800e+03 3.512360000000000127e+03 0.000000000000000000e+00
3.981800000000000182e+03 3.512360000000000127e+03 0.000000000000000000e+00
3.961800000000000182e+03 3.512420000000000073e+03 4.480740133885243722e-05
3.961880000000000109e+03 3.512420000000000073e+03 4.494167514017124928e-05
3.961960000000000036e+03 3.512420000000000073e+03 4.509322445054276353e-05
3.962039999999999964e+03 3.512420000000000073e+03 4.526489904343978469e-05
3.962119999999999891e+03 3.512420000000000073e+03 4.545545248891870042e-05
3.962199999999999818e+03 3.512420000000000073e+03 4.566198723120341835e-05
3.962279999999999745e+03 3.512420000000000073e+03 4.588574978507288103e-05
3.962360000000000127e+03 3.512420000000000073e+03 4.612388057153347465e-05
3.962440000000000055e+03 3.512420000000000073e+03 0.000000000000000000e+00
3.962519999999999982e+03 3.512420000000000073e+03 0.000000000000000000e+00
3.962599999999999909e+03 3.512420000000000073e+03 0.000000000000000000e+00
3.962679999999999836e+03 3.512420000000000073e+03 0.000000000000000000e+00
3.962759999999999764e+03 3.512420000000000073e+03 0.000000000000000000e+00
3.962840000000000146e+03 3.512420000000000073e+03 0.000000000000000000e+00
3.962920000000000073e+03 3.512420000000000073e+03 0.000000000000000000e+00
3.963000000000000000e+03 3.512420000000000073e+03 0.000000000000000000e+00
3.963079999999999927e+03 3.512420000000000073e+03 0.000000000000000000e+00
3.963159999999999854e+03 3.512420000000000073e+03 0.000000000000000000e+00
3.963239999999999782e+03 3.512420000000000073e+03 0.000000000000000000e+00
3.963320000000000164e+03 3.512420000000000073e+03 0.000000000000000000e+00
3.963400000000000091e+03 3.512420000000000073e+03 0.000000000000000000e+00
3.963480000000000018e+03 3.512420000000000073e+03 0.000000000000000000e+00
3.963559999999999945e+03 3.512420000000000073e+03 0.000000000000000000e+00
3.963639999999999873e+03 3.512420000000000073e+03 0.000000000000000000e+00
3.963719999999999800e+03 3.512420000000000073e+03 0.000000000000000000e+00
3.963800000000000182e+03 3.512420000000000073e+03 0.000000000000000000e+00
3.963880000000000109e+03 3.512420000000000073e+03 0.000000000000000000e+00
3.963960000000000036e+03 3.512420000000000073e+03 0.000000000000000000e+00
3.964039999999999964e+03 3.512420000000000073e+03 0.000000000000000000e+00
3.964119999999999891e+03 3.512420000000000073e+03 0.000000000000000000e+00
3.964199999999999818e+03 3.512420000000000073e+03 0.000000000000000000e+00
3.964279999999999745e+03 3.512420000000000073e+03 0.000000000000000000e+00
3.964360000000000127e+03 3.512420000000000073e+03 0.000000000000000000e+00
3.964440000000000055e+03 3.512420000000000073e+03 0.000000000000000000e+00
3.964519999999999982e+03 3.512420000000000073e+03 0.000000000000000000e+00
3.964599999999999909e+03 3.512420000000000073e+03 0.000000000000000000e+00
3.964679999999999836e+03 3.512420000000000073e+03 0.000000000000000000e+00
3.964759999999999764e+03 3.512420000000000073e+03 0.000000000000000000e+00
3.964840000000000146e+03 3.512420000000000073e+03 0.000000000000000000e+00
3.964920000000000073e+03 3.512420000000000073e+03 0.000000000000000000e+00
3.965000000000000000e+03 3.512420000000000073e+03 0.000000000000000000e+00
3.965079999999999927e+03 3.512420000000000073e+03 0.000000000000000000e+00
3.965159999999999854e+03 3.512420000000000073e+03 0.000000000000000000e+00
3.965239999999999782e+03 3.512420000000000073e+03 0.000000000000000000e+00
3.965320000000000164e+03 3.512420000000000073e+03 0.000000000000000000e+00
3.965400000000000091e+03 3.512420000000000073e+03 0.000000000000000000e+00
3.965480000000000018e+03 3.512420000000000073e+03 0.000000000000000000e+00
3.965559999999999945e+03 3.512420000000000073e+03 0.000000000000000000e+00
3.965639999999999873e+03 3.512420000000000073e+03 0.000000000000000000e+00
3.965719999999999800e+03 3.512420000000000073e+03 0.000000000000000000e+00
3.965800000000000182e+03 3.512420000000000073e+03 0.000000000000000000e+00
3.965880000000000109e+03 3.512420000000000073e+03 0.000000000000000000e+00
3.965960000000000036e+03 3.512420000000000073e+03 0.000000000000000000e+00
3.966039999999999964e+03 3.512420000000000073e+03 0.000000000000000000e+00
3.966119999999999891e+03 3.512420000000000073e+03 0.000000000000000000e+00
3.966199999999999818e+03 3.512420000000000073e+03 0.000000000000000000e+00
3.966279999999999745e+03 3.512420000000000073e+03 0.000000000000000000e+00
3.966360000000000127e+03 3.512420000000000073e+03 0.000000000000000000e+00
3.966440000000000055e+03 3.512420000000000073e+03 0.000000000000000000e+00
3.966519999999999982e+03 3.512420000000000073e+03 0.000000000000000000e+00
3.966599999999999909e+03 3.512420000000000073e+03 0.000000000000000000e+00
3.966679999999999836e+03 3.512420000000000073e+03 0.000000000000000000e+00
3.966759999999999764e+03 3.512420000000000073e+03 0.000000000000000000e+00
3.966840000000000146e+03 3.512420000000000073e+03 0.000000000000000000e+00
3.966920000000000073e+03 3.512420000000000073e+03 0.000000000000000000e+00
3.967000000000000000e+03 3.512420000000000073e+03 0.000000000000000000e+00
3.967079999999999927e+03 3.512420000000000073e+03 0.000000000000000000e+00
3.967159999999999854e+03 3.512420000000000073e+03 0.000000000000000000e+00
3.967239999999999782e+03 3.512420000000000073e+03 0.000000000000000000e+00
3.967320000000000164e+03 3.512420000000000073e+03 0.000000000000000000e+00
3.967400000000000091e+03 3.512420000000000073e+03 0.000000000000000000e+00
3.967480000000000018e+03 3.512420000000000073e+03 0.000000000000000000e+00
3.967559999999999945e+03 3.512420000000000073e+03 0.000000000000000000e+00
3.967639999999999873e+03 3.512420000000000073e+03 0.000000000000000000e+00
3.967719999999999800e+03 3.512420000000000073e+03 0.000000000000000000e+00
3.967800000000000182e+03 3.512420000000000073e+03 0.000000000000000000e+00
3.967880000000000109e+03 3.512420000000000073e+03 0.000000000000000000e+00
3.967960000000000036e+03 3.512420000000000073e+03 0.000000000000000000e+00
3.968039999999999964e+03 3.512420000000000073e+03 0.000000000000000000e+00
3.968119999999999891e+03 3.512420000000000073e+03 0.000000000000000000e+00
3.968199999999999818e+03 3.512420000000000073e+03 0.000000000000000000e+00
3.968279999999999745e+03 3.512420000000000073e+03 0.000000000000000000e+00
3.968360000000000127e+03 3.512420000000000073e+03 0.000000000000000000e+00
3.968440000000000055e+03 3.512420000000000073e+03 0.000000000000000000e+00
3.968519999999999982e+03 3.512420000000000073e+03 0.000000000000000000e+00
3.968599999999999909e+03 3.512420000000000073e+03 0.000000000000000000e+00
3.968679999999999836e+03 3.512420000000000073e+03 0.000000000000000000e+00
3.968759999999999764e+03 3.512420000000000073e+03 0.000000000000000000e+00
3.968840000000000146e+03 3.512420000000000073e+03 0.000000000000000000e+00
3.968920000000000073e+03 3.512420000000000073e+03 0.000000000000000000e+00
3.969000000000000000e+03 3.512420000000000073e+03 0.000000000000000000e+00
3.969079999999999927e+03 3.512420000000000073e+03 0.000000000000000000e+00
3.969159999999999854e+03 3.512420000000000073e+03 0.000000000000000000e+00
3.969239999999999782e+03 3.512420000000000073e+03 0.000000000000000000e+00
3.969320000000000164e+03 3.512420000000000073e+03 0.000000000000000000e+00
3.969400000000000091e+03 3.512420000000000073e+03 0.000000000000000000e+00
3.969480000000000018e+03 3.512420000000000073e+03 0.000000000000000000e+00
3.969559999999999945e+03 3.512420000000000073e+03 0.000000000000000000e+00
3.969639999999999873e+03 3.512420000000000073e+03 0.000000000000000000e+00
3.969719999999999800e+03 3.512420000000000073e+03 0.000000000000000000e+00
3.969800000000000182e+03 3.512420000000000073e+03 0.000000000000000000e+00
3.969880000000000109e+03 3.512420000000000073e+03 0.000000000000000000e+00
3.969960000000000036e+03 3.512420000000000073e+03 0.000000000000000000e+00
3.970039999999999964e+03 3.512420000000000073e+03 0.000000000000000000e+00
3.970119999999999891e+03 3.512420000000000073e+03 0.000000000000000000e+00
3.970199999999999818e+03 3.512420000000000073e+03 0.000000000000000000e+00
3.970279999999999745e+03 3.512420000000000073e+03 0.000000000000000000e+00
3.970360000000000127e+03 3.512420000000000073e+03 0.000000000000000000e+00
3.970440000000000055e+03 3.512420000000000073e+03 0.000000000000000000e+00
3.970519999999999982e+03 3.512420000000000073e+03 0.000000000000000000e+00
3.970599999999999909e+03 3.512420000000000073e+03 0.000000000000000000e+00
3.970679999999999836e+03 3.512420000000000073e+03 0.000000000000000000e+00
3.970759999999999764e+03 3.512420000000000073e+03 0.000000000000000000e+00
3.970840000000000146e+03 3.512420000000000073e+03 0.000000000000000000e+00
3.970920000000000073e+03 3.512420000000000073e+03 0.000000000000000000e+00
3.971000000000000000e+03 3.512420000000000073e+03 0.000000000000000000e+00
3.971079999999999927e+03 3.512420000000000073e+03 0.000000000000000000e+00
3.971159999999999854e+03 3.512420000000000073e+03 0.000000000000000000e+00
3.971239999999999782e+03 3.512420000000000073e+03 0.000000000000000000e+00
3.971320000000000164e+03 3.512420000000000073e+03 0.000000000000000000e+00
3.971400000000000091e+03 3.512420000000000073e+03 0.000000000000000000e+00
3.971480000000000018e+03 3.512420000000000073e+03 0.000000000000000000e+00
3.971559999999999945e+03 3.512420000000000073e+03 0.000000000000000000e+00
3.971639999999999873e+03 3.512420000000000073e+03 0.000000000000000000e+00
3.971719999999999800e+03 3.512420000000000073e+03 0.000000000000000000e+00
3.971800000000000182e+03 3.512420000000000073e+03 0.000000000000000000e+00
3.971880000000000109e+03 3.512420000000000073e+03 0.000000000000000000e+00
3.971960000000000036e+03 3.512420000000000073e+03 0.000000000000000000e+00
3.972039999999999964e+03 3.512420000000000073e+03 0.000000000000000000e+00
3.972119999999999891e+03 3.512420000000000073e+03 0.000000000000000000e+00
3.972199999999999818e+03 3.512420000000000073e+03 0.000000000000000000e+00
3.972279999999999745e+03 3.512420000000000073e+03 0.000000000000000000e+00
3.972360000000000127e+03 3.512420000000000073e+03 0.000000000000000000e+00
3.972440000000000055e+03 3.512420000000000073e+03 0.000000000000000000e+00
3.972519999999999982e+03 3.512420000000000073e+03 0.000000000000000000e+00
3.972599999999999909e+03 3.512420000000000073e+03 0.000000000000000000e+00
3.972679999999999836e+03 3.512420000000000073e+03 0.000000000000000000e+00
3.972759999999999764e+03 3.512420000000000073e+03 0.000000000000000000e+00
3.972840000000000146e+03 3.512420000000000073e+03 0.000000000000000000e+00
3.972920000000000073e+03 3.512420000000000073e+03 0.000000000000000000e+00
3.973000000000000000e+03 3.512420000000000073e+03 0.000000000000000000e+00
3.973079999999999927e+03 3.512420000000000073e+03 0.000000000000000000e+00
3.973159999999999854e+03 3.512420000000000073e+03 0.000000000000000000e+00
3.973239999999999782e+03 3.512420000000000073e+03 0.000000000000000000e+00
3.973320000000000164e+03 3.512420000000000073e+03 0.000000000000000000e+00
3.973400000000000091e+03 3.512420000000000073e+03 0.000000000000000000e+00
3.973480000000000018e+03 3.512420000000000073e+03 0.000000000000000000e+00
3.973559999999999945e+03 3.512420000000000073e+03 0.000000000000000000e+00
3.973639999999999873e+03 3.512420000000000073e+03 0.000000000000000000e+00
3.973719999999999800e+03 3.512420000000000073e+03 0.000000000000000000e+00
3.973800000000000182e+03 3.512420000000000073e+03 0.000000000000000000e+00
3.973880000000000109e+03 3.512420000000000073e+03 0.000000000000000000e+00
3.973960000000000036e+03 3.512420000000000073e+03 0.000000000000000000e+00
3.974039999999999964e+03 3.512420000000000073e+03 0.000000000000000000e+00
3.974119999999999891e+03 3.512420000000000073e+03 0.000000000000000000e+00
3.974199999999999818e+03 3.512420000000000073e+03 0.000000000000000000e+00
3.974279999999999745e+03 3.512420000000000073e+03 0.000000000000000000e+00
3.974360000000000127e+03 3.512420000000000073e+03 0.000000000000000000e+00
3.974440000000000055e+03 3.512420000000000073e+03 0.000000000000000000e+00
3.974519999999999982e+03 3.512420000000000073e+03 0.000000000000000000e+00
3.974599999999999909e+03 3.512420000000000073e+03 0.000000000000000000e+00
3.974679999999999836e+03 3.512420000000000073e+03 0.000000000000000000e+00
3.974759999999999764e+03 3.512420000000000073e+03 0.000000000000000000e+00
3.974840000000000146e+03 3.512420000000000073e+03 0.000000000000000000e+00
3.974920000000000073e+03 3.512420000000000073e+03 0.000000000000000000e+00
3.975000000000000000e+03 3.512420000000000073e+03 0.000000000000000000e+00
3.975079999999999927e+03 3.512420000000000073e+03 0.000000000000000000e+00
3.975159999999999854e+03 3.512420000000000073e+03 0.000000000000000000e+00
3.975239999999999782e+03 3.512420000000000073e+03 0.000000000000000000e+00
3.975320000000000164e+03 3.512420000000000073e+03 0.000000000000000000e+00
3.975400000000000091e+03 3.512420000000000073e+03 0.000000000000000000e+00
3.975480000000000018e+03 3.512420000000000073e+03 0.000000000000000000e+00
3.975559999999999945e+03 3.512420000000000073e+03 0.000000000000000000e+00
3.975639999999999873e+03 3.512420000000000073e+03 0.000000000000000000e+00
3.975719999999999800e+03 3.512420000000000073e+03 0.000000000000000000e+00
3.975800000000000182e+03 3.512420000000000073e+03 0.000000000000000000e+00
3.975880000000000109e+03 3.512420000000000073e+03 0.000000000000000000e+00
3.975960000000000036e+03 3.512420000000000073e+03 0.000000000000000000e+00
3.976039999999999964e+03 3.512420000000000073e+03 0.000000000000000000e+00
3.976119999999999891e+03 3.512420000000000073e+03 0.000000000000000000e+00
3.976199999999999818e+03 3.512420000000000073e+03 0.000000000000000000e+00
3.976279999999999745e+03 3.512420000000000073e+03 0.000000000000000000e+00
3.976360000000000127e+03 3.512420000000000073e+03 0.000000000000000000e+00
3.976440000000000055e+03 3.512420000000000073e+03 0.000000000000000000e+00
3.976519999999999982e+03 3.512420000000000073e+03 0.000000000000000000e+00
3.976599999999999909e+03 3.512420000000000073e+03 0.000000000000000000e+00
3.976679999999999836e+03 3.512420000000000073e+03 0.000000000000000000e+00
3.976759999999999764e+03 3.512420000000000073e+03 0.000000000000000000e+00
3.976840000000000146e+03 3.512420000000000073e+03 0.000000000000000000e+00
3.976920000000000073e+03 3.512420000000000073e+03 0.000000000000000000e+00
3.977000000000000000e+03 3.512420000000000073e+03 0.000000000000000000e+00
3.977079999999999927e+03 3.512420000000000073e+03 0.000000000000000000e+00
3.977159999999999854e+03 3.512420000000000073e+03 0.000000000000000000e+00
3.977239999999999782e+03 3.512420000000000073e+03 0.000000000000000000e+00
3.977320000000000164e+03 3.512420000000000073e+03 0.000000000000000000e+00
3.977400000000000091e+03 3.512420000000000073e+03 0.000000000000000000e+00
3.977480000000000018e+03 3.512420000000000073e+03 0.000000000000000000e+00
3.977559999999999945e+03 3.512420000000000073e+03 0.000000000000000000e+00
3.977639999999999873e+03 3.512420000000000073e+03 0.000000000000000000e+00
3.977719999999999800e+03 3.512420000000000073e+03 0.000000000000000000e+00
3.977800000000000182e+03 3.512420000000000073e+03 0.000000000000000000e+00
3.977880000000000109e+03 3.512420000000000073e+03 0.000000000000000000e+00
3.977960000000000036e+03 3.512420000000000073e+03 0.000000000000000000e+00
3.978039999999999964e+03 3.512420000000000073e+03 0.000000000000000000e+00
3.978119999999999891e+03 3.512420000000000073e+03 0.000000000000000000e+00
3.978199999999999818e+03 3.512420000000000073e+03 0.000000000000000000e+00
3.978279999999999745e+03 3.512420000000000073e+03 0.000000000000000000e+00
3.978360000000000127e+03 3.512420000000000073e+03 0.000000000000000000e+00
3.978440000000000055e+03 3.512420000000000073e+03 0.000000000000000000e+00
3.978519999999999982e+03 3.512420000000000073e+03 0.000000000000000000e+00
3.978599999999999909e+03 3.512420000000000073e+03 0.000000000000000000e+00
3.978679999999999836e+03 3.512420000000000073e+03 0.000000000000000000e+00
3.978759999999999764e+03 3.512420000000000073e+03 0.000000000000000000e+00
3.978840000000000146e+03 3.512420000000000073e+03 0.000000000000000000e+00
3.978920000000000073e+03 3.512420000000000073e+03 0.000000000000000000e+00
3.979000000000000000e+03 3.512420000000000073e+03 0.000000000000000000e+00
3.979079999999999927e+03 3.512420000000000073e+03 0.000000000000000000e+00
3.979159999999999854e+03 3.512420000000000073e+03 0.000000000000000000e+00
3.979239999999999782e+03 3.512420000000000073e+03 0.000000000000000000e+00
3.979320000000000164e+03 3.512420000000000073e+03 0.000000000000000000e+00
3.979400000000000091e+03 3.512420000000000073e+03 0.000000000000000000e+00
3.979480000000000018e+03 3.512420000000000073e+03 0.000000000000000000e+00
3.979559999999999945e+03 3.512420000000000073e+03 0.000000000000000000e+00
3.979639999999999873e+03 3.512420000000000073e+03 0.000000000000000000e+00
3.979719999999999800e+03 3.512420000000000073e+03 0.000000000000000000e+00
3.979800000000000182e+03 3.512420000000000073e+03 0.000000000000000000e+00
3.979880000000000109e+03 3.512420000000000073e+03 0.000000000000000000e+00
3.979960000000000036e+03 3.512420000000000073e+03 0.000000000000000000e+00
3.980039999999999964e+03 3.512420000000000073e+03 0.000000000000000000e+00
3.980119999999999891e+03 3.512420000000000073e+03 0.000000000000000000e+00
3.980199999999999818e+03 3.512420000000000073e+03 0.000000000000000000e+00
3.980279999999999745e+03 3.512420000000000073e+03 0.000000000000000000e+00
3.980360000000000127e+03 3.512420000000000073e+03 0.000000000000000000e+00
3.980440000000000055e+03 3.512420000000000073e+03 0.000000000000000000e+00
3.980519999999999982e+03 3.512420000000000073e+03 0.000000000000000000e+00
3.980599999999999909e+03 3.512420000000000073e+03 0.000000000000000000e+00
3.980679999999999836e+03 3.512420000000000073e+03 0.000000000000000000e+00
3.980759999999999764e+03 3.512420000000000073e+03 0.000000000000000000e+00
3.980840000000000146e+03 3.512420000000000073e+03 0.000000000000000000e+00
3.980920000000000073e+03 3.512420000000000073e+03 0.000000000000000000e+00
3.981000000000000000e+03 3.512420000000000073e+03 0.000000000000000000e+00
3.981079999999999927e+03 3.512420000000000073e+03 0.000000000000000000e+00
3.981159999999999854e+03 3.512420000000000073e+03 0.000000000000000000e+00
3.981239999999999782e+03 3.512420000000000073e+03 0.000000000000000000e+00
3.981320000000000164e+03 3.512420000000000073e+03 0.000000000000000000e+00
3.981400000000000091e+03 3.512420000000000073e+03 0.000000000000000000e+00
3.981480000000000018e+03 3.512420000000000073e+03 0.000000000000000000e+00
3.981559999999999945e+03 3.512420000000000073e+03 0.000000000000000000e+00
3.981639999999999873e+03 3.512420000000000073e+03 0.000000000000000000e+00
3.981719999999999800e+03 3.512420000000000073e+03 0.000000000000000000e+00
3.981800000000000182e+03 3.512420000000000073e+03 0.000000000000000000e+00
3.961800000000000182e+03 3.512480000000000018e+03 4.528567721011827552e-05
3.961880000000000109e+03 3.512480000000000018e+03 4.541966989904269811e-05
3.961960000000000036e+03 3.512480000000000018e+03 4.556382661641589135e-05
3.962039999999999964e+03 3.512480000000000018e+03 4.572914782798032096e-05
3.962119999999999891e+03 3.512480000000000018e+03 4.591335697618084628e-05
3.962199999999999818e+03 3.512480000000000018e+03 4.611628917972826274e-05
3.962279999999999745e+03 3.512480000000000018e+03 4.633648487784937012e-05
3.962360000000000127e+03 3.512480000000000018e+03 4.657181552425087781e-05
3.962440000000000055e+03 3.512480000000000018e+03 4.682392241713096760e-05
3.962519999999999982e+03 3.512480000000000018e+03 0.000000000000000000e+00
3.962599999999999909e+03 3.512480000000000018e+03 0.000000000000000000e+00
3.962679999999999836e+03 3.512480000000000018e+03 0.000000000000000000e+00
3.962759999999999764e+03 3.512480000000000018e+03 0.000000000000000000e+00
3.962840000000000146e+03 3.512480000000000018e+03 0.000000000000000000e+00
3.962920000000000073e+03 3.512480000000000018e+03 0.000000000000000000e+00
3.963000000000000000e+03 3.512480000000000018e+03 0.000000000000000000e+00
3.963079999999999927e+03 3.512480000000000018e+03 0.000000000000000000e+00
3.963159999999999854e+03 3.512480000000000018e+03 0.000000000000000000e+00
3.963239999999999782e+03 3.512480000000000018e+03 0.000000000000000000e+00
3.963320000000000164e+03 3.512480000000000018e+03 0.000000000000000000e+00
3.963400000000000091e+03 3.512480000000000018e+03 0.000000000000000000e+00
3.963480000000000018e+03 3.512480000000000018e+03 0.000000000000000000e+00
3.963559999999999945e+03 3.512480000000000018e+03 0.000000000000000000e+00
3.963639999999999873e+03 3.512480000000000018e+03 0.000000000000000000e+00
3.963719999999999800e+03 3.512480000000000018e+03 0.000000000000000000e+00
3.963800000000000182e+03 3.512480000000000018e+03 0.000000000000000000e+00
3.963880000000000109e+03 3.512480000000000018e+03 0.000000000000000000e+00
3.963960000000000036e+03 3.512480000000000018e+03 0.000000000000000000e+00
3.964039999999999964e+03 3.512480000000000018e+03 0.000000000000000000e+00
3.964119999999999891e+03 3.512480000000000018e+03 0.000000000000000000e+00
3.964199999999999818e+03 3.512480000000000018e+03 0.000000000000000000e+00
3.964279999999999745e+03 3.512480000000000018e+03 0.000000000000000000e+00
3.964360000000000127e+03 3.512480000000000018e+03 0.000000000000000000e+00
3.964440000000000055e+03 3.512480000000000018e+03 0.000000000000000000e+00
3.964519999999999982e+03 3.512480000000000018e+03 0.000000000000000000e+00
3.964599999999999909e+03 3.512480000000000018e+03 0.000000000000000000e+00
3.964679999999999836e+03 3.512480000000000018e+03 0.000000000000000000e+00
3.964759999999999764e+03 3.512480000000000018e+03 0.000000000000000000e+00
3.964840000000000146e+03 3.512480000000000018e+03 0.000000000000000000e+00
3.964920000000000073e+03 3.512480000000000018e+03 0.000000000000000000e+00
3.965000000000000000e+03 3.512480000000000018e+03 0.000000000000000000e+00
3.965079999999999927e+03 3.512480000000000018e+03 0.000000000000000000e+00
3.965159999999999854e+03 3.512480000000000018e+03 0.000000000000000000e+00
3.965239999999999782e+03 3.512480000000000018e+03 0.000000000000000000e+00
3.965320000000000164e+03 3.512480000000000018e+03 0.000000000000000000e+00
3.965400000000000091e+03 3.512480000000000018e+03 0.000000000000000000e+00
3.965480000000000018e+03 3.512480000000000018e+03 0.000000000000000000e+00
3.965559999999999945e+03 3.512480000000000018e+03 0.000000000000000000e+00
3.965639999999999873e+03 3.512480000000000018e+03 0.000000000000000000e+00
3.965719999999999800e+03 3.512480000000000018e+03 0.000000000000000000e+00
3.965800000000000182e+03 3.512480000000000018e+03 0.000000000000000000e+00
3.965880000000000109e+03 3.512480000000000018e+03 0.000000000000000000e+00
3.965960000000000036e+03 3.512480000000000018e+03 0.000000000000000000e+00
3.966039999999999964e+03 3.512480000000000018e+03 0.000000000000000000e+00
3.966119999999999891e+03 3.512480000000000018e+03 0.000000000000000000e+00
3.966199999999999818e+03 3.512480000000000018e+03 0.000000000000000000e+00
3.966279999999999745e+03 3.512480000000000018e+03 0.000000000000000000e+00
3.966360000000000127e+03 3.512480000000000018e+03 0.000000000000000000e+00
3.966440000000000055e+03 3.512480000000000018e+03 0.000000000000000000e+00
3.966519999999999982e+03 3.512480000000000018e+03 0.000000000000000000e+00
3.966599999999999909e+03 3.512480000000000018e+03 0.000000000000000000e+00
3.966679999999999836e+03 3.512480000000000018e+03 0.000000000000000000e+00
3.966759999999999764e+03 3.512480000000000018e+03 0.000000000000000000e+00
3.966840000000000146e+03 3.512480000000000018e+03 0.000000000000000000e+00
3.966920000000000073e+03 3.512480000000000018e+03 0.000000000000000000e+00
3.967000000000000000e+03 3.512480000000000018e+03 0.000000000000000000e+00
3.967079999999999927e+03 3.512480000000000018e+03 0.000000000000000000e+00
3.967159999999999854e+03 3.512480000000000018e+03 0.000000000000000000e+00
3.967239999999999782e+03 3.512480000000000018e+03 0.000000000000000000e+00
3.967320000000000164e+03 3.512480000000000018e+03 0.000000000000000000e+00
3.967400000000000091e+03 3.512480000000000018e+03 0.000000000000000000e+00
3.967480000000000018e+03 3.512480000000000018e+03 0.000000000000000000e+00
3.967559999999999945e+03 3.512480000000000018e+03 0.000000000000000000e+00
3.967639999999999873e+03 3.512480000000000018e+03 0.000000000000000000e+00
3.967719999999999800e+03 3.512480000000000018e+03 0.000000000000000000e+00
3.967800000000000182e+03 3.512480000000000018e+03 0.000000000000000000e+00
3.967880000000000109e+03 3.512480000000000018e+03 0.000000000000000000e+00
3.967960000000000036e+03 3.512480000000000018e+03 0.000000000000000000e+00
3.968039999999999964e+03 3.512480000000000018e+03 0.000000000000000000e+00
3.968119999999999891e+03 3.512480000000000018e+03 0.000000000000000000e+00
3.968199999999999818e+03 3.512480000000000018e+03 0.000000000000000000e+00
3.968279999999999745e+03 3.512480000000000018e+03 0.000000000000000000e+00
3.968360000000000127e+03 3.512480000000000018e+03 0.000000000000000000e+00
3.968440000000000055e+03 3.512480000000000018e+03 0.000000000000000000e+00
3.968519999999999982e+03 3.512480000000000018e+03 0.000000000000000000e+00
3.968599999999999909e+03 3.512480000000000018e+03 0.000000000000000000e+00
3.968679999999999836e+03 3.512480000000000018e+03 0.000000000000000000e+00
3.968759999999999764e+03 3.512480000000000018e+03 0.000000000000000000e+00
3.968840000000000146e+03 3.512480000000000018e+03 0.000000000000000000e+00
3.968920000000000073e+03 3.512480000000000018e+03 0.000000000000000000e+00
3.969000000000000000e+03 3.512480000000000018e+03 0.000000000000000000e+00
3.969079999999999927e+03 3.512480000000000018e+03 0.000000000000000000e+00
3.969159999999999854e+03 3.512480000000000018e+03 0.000000000000000000e+00
3.969239999999999782e+03 3.512480000000000018e+03 0.000000000000000000e+00
3.969320000000000164e+03 3.512480000000000018e+03 0.000000000000000000e+00
3.969400000000000091e+03 3.512480000000000018e+03 0.000000000000000000e+00
3.969480000000000018e+03 3.512480000000000018e+03 0.000000000000000000e+00
3.969559999999999945e+03 3.512480000000000018e+03 0.000000000000000000e+00
3.969639999999999873e+03 3.512480000000000018e+03 0.000000000000000000e+00
3.969719999999999800e+03 3.512480000000000018e+03 0.000000000000000000e+00
3.969800000000000182e+03 3.512480000000000018e+03 0.000000000000000000e+00
3.969880000000000109e+03 3.512480000000000018e+03 0.000000000000000000e+00
3.969960000000000036e+03 3.512480000000000018e+03 0.000000000000000000e+00
3.970039999999999964e+03 3.512480000000000018e+03 0.000000000000000000e+00
3.970119999999999891e+03 3.512480000000000018e+03 0.000000000000000000e+00
3.970199999999999818e+03 3.512480000000000018e+03 0.000000000000000000e+00
3.970279999999999745e+03 3.512480000000000018e+03 0.000000000000000000e+00
3.970360000000000127e+03 3.512480000000000018e+03 0.000000000000000000e+00
3.970440000000000055e+03 3.512480000000000018e+03 0.000000000000000000e+00
3.970519999999999982e+03 3.512480000000000018e+03 0.000000000000000000e+00
3.970599999999999909e+03 3.512480000000000018e+03 0.000000000000000000e+00
3.970679999999999836e+03 3.512480000000000018e+03 0.000000000000000000e+00
3.970759999999999764e+03 3.512480000000000018e+03 0.000000000000000000e+00
3.970840000000000146e+03 3.512480000000000018e+03 0.000000000000000000e+00
3.970920000000000073e+03 3.512480000000000018e+03 0.000000000000000000e+00
3.971000000000000000e+03 3.512480000000000018e+03 0.000000000000000000e+00
3.971079999999999927e+03 3.512480000000000018e+03 0.000000000000000000e+00
3.971159999999999854e+03 3.512480000000000018e+03 0.000000000000000000e+00
3.971239999999999782e+03 3.512480000000000018e+03 0.000000000000000000e+00
3.971320000000000164e+03 3.512480000000000018e+03 0.000000000000000000e+00
3.971400000000000091e+03 3.512480000000000018e+03 0.000000000000000000e+00
3.971480000000000018e+03 3.512480000000000018e+03 0.000000000000000000e+00
3.971559999999999945e+03 3.512480000000000018e+03 0.000000000000000000e+00
3.971639999999999873e+03 3.512480000000000018e+03 0.000000000000000000e+00
3.971719999999999800e+03 3.512480000000000018e+03 0.000000000000000000e+00
3.971800000000000182e+03 3.512480000000000018e+03 0.000000000000000000e+00
3.971880000000000109e+03 3.512480000000000018e+03 0.000000000000000000e+00
3.971960000000000036e+03 3.512480000000000018e+03 0.000000000000000000e+00
3.972039999999999964e+03 3.512480000000000018e+03 0.000000000000000000e+00
3.972119999999999891e+03 3.512480000000000018e+03 0.000000000000000000e+00
3.972199999999999818e+03 3.512480000000000018e+03 0.000000000000000000e+00
3.972279999999999745e+03 3.512480000000000018e+03 0.000000000000000000e+00
3.972360000000000127e+03 3.512480000000000018e+03 0.000000000000000000e+00
3.972440000000000055e+03 3.512480000000000018e+03 0.000000000000000000e+00
3.972519999999999982e+03 3.512480000000000018e+03 0.000000000000000000e+00
3.972599999999999909e+03 3.512480000000000018e+03 0.000000000000000000e+00
3.972679999999999836e+03 3.512480000000000018e+03 0.000000000000000000e+00
3.972759999999999764e+03 3.512480000000000018e+03 0.000000000000000000e+00
3.972840000000000146e+03 3.512480000000000018e+03 0.000000000000000000e+00
3.972920000000000073e+03 3.512480000000000018e+03 0.000000000000000000e+00
3.973000000000000000e+03 3.512480000000000018e+03 0.000000000000000000e+00
3.973079999999999927e+03 3.512480000000000018e+03 0.000000000000000000e+00
3.973159999999999854e+03 3.512480000000000018e+03 0.000000000000000000e+00
3.973239999999999782e+03 3.512480000000000018e+03 0.000000000000000000e+00
3.973320000000000164e+03 3.512480000000000018e+03 0.000000000000000000e+00
3.973400000000000091e+03 3.512480000000000018e+03 0.000000000000000000e+00
3.973480000000000018e+03 3.512480000000000018e+03 0.000000000000000000e+00
3.973559999999999945e+03 3.512480000000000018e+03 0.000000000000000000e+00
3.973639999999999873e+03 3.512480000000000018e+03 0.000000000000000000e+00
3.973719999999999800e+03 3.512480000000000018e+03 0.000000000000000000e+00
3.973800000000000182e+03 3.512480000000000018e+03 0.000000000000000000e+00
3.973880000000000109e+03 3.512480000000000018e+03 0.000000000000000000e+00
3.973960000000000036e+03 3.512480000000000018e+03 0.000000000000000000e+00
3.974039999999999964e+03 3.512480000000000018e+03 0.000000000000000000e+00
3.974119999999999891e+03 3.512480000000000018e+03 0.000000000000000000e+00
3.974199999999999818e+03 3.512480000000000018e+03 0.000000000000000000e+00
3.974279999999999745e+03 3.512480000000000018e+03 0.000000000000000000e+00
3.974360000000000127e+03 3.512480000000000018e+03 0.000000000000000000e+00
3.974440000000000055e+03 3.512480000000000018e+03 0.000000000000000000e+00
3.974519999999999982e+03 3.512480000000000018e+03 0.000000000000000000e+00
3.974599999999999909e+03 3.512480000000000018e+03 0.000000000000000000e+00
3.974679999999999836e+03 3.512480000000000018e+03 0.000000000000000000e+00
3.974759999999999764e+03 3.512480000000000018e+03 0.000000000000000000e+00
3.974840000000000146e+03 3.512480000000000018e+03 0.000000000000000000e+00
3.974920000000000073e+03 3.512480000000000018e+03 0.000000000000000000e+00
3.975000000000000000e+03 3.512480000000000018e+03 0.000000000000000000e+00
3.975079999999999927e+03 3.512480000000000018e+03 0.000000000000000000e+00
3.975159999999999854e+03 3.512480000000000018e+03 0.000000000000000000e+00
3.975239999999999782e+03 3.512480000000000018e+03 0.000000000000000000e+00
3.975320000000000164e+03 3.512480000000000018e+03 0.000000000000000000e+00
3.975400000000000091e+03 3.512480000000000018e+03 0.000000000000000000e+00
3.975480000000000018e+03 3.512480000000000018e+03 0.000000000000000000e+00
3.975559999999999945e+03 3.512480000000000018e+03 0.000000000000000000e+00
3.975639999999999873e+03 3.512480000000000018e+03 0.000000000000000000e+00
3.975719999999999800e+03 3.512480000000000018e+03 0.000000000000000000e+00
3.975800000000000182e+03 3.512480000000000018e+03 0.000000000000000000e+00
3.975880000000000109e+03 3.512480000000000018e+03 0.000000000000000000e+00
3.975960000000000036e+03 3.512480000000000018e+03 0.000000000000000000e+00
3.976039999999999964e+03 3.512480000000000018e+03 0.000000000000000000e+00
3.976119999999999891e+03 3.512480000000000018e+03 0.000000000000000000e+00
3.976199999999999818e+03 3.512480000000000018e+03 0.000000000000000000e+00
3.976279999999999745e+03 3.512480000000000018e+03 0.000000000000000000e+00
3.976360000000000127e+03 3.512480000000000018e+03 0.000000000000000000e+00
3.976440000000000055e+03 3.512480000000000018e+03 0.000000000000000000e+00
3.976519999999999982e+03 3.512480000000000018e+03 0.000000000000000000e+00
3.976599999999999909e+03 3.512480000000000018e+03 0.000000000000000000e+00
3.976679999999999836e+03 3.512480000000000018e+03 0.000000000000000000e+00
3.976759999999999764e+03 3.512480000000000018e+03 0.000000000000000000e+00
3.976840000000000146e+03 3.512480000000000018e+03 0.000000000000000000e+00
3.976920000000000073e+03 3.512480000000000018e+03 0.000000000000000000e+00
3.977000000000000000e+03 3.512480000000000018e+03 0.000000000000000000e+00
3.977079999999999927e+03 3.512480000000000018e+03 0.000000000000000000e+00
3.977159999999999854e+03 3.512480000000000018e+03 0.000000000000000000e+00
3.977239999999999782e+03 3.512480000000000018e+03 0.000000000000000000e+00
3.977320000000000164e+03 3.512480000000000018e+03 0.000000000000000000e+00
3.977400000000000091e+03 3.512480000000000018e+03 0.000000000000000000e+00
3.977480000000000018e+03 3.512480000000000018e+03 0.000000000000000000e+00
3.977559999999999945e+03 3.512480000000000018e+03 0.000000000000000000e+00
3.977639999999999873e+03 3.512480000000000018e+03 0.000000000000000000e+00
3.977719999999999800e+03 3.512480000000000018e+03 0.000000000000000000e+00
3.977800000000000182e+03 3.512480000000000018e+03 0.000000000000000000e+00
3.977880000000000109e+03 3.512480000000000018e+03 0.000000000000000000e+00
3.977960000000000036e+03 3.512480000000000018e+03 0.000000000000000000e+00
3.978039999999999964e+03 3.512480000000000018e+03 0.000000000000000000e+00
3.978119999999999891e+03 3.512480000000000018e+03 0.000000000000000000e+00
3.978199999999999818e+03 3.512480000000000018e+03 0.000000000000000000e+00
3.978279999999999745e+03 3.512480000000000018e+03 0.000000000000000000e+00
3.978360000000000127e+03 3.512480000000000018e+03 0.000000000000000000e+00
3.978440000000000055e+03 3.512480000000000018e+03 0.000000000000000000e+00
3.978519999999999982e+03 3.512480000000000018e+03 0.000000000000000000e+00
3.978599999999999909e+03 3.512480000000000018e+03 0.000000000000000000e+00
3.978679999999999836e+03 3.512480000000000018e+03 0.000000000000000000e+00
3.978759999999999764e+03 3.512480000000000018e+03 0.000000000000000000e+00
3.978840000000000146e+03 3.512480000000000018e+03 0.000000000000000000e+00
3.978920000000000073e+03 3.512480000000000018e+03 0.000000000000000000e+00
3.979000000000000000e+03 3.512480000000000018e+03 0.000000000000000000e+00
3.979079999999999927e+03 3.512480000000000018e+03 0.000000000000000000e+00
3.979159999999999854e+03 3.512480000000000018e+03 0.000000000000000000e+00
3.979239999999999782e+03 3.512480000000000018e+03 0.000000000000000000e+00
3.979320000000000164e+03 3.512480000000000018e+03 0.000000000000000000e+00
3.979400000000000091e+03 3.512480000000000018e+03 0.000000000000000000e+00
3.979480000000000018e+03 3.512480000000000018e+03 0.000000000000000000e+00
3.979559999999999945e+03 3.512480000000000018e+03 0.000000000000000000e+00
3.979639999999999873e+03 3.512480000000000018e+03 0.000000000000000000e+00
3.979719999999999800e+03 3.512480000000000018e+03 0.000000000000000000e+00
3.979800000000000182e+03 3.512480000000000018e+03 0.000000000000000000e+00
3.979880000000000109e+03 3.512480000000000018e+03 0.000000000000000000e+00
3.979960000000000036e+03 3.512480000000000018e+03 0.000000000000000000e+00
3.980039999999999964e+03 3.512480000000000018e+03 0.000000000000000000e+00
3.980119999999999891e+03 3.512480000000000018e+03 0.000000000000000000e+00
3.980199999999999818e+03 3.512480000000000018e+03 0.000000000000000000e+00
3.980279999999999745e+03 3.512480000000000018e+03 0.000000000000000000e+00
3.980360000000000127e+03 3.512480000000000018e+03 0.000000000000000000e+00
3.980440000000000055e+03 3.512480000000000018e+03 0.000000000000000000e+00
3.980519999999999982e+03 3.512480000000000018e+03 0.000000000000000000e+00
3.980599999999999909e+03 3.512480000000000018e+03 0.000000000000000000e+00
3.980679999999999836e+03 3.512480000000000018e+03 0.000000000000000000e+00
3.980759999999999764e+03 3.512480000000000018e+03 0.000000000000000000e+00
3.980840000000000146e+03 3.512480000000000018e+03 0.000000000000000000e+00
3.980920000000000073e+03 3.512480000000000018e+03 0.000000000000000000e+00
3.981000000000000000e+03 3.512480000000000018e+03 0.000000000000000000e+00
3.981079999999999927e+03 3.512480000000000018e+03 0.000000000000000000e+00
3.981159999999999854e+03 3.512480000000000018e+03 0.000000000000000000e+00
3.981239999999999782e+03 3.512480000000000018e+03 0.000000000000000000e+00
3.981320000000000164e+03 3.512480000000000018e+03 0.000000000000000000e+00
3.981400000000000091e+03 3.512480000000000018e+03 0.000000000000000000e+00
3.981480000000000018e+03 3.512480000000000018e+03 0.000000000000000000e+00
3.981559999999999945e+03 3.512480000000000018e+03 0.000000000000000000e+00
3.981639999999999873e+03 3.512480000000000018e+03 0.000000000000000000e+00
3.981719999999999800e+03 3.512480000000000018e+03 0.000000000000000000e+00
3.981800000000000182e+03 3.512480000000000018e+03 0.000000000000000000e+00
3.961800000000000182e+03 3.512539999999999964e+03 4.576143296495193379e-05
3.961880000000000109e+03 3.512539999999999964e+03 4.590459851175750862e-05
3.961960000000000036e+03 3.512539999999999964e+03 4.604690247165566674e-05
3.962039999999999964e+03 3.512539999999999964e+03 4.620443195038799467e-05
3.962119999999999891e+03 3.512539999999999964e+03 4.638104443603491820e-05
3.962199999999999818e+03 3.512539999999999964e+03 4.657948768242993037e-05
3.962279999999999745e+03 3.512539999999999964e+03 4.679524504373518275e-05
3.962360000000000127e+03 3.512539999999999964e+03 4.702831050172992966e-05
3.962440000000000055e+03 3.512539999999999964e+03 4.727784431216176521e-05
3.962519999999999982e+03 3.512539999999999964e+03 4.754232514099905821e-05
3.962599999999999909e+03 3.512539999999999964e+03 0.000000000000000000e+00
3.962679999999999836e+03 3.512539999999999964e+03 0.000000000000000000e+00
3.962759999999999764e+03 3.512539999999999964e+03 0.000000000000000000e+00
3.962840000000000146e+03 3.512539999999999964e+03 0.000000000000000000e+00
3.962920000000000073e+03 3.512539999999999964e+03 0.000000000000000000e+00
3.963000000000000000e+03 3.512539999999999964e+03 0.000000000000000000e+00
3.963079999999999927e+03 3.512539999999999964e+03 0.000000000000000000e+00
3.963159999999999854e+03 3.512539999999999964e+03 0.000000000000000000e+00
3.963239999999999782e+03 3.512539999999999964e+03 0.000000000000000000e+00
3.963320000000000164e+03 3.512539999999999964e+03 0.000000000000000000e+00
3.963400000000000091e+03 3.512539999999999964e+03 0.000000000000000000e+00
3.963480000000000018e+03 3.512539999999999964e+03 0.000000000000000000e+00
3.963559999999999945e+03 3.512539999999999964e+03 0.000000000000000000e+00
3.963639999999999873e+03 3.512539999999999964e+03 0.000000000000000000e+00
3.963719999999999800e+03 3.512539999999999964e+03 0.000000000000000000e+00
3.963800000000000182e+03 3.512539999999999964e+03 0.000000000000000000e+00
3.963880000000000109e+03 3.512539999999999964e+03 0.000000000000000000e+00
3.963960000000000036e+03 3.512539999999999964e+03 0.000000000000000000e+00
3.964039999999999964e+03 3.512539999999999964e+03 0.000000000000000000e+00
3.964119999999999891e+03 3.512539999999999964e+03 0.000000000000000000e+00
3.964199999999999818e+03 3.512539999999999964e+03 0.000000000000000000e+00
3.964279999999999745e+03 3.512539999999999964e+03 0.000000000000000000e+00
3.964360000000000127e+03 3.512539999999999964e+03 0.000000000000000000e+00
3.964440000000000055e+03 3.512539999999999964e+03 0.000000000000000000e+00
3.964519999999999982e+03 3.512539999999999964e+03 0.000000000000000000e+00
3.964599999999999909e+03 3.512539999999999964e+03 0.000000000000000000e+00
3.964679999999999836e+03 3.512539999999999964e+03 0.000000000000000000e+00
3.964759999999999764e+03 3.512539999999999964e+03 0.000000000000000000e+00
3.964840000000000146e+03 3.512539999999999964e+03 0.000000000000000000e+00
3.964920000000000073e+03 3.512539999999999964e+03 0.000000000000000000e+00
3.965000000000000000e+03 3.512539999999999964e+03 0.000000000000000000e+00
3.965079999999999927e+03 3.512539999999999964e+03 0.000000000000000000e+00
3.965159999999999854e+03 3.512539999999999964e+03 0.000000000000000000e+00
3.965239999999999782e+03 3.512539999999999964e+03 0.000000000000000000e+00
3.965320000000000164e+03 3.512539999999999964e+03 0.000000000000000000e+00
3.965400000000000091e+03 3.512539999999999964e+03 0.000000000000000000e+00
3.965480000000000018e+03 3.512539999999999964e+03 0.000000000000000000e+00
3.965559999999999945e+03 3.512539999999999964e+03 0.000000000000000000e+00
3.965639999999999873e+03 3.512539999999999964e+03 0.000000000000000000e+00
3.965719999999999800e+03 3.512539999999999964e+03 0.000000000000000000e+00
3.965800000000000182e+03 3.512539999999999964e+03 0.000000000000000000e+00
3.965880000000000109e+03 3.512539999999999964e+03 0.000000000000000000e+00
3.965960000000000036e+03 3.512539999999999964e+03 0.000000000000000000e+00
3.966039999999999964e+03 3.512539999999999964e+03 0.000000000000000000e+00
3.966119999999999891e+03 3.512539999999999964e+03 0.000000000000000000e+00
3.966199999999999818e+03 3.512539999999999964e+03 0.000000000000000000e+00
3.966279999999999745e+03 3.512539999999999964e+03 0.000000000000000000e+00
3.966360000000000127e+03 3.512539999999999964e+03 0.000000000000000000e+00
3.966440000000000055e+03 3.512539999999999964e+03 0.000000000000000000e+00
3.966519999999999982e+03 3.512539999999999964e+03 0.000000000000000000e+00
3.966599999999999909e+03 3.512539999999999964e+03 0.000000000000000000e+00
3.966679999999999836e+03 3.512539999999999964e+03 0.000000000000000000e+00
3.966759999999999764e+03 3.512539999999999964e+03 0.000000000000000000e+00
3.966840000000000146e+03 3.512539999999999964e+03 0.000000000000000000e+00
3.966920000000000073e+03 3.512539999999999964e+03 0.000000000000000000e+00
3.967000000000000000e+03 3.512539999999999964e+03 0.000000000000000000e+00
3.967079999999999927e+03 3.512539999999999964e+03 0.000000000000000000e+00
3.967159999999999854e+03 3.512539999999999964e+03 0.000000000000000000e+00
3.967239999999999782e+03 3.512539999999999964e+03 0.000000000000000000e+00
3.967320000000000164e+03 3.512539999999999964e+03 0.000000000000000000e+00
3.967400000000000091e+03 3.512539999999999964e+03 0.000000000000000000e+00
3.967480000000000018e+03 3.512539999999999964e+03 0.000000000000000000e+00
3.967559999999999945e+03 3.512539999999999964e+03 0.000000000000000000e+00
3.967639999999999873e+03 3.512539999999999964e+03 0.000000000000000000e+00
3.967719999999999800e+03 3.512539999999999964e+03 0.000000000000000000e+00
3.967800000000000182e+03 3.512539999999999964e+03 0.000000000000000000e+00
3.967880000000000109e+03 3.512539999999999964e+03 0.000000000000000000e+00
3.967960000000000036e+03 3.512539999999999964e+03 0.000000000000000000e+00
3.968039999999999964e+03 3.512539999999999964e+03 0.000000000000000000e+00
3.968119999999999891e+03 3.512539999999999964e+03 0.000000000000000000e+00
3.968199999999999818e+03 3.512539999999999964e+03 0.000000000000000000e+00
3.968279999999999745e+03 3.512539999999999964e+03 0.000000000000000000e+00
3.968360000000000127e+03 3.512539999999999964e+03 0.000000000000000000e+00
3.968440000000000055e+03 3.512539999999999964e+03 0.000000000000000000e+00
3.968519999999999982e+03 3.512539999999999964e+03 0.000000000000000000e+00
3.968599999999999909e+03 3.512539999999999964e+03 0.000000000000000000e+00
3.968679999999999836e+03 3.512539999999999964e+03 0.000000000000000000e+00
3.968759999999999764e+03 3.512539999999999964e+03 0.000000000000000000e+00
3.968840000000000146e+03 3.512539999999999964e+03 0.000000000000000000e+00
3.968920000000000073e+03 3.512539999999999964e+03 0.000000000000000000e+00
3.969000000000000000e+03 3.512539999999999964e+03 0.000000000000000000e+00
3.969079999999999927e+03 3.512539999999999964e+03 0.000000000000000000e+00
3.969159999999999854e+03 3.512539999999999964e+03 0.000000000000000000e+00
3.969239999999999782e+03 3.512539999999999964e+03 0.000000000000000000e+00
3.969320000000000164e+03 3.512539999999999964e+03 0.000000000000000000e+00
3.969400000000000091e+03 3.512539999999999964e+03 0.000000000000000000e+00
3.969480000000000018e+03 3.512539999999999964e+03 0.000000000000000000e+00
3.969559999999999945e+03 3.512539999999999964e+03 0.000000000000000000e+00
3.969639999999999873e+03 3.512539999999999964e+03 0.000000000000000000e+00
3.969719999999999800e+03 3.512539999999999964e+03 0.000000000000000000e+00
3.969800000000000182e+03 3.512539999999999964e+03 0.000000000000000000e+00
3.969880000000000109e+03 3.512539999999999964e+03 0.000000000000000000e+00
3.969960000000000036e+03 3.512539999999999964e+03 0.000000000000000000e+00
3.970039999999999964e+03 3.512539999999999964e+03 0.000000000000000000e+00
3.970119999999999891e+03 3.512539999999999964e+03 0.000000000000000000e+00
3.970199999999999818e+03 3.512539999999999964e+03 0.000000000000000000e+00
3.970279999999999745e+03 3.512539999999999964e+03 0.000000000000000000e+00
3.970360000000000127e+03 3.512539999999999964e+03 0.000000000000000000e+00
3.970440000000000055e+03 3.512539999999999964e+03 0.000000000000000000e+00
3.970519999999999982e+03 3.512539999999999964e+03 0.000000000000000000e+00
3.970599999999999909e+03 3.512539999999999964e+03 0.000000000000000000e+00
3.970679999999999836e+03 3.512539999999999964e+03 0.000000000000000000e+00
3.970759999999999764e+03 3.512539999999999964e+03 0.000000000000000000e+00
3.970840000000000146e+03 3.512539999999999964e+03 0.000000000000000000e+00
3.970920000000000073e+03 3.512539999999999964e+03 0.000000000000000000e+00
3.971000000000000000e+03 3.512539999999999964e+03 0.000000000000000000e+00
3.971079999999999927e+03 3.512539999999999964e+03 0.000000000000000000e+00
3.971159999999999854e+03 3.512539999999999964e+03 0.000000000000000000e+00
3.971239999999999782e+03 3.512539999999999964e+03 0.000000000000000000e+00
3.971320000000000164e+03 3.512539999999999964e+03 0.000000000000000000e+00
3.971400000000000091e+03 3.512539999999999964e+03 0.000000000000000000e+00
3.971480000000000018e+03 3.512539999999999964e+03 0.000000000000000000e+00
3.971559999999999945e+03 3.512539999999999964e+03 0.000000000000000000e+00
3.971639999999999873e+03 3.512539999999999964e+03 0.000000000000000000e+00
3.971719999999999800e+03 3.512539999999999964e+03 0.000000000000000000e+00
3.971800000000000182e+03 3.512539999999999964e+03 0.000000000000000000e+00
3.971880000000000109e+03 3.512539999999999964e+03 0.000000000000000000e+00
3.971960000000000036e+03 3.512539999999999964e+03 0.000000000000000000e+00
3.972039999999999964e+03 3.512539999999999964e+03 0.000000000000000000e+00
3.972119999999999891e+03 3.512539999999999964e+03 0.000000000000000000e+00
3.972199999999999818e+03 3.512539999999999964e+03 0.000000000000000000e+00
3.972279999999999745e+03 3.512539999999999964e+03 0.000000000000000000e+00
3.972360000000000127e+03 3.512539999999999964e+03 0.000000000000000000e+00
3.972440000000000055e+03 3.512539999999999964e+03 0.000000000000000000e+00
3.972519999999999982e+03 3.512539999999999964e+03 0.000000000000000000e+00
3.972599999999999909e+03 3.512539999999999964e+03 0.000000000000000000e+00
3.972679999999999836e+03 3.512539999999999964e+03 0.000000000000000000e+00
3.972759999999999764e+03 3.512539999999999964e+03 0.000000000000000000e+00
3.972840000000000146e+03 3.512539999999999964e+03 0.000000000000000000e+00
3.972920000000000073e+03 3.512539999999999964e+03 0.000000000000000000e+00
3.973000000000000000e+03 3.512539999999999964e+03 0.000000000000000000e+00
3.973079999999999927e+03 3.512539999999999964e+03 0.000000000000000000e+00
3.973159999999999854e+03 3.512539999999999964e+03 0.000000000000000000e+00
3.973239999999999782e+03 3.512539999999999964e+03 0.000000000000000000e+00
3.973320000000000164e+03 3.512539999999999964e+03 0.000000000000000000e+00
3.973400000000000091e+03 3.512539999999999964e+03 0.000000000000000000e+00
3.973480000000000018e+03 3.512539999999999964e+03 0.000000000000000000e+00
3.973559999999999945e+03 3.512539999999999964e+03 0.000000000000000000e+00
3.973639999999999873e+03 3.512539999999999964e+03 0.000000000000000000e+00
3.973719999999999800e+03 3.512539999999999964e+03 0.000000000000000000e+00
3.973800000000000182e+03 3.512539999999999964e+03 0.000000000000000000e+00
3.973880000000000109e+03 3.512539999999999964e+03 0.000000000000000000e+00
3.973960000000000036e+03 3.512539999999999964e+03 0.000000000000000000e+00
3.974039999999999964e+03 3.512539999999999964e+03 0.000000000000000000e+00
3.974119999999999891e+03 3.512539999999999964e+03 0.000000000000000000e+00
3.974199999999999818e+03 3.512539999999999964e+03 0.000000000000000000e+00
3.974279999999999745e+03 3.512539999999999964e+03 0.000000000000000000e+00
3.974360000000000127e+03 3.512539999999999964e+03 0.000000000000000000e+00
3.974440000000000055e+03 3.512539999999999964e+03 0.000000000000000000e+00
3.974519999999999982e+03 3.512539999999999964e+03 0.000000000000000000e+00
3.974599999999999909e+03 3.512539999999999964e+03 0.000000000000000000e+00
3.974679999999999836e+03 3.512539999999999964e+03 0.000000000000000000e+00
3.974759999999999764e+03 3.512539999999999964e+03 0.000000000000000000e+00
3.974840000000000146e+03 3.512539999999999964e+03 0.000000000000000000e+00
3.974920000000000073e+03 3.512539999999999964e+03 0.000000000000000000e+00
3.975000000000000000e+03 3.512539999999999964e+03 0.000000000000000000e+00
3.975079999999999927e+03 3.512539999999999964e+03 0.000000000000000000e+00
3.975159999999999854e+03 3.512539999999999964e+03 0.000000000000000000e+00
3.975239999999999782e+03 3.512539999999999964e+03 0.000000000000000000e+00
3.975320000000000164e+03 3.512539999999999964e+03 0.000000000000000000e+00
3.975400000000000091e+03 3.512539999999999964e+03 0.000000000000000000e+00
3.975480000000000018e+03 3.512539999999999964e+03 0.000000000000000000e+00
3.975559999999999945e+03 3.512539999999999964e+03 0.000000000000000000e+00
3.975639999999999873e+03 3.512539999999999964e+03 0.000000000000000000e+00
3.975719999999999800e+03 3.512539999999999964e+03 0.000000000000000000e+00
3.975800000000000182e+03 3.512539999999999964e+03 0.000000000000000000e+00
3.975880000000000109e+03 3.512539999999999964e+03 0.000000000000000000e+00
3.975960000000000036e+03 3.512539999999999964e+03 0.000000000000000000e+00
3.976039999999999964e+03 3.512539999999999964e+03 0.000000000000000000e+00
3.976119999999999891e+03 3.512539999999999964e+03 0.000000000000000000e+00
3.976199999999999818e+03 3.512539999999999964e+03 0.000000000000000000e+00
3.976279999999999745e+03 3.512539999999999964e+03 0.000000000000000000e+00
3.976360000000000127e+03 3.512539999999999964e+03 0.000000000000000000e+00
3.976440000000000055e+03 3.512539999999999964e+03 0.000000000000000000e+00
3.976519999999999982e+03 3.512539999999999964e+03 0.000000000000000000e+00
3.976599999999999909e+03 3.512539999999999964e+03 0.000000000000000000e+00
3.976679999999999836e+03 3.512539999999999964e+03 0.000000000000000000e+00
3.976759999999999764e+03 3.512539999999999964e+03 0.000000000000000000e+00
3.976840000000000146e+03 3.512539999999999964e+03 0.000000000000000000e+00
3.976920000000000073e+03 3.512539999999999964e+03 0.000000000000000000e+00
3.977000000000000000e+03 3.512539999999999964e+03 0.000000000000000000e+00
3.977079999999999927e+03 3.512539999999999964e+03 0.000000000000000000e+00
3.977159999999999854e+03 3.512539999999999964e+03 0.000000000000000000e+00
3.977239999999999782e+03 3.512539999999999964e+03 0.000000000000000000e+00
3.977320000000000164e+03 3.512539999999999964e+03 0.000000000000000000e+00
3.977400000000000091e+03 3.512539999999999964e+03 0.000000000000000000e+00
3.977480000000000018e+03 3.512539999999999964e+03 0.000000000000000000e+00
3.977559999999999945e+03 3.512539999999999964e+03 0.000000000000000000e+00
3.977639999999999873e+03 3.512539999999999964e+03 0.000000000000000000e+00
3.977719999999999800e+03 3.512539999999999964e+03 0.000000000000000000e+00
3.977800000000000182e+03 3.512539999999999964e+03 0.000000000000000000e+00
3.977880000000000109e+03 3.512539999999999964e+03 0.000000000000000000e+00
3.977960000000000036e+03 3.512539999999999964e+03 0.000000000000000000e+00
3.978039999999999964e+03 3.512539999999999964e+03 0.000000000000000000e+00
3.978119999999999891e+03 3.512539999999999964e+03 0.000000000000000000e+00
3.978199999999999818e+03 3.512539999999999964e+03 0.000000000000000000e+00
3.978279999999999745e+03 3.512539999999999964e+03 0.000000000000000000e+00
3.978360000000000127e+03 3.512539999999999964e+03 0.000000000000000000e+00
3.978440000000000055e+03 3.512539999999999964e+03 0.000000000000000000e+00
3.978519999999999982e+03 3.512539999999999964e+03 0.000000000000000000e+00
3.978599999999999909e+03 3.512539999999999964e+03 0.000000000000000000e+00
3.978679999999999836e+03 3.512539999999999964e+03 0.000000000000000000e+00
3.978759999999999764e+03 3.512539999999999964e+03 0.000000000000000000e+00
3.978840000000000146e+03 3.512539999999999964e+03 0.000000000000000000e+00
3.978920000000000073e+03 3.512539999999999964e+03 0.000000000000000000e+00
3.979000000000000000e+03 3.512539999999999964e+03 0.000000000000000000e+00
3.979079999999999927e+03 3.512539999999999964e+03 0.000000000000000000e+00
3.979159999999999854e+03 3.512539999999999964e+03 0.000000000000000000e+00
3.979239999999999782e+03 3.512539999999999964e+03 0.000000000000000000e+00
3.979320000000000164e+03 3.512539999999999964e+03 0.000000000000000000e+00
3.979400000000000091e+03 3.512539999999999964e+03 0.000000000000000000e+00
3.979480000000000018e+03 3.512539999999999964e+03 0.000000000000000000e+00
3.979559999999999945e+03 3.512539999999999964e+03 0.000000000000000000e+00
3.979639999999999873e+03 3.512539999999999964e+03 0.000000000000000000e+00
3.979719999999999800e+03 3.512539999999999964e+03 0.000000000000000000e+00
3.979800000000000182e+03 3.512539999999999964e+03 0.000000000000000000e+00
3.979880000000000109e+03 3.512539999999999964e+03 0.000000000000000000e+00
3.979960000000000036e+03 3.512539999999999964e+03 0.000000000000000000e+00
3.980039999999999964e+03 3.512539999999999964e+03 0.000000000000000000e+00
3.980119999999999891e+03 3.512539999999999964e+03 0.000000000000000000e+00
3.980199999999999818e+03 3.512539999999999964e+03 0.000000000000000000e+00
3.980279999999999745e+03 3.512539999999999964e+03 0.000000000000000000e+00
3.980360000000000127e+03 3.512539999999999964e+03 0.000000000000000000e+00
3.980440000000000055e+03 3.512539999999999964e+03 0.000000000000000000e+00
3.980519999999999982e+03 3.512539999999999964e+03 0.000000000000000000e+00
3.980599999999999909e+03 3.512539999999999964e+03 0.000000000000000000e+00
3.980679999999999836e+03 3.512539999999999964e+03 0.000000000000000000e+00
3.980759999999999764e+03 3.512539999999999964e+03 0.000000000000000000e+00
3.980840000000000146e+03 3.512539999999999964e+03 0.000000000000000000e+00
3.980920000000000073e+03 3.512539999999999964e+03 0.000000000000000000e+00
3.981000000000000000e+03 3.512539999999999964e+03 0.000000000000000000e+00
3.981079999999999927e+03 3.512539999999999964e+03 0.000000000000000000e+00
3.981159999999999854e+03 3.512539999999999964e+03 0.000000000000000000e+00
3.981239999999999782e+03 3.512539999999999964e+03 0.000000000000000000e+00
3.981320000000000164e+03 3.512539999999999964e+03 0.000000000000000000e+00
3.981400000000000091e+03 3.512539999999999964e+03 0.000000000000000000e+00
3.981480000000000018e+03 3.512539999999999964e+03 0.000000000000000000e+00
3.981559999999999945e+03 3.512539999999999964e+03 0.000000000000000000e+00
3.981639999999999873e+03 3.512539999999999964e+03 0.000000000000000000e+00
3.981719999999999800e+03 3.512539999999999964e+03 0.000000000000000000e+00
3.981800000000000182e+03 3.512539999999999964e+03 0.000000000000000000e+00
3.961800000000000182e+03 3.512599999999999909e+03 4.623183793237800967e-05
3.961880000000000109e+03 3.512599999999999909e+03 4.639007372372448040e-05
3.961960000000000036e+03 3.512599999999999909e+03 4.653845612066096279e-05
3.962039999999999964e+03 3.512599999999999909e+03 4.669114181225032844e-05
3.962119999999999891e+03 3.512599999999999909e+03 4.686100323943862873e-05
3.962199999999999818e+03 3.512599999999999909e+03 4.705237759171147468e-05
3.962279999999999745e+03 3.512599999999999909e+03 4.726263129283265460e-05
3.962360000000000127e+03 3.512599999999999909e+03 4.749284708953300436e-05
3.962440000000000055e+03 3.512599999999999909e+03 4.773926377547447656e-05
3.962519999999999982e+03 3.512599999999999909e+03 4.800238653232220750e-05
3.962599999999999909e+03 3.512599999999999909e+03 0.000000000000000000e+00
3.962679999999999836e+03 3.512599999999999909e+03 0.000000000000000000e+00
3.962759999999999764e+03 3.512599999999999909e+03 0.000000000000000000e+00
3.962840000000000146e+03 3.512599999999999909e+03 0.000000000000000000e+00
3.962920000000000073e+03 3.512599999999999909e+03 0.000000000000000000e+00
3.963000000000000000e+03 3.512599999999999909e+03 0.000000000000000000e+00
3.963079999999999927e+03 3.512599999999999909e+03 0.000000000000000000e+00
3.963159999999999854e+03 3.512599999999999909e+03 0.000000000000000000e+00
3.963239999999999782e+03 3.512599999999999909e+03 0.000000000000000000e+00
3.963320000000000164e+03 3.512599999999999909e+03 0.000000000000000000e+00
3.963400000000000091e+03 3.512599999999999909e+03 0.000000000000000000e+00
3.963480000000000018e+03 3.512599999999999909e+03 0.000000000000000000e+00
3.963559999999999945e+03 3.512599999999999909e+03 0.000000000000000000e+00
3.963639999999999873e+03 3.512599999999999909e+03 0.000000000000000000e+00
3.963719999999999800e+03 3.512599999999999909e+03 0.000000000000000000e+00
3.963800000000000182e+03 3.512599999999999909e+03 0.000000000000000000e+00
3.963880000000000109e+03 3.512599999999999909e+03 0.000000000000000000e+00
3.963960000000000036e+03 3.512599999999999909e+03 0.000000000000000000e+00
3.964039999999999964e+03 3.512599999999999909e+03 0.000000000000000000e+00
3.964119999999999891e+03 3.512599999999999909e+03 0.000000000000000000e+00
3.964199999999999818e+03 3.512599999999999909e+03 0.000000000000000000e+00
3.964279999999999745e+03 3.512599999999999909e+03 0.000000000000000000e+00
3.964360000000000127e+03 3.512599999999999909e+03 0.000000000000000000e+00
3.964440000000000055e+03 3.512599999999999909e+03 0.000000000000000000e+00
3.964519999999999982e+03 3.512599999999999909e+03 0.000000000000000000e+00
3.964599999999999909e+03 3.512599999999999909e+03 0.000000000000000000e+00
3.964679999999999836e+03 3.512599999999999909e+03 0.000000000000000000e+00
3.964759999999999764e+03 3.512599999999999909e+03 0.000000000000000000e+00
3.964840000000000146e+03 3.512599999999999909e+03 0.000000000000000000e+00
3.964920000000000073e+03 3.512599999999999909e+03 0.000000000000000000e+00
3.965000000000000000e+03 3.512599999999999909e+03 0.000000000000000000e+00
3.965079999999999927e+03 3.512599999999999909e+03 0.000000000000000000e+00
3.965159999999999854e+03 3.512599999999999909e+03 0.000000000000000000e+00
3.965239999999999782e+03 3.512599999999999909e+03 0.000000000000000000e+00
3.965320000000000164e+03 3.512599999999999909e+03 0.000000000000000000e+00
3.965400000000000091e+03 3.512599999999999909e+03 0.000000000000000000e+00
3.965480000000000018e+03 3.512599999999999909e+03 0.000000000000000000e+00
3.965559999999999945e+03 3.512599999999999909e+03 0.000000000000000000e+00
3.965639999999999873e+03 3.512599999999999909e+03 0.000000000000000000e+00
3.965719999999999800e+03 3.512599999999999909e+03 0.000000000000000000e+00
3.965800000000000182e+03 3.512599999999999909e+03 0.000000000000000000e+00
3.965880000000000109e+03 3.512599999999999909e+03 0.000000000000000000e+00
3.965960000000000036e+03 3.512599999999999909e+03 0.000000000000000000e+00
3.966039999999999964e+03 3.512599999999999909e+03 0.000000000000000000e+00
3.966119999999999891e+03 3.512599999999999909e+03 0.000000000000000000e+00
3.966199999999999818e+03 3.512599999999999909e+03 0.000000000000000000e+00
3.966279999999999745e+03 3.512599999999999909e+03 0.000000000000000000e+00
3.966360000000000127e+03 3.512599999999999909e+03 0.000000000000000000e+00
3.966440000000000055e+03 3.512599999999999909e+03 0.000000000000000000e+00
3.966519999999999982e+03 3.512599999999999909e+03 0.000000000000000000e+00
3.966599999999999909e+03 3.512599999999999909e+03 0.000000000000000000e+00
3.966679999999999836e+03 3.512599999999999909e+03 0.000000000000000000e+00
3.966759999999999764e+03 3.512599999999999909e+03 0.000000000000000000e+00
3.966840000000000146e+03 3.512599999999999909e+03 0.000000000000000000e+00
3.966920000000000073e+03 3.512599999999999909e+03 0.000000000000000000e+00
3.967000000000000000e+03 3.512599999999999909e+03 0.000000000000000000e+00
3.967079999999999927e+03 3.512599999999999909e+03 0.000000000000000000e+00
3.967159999999999854e+03 3.512599999999999909e+03 0.000000000000000000e+00
3.967239999999999782e+03 3.512599999999999909e+03 0.000000000000000000e+00
3.967320000000000164e+03 3.512599999999999909e+03 0.000000000000000000e+00
3.967400000000000091e+03 3.512599999999999909e+03 0.000000000000000000e+00
3.967480000000000018e+03 3.512599999999999909e+03 0.000000000000000000e+00
3.967559999999999945e+03 3.512599999999999909e+03 0.000000000000000000e+00
3.967639999999999873e+03 3.512599999999999909e+03 0.000000000000000000e+00
3.967719999999999800e+03 3.512599999999999909e+03 0.000000000000000000e+00
3.967800000000000182e+03 3.512599999999999909e+03 0.000000000000000000e+00
3.967880000000000109e+03 3.512599999999999909e+03 0.000000000000000000e+00
3.967960000000000036e+03 3.512599999999999909e+03 0.000000000000000000e+00
3.968039999999999964e+03 3.512599999999999909e+03 0.000000000000000000e+00
3.968119999999999891e+03 3.512599999999999909e+03 0.000000000000000000e+00
3.968199999999999818e+03 3.512599999999999909e+03 0.000000000000000000e+00
3.968279999999999745e+03 3.512599999999999909e+03 0.000000000000000000e+00
3.968360000000000127e+03 3.512599999999999909e+03 0.000000000000000000e+00
3.968440000000000055e+03 3.512599999999999909e+03 0.000000000000000000e+00
3.968519999999999982e+03 3.512599999999999909e+03 0.000000000000000000e+00
3.968599999999999909e+03 3.512599999999999909e+03 0.000000000000000000e+00
3.968679999999999836e+03 3.512599999999999909e+03 0.000000000000000000e+00
3.968759999999999764e+03 3.512599999999999909e+03 0.000000000000000000e+00
3.968840000000000146e+03 3.512599999999999909e+03 0.000000000000000000e+00
3.968920000000000073e+03 3.512599999999999909e+03 0.000000000000000000e+00
3.969000000000000000e+03 3.512599999999999909e+03 0.000000000000000000e+00
3.969079999999999927e+03 3.512599999999999909e+03 0.000000000000000000e+00
3.969159999999999854e+03 3.512599999999999909e+03 0.000000000000000000e+00
3.969239999999999782e+03 3.512599999999999909e+03 0.000000000000000000e+00
3.969320000000000164e+03 3.512599999999999909e+03 0.000000000000000000e+00
3.969400000000000091e+03 3.512599999999999909e+03 0.000000000000000000e+00
3.969480000000000018e+03 3.512599999999999909e+03 0.000000000000000000e+00
3.969559999999999945e+03 3.512599999999999909e+03 0.000000000000000000e+00
3.969639999999999873e+03 3.512599999999999909e+03 0.000000000000000000e+00
3.969719999999999800e+03 3.512599999999999909e+03 0.000000000000000000e+00
3.969800000000000182e+03 3.512599999999999909e+03 0.000000000000000000e+00
3.969880000000000109e+03 3.512599999999999909e+03 0.000000000000000000e+00
3.969960000000000036e+03 3.512599999999999909e+03 0.000000000000000000e+00
3.970039999999999964e+03 3.512599999999999909e+03 0.000000000000000000e+00
3.970119999999999891e+03 3.512599999999999909e+03 0.000000000000000000e+00
3.970199999999999818e+03 3.512599999999999909e+03 0.000000000000000000e+00
3.970279999999999745e+03 3.512599999999999909e+03 0.000000000000000000e+00
3.970360000000000127e+03 3.512599999999999909e+03 0.000000000000000000e+00
3.970440000000000055e+03 3.512599999999999909e+03 0.000000000000000000e+00
3.970519999999999982e+03 3.512599999999999909e+03 0.000000000000000000e+00
3.970599999999999909e+03 3.512599999999999909e+03 0.000000000000000000e+00
3.970679999999999836e+03 3.512599999999999909e+03 0.000000000000000000e+00
3.970759999999999764e+03 3.512599999999999909e+03 0.000000000000000000e+00
3.970840000000000146e+03 3.512599999999999909e+03 0.000000000000000000e+00
3.970920000000000073e+03 3.512599999999999909e+03 0.000000000000000000e+00
3.971000000000000000e+03 3.512599999999999909e+03 0.000000000000000000e+00
3.971079999999999927e+03 3.512599999999999909e+03 0.000000000000000000e+00
3.971159999999999854e+03 3.512599999999999909e+03 0.000000000000000000e+00
3.971239999999999782e+03 3.512599999999999909e+03 0.000000000000000000e+00
3.971320000000000164e+03 3.512599999999999909e+03 0.000000000000000000e+00
3.971400000000000091e+03 3.512599999999999909e+03 0.000000000000000000e+00
3.971480000000000018e+03 3.512599999999999909e+03 0.000000000000000000e+00
3.971559999999999945e+03 3.512599999999999909e+03 0.000000000000000000e+00
3.971639999999999873e+03 3.512599999999999909e+03 0.000000000000000000e+00
3.971719999999999800e+03 3.512599999999999909e+03 0.000000000000000000e+00
3.971800000000000182e+03 3.512599999999999909e+03 0.000000000000000000e+00
3.971880000000000109e+03 3.512599999999999909e+03 0.000000000000000000e+00
3.971960000000000036e+03 3.512599999999999909e+03 0.000000000000000000e+00
3.972039999999999964e+03 3.512599999999999909e+03 0.000000000000000000e+00
3.972119999999999891e+03 3.512599999999999909e+03 0.000000000000000000e+00
3.972199999999999818e+03 3.512599999999999909e+03 0.000000000000000000e+00
3.972279999999999745e+03 3.512599999999999909e+03 0.000000000000000000e+00
3.972360000000000127e+03 3.512599999999999909e+03 0.000000000000000000e+00
3.972440000000000055e+03 3.512599999999999909e+03 0.000000000000000000e+00
3.972519999999999982e+03 3.512599999999999909e+03 0.000000000000000000e+00
3.972599999999999909e+03 3.512599999999999909e+03 0.000000000000000000e+00
3.972679999999999836e+03 3.512599999999999909e+03 0.000000000000000000e+00
3.972759999999999764e+03 3.512599999999999909e+03 0.000000000000000000e+00
3.972840000000000146e+03 3.512599999999999909e+03 0.000000000000000000e+00
3.972920000000000073e+03 3.512599999999999909e+03 0.000000000000000000e+00
3.973000000000000000e+03 3.512599999999999909e+03 0.000000000000000000e+00
3.973079999999999927e+03 3.512599999999999909e+03 0.000000000000000000e+00
3.973159999999999854e+03 3.512599999999999909e+03 0.000000000000000000e+00
3.973239999999999782e+03 3.512599999999999909e+03 0.000000000000000000e+00
3.973320000000000164e+03 3.512599999999999909e+03 0.000000000000000000e+00
3.973400000000000091e+03 3.512599999999999909e+03 0.000000000000000000e+00
3.973480000000000018e+03 3.512599999999999909e+03 0.000000000000000000e+00
3.973559999999999945e+03 3.512599999999999909e+03 0.000000000000000000e+00
3.973639999999999873e+03 3.512599999999999909e+03 0.000000000000000000e+00
3.973719999999999800e+03 3.512599999999999909e+03 0.000000000000000000e+00
3.973800000000000182e+03 3.512599999999999909e+03 0.000000000000000000e+00
3.973880000000000109e+03 3.512599999999999909e+03 0.000000000000000000e+00
3.973960000000000036e+03 3.512599999999999909e+03 0.000000000000000000e+00
3.974039999999999964e+03 3.512599999999999909e+03 0.000000000000000000e+00
3.974119999999999891e+03 3.512599999999999909e+03 0.000000000000000000e+00
3.974199999999999818e+03 3.512599999999999909e+03 0.000000000000000000e+00
3.974279999999999745e+03 3.512599999999999909e+03 0.000000000000000000e+00
3.974360000000000127e+03 3.512599999999999909e+03 0.000000000000000000e+00
3.974440000000000055e+03 3.512599999999999909e+03 0.000000000000000000e+00
3.974519999999999982e+03 3.512599999999999909e+03 0.000000000000000000e+00
3.974599999999999909e+03 3.512599999999999909e+03 0.000000000000000000e+00
3.974679999999999836e+03 3.512599999999999909e+03 0.000000000000000000e+00
3.974759999999999764e+03 3.512599999999999909e+03 0.000000000000000000e+00
3.974840000000000146e+03 3.512599999999999909e+03 0.000000000000000000e+00
3.974920000000000073e+03 3.512599999999999909e+03 0.000000000000000000e+00
3.975000000000000000e+03 3.512599999999999909e+03 0.000000000000000000e+00
3.975079999999999927e+03 3.512599999999999909e+03 0.000000000000000000e+00
3.975159999999999854e+03 3.512599999999999909e+03 0.000000000000000000e+00
3.975239999999999782e+03 3.512599999999999909e+03 0.000000000000000000e+00
3.975320000000000164e+03 3.512599999999999909e+03 0.000000000000000000e+00
3.975400000000000091e+03 3.512599999999999909e+03 0.000000000000000000e+00
3.975480000000000018e+03 3.512599999999999909e+03 0.000000000000000000e+00
3.975559999999999945e+03 3.512599999999999909e+03 0.000000000000000000e+00
3.975639999999999873e+03 3.512599999999999909e+03 0.000000000000000000e+00
3.975719999999999800e+03 3.512599999999999909e+03 0.000000000000000000e+00
3.975800000000000182e+03 3.512599999999999909e+03 0.000000000000000000e+00
3.975880000000000109e+03 3.512599999999999909e+03 0.000000000000000000e+00
3.975960000000000036e+03 3.512599999999999909e+03 0.000000000000000000e+00
3.976039999999999964e+03 3.512599999999999909e+03 0.000000000000000000e+00
3.976119999999999891e+03 3.512599999999999909e+03 0.000000000000000000e+00
3.976199999999999818e+03 3.512599999999999909e+03 0.000000000000000000e+00
3.976279999999999745e+03 3.512599999999999909e+03 0.000000000000000000e+00
3.976360000000000127e+03 3.512599999999999909e+03 0.000000000000000000e+00
3.976440000000000055e+03 3.512599999999999909e+03 0.000000000000000000e+00
3.976519999999999982e+03 3.512599999999999909e+03 0.000000000000000000e+00
3.976599999999999909e+03 3.512599999999999909e+03 0.000000000000000000e+00
3.976679999999999836e+03 3.512599999999999909e+03 0.000000000000000000e+00
3.976759999999999764e+03 3.512599999999999909e+03 0.000000000000000000e+00
3.976840000000000146e+03 3.512599999999999909e+03 0.000000000000000000e+00
3.976920000000000073e+03 3.512599999999999909e+03 0.000000000000000000e+00
3.977000000000000000e+03 3.512599999999999909e+03 0.000000000000000000e+00
3.977079999999999927e+03 3.512599999999999909e+03 0.000000000000000000e+00
3.977159999999999854e+03 3.512599999999999909e+03 0.000000000000000000e+00
3.977239999999999782e+03 3.512599999999999909e+03 0.000000000000000000e+00
3.977320000000000164e+03 3.512599999999999909e+03 0.000000000000000000e+00
3.977400000000000091e+03 3.512599999999999909e+03 0.000000000000000000e+00
3.977480000000000018e+03 3.512599999999999909e+03 0.000000000000000000e+00
3.977559999999999945e+03 3.512599999999999909e+03 0.000000000000000000e+00
3.977639999999999873e+03 3.512599999999999909e+03 0.000000000000000000e+00
3.977719999999999800e+03 3.512599999999999909e+03 0.000000000000000000e+00
3.977800000000000182e+03 3.512599999999999909e+03 0.000000000000000000e+00
3.977880000000000109e+03 3.512599999999999909e+03 0.000000000000000000e+00
3.977960000000000036e+03 3.512599999999999909e+03 0.000000000000000000e+00
3.978039999999999964e+03 3.512599999999999909e+03 0.000000000000000000e+00
3.978119999999999891e+03 3.512599999999999909e+03 0.000000000000000000e+00
3.978199999999999818e+03 3.512599999999999909e+03 0.000000000000000000e+00
3.978279999999999745e+03 3.512599999999999909e+03 0.000000000000000000e+00
3.978360000000000127e+03 3.512599999999999909e+03 0.000000000000000000e+00
3.978440000000000055e+03 3.512599999999999909e+03 0.000000000000000000e+00
3.978519999999999982e+03 3.512599999999999909e+03 0.000000000000000000e+00
3.978599999999999909e+03 3.512599999999999909e+03 0.000000000000000000e+00
3.978679999999999836e+03 3.512599999999999909e+03 0.000000000000000000e+00
3.978759999999999764e+03 3.512599999999999909e+03 0.000000000000000000e+00
3.978840000000000146e+03 3.512599999999999909e+03 0.000000000000000000e+00
3.978920000000000073e+03 3.512599999999999909e+03 0.000000000000000000e+00
3.979000000000000000e+03 3.512599999999999909e+03 0.000000000000000000e+00
3.979079999999999927e+03 3.512599999999999909e+03 0.000000000000000000e+00
3.979159999999999854e+03 3.512599999999999909e+03 0.000000000000000000e+00
3.979239999999999782e+03 3.512599999999999909e+03 0.000000000000000000e+00
3.979320000000000164e+03 3.512599999999999909e+03 0.000000000000000000e+00
3.979400000000000091e+03 3.512599999999999909e+03 0.000000000000000000e+00
3.979480000000000018e+03 3.512599999999999909e+03 0.000000000000000000e+00
3.979559999999999945e+03 3.512599999999999909e+03 0.000000000000000000e+00
3.979639999999999873e+03 3.512599999999999909e+03 0.000000000000000000e+00
3.979719999999999800e+03 3.512599999999999909e+03 0.000000000000000000e+00
3.979800000000000182e+03 3.512599999999999909e+03 0.000000000000000000e+00
3.979880000000000109e+03 3.512599999999999909e+03 0.000000000000000000e+00
3.979960000000000036e+03 3.512599999999999909e+03 0.000000000000000000e+00
3.980039999999999964e+03 3.512599999999999909e+03 0.000000000000000000e+00
3.980119999999999891e+03 3.512599999999999909e+03 0.000000000000000000e+00
3.980199999999999818e+03 3.512599999999999909e+03 0.000000000000000000e+00
3.980279999999999745e+03 3.512599999999999909e+03 0.000000000000000000e+00
3.980360000000000127e+03 3.512599999999999909e+03 0.000000000000000000e+00
3.980440000000000055e+03 3.512599999999999909e+03 0.000000000000000000e+00
3.980519999999999982e+03 3.512599999999999909e+03 0.000000000000000000e+00
3.980599999999999909e+03 3.512599999999999909e+03 0.000000000000000000e+00
3.980679999999999836e+03 3.512599999999999909e+03 0.000000000000000000e+00
3.980759999999999764e+03 3.512599999999999909e+03 0.000000000000000000e+00
3.980840000000000146e+03 3.512599999999999909e+03 0.000000000000000000e+00
3.980920000000000073e+03 3.512599999999999909e+03 0.000000000000000000e+00
3.981000000000000000e+03 3.512599999999999909e+03 0.000000000000000000e+00
3.981079999999999927e+03 3.512599999999999909e+03 0.000000000000000000e+00
3.981159999999999854e+03 3.512599999999999909e+03 0.000000000000000000e+00
3.981239999999999782e+03 3.512599999999999909e+03 0.000000000000000000e+00
3.981320000000000164e+03 3.512599999999999909e+03 0.000000000000000000e+00
3.981400000000000091e+03 3.512599999999999909e+03 0.000000000000000000e+00
3.981480000000000018e+03 3.512599999999999909e+03 0.000000000000000000e+00
3.981559999999999945e+03 3.512599999999999909e+03 0.000000000000000000e+00
3.981639999999999873e+03 3.512599999999999909e+03 0.000000000000000000e+00
3.981719999999999800e+03 3.512599999999999909e+03 0.000000000000000000e+00
3.981800000000000182e+03 3.512599999999999909e+03 0.000000000000000000e+00
3.961800000000000182e+03 3.512660000000000309e+03 4.670098836979411989e-05
3.961880000000000109e+03 3.512660000000000309e+03 4.686983033398950090e-05
3.961960000000000036e+03 3.512660000000000309e+03 4.703244521567242716e-05
3.962039999999999964e+03 3.512660000000000309e+03 4.718803005369343029e-05
3.962119999999999891e+03 3.512660000000000309e+03 4.735267887927765312e-05
3.962199999999999818e+03 3.512660000000000309e+03 4.753592908356281502e-05
3.962279999999999745e+03 3.512660000000000309e+03 4.774077355239293111e-05
3.962360000000000127e+03 3.512660000000000309e+03 4.796598010714596779e-05
3.962440000000000055e+03 3.512660000000000309e+03 4.820859045489507734e-05
3.962519999999999982e+03 3.512660000000000309e+03 4.846997887423329100e-05
3.962599999999999909e+03 3.512660000000000309e+03 4.874720852060495703e-05
3.962679999999999836e+03 3.512660000000000309e+03 0.000000000000000000e+00
3.962759999999999764e+03 3.512660000000000309e+03 0.000000000000000000e+00
3.962840000000000146e+03 3.512660000000000309e+03 0.000000000000000000e+00
3.962920000000000073e+03 3.512660000000000309e+03 0.000000000000000000e+00
3.963000000000000000e+03 3.512660000000000309e+03 0.000000000000000000e+00
3.963079999999999927e+03 3.512660000000000309e+03 0.000000000000000000e+00
3.963159999999999854e+03 3.512660000000000309e+03 0.000000000000000000e+00
3.963239999999999782e+03 3.512660000000000309e+03 0.000000000000000000e+00
3.963320000000000164e+03 3.512660000000000309e+03 0.000000000000000000e+00
3.963400000000000091e+03 3.512660000000000309e+03 0.000000000000000000e+00
3.963480000000000018e+03 3.512660000000000309e+03 0.000000000000000000e+00
3.963559999999999945e+03 3.512660000000000309e+03 0.000000000000000000e+00
3.963639999999999873e+03 3.512660000000000309e+03 0.000000000000000000e+00
3.963719999999999800e+03 3.512660000000000309e+03 0.000000000000000000e+00
3.963800000000000182e+03 3.512660000000000309e+03 0.000000000000000000e+00
3.963880000000000109e+03 3.512660000000000309e+03 0.000000000000000000e+00
3.963960000000000036e+03 3.512660000000000309e+03 0.000000000000000000e+00
3.964039999999999964e+03 3.512660000000000309e+03 0.000000000000000000e+00
3.964119999999999891e+03 3.512660000000000309e+03 0.000000000000000000e+00
3.964199999999999818e+03 3.512660000000000309e+03 0.000000000000000000e+00
3.964279999999999745e+03 3.512660000000000309e+03 0.000000000000000000e+00
3.964360000000000127e+03 3.512660000000000309e+03 0.000000000000000000e+00
3.964440000000000055e+03 3.512660000000000309e+03 0.000000000000000000e+00
3.964519999999999982e+03 3.512660000000000309e+03 0.000000000000000000e+00
3.964599999999999909e+03 3.512660000000000309e+03 0.000000000000000000e+00
3.964679999999999836e+03 3.512660000000000309e+03 0.000000000000000000e+00
3.964759999999999764e+03 3.512660000000000309e+03 0.000000000000000000e+00
3.964840000000000146e+03 3.512660000000000309e+03 0.000000000000000000e+00
3.964920000000000073e+03 3.512660000000000309e+03 0.000000000000000000e+00
3.965000000000000000e+03 3.512660000000000309e+03 0.000000000000000000e+00
3.965079999999999927e+03 3.512660000000000309e+03 0.000000000000000000e+00
3.965159999999999854e+03 3.512660000000000309e+03 0.000000000000000000e+00
3.965239999999999782e+03 3.512660000000000309e+03 0.000000000000000000e+00
3.965320000000000164e+03 3.512660000000000309e+03 0.000000000000000000e+00
3.965400000000000091e+03 3.512660000000000309e+03 0.000000000000000000e+00
3.965480000000000018e+03 3.512660000000000309e+03 0.000000000000000000e+00
3.965559999999999945e+03 3.512660000000000309e+03 0.000000000000000000e+00
3.965639999999999873e+03 3.512660000000000309e+03 0.000000000000000000e+00
3.965719999999999800e+03 3.512660000000000309e+03 0.000000000000000000e+00
3.965800000000000182e+03 3.512660000000000309e+03 0.000000000000000000e+00
3.965880000000000109e+03 3.512660000000000309e+03 0.000000000000000000e+00
3.965960000000000036e+03 3.512660000000000309e+03 0.000000000000000000e+00
3.966039999999999964e+03 3.512660000000000309e+03 0.000000000000000000e+00
3.966119999999999891e+03 3.512660000000000309e+03 0.000000000000000000e+00
3.966199999999999818e+03 3.512660000000000309e+03 0.000000000000000000e+00
3.966279999999999745e+03 3.512660000000000309e+03 0.000000000000000000e+00
3.966360000000000127e+03 3.512660000000000309e+03 0.000000000000000000e+00
3.966440000000000055e+03 3.512660000000000309e+03 0.000000000000000000e+00
3.966519999999999982e+03 3.512660000000000309e+03 0.000000000000000000e+00
3.966599999999999909e+03 3.512660000000000309e+03 0.000000000000000000e+00
3.966679999999999836e+03 3.512660000000000309e+03 0.000000000000000000e+00
3.966759999999999764e+03 3.512660000000000309e+03 0.000000000000000000e+00
3.966840000000000146e+03 3.512660000000000309e+03 0.000000000000000000e+00
3.966920000000000073e+03 3.512660000000000309e+03 0.000000000000000000e+00
3.967000000000000000e+03 3.512660000000000309e+03 0.000000000000000000e+00
3.967079999999999927e+03 3.512660000000000309e+03 0.000000000000000000e+00
3.967159999999999854e+03 3.512660000000000309e+03 0.000000000000000000e+00
3.967239999999999782e+03 3.512660000000000309e+03 0.000000000000000000e+00
3.967320000000000164e+03 3.512660000000000309e+03 0.000000000000000000e+00
3.967400000000000091e+03 3.512660000000000309e+03 0.000000000000000000e+00
3.967480000000000018e+03 3.512660000000000309e+03 0.000000000000000000e+00
3.967559999999999945e+03 3.512660000000000309e+03 0.000000000000000000e+00
3.967639999999999873e+03 3.512660000000000309e+03 0.000000000000000000e+00
3.967719999999999800e+03 3.512660000000000309e+03 0.000000000000000000e+00
3.967800000000000182e+03 3.512660000000000309e+03 0.000000000000000000e+00
3.967880000000000109e+03 3.512660000000000309e+03 0.000000000000000000e+00
3.967960000000000036e+03 3.512660000000000309e+03 0.000000000000000000e+00
3.968039999999999964e+03 3.512660000000000309e+03 0.000000000000000000e+00
3.968119999999999891e+03 3.512660000000000309e+03 0.000000000000000000e+00
3.968199999999999818e+03 3.512660000000000309e+03 0.000000000000000000e+00
3.968279999999999745e+03 3.512660000000000309e+03 0.000000000000000000e+00
3.968360000000000127e+03 3.512660000000000309e+03 0.000000000000000000e+00
3.968440000000000055e+03 3.512660000000000309e+03 0.000000000000000000e+00
3.968519999999999982e+03 3.512660000000000309e+03 0.000000000000000000e+00
3.968599999999999909e+03 3.512660000000000309e+03 0.000000000000000000e+00
3.968679999999999836e+03 3.512660000000000309e+03 0.000000000000000000e+00
3.968759999999999764e+03 3.512660000000000309e+03 0.000000000000000000e+00
3.968840000000000146e+03 3.512660000000000309e+03 0.000000000000000000e+00
3.968920000000000073e+03 3.512660000000000309e+03 0.000000000000000000e+00
3.969000000000000000e+03 3.512660000000000309e+03 0.000000000000000000e+00
3.969079999999999927e+03 3.512660000000000309e+03 0.000000000000000000e+00
3.969159999999999854e+03 3.512660000000000309e+03 0.000000000000000000e+00
3.969239999999999782e+03 3.512660000000000309e+03 0.000000000000000000e+00
3.969320000000000164e+03 3.512660000000000309e+03 0.000000000000000000e+00
3.969400000000000091e+03 3.512660000000000309e+03 0.000000000000000000e+00
3.969480000000000018e+03 3.512660000000000309e+03 0.000000000000000000e+00
3.969559999999999945e+03 3.512660000000000309e+03 0.000000000000000000e+00
3.969639999999999873e+03 3.512660000000000309e+03 0.000000000000000000e+00
3.969719999999999800e+03 3.512660000000000309e+03 0.000000000000000000e+00
3.969800000000000182e+03 3.512660000000000309e+03 0.000000000000000000e+00
3.969880000000000109e+03 3.512660000000000309e+03 0.000000000000000000e+00
3.969960000000000036e+03 3.512660000000000309e+03 0.000000000000000000e+00
3.970039999999999964e+03 3.512660000000000309e+03 0.000000000000000000e+00
3.970119999999999891e+03 3.512660000000000309e+03 0.000000000000000000e+00
3.970199999999999818e+03 3.512660000000000309e+03 0.000000000000000000e+00
3.970279999999999745e+03 3.512660000000000309e+03 0.000000000000000000e+00
3.970360000000000127e+03 3.512660000000000309e+03 0.000000000000000000e+00
3.970440000000000055e+03 3.512660000000000309e+03 0.000000000000000000e+00
3.970519999999999982e+03 3.512660000000000309e+03 0.000000000000000000e+00
3.970599999999999909e+03 3.512660000000000309e+03 0.000000000000000000e+00
3.970679999999999836e+03 3.512660000000000309e+03 0.000000000000000000e+00
3.970759999999999764e+03 3.512660000000000309e+03 0.000000000000000000e+00
3.970840000000000146e+03 3.512660000000000309e+03 0.000000000000000000e+00
3.970920000000000073e+03 3.512660000000000309e+03 0.000000000000000000e+00
3.971000000000000000e+03 3.512660000000000309e+03 0.000000000000000000e+00
3.971079999999999927e+03 3.512660000000000309e+03 0.000000000000000000e+00
3.971159999999999854e+03 3.512660000000000309e+03 0.000000000000000000e+00
3.971239999999999782e+03 3.512660000000000309e+03 0.000000000000000000e+00
3.971320000000000164e+03 3.512660000000000309e+03 0.000000000000000000e+00
3.971400000000000091e+03 3.512660000000000309e+03 0.000000000000000000e+00
3.971480000000000018e+03 3.512660000000000309e+03 0.000000000000000000e+00
3.971559999999999945e+03 3.512660000000000309e+03 0.000000000000000000e+00
3.971639999999999873e+03 3.512660000000000309e+03 0.000000000000000000e+00
3.971719999999999800e+03 3.512660000000000309e+03 0.000000000000000000e+00
3.971800000000000182e+03 3.512660000000000309e+03 0.000000000000000000e+00
3.971880000000000109e+03 3.512660000000000309e+03 0.000000000000000000e+00
3.971960000000000036e+03 3.512660000000000309e+03 0.000000000000000000e+00
3.972039999999999964e+03 3.512660000000000309e+03 0.000000000000000000e+00
3.972119999999999891e+03 3.512660000000000309e+03 0.000000000000000000e+00
3.972199999999999818e+03 3.512660000000000309e+03 0.000000000000000000e+00
3.972279999999999745e+03 3.512660000000000309e+03 0.000000000000000000e+00
3.972360000000000127e+03 3.512660000000000309e+03 0.000000000000000000e+00
3.972440000000000055e+03 3.512660000000000309e+03 0.000000000000000000e+00
3.972519999999999982e+03 3.512660000000000309e+03 0.000000000000000000e+00
3.972599999999999909e+03 3.512660000000000309e+03 0.000000000000000000e+00
3.972679999999999836e+03 3.512660000000000309e+03 0.000000000000000000e+00
3.972759999999999764e+03 3.512660000000000309e+03 0.000000000000000000e+00
3.972840000000000146e+03 3.512660000000000309e+03 0.000000000000000000e+00
3.972920000000000073e+03 3.512660000000000309e+03 0.000000000000000000e+00
3.973000000000000000e+03 3.512660000000000309e+03 0.000000000000000000e+00
3.973079999999999927e+03 3.512660000000000309e+03 0.000000000000000000e+00
3.973159999999999854e+03 3.512660000000000309e+03 0.000000000000000000e+00
3.973239999999999782e+03 3.512660000000000309e+03 0.000000000000000000e+00
3.973320000000000164e+03 3.512660000000000309e+03 0.000000000000000000e+00
3.973400000000000091e+03 3.512660000000000309e+03 0.000000000000000000e+00
3.973480000000000018e+03 3.512660000000000309e+03 0.000000000000000000e+00
3.973559999999999945e+03 3.512660000000000309e+03 0.000000000000000000e+00
3.973639999999999873e+03 3.512660000000000309e+03 0.000000000000000000e+00
3.973719999999999800e+03 3.512660000000000309e+03 0.000000000000000000e+00
3.973800000000000182e+03 3.512660000000000309e+03 0.000000000000000000e+00
3.973880000000000109e+03 3.512660000000000309e+03 0.000000000000000000e+00
3.973960000000000036e+03 3.512660000000000309e+03 0.000000000000000000e+00
3.974039999999999964e+03 3.512660000000000309e+03 0.000000000000000000e+00
3.974119999999999891e+03 3.512660000000000309e+03 0.000000000000000000e+00
3.974199999999999818e+03 3.512660000000000309e+03 0.000000000000000000e+00
3.974279999999999745e+03 3.512660000000000309e+03 0.000000000000000000e+00
3.974360000000000127e+03 3.512660000000000309e+03 0.000000000000000000e+00
3.974440000000000055e+03 3.512660000000000309e+03 0.000000000000000000e+00
3.974519999999999982e+03 3.512660000000000309e+03 0.000000000000000000e+00
3.974599999999999909e+03 3.512660000000000309e+03 0.000000000000000000e+00
3.974679999999999836e+03 3.512660000000000309e+03 0.000000000000000000e+00
3.974759999999999764e+03 3.512660000000000309e+03 0.000000000000000000e+00
3.974840000000000146e+03 3.512660000000000309e+03 0.000000000000000000e+00
3.974920000000000073e+03 3.512660000000000309e+03 0.000000000000000000e+00
3.975000000000000000e+03 3.512660000000000309e+03 0.000000000000000000e+00
3.975079999999999927e+03 3.512660000000000309e+03 0.000000000000000000e+00
3.975159999999999854e+03 3.512660000000000309e+03 0.000000000000000000e+00
3.975239999999999782e+03 3.512660000000000309e+03 0.000000000000000000e+00
3.975320000000000164e+03 3.512660000000000309e+03 0.000000000000000000e+00
3.975400000000000091e+03 3.512660000000000309e+03 0.000000000000000000e+00
3.975480000000000018e+03 3.512660000000000309e+03 0.000000000000000000e+00
3.975559999999999945e+03 3.512660000000000309e+03 0.000000000000000000e+00
3.975639999999999873e+03 3.512660000000000309e+03 0.000000000000000000e+00
3.975719999999999800e+03 3.512660000000000309e+03 0.000000000000000000e+00
3.975800000000000182e+03 3.512660000000000309e+03 0.000000000000000000e+00
3.975880000000000109e+03 3.512660000000000309e+03 0.000000000000000000e+00
3.975960000000000036e+03 3.512660000000000309e+03 0.000000000000000000e+00
3.976039999999999964e+03 3.512660000000000309e+03 0.000000000000000000e+00
3.976119999999999891e+03 3.512660000000000309e+03 0.000000000000000000e+00
3.976199999999999818e+03 3.512660000000000309e+03 0.000000000000000000e+00
3.976279999999999745e+03 3.512660000000000309e+03 0.000000000000000000e+00
3.976360000000000127e+03 3.512660000000000309e+03 0.000000000000000000e+00
3.976440000000000055e+03 3.512660000000000309e+03 0.000000000000000000e+00
3.976519999999999982e+03 3.512660000000000309e+03 0.000000000000000000e+00
3.976599999999999909e+03 3.512660000000000309e+03 0.000000000000000000e+00
3.976679999999999836e+03 3.512660000000000309e+03 0.000000000000000000e+00
3.976759999999999764e+03 3.512660000000000309e+03 0.000000000000000000e+00
3.976840000000000146e+03 3.512660000000000309e+03 0.000000000000000000e+00
3.976920000000000073e+03 3.512660000000000309e+03 0.000000000000000000e+00
3.977000000000000000e+03 3.512660000000000309e+03 0.000000000000000000e+00
3.977079999999999927e+03 3.512660000000000309e+03 0.000000000000000000e+00
3.977159999999999854e+03 3.512660000000000309e+03 0.000000000000000000e+00
3.977239999999999782e+03 3.512660000000000309e+03 0.000000000000000000e+00
3.977320000000000164e+03 3.512660000000000309e+03 0.000000000000000000e+00
3.977400000000000091e+03 3.512660000000000309e+03 0.000000000000000000e+00
3.977480000000000018e+03 3.512660000000000309e+03 0.000000000000000000e+00
3.977559999999999945e+03 3.512660000000000309e+03 0.000000000000000000e+00
3.977639999999999873e+03 3.512660000000000309e+03 0.000000000000000000e+00
3.977719999999999800e+03 3.512660000000000309e+03 0.000000000000000000e+00
3.977800000000000182e+03 3.512660000000000309e+03 0.000000000000000000e+00
3.977880000000000109e+03 3.512660000000000309e+03 0.000000000000000000e+00
3.977960000000000036e+03 3.512660000000000309e+03 0.000000000000000000e+00
3.978039999999999964e+03 3.512660000000000309e+03 0.000000000000000000e+00
3.978119999999999891e+03 3.512660000000000309e+03 0.000000000000000000e+00
3.978199999999999818e+03 3.512660000000000309e+03 0.000000000000000000e+00
3.978279999999999745e+03 3.512660000000000309e+03 0.000000000000000000e+00
3.978360000000000127e+03 3.512660000000000309e+03 0.000000000000000000e+00
3.978440000000000055e+03 3.512660000000000309e+03 0.000000000000000000e+00
3.978519999999999982e+03 3.512660000000000309e+03 0.000000000000000000e+00
3.978599999999999909e+03 3.512660000000000309e+03 0.000000000000000000e+00
3.978679999999999836e+03 3.512660000000000309e+03 0.000000000000000000e+00
3.978759999999999764e+03 3.512660000000000309e+03 0.000000000000000000e+00
3.978840000000000146e+03 3.512660000000000309e+03 0.000000000000000000e+00
3.978920000000000073e+03 3.512660000000000309e+03 0.000000000000000000e+00
3.979000000000000000e+03 3.512660000000000309e+03 0.000000000000000000e+00
3.979079999999999927e+03 3.512660000000000309e+03 0.000000000000000000e+00
3.979159999999999854e+03 3.512660000000000309e+03 0.000000000000000000e+00
3.979239999999999782e+03 3.512660000000000309e+03 0.000000000000000000e+00
3.979320000000000164e+03 3.512660000000000309e+03 0.000000000000000000e+00
3.979400000000000091e+03 3.512660000000000309e+03 0.000000000000000000e+00
3.979480000000000018e+03 3.512660000000000309e+03 0.000000000000000000e+00
3.979559999999999945e+03 3.512660000000000309e+03 0.000000000000000000e+00
3.979639999999999873e+03 3.512660000000000309e+03 0.000000000000000000e+00
3.979719999999999800e+03 3.512660000000000309e+03 0.000000000000000000e+00
3.979800000000000182e+03 3.512660000000000309e+03 0.000000000000000000e+00
3.979880000000000109e+03 3.512660000000000309e+03 0.000000000000000000e+00
3.979960000000000036e+03 3.512660000000000309e+03 0.000000000000000000e+00
3.980039999999999964e+03 3.512660000000000309e+03 0.000000000000000000e+00
3.980119999999999891e+03 3.512660000000000309e+03 0.000000000000000000e+00
3.980199999999999818e+03 3.512660000000000309e+03 0.000000000000000000e+00
3.980279999999999745e+03 3.512660000000000309e+03 0.000000000000000000e+00
3.980360000000000127e+03 3.512660000000000309e+03 0.000000000000000000e+00
3.980440000000000055e+03 3.512660000000000309e+03 0.000000000000000000e+00
3.980519999999999982e+03 3.512660000000000309e+03 0.000000000000000000e+00
3.980599999999999909e+03 3.512660000000000309e+03 0.000000000000000000e+00
3.980679999999999836e+03 3.512660000000000309e+03 0.000000000000000000e+00
3.980759999999999764e+03 3.512660000000000309e+03 0.000000000000000000e+00
3.980840000000000146e+03 3.512660000000000309e+03 0.000000000000000000e+00
3.980920000000000073e+03 3.512660000000000309e+03 0.000000000000000000e+00
3.981000000000000000e+03 3.512660000000000309e+03 0.000000000000000000e+00
3.981079999999999927e+03 3.512660000000000309e+03 0.000000000000000000e+00
3.981159999999999854e+03 3.512660000000000309e+03 0.000000000000000000e+00
3.981239999999999782e+03 3.512660000000000309e+03 0.000000000000000000e+00
3.981320000000000164e+03 3.512660000000000309e+03 0.000000000000000000e+00
3.981400000000000091e+03 3.512660000000000309e+03 0.000000000000000000e+00
3.981480000000000018e+03 3.512660000000000309e+03 0.000000000000000000e+00
3.981559999999999945e+03 3.512660000000000309e+03 0.000000000000000000e+00
3.981639999999999873e+03 3.512660000000000309e+03 0.000000000000000000e+00
3.981719999999999800e+03 3.512660000000000309e+03 0.000000000000000000e+00
3.981800000000000182e+03 3.512660000000000309e+03 0.000000000000000000e+00
3.961800000000000182e+03 3.512720000000000255e+03 4.717578965151698032e-05
3.961880000000000109e+03 3.512720000000000255e+03 4.734650427254549770e-05
3.961960000000000036e+03 3.512720000000000255e+03 4.752257360213312757e-05
3.962039999999999964e+03 3.512720000000000255e+03 4.769063360725155781e-05
3.962119999999999891e+03 3.512720000000000255e+03 4.785518831123600469e-05
3.962199999999999818e+03 3.512720000000000255e+03 4.803102983145808564e-05
3.962279999999999745e+03 3.512720000000000255e+03 4.822955759261337314e-05
3.962360000000000127e+03 3.512720000000000255e+03 4.844843792955120501e-05
3.962440000000000055e+03 3.512720000000000255e+03 4.868756796094522542e-05
3.962519999999999982e+03 3.512720000000000255e+03 4.894549768020055802e-05
3.962599999999999909e+03 3.512720000000000255e+03 4.922006218492349711e-05
3.962679999999999836e+03 3.512720000000000255e+03 4.951304860522436985e-05
3.962759999999999764e+03 3.512720000000000255e+03 0.000000000000000000e+00
3.962840000000000146e+03 3.512720000000000255e+03 0.000000000000000000e+00
3.962920000000000073e+03 3.512720000000000255e+03 0.000000000000000000e+00
3.963000000000000000e+03 3.512720000000000255e+03 0.000000000000000000e+00
3.963079999999999927e+03 3.512720000000000255e+03 0.000000000000000000e+00
3.963159999999999854e+03 3.512720000000000255e+03 0.000000000000000000e+00
3.963239999999999782e+03 3.512720000000000255e+03 0.000000000000000000e+00
3.963320000000000164e+03 3.512720000000000255e+03 0.000000000000000000e+00
3.963400000000000091e+03 3.512720000000000255e+03 0.000000000000000000e+00
3.963480000000000018e+03 3.512720000000000255e+03 0.000000000000000000e+00
3.963559999999999945e+03 3.512720000000000255e+03 0.000000000000000000e+00
3.963639999999999873e+03 3.512720000000000255e+03 0.000000000000000000e+00
3.963719999999999800e+03 3.512720000000000255e+03 0.000000000000000000e+00
3.963800000000000182e+03 3.512720000000000255e+03 0.000000000000000000e+00
3.963880000000000109e+03 3.512720000000000255e+03 0.000000000000000000e+00
3.963960000000000036e+03 3.512720000000000255e+03 0.000000000000000000e+00
3.964039999999999964e+03 3.512720000000000255e+03 0.000000000000000000e+00
3.964119999999999891e+03 3.512720000000000255e+03 0.000000000000000000e+00
3.964199999999999818e+03 3.512720000000000255e+03 0.000000000000000000e+00
3.964279999999999745e+03 3.512720000000000255e+03 0.000000000000000000e+00
3.964360000000000127e+03 3.512720000000000255e+03 0.000000000000000000e+00
3.964440000000000055e+03 3.512720000000000255e+03 0.000000000000000000e+00
3.964519999999999982e+03 3.512720000000000255e+03 0.000000000000000000e+00
3.964599999999999909e+03 3.512720000000000255e+03 0.000000000000000000e+00
3.964679999999999836e+03 3.512720000000000255e+03 0.000000000000000000e+00
3.964759999999999764e+03 3.512720000000000255e+03 0.000000000000000000e+00
3.964840000000000146e+03 3.512720000000000255e+03 0.000000000000000000e+00
3.964920000000000073e+03 3.512720000000000255e+03 0.000000000000000000e+00
3.965000000000000000e+03 3.512720000000000255e+03 0.000000000000000000e+00
3.965079999999999927e+03 3.512720000000000255e+03 0.000000000000000000e+00
3.965159999999999854e+03 3.512720000000000255e+03 0.000000000000000000e+00
3.965239999999999782e+03 3.512720000000000255e+03 0.000000000000000000e+00
3.965320000000000164e+03 3.512720000000000255e+03 0.000000000000000000e+00
3.965400000000000091e+03 3.512720000000000255e+03 0.000000000000000000e+00
3.965480000000000018e+03 3.512720000000000255e+03 0.000000000000000000e+00
3.965559999999999945e+03 3.512720000000000255e+03 0.000000000000000000e+00
3.965639999999999873e+03 3.512720000000000255e+03 0.000000000000000000e+00
3.965719999999999800e+03 3.512720000000000255e+03 0.000000000000000000e+00
3.965800000000000182e+03 3.512720000000000255e+03 0.000000000000000000e+00
3.965880000000000109e+03 3.512720000000000255e+03 0.000000000000000000e+00
3.965960000000000036e+03 3.512720000000000255e+03 0.000000000000000000e+00
3.966039999999999964e+03 3.512720000000000255e+03 0.000000000000000000e+00
3.966119999999999891e+03 3.512720000000000255e+03 0.000000000000000000e+00
3.966199999999999818e+03 3.512720000000000255e+03 0.000000000000000000e+00
3.966279999999999745e+03 3.512720000000000255e+03 0.000000000000000000e+00
3.966360000000000127e+03 3.512720000000000255e+03 0.000000000000000000e+00
3.966440000000000055e+03 3.512720000000000255e+03 0.000000000000000000e+00
3.966519999999999982e+03 3.512720000000000255e+03 0.000000000000000000e+00
3.966599999999999909e+03 3.512720000000000255e+03 0.000000000000000000e+00
3.966679999999999836e+03 3.512720000000000255e+03 0.000000000000000000e+00
3.966759999999999764e+03 3.512720000000000255e+03 0.000000000000000000e+00
3.966840000000000146e+03 3.512720000000000255e+03 0.000000000000000000e+00
3.966920000000000073e+03 3.512720000000000255e+03 0.000000000000000000e+00
3.967000000000000000e+03 3.512720000000000255e+03 0.000000000000000000e+00
3.967079999999999927e+03 3.512720000000000255e+03 0.000000000000000000e+00
3.967159999999999854e+03 3.512720000000000255e+03 0.000000000000000000e+00
3.967239999999999782e+03 3.512720000000000255e+03 0.000000000000000000e+00
3.967320000000000164e+03 3.512720000000000255e+03 0.000000000000000000e+00
3.967400000000000091e+03 3.512720000000000255e+03 0.000000000000000000e+00
3.967480000000000018e+03 3.512720000000000255e+03 0.000000000000000000e+00
3.967559999999999945e+03 3.512720000000000255e+03 0.000000000000000000e+00
3.967639999999999873e+03 3.512720000000000255e+03 0.000000000000000000e+00
3.967719999999999800e+03 3.512720000000000255e+03 0.000000000000000000e+00
3.967800000000000182e+03 3.512720000000000255e+03 0.000000000000000000e+00
3.967880000000000109e+03 3.512720000000000255e+03 0.000000000000000000e+00
3.967960000000000036e+03 3.512720000000000255e+03 0.000000000000000000e+00
3.968039999999999964e+03 3.512720000000000255e+03 0.000000000000000000e+00
3.968119999999999891e+03 3.512720000000000255e+03 0.000000000000000000e+00
3.968199999999999818e+03 3.512720000000000255e+03 0.000000000000000000e+00
3.968279999999999745e+03 3.512720000000000255e+03 0.000000000000000000e+00
3.968360000000000127e+03 3.512720000000000255e+03 0.000000000000000000e+00
3.968440000000000055e+03 3.512720000000000255e+03 0.000000000000000000e+00
3.968519999999999982e+03 3.512720000000000255e+03 0.000000000000000000e+00
3.968599999999999909e+03 3.512720000000000255e+03 0.000000000000000000e+00
3.968679999999999836e+03 3.512720000000000255e+03 0.000000000000000000e+00
3.968759999999999764e+03 3.512720000000000255e+03 0.000000000000000000e+00
3.968840000000000146e+03 3.512720000000000255e+03 0.000000000000000000e+00
3.968920000000000073e+03 3.512720000000000255e+03 0.000000000000000000e+00
3.969000000000000000e+03 3.512720000000000255e+03 0.000000000000000000e+00
3.969079999999999927e+03 3.512720000000000255e+03 0.000000000000000000e+00
3.969159999999999854e+03 3.512720000000000255e+03 0.000000000000000000e+00
3.969239999999999782e+03 3.512720000000000255e+03 0.000000000000000000e+00
3.969320000000000164e+03 3.512720000000000255e+03 0.000000000000000000e+00
3.969400000000000091e+03 3.512720000000000255e+03 0.000000000000000000e+00
3.969480000000000018e+03 3.512720000000000255e+03 0.000000000000000000e+00
3.969559999999999945e+03 3.512720000000000255e+03 0.000000000000000000e+00
3.969639999999999873e+03 3.512720000000000255e+03 0.000000000000000000e+00
3.969719999999999800e+03 3.512720000000000255e+03 0.000000000000000000e+00
3.969800000000000182e+03 3.512720000000000255e+03 0.000000000000000000e+00
3.969880000000000109e+03 3.512720000000000255e+03 0.000000000000000000e+00
3.969960000000000036e+03 3.512720000000000255e+03 0.000000000000000000e+00
3.970039999999999964e+03 3.512720000000000255e+03 0.000000000000000000e+00
3.970119999999999891e+03 3.512720000000000255e+03 0.000000000000000000e+00
3.970199999999999818e+03 3.512720000000000255e+03 0.000000000000000000e+00
3.970279999999999745e+03 3.512720000000000255e+03 0.000000000000000000e+00
3.970360000000000127e+03 3.512720000000000255e+03 0.000000000000000000e+00
3.970440000000000055e+03 3.512720000000000255e+03 0.000000000000000000e+00
3.970519999999999982e+03 3.512720000000000255e+03 0.000000000000000000e+00
3.970599999999999909e+03 3.512720000000000255e+03 0.000000000000000000e+00
3.970679999999999836e+03 3.512720000000000255e+03 0.000000000000000000e+00
3.970759999999999764e+03 3.512720000000000255e+03 0.000000000000000000e+00
3.970840000000000146e+03 3.512720000000000255e+03 0.000000000000000000e+00
3.970920000000000073e+03 3.512720000000000255e+03 0.000000000000000000e+00
3.971000000000000000e+03 3.512720000000000255e+03 0.000000000000000000e+00
3.971079999999999927e+03 3.512720000000000255e+03 0.000000000000000000e+00
3.971159999999999854e+03 3.512720000000000255e+03 0.000000000000000000e+00
3.971239999999999782e+03 3.512720000000000255e+03 0.000000000000000000e+00
3.971320000000000164e+03 3.512720000000000255e+03 0.000000000000000000e+00
3.971400000000000091e+03 3.512720000000000255e+03 0.000000000000000000e+00
3.971480000000000018e+03 3.512720000000000255e+03 0.000000000000000000e+00
3.971559999999999945e+03 3.512720000000000255e+03 0.000000000000000000e+00
3.971639999999999873e+03 3.512720000000000255e+03 0.000000000000000000e+00
3.971719999999999800e+03 3.512720000000000255e+03 0.000000000000000000e+00
3.971800000000000182e+03 3.512720000000000255e+03 0.000000000000000000e+00
3.971880000000000109e+03 3.512720000000000255e+03 0.000000000000000000e+00
3.971960000000000036e+03 3.512720000000000255e+03 0.000000000000000000e+00
3.972039999999999964e+03 3.512720000000000255e+03 0.000000000000000000e+00
3.972119999999999891e+03 3.512720000000000255e+03 0.000000000000000000e+00
3.972199999999999818e+03 3.512720000000000255e+03 0.000000000000000000e+00
3.972279999999999745e+03 3.512720000000000255e+03 0.000000000000000000e+00
3.972360000000000127e+03 3.512720000000000255e+03 0.000000000000000000e+00
3.972440000000000055e+03 3.512720000000000255e+03 0.000000000000000000e+00
3.972519999999999982e+03 3.512720000000000255e+03 0.000000000000000000e+00
3.972599999999999909e+03 3.512720000000000255e+03 0.000000000000000000e+00
3.972679999999999836e+03 3.512720000000000255e+03 0.000000000000000000e+00
3.972759999999999764e+03 3.512720000000000255e+03 0.000000000000000000e+00
3.972840000000000146e+03 3.512720000000000255e+03 0.000000000000000000e+00
3.972920000000000073e+03 3.512720000000000255e+03 0.000000000000000000e+00
3.973000000000000000e+03 3.512720000000000255e+03 0.000000000000000000e+00
3.973079999999999927e+03 3.512720000000000255e+03 0.000000000000000000e+00
3.973159999999999854e+03 3.512720000000000255e+03 0.000000000000000000e+00
3.973239999999999782e+03 3.512720000000000255e+03 0.000000000000000000e+00
3.973320000000000164e+03 3.512720000000000255e+03 0.000000000000000000e+00
3.973400000000000091e+03 3.512720000000000255e+03 0.000000000000000000e+00
3.973480000000000018e+03 3.512720000000000255e+03 0.000000000000000000e+00
3.973559999999999945e+03 3.512720000000000255e+03 0.000000000000000000e+00
3.973639999999999873e+03 3.512720000000000255e+03 0.000000000000000000e+00
3.973719999999999800e+03 3.512720000000000255e+03 0.000000000000000000e+00
3.973800000000000182e+03 3.512720000000000255e+03 0.000000000000000000e+00
3.973880000000000109e+03 3.512720000000000255e+03 0.000000000000000000e+00
3.973960000000000036e+03 3.512720000000000255e+03 0.000000000000000000e+00
3.974039999999999964e+03 3.512720000000000255e+03 0.000000000000000000e+00
3.974119999999999891e+03 3.512720000000000255e+03 0.000000000000000000e+00
3.974199999999999818e+03 3.512720000000000255e+03 0.000000000000000000e+00
3.974279999999999745e+03 3.512720000000000255e+03 0.000000000000000000e+00
3.974360000000000127e+03 3.512720000000000255e+03 0.000000000000000000e+00
3.974440000000000055e+03 3.512720000000000255e+03 0.000000000000000000e+00
3.974519999999999982e+03 3.512720000000000255e+03 0.000000000000000000e+00
3.974599999999999909e+03 3.512720000000000255e+03 0.000000000000000000e+00
3.974679999999999836e+03 3.512720000000000255e+03 0.000000000000000000e+00
3.974759999999999764e+03 3.512720000000000255e+03 0.000000000000000000e+00
3.974840000000000146e+03 3.512720000000000255e+03 0.000000000000000000e+00
3.974920000000000073e+03 3.512720000000000255e+03 0.000000000000000000e+00
3.975000000000000000e+03 3.512720000000000255e+03 0.000000000000000000e+00
3.975079999999999927e+03 3.512720000000000255e+03 0.000000000000000000e+00
3.975159999999999854e+03 3.512720000000000255e+03 0.000000000000000000e+00
3.975239999999999782e+03 3.512720000000000255e+03 0.000000000000000000e+00
3.975320000000000164e+03 3.512720000000000255e+03 0.000000000000000000e+00
3.975400000000000091e+03 3.512720000000000255e+03 0.000000000000000000e+00
3.975480000000000018e+03 3.512720000000000255e+03 0.000000000000000000e+00
3.975559999999999945e+03 3.512720000000000255e+03 0.000000000000000000e+00
3.975639999999999873e+03 3.512720000000000255e+03 0.000000000000000000e+00
3.975719999999999800e+03 3.512720000000000255e+03 0.000000000000000000e+00
3.975800000000000182e+03 3.512720000000000255e+03 0.000000000000000000e+00
3.975880000000000109e+03 3.512720000000000255e+03 0.000000000000000000e+00
3.975960000000000036e+03 3.512720000000000255e+03 0.000000000000000000e+00
3.976039999999999964e+03 3.512720000000000255e+03 0.000000000000000000e+00
3.976119999999999891e+03 3.512720000000000255e+03 0.000000000000000000e+00
3.976199999999999818e+03 3.512720000000000255e+03 0.000000000000000000e+00
3.976279999999999745e+03 3.512720000000000255e+03 0.000000000000000000e+00
3.976360000000000127e+03 3.512720000000000255e+03 0.000000000000000000e+00
3.976440000000000055e+03 3.512720000000000255e+03 0.000000000000000000e+00
3.976519999999999982e+03 3.512720000000000255e+03 0.000000000000000000e+00
3.976599999999999909e+03 3.512720000000000255e+03 0.000000000000000000e+00
3.976679999999999836e+03 3.512720000000000255e+03 0.000000000000000000e+00
3.976759999999999764e+03 3.512720000000000255e+03 0.000000000000000000e+00
3.976840000000000146e+03 3.512720000000000255e+03 0.000000000000000000e+00
3.976920000000000073e+03 3.512720000000000255e+03 0.000000000000000000e+00
3.977000000000000000e+03 3.512720000000000255e+03 0.000000000000000000e+00
3.977079999999999927e+03 3.512720000000000255e+03 0.000000000000000000e+00
3.977159999999999854e+03 3.512720000000000255e+03 0.000000000000000000e+00
3.977239999999999782e+03 3.512720000000000255e+03 0.000000000000000000e+00
3.977320000000000164e+03 3.512720000000000255e+03 0.000000000000000000e+00
3.977400000000000091e+03 3.512720000000000255e+03 0.000000000000000000e+00
3.977480000000000018e+03 3.512720000000000255e+03 0.000000000000000000e+00
3.977559999999999945e+03 3.512720000000000255e+03 0.000000000000000000e+00
3.977639999999999873e+03 3.512720000000000255e+03 0.000000000000000000e+00
3.977719999999999800e+03 3.512720000000000255e+03 0.000000000000000000e+00
3.977800000000000182e+03 3.512720000000000255e+03 0.000000000000000000e+00
3.977880000000000109e+03 3.512720000000000255e+03 0.000000000000000000e+00
3.977960000000000036e+03 3.512720000000000255e+03 0.000000000000000000e+00
3.978039999999999964e+03 3.512720000000000255e+03 0.000000000000000000e+00
3.978119999999999891e+03 3.512720000000000255e+03 0.000000000000000000e+00
3.978199999999999818e+03 3.512720000000000255e+03 0.000000000000000000e+00
3.978279999999999745e+03 3.512720000000000255e+03 0.000000000000000000e+00
3.978360000000000127e+03 3.512720000000000255e+03 0.000000000000000000e+00
3.978440000000000055e+03 3.512720000000000255e+03 0.000000000000000000e+00
3.978519999999999982e+03 3.512720000000000255e+03 0.000000000000000000e+00
3.978599999999999909e+03 3.512720000000000255e+03 0.000000000000000000e+00
3.978679999999999836e+03 3.512720000000000255e+03 0.000000000000000000e+00
3.978759999999999764e+03 3.512720000000000255e+03 0.000000000000000000e+00
3.978840000000000146e+03 3.512720000000000255e+03 0.000000000000000000e+00
3.978920000000000073e+03 3.512720000000000255e+03 0.000000000000000000e+00
3.979000000000000000e+03 3.512720000000000255e+03 0.000000000000000000e+00
3.979079999999999927e+03 3.512720000000000255e+03 0.000000000000000000e+00
3.979159999999999854e+03 3.512720000000000255e+03 0.000000000000000000e+00
3.979239999999999782e+03 3.512720000000000255e+03 0.000000000000000000e+00
3.979320000000000164e+03 3.512720000000000255e+03 0.000000000000000000e+00
3.979400000000000091e+03 3.512720000000000255e+03 0.000000000000000000e+00
3.979480000000000018e+03 3.512720000000000255e+03 0.000000000000000000e+00
3.979559999999999945e+03 3.512720000000000255e+03 0.000000000000000000e+00
3.979639999999999873e+03 3.512720000000000255e+03 0.000000000000000000e+00
3.979719999999999800e+03 3.512720000000000255e+03 0.000000000000000000e+00
3.979800000000000182e+03 3.512720000000000255e+03 0.000000000000000000e+00
3.979880000000000109e+03 3.512720000000000255e+03 0.000000000000000000e+00
3.979960000000000036e+03 3.512720000000000255e+03 0.000000000000000000e+00
3.980039999999999964e+03 3.512720000000000255e+03 0.000000000000000000e+00
3.980119999999999891e+03 3.512720000000000255e+03 0.000000000000000000e+00
3.980199999999999818e+03 3.512720000000000255e+03 0.000000000000000000e+00
3.980279999999999745e+03 3.512720000000000255e+03 0.000000000000000000e+00
3.980360000000000127e+03 3.512720000000000255e+03 0.000000000000000000e+00
3.980440000000000055e+03 3.512720000000000255e+03 0.000000000000000000e+00
3.980519999999999982e+03 3.512720000000000255e+03 0.000000000000000000e+00
3.980599999999999909e+03 3.512720000000000255e+03 0.000000000000000000e+00
3.980679999999999836e+03 3.512720000000000255e+03 0.000000000000000000e+00
3.980759999999999764e+03 3.512720000000000255e+03 0.000000000000000000e+00
3.980840000000000146e+03 3.512720000000000255e+03 0.000000000000000000e+00
3.980920000000000073e+03 3.512720000000000255e+03 0.000000000000000000e+00
3.981000000000000000e+03 3.512720000000000255e+03 0.000000000000000000e+00
3.981079999999999927e+03 3.512720000000000255e+03 0.000000000000000000e+00
3.981159999999999854e+03 3.512720000000000255e+03 0.000000000000000000e+00
3.981239999999999782e+03 3.512720000000000255e+03 0.000000000000000000e+00
3.981320000000000164e+03 3.512720000000000255e+03 0.000000000000000000e+00
3.981400000000000091e+03 3.512720000000000255e+03 0.000000000000000000e+00
3.981480000000000018e+03 3.512720000000000255e+03 0.000000000000000000e+00
3.981559999999999945e+03 3.512720000000000255e+03 0.000000000000000000e+00
3.981639999999999873e+03 3.512720000000000255e+03 0.000000000000000000e+00
3.981719999999999800e+03 3.512720000000000255e+03 0.000000000000000000e+00
3.981800000000000182e+03 3.512720000000000255e+03 0.000000000000000000e+00
3.961800000000000182e+03 3.512780000000000200e+03 4.766193434100173400e-05
3.961880000000000109e+03 3.512780000000000200e+03 4.782718471560864804e-05
3.961960000000000036e+03 3.512780000000000200e+03 4.800772864136210015e-05
3.962039999999999964e+03 3.512780000000000200e+03 4.819079306159250253e-05
3.962119999999999891e+03 3.512780000000000200e+03 4.836497636904571224e-05
3.962199999999999818e+03 3.512780000000000200e+03 4.853913072100967730e-05
3.962279999999999745e+03 3.512780000000000200e+03 4.872984764752948567e-05
3.962360000000000127e+03 3.512780000000000200e+03 4.894111704646794751e-05
3.962440000000000055e+03 3.512780000000000200e+03 4.917585923357394213e-05
3.962519999999999982e+03 3.512780000000000200e+03 4.942943524574085358e-05
3.962599999999999909e+03 3.512780000000000200e+03 4.970191042509474670e-05
3.962679999999999836e+03 3.512780000000000200e+03 4.999247511507623378e-05
3.962759999999999764e+03 3.512780000000000200e+03 5.029959292377909940e-05
3.962840000000000146e+03 3.512780000000000200e+03 0.000000000000000000e+00
3.962920000000000073e+03 3.512780000000000200e+03 0.000000000000000000e+00
3.963000000000000000e+03 3.512780000000000200e+03 0.000000000000000000e+00
3.963079999999999927e+03 3.512780000000000200e+03 0.000000000000000000e+00
3.963159999999999854e+03 3.512780000000000200e+03 0.000000000000000000e+00
3.963239999999999782e+03 3.512780000000000200e+03 0.000000000000000000e+00
3.963320000000000164e+03 3.512780000000000200e+03 0.000000000000000000e+00
3.963400000000000091e+03 3.512780000000000200e+03 0.000000000000000000e+00
3.963480000000000018e+03 3.512780000000000200e+03 0.000000000000000000e+00
3.963559999999999945e+03 3.512780000000000200e+03 0.000000000000000000e+00
3.963639999999999873e+03 3.512780000000000200e+03 0.000000000000000000e+00
3.963719999999999800e+03 3.512780000000000200e+03 0.000000000000000000e+00
3.963800000000000182e+03 3.512780000000000200e+03 0.000000000000000000e+00
3.963880000000000109e+03 3.512780000000000200e+03 0.000000000000000000e+00
3.963960000000000036e+03 3.512780000000000200e+03 0.000000000000000000e+00
3.964039999999999964e+03 3.512780000000000200e+03 0.000000000000000000e+00
3.964119999999999891e+03 3.512780000000000200e+03 0.000000000000000000e+00
3.964199999999999818e+03 3.512780000000000200e+03 0.000000000000000000e+00
3.964279999999999745e+03 3.512780000000000200e+03 0.000000000000000000e+00
3.964360000000000127e+03 3.512780000000000200e+03 0.000000000000000000e+00
3.964440000000000055e+03 3.512780000000000200e+03 0.000000000000000000e+00
3.964519999999999982e+03 3.512780000000000200e+03 0.000000000000000000e+00
3.964599999999999909e+03 3.512780000000000200e+03 0.000000000000000000e+00
3.964679999999999836e+03 3.512780000000000200e+03 0.000000000000000000e+00
3.964759999999999764e+03 3.512780000000000200e+03 0.000000000000000000e+00
3.964840000000000146e+03 3.512780000000000200e+03 0.000000000000000000e+00
3.964920000000000073e+03 3.512780000000000200e+03 0.000000000000000000e+00
3.965000000000000000e+03 3.512780000000000200e+03 0.000000000000000000e+00
3.965079999999999927e+03 3.512780000000000200e+03 0.000000000000000000e+00
3.965159999999999854e+03 3.512780000000000200e+03 0.000000000000000000e+00
3.965239999999999782e+03 3.512780000000000200e+03 0.000000000000000000e+00
3.965320000000000164e+03 3.512780000000000200e+03 0.000000000000000000e+00
3.965400000000000091e+03 3.512780000000000200e+03 0.000000000000000000e+00
3.965480000000000018e+03 3.512780000000000200e+03 0.000000000000000000e+00
3.965559999999999945e+03 3.512780000000000200e+03 0.000000000000000000e+00
3.965639999999999873e+03 3.512780000000000200e+03 0.000000000000000000e+00
3.965719999999999800e+03 3.512780000000000200e+03 0.000000000000000000e+00
3.965800000000000182e+03 3.512780000000000200e+03 0.000000000000000000e+00
3.965880000000000109e+03 3.512780000000000200e+03 0.000000000000000000e+00
3.965960000000000036e+03 3.512780000000000200e+03 0.000000000000000000e+00
3.966039999999999964e+03 3.512780000000000200e+03 0.000000000000000000e+00
3.966119999999999891e+03 3.512780000000000200e+03 0.000000000000000000e+00
3.966199999999999818e+03 3.512780000000000200e+03 0.000000000000000000e+00
3.966279999999999745e+03 3.512780000000000200e+03 0.000000000000000000e+00
3.966360000000000127e+03 3.512780000000000200e+03 0.000000000000000000e+00
3.966440000000000055e+03 3.512780000000000200e+03 0.000000000000000000e+00
3.966519999999999982e+03 3.512780000000000200e+03 0.000000000000000000e+00
3.966599999999999909e+03 3.512780000000000200e+03 0.000000000000000000e+00
3.966679999999999836e+03 3.512780000000000200e+03 0.000000000000000000e+00
3.966759999999999764e+03 3.512780000000000200e+03 0.000000000000000000e+00
3.966840000000000146e+03 3.512780000000000200e+03 0.000000000000000000e+00
3.966920000000000073e+03 3.512780000000000200e+03 0.000000000000000000e+00
3.967000000000000000e+03 3.512780000000000200e+03 0.000000000000000000e+00
3.967079999999999927e+03 3.512780000000000200e+03 0.000000000000000000e+00
3.967159999999999854e+03 3.512780000000000200e+03 0.000000000000000000e+00
3.967239999999999782e+03 3.512780000000000200e+03 0.000000000000000000e+00
3.967320000000000164e+03 3.512780000000000200e+03 0.000000000000000000e+00
3.967400000000000091e+03 3.512780000000000200e+03 0.000000000000000000e+00
3.967480000000000018e+03 3.512780000000000200e+03 0.000000000000000000e+00
3.967559999999999945e+03 3.512780000000000200e+03 0.000000000000000000e+00
3.967639999999999873e+03 3.512780000000000200e+03 0.000000000000000000e+00
3.967719999999999800e+03 3.512780000000000200e+03 0.000000000000000000e+00
3.967800000000000182e+03 3.512780000000000200e+03 0.000000000000000000e+00
3.967880000000000109e+03 3.512780000000000200e+03 0.000000000000000000e+00
3.967960000000000036e+03 3.512780000000000200e+03 0.000000000000000000e+00
3.968039999999999964e+03 3.512780000000000200e+03 0.000000000000000000e+00
3.968119999999999891e+03 3.512780000000000200e+03 0.000000000000000000e+00
3.968199999999999818e+03 3.512780000000000200e+03 0.000000000000000000e+00
3.968279999999999745e+03 3.512780000000000200e+03 0.000000000000000000e+00
3.968360000000000127e+03 3.512780000000000200e+03 0.000000000000000000e+00
3.968440000000000055e+03 3.512780000000000200e+03 0.000000000000000000e+00
3.968519999999999982e+03 3.512780000000000200e+03 0.000000000000000000e+00
3.968599999999999909e+03 3.512780000000000200e+03 0.000000000000000000e+00
3.968679999999999836e+03 3.512780000000000200e+03 0.000000000000000000e+00
3.968759999999999764e+03 3.512780000000000200e+03 0.000000000000000000e+00
3.968840000000000146e+03 3.512780000000000200e+03 0.000000000000000000e+00
3.968920000000000073e+03 3.512780000000000200e+03 0.000000000000000000e+00
3.969000000000000000e+03 3.512780000000000200e+03 0.000000000000000000e+00
3.969079999999999927e+03 3.512780000000000200e+03 0.000000000000000000e+00
3.969159999999999854e+03 3.512780000000000200e+03 0.000000000000000000e+00
3.969239999999999782e+03 3.512780000000000200e+03 0.000000000000000000e+00
3.969320000000000164e+03 3.512780000000000200e+03 0.000000000000000000e+00
3.969400000000000091e+03 3.512780000000000200e+03 0.000000000000000000e+00
3.969480000000000018e+03 3.512780000000000200e+03 0.000000000000000000e+00
3.969559999999999945e+03 3.512780000000000200e+03 0.000000000000000000e+00
3.969639999999999873e+03 3.512780000000000200e+03 0.000000000000000000e+00
3.969719999999999800e+03 3.512780000000000200e+03 0.000000000000000000e+00
3.969800000000000182e+03 3.512780000000000200e+03 0.000000000000000000e+00
3.969880000000000109e+03 3.512780000000000200e+03 0.000000000000000000e+00
3.969960000000000036e+03 3.512780000000000200e+03 0.000000000000000000e+00
3.970039999999999964e+03 3.512780000000000200e+03 0.000000000000000000e+00
3.970119999999999891e+03 3.512780000000000200e+03 0.000000000000000000e+00
3.970199999999999818e+03 3.512780000000000200e+03 0.000000000000000000e+00
3.970279999999999745e+03 3.512780000000000200e+03 0.000000000000000000e+00
3.970360000000000127e+03 3.512780000000000200e+03 0.000000000000000000e+00
3.970440000000000055e+03 3.512780000000000200e+03 0.000000000000000000e+00
3.970519999999999982e+03 3.512780000000000200e+03 0.000000000000000000e+00
3.970599999999999909e+03 3.512780000000000200e+03 0.000000000000000000e+00
3.970679999999999836e+03 3.512780000000000200e+03 0.000000000000000000e+00
3.970759999999999764e+03 3.512780000000000200e+03 0.000000000000000000e+00
3.970840000000000146e+03 3.512780000000000200e+03 0.000000000000000000e+00
3.970920000000000073e+03 3.512780000000000200e+03 0.000000000000000000e+00
3.971000000000000000e+03 3.512780000000000200e+03 0.000000000000000000e+00
3.971079999999999927e+03 3.512780000000000200e+03 0.000000000000000000e+00
3.971159999999999854e+03 3.512780000000000200e+03 0.000000000000000000e+00
3.971239999999999782e+03 3.512780000000000200e+03 0.000000000000000000e+00
3.971320000000000164e+03 3.512780000000000200e+03 0.000000000000000000e+00
3.971400000000000091e+03 3.512780000000000200e+03 0.000000000000000000e+00
3.971480000000000018e+03 3.512780000000000200e+03 0.000000000000000000e+00
3.971559999999999945e+03 3.512780000000000200e+03 0.000000000000000000e+00
3.971639999999999873e+03 3.512780000000000200e+03 0.000000000000000000e+00
3.971719999999999800e+03 3.512780000000000200e+03 0.000000000000000000e+00
3.971800000000000182e+03 3.512780000000000200e+03 0.000000000000000000e+00
3.971880000000000109e+03 3.512780000000000200e+03 0.000000000000000000e+00
3.971960000000000036e+03 3.512780000000000200e+03 0.000000000000000000e+00
3.972039999999999964e+03 3.512780000000000200e+03 0.000000000000000000e+00
3.972119999999999891e+03 3.512780000000000200e+03 0.000000000000000000e+00
3.972199999999999818e+03 3.512780000000000200e+03 0.000000000000000000e+00
3.972279999999999745e+03 3.512780000000000200e+03 0.000000000000000000e+00
3.972360000000000127e+03 3.512780000000000200e+03 0.000000000000000000e+00
3.972440000000000055e+03 3.512780000000000200e+03 0.000000000000000000e+00
3.972519999999999982e+03 3.512780000000000200e+03 0.000000000000000000e+00
3.972599999999999909e+03 3.512780000000000200e+03 0.000000000000000000e+00
3.972679999999999836e+03 3.512780000000000200e+03 0.000000000000000000e+00
3.972759999999999764e+03 3.512780000000000200e+03 0.000000000000000000e+00
3.972840000000000146e+03 3.512780000000000200e+03 0.000000000000000000e+00
3.972920000000000073e+03 3.512780000000000200e+03 0.000000000000000000e+00
3.973000000000000000e+03 3.512780000000000200e+03 0.000000000000000000e+00
3.973079999999999927e+03 3.512780000000000200e+03 0.000000000000000000e+00
3.973159999999999854e+03 3.512780000000000200e+03 0.000000000000000000e+00
3.973239999999999782e+03 3.512780000000000200e+03 0.000000000000000000e+00
3.973320000000000164e+03 3.512780000000000200e+03 0.000000000000000000e+00
3.973400000000000091e+03 3.512780000000000200e+03 0.000000000000000000e+00
3.973480000000000018e+03 3.512780000000000200e+03 0.000000000000000000e+00
3.973559999999999945e+03 3.512780000000000200e+03 0.000000000000000000e+00
3.973639999999999873e+03 3.512780000000000200e+03 0.000000000000000000e+00
3.973719999999999800e+03 3.512780000000000200e+03 0.000000000000000000e+00
3.973800000000000182e+03 3.512780000000000200e+03 0.000000000000000000e+00
3.973880000000000109e+03 3.512780000000000200e+03 0.000000000000000000e+00
3.973960000000000036e+03 3.512780000000000200e+03 0.000000000000000000e+00
3.974039999999999964e+03 3.512780000000000200e+03 0.000000000000000000e+00
3.974119999999999891e+03 3.512780000000000200e+03 0.000000000000000000e+00
3.974199999999999818e+03 3.512780000000000200e+03 0.000000000000000000e+00
3.974279999999999745e+03 3.512780000000000200e+03 0.000000000000000000e+00
3.974360000000000127e+03 3.512780000000000200e+03 0.000000000000000000e+00
3.974440000000000055e+03 3.512780000000000200e+03 0.000000000000000000e+00
3.974519999999999982e+03 3.512780000000000200e+03 0.000000000000000000e+00
3.974599999999999909e+03 3.512780000000000200e+03 0.000000000000000000e+00
3.974679999999999836e+03 3.512780000000000200e+03 0.000000000000000000e+00
3.974759999999999764e+03 3.512780000000000200e+03 0.000000000000000000e+00
3.974840000000000146e+03 3.512780000000000200e+03 0.000000000000000000e+00
3.974920000000000073e+03 3.512780000000000200e+03 0.000000000000000000e+00
3.975000000000000000e+03 3.512780000000000200e+03 0.000000000000000000e+00
3.975079999999999927e+03 3.512780000000000200e+03 0.000000000000000000e+00
3.975159999999999854e+03 3.512780000000000200e+03 0.000000000000000000e+00
3.975239999999999782e+03 3.512780000000000200e+03 0.000000000000000000e+00
3.975320000000000164e+03 3.512780000000000200e+03 0.000000000000000000e+00
3.975400000000000091e+03 3.512780000000000200e+03 0.000000000000000000e+00
3.975480000000000018e+03 3.512780000000000200e+03 0.000000000000000000e+00
3.975559999999999945e+03 3.512780000000000200e+03 0.000000000000000000e+00
3.975639999999999873e+03 3.512780000000000200e+03 0.000000000000000000e+00
3.975719999999999800e+03 3.512780000000000200e+03 0.000000000000000000e+00
3.975800000000000182e+03 3.512780000000000200e+03 0.000000000000000000e+00
3.975880000000000109e+03 3.512780000000000200e+03 0.000000000000000000e+00
3.975960000000000036e+03 3.512780000000000200e+03 0.000000000000000000e+00
3.976039999999999964e+03 3.512780000000000200e+03 0.000000000000000000e+00
3.976119999999999891e+03 3.512780000000000200e+03 0.000000000000000000e+00
3.976199999999999818e+03 3.512780000000000200e+03 0.000000000000000000e+00
3.976279999999999745e+03 3.512780000000000200e+03 0.000000000000000000e+00
3.976360000000000127e+03 3.512780000000000200e+03 0.000000000000000000e+00
3.976440000000000055e+03 3.512780000000000200e+03 0.000000000000000000e+00
3.976519999999999982e+03 3.512780000000000200e+03 0.000000000000000000e+00
3.976599999999999909e+03 3.512780000000000200e+03 0.000000000000000000e+00
3.976679999999999836e+03 3.512780000000000200e+03 0.000000000000000000e+00
3.976759999999999764e+03 3.512780000000000200e+03 0.000000000000000000e+00
3.976840000000000146e+03 3.512780000000000200e+03 0.000000000000000000e+00
3.976920000000000073e+03 3.512780000000000200e+03 0.000000000000000000e+00
3.977000000000000000e+03 3.512780000000000200e+03 0.000000000000000000e+00
3.977079999999999927e+03 3.512780000000000200e+03 0.000000000000000000e+00
3.977159999999999854e+03 3.512780000000000200e+03 0.000000000000000000e+00
3.977239999999999782e+03 3.512780000000000200e+03 0.000000000000000000e+00
3.977320000000000164e+03 3.512780000000000200e+03 0.000000000000000000e+00
3.977400000000000091e+03 3.512780000000000200e+03 0.000000000000000000e+00
3.977480000000000018e+03 3.512780000000000200e+03 0.000000000000000000e+00
3.977559999999999945e+03 3.512780000000000200e+03 0.000000000000000000e+00
3.977639999999999873e+03 3.512780000000000200e+03 0.000000000000000000e+00
3.977719999999999800e+03 3.512780000000000200e+03 0.000000000000000000e+00
3.977800000000000182e+03 3.512780000000000200e+03 0.000000000000000000e+00
3.977880000000000109e+03 3.512780000000000200e+03 0.000000000000000000e+00
3.977960000000000036e+03 3.512780000000000200e+03 0.000000000000000000e+00
3.978039999999999964e+03 3.512780000000000200e+03 0.000000000000000000e+00
3.978119999999999891e+03 3.512780000000000200e+03 0.000000000000000000e+00
3.978199999999999818e+03 3.512780000000000200e+03 0.000000000000000000e+00
3.978279999999999745e+03 3.512780000000000200e+03 0.000000000000000000e+00
3.978360000000000127e+03 3.512780000000000200e+03 0.000000000000000000e+00
3.978440000000000055e+03 3.512780000000000200e+03 0.000000000000000000e+00
3.978519999999999982e+03 3.512780000000000200e+03 0.000000000000000000e+00
3.978599999999999909e+03 3.512780000000000200e+03 0.000000000000000000e+00
3.978679999999999836e+03 3.512780000000000200e+03 0.000000000000000000e+00
3.978759999999999764e+03 3.512780000000000200e+03 0.000000000000000000e+00
3.978840000000000146e+03 3.512780000000000200e+03 0.000000000000000000e+00
3.978920000000000073e+03 3.512780000000000200e+03 0.000000000000000000e+00
3.979000000000000000e+03 3.512780000000000200e+03 0.000000000000000000e+00
3.979079999999999927e+03 3.512780000000000200e+03 0.000000000000000000e+00
3.979159999999999854e+03 3.512780000000000200e+03 0.000000000000000000e+00
3.979239999999999782e+03 3.512780000000000200e+03 0.000000000000000000e+00
3.979320000000000164e+03 3.512780000000000200e+03 0.000000000000000000e+00
3.979400000000000091e+03 3.512780000000000200e+03 0.000000000000000000e+00
3.979480000000000018e+03 3.512780000000000200e+03 0.000000000000000000e+00
3.979559999999999945e+03 3.512780000000000200e+03 0.000000000000000000e+00
3.979639999999999873e+03 3.512780000000000200e+03 0.000000000000000000e+00
3.979719999999999800e+03 3.512780000000000200e+03 0.000000000000000000e+00
3.979800000000000182e+03 3.512780000000000200e+03 0.000000000000000000e+00
3.979880000000000109e+03 3.512780000000000200e+03 0.000000000000000000e+00
3.979960000000000036e+03 3.512780000000000200e+03 0.000000000000000000e+00
3.980039999999999964e+03 3.512780000000000200e+03 0.000000000000000000e+00
3.980119999999999891e+03 3.512780000000000200e+03 0.000000000000000000e+00
3.980199999999999818e+03 3.512780000000000200e+03 0.000000000000000000e+00
3.980279999999999745e+03 3.512780000000000200e+03 0.000000000000000000e+00
3.980360000000000127e+03 3.512780000000000200e+03 0.000000000000000000e+00
3.980440000000000055e+03 3.512780000000000200e+03 0.000000000000000000e+00
3.980519999999999982e+03 3.512780000000000200e+03 0.000000000000000000e+00
3.980599999999999909e+03 3.512780000000000200e+03 0.000000000000000000e+00
3.980679999999999836e+03 3.512780000000000200e+03 0.000000000000000000e+00
3.980759999999999764e+03 3.512780000000000200e+03 0.000000000000000000e+00
3.980840000000000146e+03 3.512780000000000200e+03 0.000000000000000000e+00
3.980920000000000073e+03 3.512780000000000200e+03 0.000000000000000000e+00
3.981000000000000000e+03 3.512780000000000200e+03 0.000000000000000000e+00
3.981079999999999927e+03 3.512780000000000200e+03 0.000000000000000000e+00
3.981159999999999854e+03 3.512780000000000200e+03 0.000000000000000000e+00
3.981239999999999782e+03 3.512780000000000200e+03 0.000000000000000000e+00
3.981320000000000164e+03 3.512780000000000200e+03 0.000000000000000000e+00
3.981400000000000091e+03 3.512780000000000200e+03 0.000000000000000000e+00
3.981480000000000018e+03 3.512780000000000200e+03 0.000000000000000000e+00
3.981559999999999945e+03 3.512780000000000200e+03 0.000000000000000000e+00
3.981639999999999873e+03 3.512780000000000200e+03 0.000000000000000000e+00
3.981719999999999800e+03 3.512780000000000200e+03 0.000000000000000000e+00
3.981800000000000182e+03 3.512780000000000200e+03 0.000000000000000000e+00
3.961800000000000182e+03 3.512840000000000146e+03 4.815920529704234370e-05
3.961880000000000109e+03 3.512840000000000146e+03 4.831720279135323404e-05
3.961960000000000036e+03 3.512840000000000146e+03 4.849438950515587839e-05
3.962039999999999964e+03 3.512840000000000146e+03 4.868559703639997917e-05
3.962119999999999891e+03 3.512840000000000146e+03 4.887547532172258985e-05
3.962199999999999818e+03 3.512840000000000146e+03 4.905610590035377951e-05
3.962279999999999745e+03 3.512840000000000146e+03 4.924204678354144427e-05
3.962360000000000127e+03 3.512840000000000146e+03 4.944660034155201779e-05
3.962440000000000055e+03 3.512840000000000146e+03 4.967428351830658218e-05
3.962519999999999982e+03 3.512840000000000146e+03 4.992241258246000503e-05
3.962599999999999909e+03 3.512840000000000146e+03 5.019220067207579526e-05
3.962679999999999836e+03 3.512840000000000146e+03 5.047978564200853059e-05
3.962759999999999764e+03 3.512840000000000146e+03 5.078576507562880218e-05
3.962840000000000146e+03 3.512840000000000146e+03 0.000000000000000000e+00
3.962920000000000073e+03 3.512840000000000146e+03 0.000000000000000000e+00
3.963000000000000000e+03 3.512840000000000146e+03 0.000000000000000000e+00
3.963079999999999927e+03 3.512840000000000146e+03 0.000000000000000000e+00
3.963159999999999854e+03 3.512840000000000146e+03 0.000000000000000000e+00
3.963239999999999782e+03 3.512840000000000146e+03 0.000000000000000000e+00
3.963320000000000164e+03 3.512840000000000146e+03 0.000000000000000000e+00
3.963400000000000091e+03 3.512840000000000146e+03 0.000000000000000000e+00
3.963480000000000018e+03 3.512840000000000146e+03 0.000000000000000000e+00
3.963559999999999945e+03 3.512840000000000146e+03 0.000000000000000000e+00
3.963639999999999873e+03 3.512840000000000146e+03 0.000000000000000000e+00
3.963719999999999800e+03 3.512840000000000146e+03 0.000000000000000000e+00
3.963800000000000182e+03 3.512840000000000146e+03 0.000000000000000000e+00
3.963880000000000109e+03 3.512840000000000146e+03 0.000000000000000000e+00
3.963960000000000036e+03 3.512840000000000146e+03 0.000000000000000000e+00
3.964039999999999964e+03 3.512840000000000146e+03 0.000000000000000000e+00
3.964119999999999891e+03 3.512840000000000146e+03 0.000000000000000000e+00
3.964199999999999818e+03 3.512840000000000146e+03 0.000000000000000000e+00
3.964279999999999745e+03 3.512840000000000146e+03 0.000000000000000000e+00
3.964360000000000127e+03 3.512840000000000146e+03 0.000000000000000000e+00
3.964440000000000055e+03 3.512840000000000146e+03 0.000000000000000000e+00
3.964519999999999982e+03 3.512840000000000146e+03 0.000000000000000000e+00
3.964599999999999909e+03 3.512840000000000146e+03 0.000000000000000000e+00
3.964679999999999836e+03 3.512840000000000146e+03 0.000000000000000000e+00
3.964759999999999764e+03 3.512840000000000146e+03 0.000000000000000000e+00
3.964840000000000146e+03 3.512840000000000146e+03 0.000000000000000000e+00
3.964920000000000073e+03 3.512840000000000146e+03 0.000000000000000000e+00
3.965000000000000000e+03 3.512840000000000146e+03 0.000000000000000000e+00
3.965079999999999927e+03 3.512840000000000146e+03 0.000000000000000000e+00
3.965159999999999854e+03 3.512840000000000146e+03 0.000000000000000000e+00
3.965239999999999782e+03 3.512840000000000146e+03 0.000000000000000000e+00
3.965320000000000164e+03 3.512840000000000146e+03 0.000000000000000000e+00
3.965400000000000091e+03 3.512840000000000146e+03 0.000000000000000000e+00
3.965480000000000018e+03 3.512840000000000146e+03 0.000000000000000000e+00
3.965559999999999945e+03 3.512840000000000146e+03 0.000000000000000000e+00
3.965639999999999873e+03 3.512840000000000146e+03 0.000000000000000000e+00
3.965719999999999800e+03 3.512840000000000146e+03 0.000000000000000000e+00
3.965800000000000182e+03 3.512840000000000146e+03 0.000000000000000000e+00
3.965880000000000109e+03 3.512840000000000146e+03 0.000000000000000000e+00
3.965960000000000036e+03 3.512840000000000146e+03 0.000000000000000000e+00
3.966039999999999964e+03 3.512840000000000146e+03 0.000000000000000000e+00
3.966119999999999891e+03 3.512840000000000146e+03 0.000000000000000000e+00
3.966199999999999818e+03 3.512840000000000146e+03 0.000000000000000000e+00
3.966279999999999745e+03 3.512840000000000146e+03 0.000000000000000000e+00
3.966360000000000127e+03 3.512840000000000146e+03 0.000000000000000000e+00
3.966440000000000055e+03 3.512840000000000146e+03 0.000000000000000000e+00
3.966519999999999982e+03 3.512840000000000146e+03 0.000000000000000000e+00
3.966599999999999909e+03 3.512840000000000146e+03 0.000000000000000000e+00
3.966679999999999836e+03 3.512840000000000146e+03 0.000000000000000000e+00
3.966759999999999764e+03 3.512840000000000146e+03 0.000000000000000000e+00
3.966840000000000146e+03 3.512840000000000146e+03 0.000000000000000000e+00
3.966920000000000073e+03 3.512840000000000146e+03 0.000000000000000000e+00
3.967000000000000000e+03 3.512840000000000146e+03 0.000000000000000000e+00
3.967079999999999927e+03 3.512840000000000146e+03 0.000000000000000000e+00
3.967159999999999854e+03 3.512840000000000146e+03 0.000000000000000000e+00
3.967239999999999782e+03 3.512840000000000146e+03 0.000000000000000000e+00
3.967320000000000164e+03 3.512840000000000146e+03 0.000000000000000000e+00
3.967400000000000091e+03 3.512840000000000146e+03 0.000000000000000000e+00
3.967480000000000018e+03 3.512840000000000146e+03 0.000000000000000000e+00
3.967559999999999945e+03 3.512840000000000146e+03 0.000000000000000000e+00
3.967639999999999873e+03 3.512840000000000146e+03 0.000000000000000000e+00
3.967719999999999800e+03 3.512840000000000146e+03 0.000000000000000000e+00
3.967800000000000182e+03 3.512840000000000146e+03 0.000000000000000000e+00
3.967880000000000109e+03 3.512840000000000146e+03 0.000000000000000000e+00
3.967960000000000036e+03 3.512840000000000146e+03 0.000000000000000000e+00
3.968039999999999964e+03 3.512840000000000146e+03 0.000000000000000000e+00
3.968119999999999891e+03 3.512840000000000146e+03 0.000000000000000000e+00
3.968199999999999818e+03 3.512840000000000146e+03 0.000000000000000000e+00
3.968279999999999745e+03 3.512840000000000146e+03 0.000000000000000000e+00
3.968360000000000127e+03 3.512840000000000146e+03 0.000000000000000000e+00
3.968440000000000055e+03 3.512840000000000146e+03 0.000000000000000000e+00
3.968519999999999982e+03 3.512840000000000146e+03 0.000000000000000000e+00
3.968599999999999909e+03 3.512840000000000146e+03 0.000000000000000000e+00
3.968679999999999836e+03 3.512840000000000146e+03 0.000000000000000000e+00
3.968759999999999764e+03 3.512840000000000146e+03 0.000000000000000000e+00
3.968840000000000146e+03 3.512840000000000146e+03 0.000000000000000000e+00
3.968920000000000073e+03 3.512840000000000146e+03 0.000000000000000000e+00
3.969000000000000000e+03 3.512840000000000146e+03 0.000000000000000000e+00
3.969079999999999927e+03 3.512840000000000146e+03 0.000000000000000000e+00
3.969159999999999854e+03 3.512840000000000146e+03 0.000000000000000000e+00
3.969239999999999782e+03 3.512840000000000146e+03 0.000000000000000000e+00
3.969320000000000164e+03 3.512840000000000146e+03 0.000000000000000000e+00
3.969400000000000091e+03 3.512840000000000146e+03 0.000000000000000000e+00
3.969480000000000018e+03 3.512840000000000146e+03 0.000000000000000000e+00
3.969559999999999945e+03 3.512840000000000146e+03 0.000000000000000000e+00
3.969639999999999873e+03 3.512840000000000146e+03 0.000000000000000000e+00
3.969719999999999800e+03 3.512840000000000146e+03 0.000000000000000000e+00
3.969800000000000182e+03 3.512840000000000146e+03 0.000000000000000000e+00
3.969880000000000109e+03 3.512840000000000146e+03 0.000000000000000000e+00
3.969960000000000036e+03 3.512840000000000146e+03 0.000000000000000000e+00
3.970039999999999964e+03 3.512840000000000146e+03 0.000000000000000000e+00
3.970119999999999891e+03 3.512840000000000146e+03 0.000000000000000000e+00
3.970199999999999818e+03 3.512840000000000146e+03 0.000000000000000000e+00
3.970279999999999745e+03 3.512840000000000146e+03 0.000000000000000000e+00
3.970360000000000127e+03 3.512840000000000146e+03 0.000000000000000000e+00
3.970440000000000055e+03 3.512840000000000146e+03 0.000000000000000000e+00
3.970519999999999982e+03 3.512840000000000146e+03 0.000000000000000000e+00
3.970599999999999909e+03 3.512840000000000146e+03 0.000000000000000000e+00
3.970679999999999836e+03 3.512840000000000146e+03 0.000000000000000000e+00
3.970759999999999764e+03 3.512840000000000146e+03 0.000000000000000000e+00
3.970840000000000146e+03 3.512840000000000146e+03 0.000000000000000000e+00
3.970920000000000073e+03 3.512840000000000146e+03 0.000000000000000000e+00
3.971000000000000000e+03 3.512840000000000146e+03 0.000000000000000000e+00
3.971079999999999927e+03 3.512840000000000146e+03 0.000000000000000000e+00
3.971159999999999854e+03 3.512840000000000146e+03 0.000000000000000000e+00
3.971239999999999782e+03 3.512840000000000146e+03 0.000000000000000000e+00
3.971320000000000164e+03 3.512840000000000146e+03 0.000000000000000000e+00
3.971400000000000091e+03 3.512840000000000146e+03 0.000000000000000000e+00
3.971480000000000018e+03 3.512840000000000146e+03 0.000000000000000000e+00
3.971559999999999945e+03 3.512840000000000146e+03 0.000000000000000000e+00
3.971639999999999873e+03 3.512840000000000146e+03 0.000000000000000000e+00
3.971719999999999800e+03 3.512840000000000146e+03 0.000000000000000000e+00
3.971800000000000182e+03 3.512840000000000146e+03 0.000000000000000000e+00
3.971880000000000109e+03 3.512840000000000146e+03 0.000000000000000000e+00
3.971960000000000036e+03 3.512840000000000146e+03 0.000000000000000000e+00
3.972039999999999964e+03 3.512840000000000146e+03 0.000000000000000000e+00
3.972119999999999891e+03 3.512840000000000146e+03 0.000000000000000000e+00
3.972199999999999818e+03 3.512840000000000146e+03 0.000000000000000000e+00
3.972279999999999745e+03 3.512840000000000146e+03 0.000000000000000000e+00
3.972360000000000127e+03 3.512840000000000146e+03 0.000000000000000000e+00
3.972440000000000055e+03 3.512840000000000146e+03 0.000000000000000000e+00
3.972519999999999982e+03 3.512840000000000146e+03 0.000000000000000000e+00
3.972599999999999909e+03 3.512840000000000146e+03 0.000000000000000000e+00
3.972679999999999836e+03 3.512840000000000146e+03 0.000000000000000000e+00
3.972759999999999764e+03 3.512840000000000146e+03 0.000000000000000000e+00
3.972840000000000146e+03 3.512840000000000146e+03 0.000000000000000000e+00
3.972920000000000073e+03 3.512840000000000146e+03 0.000000000000000000e+00
3.973000000000000000e+03 3.512840000000000146e+03 0.000000000000000000e+00
3.973079999999999927e+03 3.512840000000000146e+03 0.000000000000000000e+00
3.973159999999999854e+03 3.512840000000000146e+03 0.000000000000000000e+00
3.973239999999999782e+03 3.512840000000000146e+03 0.000000000000000000e+00
3.973320000000000164e+03 3.512840000000000146e+03 0.000000000000000000e+00
3.973400000000000091e+03 3.512840000000000146e+03 0.000000000000000000e+00
3.973480000000000018e+03 3.512840000000000146e+03 0.000000000000000000e+00
3.973559999999999945e+03 3.512840000000000146e+03 0.000000000000000000e+00
3.973639999999999873e+03 3.512840000000000146e+03 0.000000000000000000e+00
3.973719999999999800e+03 3.512840000000000146e+03 0.000000000000000000e+00
3.973800000000000182e+03 3.512840000000000146e+03 0.000000000000000000e+00
3.973880000000000109e+03 3.512840000000000146e+03 0.000000000000000000e+00
3.973960000000000036e+03 3.512840000000000146e+03 0.000000000000000000e+00
3.974039999999999964e+03 3.512840000000000146e+03 0.000000000000000000e+00
3.974119999999999891e+03 3.512840000000000146e+03 0.000000000000000000e+00
3.974199999999999818e+03 3.512840000000000146e+03 0.000000000000000000e+00
3.974279999999999745e+03 3.512840000000000146e+03 0.000000000000000000e+00
3.974360000000000127e+03 3.512840000000000146e+03 0.000000000000000000e+00
3.974440000000000055e+03 3.512840000000000146e+03 0.000000000000000000e+00
3.974519999999999982e+03 3.512840000000000146e+03 0.000000000000000000e+00
3.974599999999999909e+03 3.512840000000000146e+03 0.000000000000000000e+00
3.974679999999999836e+03 3.512840000000000146e+03 0.000000000000000000e+00
3.974759999999999764e+03 3.512840000000000146e+03 0.000000000000000000e+00
3.974840000000000146e+03 3.512840000000000146e+03 0.000000000000000000e+00
3.974920000000000073e+03 3.512840000000000146e+03 0.000000000000000000e+00
3.975000000000000000e+03 3.512840000000000146e+03 0.000000000000000000e+00
3.975079999999999927e+03 3.512840000000000146e+03 0.000000000000000000e+00
3.975159999999999854e+03 3.512840000000000146e+03 0.000000000000000000e+00
3.975239999999999782e+03 3.512840000000000146e+03 0.000000000000000000e+00
3.975320000000000164e+03 3.512840000000000146e+03 0.000000000000000000e+00
3.975400000000000091e+03 3.512840000000000146e+03 0.000000000000000000e+00
3.975480000000000018e+03 3.512840000000000146e+03 0.000000000000000000e+00
3.975559999999999945e+03 3.512840000000000146e+03 0.000000000000000000e+00
3.975639999999999873e+03 3.512840000000000146e+03 0.000000000000000000e+00
3.975719999999999800e+03 3.512840000000000146e+03 0.000000000000000000e+00
3.975800000000000182e+03 3.512840000000000146e+03 0.000000000000000000e+00
3.975880000000000109e+03 3.512840000000000146e+03 0.000000000000000000e+00
3.975960000000000036e+03 3.512840000000000146e+03 0.000000000000000000e+00
3.976039999999999964e+03 3.512840000000000146e+03 0.000000000000000000e+00
3.976119999999999891e+03 3.512840000000000146e+03 0.000000000000000000e+00
3.976199999999999818e+03 3.512840000000000146e+03 0.000000000000000000e+00
3.976279999999999745e+03 3.512840000000000146e+03 0.000000000000000000e+00
3.976360000000000127e+03 3.512840000000000146e+03 0.000000000000000000e+00
3.976440000000000055e+03 3.512840000000000146e+03 0.000000000000000000e+00
3.976519999999999982e+03 3.512840000000000146e+03 0.000000000000000000e+00
3.976599999999999909e+03 3.512840000000000146e+03 0.000000000000000000e+00
3.976679999999999836e+03 3.512840000000000146e+03 0.000000000000000000e+00
3.976759999999999764e+03 3.512840000000000146e+03 0.000000000000000000e+00
3.976840000000000146e+03 3.512840000000000146e+03 0.000000000000000000e+00
3.976920000000000073e+03 3.512840000000000146e+03 0.000000000000000000e+00
3.977000000000000000e+03 3.512840000000000146e+03 0.000000000000000000e+00
3.977079999999999927e+03 3.512840000000000146e+03 0.000000000000000000e+00
3.977159999999999854e+03 3.512840000000000146e+03 0.000000000000000000e+00
3.977239999999999782e+03 3.512840000000000146e+03 0.000000000000000000e+00
3.977320000000000164e+03 3.512840000000000146e+03 0.000000000000000000e+00
3.977400000000000091e+03 3.512840000000000146e+03 0.000000000000000000e+00
3.977480000000000018e+03 3.512840000000000146e+03 0.000000000000000000e+00
3.977559999999999945e+03 3.512840000000000146e+03 0.000000000000000000e+00
3.977639999999999873e+03 3.512840000000000146e+03 0.000000000000000000e+00
3.977719999999999800e+03 3.512840000000000146e+03 0.000000000000000000e+00
3.977800000000000182e+03 3.512840000000000146e+03 0.000000000000000000e+00
3.977880000000000109e+03 3.512840000000000146e+03 0.000000000000000000e+00
3.977960000000000036e+03 3.512840000000000146e+03 0.000000000000000000e+00
3.978039999999999964e+03 3.512840000000000146e+03 0.000000000000000000e+00
3.978119999999999891e+03 3.512840000000000146e+03 0.000000000000000000e+00
3.978199999999999818e+03 3.512840000000000146e+03 0.000000000000000000e+00
3.978279999999999745e+03 3.512840000000000146e+03 0.000000000000000000e+00
3.978360000000000127e+03 3.512840000000000146e+03 0.000000000000000000e+00
3.978440000000000055e+03 3.512840000000000146e+03 0.000000000000000000e+00
3.978519999999999982e+03 3.512840000000000146e+03 0.000000000000000000e+00
3.978599999999999909e+03 3.512840000000000146e+03 0.000000000000000000e+00
3.978679999999999836e+03 3.512840000000000146e+03 0.000000000000000000e+00
3.978759999999999764e+03 3.512840000000000146e+03 0.000000000000000000e+00
3.978840000000000146e+03 3.512840000000000146e+03 0.000000000000000000e+00
3.978920000000000073e+03 3.512840000000000146e+03 0.000000000000000000e+00
3.979000000000000000e+03 3.512840000000000146e+03 0.000000000000000000e+00
3.979079999999999927e+03 3.512840000000000146e+03 0.000000000000000000e+00
3.979159999999999854e+03 3.512840000000000146e+03 0.000000000000000000e+00
3.979239999999999782e+03 3.512840000000000146e+03 0.000000000000000000e+00
3.979320000000000164e+03 3.512840000000000146e+03 0.000000000000000000e+00
3.979400000000000091e+03 3.512840000000000146e+03 0.000000000000000000e+00
3.979480000000000018e+03 3.512840000000000146e+03 0.000000000000000000e+00
3.979559999999999945e+03 3.512840000000000146e+03 0.000000000000000000e+00
3.979639999999999873e+03 3.512840000000000146e+03 0.000000000000000000e+00
3.979719999999999800e+03 3.512840000000000146e+03 0.000000000000000000e+00
3.979800000000000182e+03 3.512840000000000146e+03 0.000000000000000000e+00
3.979880000000000109e+03 3.512840000000000146e+03 0.000000000000000000e+00
3.979960000000000036e+03 3.512840000000000146e+03 0.000000000000000000e+00
3.980039999999999964e+03 3.512840000000000146e+03 0.000000000000000000e+00
3.980119999999999891e+03 3.512840000000000146e+03 0.000000000000000000e+00
3.980199999999999818e+03 3.512840000000000146e+03 0.000000000000000000e+00
3.980279999999999745e+03 3.512840000000000146e+03 0.000000000000000000e+00
3.980360000000000127e+03 3.512840000000000146e+03 0.000000000000000000e+00
3.980440000000000055e+03 3.512840000000000146e+03 0.000000000000000000e+00
3.980519999999999982e+03 3.512840000000000146e+03 0.000000000000000000e+00
3.980599999999999909e+03 3.512840000000000146e+03 0.000000000000000000e+00
3.980679999999999836e+03 3.512840000000000146e+03 0.000000000000000000e+00
3.980759999999999764e+03 3.512840000000000146e+03 0.000000000000000000e+00
3.980840000000000146e+03 3.512840000000000146e+03 0.000000000000000000e+00
3.980920000000000073e+03 3.512840000000000146e+03 0.000000000000000000e+00
3.981000000000000000e+03 3.512840000000000146e+03 0.000000000000000000e+00
3.981079999999999927e+03 3.512840000000000146e+03 0.000000000000000000e+00
3.981159999999999854e+03 3.512840000000000146e+03 0.000000000000000000e+00
3.981239999999999782e+03 3.512840000000000146e+03 0.000000000000000000e+00
3.981320000000000164e+03 3.512840000000000146e+03 0.000000000000000000e+00
3.981400000000000091e+03 3.512840000000000146e+03 0.000000000000000000e+00
3.981480000000000018e+03 3.512840000000000146e+03 0.000000000000000000e+00
3.981559999999999945e+03 3.512840000000000146e+03 0.000000000000000000e+00
3.981639999999999873e+03 3.512840000000000146e+03 0.000000000000000000e+00
3.981719999999999800e+03 3.512840000000000146e+03 0.000000000000000000e+00
3.981800000000000182e+03 3.512840000000000146e+03 0.000000000000000000e+00
3.961800000000000182e+03 3.512900000000000091e+03 4.866720914384389248e-05
3.961880000000000109e+03 3.512900000000000091e+03 4.881822559747283751e-05
3.961960000000000036e+03 3.512900000000000091e+03 4.898967178902213088e-05
3.962039999999999964e+03 3.512900000000000091e+03 4.917926175527817631e-05
3.962119999999999891e+03 3.512900000000000091e+03 4.938026180501125530e-05
3.962199999999999818e+03 3.512900000000000091e+03 4.957573931683106834e-05
3.962279999999999745e+03 3.512900000000000091e+03 4.976487303763160166e-05
3.962360000000000127e+03 3.512900000000000091e+03 4.996430037079501390e-05
3.962440000000000055e+03 3.512900000000000091e+03 5.018384118554780279e-05
3.962519999999999982e+03 3.512900000000000091e+03 5.042664630069362846e-05
3.962599999999999909e+03 3.512900000000000091e+03 5.069150612504450990e-05
3.962679999999999836e+03 3.512900000000000091e+03 5.097540463034316009e-05
3.962759999999999764e+03 3.512900000000000091e+03 5.127986153932535595e-05
3.962840000000000146e+03 3.512900000000000091e+03 5.160186419733319075e-05
3.962920000000000073e+03 3.512900000000000091e+03 0.000000000000000000e+00
3.963000000000000000e+03 3.512900000000000091e+03 0.000000000000000000e+00
3.963079999999999927e+03 3.512900000000000091e+03 0.000000000000000000e+00
3.963159999999999854e+03 3.512900000000000091e+03 0.000000000000000000e+00
3.963239999999999782e+03 3.512900000000000091e+03 0.000000000000000000e+00
3.963320000000000164e+03 3.512900000000000091e+03 0.000000000000000000e+00
3.963400000000000091e+03 3.512900000000000091e+03 0.000000000000000000e+00
3.963480000000000018e+03 3.512900000000000091e+03 0.000000000000000000e+00
3.963559999999999945e+03 3.512900000000000091e+03 0.000000000000000000e+00
3.963639999999999873e+03 3.512900000000000091e+03 0.000000000000000000e+00
3.963719999999999800e+03 3.512900000000000091e+03 0.000000000000000000e+00
3.963800000000000182e+03 3.512900000000000091e+03 0.000000000000000000e+00
3.963880000000000109e+03 3.512900000000000091e+03 0.000000000000000000e+00
3.963960000000000036e+03 3.512900000000000091e+03 0.000000000000000000e+00
3.964039999999999964e+03 3.512900000000000091e+03 0.000000000000000000e+00
3.964119999999999891e+03 3.512900000000000091e+03 0.000000000000000000e+00
3.964199999999999818e+03 3.512900000000000091e+03 0.000000000000000000e+00
3.964279999999999745e+03 3.512900000000000091e+03 0.000000000000000000e+00
3.964360000000000127e+03 3.512900000000000091e+03 0.000000000000000000e+00
3.964440000000000055e+03 3.512900000000000091e+03 0.000000000000000000e+00
3.964519999999999982e+03 3.512900000000000091e+03 0.000000000000000000e+00
3.964599999999999909e+03 3.512900000000000091e+03 0.000000000000000000e+00
3.964679999999999836e+03 3.512900000000000091e+03 0.000000000000000000e+00
3.964759999999999764e+03 3.512900000000000091e+03 0.000000000000000000e+00
3.964840000000000146e+03 3.512900000000000091e+03 0.000000000000000000e+00
3.964920000000000073e+03 3.512900000000000091e+03 0.000000000000000000e+00
3.965000000000000000e+03 3.512900000000000091e+03 0.000000000000000000e+00
3.965079999999999927e+03 3.512900000000000091e+03 0.000000000000000000e+00
3.965159999999999854e+03 3.512900000000000091e+03 0.000000000000000000e+00
3.965239999999999782e+03 3.512900000000000091e+03 0.000000000000000000e+00
3.965320000000000164e+03 3.512900000000000091e+03 0.000000000000000000e+00
3.965400000000000091e+03 3.512900000000000091e+03 0.000000000000000000e+00
3.965480000000000018e+03 3.512900000000000091e+03 0.000000000000000000e+00
3.965559999999999945e+03 3.512900000000000091e+03 0.000000000000000000e+00
3.965639999999999873e+03 3.512900000000000091e+03 0.000000000000000000e+00
3.965719999999999800e+03 3.512900000000000091e+03 0.000000000000000000e+00
3.965800000000000182e+03 3.512900000000000091e+03 0.000000000000000000e+00
3.965880000000000109e+03 3.512900000000000091e+03 0.000000000000000000e+00
3.965960000000000036e+03 3.512900000000000091e+03 0.000000000000000000e+00
3.966039999999999964e+03 3.512900000000000091e+03 0.000000000000000000e+00
3.966119999999999891e+03 3.512900000000000091e+03 0.000000000000000000e+00
3.966199999999999818e+03 3.512900000000000091e+03 0.000000000000000000e+00
3.966279999999999745e+03 3.512900000000000091e+03 0.000000000000000000e+00
3.966360000000000127e+03 3.512900000000000091e+03 0.000000000000000000e+00
3.966440000000000055e+03 3.512900000000000091e+03 0.000000000000000000e+00
3.966519999999999982e+03 3.512900000000000091e+03 0.000000000000000000e+00
3.966599999999999909e+03 3.512900000000000091e+03 0.000000000000000000e+00
3.966679999999999836e+03 3.512900000000000091e+03 0.000000000000000000e+00
3.966759999999999764e+03 3.512900000000000091e+03 0.000000000000000000e+00
3.966840000000000146e+03 3.512900000000000091e+03 0.000000000000000000e+00
3.966920000000000073e+03 3.512900000000000091e+03 0.000000000000000000e+00
3.967000000000000000e+03 3.512900000000000091e+03 0.000000000000000000e+00
3.967079999999999927e+03 3.512900000000000091e+03 0.000000000000000000e+00
3.967159999999999854e+03 3.512900000000000091e+03 0.000000000000000000e+00
3.967239999999999782e+03 3.512900000000000091e+03 0.000000000000000000e+00
3.967320000000000164e+03 3.512900000000000091e+03 0.000000000000000000e+00
3.967400000000000091e+03 3.512900000000000091e+03 0.000000000000000000e+00
3.967480000000000018e+03 3.512900000000000091e+03 0.000000000000000000e+00
3.967559999999999945e+03 3.512900000000000091e+03 0.000000000000000000e+00
3.967639999999999873e+03 3.512900000000000091e+03 0.000000000000000000e+00
3.967719999999999800e+03 3.512900000000000091e+03 0.000000000000000000e+00
3.967800000000000182e+03 3.512900000000000091e+03 0.000000000000000000e+00
3.967880000000000109e+03 3.512900000000000091e+03 0.000000000000000000e+00
3.967960000000000036e+03 3.512900000000000091e+03 0.000000000000000000e+00
3.968039999999999964e+03 3.512900000000000091e+03 0.000000000000000000e+00
3.968119999999999891e+03 3.512900000000000091e+03 0.000000000000000000e+00
3.968199999999999818e+03 3.512900000000000091e+03 0.000000000000000000e+00
3.968279999999999745e+03 3.512900000000000091e+03 0.000000000000000000e+00
3.968360000000000127e+03 3.512900000000000091e+03 0.000000000000000000e+00
3.968440000000000055e+03 3.512900000000000091e+03 0.000000000000000000e+00
3.968519999999999982e+03 3.512900000000000091e+03 0.000000000000000000e+00
3.968599999999999909e+03 3.512900000000000091e+03 0.000000000000000000e+00
3.968679999999999836e+03 3.512900000000000091e+03 0.000000000000000000e+00
3.968759999999999764e+03 3.512900000000000091e+03 0.000000000000000000e+00
3.968840000000000146e+03 3.512900000000000091e+03 0.000000000000000000e+00
3.968920000000000073e+03 3.512900000000000091e+03 0.000000000000000000e+00
3.969000000000000000e+03 3.512900000000000091e+03 0.000000000000000000e+00
3.969079999999999927e+03 3.512900000000000091e+03 0.000000000000000000e+00
3.969159999999999854e+03 3.512900000000000091e+03 0.000000000000000000e+00
3.969239999999999782e+03 3.512900000000000091e+03 0.000000000000000000e+00
3.969320000000000164e+03 3.512900000000000091e+03 0.000000000000000000e+00
3.969400000000000091e+03 3.512900000000000091e+03 0.000000000000000000e+00
3.969480000000000018e+03 3.512900000000000091e+03 0.000000000000000000e+00
3.969559999999999945e+03 3.512900000000000091e+03 0.000000000000000000e+00
3.969639999999999873e+03 3.512900000000000091e+03 0.000000000000000000e+00
3.969719999999999800e+03 3.512900000000000091e+03 0.000000000000000000e+00
3.969800000000000182e+03 3.512900000000000091e+03 0.000000000000000000e+00
3.969880000000000109e+03 3.512900000000000091e+03 0.000000000000000000e+00
3.969960000000000036e+03 3.512900000000000091e+03 0.000000000000000000e+00
3.970039999999999964e+03 3.512900000000000091e+03 0.000000000000000000e+00
3.970119999999999891e+03 3.512900000000000091e+03 0.000000000000000000e+00
3.970199999999999818e+03 3.512900000000000091e+03 0.000000000000000000e+00
3.970279999999999745e+03 3.512900000000000091e+03 0.000000000000000000e+00
3.970360000000000127e+03 3.512900000000000091e+03 0.000000000000000000e+00
3.970440000000000055e+03 3.512900000000000091e+03 0.000000000000000000e+00
3.970519999999999982e+03 3.512900000000000091e+03 0.000000000000000000e+00
3.970599999999999909e+03 3.512900000000000091e+03 0.000000000000000000e+00
3.970679999999999836e+03 3.512900000000000091e+03 0.000000000000000000e+00
3.970759999999999764e+03 3.512900000000000091e+03 0.000000000000000000e+00
3.970840000000000146e+03 3.512900000000000091e+03 0.000000000000000000e+00
3.970920000000000073e+03 3.512900000000000091e+03 0.000000000000000000e+00
3.971000000000000000e+03 3.512900000000000091e+03 0.000000000000000000e+00
3.971079999999999927e+03 3.512900000000000091e+03 0.000000000000000000e+00
3.971159999999999854e+03 3.512900000000000091e+03 0.000000000000000000e+00
3.971239999999999782e+03 3.512900000000000091e+03 0.000000000000000000e+00
3.971320000000000164e+03 3.512900000000000091e+03 0.000000000000000000e+00
3.971400000000000091e+03 3.512900000000000091e+03 0.000000000000000000e+00
3.971480000000000018e+03 3.512900000000000091e+03 0.000000000000000000e+00
3.971559999999999945e+03 3.512900000000000091e+03 0.000000000000000000e+00
3.971639999999999873e+03 3.512900000000000091e+03 0.000000000000000000e+00
3.971719999999999800e+03 3.512900000000000091e+03 0.000000000000000000e+00
3.971800000000000182e+03 3.512900000000000091e+03 0.000000000000000000e+00
3.971880000000000109e+03 3.512900000000000091e+03 0.000000000000000000e+00
3.971960000000000036e+03 3.512900000000000091e+03 0.000000000000000000e+00
3.972039999999999964e+03 3.512900000000000091e+03 0.000000000000000000e+00
3.972119999999999891e+03 3.512900000000000091e+03 0.000000000000000000e+00
3.972199999999999818e+03 3.512900000000000091e+03 0.000000000000000000e+00
3.972279999999999745e+03 3.512900000000000091e+03 0.000000000000000000e+00
3.972360000000000127e+03 3.512900000000000091e+03 0.000000000000000000e+00
3.972440000000000055e+03 3.512900000000000091e+03 0.000000000000000000e+00
3.972519999999999982e+03 3.512900000000000091e+03 0.000000000000000000e+00
3.972599999999999909e+03 3.512900000000000091e+03 0.000000000000000000e+00
3.972679999999999836e+03 3.512900000000000091e+03 0.000000000000000000e+00
3.972759999999999764e+03 3.512900000000000091e+03 0.000000000000000000e+00
3.972840000000000146e+03 3.512900000000000091e+03 0.000000000000000000e+00
3.972920000000000073e+03 3.512900000000000091e+03 0.000000000000000000e+00
3.973000000000000000e+03 3.512900000000000091e+03 0.000000000000000000e+00
3.973079999999999927e+03 3.512900000000000091e+03 0.000000000000000000e+00
3.973159999999999854e+03 3.512900000000000091e+03 0.000000000000000000e+00
3.973239999999999782e+03 3.512900000000000091e+03 0.000000000000000000e+00
3.973320000000000164e+03 3.512900000000000091e+03 0.000000000000000000e+00
3.973400000000000091e+03 3.512900000000000091e+03 0.000000000000000000e+00
3.973480000000000018e+03 3.512900000000000091e+03 0.000000000000000000e+00
3.973559999999999945e+03 3.512900000000000091e+03 0.000000000000000000e+00
3.973639999999999873e+03 3.512900000000000091e+03 0.000000000000000000e+00
3.973719999999999800e+03 3.512900000000000091e+03 0.000000000000000000e+00
3.973800000000000182e+03 3.512900000000000091e+03 0.000000000000000000e+00
3.973880000000000109e+03 3.512900000000000091e+03 0.000000000000000000e+00
3.973960000000000036e+03 3.512900000000000091e+03 0.000000000000000000e+00
3.974039999999999964e+03 3.512900000000000091e+03 0.000000000000000000e+00
3.974119999999999891e+03 3.512900000000000091e+03 0.000000000000000000e+00
3.974199999999999818e+03 3.512900000000000091e+03 0.000000000000000000e+00
3.974279999999999745e+03 3.512900000000000091e+03 0.000000000000000000e+00
3.974360000000000127e+03 3.512900000000000091e+03 0.000000000000000000e+00
3.974440000000000055e+03 3.512900000000000091e+03 0.000000000000000000e+00
3.974519999999999982e+03 3.512900000000000091e+03 0.000000000000000000e+00
3.974599999999999909e+03 3.512900000000000091e+03 0.000000000000000000e+00
3.974679999999999836e+03 3.512900000000000091e+03 0.000000000000000000e+00
3.974759999999999764e+03 3.512900000000000091e+03 0.000000000000000000e+00
3.974840000000000146e+03 3.512900000000000091e+03 0.000000000000000000e+00
3.974920000000000073e+03 3.512900000000000091e+03 0.000000000000000000e+00
3.975000000000000000e+03 3.512900000000000091e+03 0.000000000000000000e+00
3.975079999999999927e+03 3.512900000000000091e+03 0.000000000000000000e+00
3.975159999999999854e+03 3.512900000000000091e+03 0.000000000000000000e+00
3.975239999999999782e+03 3.512900000000000091e+03 0.000000000000000000e+00
3.975320000000000164e+03 3.512900000000000091e+03 0.000000000000000000e+00
3.975400000000000091e+03 3.512900000000000091e+03 0.000000000000000000e+00
3.975480000000000018e+03 3.512900000000000091e+03 0.000000000000000000e+00
3.975559999999999945e+03 3.512900000000000091e+03 0.000000000000000000e+00
3.975639999999999873e+03 3.512900000000000091e+03 0.000000000000000000e+00
3.975719999999999800e+03 3.512900000000000091e+03 0.000000000000000000e+00
3.975800000000000182e+03 3.512900000000000091e+03 0.000000000000000000e+00
3.975880000000000109e+03 3.512900000000000091e+03 0.000000000000000000e+00
3.975960000000000036e+03 3.512900000000000091e+03 0.000000000000000000e+00
3.976039999999999964e+03 3.512900000000000091e+03 0.000000000000000000e+00
3.976119999999999891e+03 3.512900000000000091e+03 0.000000000000000000e+00
3.976199999999999818e+03 3.512900000000000091e+03 0.000000000000000000e+00
3.976279999999999745e+03 3.512900000000000091e+03 0.000000000000000000e+00
3.976360000000000127e+03 3.512900000000000091e+03 0.000000000000000000e+00
3.976440000000000055e+03 3.512900000000000091e+03 0.000000000000000000e+00
3.976519999999999982e+03 3.512900000000000091e+03 0.000000000000000000e+00
3.976599999999999909e+03 3.512900000000000091e+03 0.000000000000000000e+00
3.976679999999999836e+03 3.512900000000000091e+03 0.000000000000000000e+00
3.976759999999999764e+03 3.512900000000000091e+03 0.000000000000000000e+00
3.976840000000000146e+03 3.512900000000000091e+03 0.000000000000000000e+00
3.976920000000000073e+03 3.512900000000000091e+03 0.000000000000000000e+00
3.977000000000000000e+03 3.512900000000000091e+03 0.000000000000000000e+00
3.977079999999999927e+03 3.512900000000000091e+03 0.000000000000000000e+00
3.977159999999999854e+03 3.512900000000000091e+03 0.000000000000000000e+00
3.977239999999999782e+03 3.512900000000000091e+03 0.000000000000000000e+00
3.977320000000000164e+03 3.512900000000000091e+03 0.000000000000000000e+00
3.977400000000000091e+03 3.512900000000000091e+03 0.000000000000000000e+00
3.977480000000000018e+03 3.512900000000000091e+03 0.000000000000000000e+00
3.977559999999999945e+03 3.512900000000000091e+03 0.000000000000000000e+00
3.977639999999999873e+03 3.512900000000000091e+03 0.000000000000000000e+00
3.977719999999999800e+03 3.512900000000000091e+03 0.000000000000000000e+00
3.977800000000000182e+03 3.512900000000000091e+03 0.000000000000000000e+00
3.977880000000000109e+03 3.512900000000000091e+03 0.000000000000000000e+00
3.977960000000000036e+03 3.512900000000000091e+03 0.000000000000000000e+00
3.978039999999999964e+03 3.512900000000000091e+03 0.000000000000000000e+00
3.978119999999999891e+03 3.512900000000000091e+03 0.000000000000000000e+00
3.978199999999999818e+03 3.512900000000000091e+03 0.000000000000000000e+00
3.978279999999999745e+03 3.512900000000000091e+03 0.000000000000000000e+00
3.978360000000000127e+03 3.512900000000000091e+03 0.000000000000000000e+00
3.978440000000000055e+03 3.512900000000000091e+03 0.000000000000000000e+00
3.978519999999999982e+03 3.512900000000000091e+03 0.000000000000000000e+00
3.978599999999999909e+03 3.512900000000000091e+03 0.000000000000000000e+00
3.978679999999999836e+03 3.512900000000000091e+03 0.000000000000000000e+00
3.978759999999999764e+03 3.512900000000000091e+03 0.000000000000000000e+00
3.978840000000000146e+03 3.512900000000000091e+03 0.000000000000000000e+00
3.978920000000000073e+03 3.512900000000000091e+03 0.000000000000000000e+00
3.979000000000000000e+03 3.512900000000000091e+03 0.000000000000000000e+00
3.979079999999999927e+03 3.512900000000000091e+03 0.000000000000000000e+00
3.979159999999999854e+03 3.512900000000000091e+03 0.000000000000000000e+00
3.979239999999999782e+03 3.512900000000000091e+03 0.000000000000000000e+00
3.979320000000000164e+03 3.512900000000000091e+03 0.000000000000000000e+00
3.979400000000000091e+03 3.512900000000000091e+03 0.000000000000000000e+00
3.979480000000000018e+03 3.512900000000000091e+03 0.000000000000000000e+00
3.979559999999999945e+03 3.512900000000000091e+03 0.000000000000000000e+00
3.979639999999999873e+03 3.512900000000000091e+03 0.000000000000000000e+00
3.979719999999999800e+03 3.512900000000000091e+03 0.000000000000000000e+00
3.979800000000000182e+03 3.512900000000000091e+03 0.000000000000000000e+00
3.979880000000000109e+03 3.512900000000000091e+03 0.000000000000000000e+00
3.979960000000000036e+03 3.512900000000000091e+03 0.000000000000000000e+00
3.980039999999999964e+03 3.512900000000000091e+03 0.000000000000000000e+00
3.980119999999999891e+03 3.512900000000000091e+03 0.000000000000000000e+00
3.980199999999999818e+03 3.512900000000000091e+03 0.000000000000000000e+00
3.980279999999999745e+03 3.512900000000000091e+03 0.000000000000000000e+00
3.980360000000000127e+03 3.512900000000000091e+03 0.000000000000000000e+00
3.980440000000000055e+03 3.512900000000000091e+03 0.000000000000000000e+00
3.980519999999999982e+03 3.512900000000000091e+03 0.000000000000000000e+00
3.980599999999999909e+03 3.512900000000000091e+03 0.000000000000000000e+00
3.980679999999999836e+03 3.512900000000000091e+03 0.000000000000000000e+00
3.980759999999999764e+03 3.512900000000000091e+03 0.000000000000000000e+00
3.980840000000000146e+03 3.512900000000000091e+03 0.000000000000000000e+00
3.980920000000000073e+03 3.512900000000000091e+03 0.000000000000000000e+00
3.981000000000000000e+03 3.512900000000000091e+03 0.000000000000000000e+00
3.981079999999999927e+03 3.512900000000000091e+03 0.000000000000000000e+00
3.981159999999999854e+03 3.512900000000000091e+03 0.000000000000000000e+00
3.981239999999999782e+03 3.512900000000000091e+03 0.000000000000000000e+00
3.981320000000000164e+03 3.512900000000000091e+03 0.000000000000000000e+00
3.981400000000000091e+03 3.512900000000000091e+03 0.000000000000000000e+00
3.981480000000000018e+03 3.512900000000000091e+03 0.000000000000000000e+00
3.981559999999999945e+03 3.512900000000000091e+03 0.000000000000000000e+00
3.981639999999999873e+03 3.512900000000000091e+03 0.000000000000000000e+00
3.981719999999999800e+03 3.512900000000000091e+03 0.000000000000000000e+00
3.981800000000000182e+03 3.512900000000000091e+03 0.000000000000000000e+00
3.961800000000000182e+03 3.512960000000000036e+03 4.918701326135671597e-05
3.961880000000000109e+03 3.512960000000000036e+03 4.933129521660091336e-05
3.961960000000000036e+03 3.512960000000000036e+03 4.949601419379136703e-05
3.962039999999999964e+03 3.512960000000000036e+03 4.967889750910289316e-05
3.962119999999999891e+03 3.512960000000000036e+03 4.988203502966127460e-05
3.962199999999999818e+03 3.512960000000000036e+03 5.009155626302361805e-05
3.962279999999999745e+03 3.512960000000000036e+03 5.029375603618341364e-05
3.962360000000000127e+03 3.512960000000000036e+03 5.049330811403564089e-05
3.962440000000000055e+03 3.512960000000000036e+03 5.070544747143537648e-05
3.962519999999999982e+03 3.512960000000000036e+03 5.094200081995456549e-05
3.962599999999999909e+03 3.512960000000000036e+03 5.120057900693334574e-05
3.962679999999999836e+03 3.512960000000000036e+03 5.148115336002400446e-05
3.962759999999999764e+03 3.512960000000000036e+03 5.178229236693919794e-05
3.962840000000000146e+03 3.512960000000000036e+03 5.210179973389474333e-05
3.962920000000000073e+03 3.512960000000000036e+03 5.244162827008689009e-05
3.963000000000000000e+03 3.512960000000000036e+03 0.000000000000000000e+00
3.963079999999999927e+03 3.512960000000000036e+03 0.000000000000000000e+00
3.963159999999999854e+03 3.512960000000000036e+03 0.000000000000000000e+00
3.963239999999999782e+03 3.512960000000000036e+03 0.000000000000000000e+00
3.963320000000000164e+03 3.512960000000000036e+03 0.000000000000000000e+00
3.963400000000000091e+03 3.512960000000000036e+03 0.000000000000000000e+00
3.963480000000000018e+03 3.512960000000000036e+03 0.000000000000000000e+00
3.963559999999999945e+03 3.512960000000000036e+03 0.000000000000000000e+00
3.963639999999999873e+03 3.512960000000000036e+03 0.000000000000000000e+00
3.963719999999999800e+03 3.512960000000000036e+03 0.000000000000000000e+00
3.963800000000000182e+03 3.512960000000000036e+03 0.000000000000000000e+00
3.963880000000000109e+03 3.512960000000000036e+03 0.000000000000000000e+00
3.963960000000000036e+03 3.512960000000000036e+03 0.000000000000000000e+00
3.964039999999999964e+03 3.512960000000000036e+03 0.000000000000000000e+00
3.964119999999999891e+03 3.512960000000000036e+03 0.000000000000000000e+00
3.964199999999999818e+03 3.512960000000000036e+03 0.000000000000000000e+00
3.964279999999999745e+03 3.512960000000000036e+03 0.000000000000000000e+00
3.964360000000000127e+03 3.512960000000000036e+03 0.000000000000000000e+00
3.964440000000000055e+03 3.512960000000000036e+03 0.000000000000000000e+00
3.964519999999999982e+03 3.512960000000000036e+03 0.000000000000000000e+00
3.964599999999999909e+03 3.512960000000000036e+03 0.000000000000000000e+00
3.964679999999999836e+03 3.512960000000000036e+03 0.000000000000000000e+00
3.964759999999999764e+03 3.512960000000000036e+03 0.000000000000000000e+00
3.964840000000000146e+03 3.512960000000000036e+03 0.000000000000000000e+00
3.964920000000000073e+03 3.512960000000000036e+03 0.000000000000000000e+00
3.965000000000000000e+03 3.512960000000000036e+03 0.000000000000000000e+00
3.965079999999999927e+03 3.512960000000000036e+03 0.000000000000000000e+00
3.965159999999999854e+03 3.512960000000000036e+03 0.000000000000000000e+00
3.965239999999999782e+03 3.512960000000000036e+03 0.000000000000000000e+00
3.965320000000000164e+03 3.512960000000000036e+03 0.000000000000000000e+00
3.965400000000000091e+03 3.512960000000000036e+03 0.000000000000000000e+00
3.965480000000000018e+03 3.512960000000000036e+03 0.000000000000000000e+00
3.965559999999999945e+03 3.512960000000000036e+03 0.000000000000000000e+00
3.965639999999999873e+03 3.512960000000000036e+03 0.000000000000000000e+00
3.965719999999999800e+03 3.512960000000000036e+03 0.000000000000000000e+00
3.965800000000000182e+03 3.512960000000000036e+03 0.000000000000000000e+00
3.965880000000000109e+03 3.512960000000000036e+03 0.000000000000000000e+00
3.965960000000000036e+03 3.512960000000000036e+03 0.000000000000000000e+00
3.966039999999999964e+03 3.512960000000000036e+03 0.000000000000000000e+00
3.966119999999999891e+03 3.512960000000000036e+03 0.000000000000000000e+00
3.966199999999999818e+03 3.512960000000000036e+03 0.000000000000000000e+00
3.966279999999999745e+03 3.512960000000000036e+03 0.000000000000000000e+00
3.966360000000000127e+03 3.512960000000000036e+03 0.000000000000000000e+00
3.966440000000000055e+03 3.512960000000000036e+03 0.000000000000000000e+00
3.966519999999999982e+03 3.512960000000000036e+03 0.000000000000000000e+00
3.966599999999999909e+03 3.512960000000000036e+03 0.000000000000000000e+00
3.966679999999999836e+03 3.512960000000000036e+03 0.000000000000000000e+00
3.966759999999999764e+03 3.512960000000000036e+03 0.000000000000000000e+00
3.966840000000000146e+03 3.512960000000000036e+03 0.000000000000000000e+00
3.966920000000000073e+03 3.512960000000000036e+03 0.000000000000000000e+00
3.967000000000000000e+03 3.512960000000000036e+03 0.000000000000000000e+00
3.967079999999999927e+03 3.512960000000000036e+03 0.000000000000000000e+00
3.967159999999999854e+03 3.512960000000000036e+03 0.000000000000000000e+00
3.967239999999999782e+03 3.512960000000000036e+03 0.000000000000000000e+00
3.967320000000000164e+03 3.512960000000000036e+03 0.000000000000000000e+00
3.967400000000000091e+03 3.512960000000000036e+03 0.000000000000000000e+00
3.967480000000000018e+03 3.512960000000000036e+03 0.000000000000000000e+00
3.967559999999999945e+03 3.512960000000000036e+03 0.000000000000000000e+00
3.967639999999999873e+03 3.512960000000000036e+03 0.000000000000000000e+00
3.967719999999999800e+03 3.512960000000000036e+03 0.000000000000000000e+00
3.967800000000000182e+03 3.512960000000000036e+03 0.000000000000000000e+00
3.967880000000000109e+03 3.512960000000000036e+03 0.000000000000000000e+00
3.967960000000000036e+03 3.512960000000000036e+03 0.000000000000000000e+00
3.968039999999999964e+03 3.512960000000000036e+03 0.000000000000000000e+00
3.968119999999999891e+03 3.512960000000000036e+03 0.000000000000000000e+00
3.968199999999999818e+03 3.512960000000000036e+03 0.000000000000000000e+00
3.968279999999999745e+03 3.512960000000000036e+03 0.000000000000000000e+00
3.968360000000000127e+03 3.512960000000000036e+03 0.000000000000000000e+00
3.968440000000000055e+03 3.512960000000000036e+03 0.000000000000000000e+00
3.968519999999999982e+03 3.512960000000000036e+03 0.000000000000000000e+00
3.968599999999999909e+03 3.512960000000000036e+03 0.000000000000000000e+00
3.968679999999999836e+03 3.512960000000000036e+03 0.000000000000000000e+00
3.968759999999999764e+03 3.512960000000000036e+03 0.000000000000000000e+00
3.968840000000000146e+03 3.512960000000000036e+03 0.000000000000000000e+00
3.968920000000000073e+03 3.512960000000000036e+03 0.000000000000000000e+00
3.969000000000000000e+03 3.512960000000000036e+03 0.000000000000000000e+00
3.969079999999999927e+03 3.512960000000000036e+03 0.000000000000000000e+00
3.969159999999999854e+03 3.512960000000000036e+03 0.000000000000000000e+00
3.969239999999999782e+03 3.512960000000000036e+03 0.000000000000000000e+00
3.969320000000000164e+03 3.512960000000000036e+03 0.000000000000000000e+00
3.969400000000000091e+03 3.512960000000000036e+03 0.000000000000000000e+00
3.969480000000000018e+03 3.512960000000000036e+03 0.000000000000000000e+00
3.969559999999999945e+03 3.512960000000000036e+03 0.000000000000000000e+00
3.969639999999999873e+03 3.512960000000000036e+03 0.000000000000000000e+00
3.969719999999999800e+03 3.512960000000000036e+03 0.000000000000000000e+00
3.969800000000000182e+03 3.512960000000000036e+03 0.000000000000000000e+00
3.969880000000000109e+03 3.512960000000000036e+03 0.000000000000000000e+00
3.969960000000000036e+03 3.512960000000000036e+03 0.000000000000000000e+00
3.970039999999999964e+03 3.512960000000000036e+03 0.000000000000000000e+00
3.970119999999999891e+03 3.512960000000000036e+03 0.000000000000000000e+00
3.970199999999999818e+03 3.512960000000000036e+03 0.000000000000000000e+00
3.970279999999999745e+03 3.512960000000000036e+03 0.000000000000000000e+00
3.970360000000000127e+03 3.512960000000000036e+03 0.000000000000000000e+00
3.970440000000000055e+03 3.512960000000000036e+03 0.000000000000000000e+00
3.970519999999999982e+03 3.512960000000000036e+03 0.000000000000000000e+00
3.970599999999999909e+03 3.512960000000000036e+03 0.000000000000000000e+00
3.970679999999999836e+03 3.512960000000000036e+03 0.000000000000000000e+00
3.970759999999999764e+03 3.512960000000000036e+03 0.000000000000000000e+00
3.970840000000000146e+03 3.512960000000000036e+03 0.000000000000000000e+00
3.970920000000000073e+03 3.512960000000000036e+03 0.000000000000000000e+00
3.971000000000000000e+03 3.512960000000000036e+03 0.000000000000000000e+00
3.971079999999999927e+03 3.512960000000000036e+03 0.000000000000000000e+00
3.971159999999999854e+03 3.512960000000000036e+03 0.000000000000000000e+00
3.971239999999999782e+03 3.512960000000000036e+03 0.000000000000000000e+00
3.971320000000000164e+03 3.512960000000000036e+03 0.000000000000000000e+00
3.971400000000000091e+03 3.512960000000000036e+03 0.000000000000000000e+00
3.971480000000000018e+03 3.512960000000000036e+03 0.000000000000000000e+00
3.971559999999999945e+03 3.512960000000000036e+03 0.000000000000000000e+00
3.971639999999999873e+03 3.512960000000000036e+03 0.000000000000000000e+00
3.971719999999999800e+03 3.512960000000000036e+03 0.000000000000000000e+00
3.971800000000000182e+03 3.512960000000000036e+03 0.000000000000000000e+00
3.971880000000000109e+03 3.512960000000000036e+03 0.000000000000000000e+00
3.971960000000000036e+03 3.512960000000000036e+03 0.000000000000000000e+00
3.972039999999999964e+03 3.512960000000000036e+03 0.000000000000000000e+00
3.972119999999999891e+03 3.512960000000000036e+03 0.000000000000000000e+00
3.972199999999999818e+03 3.512960000000000036e+03 0.000000000000000000e+00
3.972279999999999745e+03 3.512960000000000036e+03 0.000000000000000000e+00
3.972360000000000127e+03 3.512960000000000036e+03 0.000000000000000000e+00
3.972440000000000055e+03 3.512960000000000036e+03 0.000000000000000000e+00
3.972519999999999982e+03 3.512960000000000036e+03 0.000000000000000000e+00
3.972599999999999909e+03 3.512960000000000036e+03 0.000000000000000000e+00
3.972679999999999836e+03 3.512960000000000036e+03 0.000000000000000000e+00
3.972759999999999764e+03 3.512960000000000036e+03 0.000000000000000000e+00
3.972840000000000146e+03 3.512960000000000036e+03 0.000000000000000000e+00
3.972920000000000073e+03 3.512960000000000036e+03 0.000000000000000000e+00
3.973000000000000000e+03 3.512960000000000036e+03 0.000000000000000000e+00
3.973079999999999927e+03 3.512960000000000036e+03 0.000000000000000000e+00
3.973159999999999854e+03 3.512960000000000036e+03 0.000000000000000000e+00
3.973239999999999782e+03 3.512960000000000036e+03 0.000000000000000000e+00
3.973320000000000164e+03 3.512960000000000036e+03 0.000000000000000000e+00
3.973400000000000091e+03 3.512960000000000036e+03 0.000000000000000000e+00
3.973480000000000018e+03 3.512960000000000036e+03 0.000000000000000000e+00
3.973559999999999945e+03 3.512960000000000036e+03 0.000000000000000000e+00
3.973639999999999873e+03 3.512960000000000036e+03 0.000000000000000000e+00
3.973719999999999800e+03 3.512960000000000036e+03 0.000000000000000000e+00
3.973800000000000182e+03 3.512960000000000036e+03 0.000000000000000000e+00
3.973880000000000109e+03 3.512960000000000036e+03 0.000000000000000000e+00
3.973960000000000036e+03 3.512960000000000036e+03 0.000000000000000000e+00
3.974039999999999964e+03 3.512960000000000036e+03 0.000000000000000000e+00
3.974119999999999891e+03 3.512960000000000036e+03 0.000000000000000000e+00
3.974199999999999818e+03 3.512960000000000036e+03 0.000000000000000000e+00
3.974279999999999745e+03 3.512960000000000036e+03 0.000000000000000000e+00
3.974360000000000127e+03 3.512960000000000036e+03 0.000000000000000000e+00
3.974440000000000055e+03 3.512960000000000036e+03 0.000000000000000000e+00
3.974519999999999982e+03 3.512960000000000036e+03 0.000000000000000000e+00
3.974599999999999909e+03 3.512960000000000036e+03 0.000000000000000000e+00
3.974679999999999836e+03 3.512960000000000036e+03 0.000000000000000000e+00
3.974759999999999764e+03 3.512960000000000036e+03 0.000000000000000000e+00
3.974840000000000146e+03 3.512960000000000036e+03 0.000000000000000000e+00
3.974920000000000073e+03 3.512960000000000036e+03 0.000000000000000000e+00
3.975000000000000000e+03 3.512960000000000036e+03 0.000000000000000000e+00
3.975079999999999927e+03 3.512960000000000036e+03 0.000000000000000000e+00
3.975159999999999854e+03 3.512960000000000036e+03 0.000000000000000000e+00
3.975239999999999782e+03 3.512960000000000036e+03 0.000000000000000000e+00
3.975320000000000164e+03 3.512960000000000036e+03 0.000000000000000000e+00
3.975400000000000091e+03 3.512960000000000036e+03 0.000000000000000000e+00
3.975480000000000018e+03 3.512960000000000036e+03 0.000000000000000000e+00
3.975559999999999945e+03 3.512960000000000036e+03 0.000000000000000000e+00
3.975639999999999873e+03 3.512960000000000036e+03 0.000000000000000000e+00
3.975719999999999800e+03 3.512960000000000036e+03 0.000000000000000000e+00
3.975800000000000182e+03 3.512960000000000036e+03 0.000000000000000000e+00
3.975880000000000109e+03 3.512960000000000036e+03 0.000000000000000000e+00
3.975960000000000036e+03 3.512960000000000036e+03 0.000000000000000000e+00
3.976039999999999964e+03 3.512960000000000036e+03 0.000000000000000000e+00
3.976119999999999891e+03 3.512960000000000036e+03 0.000000000000000000e+00
3.976199999999999818e+03 3.512960000000000036e+03 0.000000000000000000e+00
3.976279999999999745e+03 3.512960000000000036e+03 0.000000000000000000e+00
3.976360000000000127e+03 3.512960000000000036e+03 0.000000000000000000e+00
3.976440000000000055e+03 3.512960000000000036e+03 0.000000000000000000e+00
3.976519999999999982e+03 3.512960000000000036e+03 0.000000000000000000e+00
3.976599999999999909e+03 3.512960000000000036e+03 0.000000000000000000e+00
3.976679999999999836e+03 3.512960000000000036e+03 0.000000000000000000e+00
3.976759999999999764e+03 3.512960000000000036e+03 0.000000000000000000e+00
3.976840000000000146e+03 3.512960000000000036e+03 0.000000000000000000e+00
3.976920000000000073e+03 3.512960000000000036e+03 0.000000000000000000e+00
3.977000000000000000e+03 3.512960000000000036e+03 0.000000000000000000e+00
3.977079999999999927e+03 3.512960000000000036e+03 0.000000000000000000e+00
3.977159999999999854e+03 3.512960000000000036e+03 0.000000000000000000e+00
3.977239999999999782e+03 3.512960000000000036e+03 0.000000000000000000e+00
3.977320000000000164e+03 3.512960000000000036e+03 0.000000000000000000e+00
3.977400000000000091e+03 3.512960000000000036e+03 0.000000000000000000e+00
3.977480000000000018e+03 3.512960000000000036e+03 0.000000000000000000e+00
3.977559999999999945e+03 3.512960000000000036e+03 0.000000000000000000e+00
3.977639999999999873e+03 3.512960000000000036e+03 0.000000000000000000e+00
3.977719999999999800e+03 3.512960000000000036e+03 0.000000000000000000e+00
3.977800000000000182e+03 3.512960000000000036e+03 0.000000000000000000e+00
3.977880000000000109e+03 3.512960000000000036e+03 0.000000000000000000e+00
3.977960000000000036e+03 3.512960000000000036e+03 0.000000000000000000e+00
3.978039999999999964e+03 3.512960000000000036e+03 0.000000000000000000e+00
3.978119999999999891e+03 3.512960000000000036e+03 0.000000000000000000e+00
3.978199999999999818e+03 3.512960000000000036e+03 0.000000000000000000e+00
3.978279999999999745e+03 3.512960000000000036e+03 0.000000000000000000e+00
3.978360000000000127e+03 3.512960000000000036e+03 0.000000000000000000e+00
3.978440000000000055e+03 3.512960000000000036e+03 0.000000000000000000e+00
3.978519999999999982e+03 3.512960000000000036e+03 0.000000000000000000e+00
3.978599999999999909e+03 3.512960000000000036e+03 0.000000000000000000e+00
3.978679999999999836e+03 3.512960000000000036e+03 0.000000000000000000e+00
3.978759999999999764e+03 3.512960000000000036e+03 0.000000000000000000e+00
3.978840000000000146e+03 3.512960000000000036e+03 0.000000000000000000e+00
3.978920000000000073e+03 3.512960000000000036e+03 0.000000000000000000e+00
3.979000000000000000e+03 3.512960000000000036e+03 0.000000000000000000e+00
3.979079999999999927e+03 3.512960000000000036e+03 0.000000000000000000e+00
3.979159999999999854e+03 3.512960000000000036e+03 0.000000000000000000e+00
3.979239999999999782e+03 3.512960000000000036e+03 0.000000000000000000e+00
3.979320000000000164e+03 3.512960000000000036e+03 0.000000000000000000e+00
3.979400000000000091e+03 3.512960000000000036e+03 0.000000000000000000e+00
3.979480000000000018e+03 3.512960000000000036e+03 0.000000000000000000e+00
3.979559999999999945e+03 3.512960000000000036e+03 0.000000000000000000e+00
3.979639999999999873e+03 3.512960000000000036e+03 0.000000000000000000e+00
3.979719999999999800e+03 3.512960000000000036e+03 0.000000000000000000e+00
3.979800000000000182e+03 3.512960000000000036e+03 0.000000000000000000e+00
3.979880000000000109e+03 3.512960000000000036e+03 0.000000000000000000e+00
3.979960000000000036e+03 3.512960000000000036e+03 0.000000000000000000e+00
3.980039999999999964e+03 3.512960000000000036e+03 0.000000000000000000e+00
3.980119999999999891e+03 3.512960000000000036e+03 0.000000000000000000e+00
3.980199999999999818e+03 3.512960000000000036e+03 0.000000000000000000e+00
3.980279999999999745e+03 3.512960000000000036e+03 0.000000000000000000e+00
3.980360000000000127e+03 3.512960000000000036e+03 0.000000000000000000e+00
3.980440000000000055e+03 3.512960000000000036e+03 0.000000000000000000e+00
3.980519999999999982e+03 3.512960000000000036e+03 0.000000000000000000e+00
3.980599999999999909e+03 3.512960000000000036e+03 0.000000000000000000e+00
3.980679999999999836e+03 3.512960000000000036e+03 0.000000000000000000e+00
3.980759999999999764e+03 3.512960000000000036e+03 0.000000000000000000e+00
3.980840000000000146e+03 3.512960000000000036e+03 0.000000000000000000e+00
3.980920000000000073e+03 3.512960000000000036e+03 0.000000000000000000e+00
3.981000000000000000e+03 3.512960000000000036e+03 0.000000000000000000e+00
3.981079999999999927e+03 3.512960000000000036e+03 0.000000000000000000e+00
3.981159999999999854e+03 3.512960000000000036e+03 0.000000000000000000e+00
3.981239999999999782e+03 3.512960000000000036e+03 0.000000000000000000e+00
3.981320000000000164e+03 3.512960000000000036e+03 0.000000000000000000e+00
3.981400000000000091e+03 3.512960000000000036e+03 0.000000000000000000e+00
3.981480000000000018e+03 3.512960000000000036e+03 0.000000000000000000e+00
3.981559999999999945e+03 3.512960000000000036e+03 0.000000000000000000e+00
3.981639999999999873e+03 3.512960000000000036e+03 0.000000000000000000e+00
3.981719999999999800e+03 3.512960000000000036e+03 0.000000000000000000e+00
3.981800000000000182e+03 3.512960000000000036e+03 0.000000000000000000e+00
3.961800000000000182e+03 3.513019999999999982e+03 4.972036274770758898e-05
3.961880000000000109e+03 3.513019999999999982e+03 4.985621696690619776e-05
3.961960000000000036e+03 3.513019999999999982e+03 5.001342658466839062e-05
3.962039999999999964e+03 3.513019999999999982e+03 5.019039827122182771e-05
3.962119999999999891e+03 3.513019999999999982e+03 5.038809090683565417e-05
3.962199999999999818e+03 3.513019999999999982e+03 5.060241456235667996e-05
3.962279999999999745e+03 3.513019999999999982e+03 5.082028658193974303e-05
3.962360000000000127e+03 3.513019999999999982e+03 5.102996695577676292e-05
3.962440000000000055e+03 3.513019999999999982e+03 5.124061816144731346e-05
3.962519999999999982e+03 3.513019999999999982e+03 5.146936610930789342e-05
3.962599999999999909e+03 3.513019999999999982e+03 5.172034445205434905e-05
3.962679999999999836e+03 3.513019999999999982e+03 5.199666550382984120e-05
3.962759999999999764e+03 3.513019999999999982e+03 5.229356723953320604e-05
3.962840000000000146e+03 3.513019999999999982e+03 5.261120013797477771e-05
3.962920000000000073e+03 3.513019999999999982e+03 5.294879547820268589e-05
3.963000000000000000e+03 3.513019999999999982e+03 5.330480878428246310e-05
3.963079999999999927e+03 3.513019999999999982e+03 0.000000000000000000e+00
3.963159999999999854e+03 3.513019999999999982e+03 0.000000000000000000e+00
3.963239999999999782e+03 3.513019999999999982e+03 0.000000000000000000e+00
3.963320000000000164e+03 3.513019999999999982e+03 0.000000000000000000e+00
3.963400000000000091e+03 3.513019999999999982e+03 0.000000000000000000e+00
3.963480000000000018e+03 3.513019999999999982e+03 0.000000000000000000e+00
3.963559999999999945e+03 3.513019999999999982e+03 0.000000000000000000e+00
3.963639999999999873e+03 3.513019999999999982e+03 0.000000000000000000e+00
3.963719999999999800e+03 3.513019999999999982e+03 0.000000000000000000e+00
3.963800000000000182e+03 3.513019999999999982e+03 0.000000000000000000e+00
3.963880000000000109e+03 3.513019999999999982e+03 0.000000000000000000e+00
3.963960000000000036e+03 3.513019999999999982e+03 0.000000000000000000e+00
3.964039999999999964e+03 3.513019999999999982e+03 0.000000000000000000e+00
3.964119999999999891e+03 3.513019999999999982e+03 0.000000000000000000e+00
3.964199999999999818e+03 3.513019999999999982e+03 0.000000000000000000e+00
3.964279999999999745e+03 3.513019999999999982e+03 0.000000000000000000e+00
3.964360000000000127e+03 3.513019999999999982e+03 0.000000000000000000e+00
3.964440000000000055e+03 3.513019999999999982e+03 0.000000000000000000e+00
3.964519999999999982e+03 3.513019999999999982e+03 0.000000000000000000e+00
3.964599999999999909e+03 3.513019999999999982e+03 0.000000000000000000e+00
3.964679999999999836e+03 3.513019999999999982e+03 0.000000000000000000e+00
3.964759999999999764e+03 3.513019999999999982e+03 0.000000000000000000e+00
3.964840000000000146e+03 3.513019999999999982e+03 0.000000000000000000e+00
3.964920000000000073e+03 3.513019999999999982e+03 0.000000000000000000e+00
3.965000000000000000e+03 3.513019999999999982e+03 0.000000000000000000e+00
3.965079999999999927e+03 3.513019999999999982e+03 0.000000000000000000e+00
3.965159999999999854e+03 3.513019999999999982e+03 0.000000000000000000e+00
3.965239999999999782e+03 3.513019999999999982e+03 0.000000000000000000e+00
3.965320000000000164e+03 3.513019999999999982e+03 0.000000000000000000e+00
3.965400000000000091e+03 3.513019999999999982e+03 0.000000000000000000e+00
3.965480000000000018e+03 3.513019999999999982e+03 0.000000000000000000e+00
3.965559999999999945e+03 3.513019999999999982e+03 0.000000000000000000e+00
3.965639999999999873e+03 3.513019999999999982e+03 0.000000000000000000e+00
3.965719999999999800e+03 3.513019999999999982e+03 0.000000000000000000e+00
3.965800000000000182e+03 3.513019999999999982e+03 0.000000000000000000e+00
3.965880000000000109e+03 3.513019999999999982e+03 0.000000000000000000e+00
3.965960000000000036e+03 3.513019999999999982e+03 0.000000000000000000e+00
3.966039999999999964e+03 3.513019999999999982e+03 0.000000000000000000e+00
3.966119999999999891e+03 3.513019999999999982e+03 0.000000000000000000e+00
3.966199999999999818e+03 3.513019999999999982e+03 0.000000000000000000e+00
3.966279999999999745e+03 3.513019999999999982e+03 0.000000000000000000e+00
3.966360000000000127e+03 3.513019999999999982e+03 0.000000000000000000e+00
3.966440000000000055e+03 3.513019999999999982e+03 0.000000000000000000e+00
3.966519999999999982e+03 3.513019999999999982e+03 0.000000000000000000e+00
3.966599999999999909e+03 3.513019999999999982e+03 0.000000000000000000e+00
3.966679999999999836e+03 3.513019999999999982e+03 0.000000000000000000e+00
3.966759999999999764e+03 3.513019999999999982e+03 0.000000000000000000e+00
3.966840000000000146e+03 3.513019999999999982e+03 0.000000000000000000e+00
3.966920000000000073e+03 3.513019999999999982e+03 0.000000000000000000e+00
3.967000000000000000e+03 3.513019999999999982e+03 0.000000000000000000e+00
3.967079999999999927e+03 3.513019999999999982e+03 0.000000000000000000e+00
3.967159999999999854e+03 3.513019999999999982e+03 0.000000000000000000e+00
3.967239999999999782e+03 3.513019999999999982e+03 0.000000000000000000e+00
3.967320000000000164e+03 3.513019999999999982e+03 0.000000000000000000e+00
3.967400000000000091e+03 3.513019999999999982e+03 0.000000000000000000e+00
3.967480000000000018e+03 3.513019999999999982e+03 0.000000000000000000e+00
3.967559999999999945e+03 3.513019999999999982e+03 0.000000000000000000e+00
3.967639999999999873e+03 3.513019999999999982e+03 0.000000000000000000e+00
3.967719999999999800e+03 3.513019999999999982e+03 0.000000000000000000e+00
3.967800000000000182e+03 3.513019999999999982e+03 0.000000000000000000e+00
3.967880000000000109e+03 3.513019999999999982e+03 0.000000000000000000e+00
3.967960000000000036e+03 3.513019999999999982e+03 0.000000000000000000e+00
3.968039999999999964e+03 3.513019999999999982e+03 0.000000000000000000e+00
3.968119999999999891e+03 3.513019999999999982e+03 0.000000000000000000e+00
3.968199999999999818e+03 3.513019999999999982e+03 0.000000000000000000e+00
3.968279999999999745e+03 3.513019999999999982e+03 0.000000000000000000e+00
3.968360000000000127e+03 3.513019999999999982e+03 0.000000000000000000e+00
3.968440000000000055e+03 3.513019999999999982e+03 0.000000000000000000e+00
3.968519999999999982e+03 3.513019999999999982e+03 0.000000000000000000e+00
3.968599999999999909e+03 3.513019999999999982e+03 0.000000000000000000e+00
3.968679999999999836e+03 3.513019999999999982e+03 0.000000000000000000e+00
3.968759999999999764e+03 3.513019999999999982e+03 0.000000000000000000e+00
3.968840000000000146e+03 3.513019999999999982e+03 0.000000000000000000e+00
3.968920000000000073e+03 3.513019999999999982e+03 0.000000000000000000e+00
3.969000000000000000e+03 3.513019999999999982e+03 0.000000000000000000e+00
3.969079999999999927e+03 3.513019999999999982e+03 0.000000000000000000e+00
3.969159999999999854e+03 3.513019999999999982e+03 0.000000000000000000e+00
3.969239999999999782e+03 3.513019999999999982e+03 0.000000000000000000e+00
3.969320000000000164e+03 3.513019999999999982e+03 0.000000000000000000e+00
3.969400000000000091e+03 3.513019999999999982e+03 0.000000000000000000e+00
3.969480000000000018e+03 3.513019999999999982e+03 0.000000000000000000e+00
3.969559999999999945e+03 3.513019999999999982e+03 0.000000000000000000e+00
3.969639999999999873e+03 3.513019999999999982e+03 0.000000000000000000e+00
3.969719999999999800e+03 3.513019999999999982e+03 0.000000000000000000e+00
3.969800000000000182e+03 3.513019999999999982e+03 0.000000000000000000e+00
3.969880000000000109e+03 3.513019999999999982e+03 0.000000000000000000e+00
3.969960000000000036e+03 3.513019999999999982e+03 0.000000000000000000e+00
3.970039999999999964e+03 3.513019999999999982e+03 0.000000000000000000e+00
3.970119999999999891e+03 3.513019999999999982e+03 0.000000000000000000e+00
3.970199999999999818e+03 3.513019999999999982e+03 0.000000000000000000e+00
3.970279999999999745e+03 3.513019999999999982e+03 0.000000000000000000e+00
3.970360000000000127e+03 3.513019999999999982e+03 0.000000000000000000e+00
3.970440000000000055e+03 3.513019999999999982e+03 0.000000000000000000e+00
3.970519999999999982e+03 3.513019999999999982e+03 0.000000000000000000e+00
3.970599999999999909e+03 3.513019999999999982e+03 0.000000000000000000e+00
3.970679999999999836e+03 3.513019999999999982e+03 0.000000000000000000e+00
3.970759999999999764e+03 3.513019999999999982e+03 0.000000000000000000e+00
3.970840000000000146e+03 3.513019999999999982e+03 0.000000000000000000e+00
3.970920000000000073e+03 3.513019999999999982e+03 0.000000000000000000e+00
3.971000000000000000e+03 3.513019999999999982e+03 0.000000000000000000e+00
3.971079999999999927e+03 3.513019999999999982e+03 0.000000000000000000e+00
3.971159999999999854e+03 3.513019999999999982e+03 0.000000000000000000e+00
3.971239999999999782e+03 3.513019999999999982e+03 0.000000000000000000e+00
3.971320000000000164e+03 3.513019999999999982e+03 0.000000000000000000e+00
3.971400000000000091e+03 3.513019999999999982e+03 0.000000000000000000e+00
3.971480000000000018e+03 3.513019999999999982e+03 0.000000000000000000e+00
3.971559999999999945e+03 3.513019999999999982e+03 0.000000000000000000e+00
3.971639999999999873e+03 3.513019999999999982e+03 0.000000000000000000e+00
3.971719999999999800e+03 3.513019999999999982e+03 0.000000000000000000e+00
3.971800000000000182e+03 3.513019999999999982e+03 0.000000000000000000e+00
3.971880000000000109e+03 3.513019999999999982e+03 0.000000000000000000e+00
3.971960000000000036e+03 3.513019999999999982e+03 0.000000000000000000e+00
3.972039999999999964e+03 3.513019999999999982e+03 0.000000000000000000e+00
3.972119999999999891e+03 3.513019999999999982e+03 0.000000000000000000e+00
3.972199999999999818e+03 3.513019999999999982e+03 0.000000000000000000e+00
3.972279999999999745e+03 3.513019999999999982e+03 0.000000000000000000e+00
3.972360000000000127e+03 3.513019999999999982e+03 0.000000000000000000e+00
3.972440000000000055e+03 3.513019999999999982e+03 0.000000000000000000e+00
3.972519999999999982e+03 3.513019999999999982e+03 0.000000000000000000e+00
3.972599999999999909e+03 3.513019999999999982e+03 0.000000000000000000e+00
3.972679999999999836e+03 3.513019999999999982e+03 0.000000000000000000e+00
3.972759999999999764e+03 3.513019999999999982e+03 0.000000000000000000e+00
3.972840000000000146e+03 3.513019999999999982e+03 0.000000000000000000e+00
3.972920000000000073e+03 3.513019999999999982e+03 0.000000000000000000e+00
3.973000000000000000e+03 3.513019999999999982e+03 0.000000000000000000e+00
3.973079999999999927e+03 3.513019999999999982e+03 0.000000000000000000e+00
3.973159999999999854e+03 3.513019999999999982e+03 0.000000000000000000e+00
3.973239999999999782e+03 3.513019999999999982e+03 0.000000000000000000e+00
3.973320000000000164e+03 3.513019999999999982e+03 0.000000000000000000e+00
3.973400000000000091e+03 3.513019999999999982e+03 0.000000000000000000e+00
3.973480000000000018e+03 3.513019999999999982e+03 0.000000000000000000e+00
3.973559999999999945e+03 3.513019999999999982e+03 0.000000000000000000e+00
3.973639999999999873e+03 3.513019999999999982e+03 0.000000000000000000e+00
3.973719999999999800e+03 3.513019999999999982e+03 0.000000000000000000e+00
3.973800000000000182e+03 3.513019999999999982e+03 0.000000000000000000e+00
3.973880000000000109e+03 3.513019999999999982e+03 0.000000000000000000e+00
3.973960000000000036e+03 3.513019999999999982e+03 0.000000000000000000e+00
3.974039999999999964e+03 3.513019999999999982e+03 0.000000000000000000e+00
3.974119999999999891e+03 3.513019999999999982e+03 0.000000000000000000e+00
3.974199999999999818e+03 3.513019999999999982e+03 0.000000000000000000e+00
3.974279999999999745e+03 3.513019999999999982e+03 0.000000000000000000e+00
3.974360000000000127e+03 3.513019999999999982e+03 0.000000000000000000e+00
3.974440000000000055e+03 3.513019999999999982e+03 0.000000000000000000e+00
3.974519999999999982e+03 3.513019999999999982e+03 0.000000000000000000e+00
3.974599999999999909e+03 3.513019999999999982e+03 0.000000000000000000e+00
3.974679999999999836e+03 3.513019999999999982e+03 0.000000000000000000e+00
3.974759999999999764e+03 3.513019999999999982e+03 0.000000000000000000e+00
3.974840000000000146e+03 3.513019999999999982e+03 0.000000000000000000e+00
3.974920000000000073e+03 3.513019999999999982e+03 0.000000000000000000e+00
3.975000000000000000e+03 3.513019999999999982e+03 0.000000000000000000e+00
3.975079999999999927e+03 3.513019999999999982e+03 0.000000000000000000e+00
3.975159999999999854e+03 3.513019999999999982e+03 0.000000000000000000e+00
3.975239999999999782e+03 3.513019999999999982e+03 0.000000000000000000e+00
3.975320000000000164e+03 3.513019999999999982e+03 0.000000000000000000e+00
3.975400000000000091e+03 3.513019999999999982e+03 0.000000000000000000e+00
3.975480000000000018e+03 3.513019999999999982e+03 0.000000000000000000e+00
3.975559999999999945e+03 3.513019999999999982e+03 0.000000000000000000e+00
3.975639999999999873e+03 3.513019999999999982e+03 0.000000000000000000e+00
3.975719999999999800e+03 3.513019999999999982e+03 0.000000000000000000e+00
3.975800000000000182e+03 3.513019999999999982e+03 0.000000000000000000e+00
3.975880000000000109e+03 3.513019999999999982e+03 0.000000000000000000e+00
3.975960000000000036e+03 3.513019999999999982e+03 0.000000000000000000e+00
3.976039999999999964e+03 3.513019999999999982e+03 0.000000000000000000e+00
3.976119999999999891e+03 3.513019999999999982e+03 0.000000000000000000e+00
3.976199999999999818e+03 3.513019999999999982e+03 0.000000000000000000e+00
3.976279999999999745e+03 3.513019999999999982e+03 0.000000000000000000e+00
3.976360000000000127e+03 3.513019999999999982e+03 0.000000000000000000e+00
3.976440000000000055e+03 3.513019999999999982e+03 0.000000000000000000e+00
3.976519999999999982e+03 3.513019999999999982e+03 0.000000000000000000e+00
3.976599999999999909e+03 3.513019999999999982e+03 0.000000000000000000e+00
3.976679999999999836e+03 3.513019999999999982e+03 0.000000000000000000e+00
3.976759999999999764e+03 3.513019999999999982e+03 0.000000000000000000e+00
3.976840000000000146e+03 3.513019999999999982e+03 0.000000000000000000e+00
3.976920000000000073e+03 3.513019999999999982e+03 0.000000000000000000e+00
3.977000000000000000e+03 3.513019999999999982e+03 0.000000000000000000e+00
3.977079999999999927e+03 3.513019999999999982e+03 0.000000000000000000e+00
3.977159999999999854e+03 3.513019999999999982e+03 0.000000000000000000e+00
3.977239999999999782e+03 3.513019999999999982e+03 0.000000000000000000e+00
3.977320000000000164e+03 3.513019999999999982e+03 0.000000000000000000e+00
3.977400000000000091e+03 3.513019999999999982e+03 0.000000000000000000e+00
3.977480000000000018e+03 3.513019999999999982e+03 0.000000000000000000e+00
3.977559999999999945e+03 3.513019999999999982e+03 0.000000000000000000e+00
3.977639999999999873e+03 3.513019999999999982e+03 0.000000000000000000e+00
3.977719999999999800e+03 3.513019999999999982e+03 0.000000000000000000e+00
3.977800000000000182e+03 3.513019999999999982e+03 0.000000000000000000e+00
3.977880000000000109e+03 3.513019999999999982e+03 0.000000000000000000e+00
3.977960000000000036e+03 3.513019999999999982e+03 0.000000000000000000e+00
3.978039999999999964e+03 3.513019999999999982e+03 0.000000000000000000e+00
3.978119999999999891e+03 3.513019999999999982e+03 0.000000000000000000e+00
3.978199999999999818e+03 3.513019999999999982e+03 0.000000000000000000e+00
3.978279999999999745e+03 3.513019999999999982e+03 0.000000000000000000e+00
3.978360000000000127e+03 3.513019999999999982e+03 0.000000000000000000e+00
3.978440000000000055e+03 3.513019999999999982e+03 0.000000000000000000e+00
3.978519999999999982e+03 3.513019999999999982e+03 0.000000000000000000e+00
3.978599999999999909e+03 3.513019999999999982e+03 0.000000000000000000e+00
3.978679999999999836e+03 3.513019999999999982e+03 0.000000000000000000e+00
3.978759999999999764e+03 3.513019999999999982e+03 0.000000000000000000e+00
3.978840000000000146e+03 3.513019999999999982e+03 0.000000000000000000e+00
3.978920000000000073e+03 3.513019999999999982e+03 0.000000000000000000e+00
3.979000000000000000e+03 3.513019999999999982e+03 0.000000000000000000e+00
3.979079999999999927e+03 3.513019999999999982e+03 0.000000000000000000e+00
3.979159999999999854e+03 3.513019999999999982e+03 0.000000000000000000e+00
3.979239999999999782e+03 3.513019999999999982e+03 0.000000000000000000e+00
3.979320000000000164e+03 3.513019999999999982e+03 0.000000000000000000e+00
3.979400000000000091e+03 3.513019999999999982e+03 0.000000000000000000e+00
3.979480000000000018e+03 3.513019999999999982e+03 0.000000000000000000e+00
3.979559999999999945e+03 3.513019999999999982e+03 0.000000000000000000e+00
3.979639999999999873e+03 3.513019999999999982e+03 0.000000000000000000e+00
3.979719999999999800e+03 3.513019999999999982e+03 0.000000000000000000e+00
3.979800000000000182e+03 3.513019999999999982e+03 0.000000000000000000e+00
3.979880000000000109e+03 3.513019999999999982e+03 0.000000000000000000e+00
3.979960000000000036e+03 3.513019999999999982e+03 0.000000000000000000e+00
3.980039999999999964e+03 3.513019999999999982e+03 0.000000000000000000e+00
3.980119999999999891e+03 3.513019999999999982e+03 0.000000000000000000e+00
3.980199999999999818e+03 3.513019999999999982e+03 0.000000000000000000e+00
3.980279999999999745e+03 3.513019999999999982e+03 0.000000000000000000e+00
3.980360000000000127e+03 3.513019999999999982e+03 0.000000000000000000e+00
3.980440000000000055e+03 3.513019999999999982e+03 0.000000000000000000e+00
3.980519999999999982e+03 3.513019999999999982e+03 0.000000000000000000e+00
3.980599999999999909e+03 3.513019999999999982e+03 0.000000000000000000e+00
3.980679999999999836e+03 3.513019999999999982e+03 0.000000000000000000e+00
3.980759999999999764e+03 3.513019999999999982e+03 0.000000000000000000e+00
3.980840000000000146e+03 3.513019999999999982e+03 0.000000000000000000e+00
3.980920000000000073e+03 3.513019999999999982e+03 0.000000000000000000e+00
3.981000000000000000e+03 3.513019999999999982e+03 0.000000000000000000e+00
3.981079999999999927e+03 3.513019999999999982e+03 0.000000000000000000e+00
3.981159999999999854e+03 3.513019999999999982e+03 0.000000000000000000e+00
3.981239999999999782e+03 3.513019999999999982e+03 0.000000000000000000e+00
3.981320000000000164e+03 3.513019999999999982e+03 0.000000000000000000e+00
3.981400000000000091e+03 3.513019999999999982e+03 0.000000000000000000e+00
3.981480000000000018e+03 3.513019999999999982e+03 0.000000000000000000e+00
3.981559999999999945e+03 3.513019999999999982e+03 0.000000000000000000e+00
3.981639999999999873e+03 3.513019999999999982e+03 0.000000000000000000e+00
3.981719999999999800e+03 3.513019999999999982e+03 0.000000000000000000e+00
3.981800000000000182e+03 3.513019999999999982e+03 0.000000000000000000e+00
3.961800000000000182e+03 3.513079999999999927e+03 5.027001723736354609e-05
3.961880000000000109e+03 3.513079999999999927e+03 5.039440899321963454e-05
3.961960000000000036e+03 3.513079999999999927e+03 5.054203281596197537e-05
3.962039999999999964e+03 3.513079999999999927e+03 5.071354443303239607e-05
3.962119999999999891e+03 3.513079999999999927e+03 5.090392800755603081e-05
3.962199999999999818e+03 3.513079999999999927e+03 5.111500437609113140e-05
3.962279999999999745e+03 3.513079999999999927e+03 5.134146899069012349e-05
3.962360000000000127e+03 3.513079999999999927e+03 5.156752078904286115e-05
3.962440000000000055e+03 3.513079999999999927e+03 5.178509038757821338e-05
3.962519999999999982e+03 3.513079999999999927e+03 5.200915866149627057e-05
3.962599999999999909e+03 3.513079999999999927e+03 5.225348610587834464e-05
3.962679999999999836e+03 3.513079999999999927e+03 5.252278595819677567e-05
3.962759999999999764e+03 3.513079999999999927e+03 5.281432831770320365e-05
3.962840000000000146e+03 3.513079999999999927e+03 5.312947550496686884e-05
3.962920000000000073e+03 3.513079999999999927e+03 5.346426535583807355e-05
3.963000000000000000e+03 3.513079999999999927e+03 5.381940393100191519e-05
3.963079999999999927e+03 3.513079999999999927e+03 0.000000000000000000e+00
3.963159999999999854e+03 3.513079999999999927e+03 0.000000000000000000e+00
3.963239999999999782e+03 3.513079999999999927e+03 0.000000000000000000e+00
3.963320000000000164e+03 3.513079999999999927e+03 0.000000000000000000e+00
3.963400000000000091e+03 3.513079999999999927e+03 0.000000000000000000e+00
3.963480000000000018e+03 3.513079999999999927e+03 0.000000000000000000e+00
3.963559999999999945e+03 3.513079999999999927e+03 0.000000000000000000e+00
3.963639999999999873e+03 3.513079999999999927e+03 0.000000000000000000e+00
3.963719999999999800e+03 3.513079999999999927e+03 0.000000000000000000e+00
3.963800000000000182e+03 3.513079999999999927e+03 0.000000000000000000e+00
3.963880000000000109e+03 3.513079999999999927e+03 0.000000000000000000e+00
3.963960000000000036e+03 3.513079999999999927e+03 0.000000000000000000e+00
3.964039999999999964e+03 3.513079999999999927e+03 0.000000000000000000e+00
3.964119999999999891e+03 3.513079999999999927e+03 0.000000000000000000e+00
3.964199999999999818e+03 3.513079999999999927e+03 0.000000000000000000e+00
3.964279999999999745e+03 3.513079999999999927e+03 0.000000000000000000e+00
3.964360000000000127e+03 3.513079999999999927e+03 0.000000000000000000e+00
3.964440000000000055e+03 3.513079999999999927e+03 0.000000000000000000e+00
3.964519999999999982e+03 3.513079999999999927e+03 0.000000000000000000e+00
3.964599999999999909e+03 3.513079999999999927e+03 0.000000000000000000e+00
3.964679999999999836e+03 3.513079999999999927e+03 0.000000000000000000e+00
3.964759999999999764e+03 3.513079999999999927e+03 0.000000000000000000e+00
3.964840000000000146e+03 3.513079999999999927e+03 0.000000000000000000e+00
3.964920000000000073e+03 3.513079999999999927e+03 0.000000000000000000e+00
3.965000000000000000e+03 3.513079999999999927e+03 0.000000000000000000e+00
3.965079999999999927e+03 3.513079999999999927e+03 0.000000000000000000e+00
3.965159999999999854e+03 3.513079999999999927e+03 0.000000000000000000e+00
3.965239999999999782e+03 3.513079999999999927e+03 0.000000000000000000e+00
3.965320000000000164e+03 3.513079999999999927e+03 0.000000000000000000e+00
3.965400000000000091e+03 3.513079999999999927e+03 0.000000000000000000e+00
3.965480000000000018e+03 3.513079999999999927e+03 0.000000000000000000e+00
3.965559999999999945e+03 3.513079999999999927e+03 0.000000000000000000e+00
3.965639999999999873e+03 3.513079999999999927e+03 0.000000000000000000e+00
3.965719999999999800e+03 3.513079999999999927e+03 0.000000000000000000e+00
3.965800000000000182e+03 3.513079999999999927e+03 0.000000000000000000e+00
3.965880000000000109e+03 3.513079999999999927e+03 0.000000000000000000e+00
3.965960000000000036e+03 3.513079999999999927e+03 0.000000000000000000e+00
3.966039999999999964e+03 3.513079999999999927e+03 0.000000000000000000e+00
3.966119999999999891e+03 3.513079999999999927e+03 0.000000000000000000e+00
3.966199999999999818e+03 3.513079999999999927e+03 0.000000000000000000e+00
3.966279999999999745e+03 3.513079999999999927e+03 0.000000000000000000e+00
3.966360000000000127e+03 3.513079999999999927e+03 0.000000000000000000e+00
3.966440000000000055e+03 3.513079999999999927e+03 0.000000000000000000e+00
3.966519999999999982e+03 3.513079999999999927e+03 0.000000000000000000e+00
3.966599999999999909e+03 3.513079999999999927e+03 0.000000000000000000e+00
3.966679999999999836e+03 3.513079999999999927e+03 0.000000000000000000e+00
[truncated: 13,737,601 more chars]
