# Supplementary material for: Resonant inelastic X-ray scattering tools to count 5 f electrons of actinides and probe bond covalency
Source: Nat Commun. 2025 Feb 10;16:1221. doi: 10.1038/s41467-024-54574-7 (PMC11811144; doi:10.1038/s41467-024-54574-7)
Supplement: Supplementary file 3 — Source Data [file 41467_2024_54574_MOESM3_ESM.zip › Data_figures/Data_main_figures/Fig6/6d_G$_{4f5f}^{0}$=0.9 eV.txt]

# Ein | Eout | Intensity
3.961880000000000109e+03 3.511760000000000218e+03 5.481678428508193150e-05
3.961960000000000036e+03 3.511760000000000218e+03 0.000000000000000000e+00
3.962039999999999964e+03 3.511760000000000218e+03 0.000000000000000000e+00
3.962119999999999891e+03 3.511760000000000218e+03 0.000000000000000000e+00
3.962199999999999818e+03 3.511760000000000218e+03 0.000000000000000000e+00
3.962279999999999745e+03 3.511760000000000218e+03 0.000000000000000000e+00
3.962360000000000127e+03 3.511760000000000218e+03 0.000000000000000000e+00
3.962440000000000055e+03 3.511760000000000218e+03 0.000000000000000000e+00
3.962519999999999982e+03 3.511760000000000218e+03 0.000000000000000000e+00
3.962599999999999909e+03 3.511760000000000218e+03 0.000000000000000000e+00
3.962679999999999836e+03 3.511760000000000218e+03 0.000000000000000000e+00
3.962759999999999764e+03 3.511760000000000218e+03 0.000000000000000000e+00
3.962840000000000146e+03 3.511760000000000218e+03 0.000000000000000000e+00
3.962920000000000073e+03 3.511760000000000218e+03 0.000000000000000000e+00
3.963000000000000000e+03 3.511760000000000218e+03 0.000000000000000000e+00
3.963079999999999927e+03 3.511760000000000218e+03 0.000000000000000000e+00
3.963159999999999854e+03 3.511760000000000218e+03 0.000000000000000000e+00
3.963239999999999782e+03 3.511760000000000218e+03 0.000000000000000000e+00
3.963320000000000164e+03 3.511760000000000218e+03 0.000000000000000000e+00
3.963400000000000091e+03 3.511760000000000218e+03 0.000000000000000000e+00
3.963480000000000018e+03 3.511760000000000218e+03 0.000000000000000000e+00
3.963559999999999945e+03 3.511760000000000218e+03 0.000000000000000000e+00
3.963639999999999873e+03 3.511760000000000218e+03 0.000000000000000000e+00
3.963719999999999800e+03 3.511760000000000218e+03 0.000000000000000000e+00
3.963800000000000182e+03 3.511760000000000218e+03 0.000000000000000000e+00
3.963880000000000109e+03 3.511760000000000218e+03 0.000000000000000000e+00
3.963960000000000036e+03 3.511760000000000218e+03 0.000000000000000000e+00
3.964039999999999964e+03 3.511760000000000218e+03 0.000000000000000000e+00
3.964119999999999891e+03 3.511760000000000218e+03 0.000000000000000000e+00
3.964199999999999818e+03 3.511760000000000218e+03 0.000000000000000000e+00
3.964279999999999745e+03 3.511760000000000218e+03 0.000000000000000000e+00
3.964360000000000127e+03 3.511760000000000218e+03 0.000000000000000000e+00
3.964440000000000055e+03 3.511760000000000218e+03 0.000000000000000000e+00
3.964519999999999982e+03 3.511760000000000218e+03 0.000000000000000000e+00
3.964599999999999909e+03 3.511760000000000218e+03 0.000000000000000000e+00
3.964679999999999836e+03 3.511760000000000218e+03 0.000000000000000000e+00
3.964759999999999764e+03 3.511760000000000218e+03 0.000000000000000000e+00
3.964840000000000146e+03 3.511760000000000218e+03 0.000000000000000000e+00
3.964920000000000073e+03 3.511760000000000218e+03 0.000000000000000000e+00
3.965000000000000000e+03 3.511760000000000218e+03 0.000000000000000000e+00
3.965079999999999927e+03 3.511760000000000218e+03 0.000000000000000000e+00
3.965159999999999854e+03 3.511760000000000218e+03 0.000000000000000000e+00
3.965239999999999782e+03 3.511760000000000218e+03 0.000000000000000000e+00
3.965320000000000164e+03 3.511760000000000218e+03 0.000000000000000000e+00
3.965400000000000091e+03 3.511760000000000218e+03 0.000000000000000000e+00
3.965480000000000018e+03 3.511760000000000218e+03 0.000000000000000000e+00
3.965559999999999945e+03 3.511760000000000218e+03 0.000000000000000000e+00
3.965639999999999873e+03 3.511760000000000218e+03 0.000000000000000000e+00
3.965719999999999800e+03 3.511760000000000218e+03 0.000000000000000000e+00
3.965800000000000182e+03 3.511760000000000218e+03 0.000000000000000000e+00
3.965880000000000109e+03 3.511760000000000218e+03 0.000000000000000000e+00
3.965960000000000036e+03 3.511760000000000218e+03 0.000000000000000000e+00
3.966039999999999964e+03 3.511760000000000218e+03 0.000000000000000000e+00
3.966119999999999891e+03 3.511760000000000218e+03 0.000000000000000000e+00
3.966199999999999818e+03 3.511760000000000218e+03 0.000000000000000000e+00
3.966279999999999745e+03 3.511760000000000218e+03 0.000000000000000000e+00
3.966360000000000127e+03 3.511760000000000218e+03 0.000000000000000000e+00
3.966440000000000055e+03 3.511760000000000218e+03 0.000000000000000000e+00
3.966519999999999982e+03 3.511760000000000218e+03 0.000000000000000000e+00
3.966599999999999909e+03 3.511760000000000218e+03 0.000000000000000000e+00
3.966679999999999836e+03 3.511760000000000218e+03 0.000000000000000000e+00
3.966759999999999764e+03 3.511760000000000218e+03 0.000000000000000000e+00
3.966840000000000146e+03 3.511760000000000218e+03 0.000000000000000000e+00
3.966920000000000073e+03 3.511760000000000218e+03 0.000000000000000000e+00
3.967000000000000000e+03 3.511760000000000218e+03 0.000000000000000000e+00
3.967079999999999927e+03 3.511760000000000218e+03 0.000000000000000000e+00
3.967159999999999854e+03 3.511760000000000218e+03 0.000000000000000000e+00
3.967239999999999782e+03 3.511760000000000218e+03 0.000000000000000000e+00
3.967320000000000164e+03 3.511760000000000218e+03 0.000000000000000000e+00
3.967400000000000091e+03 3.511760000000000218e+03 0.000000000000000000e+00
3.967480000000000018e+03 3.511760000000000218e+03 0.000000000000000000e+00
3.967559999999999945e+03 3.511760000000000218e+03 0.000000000000000000e+00
3.967639999999999873e+03 3.511760000000000218e+03 0.000000000000000000e+00
3.967719999999999800e+03 3.511760000000000218e+03 0.000000000000000000e+00
3.967800000000000182e+03 3.511760000000000218e+03 0.000000000000000000e+00
3.967880000000000109e+03 3.511760000000000218e+03 0.000000000000000000e+00
3.967960000000000036e+03 3.511760000000000218e+03 0.000000000000000000e+00
3.968039999999999964e+03 3.511760000000000218e+03 0.000000000000000000e+00
3.968119999999999891e+03 3.511760000000000218e+03 0.000000000000000000e+00
3.968199999999999818e+03 3.511760000000000218e+03 0.000000000000000000e+00
3.968279999999999745e+03 3.511760000000000218e+03 0.000000000000000000e+00
3.968360000000000127e+03 3.511760000000000218e+03 0.000000000000000000e+00
3.968440000000000055e+03 3.511760000000000218e+03 0.000000000000000000e+00
3.968519999999999982e+03 3.511760000000000218e+03 0.000000000000000000e+00
3.968599999999999909e+03 3.511760000000000218e+03 0.000000000000000000e+00
3.968679999999999836e+03 3.511760000000000218e+03 0.000000000000000000e+00
3.968759999999999764e+03 3.511760000000000218e+03 0.000000000000000000e+00
3.968840000000000146e+03 3.511760000000000218e+03 0.000000000000000000e+00
3.968920000000000073e+03 3.511760000000000218e+03 0.000000000000000000e+00
3.969000000000000000e+03 3.511760000000000218e+03 0.000000000000000000e+00
3.969079999999999927e+03 3.511760000000000218e+03 0.000000000000000000e+00
3.969159999999999854e+03 3.511760000000000218e+03 0.000000000000000000e+00
3.969239999999999782e+03 3.511760000000000218e+03 0.000000000000000000e+00
3.969320000000000164e+03 3.511760000000000218e+03 0.000000000000000000e+00
3.969400000000000091e+03 3.511760000000000218e+03 0.000000000000000000e+00
3.969480000000000018e+03 3.511760000000000218e+03 0.000000000000000000e+00
3.969559999999999945e+03 3.511760000000000218e+03 0.000000000000000000e+00
3.969639999999999873e+03 3.511760000000000218e+03 0.000000000000000000e+00
3.969719999999999800e+03 3.511760000000000218e+03 0.000000000000000000e+00
3.969800000000000182e+03 3.511760000000000218e+03 0.000000000000000000e+00
3.969880000000000109e+03 3.511760000000000218e+03 0.000000000000000000e+00
3.969960000000000036e+03 3.511760000000000218e+03 0.000000000000000000e+00
3.970039999999999964e+03 3.511760000000000218e+03 0.000000000000000000e+00
3.970119999999999891e+03 3.511760000000000218e+03 0.000000000000000000e+00
3.970199999999999818e+03 3.511760000000000218e+03 0.000000000000000000e+00
3.970279999999999745e+03 3.511760000000000218e+03 0.000000000000000000e+00
3.970360000000000127e+03 3.511760000000000218e+03 0.000000000000000000e+00
3.970440000000000055e+03 3.511760000000000218e+03 0.000000000000000000e+00
3.970519999999999982e+03 3.511760000000000218e+03 0.000000000000000000e+00
3.970599999999999909e+03 3.511760000000000218e+03 0.000000000000000000e+00
3.970679999999999836e+03 3.511760000000000218e+03 0.000000000000000000e+00
3.970759999999999764e+03 3.511760000000000218e+03 0.000000000000000000e+00
3.970840000000000146e+03 3.511760000000000218e+03 0.000000000000000000e+00
3.970920000000000073e+03 3.511760000000000218e+03 0.000000000000000000e+00
3.971000000000000000e+03 3.511760000000000218e+03 0.000000000000000000e+00
3.971079999999999927e+03 3.511760000000000218e+03 0.000000000000000000e+00
3.971159999999999854e+03 3.511760000000000218e+03 0.000000000000000000e+00
3.971239999999999782e+03 3.511760000000000218e+03 0.000000000000000000e+00
3.971320000000000164e+03 3.511760000000000218e+03 0.000000000000000000e+00
3.971400000000000091e+03 3.511760000000000218e+03 0.000000000000000000e+00
3.971480000000000018e+03 3.511760000000000218e+03 0.000000000000000000e+00
3.971559999999999945e+03 3.511760000000000218e+03 0.000000000000000000e+00
3.971639999999999873e+03 3.511760000000000218e+03 0.000000000000000000e+00
3.971719999999999800e+03 3.511760000000000218e+03 0.000000000000000000e+00
3.971800000000000182e+03 3.511760000000000218e+03 0.000000000000000000e+00
3.971880000000000109e+03 3.511760000000000218e+03 0.000000000000000000e+00
3.971960000000000036e+03 3.511760000000000218e+03 0.000000000000000000e+00
3.972039999999999964e+03 3.511760000000000218e+03 0.000000000000000000e+00
3.972119999999999891e+03 3.511760000000000218e+03 0.000000000000000000e+00
3.972199999999999818e+03 3.511760000000000218e+03 0.000000000000000000e+00
3.972279999999999745e+03 3.511760000000000218e+03 0.000000000000000000e+00
3.972360000000000127e+03 3.511760000000000218e+03 0.000000000000000000e+00
3.972440000000000055e+03 3.511760000000000218e+03 0.000000000000000000e+00
3.972519999999999982e+03 3.511760000000000218e+03 0.000000000000000000e+00
3.972599999999999909e+03 3.511760000000000218e+03 0.000000000000000000e+00
3.972679999999999836e+03 3.511760000000000218e+03 0.000000000000000000e+00
3.972759999999999764e+03 3.511760000000000218e+03 0.000000000000000000e+00
3.972840000000000146e+03 3.511760000000000218e+03 0.000000000000000000e+00
3.972920000000000073e+03 3.511760000000000218e+03 0.000000000000000000e+00
3.973000000000000000e+03 3.511760000000000218e+03 0.000000000000000000e+00
3.973079999999999927e+03 3.511760000000000218e+03 0.000000000000000000e+00
3.973159999999999854e+03 3.511760000000000218e+03 0.000000000000000000e+00
3.973239999999999782e+03 3.511760000000000218e+03 0.000000000000000000e+00
3.973320000000000164e+03 3.511760000000000218e+03 0.000000000000000000e+00
3.973400000000000091e+03 3.511760000000000218e+03 0.000000000000000000e+00
3.973480000000000018e+03 3.511760000000000218e+03 0.000000000000000000e+00
3.973559999999999945e+03 3.511760000000000218e+03 0.000000000000000000e+00
3.973639999999999873e+03 3.511760000000000218e+03 0.000000000000000000e+00
3.973719999999999800e+03 3.511760000000000218e+03 0.000000000000000000e+00
3.973800000000000182e+03 3.511760000000000218e+03 0.000000000000000000e+00
3.973880000000000109e+03 3.511760000000000218e+03 0.000000000000000000e+00
3.973960000000000036e+03 3.511760000000000218e+03 0.000000000000000000e+00
3.974039999999999964e+03 3.511760000000000218e+03 0.000000000000000000e+00
3.974119999999999891e+03 3.511760000000000218e+03 0.000000000000000000e+00
3.974199999999999818e+03 3.511760000000000218e+03 0.000000000000000000e+00
3.974279999999999745e+03 3.511760000000000218e+03 0.000000000000000000e+00
3.974360000000000127e+03 3.511760000000000218e+03 0.000000000000000000e+00
3.974440000000000055e+03 3.511760000000000218e+03 0.000000000000000000e+00
3.974519999999999982e+03 3.511760000000000218e+03 0.000000000000000000e+00
3.974599999999999909e+03 3.511760000000000218e+03 0.000000000000000000e+00
3.974679999999999836e+03 3.511760000000000218e+03 0.000000000000000000e+00
3.974759999999999764e+03 3.511760000000000218e+03 0.000000000000000000e+00
3.974840000000000146e+03 3.511760000000000218e+03 0.000000000000000000e+00
3.974920000000000073e+03 3.511760000000000218e+03 0.000000000000000000e+00
3.975000000000000000e+03 3.511760000000000218e+03 0.000000000000000000e+00
3.975079999999999927e+03 3.511760000000000218e+03 0.000000000000000000e+00
3.975159999999999854e+03 3.511760000000000218e+03 0.000000000000000000e+00
3.975239999999999782e+03 3.511760000000000218e+03 0.000000000000000000e+00
3.975320000000000164e+03 3.511760000000000218e+03 0.000000000000000000e+00
3.975400000000000091e+03 3.511760000000000218e+03 0.000000000000000000e+00
3.975480000000000018e+03 3.511760000000000218e+03 0.000000000000000000e+00
3.975559999999999945e+03 3.511760000000000218e+03 0.000000000000000000e+00
3.975639999999999873e+03 3.511760000000000218e+03 0.000000000000000000e+00
3.975719999999999800e+03 3.511760000000000218e+03 0.000000000000000000e+00
3.975800000000000182e+03 3.511760000000000218e+03 0.000000000000000000e+00
3.975880000000000109e+03 3.511760000000000218e+03 0.000000000000000000e+00
3.975960000000000036e+03 3.511760000000000218e+03 0.000000000000000000e+00
3.976039999999999964e+03 3.511760000000000218e+03 0.000000000000000000e+00
3.976119999999999891e+03 3.511760000000000218e+03 0.000000000000000000e+00
3.976199999999999818e+03 3.511760000000000218e+03 0.000000000000000000e+00
3.976279999999999745e+03 3.511760000000000218e+03 0.000000000000000000e+00
3.976360000000000127e+03 3.511760000000000218e+03 0.000000000000000000e+00
3.976440000000000055e+03 3.511760000000000218e+03 0.000000000000000000e+00
3.976519999999999982e+03 3.511760000000000218e+03 0.000000000000000000e+00
3.976599999999999909e+03 3.511760000000000218e+03 0.000000000000000000e+00
3.976679999999999836e+03 3.511760000000000218e+03 0.000000000000000000e+00
3.976759999999999764e+03 3.511760000000000218e+03 0.000000000000000000e+00
3.976840000000000146e+03 3.511760000000000218e+03 0.000000000000000000e+00
3.976920000000000073e+03 3.511760000000000218e+03 0.000000000000000000e+00
3.977000000000000000e+03 3.511760000000000218e+03 0.000000000000000000e+00
3.977079999999999927e+03 3.511760000000000218e+03 0.000000000000000000e+00
3.977159999999999854e+03 3.511760000000000218e+03 0.000000000000000000e+00
3.977239999999999782e+03 3.511760000000000218e+03 0.000000000000000000e+00
3.977320000000000164e+03 3.511760000000000218e+03 0.000000000000000000e+00
3.977400000000000091e+03 3.511760000000000218e+03 0.000000000000000000e+00
3.977480000000000018e+03 3.511760000000000218e+03 0.000000000000000000e+00
3.977559999999999945e+03 3.511760000000000218e+03 0.000000000000000000e+00
3.977639999999999873e+03 3.511760000000000218e+03 0.000000000000000000e+00
3.977719999999999800e+03 3.511760000000000218e+03 0.000000000000000000e+00
3.977800000000000182e+03 3.511760000000000218e+03 0.000000000000000000e+00
3.977880000000000109e+03 3.511760000000000218e+03 0.000000000000000000e+00
3.977960000000000036e+03 3.511760000000000218e+03 0.000000000000000000e+00
3.978039999999999964e+03 3.511760000000000218e+03 0.000000000000000000e+00
3.978119999999999891e+03 3.511760000000000218e+03 0.000000000000000000e+00
3.978199999999999818e+03 3.511760000000000218e+03 0.000000000000000000e+00
3.978279999999999745e+03 3.511760000000000218e+03 0.000000000000000000e+00
3.978360000000000127e+03 3.511760000000000218e+03 0.000000000000000000e+00
3.978440000000000055e+03 3.511760000000000218e+03 0.000000000000000000e+00
3.978519999999999982e+03 3.511760000000000218e+03 0.000000000000000000e+00
3.978599999999999909e+03 3.511760000000000218e+03 0.000000000000000000e+00
3.978679999999999836e+03 3.511760000000000218e+03 0.000000000000000000e+00
3.978759999999999764e+03 3.511760000000000218e+03 0.000000000000000000e+00
3.978840000000000146e+03 3.511760000000000218e+03 0.000000000000000000e+00
3.978920000000000073e+03 3.511760000000000218e+03 0.000000000000000000e+00
3.979000000000000000e+03 3.511760000000000218e+03 0.000000000000000000e+00
3.979079999999999927e+03 3.511760000000000218e+03 0.000000000000000000e+00
3.979159999999999854e+03 3.511760000000000218e+03 0.000000000000000000e+00
3.979239999999999782e+03 3.511760000000000218e+03 0.000000000000000000e+00
3.979320000000000164e+03 3.511760000000000218e+03 0.000000000000000000e+00
3.979400000000000091e+03 3.511760000000000218e+03 0.000000000000000000e+00
3.979480000000000018e+03 3.511760000000000218e+03 0.000000000000000000e+00
3.979559999999999945e+03 3.511760000000000218e+03 0.000000000000000000e+00
3.979639999999999873e+03 3.511760000000000218e+03 0.000000000000000000e+00
3.979719999999999800e+03 3.511760000000000218e+03 0.000000000000000000e+00
3.979800000000000182e+03 3.511760000000000218e+03 0.000000000000000000e+00
3.979880000000000109e+03 3.511760000000000218e+03 0.000000000000000000e+00
3.979960000000000036e+03 3.511760000000000218e+03 0.000000000000000000e+00
3.980039999999999964e+03 3.511760000000000218e+03 0.000000000000000000e+00
3.980119999999999891e+03 3.511760000000000218e+03 0.000000000000000000e+00
3.980199999999999818e+03 3.511760000000000218e+03 0.000000000000000000e+00
3.980279999999999745e+03 3.511760000000000218e+03 0.000000000000000000e+00
3.980360000000000127e+03 3.511760000000000218e+03 0.000000000000000000e+00
3.980440000000000055e+03 3.511760000000000218e+03 0.000000000000000000e+00
3.980519999999999982e+03 3.511760000000000218e+03 0.000000000000000000e+00
3.980599999999999909e+03 3.511760000000000218e+03 0.000000000000000000e+00
3.980679999999999836e+03 3.511760000000000218e+03 0.000000000000000000e+00
3.980759999999999764e+03 3.511760000000000218e+03 0.000000000000000000e+00
3.980840000000000146e+03 3.511760000000000218e+03 0.000000000000000000e+00
3.980920000000000073e+03 3.511760000000000218e+03 0.000000000000000000e+00
3.981000000000000000e+03 3.511760000000000218e+03 0.000000000000000000e+00
3.981079999999999927e+03 3.511760000000000218e+03 0.000000000000000000e+00
3.981159999999999854e+03 3.511760000000000218e+03 0.000000000000000000e+00
3.981239999999999782e+03 3.511760000000000218e+03 0.000000000000000000e+00
3.981320000000000164e+03 3.511760000000000218e+03 0.000000000000000000e+00
3.981400000000000091e+03 3.511760000000000218e+03 0.000000000000000000e+00
3.981480000000000018e+03 3.511760000000000218e+03 0.000000000000000000e+00
3.981559999999999945e+03 3.511760000000000218e+03 0.000000000000000000e+00
3.981639999999999873e+03 3.511760000000000218e+03 0.000000000000000000e+00
3.981719999999999800e+03 3.511760000000000218e+03 0.000000000000000000e+00
3.981800000000000182e+03 3.511760000000000218e+03 0.000000000000000000e+00
3.981880000000000109e+03 3.511760000000000218e+03 0.000000000000000000e+00
3.961880000000000109e+03 3.511820000000000164e+03 5.545759474001548365e-05
3.961960000000000036e+03 3.511820000000000164e+03 0.000000000000000000e+00
3.962039999999999964e+03 3.511820000000000164e+03 0.000000000000000000e+00
3.962119999999999891e+03 3.511820000000000164e+03 0.000000000000000000e+00
3.962199999999999818e+03 3.511820000000000164e+03 0.000000000000000000e+00
3.962279999999999745e+03 3.511820000000000164e+03 0.000000000000000000e+00
3.962360000000000127e+03 3.511820000000000164e+03 0.000000000000000000e+00
3.962440000000000055e+03 3.511820000000000164e+03 0.000000000000000000e+00
3.962519999999999982e+03 3.511820000000000164e+03 0.000000000000000000e+00
3.962599999999999909e+03 3.511820000000000164e+03 0.000000000000000000e+00
3.962679999999999836e+03 3.511820000000000164e+03 0.000000000000000000e+00
3.962759999999999764e+03 3.511820000000000164e+03 0.000000000000000000e+00
3.962840000000000146e+03 3.511820000000000164e+03 0.000000000000000000e+00
3.962920000000000073e+03 3.511820000000000164e+03 0.000000000000000000e+00
3.963000000000000000e+03 3.511820000000000164e+03 0.000000000000000000e+00
3.963079999999999927e+03 3.511820000000000164e+03 0.000000000000000000e+00
3.963159999999999854e+03 3.511820000000000164e+03 0.000000000000000000e+00
3.963239999999999782e+03 3.511820000000000164e+03 0.000000000000000000e+00
3.963320000000000164e+03 3.511820000000000164e+03 0.000000000000000000e+00
3.963400000000000091e+03 3.511820000000000164e+03 0.000000000000000000e+00
3.963480000000000018e+03 3.511820000000000164e+03 0.000000000000000000e+00
3.963559999999999945e+03 3.511820000000000164e+03 0.000000000000000000e+00
3.963639999999999873e+03 3.511820000000000164e+03 0.000000000000000000e+00
3.963719999999999800e+03 3.511820000000000164e+03 0.000000000000000000e+00
3.963800000000000182e+03 3.511820000000000164e+03 0.000000000000000000e+00
3.963880000000000109e+03 3.511820000000000164e+03 0.000000000000000000e+00
3.963960000000000036e+03 3.511820000000000164e+03 0.000000000000000000e+00
3.964039999999999964e+03 3.511820000000000164e+03 0.000000000000000000e+00
3.964119999999999891e+03 3.511820000000000164e+03 0.000000000000000000e+00
3.964199999999999818e+03 3.511820000000000164e+03 0.000000000000000000e+00
3.964279999999999745e+03 3.511820000000000164e+03 0.000000000000000000e+00
3.964360000000000127e+03 3.511820000000000164e+03 0.000000000000000000e+00
3.964440000000000055e+03 3.511820000000000164e+03 0.000000000000000000e+00
3.964519999999999982e+03 3.511820000000000164e+03 0.000000000000000000e+00
3.964599999999999909e+03 3.511820000000000164e+03 0.000000000000000000e+00
3.964679999999999836e+03 3.511820000000000164e+03 0.000000000000000000e+00
3.964759999999999764e+03 3.511820000000000164e+03 0.000000000000000000e+00
3.964840000000000146e+03 3.511820000000000164e+03 0.000000000000000000e+00
3.964920000000000073e+03 3.511820000000000164e+03 0.000000000000000000e+00
3.965000000000000000e+03 3.511820000000000164e+03 0.000000000000000000e+00
3.965079999999999927e+03 3.511820000000000164e+03 0.000000000000000000e+00
3.965159999999999854e+03 3.511820000000000164e+03 0.000000000000000000e+00
3.965239999999999782e+03 3.511820000000000164e+03 0.000000000000000000e+00
3.965320000000000164e+03 3.511820000000000164e+03 0.000000000000000000e+00
3.965400000000000091e+03 3.511820000000000164e+03 0.000000000000000000e+00
3.965480000000000018e+03 3.511820000000000164e+03 0.000000000000000000e+00
3.965559999999999945e+03 3.511820000000000164e+03 0.000000000000000000e+00
3.965639999999999873e+03 3.511820000000000164e+03 0.000000000000000000e+00
3.965719999999999800e+03 3.511820000000000164e+03 0.000000000000000000e+00
3.965800000000000182e+03 3.511820000000000164e+03 0.000000000000000000e+00
3.965880000000000109e+03 3.511820000000000164e+03 0.000000000000000000e+00
3.965960000000000036e+03 3.511820000000000164e+03 0.000000000000000000e+00
3.966039999999999964e+03 3.511820000000000164e+03 0.000000000000000000e+00
3.966119999999999891e+03 3.511820000000000164e+03 0.000000000000000000e+00
3.966199999999999818e+03 3.511820000000000164e+03 0.000000000000000000e+00
3.966279999999999745e+03 3.511820000000000164e+03 0.000000000000000000e+00
3.966360000000000127e+03 3.511820000000000164e+03 0.000000000000000000e+00
3.966440000000000055e+03 3.511820000000000164e+03 0.000000000000000000e+00
3.966519999999999982e+03 3.511820000000000164e+03 0.000000000000000000e+00
3.966599999999999909e+03 3.511820000000000164e+03 0.000000000000000000e+00
3.966679999999999836e+03 3.511820000000000164e+03 0.000000000000000000e+00
3.966759999999999764e+03 3.511820000000000164e+03 0.000000000000000000e+00
3.966840000000000146e+03 3.511820000000000164e+03 0.000000000000000000e+00
3.966920000000000073e+03 3.511820000000000164e+03 0.000000000000000000e+00
3.967000000000000000e+03 3.511820000000000164e+03 0.000000000000000000e+00
3.967079999999999927e+03 3.511820000000000164e+03 0.000000000000000000e+00
3.967159999999999854e+03 3.511820000000000164e+03 0.000000000000000000e+00
3.967239999999999782e+03 3.511820000000000164e+03 0.000000000000000000e+00
3.967320000000000164e+03 3.511820000000000164e+03 0.000000000000000000e+00
3.967400000000000091e+03 3.511820000000000164e+03 0.000000000000000000e+00
3.967480000000000018e+03 3.511820000000000164e+03 0.000000000000000000e+00
3.967559999999999945e+03 3.511820000000000164e+03 0.000000000000000000e+00
3.967639999999999873e+03 3.511820000000000164e+03 0.000000000000000000e+00
3.967719999999999800e+03 3.511820000000000164e+03 0.000000000000000000e+00
3.967800000000000182e+03 3.511820000000000164e+03 0.000000000000000000e+00
3.967880000000000109e+03 3.511820000000000164e+03 0.000000000000000000e+00
3.967960000000000036e+03 3.511820000000000164e+03 0.000000000000000000e+00
3.968039999999999964e+03 3.511820000000000164e+03 0.000000000000000000e+00
3.968119999999999891e+03 3.511820000000000164e+03 0.000000000000000000e+00
3.968199999999999818e+03 3.511820000000000164e+03 0.000000000000000000e+00
3.968279999999999745e+03 3.511820000000000164e+03 0.000000000000000000e+00
3.968360000000000127e+03 3.511820000000000164e+03 0.000000000000000000e+00
3.968440000000000055e+03 3.511820000000000164e+03 0.000000000000000000e+00
3.968519999999999982e+03 3.511820000000000164e+03 0.000000000000000000e+00
3.968599999999999909e+03 3.511820000000000164e+03 0.000000000000000000e+00
3.968679999999999836e+03 3.511820000000000164e+03 0.000000000000000000e+00
3.968759999999999764e+03 3.511820000000000164e+03 0.000000000000000000e+00
3.968840000000000146e+03 3.511820000000000164e+03 0.000000000000000000e+00
3.968920000000000073e+03 3.511820000000000164e+03 0.000000000000000000e+00
3.969000000000000000e+03 3.511820000000000164e+03 0.000000000000000000e+00
3.969079999999999927e+03 3.511820000000000164e+03 0.000000000000000000e+00
3.969159999999999854e+03 3.511820000000000164e+03 0.000000000000000000e+00
3.969239999999999782e+03 3.511820000000000164e+03 0.000000000000000000e+00
3.969320000000000164e+03 3.511820000000000164e+03 0.000000000000000000e+00
3.969400000000000091e+03 3.511820000000000164e+03 0.000000000000000000e+00
3.969480000000000018e+03 3.511820000000000164e+03 0.000000000000000000e+00
3.969559999999999945e+03 3.511820000000000164e+03 0.000000000000000000e+00
3.969639999999999873e+03 3.511820000000000164e+03 0.000000000000000000e+00
3.969719999999999800e+03 3.511820000000000164e+03 0.000000000000000000e+00
3.969800000000000182e+03 3.511820000000000164e+03 0.000000000000000000e+00
3.969880000000000109e+03 3.511820000000000164e+03 0.000000000000000000e+00
3.969960000000000036e+03 3.511820000000000164e+03 0.000000000000000000e+00
3.970039999999999964e+03 3.511820000000000164e+03 0.000000000000000000e+00
3.970119999999999891e+03 3.511820000000000164e+03 0.000000000000000000e+00
3.970199999999999818e+03 3.511820000000000164e+03 0.000000000000000000e+00
3.970279999999999745e+03 3.511820000000000164e+03 0.000000000000000000e+00
3.970360000000000127e+03 3.511820000000000164e+03 0.000000000000000000e+00
3.970440000000000055e+03 3.511820000000000164e+03 0.000000000000000000e+00
3.970519999999999982e+03 3.511820000000000164e+03 0.000000000000000000e+00
3.970599999999999909e+03 3.511820000000000164e+03 0.000000000000000000e+00
3.970679999999999836e+03 3.511820000000000164e+03 0.000000000000000000e+00
3.970759999999999764e+03 3.511820000000000164e+03 0.000000000000000000e+00
3.970840000000000146e+03 3.511820000000000164e+03 0.000000000000000000e+00
3.970920000000000073e+03 3.511820000000000164e+03 0.000000000000000000e+00
3.971000000000000000e+03 3.511820000000000164e+03 0.000000000000000000e+00
3.971079999999999927e+03 3.511820000000000164e+03 0.000000000000000000e+00
3.971159999999999854e+03 3.511820000000000164e+03 0.000000000000000000e+00
3.971239999999999782e+03 3.511820000000000164e+03 0.000000000000000000e+00
3.971320000000000164e+03 3.511820000000000164e+03 0.000000000000000000e+00
3.971400000000000091e+03 3.511820000000000164e+03 0.000000000000000000e+00
3.971480000000000018e+03 3.511820000000000164e+03 0.000000000000000000e+00
3.971559999999999945e+03 3.511820000000000164e+03 0.000000000000000000e+00
3.971639999999999873e+03 3.511820000000000164e+03 0.000000000000000000e+00
3.971719999999999800e+03 3.511820000000000164e+03 0.000000000000000000e+00
3.971800000000000182e+03 3.511820000000000164e+03 0.000000000000000000e+00
3.971880000000000109e+03 3.511820000000000164e+03 0.000000000000000000e+00
3.971960000000000036e+03 3.511820000000000164e+03 0.000000000000000000e+00
3.972039999999999964e+03 3.511820000000000164e+03 0.000000000000000000e+00
3.972119999999999891e+03 3.511820000000000164e+03 0.000000000000000000e+00
3.972199999999999818e+03 3.511820000000000164e+03 0.000000000000000000e+00
3.972279999999999745e+03 3.511820000000000164e+03 0.000000000000000000e+00
3.972360000000000127e+03 3.511820000000000164e+03 0.000000000000000000e+00
3.972440000000000055e+03 3.511820000000000164e+03 0.000000000000000000e+00
3.972519999999999982e+03 3.511820000000000164e+03 0.000000000000000000e+00
3.972599999999999909e+03 3.511820000000000164e+03 0.000000000000000000e+00
3.972679999999999836e+03 3.511820000000000164e+03 0.000000000000000000e+00
3.972759999999999764e+03 3.511820000000000164e+03 0.000000000000000000e+00
3.972840000000000146e+03 3.511820000000000164e+03 0.000000000000000000e+00
3.972920000000000073e+03 3.511820000000000164e+03 0.000000000000000000e+00
3.973000000000000000e+03 3.511820000000000164e+03 0.000000000000000000e+00
3.973079999999999927e+03 3.511820000000000164e+03 0.000000000000000000e+00
3.973159999999999854e+03 3.511820000000000164e+03 0.000000000000000000e+00
3.973239999999999782e+03 3.511820000000000164e+03 0.000000000000000000e+00
3.973320000000000164e+03 3.511820000000000164e+03 0.000000000000000000e+00
3.973400000000000091e+03 3.511820000000000164e+03 0.000000000000000000e+00
3.973480000000000018e+03 3.511820000000000164e+03 0.000000000000000000e+00
3.973559999999999945e+03 3.511820000000000164e+03 0.000000000000000000e+00
3.973639999999999873e+03 3.511820000000000164e+03 0.000000000000000000e+00
3.973719999999999800e+03 3.511820000000000164e+03 0.000000000000000000e+00
3.973800000000000182e+03 3.511820000000000164e+03 0.000000000000000000e+00
3.973880000000000109e+03 3.511820000000000164e+03 0.000000000000000000e+00
3.973960000000000036e+03 3.511820000000000164e+03 0.000000000000000000e+00
3.974039999999999964e+03 3.511820000000000164e+03 0.000000000000000000e+00
3.974119999999999891e+03 3.511820000000000164e+03 0.000000000000000000e+00
3.974199999999999818e+03 3.511820000000000164e+03 0.000000000000000000e+00
3.974279999999999745e+03 3.511820000000000164e+03 0.000000000000000000e+00
3.974360000000000127e+03 3.511820000000000164e+03 0.000000000000000000e+00
3.974440000000000055e+03 3.511820000000000164e+03 0.000000000000000000e+00
3.974519999999999982e+03 3.511820000000000164e+03 0.000000000000000000e+00
3.974599999999999909e+03 3.511820000000000164e+03 0.000000000000000000e+00
3.974679999999999836e+03 3.511820000000000164e+03 0.000000000000000000e+00
3.974759999999999764e+03 3.511820000000000164e+03 0.000000000000000000e+00
3.974840000000000146e+03 3.511820000000000164e+03 0.000000000000000000e+00
3.974920000000000073e+03 3.511820000000000164e+03 0.000000000000000000e+00
3.975000000000000000e+03 3.511820000000000164e+03 0.000000000000000000e+00
3.975079999999999927e+03 3.511820000000000164e+03 0.000000000000000000e+00
3.975159999999999854e+03 3.511820000000000164e+03 0.000000000000000000e+00
3.975239999999999782e+03 3.511820000000000164e+03 0.000000000000000000e+00
3.975320000000000164e+03 3.511820000000000164e+03 0.000000000000000000e+00
3.975400000000000091e+03 3.511820000000000164e+03 0.000000000000000000e+00
3.975480000000000018e+03 3.511820000000000164e+03 0.000000000000000000e+00
3.975559999999999945e+03 3.511820000000000164e+03 0.000000000000000000e+00
3.975639999999999873e+03 3.511820000000000164e+03 0.000000000000000000e+00
3.975719999999999800e+03 3.511820000000000164e+03 0.000000000000000000e+00
3.975800000000000182e+03 3.511820000000000164e+03 0.000000000000000000e+00
3.975880000000000109e+03 3.511820000000000164e+03 0.000000000000000000e+00
3.975960000000000036e+03 3.511820000000000164e+03 0.000000000000000000e+00
3.976039999999999964e+03 3.511820000000000164e+03 0.000000000000000000e+00
3.976119999999999891e+03 3.511820000000000164e+03 0.000000000000000000e+00
3.976199999999999818e+03 3.511820000000000164e+03 0.000000000000000000e+00
3.976279999999999745e+03 3.511820000000000164e+03 0.000000000000000000e+00
3.976360000000000127e+03 3.511820000000000164e+03 0.000000000000000000e+00
3.976440000000000055e+03 3.511820000000000164e+03 0.000000000000000000e+00
3.976519999999999982e+03 3.511820000000000164e+03 0.000000000000000000e+00
3.976599999999999909e+03 3.511820000000000164e+03 0.000000000000000000e+00
3.976679999999999836e+03 3.511820000000000164e+03 0.000000000000000000e+00
3.976759999999999764e+03 3.511820000000000164e+03 0.000000000000000000e+00
3.976840000000000146e+03 3.511820000000000164e+03 0.000000000000000000e+00
3.976920000000000073e+03 3.511820000000000164e+03 0.000000000000000000e+00
3.977000000000000000e+03 3.511820000000000164e+03 0.000000000000000000e+00
3.977079999999999927e+03 3.511820000000000164e+03 0.000000000000000000e+00
3.977159999999999854e+03 3.511820000000000164e+03 0.000000000000000000e+00
3.977239999999999782e+03 3.511820000000000164e+03 0.000000000000000000e+00
3.977320000000000164e+03 3.511820000000000164e+03 0.000000000000000000e+00
3.977400000000000091e+03 3.511820000000000164e+03 0.000000000000000000e+00
3.977480000000000018e+03 3.511820000000000164e+03 0.000000000000000000e+00
3.977559999999999945e+03 3.511820000000000164e+03 0.000000000000000000e+00
3.977639999999999873e+03 3.511820000000000164e+03 0.000000000000000000e+00
3.977719999999999800e+03 3.511820000000000164e+03 0.000000000000000000e+00
3.977800000000000182e+03 3.511820000000000164e+03 0.000000000000000000e+00
3.977880000000000109e+03 3.511820000000000164e+03 0.000000000000000000e+00
3.977960000000000036e+03 3.511820000000000164e+03 0.000000000000000000e+00
3.978039999999999964e+03 3.511820000000000164e+03 0.000000000000000000e+00
3.978119999999999891e+03 3.511820000000000164e+03 0.000000000000000000e+00
3.978199999999999818e+03 3.511820000000000164e+03 0.000000000000000000e+00
3.978279999999999745e+03 3.511820000000000164e+03 0.000000000000000000e+00
3.978360000000000127e+03 3.511820000000000164e+03 0.000000000000000000e+00
3.978440000000000055e+03 3.511820000000000164e+03 0.000000000000000000e+00
3.978519999999999982e+03 3.511820000000000164e+03 0.000000000000000000e+00
3.978599999999999909e+03 3.511820000000000164e+03 0.000000000000000000e+00
3.978679999999999836e+03 3.511820000000000164e+03 0.000000000000000000e+00
3.978759999999999764e+03 3.511820000000000164e+03 0.000000000000000000e+00
3.978840000000000146e+03 3.511820000000000164e+03 0.000000000000000000e+00
3.978920000000000073e+03 3.511820000000000164e+03 0.000000000000000000e+00
3.979000000000000000e+03 3.511820000000000164e+03 0.000000000000000000e+00
3.979079999999999927e+03 3.511820000000000164e+03 0.000000000000000000e+00
3.979159999999999854e+03 3.511820000000000164e+03 0.000000000000000000e+00
3.979239999999999782e+03 3.511820000000000164e+03 0.000000000000000000e+00
3.979320000000000164e+03 3.511820000000000164e+03 0.000000000000000000e+00
3.979400000000000091e+03 3.511820000000000164e+03 0.000000000000000000e+00
3.979480000000000018e+03 3.511820000000000164e+03 0.000000000000000000e+00
3.979559999999999945e+03 3.511820000000000164e+03 0.000000000000000000e+00
3.979639999999999873e+03 3.511820000000000164e+03 0.000000000000000000e+00
3.979719999999999800e+03 3.511820000000000164e+03 0.000000000000000000e+00
3.979800000000000182e+03 3.511820000000000164e+03 0.000000000000000000e+00
3.979880000000000109e+03 3.511820000000000164e+03 0.000000000000000000e+00
3.979960000000000036e+03 3.511820000000000164e+03 0.000000000000000000e+00
3.980039999999999964e+03 3.511820000000000164e+03 0.000000000000000000e+00
3.980119999999999891e+03 3.511820000000000164e+03 0.000000000000000000e+00
3.980199999999999818e+03 3.511820000000000164e+03 0.000000000000000000e+00
3.980279999999999745e+03 3.511820000000000164e+03 0.000000000000000000e+00
3.980360000000000127e+03 3.511820000000000164e+03 0.000000000000000000e+00
3.980440000000000055e+03 3.511820000000000164e+03 0.000000000000000000e+00
3.980519999999999982e+03 3.511820000000000164e+03 0.000000000000000000e+00
3.980599999999999909e+03 3.511820000000000164e+03 0.000000000000000000e+00
3.980679999999999836e+03 3.511820000000000164e+03 0.000000000000000000e+00
3.980759999999999764e+03 3.511820000000000164e+03 0.000000000000000000e+00
3.980840000000000146e+03 3.511820000000000164e+03 0.000000000000000000e+00
3.980920000000000073e+03 3.511820000000000164e+03 0.000000000000000000e+00
3.981000000000000000e+03 3.511820000000000164e+03 0.000000000000000000e+00
3.981079999999999927e+03 3.511820000000000164e+03 0.000000000000000000e+00
3.981159999999999854e+03 3.511820000000000164e+03 0.000000000000000000e+00
3.981239999999999782e+03 3.511820000000000164e+03 0.000000000000000000e+00
3.981320000000000164e+03 3.511820000000000164e+03 0.000000000000000000e+00
3.981400000000000091e+03 3.511820000000000164e+03 0.000000000000000000e+00
3.981480000000000018e+03 3.511820000000000164e+03 0.000000000000000000e+00
3.981559999999999945e+03 3.511820000000000164e+03 0.000000000000000000e+00
3.981639999999999873e+03 3.511820000000000164e+03 0.000000000000000000e+00
3.981719999999999800e+03 3.511820000000000164e+03 0.000000000000000000e+00
3.981800000000000182e+03 3.511820000000000164e+03 0.000000000000000000e+00
3.981880000000000109e+03 3.511820000000000164e+03 0.000000000000000000e+00
3.961880000000000109e+03 3.511880000000000109e+03 5.611934574074061869e-05
3.961960000000000036e+03 3.511880000000000109e+03 5.619064158087795895e-05
3.962039999999999964e+03 3.511880000000000109e+03 0.000000000000000000e+00
3.962119999999999891e+03 3.511880000000000109e+03 0.000000000000000000e+00
3.962199999999999818e+03 3.511880000000000109e+03 0.000000000000000000e+00
3.962279999999999745e+03 3.511880000000000109e+03 0.000000000000000000e+00
3.962360000000000127e+03 3.511880000000000109e+03 0.000000000000000000e+00
3.962440000000000055e+03 3.511880000000000109e+03 0.000000000000000000e+00
3.962519999999999982e+03 3.511880000000000109e+03 0.000000000000000000e+00
3.962599999999999909e+03 3.511880000000000109e+03 0.000000000000000000e+00
3.962679999999999836e+03 3.511880000000000109e+03 0.000000000000000000e+00
3.962759999999999764e+03 3.511880000000000109e+03 0.000000000000000000e+00
3.962840000000000146e+03 3.511880000000000109e+03 0.000000000000000000e+00
3.962920000000000073e+03 3.511880000000000109e+03 0.000000000000000000e+00
3.963000000000000000e+03 3.511880000000000109e+03 0.000000000000000000e+00
3.963079999999999927e+03 3.511880000000000109e+03 0.000000000000000000e+00
3.963159999999999854e+03 3.511880000000000109e+03 0.000000000000000000e+00
3.963239999999999782e+03 3.511880000000000109e+03 0.000000000000000000e+00
3.963320000000000164e+03 3.511880000000000109e+03 0.000000000000000000e+00
3.963400000000000091e+03 3.511880000000000109e+03 0.000000000000000000e+00
3.963480000000000018e+03 3.511880000000000109e+03 0.000000000000000000e+00
3.963559999999999945e+03 3.511880000000000109e+03 0.000000000000000000e+00
3.963639999999999873e+03 3.511880000000000109e+03 0.000000000000000000e+00
3.963719999999999800e+03 3.511880000000000109e+03 0.000000000000000000e+00
3.963800000000000182e+03 3.511880000000000109e+03 0.000000000000000000e+00
3.963880000000000109e+03 3.511880000000000109e+03 0.000000000000000000e+00
3.963960000000000036e+03 3.511880000000000109e+03 0.000000000000000000e+00
3.964039999999999964e+03 3.511880000000000109e+03 0.000000000000000000e+00
3.964119999999999891e+03 3.511880000000000109e+03 0.000000000000000000e+00
3.964199999999999818e+03 3.511880000000000109e+03 0.000000000000000000e+00
3.964279999999999745e+03 3.511880000000000109e+03 0.000000000000000000e+00
3.964360000000000127e+03 3.511880000000000109e+03 0.000000000000000000e+00
3.964440000000000055e+03 3.511880000000000109e+03 0.000000000000000000e+00
3.964519999999999982e+03 3.511880000000000109e+03 0.000000000000000000e+00
3.964599999999999909e+03 3.511880000000000109e+03 0.000000000000000000e+00
3.964679999999999836e+03 3.511880000000000109e+03 0.000000000000000000e+00
3.964759999999999764e+03 3.511880000000000109e+03 0.000000000000000000e+00
3.964840000000000146e+03 3.511880000000000109e+03 0.000000000000000000e+00
3.964920000000000073e+03 3.511880000000000109e+03 0.000000000000000000e+00
3.965000000000000000e+03 3.511880000000000109e+03 0.000000000000000000e+00
3.965079999999999927e+03 3.511880000000000109e+03 0.000000000000000000e+00
3.965159999999999854e+03 3.511880000000000109e+03 0.000000000000000000e+00
3.965239999999999782e+03 3.511880000000000109e+03 0.000000000000000000e+00
3.965320000000000164e+03 3.511880000000000109e+03 0.000000000000000000e+00
3.965400000000000091e+03 3.511880000000000109e+03 0.000000000000000000e+00
3.965480000000000018e+03 3.511880000000000109e+03 0.000000000000000000e+00
3.965559999999999945e+03 3.511880000000000109e+03 0.000000000000000000e+00
3.965639999999999873e+03 3.511880000000000109e+03 0.000000000000000000e+00
3.965719999999999800e+03 3.511880000000000109e+03 0.000000000000000000e+00
3.965800000000000182e+03 3.511880000000000109e+03 0.000000000000000000e+00
3.965880000000000109e+03 3.511880000000000109e+03 0.000000000000000000e+00
3.965960000000000036e+03 3.511880000000000109e+03 0.000000000000000000e+00
3.966039999999999964e+03 3.511880000000000109e+03 0.000000000000000000e+00
3.966119999999999891e+03 3.511880000000000109e+03 0.000000000000000000e+00
3.966199999999999818e+03 3.511880000000000109e+03 0.000000000000000000e+00
3.966279999999999745e+03 3.511880000000000109e+03 0.000000000000000000e+00
3.966360000000000127e+03 3.511880000000000109e+03 0.000000000000000000e+00
3.966440000000000055e+03 3.511880000000000109e+03 0.000000000000000000e+00
3.966519999999999982e+03 3.511880000000000109e+03 0.000000000000000000e+00
3.966599999999999909e+03 3.511880000000000109e+03 0.000000000000000000e+00
3.966679999999999836e+03 3.511880000000000109e+03 0.000000000000000000e+00
3.966759999999999764e+03 3.511880000000000109e+03 0.000000000000000000e+00
3.966840000000000146e+03 3.511880000000000109e+03 0.000000000000000000e+00
3.966920000000000073e+03 3.511880000000000109e+03 0.000000000000000000e+00
3.967000000000000000e+03 3.511880000000000109e+03 0.000000000000000000e+00
3.967079999999999927e+03 3.511880000000000109e+03 0.000000000000000000e+00
3.967159999999999854e+03 3.511880000000000109e+03 0.000000000000000000e+00
3.967239999999999782e+03 3.511880000000000109e+03 0.000000000000000000e+00
3.967320000000000164e+03 3.511880000000000109e+03 0.000000000000000000e+00
3.967400000000000091e+03 3.511880000000000109e+03 0.000000000000000000e+00
3.967480000000000018e+03 3.511880000000000109e+03 0.000000000000000000e+00
3.967559999999999945e+03 3.511880000000000109e+03 0.000000000000000000e+00
3.967639999999999873e+03 3.511880000000000109e+03 0.000000000000000000e+00
3.967719999999999800e+03 3.511880000000000109e+03 0.000000000000000000e+00
3.967800000000000182e+03 3.511880000000000109e+03 0.000000000000000000e+00
3.967880000000000109e+03 3.511880000000000109e+03 0.000000000000000000e+00
3.967960000000000036e+03 3.511880000000000109e+03 0.000000000000000000e+00
3.968039999999999964e+03 3.511880000000000109e+03 0.000000000000000000e+00
3.968119999999999891e+03 3.511880000000000109e+03 0.000000000000000000e+00
3.968199999999999818e+03 3.511880000000000109e+03 0.000000000000000000e+00
3.968279999999999745e+03 3.511880000000000109e+03 0.000000000000000000e+00
3.968360000000000127e+03 3.511880000000000109e+03 0.000000000000000000e+00
3.968440000000000055e+03 3.511880000000000109e+03 0.000000000000000000e+00
3.968519999999999982e+03 3.511880000000000109e+03 0.000000000000000000e+00
3.968599999999999909e+03 3.511880000000000109e+03 0.000000000000000000e+00
3.968679999999999836e+03 3.511880000000000109e+03 0.000000000000000000e+00
3.968759999999999764e+03 3.511880000000000109e+03 0.000000000000000000e+00
3.968840000000000146e+03 3.511880000000000109e+03 0.000000000000000000e+00
3.968920000000000073e+03 3.511880000000000109e+03 0.000000000000000000e+00
3.969000000000000000e+03 3.511880000000000109e+03 0.000000000000000000e+00
3.969079999999999927e+03 3.511880000000000109e+03 0.000000000000000000e+00
3.969159999999999854e+03 3.511880000000000109e+03 0.000000000000000000e+00
3.969239999999999782e+03 3.511880000000000109e+03 0.000000000000000000e+00
3.969320000000000164e+03 3.511880000000000109e+03 0.000000000000000000e+00
3.969400000000000091e+03 3.511880000000000109e+03 0.000000000000000000e+00
3.969480000000000018e+03 3.511880000000000109e+03 0.000000000000000000e+00
3.969559999999999945e+03 3.511880000000000109e+03 0.000000000000000000e+00
3.969639999999999873e+03 3.511880000000000109e+03 0.000000000000000000e+00
3.969719999999999800e+03 3.511880000000000109e+03 0.000000000000000000e+00
3.969800000000000182e+03 3.511880000000000109e+03 0.000000000000000000e+00
3.969880000000000109e+03 3.511880000000000109e+03 0.000000000000000000e+00
3.969960000000000036e+03 3.511880000000000109e+03 0.000000000000000000e+00
3.970039999999999964e+03 3.511880000000000109e+03 0.000000000000000000e+00
3.970119999999999891e+03 3.511880000000000109e+03 0.000000000000000000e+00
3.970199999999999818e+03 3.511880000000000109e+03 0.000000000000000000e+00
3.970279999999999745e+03 3.511880000000000109e+03 0.000000000000000000e+00
3.970360000000000127e+03 3.511880000000000109e+03 0.000000000000000000e+00
3.970440000000000055e+03 3.511880000000000109e+03 0.000000000000000000e+00
3.970519999999999982e+03 3.511880000000000109e+03 0.000000000000000000e+00
3.970599999999999909e+03 3.511880000000000109e+03 0.000000000000000000e+00
3.970679999999999836e+03 3.511880000000000109e+03 0.000000000000000000e+00
3.970759999999999764e+03 3.511880000000000109e+03 0.000000000000000000e+00
3.970840000000000146e+03 3.511880000000000109e+03 0.000000000000000000e+00
3.970920000000000073e+03 3.511880000000000109e+03 0.000000000000000000e+00
3.971000000000000000e+03 3.511880000000000109e+03 0.000000000000000000e+00
3.971079999999999927e+03 3.511880000000000109e+03 0.000000000000000000e+00
3.971159999999999854e+03 3.511880000000000109e+03 0.000000000000000000e+00
3.971239999999999782e+03 3.511880000000000109e+03 0.000000000000000000e+00
3.971320000000000164e+03 3.511880000000000109e+03 0.000000000000000000e+00
3.971400000000000091e+03 3.511880000000000109e+03 0.000000000000000000e+00
3.971480000000000018e+03 3.511880000000000109e+03 0.000000000000000000e+00
3.971559999999999945e+03 3.511880000000000109e+03 0.000000000000000000e+00
3.971639999999999873e+03 3.511880000000000109e+03 0.000000000000000000e+00
3.971719999999999800e+03 3.511880000000000109e+03 0.000000000000000000e+00
3.971800000000000182e+03 3.511880000000000109e+03 0.000000000000000000e+00
3.971880000000000109e+03 3.511880000000000109e+03 0.000000000000000000e+00
3.971960000000000036e+03 3.511880000000000109e+03 0.000000000000000000e+00
3.972039999999999964e+03 3.511880000000000109e+03 0.000000000000000000e+00
3.972119999999999891e+03 3.511880000000000109e+03 0.000000000000000000e+00
3.972199999999999818e+03 3.511880000000000109e+03 0.000000000000000000e+00
3.972279999999999745e+03 3.511880000000000109e+03 0.000000000000000000e+00
3.972360000000000127e+03 3.511880000000000109e+03 0.000000000000000000e+00
3.972440000000000055e+03 3.511880000000000109e+03 0.000000000000000000e+00
3.972519999999999982e+03 3.511880000000000109e+03 0.000000000000000000e+00
3.972599999999999909e+03 3.511880000000000109e+03 0.000000000000000000e+00
3.972679999999999836e+03 3.511880000000000109e+03 0.000000000000000000e+00
3.972759999999999764e+03 3.511880000000000109e+03 0.000000000000000000e+00
3.972840000000000146e+03 3.511880000000000109e+03 0.000000000000000000e+00
3.972920000000000073e+03 3.511880000000000109e+03 0.000000000000000000e+00
3.973000000000000000e+03 3.511880000000000109e+03 0.000000000000000000e+00
3.973079999999999927e+03 3.511880000000000109e+03 0.000000000000000000e+00
3.973159999999999854e+03 3.511880000000000109e+03 0.000000000000000000e+00
3.973239999999999782e+03 3.511880000000000109e+03 0.000000000000000000e+00
3.973320000000000164e+03 3.511880000000000109e+03 0.000000000000000000e+00
3.973400000000000091e+03 3.511880000000000109e+03 0.000000000000000000e+00
3.973480000000000018e+03 3.511880000000000109e+03 0.000000000000000000e+00
3.973559999999999945e+03 3.511880000000000109e+03 0.000000000000000000e+00
3.973639999999999873e+03 3.511880000000000109e+03 0.000000000000000000e+00
3.973719999999999800e+03 3.511880000000000109e+03 0.000000000000000000e+00
3.973800000000000182e+03 3.511880000000000109e+03 0.000000000000000000e+00
3.973880000000000109e+03 3.511880000000000109e+03 0.000000000000000000e+00
3.973960000000000036e+03 3.511880000000000109e+03 0.000000000000000000e+00
3.974039999999999964e+03 3.511880000000000109e+03 0.000000000000000000e+00
3.974119999999999891e+03 3.511880000000000109e+03 0.000000000000000000e+00
3.974199999999999818e+03 3.511880000000000109e+03 0.000000000000000000e+00
3.974279999999999745e+03 3.511880000000000109e+03 0.000000000000000000e+00
3.974360000000000127e+03 3.511880000000000109e+03 0.000000000000000000e+00
3.974440000000000055e+03 3.511880000000000109e+03 0.000000000000000000e+00
3.974519999999999982e+03 3.511880000000000109e+03 0.000000000000000000e+00
3.974599999999999909e+03 3.511880000000000109e+03 0.000000000000000000e+00
3.974679999999999836e+03 3.511880000000000109e+03 0.000000000000000000e+00
3.974759999999999764e+03 3.511880000000000109e+03 0.000000000000000000e+00
3.974840000000000146e+03 3.511880000000000109e+03 0.000000000000000000e+00
3.974920000000000073e+03 3.511880000000000109e+03 0.000000000000000000e+00
3.975000000000000000e+03 3.511880000000000109e+03 0.000000000000000000e+00
3.975079999999999927e+03 3.511880000000000109e+03 0.000000000000000000e+00
3.975159999999999854e+03 3.511880000000000109e+03 0.000000000000000000e+00
3.975239999999999782e+03 3.511880000000000109e+03 0.000000000000000000e+00
3.975320000000000164e+03 3.511880000000000109e+03 0.000000000000000000e+00
3.975400000000000091e+03 3.511880000000000109e+03 0.000000000000000000e+00
3.975480000000000018e+03 3.511880000000000109e+03 0.000000000000000000e+00
3.975559999999999945e+03 3.511880000000000109e+03 0.000000000000000000e+00
3.975639999999999873e+03 3.511880000000000109e+03 0.000000000000000000e+00
3.975719999999999800e+03 3.511880000000000109e+03 0.000000000000000000e+00
3.975800000000000182e+03 3.511880000000000109e+03 0.000000000000000000e+00
3.975880000000000109e+03 3.511880000000000109e+03 0.000000000000000000e+00
3.975960000000000036e+03 3.511880000000000109e+03 0.000000000000000000e+00
3.976039999999999964e+03 3.511880000000000109e+03 0.000000000000000000e+00
3.976119999999999891e+03 3.511880000000000109e+03 0.000000000000000000e+00
3.976199999999999818e+03 3.511880000000000109e+03 0.000000000000000000e+00
3.976279999999999745e+03 3.511880000000000109e+03 0.000000000000000000e+00
3.976360000000000127e+03 3.511880000000000109e+03 0.000000000000000000e+00
3.976440000000000055e+03 3.511880000000000109e+03 0.000000000000000000e+00
3.976519999999999982e+03 3.511880000000000109e+03 0.000000000000000000e+00
3.976599999999999909e+03 3.511880000000000109e+03 0.000000000000000000e+00
3.976679999999999836e+03 3.511880000000000109e+03 0.000000000000000000e+00
3.976759999999999764e+03 3.511880000000000109e+03 0.000000000000000000e+00
3.976840000000000146e+03 3.511880000000000109e+03 0.000000000000000000e+00
3.976920000000000073e+03 3.511880000000000109e+03 0.000000000000000000e+00
3.977000000000000000e+03 3.511880000000000109e+03 0.000000000000000000e+00
3.977079999999999927e+03 3.511880000000000109e+03 0.000000000000000000e+00
3.977159999999999854e+03 3.511880000000000109e+03 0.000000000000000000e+00
3.977239999999999782e+03 3.511880000000000109e+03 0.000000000000000000e+00
3.977320000000000164e+03 3.511880000000000109e+03 0.000000000000000000e+00
3.977400000000000091e+03 3.511880000000000109e+03 0.000000000000000000e+00
3.977480000000000018e+03 3.511880000000000109e+03 0.000000000000000000e+00
3.977559999999999945e+03 3.511880000000000109e+03 0.000000000000000000e+00
3.977639999999999873e+03 3.511880000000000109e+03 0.000000000000000000e+00
3.977719999999999800e+03 3.511880000000000109e+03 0.000000000000000000e+00
3.977800000000000182e+03 3.511880000000000109e+03 0.000000000000000000e+00
3.977880000000000109e+03 3.511880000000000109e+03 0.000000000000000000e+00
3.977960000000000036e+03 3.511880000000000109e+03 0.000000000000000000e+00
3.978039999999999964e+03 3.511880000000000109e+03 0.000000000000000000e+00
3.978119999999999891e+03 3.511880000000000109e+03 0.000000000000000000e+00
3.978199999999999818e+03 3.511880000000000109e+03 0.000000000000000000e+00
3.978279999999999745e+03 3.511880000000000109e+03 0.000000000000000000e+00
3.978360000000000127e+03 3.511880000000000109e+03 0.000000000000000000e+00
3.978440000000000055e+03 3.511880000000000109e+03 0.000000000000000000e+00
3.978519999999999982e+03 3.511880000000000109e+03 0.000000000000000000e+00
3.978599999999999909e+03 3.511880000000000109e+03 0.000000000000000000e+00
3.978679999999999836e+03 3.511880000000000109e+03 0.000000000000000000e+00
3.978759999999999764e+03 3.511880000000000109e+03 0.000000000000000000e+00
3.978840000000000146e+03 3.511880000000000109e+03 0.000000000000000000e+00
3.978920000000000073e+03 3.511880000000000109e+03 0.000000000000000000e+00
3.979000000000000000e+03 3.511880000000000109e+03 0.000000000000000000e+00
3.979079999999999927e+03 3.511880000000000109e+03 0.000000000000000000e+00
3.979159999999999854e+03 3.511880000000000109e+03 0.000000000000000000e+00
3.979239999999999782e+03 3.511880000000000109e+03 0.000000000000000000e+00
3.979320000000000164e+03 3.511880000000000109e+03 0.000000000000000000e+00
3.979400000000000091e+03 3.511880000000000109e+03 0.000000000000000000e+00
3.979480000000000018e+03 3.511880000000000109e+03 0.000000000000000000e+00
3.979559999999999945e+03 3.511880000000000109e+03 0.000000000000000000e+00
3.979639999999999873e+03 3.511880000000000109e+03 0.000000000000000000e+00
3.979719999999999800e+03 3.511880000000000109e+03 0.000000000000000000e+00
3.979800000000000182e+03 3.511880000000000109e+03 0.000000000000000000e+00
3.979880000000000109e+03 3.511880000000000109e+03 0.000000000000000000e+00
3.979960000000000036e+03 3.511880000000000109e+03 0.000000000000000000e+00
3.980039999999999964e+03 3.511880000000000109e+03 0.000000000000000000e+00
3.980119999999999891e+03 3.511880000000000109e+03 0.000000000000000000e+00
3.980199999999999818e+03 3.511880000000000109e+03 0.000000000000000000e+00
3.980279999999999745e+03 3.511880000000000109e+03 0.000000000000000000e+00
3.980360000000000127e+03 3.511880000000000109e+03 0.000000000000000000e+00
3.980440000000000055e+03 3.511880000000000109e+03 0.000000000000000000e+00
3.980519999999999982e+03 3.511880000000000109e+03 0.000000000000000000e+00
3.980599999999999909e+03 3.511880000000000109e+03 0.000000000000000000e+00
3.980679999999999836e+03 3.511880000000000109e+03 0.000000000000000000e+00
3.980759999999999764e+03 3.511880000000000109e+03 0.000000000000000000e+00
3.980840000000000146e+03 3.511880000000000109e+03 0.000000000000000000e+00
3.980920000000000073e+03 3.511880000000000109e+03 0.000000000000000000e+00
3.981000000000000000e+03 3.511880000000000109e+03 0.000000000000000000e+00
3.981079999999999927e+03 3.511880000000000109e+03 0.000000000000000000e+00
3.981159999999999854e+03 3.511880000000000109e+03 0.000000000000000000e+00
3.981239999999999782e+03 3.511880000000000109e+03 0.000000000000000000e+00
3.981320000000000164e+03 3.511880000000000109e+03 0.000000000000000000e+00
3.981400000000000091e+03 3.511880000000000109e+03 0.000000000000000000e+00
3.981480000000000018e+03 3.511880000000000109e+03 0.000000000000000000e+00
3.981559999999999945e+03 3.511880000000000109e+03 0.000000000000000000e+00
3.981639999999999873e+03 3.511880000000000109e+03 0.000000000000000000e+00
3.981719999999999800e+03 3.511880000000000109e+03 0.000000000000000000e+00
3.981800000000000182e+03 3.511880000000000109e+03 0.000000000000000000e+00
3.981880000000000109e+03 3.511880000000000109e+03 0.000000000000000000e+00
3.961880000000000109e+03 3.511940000000000055e+03 5.680473971879792746e-05
3.961960000000000036e+03 3.511940000000000055e+03 5.685361084307749444e-05
3.962039999999999964e+03 3.511940000000000055e+03 5.694452552553364195e-05
3.962119999999999891e+03 3.511940000000000055e+03 0.000000000000000000e+00
3.962199999999999818e+03 3.511940000000000055e+03 0.000000000000000000e+00
3.962279999999999745e+03 3.511940000000000055e+03 0.000000000000000000e+00
3.962360000000000127e+03 3.511940000000000055e+03 0.000000000000000000e+00
3.962440000000000055e+03 3.511940000000000055e+03 0.000000000000000000e+00
3.962519999999999982e+03 3.511940000000000055e+03 0.000000000000000000e+00
3.962599999999999909e+03 3.511940000000000055e+03 0.000000000000000000e+00
3.962679999999999836e+03 3.511940000000000055e+03 0.000000000000000000e+00
3.962759999999999764e+03 3.511940000000000055e+03 0.000000000000000000e+00
3.962840000000000146e+03 3.511940000000000055e+03 0.000000000000000000e+00
3.962920000000000073e+03 3.511940000000000055e+03 0.000000000000000000e+00
3.963000000000000000e+03 3.511940000000000055e+03 0.000000000000000000e+00
3.963079999999999927e+03 3.511940000000000055e+03 0.000000000000000000e+00
3.963159999999999854e+03 3.511940000000000055e+03 0.000000000000000000e+00
3.963239999999999782e+03 3.511940000000000055e+03 0.000000000000000000e+00
3.963320000000000164e+03 3.511940000000000055e+03 0.000000000000000000e+00
3.963400000000000091e+03 3.511940000000000055e+03 0.000000000000000000e+00
3.963480000000000018e+03 3.511940000000000055e+03 0.000000000000000000e+00
3.963559999999999945e+03 3.511940000000000055e+03 0.000000000000000000e+00
3.963639999999999873e+03 3.511940000000000055e+03 0.000000000000000000e+00
3.963719999999999800e+03 3.511940000000000055e+03 0.000000000000000000e+00
3.963800000000000182e+03 3.511940000000000055e+03 0.000000000000000000e+00
3.963880000000000109e+03 3.511940000000000055e+03 0.000000000000000000e+00
3.963960000000000036e+03 3.511940000000000055e+03 0.000000000000000000e+00
3.964039999999999964e+03 3.511940000000000055e+03 0.000000000000000000e+00
3.964119999999999891e+03 3.511940000000000055e+03 0.000000000000000000e+00
3.964199999999999818e+03 3.511940000000000055e+03 0.000000000000000000e+00
3.964279999999999745e+03 3.511940000000000055e+03 0.000000000000000000e+00
3.964360000000000127e+03 3.511940000000000055e+03 0.000000000000000000e+00
3.964440000000000055e+03 3.511940000000000055e+03 0.000000000000000000e+00
3.964519999999999982e+03 3.511940000000000055e+03 0.000000000000000000e+00
3.964599999999999909e+03 3.511940000000000055e+03 0.000000000000000000e+00
3.964679999999999836e+03 3.511940000000000055e+03 0.000000000000000000e+00
3.964759999999999764e+03 3.511940000000000055e+03 0.000000000000000000e+00
3.964840000000000146e+03 3.511940000000000055e+03 0.000000000000000000e+00
3.964920000000000073e+03 3.511940000000000055e+03 0.000000000000000000e+00
3.965000000000000000e+03 3.511940000000000055e+03 0.000000000000000000e+00
3.965079999999999927e+03 3.511940000000000055e+03 0.000000000000000000e+00
3.965159999999999854e+03 3.511940000000000055e+03 0.000000000000000000e+00
3.965239999999999782e+03 3.511940000000000055e+03 0.000000000000000000e+00
3.965320000000000164e+03 3.511940000000000055e+03 0.000000000000000000e+00
3.965400000000000091e+03 3.511940000000000055e+03 0.000000000000000000e+00
3.965480000000000018e+03 3.511940000000000055e+03 0.000000000000000000e+00
3.965559999999999945e+03 3.511940000000000055e+03 0.000000000000000000e+00
3.965639999999999873e+03 3.511940000000000055e+03 0.000000000000000000e+00
3.965719999999999800e+03 3.511940000000000055e+03 0.000000000000000000e+00
3.965800000000000182e+03 3.511940000000000055e+03 0.000000000000000000e+00
3.965880000000000109e+03 3.511940000000000055e+03 0.000000000000000000e+00
3.965960000000000036e+03 3.511940000000000055e+03 0.000000000000000000e+00
3.966039999999999964e+03 3.511940000000000055e+03 0.000000000000000000e+00
3.966119999999999891e+03 3.511940000000000055e+03 0.000000000000000000e+00
3.966199999999999818e+03 3.511940000000000055e+03 0.000000000000000000e+00
3.966279999999999745e+03 3.511940000000000055e+03 0.000000000000000000e+00
3.966360000000000127e+03 3.511940000000000055e+03 0.000000000000000000e+00
3.966440000000000055e+03 3.511940000000000055e+03 0.000000000000000000e+00
3.966519999999999982e+03 3.511940000000000055e+03 0.000000000000000000e+00
3.966599999999999909e+03 3.511940000000000055e+03 0.000000000000000000e+00
3.966679999999999836e+03 3.511940000000000055e+03 0.000000000000000000e+00
3.966759999999999764e+03 3.511940000000000055e+03 0.000000000000000000e+00
3.966840000000000146e+03 3.511940000000000055e+03 0.000000000000000000e+00
3.966920000000000073e+03 3.511940000000000055e+03 0.000000000000000000e+00
3.967000000000000000e+03 3.511940000000000055e+03 0.000000000000000000e+00
3.967079999999999927e+03 3.511940000000000055e+03 0.000000000000000000e+00
3.967159999999999854e+03 3.511940000000000055e+03 0.000000000000000000e+00
3.967239999999999782e+03 3.511940000000000055e+03 0.000000000000000000e+00
3.967320000000000164e+03 3.511940000000000055e+03 0.000000000000000000e+00
3.967400000000000091e+03 3.511940000000000055e+03 0.000000000000000000e+00
3.967480000000000018e+03 3.511940000000000055e+03 0.000000000000000000e+00
3.967559999999999945e+03 3.511940000000000055e+03 0.000000000000000000e+00
3.967639999999999873e+03 3.511940000000000055e+03 0.000000000000000000e+00
3.967719999999999800e+03 3.511940000000000055e+03 0.000000000000000000e+00
3.967800000000000182e+03 3.511940000000000055e+03 0.000000000000000000e+00
3.967880000000000109e+03 3.511940000000000055e+03 0.000000000000000000e+00
3.967960000000000036e+03 3.511940000000000055e+03 0.000000000000000000e+00
3.968039999999999964e+03 3.511940000000000055e+03 0.000000000000000000e+00
3.968119999999999891e+03 3.511940000000000055e+03 0.000000000000000000e+00
3.968199999999999818e+03 3.511940000000000055e+03 0.000000000000000000e+00
3.968279999999999745e+03 3.511940000000000055e+03 0.000000000000000000e+00
3.968360000000000127e+03 3.511940000000000055e+03 0.000000000000000000e+00
3.968440000000000055e+03 3.511940000000000055e+03 0.000000000000000000e+00
3.968519999999999982e+03 3.511940000000000055e+03 0.000000000000000000e+00
3.968599999999999909e+03 3.511940000000000055e+03 0.000000000000000000e+00
3.968679999999999836e+03 3.511940000000000055e+03 0.000000000000000000e+00
3.968759999999999764e+03 3.511940000000000055e+03 0.000000000000000000e+00
3.968840000000000146e+03 3.511940000000000055e+03 0.000000000000000000e+00
3.968920000000000073e+03 3.511940000000000055e+03 0.000000000000000000e+00
3.969000000000000000e+03 3.511940000000000055e+03 0.000000000000000000e+00
3.969079999999999927e+03 3.511940000000000055e+03 0.000000000000000000e+00
3.969159999999999854e+03 3.511940000000000055e+03 0.000000000000000000e+00
3.969239999999999782e+03 3.511940000000000055e+03 0.000000000000000000e+00
3.969320000000000164e+03 3.511940000000000055e+03 0.000000000000000000e+00
3.969400000000000091e+03 3.511940000000000055e+03 0.000000000000000000e+00
3.969480000000000018e+03 3.511940000000000055e+03 0.000000000000000000e+00
3.969559999999999945e+03 3.511940000000000055e+03 0.000000000000000000e+00
3.969639999999999873e+03 3.511940000000000055e+03 0.000000000000000000e+00
3.969719999999999800e+03 3.511940000000000055e+03 0.000000000000000000e+00
3.969800000000000182e+03 3.511940000000000055e+03 0.000000000000000000e+00
3.969880000000000109e+03 3.511940000000000055e+03 0.000000000000000000e+00
3.969960000000000036e+03 3.511940000000000055e+03 0.000000000000000000e+00
3.970039999999999964e+03 3.511940000000000055e+03 0.000000000000000000e+00
3.970119999999999891e+03 3.511940000000000055e+03 0.000000000000000000e+00
3.970199999999999818e+03 3.511940000000000055e+03 0.000000000000000000e+00
3.970279999999999745e+03 3.511940000000000055e+03 0.000000000000000000e+00
3.970360000000000127e+03 3.511940000000000055e+03 0.000000000000000000e+00
3.970440000000000055e+03 3.511940000000000055e+03 0.000000000000000000e+00
3.970519999999999982e+03 3.511940000000000055e+03 0.000000000000000000e+00
3.970599999999999909e+03 3.511940000000000055e+03 0.000000000000000000e+00
3.970679999999999836e+03 3.511940000000000055e+03 0.000000000000000000e+00
3.970759999999999764e+03 3.511940000000000055e+03 0.000000000000000000e+00
3.970840000000000146e+03 3.511940000000000055e+03 0.000000000000000000e+00
3.970920000000000073e+03 3.511940000000000055e+03 0.000000000000000000e+00
3.971000000000000000e+03 3.511940000000000055e+03 0.000000000000000000e+00
3.971079999999999927e+03 3.511940000000000055e+03 0.000000000000000000e+00
3.971159999999999854e+03 3.511940000000000055e+03 0.000000000000000000e+00
3.971239999999999782e+03 3.511940000000000055e+03 0.000000000000000000e+00
3.971320000000000164e+03 3.511940000000000055e+03 0.000000000000000000e+00
3.971400000000000091e+03 3.511940000000000055e+03 0.000000000000000000e+00
3.971480000000000018e+03 3.511940000000000055e+03 0.000000000000000000e+00
3.971559999999999945e+03 3.511940000000000055e+03 0.000000000000000000e+00
3.971639999999999873e+03 3.511940000000000055e+03 0.000000000000000000e+00
3.971719999999999800e+03 3.511940000000000055e+03 0.000000000000000000e+00
3.971800000000000182e+03 3.511940000000000055e+03 0.000000000000000000e+00
3.971880000000000109e+03 3.511940000000000055e+03 0.000000000000000000e+00
3.971960000000000036e+03 3.511940000000000055e+03 0.000000000000000000e+00
3.972039999999999964e+03 3.511940000000000055e+03 0.000000000000000000e+00
3.972119999999999891e+03 3.511940000000000055e+03 0.000000000000000000e+00
3.972199999999999818e+03 3.511940000000000055e+03 0.000000000000000000e+00
3.972279999999999745e+03 3.511940000000000055e+03 0.000000000000000000e+00
3.972360000000000127e+03 3.511940000000000055e+03 0.000000000000000000e+00
3.972440000000000055e+03 3.511940000000000055e+03 0.000000000000000000e+00
3.972519999999999982e+03 3.511940000000000055e+03 0.000000000000000000e+00
3.972599999999999909e+03 3.511940000000000055e+03 0.000000000000000000e+00
3.972679999999999836e+03 3.511940000000000055e+03 0.000000000000000000e+00
3.972759999999999764e+03 3.511940000000000055e+03 0.000000000000000000e+00
3.972840000000000146e+03 3.511940000000000055e+03 0.000000000000000000e+00
3.972920000000000073e+03 3.511940000000000055e+03 0.000000000000000000e+00
3.973000000000000000e+03 3.511940000000000055e+03 0.000000000000000000e+00
3.973079999999999927e+03 3.511940000000000055e+03 0.000000000000000000e+00
3.973159999999999854e+03 3.511940000000000055e+03 0.000000000000000000e+00
3.973239999999999782e+03 3.511940000000000055e+03 0.000000000000000000e+00
3.973320000000000164e+03 3.511940000000000055e+03 0.000000000000000000e+00
3.973400000000000091e+03 3.511940000000000055e+03 0.000000000000000000e+00
3.973480000000000018e+03 3.511940000000000055e+03 0.000000000000000000e+00
3.973559999999999945e+03 3.511940000000000055e+03 0.000000000000000000e+00
3.973639999999999873e+03 3.511940000000000055e+03 0.000000000000000000e+00
3.973719999999999800e+03 3.511940000000000055e+03 0.000000000000000000e+00
3.973800000000000182e+03 3.511940000000000055e+03 0.000000000000000000e+00
3.973880000000000109e+03 3.511940000000000055e+03 0.000000000000000000e+00
3.973960000000000036e+03 3.511940000000000055e+03 0.000000000000000000e+00
3.974039999999999964e+03 3.511940000000000055e+03 0.000000000000000000e+00
3.974119999999999891e+03 3.511940000000000055e+03 0.000000000000000000e+00
3.974199999999999818e+03 3.511940000000000055e+03 0.000000000000000000e+00
3.974279999999999745e+03 3.511940000000000055e+03 0.000000000000000000e+00
3.974360000000000127e+03 3.511940000000000055e+03 0.000000000000000000e+00
3.974440000000000055e+03 3.511940000000000055e+03 0.000000000000000000e+00
3.974519999999999982e+03 3.511940000000000055e+03 0.000000000000000000e+00
3.974599999999999909e+03 3.511940000000000055e+03 0.000000000000000000e+00
3.974679999999999836e+03 3.511940000000000055e+03 0.000000000000000000e+00
3.974759999999999764e+03 3.511940000000000055e+03 0.000000000000000000e+00
3.974840000000000146e+03 3.511940000000000055e+03 0.000000000000000000e+00
3.974920000000000073e+03 3.511940000000000055e+03 0.000000000000000000e+00
3.975000000000000000e+03 3.511940000000000055e+03 0.000000000000000000e+00
3.975079999999999927e+03 3.511940000000000055e+03 0.000000000000000000e+00
3.975159999999999854e+03 3.511940000000000055e+03 0.000000000000000000e+00
3.975239999999999782e+03 3.511940000000000055e+03 0.000000000000000000e+00
3.975320000000000164e+03 3.511940000000000055e+03 0.000000000000000000e+00
3.975400000000000091e+03 3.511940000000000055e+03 0.000000000000000000e+00
3.975480000000000018e+03 3.511940000000000055e+03 0.000000000000000000e+00
3.975559999999999945e+03 3.511940000000000055e+03 0.000000000000000000e+00
3.975639999999999873e+03 3.511940000000000055e+03 0.000000000000000000e+00
3.975719999999999800e+03 3.511940000000000055e+03 0.000000000000000000e+00
3.975800000000000182e+03 3.511940000000000055e+03 0.000000000000000000e+00
3.975880000000000109e+03 3.511940000000000055e+03 0.000000000000000000e+00
3.975960000000000036e+03 3.511940000000000055e+03 0.000000000000000000e+00
3.976039999999999964e+03 3.511940000000000055e+03 0.000000000000000000e+00
3.976119999999999891e+03 3.511940000000000055e+03 0.000000000000000000e+00
3.976199999999999818e+03 3.511940000000000055e+03 0.000000000000000000e+00
3.976279999999999745e+03 3.511940000000000055e+03 0.000000000000000000e+00
3.976360000000000127e+03 3.511940000000000055e+03 0.000000000000000000e+00
3.976440000000000055e+03 3.511940000000000055e+03 0.000000000000000000e+00
3.976519999999999982e+03 3.511940000000000055e+03 0.000000000000000000e+00
3.976599999999999909e+03 3.511940000000000055e+03 0.000000000000000000e+00
3.976679999999999836e+03 3.511940000000000055e+03 0.000000000000000000e+00
3.976759999999999764e+03 3.511940000000000055e+03 0.000000000000000000e+00
3.976840000000000146e+03 3.511940000000000055e+03 0.000000000000000000e+00
3.976920000000000073e+03 3.511940000000000055e+03 0.000000000000000000e+00
3.977000000000000000e+03 3.511940000000000055e+03 0.000000000000000000e+00
3.977079999999999927e+03 3.511940000000000055e+03 0.000000000000000000e+00
3.977159999999999854e+03 3.511940000000000055e+03 0.000000000000000000e+00
3.977239999999999782e+03 3.511940000000000055e+03 0.000000000000000000e+00
3.977320000000000164e+03 3.511940000000000055e+03 0.000000000000000000e+00
3.977400000000000091e+03 3.511940000000000055e+03 0.000000000000000000e+00
3.977480000000000018e+03 3.511940000000000055e+03 0.000000000000000000e+00
3.977559999999999945e+03 3.511940000000000055e+03 0.000000000000000000e+00
3.977639999999999873e+03 3.511940000000000055e+03 0.000000000000000000e+00
3.977719999999999800e+03 3.511940000000000055e+03 0.000000000000000000e+00
3.977800000000000182e+03 3.511940000000000055e+03 0.000000000000000000e+00
3.977880000000000109e+03 3.511940000000000055e+03 0.000000000000000000e+00
3.977960000000000036e+03 3.511940000000000055e+03 0.000000000000000000e+00
3.978039999999999964e+03 3.511940000000000055e+03 0.000000000000000000e+00
3.978119999999999891e+03 3.511940000000000055e+03 0.000000000000000000e+00
3.978199999999999818e+03 3.511940000000000055e+03 0.000000000000000000e+00
3.978279999999999745e+03 3.511940000000000055e+03 0.000000000000000000e+00
3.978360000000000127e+03 3.511940000000000055e+03 0.000000000000000000e+00
3.978440000000000055e+03 3.511940000000000055e+03 0.000000000000000000e+00
3.978519999999999982e+03 3.511940000000000055e+03 0.000000000000000000e+00
3.978599999999999909e+03 3.511940000000000055e+03 0.000000000000000000e+00
3.978679999999999836e+03 3.511940000000000055e+03 0.000000000000000000e+00
3.978759999999999764e+03 3.511940000000000055e+03 0.000000000000000000e+00
3.978840000000000146e+03 3.511940000000000055e+03 0.000000000000000000e+00
3.978920000000000073e+03 3.511940000000000055e+03 0.000000000000000000e+00
3.979000000000000000e+03 3.511940000000000055e+03 0.000000000000000000e+00
3.979079999999999927e+03 3.511940000000000055e+03 0.000000000000000000e+00
3.979159999999999854e+03 3.511940000000000055e+03 0.000000000000000000e+00
3.979239999999999782e+03 3.511940000000000055e+03 0.000000000000000000e+00
3.979320000000000164e+03 3.511940000000000055e+03 0.000000000000000000e+00
3.979400000000000091e+03 3.511940000000000055e+03 0.000000000000000000e+00
3.979480000000000018e+03 3.511940000000000055e+03 0.000000000000000000e+00
3.979559999999999945e+03 3.511940000000000055e+03 0.000000000000000000e+00
3.979639999999999873e+03 3.511940000000000055e+03 0.000000000000000000e+00
3.979719999999999800e+03 3.511940000000000055e+03 0.000000000000000000e+00
3.979800000000000182e+03 3.511940000000000055e+03 0.000000000000000000e+00
3.979880000000000109e+03 3.511940000000000055e+03 0.000000000000000000e+00
3.979960000000000036e+03 3.511940000000000055e+03 0.000000000000000000e+00
3.980039999999999964e+03 3.511940000000000055e+03 0.000000000000000000e+00
3.980119999999999891e+03 3.511940000000000055e+03 0.000000000000000000e+00
3.980199999999999818e+03 3.511940000000000055e+03 0.000000000000000000e+00
3.980279999999999745e+03 3.511940000000000055e+03 0.000000000000000000e+00
3.980360000000000127e+03 3.511940000000000055e+03 0.000000000000000000e+00
3.980440000000000055e+03 3.511940000000000055e+03 0.000000000000000000e+00
3.980519999999999982e+03 3.511940000000000055e+03 0.000000000000000000e+00
3.980599999999999909e+03 3.511940000000000055e+03 0.000000000000000000e+00
3.980679999999999836e+03 3.511940000000000055e+03 0.000000000000000000e+00
3.980759999999999764e+03 3.511940000000000055e+03 0.000000000000000000e+00
3.980840000000000146e+03 3.511940000000000055e+03 0.000000000000000000e+00
3.980920000000000073e+03 3.511940000000000055e+03 0.000000000000000000e+00
3.981000000000000000e+03 3.511940000000000055e+03 0.000000000000000000e+00
3.981079999999999927e+03 3.511940000000000055e+03 0.000000000000000000e+00
3.981159999999999854e+03 3.511940000000000055e+03 0.000000000000000000e+00
3.981239999999999782e+03 3.511940000000000055e+03 0.000000000000000000e+00
3.981320000000000164e+03 3.511940000000000055e+03 0.000000000000000000e+00
3.981400000000000091e+03 3.511940000000000055e+03 0.000000000000000000e+00
3.981480000000000018e+03 3.511940000000000055e+03 0.000000000000000000e+00
3.981559999999999945e+03 3.511940000000000055e+03 0.000000000000000000e+00
3.981639999999999873e+03 3.511940000000000055e+03 0.000000000000000000e+00
3.981719999999999800e+03 3.511940000000000055e+03 0.000000000000000000e+00
3.981800000000000182e+03 3.511940000000000055e+03 0.000000000000000000e+00
3.981880000000000109e+03 3.511940000000000055e+03 0.000000000000000000e+00
3.961880000000000109e+03 3.512000000000000000e+03 5.751968439355238541e-05
3.961960000000000036e+03 3.512000000000000000e+03 5.754231794247817775e-05
3.962039999999999964e+03 3.512000000000000000e+03 5.761216326261102113e-05
3.962119999999999891e+03 3.512000000000000000e+03 5.771695541096177846e-05
3.962199999999999818e+03 3.512000000000000000e+03 0.000000000000000000e+00
3.962279999999999745e+03 3.512000000000000000e+03 0.000000000000000000e+00
3.962360000000000127e+03 3.512000000000000000e+03 0.000000000000000000e+00
3.962440000000000055e+03 3.512000000000000000e+03 0.000000000000000000e+00
3.962519999999999982e+03 3.512000000000000000e+03 0.000000000000000000e+00
3.962599999999999909e+03 3.512000000000000000e+03 0.000000000000000000e+00
3.962679999999999836e+03 3.512000000000000000e+03 0.000000000000000000e+00
3.962759999999999764e+03 3.512000000000000000e+03 0.000000000000000000e+00
3.962840000000000146e+03 3.512000000000000000e+03 0.000000000000000000e+00
3.962920000000000073e+03 3.512000000000000000e+03 0.000000000000000000e+00
3.963000000000000000e+03 3.512000000000000000e+03 0.000000000000000000e+00
3.963079999999999927e+03 3.512000000000000000e+03 0.000000000000000000e+00
3.963159999999999854e+03 3.512000000000000000e+03 0.000000000000000000e+00
3.963239999999999782e+03 3.512000000000000000e+03 0.000000000000000000e+00
3.963320000000000164e+03 3.512000000000000000e+03 0.000000000000000000e+00
3.963400000000000091e+03 3.512000000000000000e+03 0.000000000000000000e+00
3.963480000000000018e+03 3.512000000000000000e+03 0.000000000000000000e+00
3.963559999999999945e+03 3.512000000000000000e+03 0.000000000000000000e+00
3.963639999999999873e+03 3.512000000000000000e+03 0.000000000000000000e+00
3.963719999999999800e+03 3.512000000000000000e+03 0.000000000000000000e+00
3.963800000000000182e+03 3.512000000000000000e+03 0.000000000000000000e+00
3.963880000000000109e+03 3.512000000000000000e+03 0.000000000000000000e+00
3.963960000000000036e+03 3.512000000000000000e+03 0.000000000000000000e+00
3.964039999999999964e+03 3.512000000000000000e+03 0.000000000000000000e+00
3.964119999999999891e+03 3.512000000000000000e+03 0.000000000000000000e+00
3.964199999999999818e+03 3.512000000000000000e+03 0.000000000000000000e+00
3.964279999999999745e+03 3.512000000000000000e+03 0.000000000000000000e+00
3.964360000000000127e+03 3.512000000000000000e+03 0.000000000000000000e+00
3.964440000000000055e+03 3.512000000000000000e+03 0.000000000000000000e+00
3.964519999999999982e+03 3.512000000000000000e+03 0.000000000000000000e+00
3.964599999999999909e+03 3.512000000000000000e+03 0.000000000000000000e+00
3.964679999999999836e+03 3.512000000000000000e+03 0.000000000000000000e+00
3.964759999999999764e+03 3.512000000000000000e+03 0.000000000000000000e+00
3.964840000000000146e+03 3.512000000000000000e+03 0.000000000000000000e+00
3.964920000000000073e+03 3.512000000000000000e+03 0.000000000000000000e+00
3.965000000000000000e+03 3.512000000000000000e+03 0.000000000000000000e+00
3.965079999999999927e+03 3.512000000000000000e+03 0.000000000000000000e+00
3.965159999999999854e+03 3.512000000000000000e+03 0.000000000000000000e+00
3.965239999999999782e+03 3.512000000000000000e+03 0.000000000000000000e+00
3.965320000000000164e+03 3.512000000000000000e+03 0.000000000000000000e+00
3.965400000000000091e+03 3.512000000000000000e+03 0.000000000000000000e+00
3.965480000000000018e+03 3.512000000000000000e+03 0.000000000000000000e+00
3.965559999999999945e+03 3.512000000000000000e+03 0.000000000000000000e+00
3.965639999999999873e+03 3.512000000000000000e+03 0.000000000000000000e+00
3.965719999999999800e+03 3.512000000000000000e+03 0.000000000000000000e+00
3.965800000000000182e+03 3.512000000000000000e+03 0.000000000000000000e+00
3.965880000000000109e+03 3.512000000000000000e+03 0.000000000000000000e+00
3.965960000000000036e+03 3.512000000000000000e+03 0.000000000000000000e+00
3.966039999999999964e+03 3.512000000000000000e+03 0.000000000000000000e+00
3.966119999999999891e+03 3.512000000000000000e+03 0.000000000000000000e+00
3.966199999999999818e+03 3.512000000000000000e+03 0.000000000000000000e+00
3.966279999999999745e+03 3.512000000000000000e+03 0.000000000000000000e+00
3.966360000000000127e+03 3.512000000000000000e+03 0.000000000000000000e+00
3.966440000000000055e+03 3.512000000000000000e+03 0.000000000000000000e+00
3.966519999999999982e+03 3.512000000000000000e+03 0.000000000000000000e+00
3.966599999999999909e+03 3.512000000000000000e+03 0.000000000000000000e+00
3.966679999999999836e+03 3.512000000000000000e+03 0.000000000000000000e+00
3.966759999999999764e+03 3.512000000000000000e+03 0.000000000000000000e+00
3.966840000000000146e+03 3.512000000000000000e+03 0.000000000000000000e+00
3.966920000000000073e+03 3.512000000000000000e+03 0.000000000000000000e+00
3.967000000000000000e+03 3.512000000000000000e+03 0.000000000000000000e+00
3.967079999999999927e+03 3.512000000000000000e+03 0.000000000000000000e+00
3.967159999999999854e+03 3.512000000000000000e+03 0.000000000000000000e+00
3.967239999999999782e+03 3.512000000000000000e+03 0.000000000000000000e+00
3.967320000000000164e+03 3.512000000000000000e+03 0.000000000000000000e+00
3.967400000000000091e+03 3.512000000000000000e+03 0.000000000000000000e+00
3.967480000000000018e+03 3.512000000000000000e+03 0.000000000000000000e+00
3.967559999999999945e+03 3.512000000000000000e+03 0.000000000000000000e+00
3.967639999999999873e+03 3.512000000000000000e+03 0.000000000000000000e+00
3.967719999999999800e+03 3.512000000000000000e+03 0.000000000000000000e+00
3.967800000000000182e+03 3.512000000000000000e+03 0.000000000000000000e+00
3.967880000000000109e+03 3.512000000000000000e+03 0.000000000000000000e+00
3.967960000000000036e+03 3.512000000000000000e+03 0.000000000000000000e+00
3.968039999999999964e+03 3.512000000000000000e+03 0.000000000000000000e+00
3.968119999999999891e+03 3.512000000000000000e+03 0.000000000000000000e+00
3.968199999999999818e+03 3.512000000000000000e+03 0.000000000000000000e+00
3.968279999999999745e+03 3.512000000000000000e+03 0.000000000000000000e+00
3.968360000000000127e+03 3.512000000000000000e+03 0.000000000000000000e+00
3.968440000000000055e+03 3.512000000000000000e+03 0.000000000000000000e+00
3.968519999999999982e+03 3.512000000000000000e+03 0.000000000000000000e+00
3.968599999999999909e+03 3.512000000000000000e+03 0.000000000000000000e+00
3.968679999999999836e+03 3.512000000000000000e+03 0.000000000000000000e+00
3.968759999999999764e+03 3.512000000000000000e+03 0.000000000000000000e+00
3.968840000000000146e+03 3.512000000000000000e+03 0.000000000000000000e+00
3.968920000000000073e+03 3.512000000000000000e+03 0.000000000000000000e+00
3.969000000000000000e+03 3.512000000000000000e+03 0.000000000000000000e+00
3.969079999999999927e+03 3.512000000000000000e+03 0.000000000000000000e+00
3.969159999999999854e+03 3.512000000000000000e+03 0.000000000000000000e+00
3.969239999999999782e+03 3.512000000000000000e+03 0.000000000000000000e+00
3.969320000000000164e+03 3.512000000000000000e+03 0.000000000000000000e+00
3.969400000000000091e+03 3.512000000000000000e+03 0.000000000000000000e+00
3.969480000000000018e+03 3.512000000000000000e+03 0.000000000000000000e+00
3.969559999999999945e+03 3.512000000000000000e+03 0.000000000000000000e+00
3.969639999999999873e+03 3.512000000000000000e+03 0.000000000000000000e+00
3.969719999999999800e+03 3.512000000000000000e+03 0.000000000000000000e+00
3.969800000000000182e+03 3.512000000000000000e+03 0.000000000000000000e+00
3.969880000000000109e+03 3.512000000000000000e+03 0.000000000000000000e+00
3.969960000000000036e+03 3.512000000000000000e+03 0.000000000000000000e+00
3.970039999999999964e+03 3.512000000000000000e+03 0.000000000000000000e+00
3.970119999999999891e+03 3.512000000000000000e+03 0.000000000000000000e+00
3.970199999999999818e+03 3.512000000000000000e+03 0.000000000000000000e+00
3.970279999999999745e+03 3.512000000000000000e+03 0.000000000000000000e+00
3.970360000000000127e+03 3.512000000000000000e+03 0.000000000000000000e+00
3.970440000000000055e+03 3.512000000000000000e+03 0.000000000000000000e+00
3.970519999999999982e+03 3.512000000000000000e+03 0.000000000000000000e+00
3.970599999999999909e+03 3.512000000000000000e+03 0.000000000000000000e+00
3.970679999999999836e+03 3.512000000000000000e+03 0.000000000000000000e+00
3.970759999999999764e+03 3.512000000000000000e+03 0.000000000000000000e+00
3.970840000000000146e+03 3.512000000000000000e+03 0.000000000000000000e+00
3.970920000000000073e+03 3.512000000000000000e+03 0.000000000000000000e+00
3.971000000000000000e+03 3.512000000000000000e+03 0.000000000000000000e+00
3.971079999999999927e+03 3.512000000000000000e+03 0.000000000000000000e+00
3.971159999999999854e+03 3.512000000000000000e+03 0.000000000000000000e+00
3.971239999999999782e+03 3.512000000000000000e+03 0.000000000000000000e+00
3.971320000000000164e+03 3.512000000000000000e+03 0.000000000000000000e+00
3.971400000000000091e+03 3.512000000000000000e+03 0.000000000000000000e+00
3.971480000000000018e+03 3.512000000000000000e+03 0.000000000000000000e+00
3.971559999999999945e+03 3.512000000000000000e+03 0.000000000000000000e+00
3.971639999999999873e+03 3.512000000000000000e+03 0.000000000000000000e+00
3.971719999999999800e+03 3.512000000000000000e+03 0.000000000000000000e+00
3.971800000000000182e+03 3.512000000000000000e+03 0.000000000000000000e+00
3.971880000000000109e+03 3.512000000000000000e+03 0.000000000000000000e+00
3.971960000000000036e+03 3.512000000000000000e+03 0.000000000000000000e+00
3.972039999999999964e+03 3.512000000000000000e+03 0.000000000000000000e+00
3.972119999999999891e+03 3.512000000000000000e+03 0.000000000000000000e+00
3.972199999999999818e+03 3.512000000000000000e+03 0.000000000000000000e+00
3.972279999999999745e+03 3.512000000000000000e+03 0.000000000000000000e+00
3.972360000000000127e+03 3.512000000000000000e+03 0.000000000000000000e+00
3.972440000000000055e+03 3.512000000000000000e+03 0.000000000000000000e+00
3.972519999999999982e+03 3.512000000000000000e+03 0.000000000000000000e+00
3.972599999999999909e+03 3.512000000000000000e+03 0.000000000000000000e+00
3.972679999999999836e+03 3.512000000000000000e+03 0.000000000000000000e+00
3.972759999999999764e+03 3.512000000000000000e+03 0.000000000000000000e+00
3.972840000000000146e+03 3.512000000000000000e+03 0.000000000000000000e+00
3.972920000000000073e+03 3.512000000000000000e+03 0.000000000000000000e+00
3.973000000000000000e+03 3.512000000000000000e+03 0.000000000000000000e+00
3.973079999999999927e+03 3.512000000000000000e+03 0.000000000000000000e+00
3.973159999999999854e+03 3.512000000000000000e+03 0.000000000000000000e+00
3.973239999999999782e+03 3.512000000000000000e+03 0.000000000000000000e+00
3.973320000000000164e+03 3.512000000000000000e+03 0.000000000000000000e+00
3.973400000000000091e+03 3.512000000000000000e+03 0.000000000000000000e+00
3.973480000000000018e+03 3.512000000000000000e+03 0.000000000000000000e+00
3.973559999999999945e+03 3.512000000000000000e+03 0.000000000000000000e+00
3.973639999999999873e+03 3.512000000000000000e+03 0.000000000000000000e+00
3.973719999999999800e+03 3.512000000000000000e+03 0.000000000000000000e+00
3.973800000000000182e+03 3.512000000000000000e+03 0.000000000000000000e+00
3.973880000000000109e+03 3.512000000000000000e+03 0.000000000000000000e+00
3.973960000000000036e+03 3.512000000000000000e+03 0.000000000000000000e+00
3.974039999999999964e+03 3.512000000000000000e+03 0.000000000000000000e+00
3.974119999999999891e+03 3.512000000000000000e+03 0.000000000000000000e+00
3.974199999999999818e+03 3.512000000000000000e+03 0.000000000000000000e+00
3.974279999999999745e+03 3.512000000000000000e+03 0.000000000000000000e+00
3.974360000000000127e+03 3.512000000000000000e+03 0.000000000000000000e+00
3.974440000000000055e+03 3.512000000000000000e+03 0.000000000000000000e+00
3.974519999999999982e+03 3.512000000000000000e+03 0.000000000000000000e+00
3.974599999999999909e+03 3.512000000000000000e+03 0.000000000000000000e+00
3.974679999999999836e+03 3.512000000000000000e+03 0.000000000000000000e+00
3.974759999999999764e+03 3.512000000000000000e+03 0.000000000000000000e+00
3.974840000000000146e+03 3.512000000000000000e+03 0.000000000000000000e+00
3.974920000000000073e+03 3.512000000000000000e+03 0.000000000000000000e+00
3.975000000000000000e+03 3.512000000000000000e+03 0.000000000000000000e+00
3.975079999999999927e+03 3.512000000000000000e+03 0.000000000000000000e+00
3.975159999999999854e+03 3.512000000000000000e+03 0.000000000000000000e+00
3.975239999999999782e+03 3.512000000000000000e+03 0.000000000000000000e+00
3.975320000000000164e+03 3.512000000000000000e+03 0.000000000000000000e+00
3.975400000000000091e+03 3.512000000000000000e+03 0.000000000000000000e+00
3.975480000000000018e+03 3.512000000000000000e+03 0.000000000000000000e+00
3.975559999999999945e+03 3.512000000000000000e+03 0.000000000000000000e+00
3.975639999999999873e+03 3.512000000000000000e+03 0.000000000000000000e+00
3.975719999999999800e+03 3.512000000000000000e+03 0.000000000000000000e+00
3.975800000000000182e+03 3.512000000000000000e+03 0.000000000000000000e+00
3.975880000000000109e+03 3.512000000000000000e+03 0.000000000000000000e+00
3.975960000000000036e+03 3.512000000000000000e+03 0.000000000000000000e+00
3.976039999999999964e+03 3.512000000000000000e+03 0.000000000000000000e+00
3.976119999999999891e+03 3.512000000000000000e+03 0.000000000000000000e+00
3.976199999999999818e+03 3.512000000000000000e+03 0.000000000000000000e+00
3.976279999999999745e+03 3.512000000000000000e+03 0.000000000000000000e+00
3.976360000000000127e+03 3.512000000000000000e+03 0.000000000000000000e+00
3.976440000000000055e+03 3.512000000000000000e+03 0.000000000000000000e+00
3.976519999999999982e+03 3.512000000000000000e+03 0.000000000000000000e+00
3.976599999999999909e+03 3.512000000000000000e+03 0.000000000000000000e+00
3.976679999999999836e+03 3.512000000000000000e+03 0.000000000000000000e+00
3.976759999999999764e+03 3.512000000000000000e+03 0.000000000000000000e+00
3.976840000000000146e+03 3.512000000000000000e+03 0.000000000000000000e+00
3.976920000000000073e+03 3.512000000000000000e+03 0.000000000000000000e+00
3.977000000000000000e+03 3.512000000000000000e+03 0.000000000000000000e+00
3.977079999999999927e+03 3.512000000000000000e+03 0.000000000000000000e+00
3.977159999999999854e+03 3.512000000000000000e+03 0.000000000000000000e+00
3.977239999999999782e+03 3.512000000000000000e+03 0.000000000000000000e+00
3.977320000000000164e+03 3.512000000000000000e+03 0.000000000000000000e+00
3.977400000000000091e+03 3.512000000000000000e+03 0.000000000000000000e+00
3.977480000000000018e+03 3.512000000000000000e+03 0.000000000000000000e+00
3.977559999999999945e+03 3.512000000000000000e+03 0.000000000000000000e+00
3.977639999999999873e+03 3.512000000000000000e+03 0.000000000000000000e+00
3.977719999999999800e+03 3.512000000000000000e+03 0.000000000000000000e+00
3.977800000000000182e+03 3.512000000000000000e+03 0.000000000000000000e+00
3.977880000000000109e+03 3.512000000000000000e+03 0.000000000000000000e+00
3.977960000000000036e+03 3.512000000000000000e+03 0.000000000000000000e+00
3.978039999999999964e+03 3.512000000000000000e+03 0.000000000000000000e+00
3.978119999999999891e+03 3.512000000000000000e+03 0.000000000000000000e+00
3.978199999999999818e+03 3.512000000000000000e+03 0.000000000000000000e+00
3.978279999999999745e+03 3.512000000000000000e+03 0.000000000000000000e+00
3.978360000000000127e+03 3.512000000000000000e+03 0.000000000000000000e+00
3.978440000000000055e+03 3.512000000000000000e+03 0.000000000000000000e+00
3.978519999999999982e+03 3.512000000000000000e+03 0.000000000000000000e+00
3.978599999999999909e+03 3.512000000000000000e+03 0.000000000000000000e+00
3.978679999999999836e+03 3.512000000000000000e+03 0.000000000000000000e+00
3.978759999999999764e+03 3.512000000000000000e+03 0.000000000000000000e+00
3.978840000000000146e+03 3.512000000000000000e+03 0.000000000000000000e+00
3.978920000000000073e+03 3.512000000000000000e+03 0.000000000000000000e+00
3.979000000000000000e+03 3.512000000000000000e+03 0.000000000000000000e+00
3.979079999999999927e+03 3.512000000000000000e+03 0.000000000000000000e+00
3.979159999999999854e+03 3.512000000000000000e+03 0.000000000000000000e+00
3.979239999999999782e+03 3.512000000000000000e+03 0.000000000000000000e+00
3.979320000000000164e+03 3.512000000000000000e+03 0.000000000000000000e+00
3.979400000000000091e+03 3.512000000000000000e+03 0.000000000000000000e+00
3.979480000000000018e+03 3.512000000000000000e+03 0.000000000000000000e+00
3.979559999999999945e+03 3.512000000000000000e+03 0.000000000000000000e+00
3.979639999999999873e+03 3.512000000000000000e+03 0.000000000000000000e+00
3.979719999999999800e+03 3.512000000000000000e+03 0.000000000000000000e+00
3.979800000000000182e+03 3.512000000000000000e+03 0.000000000000000000e+00
3.979880000000000109e+03 3.512000000000000000e+03 0.000000000000000000e+00
3.979960000000000036e+03 3.512000000000000000e+03 0.000000000000000000e+00
3.980039999999999964e+03 3.512000000000000000e+03 0.000000000000000000e+00
3.980119999999999891e+03 3.512000000000000000e+03 0.000000000000000000e+00
3.980199999999999818e+03 3.512000000000000000e+03 0.000000000000000000e+00
3.980279999999999745e+03 3.512000000000000000e+03 0.000000000000000000e+00
3.980360000000000127e+03 3.512000000000000000e+03 0.000000000000000000e+00
3.980440000000000055e+03 3.512000000000000000e+03 0.000000000000000000e+00
3.980519999999999982e+03 3.512000000000000000e+03 0.000000000000000000e+00
3.980599999999999909e+03 3.512000000000000000e+03 0.000000000000000000e+00
3.980679999999999836e+03 3.512000000000000000e+03 0.000000000000000000e+00
3.980759999999999764e+03 3.512000000000000000e+03 0.000000000000000000e+00
3.980840000000000146e+03 3.512000000000000000e+03 0.000000000000000000e+00
3.980920000000000073e+03 3.512000000000000000e+03 0.000000000000000000e+00
3.981000000000000000e+03 3.512000000000000000e+03 0.000000000000000000e+00
3.981079999999999927e+03 3.512000000000000000e+03 0.000000000000000000e+00
3.981159999999999854e+03 3.512000000000000000e+03 0.000000000000000000e+00
3.981239999999999782e+03 3.512000000000000000e+03 0.000000000000000000e+00
3.981320000000000164e+03 3.512000000000000000e+03 0.000000000000000000e+00
3.981400000000000091e+03 3.512000000000000000e+03 0.000000000000000000e+00
3.981480000000000018e+03 3.512000000000000000e+03 0.000000000000000000e+00
3.981559999999999945e+03 3.512000000000000000e+03 0.000000000000000000e+00
3.981639999999999873e+03 3.512000000000000000e+03 0.000000000000000000e+00
3.981719999999999800e+03 3.512000000000000000e+03 0.000000000000000000e+00
3.981800000000000182e+03 3.512000000000000000e+03 0.000000000000000000e+00
3.981880000000000109e+03 3.512000000000000000e+03 0.000000000000000000e+00
3.961880000000000109e+03 3.512059999999999945e+03 5.827332904726325523e-05
3.961960000000000036e+03 3.512059999999999945e+03 5.825908437268104134e-05
3.962039999999999964e+03 3.512059999999999945e+03 5.830174797517681431e-05
3.962119999999999891e+03 3.512059999999999945e+03 5.838937235407862735e-05
3.962199999999999818e+03 3.512059999999999945e+03 0.000000000000000000e+00
3.962279999999999745e+03 3.512059999999999945e+03 0.000000000000000000e+00
3.962360000000000127e+03 3.512059999999999945e+03 0.000000000000000000e+00
3.962440000000000055e+03 3.512059999999999945e+03 0.000000000000000000e+00
3.962519999999999982e+03 3.512059999999999945e+03 0.000000000000000000e+00
3.962599999999999909e+03 3.512059999999999945e+03 0.000000000000000000e+00
3.962679999999999836e+03 3.512059999999999945e+03 0.000000000000000000e+00
3.962759999999999764e+03 3.512059999999999945e+03 0.000000000000000000e+00
3.962840000000000146e+03 3.512059999999999945e+03 0.000000000000000000e+00
3.962920000000000073e+03 3.512059999999999945e+03 0.000000000000000000e+00
3.963000000000000000e+03 3.512059999999999945e+03 0.000000000000000000e+00
3.963079999999999927e+03 3.512059999999999945e+03 0.000000000000000000e+00
3.963159999999999854e+03 3.512059999999999945e+03 0.000000000000000000e+00
3.963239999999999782e+03 3.512059999999999945e+03 0.000000000000000000e+00
3.963320000000000164e+03 3.512059999999999945e+03 0.000000000000000000e+00
3.963400000000000091e+03 3.512059999999999945e+03 0.000000000000000000e+00
3.963480000000000018e+03 3.512059999999999945e+03 0.000000000000000000e+00
3.963559999999999945e+03 3.512059999999999945e+03 0.000000000000000000e+00
3.963639999999999873e+03 3.512059999999999945e+03 0.000000000000000000e+00
3.963719999999999800e+03 3.512059999999999945e+03 0.000000000000000000e+00
3.963800000000000182e+03 3.512059999999999945e+03 0.000000000000000000e+00
3.963880000000000109e+03 3.512059999999999945e+03 0.000000000000000000e+00
3.963960000000000036e+03 3.512059999999999945e+03 0.000000000000000000e+00
3.964039999999999964e+03 3.512059999999999945e+03 0.000000000000000000e+00
3.964119999999999891e+03 3.512059999999999945e+03 0.000000000000000000e+00
3.964199999999999818e+03 3.512059999999999945e+03 0.000000000000000000e+00
3.964279999999999745e+03 3.512059999999999945e+03 0.000000000000000000e+00
3.964360000000000127e+03 3.512059999999999945e+03 0.000000000000000000e+00
3.964440000000000055e+03 3.512059999999999945e+03 0.000000000000000000e+00
3.964519999999999982e+03 3.512059999999999945e+03 0.000000000000000000e+00
3.964599999999999909e+03 3.512059999999999945e+03 0.000000000000000000e+00
3.964679999999999836e+03 3.512059999999999945e+03 0.000000000000000000e+00
3.964759999999999764e+03 3.512059999999999945e+03 0.000000000000000000e+00
3.964840000000000146e+03 3.512059999999999945e+03 0.000000000000000000e+00
3.964920000000000073e+03 3.512059999999999945e+03 0.000000000000000000e+00
3.965000000000000000e+03 3.512059999999999945e+03 0.000000000000000000e+00
3.965079999999999927e+03 3.512059999999999945e+03 0.000000000000000000e+00
3.965159999999999854e+03 3.512059999999999945e+03 0.000000000000000000e+00
3.965239999999999782e+03 3.512059999999999945e+03 0.000000000000000000e+00
3.965320000000000164e+03 3.512059999999999945e+03 0.000000000000000000e+00
3.965400000000000091e+03 3.512059999999999945e+03 0.000000000000000000e+00
3.965480000000000018e+03 3.512059999999999945e+03 0.000000000000000000e+00
3.965559999999999945e+03 3.512059999999999945e+03 0.000000000000000000e+00
3.965639999999999873e+03 3.512059999999999945e+03 0.000000000000000000e+00
3.965719999999999800e+03 3.512059999999999945e+03 0.000000000000000000e+00
3.965800000000000182e+03 3.512059999999999945e+03 0.000000000000000000e+00
3.965880000000000109e+03 3.512059999999999945e+03 0.000000000000000000e+00
3.965960000000000036e+03 3.512059999999999945e+03 0.000000000000000000e+00
3.966039999999999964e+03 3.512059999999999945e+03 0.000000000000000000e+00
3.966119999999999891e+03 3.512059999999999945e+03 0.000000000000000000e+00
3.966199999999999818e+03 3.512059999999999945e+03 0.000000000000000000e+00
3.966279999999999745e+03 3.512059999999999945e+03 0.000000000000000000e+00
3.966360000000000127e+03 3.512059999999999945e+03 0.000000000000000000e+00
3.966440000000000055e+03 3.512059999999999945e+03 0.000000000000000000e+00
3.966519999999999982e+03 3.512059999999999945e+03 0.000000000000000000e+00
3.966599999999999909e+03 3.512059999999999945e+03 0.000000000000000000e+00
3.966679999999999836e+03 3.512059999999999945e+03 0.000000000000000000e+00
3.966759999999999764e+03 3.512059999999999945e+03 0.000000000000000000e+00
3.966840000000000146e+03 3.512059999999999945e+03 0.000000000000000000e+00
3.966920000000000073e+03 3.512059999999999945e+03 0.000000000000000000e+00
3.967000000000000000e+03 3.512059999999999945e+03 0.000000000000000000e+00
3.967079999999999927e+03 3.512059999999999945e+03 0.000000000000000000e+00
3.967159999999999854e+03 3.512059999999999945e+03 0.000000000000000000e+00
3.967239999999999782e+03 3.512059999999999945e+03 0.000000000000000000e+00
3.967320000000000164e+03 3.512059999999999945e+03 0.000000000000000000e+00
3.967400000000000091e+03 3.512059999999999945e+03 0.000000000000000000e+00
3.967480000000000018e+03 3.512059999999999945e+03 0.000000000000000000e+00
3.967559999999999945e+03 3.512059999999999945e+03 0.000000000000000000e+00
3.967639999999999873e+03 3.512059999999999945e+03 0.000000000000000000e+00
3.967719999999999800e+03 3.512059999999999945e+03 0.000000000000000000e+00
3.967800000000000182e+03 3.512059999999999945e+03 0.000000000000000000e+00
3.967880000000000109e+03 3.512059999999999945e+03 0.000000000000000000e+00
3.967960000000000036e+03 3.512059999999999945e+03 0.000000000000000000e+00
3.968039999999999964e+03 3.512059999999999945e+03 0.000000000000000000e+00
3.968119999999999891e+03 3.512059999999999945e+03 0.000000000000000000e+00
3.968199999999999818e+03 3.512059999999999945e+03 0.000000000000000000e+00
3.968279999999999745e+03 3.512059999999999945e+03 0.000000000000000000e+00
3.968360000000000127e+03 3.512059999999999945e+03 0.000000000000000000e+00
3.968440000000000055e+03 3.512059999999999945e+03 0.000000000000000000e+00
3.968519999999999982e+03 3.512059999999999945e+03 0.000000000000000000e+00
3.968599999999999909e+03 3.512059999999999945e+03 0.000000000000000000e+00
3.968679999999999836e+03 3.512059999999999945e+03 0.000000000000000000e+00
3.968759999999999764e+03 3.512059999999999945e+03 0.000000000000000000e+00
3.968840000000000146e+03 3.512059999999999945e+03 0.000000000000000000e+00
3.968920000000000073e+03 3.512059999999999945e+03 0.000000000000000000e+00
3.969000000000000000e+03 3.512059999999999945e+03 0.000000000000000000e+00
3.969079999999999927e+03 3.512059999999999945e+03 0.000000000000000000e+00
3.969159999999999854e+03 3.512059999999999945e+03 0.000000000000000000e+00
3.969239999999999782e+03 3.512059999999999945e+03 0.000000000000000000e+00
3.969320000000000164e+03 3.512059999999999945e+03 0.000000000000000000e+00
3.969400000000000091e+03 3.512059999999999945e+03 0.000000000000000000e+00
3.969480000000000018e+03 3.512059999999999945e+03 0.000000000000000000e+00
3.969559999999999945e+03 3.512059999999999945e+03 0.000000000000000000e+00
3.969639999999999873e+03 3.512059999999999945e+03 0.000000000000000000e+00
3.969719999999999800e+03 3.512059999999999945e+03 0.000000000000000000e+00
3.969800000000000182e+03 3.512059999999999945e+03 0.000000000000000000e+00
3.969880000000000109e+03 3.512059999999999945e+03 0.000000000000000000e+00
3.969960000000000036e+03 3.512059999999999945e+03 0.000000000000000000e+00
3.970039999999999964e+03 3.512059999999999945e+03 0.000000000000000000e+00
3.970119999999999891e+03 3.512059999999999945e+03 0.000000000000000000e+00
3.970199999999999818e+03 3.512059999999999945e+03 0.000000000000000000e+00
3.970279999999999745e+03 3.512059999999999945e+03 0.000000000000000000e+00
3.970360000000000127e+03 3.512059999999999945e+03 0.000000000000000000e+00
3.970440000000000055e+03 3.512059999999999945e+03 0.000000000000000000e+00
3.970519999999999982e+03 3.512059999999999945e+03 0.000000000000000000e+00
3.970599999999999909e+03 3.512059999999999945e+03 0.000000000000000000e+00
3.970679999999999836e+03 3.512059999999999945e+03 0.000000000000000000e+00
3.970759999999999764e+03 3.512059999999999945e+03 0.000000000000000000e+00
3.970840000000000146e+03 3.512059999999999945e+03 0.000000000000000000e+00
3.970920000000000073e+03 3.512059999999999945e+03 0.000000000000000000e+00
3.971000000000000000e+03 3.512059999999999945e+03 0.000000000000000000e+00
3.971079999999999927e+03 3.512059999999999945e+03 0.000000000000000000e+00
3.971159999999999854e+03 3.512059999999999945e+03 0.000000000000000000e+00
3.971239999999999782e+03 3.512059999999999945e+03 0.000000000000000000e+00
3.971320000000000164e+03 3.512059999999999945e+03 0.000000000000000000e+00
3.971400000000000091e+03 3.512059999999999945e+03 0.000000000000000000e+00
3.971480000000000018e+03 3.512059999999999945e+03 0.000000000000000000e+00
3.971559999999999945e+03 3.512059999999999945e+03 0.000000000000000000e+00
3.971639999999999873e+03 3.512059999999999945e+03 0.000000000000000000e+00
3.971719999999999800e+03 3.512059999999999945e+03 0.000000000000000000e+00
3.971800000000000182e+03 3.512059999999999945e+03 0.000000000000000000e+00
3.971880000000000109e+03 3.512059999999999945e+03 0.000000000000000000e+00
3.971960000000000036e+03 3.512059999999999945e+03 0.000000000000000000e+00
3.972039999999999964e+03 3.512059999999999945e+03 0.000000000000000000e+00
3.972119999999999891e+03 3.512059999999999945e+03 0.000000000000000000e+00
3.972199999999999818e+03 3.512059999999999945e+03 0.000000000000000000e+00
3.972279999999999745e+03 3.512059999999999945e+03 0.000000000000000000e+00
3.972360000000000127e+03 3.512059999999999945e+03 0.000000000000000000e+00
3.972440000000000055e+03 3.512059999999999945e+03 0.000000000000000000e+00
3.972519999999999982e+03 3.512059999999999945e+03 0.000000000000000000e+00
3.972599999999999909e+03 3.512059999999999945e+03 0.000000000000000000e+00
3.972679999999999836e+03 3.512059999999999945e+03 0.000000000000000000e+00
3.972759999999999764e+03 3.512059999999999945e+03 0.000000000000000000e+00
3.972840000000000146e+03 3.512059999999999945e+03 0.000000000000000000e+00
3.972920000000000073e+03 3.512059999999999945e+03 0.000000000000000000e+00
3.973000000000000000e+03 3.512059999999999945e+03 0.000000000000000000e+00
3.973079999999999927e+03 3.512059999999999945e+03 0.000000000000000000e+00
3.973159999999999854e+03 3.512059999999999945e+03 0.000000000000000000e+00
3.973239999999999782e+03 3.512059999999999945e+03 0.000000000000000000e+00
3.973320000000000164e+03 3.512059999999999945e+03 0.000000000000000000e+00
3.973400000000000091e+03 3.512059999999999945e+03 0.000000000000000000e+00
3.973480000000000018e+03 3.512059999999999945e+03 0.000000000000000000e+00
3.973559999999999945e+03 3.512059999999999945e+03 0.000000000000000000e+00
3.973639999999999873e+03 3.512059999999999945e+03 0.000000000000000000e+00
3.973719999999999800e+03 3.512059999999999945e+03 0.000000000000000000e+00
3.973800000000000182e+03 3.512059999999999945e+03 0.000000000000000000e+00
3.973880000000000109e+03 3.512059999999999945e+03 0.000000000000000000e+00
3.973960000000000036e+03 3.512059999999999945e+03 0.000000000000000000e+00
3.974039999999999964e+03 3.512059999999999945e+03 0.000000000000000000e+00
3.974119999999999891e+03 3.512059999999999945e+03 0.000000000000000000e+00
3.974199999999999818e+03 3.512059999999999945e+03 0.000000000000000000e+00
3.974279999999999745e+03 3.512059999999999945e+03 0.000000000000000000e+00
3.974360000000000127e+03 3.512059999999999945e+03 0.000000000000000000e+00
3.974440000000000055e+03 3.512059999999999945e+03 0.000000000000000000e+00
3.974519999999999982e+03 3.512059999999999945e+03 0.000000000000000000e+00
3.974599999999999909e+03 3.512059999999999945e+03 0.000000000000000000e+00
3.974679999999999836e+03 3.512059999999999945e+03 0.000000000000000000e+00
3.974759999999999764e+03 3.512059999999999945e+03 0.000000000000000000e+00
3.974840000000000146e+03 3.512059999999999945e+03 0.000000000000000000e+00
3.974920000000000073e+03 3.512059999999999945e+03 0.000000000000000000e+00
3.975000000000000000e+03 3.512059999999999945e+03 0.000000000000000000e+00
3.975079999999999927e+03 3.512059999999999945e+03 0.000000000000000000e+00
3.975159999999999854e+03 3.512059999999999945e+03 0.000000000000000000e+00
3.975239999999999782e+03 3.512059999999999945e+03 0.000000000000000000e+00
3.975320000000000164e+03 3.512059999999999945e+03 0.000000000000000000e+00
3.975400000000000091e+03 3.512059999999999945e+03 0.000000000000000000e+00
3.975480000000000018e+03 3.512059999999999945e+03 0.000000000000000000e+00
3.975559999999999945e+03 3.512059999999999945e+03 0.000000000000000000e+00
3.975639999999999873e+03 3.512059999999999945e+03 0.000000000000000000e+00
3.975719999999999800e+03 3.512059999999999945e+03 0.000000000000000000e+00
3.975800000000000182e+03 3.512059999999999945e+03 0.000000000000000000e+00
3.975880000000000109e+03 3.512059999999999945e+03 0.000000000000000000e+00
3.975960000000000036e+03 3.512059999999999945e+03 0.000000000000000000e+00
3.976039999999999964e+03 3.512059999999999945e+03 0.000000000000000000e+00
3.976119999999999891e+03 3.512059999999999945e+03 0.000000000000000000e+00
3.976199999999999818e+03 3.512059999999999945e+03 0.000000000000000000e+00
3.976279999999999745e+03 3.512059999999999945e+03 0.000000000000000000e+00
3.976360000000000127e+03 3.512059999999999945e+03 0.000000000000000000e+00
3.976440000000000055e+03 3.512059999999999945e+03 0.000000000000000000e+00
3.976519999999999982e+03 3.512059999999999945e+03 0.000000000000000000e+00
3.976599999999999909e+03 3.512059999999999945e+03 0.000000000000000000e+00
3.976679999999999836e+03 3.512059999999999945e+03 0.000000000000000000e+00
3.976759999999999764e+03 3.512059999999999945e+03 0.000000000000000000e+00
3.976840000000000146e+03 3.512059999999999945e+03 0.000000000000000000e+00
3.976920000000000073e+03 3.512059999999999945e+03 0.000000000000000000e+00
3.977000000000000000e+03 3.512059999999999945e+03 0.000000000000000000e+00
3.977079999999999927e+03 3.512059999999999945e+03 0.000000000000000000e+00
3.977159999999999854e+03 3.512059999999999945e+03 0.000000000000000000e+00
3.977239999999999782e+03 3.512059999999999945e+03 0.000000000000000000e+00
3.977320000000000164e+03 3.512059999999999945e+03 0.000000000000000000e+00
3.977400000000000091e+03 3.512059999999999945e+03 0.000000000000000000e+00
3.977480000000000018e+03 3.512059999999999945e+03 0.000000000000000000e+00
3.977559999999999945e+03 3.512059999999999945e+03 0.000000000000000000e+00
3.977639999999999873e+03 3.512059999999999945e+03 0.000000000000000000e+00
3.977719999999999800e+03 3.512059999999999945e+03 0.000000000000000000e+00
3.977800000000000182e+03 3.512059999999999945e+03 0.000000000000000000e+00
3.977880000000000109e+03 3.512059999999999945e+03 0.000000000000000000e+00
3.977960000000000036e+03 3.512059999999999945e+03 0.000000000000000000e+00
3.978039999999999964e+03 3.512059999999999945e+03 0.000000000000000000e+00
3.978119999999999891e+03 3.512059999999999945e+03 0.000000000000000000e+00
3.978199999999999818e+03 3.512059999999999945e+03 0.000000000000000000e+00
3.978279999999999745e+03 3.512059999999999945e+03 0.000000000000000000e+00
3.978360000000000127e+03 3.512059999999999945e+03 0.000000000000000000e+00
3.978440000000000055e+03 3.512059999999999945e+03 0.000000000000000000e+00
3.978519999999999982e+03 3.512059999999999945e+03 0.000000000000000000e+00
3.978599999999999909e+03 3.512059999999999945e+03 0.000000000000000000e+00
3.978679999999999836e+03 3.512059999999999945e+03 0.000000000000000000e+00
3.978759999999999764e+03 3.512059999999999945e+03 0.000000000000000000e+00
3.978840000000000146e+03 3.512059999999999945e+03 0.000000000000000000e+00
3.978920000000000073e+03 3.512059999999999945e+03 0.000000000000000000e+00
3.979000000000000000e+03 3.512059999999999945e+03 0.000000000000000000e+00
3.979079999999999927e+03 3.512059999999999945e+03 0.000000000000000000e+00
3.979159999999999854e+03 3.512059999999999945e+03 0.000000000000000000e+00
3.979239999999999782e+03 3.512059999999999945e+03 0.000000000000000000e+00
3.979320000000000164e+03 3.512059999999999945e+03 0.000000000000000000e+00
3.979400000000000091e+03 3.512059999999999945e+03 0.000000000000000000e+00
3.979480000000000018e+03 3.512059999999999945e+03 0.000000000000000000e+00
3.979559999999999945e+03 3.512059999999999945e+03 0.000000000000000000e+00
3.979639999999999873e+03 3.512059999999999945e+03 0.000000000000000000e+00
3.979719999999999800e+03 3.512059999999999945e+03 0.000000000000000000e+00
3.979800000000000182e+03 3.512059999999999945e+03 0.000000000000000000e+00
3.979880000000000109e+03 3.512059999999999945e+03 0.000000000000000000e+00
3.979960000000000036e+03 3.512059999999999945e+03 0.000000000000000000e+00
3.980039999999999964e+03 3.512059999999999945e+03 0.000000000000000000e+00
3.980119999999999891e+03 3.512059999999999945e+03 0.000000000000000000e+00
3.980199999999999818e+03 3.512059999999999945e+03 0.000000000000000000e+00
3.980279999999999745e+03 3.512059999999999945e+03 0.000000000000000000e+00
3.980360000000000127e+03 3.512059999999999945e+03 0.000000000000000000e+00
3.980440000000000055e+03 3.512059999999999945e+03 0.000000000000000000e+00
3.980519999999999982e+03 3.512059999999999945e+03 0.000000000000000000e+00
3.980599999999999909e+03 3.512059999999999945e+03 0.000000000000000000e+00
3.980679999999999836e+03 3.512059999999999945e+03 0.000000000000000000e+00
3.980759999999999764e+03 3.512059999999999945e+03 0.000000000000000000e+00
3.980840000000000146e+03 3.512059999999999945e+03 0.000000000000000000e+00
3.980920000000000073e+03 3.512059999999999945e+03 0.000000000000000000e+00
3.981000000000000000e+03 3.512059999999999945e+03 0.000000000000000000e+00
3.981079999999999927e+03 3.512059999999999945e+03 0.000000000000000000e+00
3.981159999999999854e+03 3.512059999999999945e+03 0.000000000000000000e+00
3.981239999999999782e+03 3.512059999999999945e+03 0.000000000000000000e+00
3.981320000000000164e+03 3.512059999999999945e+03 0.000000000000000000e+00
3.981400000000000091e+03 3.512059999999999945e+03 0.000000000000000000e+00
3.981480000000000018e+03 3.512059999999999945e+03 0.000000000000000000e+00
3.981559999999999945e+03 3.512059999999999945e+03 0.000000000000000000e+00
3.981639999999999873e+03 3.512059999999999945e+03 0.000000000000000000e+00
3.981719999999999800e+03 3.512059999999999945e+03 0.000000000000000000e+00
3.981800000000000182e+03 3.512059999999999945e+03 0.000000000000000000e+00
3.981880000000000109e+03 3.512059999999999945e+03 0.000000000000000000e+00
3.961880000000000109e+03 3.512119999999999891e+03 5.908549017742488929e-05
3.961960000000000036e+03 3.512119999999999891e+03 5.901243564432015503e-05
3.962039999999999964e+03 3.512119999999999891e+03 5.901668005599443323e-05
3.962119999999999891e+03 3.512119999999999891e+03 5.908356342574320471e-05
3.962199999999999818e+03 3.512119999999999891e+03 5.918900225652610065e-05
3.962279999999999745e+03 3.512119999999999891e+03 0.000000000000000000e+00
3.962360000000000127e+03 3.512119999999999891e+03 0.000000000000000000e+00
3.962440000000000055e+03 3.512119999999999891e+03 0.000000000000000000e+00
3.962519999999999982e+03 3.512119999999999891e+03 0.000000000000000000e+00
3.962599999999999909e+03 3.512119999999999891e+03 0.000000000000000000e+00
3.962679999999999836e+03 3.512119999999999891e+03 0.000000000000000000e+00
3.962759999999999764e+03 3.512119999999999891e+03 0.000000000000000000e+00
3.962840000000000146e+03 3.512119999999999891e+03 0.000000000000000000e+00
3.962920000000000073e+03 3.512119999999999891e+03 0.000000000000000000e+00
3.963000000000000000e+03 3.512119999999999891e+03 0.000000000000000000e+00
3.963079999999999927e+03 3.512119999999999891e+03 0.000000000000000000e+00
3.963159999999999854e+03 3.512119999999999891e+03 0.000000000000000000e+00
3.963239999999999782e+03 3.512119999999999891e+03 0.000000000000000000e+00
3.963320000000000164e+03 3.512119999999999891e+03 0.000000000000000000e+00
3.963400000000000091e+03 3.512119999999999891e+03 0.000000000000000000e+00
3.963480000000000018e+03 3.512119999999999891e+03 0.000000000000000000e+00
3.963559999999999945e+03 3.512119999999999891e+03 0.000000000000000000e+00
3.963639999999999873e+03 3.512119999999999891e+03 0.000000000000000000e+00
3.963719999999999800e+03 3.512119999999999891e+03 0.000000000000000000e+00
3.963800000000000182e+03 3.512119999999999891e+03 0.000000000000000000e+00
3.963880000000000109e+03 3.512119999999999891e+03 0.000000000000000000e+00
3.963960000000000036e+03 3.512119999999999891e+03 0.000000000000000000e+00
3.964039999999999964e+03 3.512119999999999891e+03 0.000000000000000000e+00
3.964119999999999891e+03 3.512119999999999891e+03 0.000000000000000000e+00
3.964199999999999818e+03 3.512119999999999891e+03 0.000000000000000000e+00
3.964279999999999745e+03 3.512119999999999891e+03 0.000000000000000000e+00
3.964360000000000127e+03 3.512119999999999891e+03 0.000000000000000000e+00
3.964440000000000055e+03 3.512119999999999891e+03 0.000000000000000000e+00
3.964519999999999982e+03 3.512119999999999891e+03 0.000000000000000000e+00
3.964599999999999909e+03 3.512119999999999891e+03 0.000000000000000000e+00
3.964679999999999836e+03 3.512119999999999891e+03 0.000000000000000000e+00
3.964759999999999764e+03 3.512119999999999891e+03 0.000000000000000000e+00
3.964840000000000146e+03 3.512119999999999891e+03 0.000000000000000000e+00
3.964920000000000073e+03 3.512119999999999891e+03 0.000000000000000000e+00
3.965000000000000000e+03 3.512119999999999891e+03 0.000000000000000000e+00
3.965079999999999927e+03 3.512119999999999891e+03 0.000000000000000000e+00
3.965159999999999854e+03 3.512119999999999891e+03 0.000000000000000000e+00
3.965239999999999782e+03 3.512119999999999891e+03 0.000000000000000000e+00
3.965320000000000164e+03 3.512119999999999891e+03 0.000000000000000000e+00
3.965400000000000091e+03 3.512119999999999891e+03 0.000000000000000000e+00
3.965480000000000018e+03 3.512119999999999891e+03 0.000000000000000000e+00
3.965559999999999945e+03 3.512119999999999891e+03 0.000000000000000000e+00
3.965639999999999873e+03 3.512119999999999891e+03 0.000000000000000000e+00
3.965719999999999800e+03 3.512119999999999891e+03 0.000000000000000000e+00
3.965800000000000182e+03 3.512119999999999891e+03 0.000000000000000000e+00
3.965880000000000109e+03 3.512119999999999891e+03 0.000000000000000000e+00
3.965960000000000036e+03 3.512119999999999891e+03 0.000000000000000000e+00
3.966039999999999964e+03 3.512119999999999891e+03 0.000000000000000000e+00
3.966119999999999891e+03 3.512119999999999891e+03 0.000000000000000000e+00
3.966199999999999818e+03 3.512119999999999891e+03 0.000000000000000000e+00
3.966279999999999745e+03 3.512119999999999891e+03 0.000000000000000000e+00
3.966360000000000127e+03 3.512119999999999891e+03 0.000000000000000000e+00
3.966440000000000055e+03 3.512119999999999891e+03 0.000000000000000000e+00
3.966519999999999982e+03 3.512119999999999891e+03 0.000000000000000000e+00
3.966599999999999909e+03 3.512119999999999891e+03 0.000000000000000000e+00
3.966679999999999836e+03 3.512119999999999891e+03 0.000000000000000000e+00
3.966759999999999764e+03 3.512119999999999891e+03 0.000000000000000000e+00
3.966840000000000146e+03 3.512119999999999891e+03 0.000000000000000000e+00
3.966920000000000073e+03 3.512119999999999891e+03 0.000000000000000000e+00
3.967000000000000000e+03 3.512119999999999891e+03 0.000000000000000000e+00
3.967079999999999927e+03 3.512119999999999891e+03 0.000000000000000000e+00
3.967159999999999854e+03 3.512119999999999891e+03 0.000000000000000000e+00
3.967239999999999782e+03 3.512119999999999891e+03 0.000000000000000000e+00
3.967320000000000164e+03 3.512119999999999891e+03 0.000000000000000000e+00
3.967400000000000091e+03 3.512119999999999891e+03 0.000000000000000000e+00
3.967480000000000018e+03 3.512119999999999891e+03 0.000000000000000000e+00
3.967559999999999945e+03 3.512119999999999891e+03 0.000000000000000000e+00
3.967639999999999873e+03 3.512119999999999891e+03 0.000000000000000000e+00
3.967719999999999800e+03 3.512119999999999891e+03 0.000000000000000000e+00
3.967800000000000182e+03 3.512119999999999891e+03 0.000000000000000000e+00
3.967880000000000109e+03 3.512119999999999891e+03 0.000000000000000000e+00
3.967960000000000036e+03 3.512119999999999891e+03 0.000000000000000000e+00
3.968039999999999964e+03 3.512119999999999891e+03 0.000000000000000000e+00
3.968119999999999891e+03 3.512119999999999891e+03 0.000000000000000000e+00
3.968199999999999818e+03 3.512119999999999891e+03 0.000000000000000000e+00
3.968279999999999745e+03 3.512119999999999891e+03 0.000000000000000000e+00
3.968360000000000127e+03 3.512119999999999891e+03 0.000000000000000000e+00
3.968440000000000055e+03 3.512119999999999891e+03 0.000000000000000000e+00
3.968519999999999982e+03 3.512119999999999891e+03 0.000000000000000000e+00
3.968599999999999909e+03 3.512119999999999891e+03 0.000000000000000000e+00
3.968679999999999836e+03 3.512119999999999891e+03 0.000000000000000000e+00
3.968759999999999764e+03 3.512119999999999891e+03 0.000000000000000000e+00
3.968840000000000146e+03 3.512119999999999891e+03 0.000000000000000000e+00
3.968920000000000073e+03 3.512119999999999891e+03 0.000000000000000000e+00
3.969000000000000000e+03 3.512119999999999891e+03 0.000000000000000000e+00
3.969079999999999927e+03 3.512119999999999891e+03 0.000000000000000000e+00
3.969159999999999854e+03 3.512119999999999891e+03 0.000000000000000000e+00
3.969239999999999782e+03 3.512119999999999891e+03 0.000000000000000000e+00
3.969320000000000164e+03 3.512119999999999891e+03 0.000000000000000000e+00
3.969400000000000091e+03 3.512119999999999891e+03 0.000000000000000000e+00
3.969480000000000018e+03 3.512119999999999891e+03 0.000000000000000000e+00
3.969559999999999945e+03 3.512119999999999891e+03 0.000000000000000000e+00
3.969639999999999873e+03 3.512119999999999891e+03 0.000000000000000000e+00
3.969719999999999800e+03 3.512119999999999891e+03 0.000000000000000000e+00
3.969800000000000182e+03 3.512119999999999891e+03 0.000000000000000000e+00
3.969880000000000109e+03 3.512119999999999891e+03 0.000000000000000000e+00
3.969960000000000036e+03 3.512119999999999891e+03 0.000000000000000000e+00
3.970039999999999964e+03 3.512119999999999891e+03 0.000000000000000000e+00
3.970119999999999891e+03 3.512119999999999891e+03 0.000000000000000000e+00
3.970199999999999818e+03 3.512119999999999891e+03 0.000000000000000000e+00
3.970279999999999745e+03 3.512119999999999891e+03 0.000000000000000000e+00
3.970360000000000127e+03 3.512119999999999891e+03 0.000000000000000000e+00
3.970440000000000055e+03 3.512119999999999891e+03 0.000000000000000000e+00
3.970519999999999982e+03 3.512119999999999891e+03 0.000000000000000000e+00
3.970599999999999909e+03 3.512119999999999891e+03 0.000000000000000000e+00
3.970679999999999836e+03 3.512119999999999891e+03 0.000000000000000000e+00
3.970759999999999764e+03 3.512119999999999891e+03 0.000000000000000000e+00
3.970840000000000146e+03 3.512119999999999891e+03 0.000000000000000000e+00
3.970920000000000073e+03 3.512119999999999891e+03 0.000000000000000000e+00
3.971000000000000000e+03 3.512119999999999891e+03 0.000000000000000000e+00
3.971079999999999927e+03 3.512119999999999891e+03 0.000000000000000000e+00
3.971159999999999854e+03 3.512119999999999891e+03 0.000000000000000000e+00
3.971239999999999782e+03 3.512119999999999891e+03 0.000000000000000000e+00
3.971320000000000164e+03 3.512119999999999891e+03 0.000000000000000000e+00
3.971400000000000091e+03 3.512119999999999891e+03 0.000000000000000000e+00
3.971480000000000018e+03 3.512119999999999891e+03 0.000000000000000000e+00
3.971559999999999945e+03 3.512119999999999891e+03 0.000000000000000000e+00
3.971639999999999873e+03 3.512119999999999891e+03 0.000000000000000000e+00
3.971719999999999800e+03 3.512119999999999891e+03 0.000000000000000000e+00
3.971800000000000182e+03 3.512119999999999891e+03 0.000000000000000000e+00
3.971880000000000109e+03 3.512119999999999891e+03 0.000000000000000000e+00
3.971960000000000036e+03 3.512119999999999891e+03 0.000000000000000000e+00
3.972039999999999964e+03 3.512119999999999891e+03 0.000000000000000000e+00
3.972119999999999891e+03 3.512119999999999891e+03 0.000000000000000000e+00
3.972199999999999818e+03 3.512119999999999891e+03 0.000000000000000000e+00
3.972279999999999745e+03 3.512119999999999891e+03 0.000000000000000000e+00
3.972360000000000127e+03 3.512119999999999891e+03 0.000000000000000000e+00
3.972440000000000055e+03 3.512119999999999891e+03 0.000000000000000000e+00
3.972519999999999982e+03 3.512119999999999891e+03 0.000000000000000000e+00
3.972599999999999909e+03 3.512119999999999891e+03 0.000000000000000000e+00
3.972679999999999836e+03 3.512119999999999891e+03 0.000000000000000000e+00
3.972759999999999764e+03 3.512119999999999891e+03 0.000000000000000000e+00
3.972840000000000146e+03 3.512119999999999891e+03 0.000000000000000000e+00
3.972920000000000073e+03 3.512119999999999891e+03 0.000000000000000000e+00
3.973000000000000000e+03 3.512119999999999891e+03 0.000000000000000000e+00
3.973079999999999927e+03 3.512119999999999891e+03 0.000000000000000000e+00
3.973159999999999854e+03 3.512119999999999891e+03 0.000000000000000000e+00
3.973239999999999782e+03 3.512119999999999891e+03 0.000000000000000000e+00
3.973320000000000164e+03 3.512119999999999891e+03 0.000000000000000000e+00
3.973400000000000091e+03 3.512119999999999891e+03 0.000000000000000000e+00
3.973480000000000018e+03 3.512119999999999891e+03 0.000000000000000000e+00
3.973559999999999945e+03 3.512119999999999891e+03 0.000000000000000000e+00
3.973639999999999873e+03 3.512119999999999891e+03 0.000000000000000000e+00
3.973719999999999800e+03 3.512119999999999891e+03 0.000000000000000000e+00
3.973800000000000182e+03 3.512119999999999891e+03 0.000000000000000000e+00
3.973880000000000109e+03 3.512119999999999891e+03 0.000000000000000000e+00
3.973960000000000036e+03 3.512119999999999891e+03 0.000000000000000000e+00
3.974039999999999964e+03 3.512119999999999891e+03 0.000000000000000000e+00
3.974119999999999891e+03 3.512119999999999891e+03 0.000000000000000000e+00
3.974199999999999818e+03 3.512119999999999891e+03 0.000000000000000000e+00
3.974279999999999745e+03 3.512119999999999891e+03 0.000000000000000000e+00
3.974360000000000127e+03 3.512119999999999891e+03 0.000000000000000000e+00
3.974440000000000055e+03 3.512119999999999891e+03 0.000000000000000000e+00
3.974519999999999982e+03 3.512119999999999891e+03 0.000000000000000000e+00
3.974599999999999909e+03 3.512119999999999891e+03 0.000000000000000000e+00
3.974679999999999836e+03 3.512119999999999891e+03 0.000000000000000000e+00
3.974759999999999764e+03 3.512119999999999891e+03 0.000000000000000000e+00
3.974840000000000146e+03 3.512119999999999891e+03 0.000000000000000000e+00
3.974920000000000073e+03 3.512119999999999891e+03 0.000000000000000000e+00
3.975000000000000000e+03 3.512119999999999891e+03 0.000000000000000000e+00
3.975079999999999927e+03 3.512119999999999891e+03 0.000000000000000000e+00
3.975159999999999854e+03 3.512119999999999891e+03 0.000000000000000000e+00
3.975239999999999782e+03 3.512119999999999891e+03 0.000000000000000000e+00
3.975320000000000164e+03 3.512119999999999891e+03 0.000000000000000000e+00
3.975400000000000091e+03 3.512119999999999891e+03 0.000000000000000000e+00
3.975480000000000018e+03 3.512119999999999891e+03 0.000000000000000000e+00
3.975559999999999945e+03 3.512119999999999891e+03 0.000000000000000000e+00
3.975639999999999873e+03 3.512119999999999891e+03 0.000000000000000000e+00
3.975719999999999800e+03 3.512119999999999891e+03 0.000000000000000000e+00
3.975800000000000182e+03 3.512119999999999891e+03 0.000000000000000000e+00
3.975880000000000109e+03 3.512119999999999891e+03 0.000000000000000000e+00
3.975960000000000036e+03 3.512119999999999891e+03 0.000000000000000000e+00
3.976039999999999964e+03 3.512119999999999891e+03 0.000000000000000000e+00
3.976119999999999891e+03 3.512119999999999891e+03 0.000000000000000000e+00
3.976199999999999818e+03 3.512119999999999891e+03 0.000000000000000000e+00
3.976279999999999745e+03 3.512119999999999891e+03 0.000000000000000000e+00
3.976360000000000127e+03 3.512119999999999891e+03 0.000000000000000000e+00
3.976440000000000055e+03 3.512119999999999891e+03 0.000000000000000000e+00
3.976519999999999982e+03 3.512119999999999891e+03 0.000000000000000000e+00
3.976599999999999909e+03 3.512119999999999891e+03 0.000000000000000000e+00
3.976679999999999836e+03 3.512119999999999891e+03 0.000000000000000000e+00
3.976759999999999764e+03 3.512119999999999891e+03 0.000000000000000000e+00
3.976840000000000146e+03 3.512119999999999891e+03 0.000000000000000000e+00
3.976920000000000073e+03 3.512119999999999891e+03 0.000000000000000000e+00
3.977000000000000000e+03 3.512119999999999891e+03 0.000000000000000000e+00
3.977079999999999927e+03 3.512119999999999891e+03 0.000000000000000000e+00
3.977159999999999854e+03 3.512119999999999891e+03 0.000000000000000000e+00
3.977239999999999782e+03 3.512119999999999891e+03 0.000000000000000000e+00
3.977320000000000164e+03 3.512119999999999891e+03 0.000000000000000000e+00
3.977400000000000091e+03 3.512119999999999891e+03 0.000000000000000000e+00
3.977480000000000018e+03 3.512119999999999891e+03 0.000000000000000000e+00
3.977559999999999945e+03 3.512119999999999891e+03 0.000000000000000000e+00
3.977639999999999873e+03 3.512119999999999891e+03 0.000000000000000000e+00
3.977719999999999800e+03 3.512119999999999891e+03 0.000000000000000000e+00
3.977800000000000182e+03 3.512119999999999891e+03 0.000000000000000000e+00
3.977880000000000109e+03 3.512119999999999891e+03 0.000000000000000000e+00
3.977960000000000036e+03 3.512119999999999891e+03 0.000000000000000000e+00
3.978039999999999964e+03 3.512119999999999891e+03 0.000000000000000000e+00
3.978119999999999891e+03 3.512119999999999891e+03 0.000000000000000000e+00
3.978199999999999818e+03 3.512119999999999891e+03 0.000000000000000000e+00
3.978279999999999745e+03 3.512119999999999891e+03 0.000000000000000000e+00
3.978360000000000127e+03 3.512119999999999891e+03 0.000000000000000000e+00
3.978440000000000055e+03 3.512119999999999891e+03 0.000000000000000000e+00
3.978519999999999982e+03 3.512119999999999891e+03 0.000000000000000000e+00
3.978599999999999909e+03 3.512119999999999891e+03 0.000000000000000000e+00
3.978679999999999836e+03 3.512119999999999891e+03 0.000000000000000000e+00
3.978759999999999764e+03 3.512119999999999891e+03 0.000000000000000000e+00
3.978840000000000146e+03 3.512119999999999891e+03 0.000000000000000000e+00
3.978920000000000073e+03 3.512119999999999891e+03 0.000000000000000000e+00
3.979000000000000000e+03 3.512119999999999891e+03 0.000000000000000000e+00
3.979079999999999927e+03 3.512119999999999891e+03 0.000000000000000000e+00
3.979159999999999854e+03 3.512119999999999891e+03 0.000000000000000000e+00
3.979239999999999782e+03 3.512119999999999891e+03 0.000000000000000000e+00
3.979320000000000164e+03 3.512119999999999891e+03 0.000000000000000000e+00
3.979400000000000091e+03 3.512119999999999891e+03 0.000000000000000000e+00
3.979480000000000018e+03 3.512119999999999891e+03 0.000000000000000000e+00
3.979559999999999945e+03 3.512119999999999891e+03 0.000000000000000000e+00
3.979639999999999873e+03 3.512119999999999891e+03 0.000000000000000000e+00
3.979719999999999800e+03 3.512119999999999891e+03 0.000000000000000000e+00
3.979800000000000182e+03 3.512119999999999891e+03 0.000000000000000000e+00
3.979880000000000109e+03 3.512119999999999891e+03 0.000000000000000000e+00
3.979960000000000036e+03 3.512119999999999891e+03 0.000000000000000000e+00
3.980039999999999964e+03 3.512119999999999891e+03 0.000000000000000000e+00
3.980119999999999891e+03 3.512119999999999891e+03 0.000000000000000000e+00
3.980199999999999818e+03 3.512119999999999891e+03 0.000000000000000000e+00
3.980279999999999745e+03 3.512119999999999891e+03 0.000000000000000000e+00
3.980360000000000127e+03 3.512119999999999891e+03 0.000000000000000000e+00
3.980440000000000055e+03 3.512119999999999891e+03 0.000000000000000000e+00
3.980519999999999982e+03 3.512119999999999891e+03 0.000000000000000000e+00
3.980599999999999909e+03 3.512119999999999891e+03 0.000000000000000000e+00
3.980679999999999836e+03 3.512119999999999891e+03 0.000000000000000000e+00
3.980759999999999764e+03 3.512119999999999891e+03 0.000000000000000000e+00
3.980840000000000146e+03 3.512119999999999891e+03 0.000000000000000000e+00
3.980920000000000073e+03 3.512119999999999891e+03 0.000000000000000000e+00
3.981000000000000000e+03 3.512119999999999891e+03 0.000000000000000000e+00
3.981079999999999927e+03 3.512119999999999891e+03 0.000000000000000000e+00
3.981159999999999854e+03 3.512119999999999891e+03 0.000000000000000000e+00
3.981239999999999782e+03 3.512119999999999891e+03 0.000000000000000000e+00
3.981320000000000164e+03 3.512119999999999891e+03 0.000000000000000000e+00
3.981400000000000091e+03 3.512119999999999891e+03 0.000000000000000000e+00
3.981480000000000018e+03 3.512119999999999891e+03 0.000000000000000000e+00
3.981559999999999945e+03 3.512119999999999891e+03 0.000000000000000000e+00
3.981639999999999873e+03 3.512119999999999891e+03 0.000000000000000000e+00
3.981719999999999800e+03 3.512119999999999891e+03 0.000000000000000000e+00
3.981800000000000182e+03 3.512119999999999891e+03 0.000000000000000000e+00
3.981880000000000109e+03 3.512119999999999891e+03 0.000000000000000000e+00
3.961880000000000109e+03 3.512180000000000291e+03 5.996508824766294706e-05
3.961960000000000036e+03 3.512180000000000291e+03 5.981342729579194130e-05
3.962039999999999964e+03 3.512180000000000291e+03 5.976956023355127820e-05
3.962119999999999891e+03 3.512180000000000291e+03 5.980232568641644228e-05
3.962199999999999818e+03 3.512180000000000291e+03 5.988485380294490061e-05
3.962279999999999745e+03 3.512180000000000291e+03 6.001178701400795108e-05
3.962360000000000127e+03 3.512180000000000291e+03 0.000000000000000000e+00
3.962440000000000055e+03 3.512180000000000291e+03 0.000000000000000000e+00
3.962519999999999982e+03 3.512180000000000291e+03 0.000000000000000000e+00
3.962599999999999909e+03 3.512180000000000291e+03 0.000000000000000000e+00
3.962679999999999836e+03 3.512180000000000291e+03 0.000000000000000000e+00
3.962759999999999764e+03 3.512180000000000291e+03 0.000000000000000000e+00
3.962840000000000146e+03 3.512180000000000291e+03 0.000000000000000000e+00
3.962920000000000073e+03 3.512180000000000291e+03 0.000000000000000000e+00
3.963000000000000000e+03 3.512180000000000291e+03 0.000000000000000000e+00
3.963079999999999927e+03 3.512180000000000291e+03 0.000000000000000000e+00
3.963159999999999854e+03 3.512180000000000291e+03 0.000000000000000000e+00
3.963239999999999782e+03 3.512180000000000291e+03 0.000000000000000000e+00
3.963320000000000164e+03 3.512180000000000291e+03 0.000000000000000000e+00
3.963400000000000091e+03 3.512180000000000291e+03 0.000000000000000000e+00
3.963480000000000018e+03 3.512180000000000291e+03 0.000000000000000000e+00
3.963559999999999945e+03 3.512180000000000291e+03 0.000000000000000000e+00
3.963639999999999873e+03 3.512180000000000291e+03 0.000000000000000000e+00
3.963719999999999800e+03 3.512180000000000291e+03 0.000000000000000000e+00
3.963800000000000182e+03 3.512180000000000291e+03 0.000000000000000000e+00
3.963880000000000109e+03 3.512180000000000291e+03 0.000000000000000000e+00
3.963960000000000036e+03 3.512180000000000291e+03 0.000000000000000000e+00
3.964039999999999964e+03 3.512180000000000291e+03 0.000000000000000000e+00
3.964119999999999891e+03 3.512180000000000291e+03 0.000000000000000000e+00
3.964199999999999818e+03 3.512180000000000291e+03 0.000000000000000000e+00
3.964279999999999745e+03 3.512180000000000291e+03 0.000000000000000000e+00
3.964360000000000127e+03 3.512180000000000291e+03 0.000000000000000000e+00
3.964440000000000055e+03 3.512180000000000291e+03 0.000000000000000000e+00
3.964519999999999982e+03 3.512180000000000291e+03 0.000000000000000000e+00
3.964599999999999909e+03 3.512180000000000291e+03 0.000000000000000000e+00
3.964679999999999836e+03 3.512180000000000291e+03 0.000000000000000000e+00
3.964759999999999764e+03 3.512180000000000291e+03 0.000000000000000000e+00
3.964840000000000146e+03 3.512180000000000291e+03 0.000000000000000000e+00
3.964920000000000073e+03 3.512180000000000291e+03 0.000000000000000000e+00
3.965000000000000000e+03 3.512180000000000291e+03 0.000000000000000000e+00
3.965079999999999927e+03 3.512180000000000291e+03 0.000000000000000000e+00
3.965159999999999854e+03 3.512180000000000291e+03 0.000000000000000000e+00
3.965239999999999782e+03 3.512180000000000291e+03 0.000000000000000000e+00
3.965320000000000164e+03 3.512180000000000291e+03 0.000000000000000000e+00
3.965400000000000091e+03 3.512180000000000291e+03 0.000000000000000000e+00
3.965480000000000018e+03 3.512180000000000291e+03 0.000000000000000000e+00
3.965559999999999945e+03 3.512180000000000291e+03 0.000000000000000000e+00
3.965639999999999873e+03 3.512180000000000291e+03 0.000000000000000000e+00
3.965719999999999800e+03 3.512180000000000291e+03 0.000000000000000000e+00
3.965800000000000182e+03 3.512180000000000291e+03 0.000000000000000000e+00
3.965880000000000109e+03 3.512180000000000291e+03 0.000000000000000000e+00
3.965960000000000036e+03 3.512180000000000291e+03 0.000000000000000000e+00
3.966039999999999964e+03 3.512180000000000291e+03 0.000000000000000000e+00
3.966119999999999891e+03 3.512180000000000291e+03 0.000000000000000000e+00
3.966199999999999818e+03 3.512180000000000291e+03 0.000000000000000000e+00
3.966279999999999745e+03 3.512180000000000291e+03 0.000000000000000000e+00
3.966360000000000127e+03 3.512180000000000291e+03 0.000000000000000000e+00
3.966440000000000055e+03 3.512180000000000291e+03 0.000000000000000000e+00
3.966519999999999982e+03 3.512180000000000291e+03 0.000000000000000000e+00
3.966599999999999909e+03 3.512180000000000291e+03 0.000000000000000000e+00
3.966679999999999836e+03 3.512180000000000291e+03 0.000000000000000000e+00
3.966759999999999764e+03 3.512180000000000291e+03 0.000000000000000000e+00
3.966840000000000146e+03 3.512180000000000291e+03 0.000000000000000000e+00
3.966920000000000073e+03 3.512180000000000291e+03 0.000000000000000000e+00
3.967000000000000000e+03 3.512180000000000291e+03 0.000000000000000000e+00
3.967079999999999927e+03 3.512180000000000291e+03 0.000000000000000000e+00
3.967159999999999854e+03 3.512180000000000291e+03 0.000000000000000000e+00
3.967239999999999782e+03 3.512180000000000291e+03 0.000000000000000000e+00
3.967320000000000164e+03 3.512180000000000291e+03 0.000000000000000000e+00
3.967400000000000091e+03 3.512180000000000291e+03 0.000000000000000000e+00
3.967480000000000018e+03 3.512180000000000291e+03 0.000000000000000000e+00
3.967559999999999945e+03 3.512180000000000291e+03 0.000000000000000000e+00
3.967639999999999873e+03 3.512180000000000291e+03 0.000000000000000000e+00
3.967719999999999800e+03 3.512180000000000291e+03 0.000000000000000000e+00
3.967800000000000182e+03 3.512180000000000291e+03 0.000000000000000000e+00
3.967880000000000109e+03 3.512180000000000291e+03 0.000000000000000000e+00
3.967960000000000036e+03 3.512180000000000291e+03 0.000000000000000000e+00
3.968039999999999964e+03 3.512180000000000291e+03 0.000000000000000000e+00
3.968119999999999891e+03 3.512180000000000291e+03 0.000000000000000000e+00
3.968199999999999818e+03 3.512180000000000291e+03 0.000000000000000000e+00
3.968279999999999745e+03 3.512180000000000291e+03 0.000000000000000000e+00
3.968360000000000127e+03 3.512180000000000291e+03 0.000000000000000000e+00
3.968440000000000055e+03 3.512180000000000291e+03 0.000000000000000000e+00
3.968519999999999982e+03 3.512180000000000291e+03 0.000000000000000000e+00
3.968599999999999909e+03 3.512180000000000291e+03 0.000000000000000000e+00
3.968679999999999836e+03 3.512180000000000291e+03 0.000000000000000000e+00
3.968759999999999764e+03 3.512180000000000291e+03 0.000000000000000000e+00
3.968840000000000146e+03 3.512180000000000291e+03 0.000000000000000000e+00
3.968920000000000073e+03 3.512180000000000291e+03 0.000000000000000000e+00
3.969000000000000000e+03 3.512180000000000291e+03 0.000000000000000000e+00
3.969079999999999927e+03 3.512180000000000291e+03 0.000000000000000000e+00
3.969159999999999854e+03 3.512180000000000291e+03 0.000000000000000000e+00
3.969239999999999782e+03 3.512180000000000291e+03 0.000000000000000000e+00
3.969320000000000164e+03 3.512180000000000291e+03 0.000000000000000000e+00
3.969400000000000091e+03 3.512180000000000291e+03 0.000000000000000000e+00
3.969480000000000018e+03 3.512180000000000291e+03 0.000000000000000000e+00
3.969559999999999945e+03 3.512180000000000291e+03 0.000000000000000000e+00
3.969639999999999873e+03 3.512180000000000291e+03 0.000000000000000000e+00
3.969719999999999800e+03 3.512180000000000291e+03 0.000000000000000000e+00
3.969800000000000182e+03 3.512180000000000291e+03 0.000000000000000000e+00
3.969880000000000109e+03 3.512180000000000291e+03 0.000000000000000000e+00
3.969960000000000036e+03 3.512180000000000291e+03 0.000000000000000000e+00
3.970039999999999964e+03 3.512180000000000291e+03 0.000000000000000000e+00
3.970119999999999891e+03 3.512180000000000291e+03 0.000000000000000000e+00
3.970199999999999818e+03 3.512180000000000291e+03 0.000000000000000000e+00
3.970279999999999745e+03 3.512180000000000291e+03 0.000000000000000000e+00
3.970360000000000127e+03 3.512180000000000291e+03 0.000000000000000000e+00
3.970440000000000055e+03 3.512180000000000291e+03 0.000000000000000000e+00
3.970519999999999982e+03 3.512180000000000291e+03 0.000000000000000000e+00
3.970599999999999909e+03 3.512180000000000291e+03 0.000000000000000000e+00
3.970679999999999836e+03 3.512180000000000291e+03 0.000000000000000000e+00
3.970759999999999764e+03 3.512180000000000291e+03 0.000000000000000000e+00
3.970840000000000146e+03 3.512180000000000291e+03 0.000000000000000000e+00
3.970920000000000073e+03 3.512180000000000291e+03 0.000000000000000000e+00
3.971000000000000000e+03 3.512180000000000291e+03 0.000000000000000000e+00
3.971079999999999927e+03 3.512180000000000291e+03 0.000000000000000000e+00
3.971159999999999854e+03 3.512180000000000291e+03 0.000000000000000000e+00
3.971239999999999782e+03 3.512180000000000291e+03 0.000000000000000000e+00
3.971320000000000164e+03 3.512180000000000291e+03 0.000000000000000000e+00
3.971400000000000091e+03 3.512180000000000291e+03 0.000000000000000000e+00
3.971480000000000018e+03 3.512180000000000291e+03 0.000000000000000000e+00
3.971559999999999945e+03 3.512180000000000291e+03 0.000000000000000000e+00
3.971639999999999873e+03 3.512180000000000291e+03 0.000000000000000000e+00
3.971719999999999800e+03 3.512180000000000291e+03 0.000000000000000000e+00
3.971800000000000182e+03 3.512180000000000291e+03 0.000000000000000000e+00
3.971880000000000109e+03 3.512180000000000291e+03 0.000000000000000000e+00
3.971960000000000036e+03 3.512180000000000291e+03 0.000000000000000000e+00
3.972039999999999964e+03 3.512180000000000291e+03 0.000000000000000000e+00
3.972119999999999891e+03 3.512180000000000291e+03 0.000000000000000000e+00
3.972199999999999818e+03 3.512180000000000291e+03 0.000000000000000000e+00
3.972279999999999745e+03 3.512180000000000291e+03 0.000000000000000000e+00
3.972360000000000127e+03 3.512180000000000291e+03 0.000000000000000000e+00
3.972440000000000055e+03 3.512180000000000291e+03 0.000000000000000000e+00
3.972519999999999982e+03 3.512180000000000291e+03 0.000000000000000000e+00
3.972599999999999909e+03 3.512180000000000291e+03 0.000000000000000000e+00
3.972679999999999836e+03 3.512180000000000291e+03 0.000000000000000000e+00
3.972759999999999764e+03 3.512180000000000291e+03 0.000000000000000000e+00
3.972840000000000146e+03 3.512180000000000291e+03 0.000000000000000000e+00
3.972920000000000073e+03 3.512180000000000291e+03 0.000000000000000000e+00
3.973000000000000000e+03 3.512180000000000291e+03 0.000000000000000000e+00
3.973079999999999927e+03 3.512180000000000291e+03 0.000000000000000000e+00
3.973159999999999854e+03 3.512180000000000291e+03 0.000000000000000000e+00
3.973239999999999782e+03 3.512180000000000291e+03 0.000000000000000000e+00
3.973320000000000164e+03 3.512180000000000291e+03 0.000000000000000000e+00
3.973400000000000091e+03 3.512180000000000291e+03 0.000000000000000000e+00
3.973480000000000018e+03 3.512180000000000291e+03 0.000000000000000000e+00
3.973559999999999945e+03 3.512180000000000291e+03 0.000000000000000000e+00
3.973639999999999873e+03 3.512180000000000291e+03 0.000000000000000000e+00
3.973719999999999800e+03 3.512180000000000291e+03 0.000000000000000000e+00
3.973800000000000182e+03 3.512180000000000291e+03 0.000000000000000000e+00
3.973880000000000109e+03 3.512180000000000291e+03 0.000000000000000000e+00
3.973960000000000036e+03 3.512180000000000291e+03 0.000000000000000000e+00
3.974039999999999964e+03 3.512180000000000291e+03 0.000000000000000000e+00
3.974119999999999891e+03 3.512180000000000291e+03 0.000000000000000000e+00
3.974199999999999818e+03 3.512180000000000291e+03 0.000000000000000000e+00
3.974279999999999745e+03 3.512180000000000291e+03 0.000000000000000000e+00
3.974360000000000127e+03 3.512180000000000291e+03 0.000000000000000000e+00
3.974440000000000055e+03 3.512180000000000291e+03 0.000000000000000000e+00
3.974519999999999982e+03 3.512180000000000291e+03 0.000000000000000000e+00
3.974599999999999909e+03 3.512180000000000291e+03 0.000000000000000000e+00
3.974679999999999836e+03 3.512180000000000291e+03 0.000000000000000000e+00
3.974759999999999764e+03 3.512180000000000291e+03 0.000000000000000000e+00
3.974840000000000146e+03 3.512180000000000291e+03 0.000000000000000000e+00
3.974920000000000073e+03 3.512180000000000291e+03 0.000000000000000000e+00
3.975000000000000000e+03 3.512180000000000291e+03 0.000000000000000000e+00
3.975079999999999927e+03 3.512180000000000291e+03 0.000000000000000000e+00
3.975159999999999854e+03 3.512180000000000291e+03 0.000000000000000000e+00
3.975239999999999782e+03 3.512180000000000291e+03 0.000000000000000000e+00
3.975320000000000164e+03 3.512180000000000291e+03 0.000000000000000000e+00
3.975400000000000091e+03 3.512180000000000291e+03 0.000000000000000000e+00
3.975480000000000018e+03 3.512180000000000291e+03 0.000000000000000000e+00
3.975559999999999945e+03 3.512180000000000291e+03 0.000000000000000000e+00
3.975639999999999873e+03 3.512180000000000291e+03 0.000000000000000000e+00
3.975719999999999800e+03 3.512180000000000291e+03 0.000000000000000000e+00
3.975800000000000182e+03 3.512180000000000291e+03 0.000000000000000000e+00
3.975880000000000109e+03 3.512180000000000291e+03 0.000000000000000000e+00
3.975960000000000036e+03 3.512180000000000291e+03 0.000000000000000000e+00
3.976039999999999964e+03 3.512180000000000291e+03 0.000000000000000000e+00
3.976119999999999891e+03 3.512180000000000291e+03 0.000000000000000000e+00
3.976199999999999818e+03 3.512180000000000291e+03 0.000000000000000000e+00
3.976279999999999745e+03 3.512180000000000291e+03 0.000000000000000000e+00
3.976360000000000127e+03 3.512180000000000291e+03 0.000000000000000000e+00
3.976440000000000055e+03 3.512180000000000291e+03 0.000000000000000000e+00
3.976519999999999982e+03 3.512180000000000291e+03 0.000000000000000000e+00
3.976599999999999909e+03 3.512180000000000291e+03 0.000000000000000000e+00
3.976679999999999836e+03 3.512180000000000291e+03 0.000000000000000000e+00
3.976759999999999764e+03 3.512180000000000291e+03 0.000000000000000000e+00
3.976840000000000146e+03 3.512180000000000291e+03 0.000000000000000000e+00
3.976920000000000073e+03 3.512180000000000291e+03 0.000000000000000000e+00
3.977000000000000000e+03 3.512180000000000291e+03 0.000000000000000000e+00
3.977079999999999927e+03 3.512180000000000291e+03 0.000000000000000000e+00
3.977159999999999854e+03 3.512180000000000291e+03 0.000000000000000000e+00
3.977239999999999782e+03 3.512180000000000291e+03 0.000000000000000000e+00
3.977320000000000164e+03 3.512180000000000291e+03 0.000000000000000000e+00
3.977400000000000091e+03 3.512180000000000291e+03 0.000000000000000000e+00
3.977480000000000018e+03 3.512180000000000291e+03 0.000000000000000000e+00
3.977559999999999945e+03 3.512180000000000291e+03 0.000000000000000000e+00
3.977639999999999873e+03 3.512180000000000291e+03 0.000000000000000000e+00
3.977719999999999800e+03 3.512180000000000291e+03 0.000000000000000000e+00
3.977800000000000182e+03 3.512180000000000291e+03 0.000000000000000000e+00
3.977880000000000109e+03 3.512180000000000291e+03 0.000000000000000000e+00
3.977960000000000036e+03 3.512180000000000291e+03 0.000000000000000000e+00
3.978039999999999964e+03 3.512180000000000291e+03 0.000000000000000000e+00
3.978119999999999891e+03 3.512180000000000291e+03 0.000000000000000000e+00
3.978199999999999818e+03 3.512180000000000291e+03 0.000000000000000000e+00
3.978279999999999745e+03 3.512180000000000291e+03 0.000000000000000000e+00
3.978360000000000127e+03 3.512180000000000291e+03 0.000000000000000000e+00
3.978440000000000055e+03 3.512180000000000291e+03 0.000000000000000000e+00
3.978519999999999982e+03 3.512180000000000291e+03 0.000000000000000000e+00
3.978599999999999909e+03 3.512180000000000291e+03 0.000000000000000000e+00
3.978679999999999836e+03 3.512180000000000291e+03 0.000000000000000000e+00
3.978759999999999764e+03 3.512180000000000291e+03 0.000000000000000000e+00
3.978840000000000146e+03 3.512180000000000291e+03 0.000000000000000000e+00
3.978920000000000073e+03 3.512180000000000291e+03 0.000000000000000000e+00
3.979000000000000000e+03 3.512180000000000291e+03 0.000000000000000000e+00
3.979079999999999927e+03 3.512180000000000291e+03 0.000000000000000000e+00
3.979159999999999854e+03 3.512180000000000291e+03 0.000000000000000000e+00
3.979239999999999782e+03 3.512180000000000291e+03 0.000000000000000000e+00
3.979320000000000164e+03 3.512180000000000291e+03 0.000000000000000000e+00
3.979400000000000091e+03 3.512180000000000291e+03 0.000000000000000000e+00
3.979480000000000018e+03 3.512180000000000291e+03 0.000000000000000000e+00
3.979559999999999945e+03 3.512180000000000291e+03 0.000000000000000000e+00
3.979639999999999873e+03 3.512180000000000291e+03 0.000000000000000000e+00
3.979719999999999800e+03 3.512180000000000291e+03 0.000000000000000000e+00
3.979800000000000182e+03 3.512180000000000291e+03 0.000000000000000000e+00
3.979880000000000109e+03 3.512180000000000291e+03 0.000000000000000000e+00
3.979960000000000036e+03 3.512180000000000291e+03 0.000000000000000000e+00
3.980039999999999964e+03 3.512180000000000291e+03 0.000000000000000000e+00
3.980119999999999891e+03 3.512180000000000291e+03 0.000000000000000000e+00
3.980199999999999818e+03 3.512180000000000291e+03 0.000000000000000000e+00
3.980279999999999745e+03 3.512180000000000291e+03 0.000000000000000000e+00
3.980360000000000127e+03 3.512180000000000291e+03 0.000000000000000000e+00
3.980440000000000055e+03 3.512180000000000291e+03 0.000000000000000000e+00
3.980519999999999982e+03 3.512180000000000291e+03 0.000000000000000000e+00
3.980599999999999909e+03 3.512180000000000291e+03 0.000000000000000000e+00
3.980679999999999836e+03 3.512180000000000291e+03 0.000000000000000000e+00
3.980759999999999764e+03 3.512180000000000291e+03 0.000000000000000000e+00
3.980840000000000146e+03 3.512180000000000291e+03 0.000000000000000000e+00
3.980920000000000073e+03 3.512180000000000291e+03 0.000000000000000000e+00
3.981000000000000000e+03 3.512180000000000291e+03 0.000000000000000000e+00
3.981079999999999927e+03 3.512180000000000291e+03 0.000000000000000000e+00
3.981159999999999854e+03 3.512180000000000291e+03 0.000000000000000000e+00
3.981239999999999782e+03 3.512180000000000291e+03 0.000000000000000000e+00
3.981320000000000164e+03 3.512180000000000291e+03 0.000000000000000000e+00
3.981400000000000091e+03 3.512180000000000291e+03 0.000000000000000000e+00
3.981480000000000018e+03 3.512180000000000291e+03 0.000000000000000000e+00
3.981559999999999945e+03 3.512180000000000291e+03 0.000000000000000000e+00
3.981639999999999873e+03 3.512180000000000291e+03 0.000000000000000000e+00
3.981719999999999800e+03 3.512180000000000291e+03 0.000000000000000000e+00
3.981800000000000182e+03 3.512180000000000291e+03 0.000000000000000000e+00
3.981880000000000109e+03 3.512180000000000291e+03 0.000000000000000000e+00
3.961880000000000109e+03 3.512240000000000236e+03 6.092629132867103184e-05
3.961960000000000036e+03 3.512240000000000236e+03 6.067500434993844361e-05
3.962039999999999964e+03 3.512240000000000236e+03 6.056778488372876177e-05
3.962119999999999891e+03 3.512240000000000236e+03 6.055173867126002659e-05
3.962199999999999818e+03 3.512240000000000236e+03 6.060747211137959664e-05
3.962279999999999745e+03 3.512240000000000236e+03 6.071290060776840584e-05
3.962360000000000127e+03 3.512240000000000236e+03 6.085541398141215854e-05
3.962440000000000055e+03 3.512240000000000236e+03 0.000000000000000000e+00
3.962519999999999982e+03 3.512240000000000236e+03 0.000000000000000000e+00
3.962599999999999909e+03 3.512240000000000236e+03 0.000000000000000000e+00
3.962679999999999836e+03 3.512240000000000236e+03 0.000000000000000000e+00
3.962759999999999764e+03 3.512240000000000236e+03 0.000000000000000000e+00
3.962840000000000146e+03 3.512240000000000236e+03 0.000000000000000000e+00
3.962920000000000073e+03 3.512240000000000236e+03 0.000000000000000000e+00
3.963000000000000000e+03 3.512240000000000236e+03 0.000000000000000000e+00
3.963079999999999927e+03 3.512240000000000236e+03 0.000000000000000000e+00
3.963159999999999854e+03 3.512240000000000236e+03 0.000000000000000000e+00
3.963239999999999782e+03 3.512240000000000236e+03 0.000000000000000000e+00
3.963320000000000164e+03 3.512240000000000236e+03 0.000000000000000000e+00
3.963400000000000091e+03 3.512240000000000236e+03 0.000000000000000000e+00
3.963480000000000018e+03 3.512240000000000236e+03 0.000000000000000000e+00
3.963559999999999945e+03 3.512240000000000236e+03 0.000000000000000000e+00
3.963639999999999873e+03 3.512240000000000236e+03 0.000000000000000000e+00
3.963719999999999800e+03 3.512240000000000236e+03 0.000000000000000000e+00
3.963800000000000182e+03 3.512240000000000236e+03 0.000000000000000000e+00
3.963880000000000109e+03 3.512240000000000236e+03 0.000000000000000000e+00
3.963960000000000036e+03 3.512240000000000236e+03 0.000000000000000000e+00
3.964039999999999964e+03 3.512240000000000236e+03 0.000000000000000000e+00
3.964119999999999891e+03 3.512240000000000236e+03 0.000000000000000000e+00
3.964199999999999818e+03 3.512240000000000236e+03 0.000000000000000000e+00
3.964279999999999745e+03 3.512240000000000236e+03 0.000000000000000000e+00
3.964360000000000127e+03 3.512240000000000236e+03 0.000000000000000000e+00
3.964440000000000055e+03 3.512240000000000236e+03 0.000000000000000000e+00
3.964519999999999982e+03 3.512240000000000236e+03 0.000000000000000000e+00
3.964599999999999909e+03 3.512240000000000236e+03 0.000000000000000000e+00
3.964679999999999836e+03 3.512240000000000236e+03 0.000000000000000000e+00
3.964759999999999764e+03 3.512240000000000236e+03 0.000000000000000000e+00
3.964840000000000146e+03 3.512240000000000236e+03 0.000000000000000000e+00
3.964920000000000073e+03 3.512240000000000236e+03 0.000000000000000000e+00
3.965000000000000000e+03 3.512240000000000236e+03 0.000000000000000000e+00
3.965079999999999927e+03 3.512240000000000236e+03 0.000000000000000000e+00
3.965159999999999854e+03 3.512240000000000236e+03 0.000000000000000000e+00
3.965239999999999782e+03 3.512240000000000236e+03 0.000000000000000000e+00
3.965320000000000164e+03 3.512240000000000236e+03 0.000000000000000000e+00
3.965400000000000091e+03 3.512240000000000236e+03 0.000000000000000000e+00
3.965480000000000018e+03 3.512240000000000236e+03 0.000000000000000000e+00
3.965559999999999945e+03 3.512240000000000236e+03 0.000000000000000000e+00
3.965639999999999873e+03 3.512240000000000236e+03 0.000000000000000000e+00
3.965719999999999800e+03 3.512240000000000236e+03 0.000000000000000000e+00
3.965800000000000182e+03 3.512240000000000236e+03 0.000000000000000000e+00
3.965880000000000109e+03 3.512240000000000236e+03 0.000000000000000000e+00
3.965960000000000036e+03 3.512240000000000236e+03 0.000000000000000000e+00
3.966039999999999964e+03 3.512240000000000236e+03 0.000000000000000000e+00
3.966119999999999891e+03 3.512240000000000236e+03 0.000000000000000000e+00
3.966199999999999818e+03 3.512240000000000236e+03 0.000000000000000000e+00
3.966279999999999745e+03 3.512240000000000236e+03 0.000000000000000000e+00
3.966360000000000127e+03 3.512240000000000236e+03 0.000000000000000000e+00
3.966440000000000055e+03 3.512240000000000236e+03 0.000000000000000000e+00
3.966519999999999982e+03 3.512240000000000236e+03 0.000000000000000000e+00
3.966599999999999909e+03 3.512240000000000236e+03 0.000000000000000000e+00
3.966679999999999836e+03 3.512240000000000236e+03 0.000000000000000000e+00
3.966759999999999764e+03 3.512240000000000236e+03 0.000000000000000000e+00
3.966840000000000146e+03 3.512240000000000236e+03 0.000000000000000000e+00
3.966920000000000073e+03 3.512240000000000236e+03 0.000000000000000000e+00
3.967000000000000000e+03 3.512240000000000236e+03 0.000000000000000000e+00
3.967079999999999927e+03 3.512240000000000236e+03 0.000000000000000000e+00
3.967159999999999854e+03 3.512240000000000236e+03 0.000000000000000000e+00
3.967239999999999782e+03 3.512240000000000236e+03 0.000000000000000000e+00
3.967320000000000164e+03 3.512240000000000236e+03 0.000000000000000000e+00
3.967400000000000091e+03 3.512240000000000236e+03 0.000000000000000000e+00
3.967480000000000018e+03 3.512240000000000236e+03 0.000000000000000000e+00
3.967559999999999945e+03 3.512240000000000236e+03 0.000000000000000000e+00
3.967639999999999873e+03 3.512240000000000236e+03 0.000000000000000000e+00
3.967719999999999800e+03 3.512240000000000236e+03 0.000000000000000000e+00
3.967800000000000182e+03 3.512240000000000236e+03 0.000000000000000000e+00
3.967880000000000109e+03 3.512240000000000236e+03 0.000000000000000000e+00
3.967960000000000036e+03 3.512240000000000236e+03 0.000000000000000000e+00
3.968039999999999964e+03 3.512240000000000236e+03 0.000000000000000000e+00
3.968119999999999891e+03 3.512240000000000236e+03 0.000000000000000000e+00
3.968199999999999818e+03 3.512240000000000236e+03 0.000000000000000000e+00
3.968279999999999745e+03 3.512240000000000236e+03 0.000000000000000000e+00
3.968360000000000127e+03 3.512240000000000236e+03 0.000000000000000000e+00
3.968440000000000055e+03 3.512240000000000236e+03 0.000000000000000000e+00
3.968519999999999982e+03 3.512240000000000236e+03 0.000000000000000000e+00
3.968599999999999909e+03 3.512240000000000236e+03 0.000000000000000000e+00
3.968679999999999836e+03 3.512240000000000236e+03 0.000000000000000000e+00
3.968759999999999764e+03 3.512240000000000236e+03 0.000000000000000000e+00
3.968840000000000146e+03 3.512240000000000236e+03 0.000000000000000000e+00
3.968920000000000073e+03 3.512240000000000236e+03 0.000000000000000000e+00
3.969000000000000000e+03 3.512240000000000236e+03 0.000000000000000000e+00
3.969079999999999927e+03 3.512240000000000236e+03 0.000000000000000000e+00
3.969159999999999854e+03 3.512240000000000236e+03 0.000000000000000000e+00
3.969239999999999782e+03 3.512240000000000236e+03 0.000000000000000000e+00
3.969320000000000164e+03 3.512240000000000236e+03 0.000000000000000000e+00
3.969400000000000091e+03 3.512240000000000236e+03 0.000000000000000000e+00
3.969480000000000018e+03 3.512240000000000236e+03 0.000000000000000000e+00
3.969559999999999945e+03 3.512240000000000236e+03 0.000000000000000000e+00
3.969639999999999873e+03 3.512240000000000236e+03 0.000000000000000000e+00
3.969719999999999800e+03 3.512240000000000236e+03 0.000000000000000000e+00
3.969800000000000182e+03 3.512240000000000236e+03 0.000000000000000000e+00
3.969880000000000109e+03 3.512240000000000236e+03 0.000000000000000000e+00
3.969960000000000036e+03 3.512240000000000236e+03 0.000000000000000000e+00
3.970039999999999964e+03 3.512240000000000236e+03 0.000000000000000000e+00
3.970119999999999891e+03 3.512240000000000236e+03 0.000000000000000000e+00
3.970199999999999818e+03 3.512240000000000236e+03 0.000000000000000000e+00
3.970279999999999745e+03 3.512240000000000236e+03 0.000000000000000000e+00
3.970360000000000127e+03 3.512240000000000236e+03 0.000000000000000000e+00
3.970440000000000055e+03 3.512240000000000236e+03 0.000000000000000000e+00
3.970519999999999982e+03 3.512240000000000236e+03 0.000000000000000000e+00
3.970599999999999909e+03 3.512240000000000236e+03 0.000000000000000000e+00
3.970679999999999836e+03 3.512240000000000236e+03 0.000000000000000000e+00
3.970759999999999764e+03 3.512240000000000236e+03 0.000000000000000000e+00
3.970840000000000146e+03 3.512240000000000236e+03 0.000000000000000000e+00
3.970920000000000073e+03 3.512240000000000236e+03 0.000000000000000000e+00
3.971000000000000000e+03 3.512240000000000236e+03 0.000000000000000000e+00
3.971079999999999927e+03 3.512240000000000236e+03 0.000000000000000000e+00
3.971159999999999854e+03 3.512240000000000236e+03 0.000000000000000000e+00
3.971239999999999782e+03 3.512240000000000236e+03 0.000000000000000000e+00
3.971320000000000164e+03 3.512240000000000236e+03 0.000000000000000000e+00
3.971400000000000091e+03 3.512240000000000236e+03 0.000000000000000000e+00
3.971480000000000018e+03 3.512240000000000236e+03 0.000000000000000000e+00
3.971559999999999945e+03 3.512240000000000236e+03 0.000000000000000000e+00
3.971639999999999873e+03 3.512240000000000236e+03 0.000000000000000000e+00
3.971719999999999800e+03 3.512240000000000236e+03 0.000000000000000000e+00
3.971800000000000182e+03 3.512240000000000236e+03 0.000000000000000000e+00
3.971880000000000109e+03 3.512240000000000236e+03 0.000000000000000000e+00
3.971960000000000036e+03 3.512240000000000236e+03 0.000000000000000000e+00
3.972039999999999964e+03 3.512240000000000236e+03 0.000000000000000000e+00
3.972119999999999891e+03 3.512240000000000236e+03 0.000000000000000000e+00
3.972199999999999818e+03 3.512240000000000236e+03 0.000000000000000000e+00
3.972279999999999745e+03 3.512240000000000236e+03 0.000000000000000000e+00
3.972360000000000127e+03 3.512240000000000236e+03 0.000000000000000000e+00
3.972440000000000055e+03 3.512240000000000236e+03 0.000000000000000000e+00
3.972519999999999982e+03 3.512240000000000236e+03 0.000000000000000000e+00
3.972599999999999909e+03 3.512240000000000236e+03 0.000000000000000000e+00
3.972679999999999836e+03 3.512240000000000236e+03 0.000000000000000000e+00
3.972759999999999764e+03 3.512240000000000236e+03 0.000000000000000000e+00
3.972840000000000146e+03 3.512240000000000236e+03 0.000000000000000000e+00
3.972920000000000073e+03 3.512240000000000236e+03 0.000000000000000000e+00
3.973000000000000000e+03 3.512240000000000236e+03 0.000000000000000000e+00
3.973079999999999927e+03 3.512240000000000236e+03 0.000000000000000000e+00
3.973159999999999854e+03 3.512240000000000236e+03 0.000000000000000000e+00
3.973239999999999782e+03 3.512240000000000236e+03 0.000000000000000000e+00
3.973320000000000164e+03 3.512240000000000236e+03 0.000000000000000000e+00
3.973400000000000091e+03 3.512240000000000236e+03 0.000000000000000000e+00
3.973480000000000018e+03 3.512240000000000236e+03 0.000000000000000000e+00
3.973559999999999945e+03 3.512240000000000236e+03 0.000000000000000000e+00
3.973639999999999873e+03 3.512240000000000236e+03 0.000000000000000000e+00
3.973719999999999800e+03 3.512240000000000236e+03 0.000000000000000000e+00
3.973800000000000182e+03 3.512240000000000236e+03 0.000000000000000000e+00
3.973880000000000109e+03 3.512240000000000236e+03 0.000000000000000000e+00
3.973960000000000036e+03 3.512240000000000236e+03 0.000000000000000000e+00
3.974039999999999964e+03 3.512240000000000236e+03 0.000000000000000000e+00
3.974119999999999891e+03 3.512240000000000236e+03 0.000000000000000000e+00
3.974199999999999818e+03 3.512240000000000236e+03 0.000000000000000000e+00
3.974279999999999745e+03 3.512240000000000236e+03 0.000000000000000000e+00
3.974360000000000127e+03 3.512240000000000236e+03 0.000000000000000000e+00
3.974440000000000055e+03 3.512240000000000236e+03 0.000000000000000000e+00
3.974519999999999982e+03 3.512240000000000236e+03 0.000000000000000000e+00
3.974599999999999909e+03 3.512240000000000236e+03 0.000000000000000000e+00
3.974679999999999836e+03 3.512240000000000236e+03 0.000000000000000000e+00
3.974759999999999764e+03 3.512240000000000236e+03 0.000000000000000000e+00
3.974840000000000146e+03 3.512240000000000236e+03 0.000000000000000000e+00
3.974920000000000073e+03 3.512240000000000236e+03 0.000000000000000000e+00
3.975000000000000000e+03 3.512240000000000236e+03 0.000000000000000000e+00
3.975079999999999927e+03 3.512240000000000236e+03 0.000000000000000000e+00
3.975159999999999854e+03 3.512240000000000236e+03 0.000000000000000000e+00
3.975239999999999782e+03 3.512240000000000236e+03 0.000000000000000000e+00
3.975320000000000164e+03 3.512240000000000236e+03 0.000000000000000000e+00
3.975400000000000091e+03 3.512240000000000236e+03 0.000000000000000000e+00
3.975480000000000018e+03 3.512240000000000236e+03 0.000000000000000000e+00
3.975559999999999945e+03 3.512240000000000236e+03 0.000000000000000000e+00
3.975639999999999873e+03 3.512240000000000236e+03 0.000000000000000000e+00
3.975719999999999800e+03 3.512240000000000236e+03 0.000000000000000000e+00
3.975800000000000182e+03 3.512240000000000236e+03 0.000000000000000000e+00
3.975880000000000109e+03 3.512240000000000236e+03 0.000000000000000000e+00
3.975960000000000036e+03 3.512240000000000236e+03 0.000000000000000000e+00
3.976039999999999964e+03 3.512240000000000236e+03 0.000000000000000000e+00
3.976119999999999891e+03 3.512240000000000236e+03 0.000000000000000000e+00
3.976199999999999818e+03 3.512240000000000236e+03 0.000000000000000000e+00
3.976279999999999745e+03 3.512240000000000236e+03 0.000000000000000000e+00
3.976360000000000127e+03 3.512240000000000236e+03 0.000000000000000000e+00
3.976440000000000055e+03 3.512240000000000236e+03 0.000000000000000000e+00
3.976519999999999982e+03 3.512240000000000236e+03 0.000000000000000000e+00
3.976599999999999909e+03 3.512240000000000236e+03 0.000000000000000000e+00
3.976679999999999836e+03 3.512240000000000236e+03 0.000000000000000000e+00
3.976759999999999764e+03 3.512240000000000236e+03 0.000000000000000000e+00
3.976840000000000146e+03 3.512240000000000236e+03 0.000000000000000000e+00
3.976920000000000073e+03 3.512240000000000236e+03 0.000000000000000000e+00
3.977000000000000000e+03 3.512240000000000236e+03 0.000000000000000000e+00
3.977079999999999927e+03 3.512240000000000236e+03 0.000000000000000000e+00
3.977159999999999854e+03 3.512240000000000236e+03 0.000000000000000000e+00
3.977239999999999782e+03 3.512240000000000236e+03 0.000000000000000000e+00
3.977320000000000164e+03 3.512240000000000236e+03 0.000000000000000000e+00
3.977400000000000091e+03 3.512240000000000236e+03 0.000000000000000000e+00
3.977480000000000018e+03 3.512240000000000236e+03 0.000000000000000000e+00
3.977559999999999945e+03 3.512240000000000236e+03 0.000000000000000000e+00
3.977639999999999873e+03 3.512240000000000236e+03 0.000000000000000000e+00
3.977719999999999800e+03 3.512240000000000236e+03 0.000000000000000000e+00
3.977800000000000182e+03 3.512240000000000236e+03 0.000000000000000000e+00
3.977880000000000109e+03 3.512240000000000236e+03 0.000000000000000000e+00
3.977960000000000036e+03 3.512240000000000236e+03 0.000000000000000000e+00
3.978039999999999964e+03 3.512240000000000236e+03 0.000000000000000000e+00
3.978119999999999891e+03 3.512240000000000236e+03 0.000000000000000000e+00
3.978199999999999818e+03 3.512240000000000236e+03 0.000000000000000000e+00
3.978279999999999745e+03 3.512240000000000236e+03 0.000000000000000000e+00
3.978360000000000127e+03 3.512240000000000236e+03 0.000000000000000000e+00
3.978440000000000055e+03 3.512240000000000236e+03 0.000000000000000000e+00
3.978519999999999982e+03 3.512240000000000236e+03 0.000000000000000000e+00
3.978599999999999909e+03 3.512240000000000236e+03 0.000000000000000000e+00
3.978679999999999836e+03 3.512240000000000236e+03 0.000000000000000000e+00
3.978759999999999764e+03 3.512240000000000236e+03 0.000000000000000000e+00
3.978840000000000146e+03 3.512240000000000236e+03 0.000000000000000000e+00
3.978920000000000073e+03 3.512240000000000236e+03 0.000000000000000000e+00
3.979000000000000000e+03 3.512240000000000236e+03 0.000000000000000000e+00
3.979079999999999927e+03 3.512240000000000236e+03 0.000000000000000000e+00
3.979159999999999854e+03 3.512240000000000236e+03 0.000000000000000000e+00
3.979239999999999782e+03 3.512240000000000236e+03 0.000000000000000000e+00
3.979320000000000164e+03 3.512240000000000236e+03 0.000000000000000000e+00
3.979400000000000091e+03 3.512240000000000236e+03 0.000000000000000000e+00
3.979480000000000018e+03 3.512240000000000236e+03 0.000000000000000000e+00
3.979559999999999945e+03 3.512240000000000236e+03 0.000000000000000000e+00
3.979639999999999873e+03 3.512240000000000236e+03 0.000000000000000000e+00
3.979719999999999800e+03 3.512240000000000236e+03 0.000000000000000000e+00
3.979800000000000182e+03 3.512240000000000236e+03 0.000000000000000000e+00
3.979880000000000109e+03 3.512240000000000236e+03 0.000000000000000000e+00
3.979960000000000036e+03 3.512240000000000236e+03 0.000000000000000000e+00
3.980039999999999964e+03 3.512240000000000236e+03 0.000000000000000000e+00
3.980119999999999891e+03 3.512240000000000236e+03 0.000000000000000000e+00
3.980199999999999818e+03 3.512240000000000236e+03 0.000000000000000000e+00
3.980279999999999745e+03 3.512240000000000236e+03 0.000000000000000000e+00
3.980360000000000127e+03 3.512240000000000236e+03 0.000000000000000000e+00
3.980440000000000055e+03 3.512240000000000236e+03 0.000000000000000000e+00
3.980519999999999982e+03 3.512240000000000236e+03 0.000000000000000000e+00
3.980599999999999909e+03 3.512240000000000236e+03 0.000000000000000000e+00
3.980679999999999836e+03 3.512240000000000236e+03 0.000000000000000000e+00
3.980759999999999764e+03 3.512240000000000236e+03 0.000000000000000000e+00
3.980840000000000146e+03 3.512240000000000236e+03 0.000000000000000000e+00
3.980920000000000073e+03 3.512240000000000236e+03 0.000000000000000000e+00
3.981000000000000000e+03 3.512240000000000236e+03 0.000000000000000000e+00
3.981079999999999927e+03 3.512240000000000236e+03 0.000000000000000000e+00
3.981159999999999854e+03 3.512240000000000236e+03 0.000000000000000000e+00
3.981239999999999782e+03 3.512240000000000236e+03 0.000000000000000000e+00
3.981320000000000164e+03 3.512240000000000236e+03 0.000000000000000000e+00
3.981400000000000091e+03 3.512240000000000236e+03 0.000000000000000000e+00
3.981480000000000018e+03 3.512240000000000236e+03 0.000000000000000000e+00
3.981559999999999945e+03 3.512240000000000236e+03 0.000000000000000000e+00
3.981639999999999873e+03 3.512240000000000236e+03 0.000000000000000000e+00
3.981719999999999800e+03 3.512240000000000236e+03 0.000000000000000000e+00
3.981800000000000182e+03 3.512240000000000236e+03 0.000000000000000000e+00
3.981880000000000109e+03 3.512240000000000236e+03 0.000000000000000000e+00
3.961880000000000109e+03 3.512300000000000182e+03 6.197979879718261236e-05
3.961960000000000036e+03 3.512300000000000182e+03 6.162349493657322773e-05
3.962039999999999964e+03 3.512300000000000182e+03 6.142381317272967102e-05
3.962119999999999891e+03 3.512300000000000182e+03 6.134120615123567059e-05
3.962199999999999818e+03 3.512300000000000182e+03 6.135922019188259685e-05
3.962279999999999745e+03 3.512300000000000182e+03 6.143684917298281175e-05
3.962360000000000127e+03 3.512300000000000182e+03 6.156191900119304544e-05
3.962440000000000055e+03 3.512300000000000182e+03 0.000000000000000000e+00
3.962519999999999982e+03 3.512300000000000182e+03 0.000000000000000000e+00
3.962599999999999909e+03 3.512300000000000182e+03 0.000000000000000000e+00
3.962679999999999836e+03 3.512300000000000182e+03 0.000000000000000000e+00
3.962759999999999764e+03 3.512300000000000182e+03 0.000000000000000000e+00
3.962840000000000146e+03 3.512300000000000182e+03 0.000000000000000000e+00
3.962920000000000073e+03 3.512300000000000182e+03 0.000000000000000000e+00
3.963000000000000000e+03 3.512300000000000182e+03 0.000000000000000000e+00
3.963079999999999927e+03 3.512300000000000182e+03 0.000000000000000000e+00
3.963159999999999854e+03 3.512300000000000182e+03 0.000000000000000000e+00
3.963239999999999782e+03 3.512300000000000182e+03 0.000000000000000000e+00
3.963320000000000164e+03 3.512300000000000182e+03 0.000000000000000000e+00
3.963400000000000091e+03 3.512300000000000182e+03 0.000000000000000000e+00
3.963480000000000018e+03 3.512300000000000182e+03 0.000000000000000000e+00
3.963559999999999945e+03 3.512300000000000182e+03 0.000000000000000000e+00
3.963639999999999873e+03 3.512300000000000182e+03 0.000000000000000000e+00
3.963719999999999800e+03 3.512300000000000182e+03 0.000000000000000000e+00
3.963800000000000182e+03 3.512300000000000182e+03 0.000000000000000000e+00
3.963880000000000109e+03 3.512300000000000182e+03 0.000000000000000000e+00
3.963960000000000036e+03 3.512300000000000182e+03 0.000000000000000000e+00
3.964039999999999964e+03 3.512300000000000182e+03 0.000000000000000000e+00
3.964119999999999891e+03 3.512300000000000182e+03 0.000000000000000000e+00
3.964199999999999818e+03 3.512300000000000182e+03 0.000000000000000000e+00
3.964279999999999745e+03 3.512300000000000182e+03 0.000000000000000000e+00
3.964360000000000127e+03 3.512300000000000182e+03 0.000000000000000000e+00
3.964440000000000055e+03 3.512300000000000182e+03 0.000000000000000000e+00
3.964519999999999982e+03 3.512300000000000182e+03 0.000000000000000000e+00
3.964599999999999909e+03 3.512300000000000182e+03 0.000000000000000000e+00
3.964679999999999836e+03 3.512300000000000182e+03 0.000000000000000000e+00
3.964759999999999764e+03 3.512300000000000182e+03 0.000000000000000000e+00
3.964840000000000146e+03 3.512300000000000182e+03 0.000000000000000000e+00
3.964920000000000073e+03 3.512300000000000182e+03 0.000000000000000000e+00
3.965000000000000000e+03 3.512300000000000182e+03 0.000000000000000000e+00
3.965079999999999927e+03 3.512300000000000182e+03 0.000000000000000000e+00
3.965159999999999854e+03 3.512300000000000182e+03 0.000000000000000000e+00
3.965239999999999782e+03 3.512300000000000182e+03 0.000000000000000000e+00
3.965320000000000164e+03 3.512300000000000182e+03 0.000000000000000000e+00
3.965400000000000091e+03 3.512300000000000182e+03 0.000000000000000000e+00
3.965480000000000018e+03 3.512300000000000182e+03 0.000000000000000000e+00
3.965559999999999945e+03 3.512300000000000182e+03 0.000000000000000000e+00
3.965639999999999873e+03 3.512300000000000182e+03 0.000000000000000000e+00
3.965719999999999800e+03 3.512300000000000182e+03 0.000000000000000000e+00
3.965800000000000182e+03 3.512300000000000182e+03 0.000000000000000000e+00
3.965880000000000109e+03 3.512300000000000182e+03 0.000000000000000000e+00
3.965960000000000036e+03 3.512300000000000182e+03 0.000000000000000000e+00
3.966039999999999964e+03 3.512300000000000182e+03 0.000000000000000000e+00
3.966119999999999891e+03 3.512300000000000182e+03 0.000000000000000000e+00
3.966199999999999818e+03 3.512300000000000182e+03 0.000000000000000000e+00
3.966279999999999745e+03 3.512300000000000182e+03 0.000000000000000000e+00
3.966360000000000127e+03 3.512300000000000182e+03 0.000000000000000000e+00
3.966440000000000055e+03 3.512300000000000182e+03 0.000000000000000000e+00
3.966519999999999982e+03 3.512300000000000182e+03 0.000000000000000000e+00
3.966599999999999909e+03 3.512300000000000182e+03 0.000000000000000000e+00
3.966679999999999836e+03 3.512300000000000182e+03 0.000000000000000000e+00
3.966759999999999764e+03 3.512300000000000182e+03 0.000000000000000000e+00
3.966840000000000146e+03 3.512300000000000182e+03 0.000000000000000000e+00
3.966920000000000073e+03 3.512300000000000182e+03 0.000000000000000000e+00
3.967000000000000000e+03 3.512300000000000182e+03 0.000000000000000000e+00
3.967079999999999927e+03 3.512300000000000182e+03 0.000000000000000000e+00
3.967159999999999854e+03 3.512300000000000182e+03 0.000000000000000000e+00
3.967239999999999782e+03 3.512300000000000182e+03 0.000000000000000000e+00
3.967320000000000164e+03 3.512300000000000182e+03 0.000000000000000000e+00
3.967400000000000091e+03 3.512300000000000182e+03 0.000000000000000000e+00
3.967480000000000018e+03 3.512300000000000182e+03 0.000000000000000000e+00
3.967559999999999945e+03 3.512300000000000182e+03 0.000000000000000000e+00
3.967639999999999873e+03 3.512300000000000182e+03 0.000000000000000000e+00
3.967719999999999800e+03 3.512300000000000182e+03 0.000000000000000000e+00
3.967800000000000182e+03 3.512300000000000182e+03 0.000000000000000000e+00
3.967880000000000109e+03 3.512300000000000182e+03 0.000000000000000000e+00
3.967960000000000036e+03 3.512300000000000182e+03 0.000000000000000000e+00
3.968039999999999964e+03 3.512300000000000182e+03 0.000000000000000000e+00
3.968119999999999891e+03 3.512300000000000182e+03 0.000000000000000000e+00
3.968199999999999818e+03 3.512300000000000182e+03 0.000000000000000000e+00
3.968279999999999745e+03 3.512300000000000182e+03 0.000000000000000000e+00
3.968360000000000127e+03 3.512300000000000182e+03 0.000000000000000000e+00
3.968440000000000055e+03 3.512300000000000182e+03 0.000000000000000000e+00
3.968519999999999982e+03 3.512300000000000182e+03 0.000000000000000000e+00
3.968599999999999909e+03 3.512300000000000182e+03 0.000000000000000000e+00
3.968679999999999836e+03 3.512300000000000182e+03 0.000000000000000000e+00
3.968759999999999764e+03 3.512300000000000182e+03 0.000000000000000000e+00
3.968840000000000146e+03 3.512300000000000182e+03 0.000000000000000000e+00
3.968920000000000073e+03 3.512300000000000182e+03 0.000000000000000000e+00
3.969000000000000000e+03 3.512300000000000182e+03 0.000000000000000000e+00
3.969079999999999927e+03 3.512300000000000182e+03 0.000000000000000000e+00
3.969159999999999854e+03 3.512300000000000182e+03 0.000000000000000000e+00
3.969239999999999782e+03 3.512300000000000182e+03 0.000000000000000000e+00
3.969320000000000164e+03 3.512300000000000182e+03 0.000000000000000000e+00
3.969400000000000091e+03 3.512300000000000182e+03 0.000000000000000000e+00
3.969480000000000018e+03 3.512300000000000182e+03 0.000000000000000000e+00
3.969559999999999945e+03 3.512300000000000182e+03 0.000000000000000000e+00
3.969639999999999873e+03 3.512300000000000182e+03 0.000000000000000000e+00
3.969719999999999800e+03 3.512300000000000182e+03 0.000000000000000000e+00
3.969800000000000182e+03 3.512300000000000182e+03 0.000000000000000000e+00
3.969880000000000109e+03 3.512300000000000182e+03 0.000000000000000000e+00
3.969960000000000036e+03 3.512300000000000182e+03 0.000000000000000000e+00
3.970039999999999964e+03 3.512300000000000182e+03 0.000000000000000000e+00
3.970119999999999891e+03 3.512300000000000182e+03 0.000000000000000000e+00
3.970199999999999818e+03 3.512300000000000182e+03 0.000000000000000000e+00
3.970279999999999745e+03 3.512300000000000182e+03 0.000000000000000000e+00
3.970360000000000127e+03 3.512300000000000182e+03 0.000000000000000000e+00
3.970440000000000055e+03 3.512300000000000182e+03 0.000000000000000000e+00
3.970519999999999982e+03 3.512300000000000182e+03 0.000000000000000000e+00
3.970599999999999909e+03 3.512300000000000182e+03 0.000000000000000000e+00
3.970679999999999836e+03 3.512300000000000182e+03 0.000000000000000000e+00
3.970759999999999764e+03 3.512300000000000182e+03 0.000000000000000000e+00
3.970840000000000146e+03 3.512300000000000182e+03 0.000000000000000000e+00
3.970920000000000073e+03 3.512300000000000182e+03 0.000000000000000000e+00
3.971000000000000000e+03 3.512300000000000182e+03 0.000000000000000000e+00
3.971079999999999927e+03 3.512300000000000182e+03 0.000000000000000000e+00
3.971159999999999854e+03 3.512300000000000182e+03 0.000000000000000000e+00
3.971239999999999782e+03 3.512300000000000182e+03 0.000000000000000000e+00
3.971320000000000164e+03 3.512300000000000182e+03 0.000000000000000000e+00
3.971400000000000091e+03 3.512300000000000182e+03 0.000000000000000000e+00
3.971480000000000018e+03 3.512300000000000182e+03 0.000000000000000000e+00
3.971559999999999945e+03 3.512300000000000182e+03 0.000000000000000000e+00
3.971639999999999873e+03 3.512300000000000182e+03 0.000000000000000000e+00
3.971719999999999800e+03 3.512300000000000182e+03 0.000000000000000000e+00
3.971800000000000182e+03 3.512300000000000182e+03 0.000000000000000000e+00
3.971880000000000109e+03 3.512300000000000182e+03 0.000000000000000000e+00
3.971960000000000036e+03 3.512300000000000182e+03 0.000000000000000000e+00
3.972039999999999964e+03 3.512300000000000182e+03 0.000000000000000000e+00
3.972119999999999891e+03 3.512300000000000182e+03 0.000000000000000000e+00
3.972199999999999818e+03 3.512300000000000182e+03 0.000000000000000000e+00
3.972279999999999745e+03 3.512300000000000182e+03 0.000000000000000000e+00
3.972360000000000127e+03 3.512300000000000182e+03 0.000000000000000000e+00
3.972440000000000055e+03 3.512300000000000182e+03 0.000000000000000000e+00
3.972519999999999982e+03 3.512300000000000182e+03 0.000000000000000000e+00
3.972599999999999909e+03 3.512300000000000182e+03 0.000000000000000000e+00
3.972679999999999836e+03 3.512300000000000182e+03 0.000000000000000000e+00
3.972759999999999764e+03 3.512300000000000182e+03 0.000000000000000000e+00
3.972840000000000146e+03 3.512300000000000182e+03 0.000000000000000000e+00
3.972920000000000073e+03 3.512300000000000182e+03 0.000000000000000000e+00
3.973000000000000000e+03 3.512300000000000182e+03 0.000000000000000000e+00
3.973079999999999927e+03 3.512300000000000182e+03 0.000000000000000000e+00
3.973159999999999854e+03 3.512300000000000182e+03 0.000000000000000000e+00
3.973239999999999782e+03 3.512300000000000182e+03 0.000000000000000000e+00
3.973320000000000164e+03 3.512300000000000182e+03 0.000000000000000000e+00
3.973400000000000091e+03 3.512300000000000182e+03 0.000000000000000000e+00
3.973480000000000018e+03 3.512300000000000182e+03 0.000000000000000000e+00
3.973559999999999945e+03 3.512300000000000182e+03 0.000000000000000000e+00
3.973639999999999873e+03 3.512300000000000182e+03 0.000000000000000000e+00
3.973719999999999800e+03 3.512300000000000182e+03 0.000000000000000000e+00
3.973800000000000182e+03 3.512300000000000182e+03 0.000000000000000000e+00
3.973880000000000109e+03 3.512300000000000182e+03 0.000000000000000000e+00
3.973960000000000036e+03 3.512300000000000182e+03 0.000000000000000000e+00
3.974039999999999964e+03 3.512300000000000182e+03 0.000000000000000000e+00
3.974119999999999891e+03 3.512300000000000182e+03 0.000000000000000000e+00
3.974199999999999818e+03 3.512300000000000182e+03 0.000000000000000000e+00
3.974279999999999745e+03 3.512300000000000182e+03 0.000000000000000000e+00
3.974360000000000127e+03 3.512300000000000182e+03 0.000000000000000000e+00
3.974440000000000055e+03 3.512300000000000182e+03 0.000000000000000000e+00
3.974519999999999982e+03 3.512300000000000182e+03 0.000000000000000000e+00
3.974599999999999909e+03 3.512300000000000182e+03 0.000000000000000000e+00
3.974679999999999836e+03 3.512300000000000182e+03 0.000000000000000000e+00
3.974759999999999764e+03 3.512300000000000182e+03 0.000000000000000000e+00
3.974840000000000146e+03 3.512300000000000182e+03 0.000000000000000000e+00
3.974920000000000073e+03 3.512300000000000182e+03 0.000000000000000000e+00
3.975000000000000000e+03 3.512300000000000182e+03 0.000000000000000000e+00
3.975079999999999927e+03 3.512300000000000182e+03 0.000000000000000000e+00
3.975159999999999854e+03 3.512300000000000182e+03 0.000000000000000000e+00
3.975239999999999782e+03 3.512300000000000182e+03 0.000000000000000000e+00
3.975320000000000164e+03 3.512300000000000182e+03 0.000000000000000000e+00
3.975400000000000091e+03 3.512300000000000182e+03 0.000000000000000000e+00
3.975480000000000018e+03 3.512300000000000182e+03 0.000000000000000000e+00
3.975559999999999945e+03 3.512300000000000182e+03 0.000000000000000000e+00
3.975639999999999873e+03 3.512300000000000182e+03 0.000000000000000000e+00
3.975719999999999800e+03 3.512300000000000182e+03 0.000000000000000000e+00
3.975800000000000182e+03 3.512300000000000182e+03 0.000000000000000000e+00
3.975880000000000109e+03 3.512300000000000182e+03 0.000000000000000000e+00
3.975960000000000036e+03 3.512300000000000182e+03 0.000000000000000000e+00
3.976039999999999964e+03 3.512300000000000182e+03 0.000000000000000000e+00
3.976119999999999891e+03 3.512300000000000182e+03 0.000000000000000000e+00
3.976199999999999818e+03 3.512300000000000182e+03 0.000000000000000000e+00
3.976279999999999745e+03 3.512300000000000182e+03 0.000000000000000000e+00
3.976360000000000127e+03 3.512300000000000182e+03 0.000000000000000000e+00
3.976440000000000055e+03 3.512300000000000182e+03 0.000000000000000000e+00
3.976519999999999982e+03 3.512300000000000182e+03 0.000000000000000000e+00
3.976599999999999909e+03 3.512300000000000182e+03 0.000000000000000000e+00
3.976679999999999836e+03 3.512300000000000182e+03 0.000000000000000000e+00
3.976759999999999764e+03 3.512300000000000182e+03 0.000000000000000000e+00
3.976840000000000146e+03 3.512300000000000182e+03 0.000000000000000000e+00
3.976920000000000073e+03 3.512300000000000182e+03 0.000000000000000000e+00
3.977000000000000000e+03 3.512300000000000182e+03 0.000000000000000000e+00
3.977079999999999927e+03 3.512300000000000182e+03 0.000000000000000000e+00
3.977159999999999854e+03 3.512300000000000182e+03 0.000000000000000000e+00
3.977239999999999782e+03 3.512300000000000182e+03 0.000000000000000000e+00
3.977320000000000164e+03 3.512300000000000182e+03 0.000000000000000000e+00
3.977400000000000091e+03 3.512300000000000182e+03 0.000000000000000000e+00
3.977480000000000018e+03 3.512300000000000182e+03 0.000000000000000000e+00
3.977559999999999945e+03 3.512300000000000182e+03 0.000000000000000000e+00
3.977639999999999873e+03 3.512300000000000182e+03 0.000000000000000000e+00
3.977719999999999800e+03 3.512300000000000182e+03 0.000000000000000000e+00
3.977800000000000182e+03 3.512300000000000182e+03 0.000000000000000000e+00
3.977880000000000109e+03 3.512300000000000182e+03 0.000000000000000000e+00
3.977960000000000036e+03 3.512300000000000182e+03 0.000000000000000000e+00
3.978039999999999964e+03 3.512300000000000182e+03 0.000000000000000000e+00
3.978119999999999891e+03 3.512300000000000182e+03 0.000000000000000000e+00
3.978199999999999818e+03 3.512300000000000182e+03 0.000000000000000000e+00
3.978279999999999745e+03 3.512300000000000182e+03 0.000000000000000000e+00
3.978360000000000127e+03 3.512300000000000182e+03 0.000000000000000000e+00
3.978440000000000055e+03 3.512300000000000182e+03 0.000000000000000000e+00
3.978519999999999982e+03 3.512300000000000182e+03 0.000000000000000000e+00
3.978599999999999909e+03 3.512300000000000182e+03 0.000000000000000000e+00
3.978679999999999836e+03 3.512300000000000182e+03 0.000000000000000000e+00
3.978759999999999764e+03 3.512300000000000182e+03 0.000000000000000000e+00
3.978840000000000146e+03 3.512300000000000182e+03 0.000000000000000000e+00
3.978920000000000073e+03 3.512300000000000182e+03 0.000000000000000000e+00
3.979000000000000000e+03 3.512300000000000182e+03 0.000000000000000000e+00
3.979079999999999927e+03 3.512300000000000182e+03 0.000000000000000000e+00
3.979159999999999854e+03 3.512300000000000182e+03 0.000000000000000000e+00
3.979239999999999782e+03 3.512300000000000182e+03 0.000000000000000000e+00
3.979320000000000164e+03 3.512300000000000182e+03 0.000000000000000000e+00
3.979400000000000091e+03 3.512300000000000182e+03 0.000000000000000000e+00
3.979480000000000018e+03 3.512300000000000182e+03 0.000000000000000000e+00
3.979559999999999945e+03 3.512300000000000182e+03 0.000000000000000000e+00
3.979639999999999873e+03 3.512300000000000182e+03 0.000000000000000000e+00
3.979719999999999800e+03 3.512300000000000182e+03 0.000000000000000000e+00
3.979800000000000182e+03 3.512300000000000182e+03 0.000000000000000000e+00
3.979880000000000109e+03 3.512300000000000182e+03 0.000000000000000000e+00
3.979960000000000036e+03 3.512300000000000182e+03 0.000000000000000000e+00
3.980039999999999964e+03 3.512300000000000182e+03 0.000000000000000000e+00
3.980119999999999891e+03 3.512300000000000182e+03 0.000000000000000000e+00
3.980199999999999818e+03 3.512300000000000182e+03 0.000000000000000000e+00
3.980279999999999745e+03 3.512300000000000182e+03 0.000000000000000000e+00
3.980360000000000127e+03 3.512300000000000182e+03 0.000000000000000000e+00
3.980440000000000055e+03 3.512300000000000182e+03 0.000000000000000000e+00
3.980519999999999982e+03 3.512300000000000182e+03 0.000000000000000000e+00
3.980599999999999909e+03 3.512300000000000182e+03 0.000000000000000000e+00
3.980679999999999836e+03 3.512300000000000182e+03 0.000000000000000000e+00
3.980759999999999764e+03 3.512300000000000182e+03 0.000000000000000000e+00
3.980840000000000146e+03 3.512300000000000182e+03 0.000000000000000000e+00
3.980920000000000073e+03 3.512300000000000182e+03 0.000000000000000000e+00
3.981000000000000000e+03 3.512300000000000182e+03 0.000000000000000000e+00
3.981079999999999927e+03 3.512300000000000182e+03 0.000000000000000000e+00
3.981159999999999854e+03 3.512300000000000182e+03 0.000000000000000000e+00
3.981239999999999782e+03 3.512300000000000182e+03 0.000000000000000000e+00
3.981320000000000164e+03 3.512300000000000182e+03 0.000000000000000000e+00
3.981400000000000091e+03 3.512300000000000182e+03 0.000000000000000000e+00
3.981480000000000018e+03 3.512300000000000182e+03 0.000000000000000000e+00
3.981559999999999945e+03 3.512300000000000182e+03 0.000000000000000000e+00
3.981639999999999873e+03 3.512300000000000182e+03 0.000000000000000000e+00
3.981719999999999800e+03 3.512300000000000182e+03 0.000000000000000000e+00
3.981800000000000182e+03 3.512300000000000182e+03 0.000000000000000000e+00
3.981880000000000109e+03 3.512300000000000182e+03 0.000000000000000000e+00
3.961880000000000109e+03 3.512360000000000127e+03 6.312067880923324828e-05
3.961960000000000036e+03 3.512360000000000127e+03 6.266434325094247563e-05
3.962039999999999964e+03 3.512360000000000127e+03 6.235206597543925229e-05
3.962119999999999891e+03 3.512360000000000127e+03 6.219113967166771981e-05
3.962199999999999818e+03 3.512360000000000127e+03 6.214886180760200894e-05
3.962279999999999745e+03 3.512360000000000127e+03 6.218714639539898331e-05
3.962360000000000127e+03 3.512360000000000127e+03 6.229108591099281466e-05
3.962440000000000055e+03 3.512360000000000127e+03 6.243590109698786005e-05
3.962519999999999982e+03 3.512360000000000127e+03 0.000000000000000000e+00
3.962599999999999909e+03 3.512360000000000127e+03 0.000000000000000000e+00
3.962679999999999836e+03 3.512360000000000127e+03 0.000000000000000000e+00
3.962759999999999764e+03 3.512360000000000127e+03 0.000000000000000000e+00
3.962840000000000146e+03 3.512360000000000127e+03 0.000000000000000000e+00
3.962920000000000073e+03 3.512360000000000127e+03 0.000000000000000000e+00
3.963000000000000000e+03 3.512360000000000127e+03 0.000000000000000000e+00
3.963079999999999927e+03 3.512360000000000127e+03 0.000000000000000000e+00
3.963159999999999854e+03 3.512360000000000127e+03 0.000000000000000000e+00
3.963239999999999782e+03 3.512360000000000127e+03 0.000000000000000000e+00
3.963320000000000164e+03 3.512360000000000127e+03 0.000000000000000000e+00
3.963400000000000091e+03 3.512360000000000127e+03 0.000000000000000000e+00
3.963480000000000018e+03 3.512360000000000127e+03 0.000000000000000000e+00
3.963559999999999945e+03 3.512360000000000127e+03 0.000000000000000000e+00
3.963639999999999873e+03 3.512360000000000127e+03 0.000000000000000000e+00
3.963719999999999800e+03 3.512360000000000127e+03 0.000000000000000000e+00
3.963800000000000182e+03 3.512360000000000127e+03 0.000000000000000000e+00
3.963880000000000109e+03 3.512360000000000127e+03 0.000000000000000000e+00
3.963960000000000036e+03 3.512360000000000127e+03 0.000000000000000000e+00
3.964039999999999964e+03 3.512360000000000127e+03 0.000000000000000000e+00
3.964119999999999891e+03 3.512360000000000127e+03 0.000000000000000000e+00
3.964199999999999818e+03 3.512360000000000127e+03 0.000000000000000000e+00
3.964279999999999745e+03 3.512360000000000127e+03 0.000000000000000000e+00
3.964360000000000127e+03 3.512360000000000127e+03 0.000000000000000000e+00
3.964440000000000055e+03 3.512360000000000127e+03 0.000000000000000000e+00
3.964519999999999982e+03 3.512360000000000127e+03 0.000000000000000000e+00
3.964599999999999909e+03 3.512360000000000127e+03 0.000000000000000000e+00
3.964679999999999836e+03 3.512360000000000127e+03 0.000000000000000000e+00
3.964759999999999764e+03 3.512360000000000127e+03 0.000000000000000000e+00
3.964840000000000146e+03 3.512360000000000127e+03 0.000000000000000000e+00
3.964920000000000073e+03 3.512360000000000127e+03 0.000000000000000000e+00
3.965000000000000000e+03 3.512360000000000127e+03 0.000000000000000000e+00
3.965079999999999927e+03 3.512360000000000127e+03 0.000000000000000000e+00
3.965159999999999854e+03 3.512360000000000127e+03 0.000000000000000000e+00
3.965239999999999782e+03 3.512360000000000127e+03 0.000000000000000000e+00
3.965320000000000164e+03 3.512360000000000127e+03 0.000000000000000000e+00
3.965400000000000091e+03 3.512360000000000127e+03 0.000000000000000000e+00
3.965480000000000018e+03 3.512360000000000127e+03 0.000000000000000000e+00
3.965559999999999945e+03 3.512360000000000127e+03 0.000000000000000000e+00
3.965639999999999873e+03 3.512360000000000127e+03 0.000000000000000000e+00
3.965719999999999800e+03 3.512360000000000127e+03 0.000000000000000000e+00
3.965800000000000182e+03 3.512360000000000127e+03 0.000000000000000000e+00
3.965880000000000109e+03 3.512360000000000127e+03 0.000000000000000000e+00
3.965960000000000036e+03 3.512360000000000127e+03 0.000000000000000000e+00
3.966039999999999964e+03 3.512360000000000127e+03 0.000000000000000000e+00
3.966119999999999891e+03 3.512360000000000127e+03 0.000000000000000000e+00
3.966199999999999818e+03 3.512360000000000127e+03 0.000000000000000000e+00
3.966279999999999745e+03 3.512360000000000127e+03 0.000000000000000000e+00
3.966360000000000127e+03 3.512360000000000127e+03 0.000000000000000000e+00
3.966440000000000055e+03 3.512360000000000127e+03 0.000000000000000000e+00
3.966519999999999982e+03 3.512360000000000127e+03 0.000000000000000000e+00
3.966599999999999909e+03 3.512360000000000127e+03 0.000000000000000000e+00
3.966679999999999836e+03 3.512360000000000127e+03 0.000000000000000000e+00
3.966759999999999764e+03 3.512360000000000127e+03 0.000000000000000000e+00
3.966840000000000146e+03 3.512360000000000127e+03 0.000000000000000000e+00
3.966920000000000073e+03 3.512360000000000127e+03 0.000000000000000000e+00
3.967000000000000000e+03 3.512360000000000127e+03 0.000000000000000000e+00
3.967079999999999927e+03 3.512360000000000127e+03 0.000000000000000000e+00
3.967159999999999854e+03 3.512360000000000127e+03 0.000000000000000000e+00
3.967239999999999782e+03 3.512360000000000127e+03 0.000000000000000000e+00
3.967320000000000164e+03 3.512360000000000127e+03 0.000000000000000000e+00
3.967400000000000091e+03 3.512360000000000127e+03 0.000000000000000000e+00
3.967480000000000018e+03 3.512360000000000127e+03 0.000000000000000000e+00
3.967559999999999945e+03 3.512360000000000127e+03 0.000000000000000000e+00
3.967639999999999873e+03 3.512360000000000127e+03 0.000000000000000000e+00
3.967719999999999800e+03 3.512360000000000127e+03 0.000000000000000000e+00
3.967800000000000182e+03 3.512360000000000127e+03 0.000000000000000000e+00
3.967880000000000109e+03 3.512360000000000127e+03 0.000000000000000000e+00
3.967960000000000036e+03 3.512360000000000127e+03 0.000000000000000000e+00
3.968039999999999964e+03 3.512360000000000127e+03 0.000000000000000000e+00
3.968119999999999891e+03 3.512360000000000127e+03 0.000000000000000000e+00
3.968199999999999818e+03 3.512360000000000127e+03 0.000000000000000000e+00
3.968279999999999745e+03 3.512360000000000127e+03 0.000000000000000000e+00
3.968360000000000127e+03 3.512360000000000127e+03 0.000000000000000000e+00
3.968440000000000055e+03 3.512360000000000127e+03 0.000000000000000000e+00
3.968519999999999982e+03 3.512360000000000127e+03 0.000000000000000000e+00
3.968599999999999909e+03 3.512360000000000127e+03 0.000000000000000000e+00
3.968679999999999836e+03 3.512360000000000127e+03 0.000000000000000000e+00
3.968759999999999764e+03 3.512360000000000127e+03 0.000000000000000000e+00
3.968840000000000146e+03 3.512360000000000127e+03 0.000000000000000000e+00
3.968920000000000073e+03 3.512360000000000127e+03 0.000000000000000000e+00
3.969000000000000000e+03 3.512360000000000127e+03 0.000000000000000000e+00
3.969079999999999927e+03 3.512360000000000127e+03 0.000000000000000000e+00
3.969159999999999854e+03 3.512360000000000127e+03 0.000000000000000000e+00
3.969239999999999782e+03 3.512360000000000127e+03 0.000000000000000000e+00
3.969320000000000164e+03 3.512360000000000127e+03 0.000000000000000000e+00
3.969400000000000091e+03 3.512360000000000127e+03 0.000000000000000000e+00
3.969480000000000018e+03 3.512360000000000127e+03 0.000000000000000000e+00
3.969559999999999945e+03 3.512360000000000127e+03 0.000000000000000000e+00
3.969639999999999873e+03 3.512360000000000127e+03 0.000000000000000000e+00
3.969719999999999800e+03 3.512360000000000127e+03 0.000000000000000000e+00
3.969800000000000182e+03 3.512360000000000127e+03 0.000000000000000000e+00
3.969880000000000109e+03 3.512360000000000127e+03 0.000000000000000000e+00
3.969960000000000036e+03 3.512360000000000127e+03 0.000000000000000000e+00
3.970039999999999964e+03 3.512360000000000127e+03 0.000000000000000000e+00
3.970119999999999891e+03 3.512360000000000127e+03 0.000000000000000000e+00
3.970199999999999818e+03 3.512360000000000127e+03 0.000000000000000000e+00
3.970279999999999745e+03 3.512360000000000127e+03 0.000000000000000000e+00
3.970360000000000127e+03 3.512360000000000127e+03 0.000000000000000000e+00
3.970440000000000055e+03 3.512360000000000127e+03 0.000000000000000000e+00
3.970519999999999982e+03 3.512360000000000127e+03 0.000000000000000000e+00
3.970599999999999909e+03 3.512360000000000127e+03 0.000000000000000000e+00
3.970679999999999836e+03 3.512360000000000127e+03 0.000000000000000000e+00
3.970759999999999764e+03 3.512360000000000127e+03 0.000000000000000000e+00
3.970840000000000146e+03 3.512360000000000127e+03 0.000000000000000000e+00
3.970920000000000073e+03 3.512360000000000127e+03 0.000000000000000000e+00
3.971000000000000000e+03 3.512360000000000127e+03 0.000000000000000000e+00
3.971079999999999927e+03 3.512360000000000127e+03 0.000000000000000000e+00
3.971159999999999854e+03 3.512360000000000127e+03 0.000000000000000000e+00
3.971239999999999782e+03 3.512360000000000127e+03 0.000000000000000000e+00
3.971320000000000164e+03 3.512360000000000127e+03 0.000000000000000000e+00
3.971400000000000091e+03 3.512360000000000127e+03 0.000000000000000000e+00
3.971480000000000018e+03 3.512360000000000127e+03 0.000000000000000000e+00
3.971559999999999945e+03 3.512360000000000127e+03 0.000000000000000000e+00
3.971639999999999873e+03 3.512360000000000127e+03 0.000000000000000000e+00
3.971719999999999800e+03 3.512360000000000127e+03 0.000000000000000000e+00
3.971800000000000182e+03 3.512360000000000127e+03 0.000000000000000000e+00
3.971880000000000109e+03 3.512360000000000127e+03 0.000000000000000000e+00
3.971960000000000036e+03 3.512360000000000127e+03 0.000000000000000000e+00
3.972039999999999964e+03 3.512360000000000127e+03 0.000000000000000000e+00
3.972119999999999891e+03 3.512360000000000127e+03 0.000000000000000000e+00
3.972199999999999818e+03 3.512360000000000127e+03 0.000000000000000000e+00
3.972279999999999745e+03 3.512360000000000127e+03 0.000000000000000000e+00
3.972360000000000127e+03 3.512360000000000127e+03 0.000000000000000000e+00
3.972440000000000055e+03 3.512360000000000127e+03 0.000000000000000000e+00
3.972519999999999982e+03 3.512360000000000127e+03 0.000000000000000000e+00
3.972599999999999909e+03 3.512360000000000127e+03 0.000000000000000000e+00
3.972679999999999836e+03 3.512360000000000127e+03 0.000000000000000000e+00
3.972759999999999764e+03 3.512360000000000127e+03 0.000000000000000000e+00
3.972840000000000146e+03 3.512360000000000127e+03 0.000000000000000000e+00
3.972920000000000073e+03 3.512360000000000127e+03 0.000000000000000000e+00
3.973000000000000000e+03 3.512360000000000127e+03 0.000000000000000000e+00
3.973079999999999927e+03 3.512360000000000127e+03 0.000000000000000000e+00
3.973159999999999854e+03 3.512360000000000127e+03 0.000000000000000000e+00
3.973239999999999782e+03 3.512360000000000127e+03 0.000000000000000000e+00
3.973320000000000164e+03 3.512360000000000127e+03 0.000000000000000000e+00
3.973400000000000091e+03 3.512360000000000127e+03 0.000000000000000000e+00
3.973480000000000018e+03 3.512360000000000127e+03 0.000000000000000000e+00
3.973559999999999945e+03 3.512360000000000127e+03 0.000000000000000000e+00
3.973639999999999873e+03 3.512360000000000127e+03 0.000000000000000000e+00
3.973719999999999800e+03 3.512360000000000127e+03 0.000000000000000000e+00
3.973800000000000182e+03 3.512360000000000127e+03 0.000000000000000000e+00
3.973880000000000109e+03 3.512360000000000127e+03 0.000000000000000000e+00
3.973960000000000036e+03 3.512360000000000127e+03 0.000000000000000000e+00
3.974039999999999964e+03 3.512360000000000127e+03 0.000000000000000000e+00
3.974119999999999891e+03 3.512360000000000127e+03 0.000000000000000000e+00
3.974199999999999818e+03 3.512360000000000127e+03 0.000000000000000000e+00
3.974279999999999745e+03 3.512360000000000127e+03 0.000000000000000000e+00
3.974360000000000127e+03 3.512360000000000127e+03 0.000000000000000000e+00
3.974440000000000055e+03 3.512360000000000127e+03 0.000000000000000000e+00
3.974519999999999982e+03 3.512360000000000127e+03 0.000000000000000000e+00
3.974599999999999909e+03 3.512360000000000127e+03 0.000000000000000000e+00
3.974679999999999836e+03 3.512360000000000127e+03 0.000000000000000000e+00
3.974759999999999764e+03 3.512360000000000127e+03 0.000000000000000000e+00
3.974840000000000146e+03 3.512360000000000127e+03 0.000000000000000000e+00
3.974920000000000073e+03 3.512360000000000127e+03 0.000000000000000000e+00
3.975000000000000000e+03 3.512360000000000127e+03 0.000000000000000000e+00
3.975079999999999927e+03 3.512360000000000127e+03 0.000000000000000000e+00
3.975159999999999854e+03 3.512360000000000127e+03 0.000000000000000000e+00
3.975239999999999782e+03 3.512360000000000127e+03 0.000000000000000000e+00
3.975320000000000164e+03 3.512360000000000127e+03 0.000000000000000000e+00
3.975400000000000091e+03 3.512360000000000127e+03 0.000000000000000000e+00
3.975480000000000018e+03 3.512360000000000127e+03 0.000000000000000000e+00
3.975559999999999945e+03 3.512360000000000127e+03 0.000000000000000000e+00
3.975639999999999873e+03 3.512360000000000127e+03 0.000000000000000000e+00
3.975719999999999800e+03 3.512360000000000127e+03 0.000000000000000000e+00
3.975800000000000182e+03 3.512360000000000127e+03 0.000000000000000000e+00
3.975880000000000109e+03 3.512360000000000127e+03 0.000000000000000000e+00
3.975960000000000036e+03 3.512360000000000127e+03 0.000000000000000000e+00
3.976039999999999964e+03 3.512360000000000127e+03 0.000000000000000000e+00
3.976119999999999891e+03 3.512360000000000127e+03 0.000000000000000000e+00
3.976199999999999818e+03 3.512360000000000127e+03 0.000000000000000000e+00
3.976279999999999745e+03 3.512360000000000127e+03 0.000000000000000000e+00
3.976360000000000127e+03 3.512360000000000127e+03 0.000000000000000000e+00
3.976440000000000055e+03 3.512360000000000127e+03 0.000000000000000000e+00
3.976519999999999982e+03 3.512360000000000127e+03 0.000000000000000000e+00
3.976599999999999909e+03 3.512360000000000127e+03 0.000000000000000000e+00
3.976679999999999836e+03 3.512360000000000127e+03 0.000000000000000000e+00
3.976759999999999764e+03 3.512360000000000127e+03 0.000000000000000000e+00
3.976840000000000146e+03 3.512360000000000127e+03 0.000000000000000000e+00
3.976920000000000073e+03 3.512360000000000127e+03 0.000000000000000000e+00
3.977000000000000000e+03 3.512360000000000127e+03 0.000000000000000000e+00
3.977079999999999927e+03 3.512360000000000127e+03 0.000000000000000000e+00
3.977159999999999854e+03 3.512360000000000127e+03 0.000000000000000000e+00
3.977239999999999782e+03 3.512360000000000127e+03 0.000000000000000000e+00
3.977320000000000164e+03 3.512360000000000127e+03 0.000000000000000000e+00
3.977400000000000091e+03 3.512360000000000127e+03 0.000000000000000000e+00
3.977480000000000018e+03 3.512360000000000127e+03 0.000000000000000000e+00
3.977559999999999945e+03 3.512360000000000127e+03 0.000000000000000000e+00
3.977639999999999873e+03 3.512360000000000127e+03 0.000000000000000000e+00
3.977719999999999800e+03 3.512360000000000127e+03 0.000000000000000000e+00
3.977800000000000182e+03 3.512360000000000127e+03 0.000000000000000000e+00
3.977880000000000109e+03 3.512360000000000127e+03 0.000000000000000000e+00
3.977960000000000036e+03 3.512360000000000127e+03 0.000000000000000000e+00
3.978039999999999964e+03 3.512360000000000127e+03 0.000000000000000000e+00
3.978119999999999891e+03 3.512360000000000127e+03 0.000000000000000000e+00
3.978199999999999818e+03 3.512360000000000127e+03 0.000000000000000000e+00
3.978279999999999745e+03 3.512360000000000127e+03 0.000000000000000000e+00
3.978360000000000127e+03 3.512360000000000127e+03 0.000000000000000000e+00
3.978440000000000055e+03 3.512360000000000127e+03 0.000000000000000000e+00
3.978519999999999982e+03 3.512360000000000127e+03 0.000000000000000000e+00
3.978599999999999909e+03 3.512360000000000127e+03 0.000000000000000000e+00
3.978679999999999836e+03 3.512360000000000127e+03 0.000000000000000000e+00
3.978759999999999764e+03 3.512360000000000127e+03 0.000000000000000000e+00
3.978840000000000146e+03 3.512360000000000127e+03 0.000000000000000000e+00
3.978920000000000073e+03 3.512360000000000127e+03 0.000000000000000000e+00
3.979000000000000000e+03 3.512360000000000127e+03 0.000000000000000000e+00
3.979079999999999927e+03 3.512360000000000127e+03 0.000000000000000000e+00
3.979159999999999854e+03 3.512360000000000127e+03 0.000000000000000000e+00
3.979239999999999782e+03 3.512360000000000127e+03 0.000000000000000000e+00
3.979320000000000164e+03 3.512360000000000127e+03 0.000000000000000000e+00
3.979400000000000091e+03 3.512360000000000127e+03 0.000000000000000000e+00
3.979480000000000018e+03 3.512360000000000127e+03 0.000000000000000000e+00
3.979559999999999945e+03 3.512360000000000127e+03 0.000000000000000000e+00
3.979639999999999873e+03 3.512360000000000127e+03 0.000000000000000000e+00
3.979719999999999800e+03 3.512360000000000127e+03 0.000000000000000000e+00
3.979800000000000182e+03 3.512360000000000127e+03 0.000000000000000000e+00
3.979880000000000109e+03 3.512360000000000127e+03 0.000000000000000000e+00
3.979960000000000036e+03 3.512360000000000127e+03 0.000000000000000000e+00
3.980039999999999964e+03 3.512360000000000127e+03 0.000000000000000000e+00
3.980119999999999891e+03 3.512360000000000127e+03 0.000000000000000000e+00
3.980199999999999818e+03 3.512360000000000127e+03 0.000000000000000000e+00
3.980279999999999745e+03 3.512360000000000127e+03 0.000000000000000000e+00
3.980360000000000127e+03 3.512360000000000127e+03 0.000000000000000000e+00
3.980440000000000055e+03 3.512360000000000127e+03 0.000000000000000000e+00
3.980519999999999982e+03 3.512360000000000127e+03 0.000000000000000000e+00
3.980599999999999909e+03 3.512360000000000127e+03 0.000000000000000000e+00
3.980679999999999836e+03 3.512360000000000127e+03 0.000000000000000000e+00
3.980759999999999764e+03 3.512360000000000127e+03 0.000000000000000000e+00
3.980840000000000146e+03 3.512360000000000127e+03 0.000000000000000000e+00
3.980920000000000073e+03 3.512360000000000127e+03 0.000000000000000000e+00
3.981000000000000000e+03 3.512360000000000127e+03 0.000000000000000000e+00
3.981079999999999927e+03 3.512360000000000127e+03 0.000000000000000000e+00
3.981159999999999854e+03 3.512360000000000127e+03 0.000000000000000000e+00
3.981239999999999782e+03 3.512360000000000127e+03 0.000000000000000000e+00
3.981320000000000164e+03 3.512360000000000127e+03 0.000000000000000000e+00
3.981400000000000091e+03 3.512360000000000127e+03 0.000000000000000000e+00
3.981480000000000018e+03 3.512360000000000127e+03 0.000000000000000000e+00
3.981559999999999945e+03 3.512360000000000127e+03 0.000000000000000000e+00
3.981639999999999873e+03 3.512360000000000127e+03 0.000000000000000000e+00
3.981719999999999800e+03 3.512360000000000127e+03 0.000000000000000000e+00
3.981800000000000182e+03 3.512360000000000127e+03 0.000000000000000000e+00
3.981880000000000109e+03 3.512360000000000127e+03 0.000000000000000000e+00
3.961880000000000109e+03 3.512420000000000073e+03 6.430732903402973778e-05
3.961960000000000036e+03 3.512420000000000073e+03 6.379665674660154316e-05
3.962039999999999964e+03 3.512420000000000073e+03 6.336726152693601731e-05
3.962119999999999891e+03 3.512420000000000073e+03 6.311069121023569247e-05
3.962199999999999818e+03 3.512420000000000073e+03 6.298776420442112403e-05
3.962279999999999745e+03 3.512420000000000073e+03 6.297679177740271757e-05
3.962360000000000127e+03 3.512420000000000073e+03 6.304581140965354155e-05
3.962440000000000055e+03 3.512420000000000073e+03 6.316723426045367333e-05
3.962519999999999982e+03 3.512420000000000073e+03 6.333569168551611680e-05
3.962599999999999909e+03 3.512420000000000073e+03 0.000000000000000000e+00
3.962679999999999836e+03 3.512420000000000073e+03 0.000000000000000000e+00
3.962759999999999764e+03 3.512420000000000073e+03 0.000000000000000000e+00
3.962840000000000146e+03 3.512420000000000073e+03 0.000000000000000000e+00
3.962920000000000073e+03 3.512420000000000073e+03 0.000000000000000000e+00
3.963000000000000000e+03 3.512420000000000073e+03 0.000000000000000000e+00
3.963079999999999927e+03 3.512420000000000073e+03 0.000000000000000000e+00
3.963159999999999854e+03 3.512420000000000073e+03 0.000000000000000000e+00
3.963239999999999782e+03 3.512420000000000073e+03 0.000000000000000000e+00
3.963320000000000164e+03 3.512420000000000073e+03 0.000000000000000000e+00
3.963400000000000091e+03 3.512420000000000073e+03 0.000000000000000000e+00
3.963480000000000018e+03 3.512420000000000073e+03 0.000000000000000000e+00
3.963559999999999945e+03 3.512420000000000073e+03 0.000000000000000000e+00
3.963639999999999873e+03 3.512420000000000073e+03 0.000000000000000000e+00
3.963719999999999800e+03 3.512420000000000073e+03 0.000000000000000000e+00
3.963800000000000182e+03 3.512420000000000073e+03 0.000000000000000000e+00
3.963880000000000109e+03 3.512420000000000073e+03 0.000000000000000000e+00
3.963960000000000036e+03 3.512420000000000073e+03 0.000000000000000000e+00
3.964039999999999964e+03 3.512420000000000073e+03 0.000000000000000000e+00
3.964119999999999891e+03 3.512420000000000073e+03 0.000000000000000000e+00
3.964199999999999818e+03 3.512420000000000073e+03 0.000000000000000000e+00
3.964279999999999745e+03 3.512420000000000073e+03 0.000000000000000000e+00
3.964360000000000127e+03 3.512420000000000073e+03 0.000000000000000000e+00
3.964440000000000055e+03 3.512420000000000073e+03 0.000000000000000000e+00
3.964519999999999982e+03 3.512420000000000073e+03 0.000000000000000000e+00
3.964599999999999909e+03 3.512420000000000073e+03 0.000000000000000000e+00
3.964679999999999836e+03 3.512420000000000073e+03 0.000000000000000000e+00
3.964759999999999764e+03 3.512420000000000073e+03 0.000000000000000000e+00
3.964840000000000146e+03 3.512420000000000073e+03 0.000000000000000000e+00
3.964920000000000073e+03 3.512420000000000073e+03 0.000000000000000000e+00
3.965000000000000000e+03 3.512420000000000073e+03 0.000000000000000000e+00
3.965079999999999927e+03 3.512420000000000073e+03 0.000000000000000000e+00
3.965159999999999854e+03 3.512420000000000073e+03 0.000000000000000000e+00
3.965239999999999782e+03 3.512420000000000073e+03 0.000000000000000000e+00
3.965320000000000164e+03 3.512420000000000073e+03 0.000000000000000000e+00
3.965400000000000091e+03 3.512420000000000073e+03 0.000000000000000000e+00
3.965480000000000018e+03 3.512420000000000073e+03 0.000000000000000000e+00
3.965559999999999945e+03 3.512420000000000073e+03 0.000000000000000000e+00
3.965639999999999873e+03 3.512420000000000073e+03 0.000000000000000000e+00
3.965719999999999800e+03 3.512420000000000073e+03 0.000000000000000000e+00
3.965800000000000182e+03 3.512420000000000073e+03 0.000000000000000000e+00
3.965880000000000109e+03 3.512420000000000073e+03 0.000000000000000000e+00
3.965960000000000036e+03 3.512420000000000073e+03 0.000000000000000000e+00
3.966039999999999964e+03 3.512420000000000073e+03 0.000000000000000000e+00
3.966119999999999891e+03 3.512420000000000073e+03 0.000000000000000000e+00
3.966199999999999818e+03 3.512420000000000073e+03 0.000000000000000000e+00
3.966279999999999745e+03 3.512420000000000073e+03 0.000000000000000000e+00
3.966360000000000127e+03 3.512420000000000073e+03 0.000000000000000000e+00
3.966440000000000055e+03 3.512420000000000073e+03 0.000000000000000000e+00
3.966519999999999982e+03 3.512420000000000073e+03 0.000000000000000000e+00
3.966599999999999909e+03 3.512420000000000073e+03 0.000000000000000000e+00
3.966679999999999836e+03 3.512420000000000073e+03 0.000000000000000000e+00
3.966759999999999764e+03 3.512420000000000073e+03 0.000000000000000000e+00
3.966840000000000146e+03 3.512420000000000073e+03 0.000000000000000000e+00
3.966920000000000073e+03 3.512420000000000073e+03 0.000000000000000000e+00
3.967000000000000000e+03 3.512420000000000073e+03 0.000000000000000000e+00
3.967079999999999927e+03 3.512420000000000073e+03 0.000000000000000000e+00
3.967159999999999854e+03 3.512420000000000073e+03 0.000000000000000000e+00
3.967239999999999782e+03 3.512420000000000073e+03 0.000000000000000000e+00
3.967320000000000164e+03 3.512420000000000073e+03 0.000000000000000000e+00
3.967400000000000091e+03 3.512420000000000073e+03 0.000000000000000000e+00
3.967480000000000018e+03 3.512420000000000073e+03 0.000000000000000000e+00
3.967559999999999945e+03 3.512420000000000073e+03 0.000000000000000000e+00
3.967639999999999873e+03 3.512420000000000073e+03 0.000000000000000000e+00
3.967719999999999800e+03 3.512420000000000073e+03 0.000000000000000000e+00
3.967800000000000182e+03 3.512420000000000073e+03 0.000000000000000000e+00
3.967880000000000109e+03 3.512420000000000073e+03 0.000000000000000000e+00
3.967960000000000036e+03 3.512420000000000073e+03 0.000000000000000000e+00
3.968039999999999964e+03 3.512420000000000073e+03 0.000000000000000000e+00
3.968119999999999891e+03 3.512420000000000073e+03 0.000000000000000000e+00
3.968199999999999818e+03 3.512420000000000073e+03 0.000000000000000000e+00
3.968279999999999745e+03 3.512420000000000073e+03 0.000000000000000000e+00
3.968360000000000127e+03 3.512420000000000073e+03 0.000000000000000000e+00
3.968440000000000055e+03 3.512420000000000073e+03 0.000000000000000000e+00
3.968519999999999982e+03 3.512420000000000073e+03 0.000000000000000000e+00
3.968599999999999909e+03 3.512420000000000073e+03 0.000000000000000000e+00
3.968679999999999836e+03 3.512420000000000073e+03 0.000000000000000000e+00
3.968759999999999764e+03 3.512420000000000073e+03 0.000000000000000000e+00
3.968840000000000146e+03 3.512420000000000073e+03 0.000000000000000000e+00
3.968920000000000073e+03 3.512420000000000073e+03 0.000000000000000000e+00
3.969000000000000000e+03 3.512420000000000073e+03 0.000000000000000000e+00
3.969079999999999927e+03 3.512420000000000073e+03 0.000000000000000000e+00
3.969159999999999854e+03 3.512420000000000073e+03 0.000000000000000000e+00
3.969239999999999782e+03 3.512420000000000073e+03 0.000000000000000000e+00
3.969320000000000164e+03 3.512420000000000073e+03 0.000000000000000000e+00
3.969400000000000091e+03 3.512420000000000073e+03 0.000000000000000000e+00
3.969480000000000018e+03 3.512420000000000073e+03 0.000000000000000000e+00
3.969559999999999945e+03 3.512420000000000073e+03 0.000000000000000000e+00
3.969639999999999873e+03 3.512420000000000073e+03 0.000000000000000000e+00
3.969719999999999800e+03 3.512420000000000073e+03 0.000000000000000000e+00
3.969800000000000182e+03 3.512420000000000073e+03 0.000000000000000000e+00
3.969880000000000109e+03 3.512420000000000073e+03 0.000000000000000000e+00
3.969960000000000036e+03 3.512420000000000073e+03 0.000000000000000000e+00
3.970039999999999964e+03 3.512420000000000073e+03 0.000000000000000000e+00
3.970119999999999891e+03 3.512420000000000073e+03 0.000000000000000000e+00
3.970199999999999818e+03 3.512420000000000073e+03 0.000000000000000000e+00
3.970279999999999745e+03 3.512420000000000073e+03 0.000000000000000000e+00
3.970360000000000127e+03 3.512420000000000073e+03 0.000000000000000000e+00
3.970440000000000055e+03 3.512420000000000073e+03 0.000000000000000000e+00
3.970519999999999982e+03 3.512420000000000073e+03 0.000000000000000000e+00
3.970599999999999909e+03 3.512420000000000073e+03 0.000000000000000000e+00
3.970679999999999836e+03 3.512420000000000073e+03 0.000000000000000000e+00
3.970759999999999764e+03 3.512420000000000073e+03 0.000000000000000000e+00
3.970840000000000146e+03 3.512420000000000073e+03 0.000000000000000000e+00
3.970920000000000073e+03 3.512420000000000073e+03 0.000000000000000000e+00
3.971000000000000000e+03 3.512420000000000073e+03 0.000000000000000000e+00
3.971079999999999927e+03 3.512420000000000073e+03 0.000000000000000000e+00
3.971159999999999854e+03 3.512420000000000073e+03 0.000000000000000000e+00
3.971239999999999782e+03 3.512420000000000073e+03 0.000000000000000000e+00
3.971320000000000164e+03 3.512420000000000073e+03 0.000000000000000000e+00
3.971400000000000091e+03 3.512420000000000073e+03 0.000000000000000000e+00
3.971480000000000018e+03 3.512420000000000073e+03 0.000000000000000000e+00
3.971559999999999945e+03 3.512420000000000073e+03 0.000000000000000000e+00
3.971639999999999873e+03 3.512420000000000073e+03 0.000000000000000000e+00
3.971719999999999800e+03 3.512420000000000073e+03 0.000000000000000000e+00
3.971800000000000182e+03 3.512420000000000073e+03 0.000000000000000000e+00
3.971880000000000109e+03 3.512420000000000073e+03 0.000000000000000000e+00
3.971960000000000036e+03 3.512420000000000073e+03 0.000000000000000000e+00
3.972039999999999964e+03 3.512420000000000073e+03 0.000000000000000000e+00
3.972119999999999891e+03 3.512420000000000073e+03 0.000000000000000000e+00
3.972199999999999818e+03 3.512420000000000073e+03 0.000000000000000000e+00
3.972279999999999745e+03 3.512420000000000073e+03 0.000000000000000000e+00
3.972360000000000127e+03 3.512420000000000073e+03 0.000000000000000000e+00
3.972440000000000055e+03 3.512420000000000073e+03 0.000000000000000000e+00
3.972519999999999982e+03 3.512420000000000073e+03 0.000000000000000000e+00
3.972599999999999909e+03 3.512420000000000073e+03 0.000000000000000000e+00
3.972679999999999836e+03 3.512420000000000073e+03 0.000000000000000000e+00
3.972759999999999764e+03 3.512420000000000073e+03 0.000000000000000000e+00
3.972840000000000146e+03 3.512420000000000073e+03 0.000000000000000000e+00
3.972920000000000073e+03 3.512420000000000073e+03 0.000000000000000000e+00
3.973000000000000000e+03 3.512420000000000073e+03 0.000000000000000000e+00
3.973079999999999927e+03 3.512420000000000073e+03 0.000000000000000000e+00
3.973159999999999854e+03 3.512420000000000073e+03 0.000000000000000000e+00
3.973239999999999782e+03 3.512420000000000073e+03 0.000000000000000000e+00
3.973320000000000164e+03 3.512420000000000073e+03 0.000000000000000000e+00
3.973400000000000091e+03 3.512420000000000073e+03 0.000000000000000000e+00
3.973480000000000018e+03 3.512420000000000073e+03 0.000000000000000000e+00
3.973559999999999945e+03 3.512420000000000073e+03 0.000000000000000000e+00
3.973639999999999873e+03 3.512420000000000073e+03 0.000000000000000000e+00
3.973719999999999800e+03 3.512420000000000073e+03 0.000000000000000000e+00
3.973800000000000182e+03 3.512420000000000073e+03 0.000000000000000000e+00
3.973880000000000109e+03 3.512420000000000073e+03 0.000000000000000000e+00
3.973960000000000036e+03 3.512420000000000073e+03 0.000000000000000000e+00
3.974039999999999964e+03 3.512420000000000073e+03 0.000000000000000000e+00
3.974119999999999891e+03 3.512420000000000073e+03 0.000000000000000000e+00
3.974199999999999818e+03 3.512420000000000073e+03 0.000000000000000000e+00
3.974279999999999745e+03 3.512420000000000073e+03 0.000000000000000000e+00
3.974360000000000127e+03 3.512420000000000073e+03 0.000000000000000000e+00
3.974440000000000055e+03 3.512420000000000073e+03 0.000000000000000000e+00
3.974519999999999982e+03 3.512420000000000073e+03 0.000000000000000000e+00
3.974599999999999909e+03 3.512420000000000073e+03 0.000000000000000000e+00
3.974679999999999836e+03 3.512420000000000073e+03 0.000000000000000000e+00
3.974759999999999764e+03 3.512420000000000073e+03 0.000000000000000000e+00
3.974840000000000146e+03 3.512420000000000073e+03 0.000000000000000000e+00
3.974920000000000073e+03 3.512420000000000073e+03 0.000000000000000000e+00
3.975000000000000000e+03 3.512420000000000073e+03 0.000000000000000000e+00
3.975079999999999927e+03 3.512420000000000073e+03 0.000000000000000000e+00
3.975159999999999854e+03 3.512420000000000073e+03 0.000000000000000000e+00
3.975239999999999782e+03 3.512420000000000073e+03 0.000000000000000000e+00
3.975320000000000164e+03 3.512420000000000073e+03 0.000000000000000000e+00
3.975400000000000091e+03 3.512420000000000073e+03 0.000000000000000000e+00
3.975480000000000018e+03 3.512420000000000073e+03 0.000000000000000000e+00
3.975559999999999945e+03 3.512420000000000073e+03 0.000000000000000000e+00
3.975639999999999873e+03 3.512420000000000073e+03 0.000000000000000000e+00
3.975719999999999800e+03 3.512420000000000073e+03 0.000000000000000000e+00
3.975800000000000182e+03 3.512420000000000073e+03 0.000000000000000000e+00
3.975880000000000109e+03 3.512420000000000073e+03 0.000000000000000000e+00
3.975960000000000036e+03 3.512420000000000073e+03 0.000000000000000000e+00
3.976039999999999964e+03 3.512420000000000073e+03 0.000000000000000000e+00
3.976119999999999891e+03 3.512420000000000073e+03 0.000000000000000000e+00
3.976199999999999818e+03 3.512420000000000073e+03 0.000000000000000000e+00
3.976279999999999745e+03 3.512420000000000073e+03 0.000000000000000000e+00
3.976360000000000127e+03 3.512420000000000073e+03 0.000000000000000000e+00
3.976440000000000055e+03 3.512420000000000073e+03 0.000000000000000000e+00
3.976519999999999982e+03 3.512420000000000073e+03 0.000000000000000000e+00
3.976599999999999909e+03 3.512420000000000073e+03 0.000000000000000000e+00
3.976679999999999836e+03 3.512420000000000073e+03 0.000000000000000000e+00
3.976759999999999764e+03 3.512420000000000073e+03 0.000000000000000000e+00
3.976840000000000146e+03 3.512420000000000073e+03 0.000000000000000000e+00
3.976920000000000073e+03 3.512420000000000073e+03 0.000000000000000000e+00
3.977000000000000000e+03 3.512420000000000073e+03 0.000000000000000000e+00
3.977079999999999927e+03 3.512420000000000073e+03 0.000000000000000000e+00
3.977159999999999854e+03 3.512420000000000073e+03 0.000000000000000000e+00
3.977239999999999782e+03 3.512420000000000073e+03 0.000000000000000000e+00
3.977320000000000164e+03 3.512420000000000073e+03 0.000000000000000000e+00
3.977400000000000091e+03 3.512420000000000073e+03 0.000000000000000000e+00
3.977480000000000018e+03 3.512420000000000073e+03 0.000000000000000000e+00
3.977559999999999945e+03 3.512420000000000073e+03 0.000000000000000000e+00
3.977639999999999873e+03 3.512420000000000073e+03 0.000000000000000000e+00
3.977719999999999800e+03 3.512420000000000073e+03 0.000000000000000000e+00
3.977800000000000182e+03 3.512420000000000073e+03 0.000000000000000000e+00
3.977880000000000109e+03 3.512420000000000073e+03 0.000000000000000000e+00
3.977960000000000036e+03 3.512420000000000073e+03 0.000000000000000000e+00
3.978039999999999964e+03 3.512420000000000073e+03 0.000000000000000000e+00
3.978119999999999891e+03 3.512420000000000073e+03 0.000000000000000000e+00
3.978199999999999818e+03 3.512420000000000073e+03 0.000000000000000000e+00
3.978279999999999745e+03 3.512420000000000073e+03 0.000000000000000000e+00
3.978360000000000127e+03 3.512420000000000073e+03 0.000000000000000000e+00
3.978440000000000055e+03 3.512420000000000073e+03 0.000000000000000000e+00
3.978519999999999982e+03 3.512420000000000073e+03 0.000000000000000000e+00
3.978599999999999909e+03 3.512420000000000073e+03 0.000000000000000000e+00
3.978679999999999836e+03 3.512420000000000073e+03 0.000000000000000000e+00
3.978759999999999764e+03 3.512420000000000073e+03 0.000000000000000000e+00
3.978840000000000146e+03 3.512420000000000073e+03 0.000000000000000000e+00
3.978920000000000073e+03 3.512420000000000073e+03 0.000000000000000000e+00
3.979000000000000000e+03 3.512420000000000073e+03 0.000000000000000000e+00
3.979079999999999927e+03 3.512420000000000073e+03 0.000000000000000000e+00
3.979159999999999854e+03 3.512420000000000073e+03 0.000000000000000000e+00
3.979239999999999782e+03 3.512420000000000073e+03 0.000000000000000000e+00
3.979320000000000164e+03 3.512420000000000073e+03 0.000000000000000000e+00
3.979400000000000091e+03 3.512420000000000073e+03 0.000000000000000000e+00
3.979480000000000018e+03 3.512420000000000073e+03 0.000000000000000000e+00
3.979559999999999945e+03 3.512420000000000073e+03 0.000000000000000000e+00
3.979639999999999873e+03 3.512420000000000073e+03 0.000000000000000000e+00
3.979719999999999800e+03 3.512420000000000073e+03 0.000000000000000000e+00
3.979800000000000182e+03 3.512420000000000073e+03 0.000000000000000000e+00
3.979880000000000109e+03 3.512420000000000073e+03 0.000000000000000000e+00
3.979960000000000036e+03 3.512420000000000073e+03 0.000000000000000000e+00
3.980039999999999964e+03 3.512420000000000073e+03 0.000000000000000000e+00
3.980119999999999891e+03 3.512420000000000073e+03 0.000000000000000000e+00
3.980199999999999818e+03 3.512420000000000073e+03 0.000000000000000000e+00
3.980279999999999745e+03 3.512420000000000073e+03 0.000000000000000000e+00
3.980360000000000127e+03 3.512420000000000073e+03 0.000000000000000000e+00
3.980440000000000055e+03 3.512420000000000073e+03 0.000000000000000000e+00
3.980519999999999982e+03 3.512420000000000073e+03 0.000000000000000000e+00
3.980599999999999909e+03 3.512420000000000073e+03 0.000000000000000000e+00
3.980679999999999836e+03 3.512420000000000073e+03 0.000000000000000000e+00
3.980759999999999764e+03 3.512420000000000073e+03 0.000000000000000000e+00
3.980840000000000146e+03 3.512420000000000073e+03 0.000000000000000000e+00
3.980920000000000073e+03 3.512420000000000073e+03 0.000000000000000000e+00
3.981000000000000000e+03 3.512420000000000073e+03 0.000000000000000000e+00
3.981079999999999927e+03 3.512420000000000073e+03 0.000000000000000000e+00
3.981159999999999854e+03 3.512420000000000073e+03 0.000000000000000000e+00
3.981239999999999782e+03 3.512420000000000073e+03 0.000000000000000000e+00
3.981320000000000164e+03 3.512420000000000073e+03 0.000000000000000000e+00
3.981400000000000091e+03 3.512420000000000073e+03 0.000000000000000000e+00
3.981480000000000018e+03 3.512420000000000073e+03 0.000000000000000000e+00
3.981559999999999945e+03 3.512420000000000073e+03 0.000000000000000000e+00
3.981639999999999873e+03 3.512420000000000073e+03 0.000000000000000000e+00
3.981719999999999800e+03 3.512420000000000073e+03 0.000000000000000000e+00
3.981800000000000182e+03 3.512420000000000073e+03 0.000000000000000000e+00
3.981880000000000109e+03 3.512420000000000073e+03 0.000000000000000000e+00
3.961880000000000109e+03 3.512480000000000018e+03 6.544863255691055236e-05
3.961960000000000036e+03 3.512480000000000018e+03 6.499080551532581394e-05
3.962039999999999964e+03 3.512480000000000018e+03 6.448944634051486681e-05
3.962119999999999891e+03 3.512480000000000018e+03 6.411444710643010234e-05
3.962199999999999818e+03 3.512480000000000018e+03 6.388924663279126807e-05
3.962279999999999745e+03 3.512480000000000018e+03 6.381335236468690139e-05
3.962360000000000127e+03 3.512480000000000018e+03 6.383235487031573127e-05
3.962440000000000055e+03 3.512480000000000018e+03 6.392642994279579976e-05
3.962519999999999982e+03 3.512480000000000018e+03 6.407295550472166953e-05
3.962599999999999909e+03 3.512480000000000018e+03 6.425896608223087623e-05
3.962679999999999836e+03 3.512480000000000018e+03 0.000000000000000000e+00
3.962759999999999764e+03 3.512480000000000018e+03 0.000000000000000000e+00
3.962840000000000146e+03 3.512480000000000018e+03 0.000000000000000000e+00
3.962920000000000073e+03 3.512480000000000018e+03 0.000000000000000000e+00
3.963000000000000000e+03 3.512480000000000018e+03 0.000000000000000000e+00
3.963079999999999927e+03 3.512480000000000018e+03 0.000000000000000000e+00
3.963159999999999854e+03 3.512480000000000018e+03 0.000000000000000000e+00
3.963239999999999782e+03 3.512480000000000018e+03 0.000000000000000000e+00
3.963320000000000164e+03 3.512480000000000018e+03 0.000000000000000000e+00
3.963400000000000091e+03 3.512480000000000018e+03 0.000000000000000000e+00
3.963480000000000018e+03 3.512480000000000018e+03 0.000000000000000000e+00
3.963559999999999945e+03 3.512480000000000018e+03 0.000000000000000000e+00
3.963639999999999873e+03 3.512480000000000018e+03 0.000000000000000000e+00
3.963719999999999800e+03 3.512480000000000018e+03 0.000000000000000000e+00
3.963800000000000182e+03 3.512480000000000018e+03 0.000000000000000000e+00
3.963880000000000109e+03 3.512480000000000018e+03 0.000000000000000000e+00
3.963960000000000036e+03 3.512480000000000018e+03 0.000000000000000000e+00
3.964039999999999964e+03 3.512480000000000018e+03 0.000000000000000000e+00
3.964119999999999891e+03 3.512480000000000018e+03 0.000000000000000000e+00
3.964199999999999818e+03 3.512480000000000018e+03 0.000000000000000000e+00
3.964279999999999745e+03 3.512480000000000018e+03 0.000000000000000000e+00
3.964360000000000127e+03 3.512480000000000018e+03 0.000000000000000000e+00
3.964440000000000055e+03 3.512480000000000018e+03 0.000000000000000000e+00
3.964519999999999982e+03 3.512480000000000018e+03 0.000000000000000000e+00
3.964599999999999909e+03 3.512480000000000018e+03 0.000000000000000000e+00
3.964679999999999836e+03 3.512480000000000018e+03 0.000000000000000000e+00
3.964759999999999764e+03 3.512480000000000018e+03 0.000000000000000000e+00
3.964840000000000146e+03 3.512480000000000018e+03 0.000000000000000000e+00
3.964920000000000073e+03 3.512480000000000018e+03 0.000000000000000000e+00
3.965000000000000000e+03 3.512480000000000018e+03 0.000000000000000000e+00
3.965079999999999927e+03 3.512480000000000018e+03 0.000000000000000000e+00
3.965159999999999854e+03 3.512480000000000018e+03 0.000000000000000000e+00
3.965239999999999782e+03 3.512480000000000018e+03 0.000000000000000000e+00
3.965320000000000164e+03 3.512480000000000018e+03 0.000000000000000000e+00
3.965400000000000091e+03 3.512480000000000018e+03 0.000000000000000000e+00
3.965480000000000018e+03 3.512480000000000018e+03 0.000000000000000000e+00
3.965559999999999945e+03 3.512480000000000018e+03 0.000000000000000000e+00
3.965639999999999873e+03 3.512480000000000018e+03 0.000000000000000000e+00
3.965719999999999800e+03 3.512480000000000018e+03 0.000000000000000000e+00
3.965800000000000182e+03 3.512480000000000018e+03 0.000000000000000000e+00
3.965880000000000109e+03 3.512480000000000018e+03 0.000000000000000000e+00
3.965960000000000036e+03 3.512480000000000018e+03 0.000000000000000000e+00
3.966039999999999964e+03 3.512480000000000018e+03 0.000000000000000000e+00
3.966119999999999891e+03 3.512480000000000018e+03 0.000000000000000000e+00
3.966199999999999818e+03 3.512480000000000018e+03 0.000000000000000000e+00
3.966279999999999745e+03 3.512480000000000018e+03 0.000000000000000000e+00
3.966360000000000127e+03 3.512480000000000018e+03 0.000000000000000000e+00
3.966440000000000055e+03 3.512480000000000018e+03 0.000000000000000000e+00
3.966519999999999982e+03 3.512480000000000018e+03 0.000000000000000000e+00
3.966599999999999909e+03 3.512480000000000018e+03 0.000000000000000000e+00
3.966679999999999836e+03 3.512480000000000018e+03 0.000000000000000000e+00
3.966759999999999764e+03 3.512480000000000018e+03 0.000000000000000000e+00
3.966840000000000146e+03 3.512480000000000018e+03 0.000000000000000000e+00
3.966920000000000073e+03 3.512480000000000018e+03 0.000000000000000000e+00
3.967000000000000000e+03 3.512480000000000018e+03 0.000000000000000000e+00
3.967079999999999927e+03 3.512480000000000018e+03 0.000000000000000000e+00
3.967159999999999854e+03 3.512480000000000018e+03 0.000000000000000000e+00
3.967239999999999782e+03 3.512480000000000018e+03 0.000000000000000000e+00
3.967320000000000164e+03 3.512480000000000018e+03 0.000000000000000000e+00
3.967400000000000091e+03 3.512480000000000018e+03 0.000000000000000000e+00
3.967480000000000018e+03 3.512480000000000018e+03 0.000000000000000000e+00
3.967559999999999945e+03 3.512480000000000018e+03 0.000000000000000000e+00
3.967639999999999873e+03 3.512480000000000018e+03 0.000000000000000000e+00
3.967719999999999800e+03 3.512480000000000018e+03 0.000000000000000000e+00
3.967800000000000182e+03 3.512480000000000018e+03 0.000000000000000000e+00
3.967880000000000109e+03 3.512480000000000018e+03 0.000000000000000000e+00
3.967960000000000036e+03 3.512480000000000018e+03 0.000000000000000000e+00
3.968039999999999964e+03 3.512480000000000018e+03 0.000000000000000000e+00
3.968119999999999891e+03 3.512480000000000018e+03 0.000000000000000000e+00
3.968199999999999818e+03 3.512480000000000018e+03 0.000000000000000000e+00
3.968279999999999745e+03 3.512480000000000018e+03 0.000000000000000000e+00
3.968360000000000127e+03 3.512480000000000018e+03 0.000000000000000000e+00
3.968440000000000055e+03 3.512480000000000018e+03 0.000000000000000000e+00
3.968519999999999982e+03 3.512480000000000018e+03 0.000000000000000000e+00
3.968599999999999909e+03 3.512480000000000018e+03 0.000000000000000000e+00
3.968679999999999836e+03 3.512480000000000018e+03 0.000000000000000000e+00
3.968759999999999764e+03 3.512480000000000018e+03 0.000000000000000000e+00
3.968840000000000146e+03 3.512480000000000018e+03 0.000000000000000000e+00
3.968920000000000073e+03 3.512480000000000018e+03 0.000000000000000000e+00
3.969000000000000000e+03 3.512480000000000018e+03 0.000000000000000000e+00
3.969079999999999927e+03 3.512480000000000018e+03 0.000000000000000000e+00
3.969159999999999854e+03 3.512480000000000018e+03 0.000000000000000000e+00
3.969239999999999782e+03 3.512480000000000018e+03 0.000000000000000000e+00
3.969320000000000164e+03 3.512480000000000018e+03 0.000000000000000000e+00
3.969400000000000091e+03 3.512480000000000018e+03 0.000000000000000000e+00
3.969480000000000018e+03 3.512480000000000018e+03 0.000000000000000000e+00
3.969559999999999945e+03 3.512480000000000018e+03 0.000000000000000000e+00
3.969639999999999873e+03 3.512480000000000018e+03 0.000000000000000000e+00
3.969719999999999800e+03 3.512480000000000018e+03 0.000000000000000000e+00
3.969800000000000182e+03 3.512480000000000018e+03 0.000000000000000000e+00
3.969880000000000109e+03 3.512480000000000018e+03 0.000000000000000000e+00
3.969960000000000036e+03 3.512480000000000018e+03 0.000000000000000000e+00
3.970039999999999964e+03 3.512480000000000018e+03 0.000000000000000000e+00
3.970119999999999891e+03 3.512480000000000018e+03 0.000000000000000000e+00
3.970199999999999818e+03 3.512480000000000018e+03 0.000000000000000000e+00
3.970279999999999745e+03 3.512480000000000018e+03 0.000000000000000000e+00
3.970360000000000127e+03 3.512480000000000018e+03 0.000000000000000000e+00
3.970440000000000055e+03 3.512480000000000018e+03 0.000000000000000000e+00
3.970519999999999982e+03 3.512480000000000018e+03 0.000000000000000000e+00
3.970599999999999909e+03 3.512480000000000018e+03 0.000000000000000000e+00
3.970679999999999836e+03 3.512480000000000018e+03 0.000000000000000000e+00
3.970759999999999764e+03 3.512480000000000018e+03 0.000000000000000000e+00
3.970840000000000146e+03 3.512480000000000018e+03 0.000000000000000000e+00
3.970920000000000073e+03 3.512480000000000018e+03 0.000000000000000000e+00
3.971000000000000000e+03 3.512480000000000018e+03 0.000000000000000000e+00
3.971079999999999927e+03 3.512480000000000018e+03 0.000000000000000000e+00
3.971159999999999854e+03 3.512480000000000018e+03 0.000000000000000000e+00
3.971239999999999782e+03 3.512480000000000018e+03 0.000000000000000000e+00
3.971320000000000164e+03 3.512480000000000018e+03 0.000000000000000000e+00
3.971400000000000091e+03 3.512480000000000018e+03 0.000000000000000000e+00
3.971480000000000018e+03 3.512480000000000018e+03 0.000000000000000000e+00
3.971559999999999945e+03 3.512480000000000018e+03 0.000000000000000000e+00
3.971639999999999873e+03 3.512480000000000018e+03 0.000000000000000000e+00
3.971719999999999800e+03 3.512480000000000018e+03 0.000000000000000000e+00
3.971800000000000182e+03 3.512480000000000018e+03 0.000000000000000000e+00
3.971880000000000109e+03 3.512480000000000018e+03 0.000000000000000000e+00
3.971960000000000036e+03 3.512480000000000018e+03 0.000000000000000000e+00
3.972039999999999964e+03 3.512480000000000018e+03 0.000000000000000000e+00
3.972119999999999891e+03 3.512480000000000018e+03 0.000000000000000000e+00
3.972199999999999818e+03 3.512480000000000018e+03 0.000000000000000000e+00
3.972279999999999745e+03 3.512480000000000018e+03 0.000000000000000000e+00
3.972360000000000127e+03 3.512480000000000018e+03 0.000000000000000000e+00
3.972440000000000055e+03 3.512480000000000018e+03 0.000000000000000000e+00
3.972519999999999982e+03 3.512480000000000018e+03 0.000000000000000000e+00
3.972599999999999909e+03 3.512480000000000018e+03 0.000000000000000000e+00
3.972679999999999836e+03 3.512480000000000018e+03 0.000000000000000000e+00
3.972759999999999764e+03 3.512480000000000018e+03 0.000000000000000000e+00
3.972840000000000146e+03 3.512480000000000018e+03 0.000000000000000000e+00
3.972920000000000073e+03 3.512480000000000018e+03 0.000000000000000000e+00
3.973000000000000000e+03 3.512480000000000018e+03 0.000000000000000000e+00
3.973079999999999927e+03 3.512480000000000018e+03 0.000000000000000000e+00
3.973159999999999854e+03 3.512480000000000018e+03 0.000000000000000000e+00
3.973239999999999782e+03 3.512480000000000018e+03 0.000000000000000000e+00
3.973320000000000164e+03 3.512480000000000018e+03 0.000000000000000000e+00
3.973400000000000091e+03 3.512480000000000018e+03 0.000000000000000000e+00
3.973480000000000018e+03 3.512480000000000018e+03 0.000000000000000000e+00
3.973559999999999945e+03 3.512480000000000018e+03 0.000000000000000000e+00
3.973639999999999873e+03 3.512480000000000018e+03 0.000000000000000000e+00
3.973719999999999800e+03 3.512480000000000018e+03 0.000000000000000000e+00
3.973800000000000182e+03 3.512480000000000018e+03 0.000000000000000000e+00
3.973880000000000109e+03 3.512480000000000018e+03 0.000000000000000000e+00
3.973960000000000036e+03 3.512480000000000018e+03 0.000000000000000000e+00
3.974039999999999964e+03 3.512480000000000018e+03 0.000000000000000000e+00
3.974119999999999891e+03 3.512480000000000018e+03 0.000000000000000000e+00
3.974199999999999818e+03 3.512480000000000018e+03 0.000000000000000000e+00
3.974279999999999745e+03 3.512480000000000018e+03 0.000000000000000000e+00
3.974360000000000127e+03 3.512480000000000018e+03 0.000000000000000000e+00
3.974440000000000055e+03 3.512480000000000018e+03 0.000000000000000000e+00
3.974519999999999982e+03 3.512480000000000018e+03 0.000000000000000000e+00
3.974599999999999909e+03 3.512480000000000018e+03 0.000000000000000000e+00
3.974679999999999836e+03 3.512480000000000018e+03 0.000000000000000000e+00
3.974759999999999764e+03 3.512480000000000018e+03 0.000000000000000000e+00
3.974840000000000146e+03 3.512480000000000018e+03 0.000000000000000000e+00
3.974920000000000073e+03 3.512480000000000018e+03 0.000000000000000000e+00
3.975000000000000000e+03 3.512480000000000018e+03 0.000000000000000000e+00
3.975079999999999927e+03 3.512480000000000018e+03 0.000000000000000000e+00
3.975159999999999854e+03 3.512480000000000018e+03 0.000000000000000000e+00
3.975239999999999782e+03 3.512480000000000018e+03 0.000000000000000000e+00
3.975320000000000164e+03 3.512480000000000018e+03 0.000000000000000000e+00
3.975400000000000091e+03 3.512480000000000018e+03 0.000000000000000000e+00
3.975480000000000018e+03 3.512480000000000018e+03 0.000000000000000000e+00
3.975559999999999945e+03 3.512480000000000018e+03 0.000000000000000000e+00
3.975639999999999873e+03 3.512480000000000018e+03 0.000000000000000000e+00
3.975719999999999800e+03 3.512480000000000018e+03 0.000000000000000000e+00
3.975800000000000182e+03 3.512480000000000018e+03 0.000000000000000000e+00
3.975880000000000109e+03 3.512480000000000018e+03 0.000000000000000000e+00
3.975960000000000036e+03 3.512480000000000018e+03 0.000000000000000000e+00
3.976039999999999964e+03 3.512480000000000018e+03 0.000000000000000000e+00
3.976119999999999891e+03 3.512480000000000018e+03 0.000000000000000000e+00
3.976199999999999818e+03 3.512480000000000018e+03 0.000000000000000000e+00
3.976279999999999745e+03 3.512480000000000018e+03 0.000000000000000000e+00
3.976360000000000127e+03 3.512480000000000018e+03 0.000000000000000000e+00
3.976440000000000055e+03 3.512480000000000018e+03 0.000000000000000000e+00
3.976519999999999982e+03 3.512480000000000018e+03 0.000000000000000000e+00
3.976599999999999909e+03 3.512480000000000018e+03 0.000000000000000000e+00
3.976679999999999836e+03 3.512480000000000018e+03 0.000000000000000000e+00
3.976759999999999764e+03 3.512480000000000018e+03 0.000000000000000000e+00
3.976840000000000146e+03 3.512480000000000018e+03 0.000000000000000000e+00
3.976920000000000073e+03 3.512480000000000018e+03 0.000000000000000000e+00
3.977000000000000000e+03 3.512480000000000018e+03 0.000000000000000000e+00
3.977079999999999927e+03 3.512480000000000018e+03 0.000000000000000000e+00
3.977159999999999854e+03 3.512480000000000018e+03 0.000000000000000000e+00
3.977239999999999782e+03 3.512480000000000018e+03 0.000000000000000000e+00
3.977320000000000164e+03 3.512480000000000018e+03 0.000000000000000000e+00
3.977400000000000091e+03 3.512480000000000018e+03 0.000000000000000000e+00
3.977480000000000018e+03 3.512480000000000018e+03 0.000000000000000000e+00
3.977559999999999945e+03 3.512480000000000018e+03 0.000000000000000000e+00
3.977639999999999873e+03 3.512480000000000018e+03 0.000000000000000000e+00
3.977719999999999800e+03 3.512480000000000018e+03 0.000000000000000000e+00
3.977800000000000182e+03 3.512480000000000018e+03 0.000000000000000000e+00
3.977880000000000109e+03 3.512480000000000018e+03 0.000000000000000000e+00
3.977960000000000036e+03 3.512480000000000018e+03 0.000000000000000000e+00
3.978039999999999964e+03 3.512480000000000018e+03 0.000000000000000000e+00
3.978119999999999891e+03 3.512480000000000018e+03 0.000000000000000000e+00
3.978199999999999818e+03 3.512480000000000018e+03 0.000000000000000000e+00
3.978279999999999745e+03 3.512480000000000018e+03 0.000000000000000000e+00
3.978360000000000127e+03 3.512480000000000018e+03 0.000000000000000000e+00
3.978440000000000055e+03 3.512480000000000018e+03 0.000000000000000000e+00
3.978519999999999982e+03 3.512480000000000018e+03 0.000000000000000000e+00
3.978599999999999909e+03 3.512480000000000018e+03 0.000000000000000000e+00
3.978679999999999836e+03 3.512480000000000018e+03 0.000000000000000000e+00
3.978759999999999764e+03 3.512480000000000018e+03 0.000000000000000000e+00
3.978840000000000146e+03 3.512480000000000018e+03 0.000000000000000000e+00
3.978920000000000073e+03 3.512480000000000018e+03 0.000000000000000000e+00
3.979000000000000000e+03 3.512480000000000018e+03 0.000000000000000000e+00
3.979079999999999927e+03 3.512480000000000018e+03 0.000000000000000000e+00
3.979159999999999854e+03 3.512480000000000018e+03 0.000000000000000000e+00
3.979239999999999782e+03 3.512480000000000018e+03 0.000000000000000000e+00
3.979320000000000164e+03 3.512480000000000018e+03 0.000000000000000000e+00
3.979400000000000091e+03 3.512480000000000018e+03 0.000000000000000000e+00
3.979480000000000018e+03 3.512480000000000018e+03 0.000000000000000000e+00
3.979559999999999945e+03 3.512480000000000018e+03 0.000000000000000000e+00
3.979639999999999873e+03 3.512480000000000018e+03 0.000000000000000000e+00
3.979719999999999800e+03 3.512480000000000018e+03 0.000000000000000000e+00
3.979800000000000182e+03 3.512480000000000018e+03 0.000000000000000000e+00
3.979880000000000109e+03 3.512480000000000018e+03 0.000000000000000000e+00
3.979960000000000036e+03 3.512480000000000018e+03 0.000000000000000000e+00
3.980039999999999964e+03 3.512480000000000018e+03 0.000000000000000000e+00
3.980119999999999891e+03 3.512480000000000018e+03 0.000000000000000000e+00
3.980199999999999818e+03 3.512480000000000018e+03 0.000000000000000000e+00
3.980279999999999745e+03 3.512480000000000018e+03 0.000000000000000000e+00
3.980360000000000127e+03 3.512480000000000018e+03 0.000000000000000000e+00
3.980440000000000055e+03 3.512480000000000018e+03 0.000000000000000000e+00
3.980519999999999982e+03 3.512480000000000018e+03 0.000000000000000000e+00
3.980599999999999909e+03 3.512480000000000018e+03 0.000000000000000000e+00
3.980679999999999836e+03 3.512480000000000018e+03 0.000000000000000000e+00
3.980759999999999764e+03 3.512480000000000018e+03 0.000000000000000000e+00
3.980840000000000146e+03 3.512480000000000018e+03 0.000000000000000000e+00
3.980920000000000073e+03 3.512480000000000018e+03 0.000000000000000000e+00
3.981000000000000000e+03 3.512480000000000018e+03 0.000000000000000000e+00
3.981079999999999927e+03 3.512480000000000018e+03 0.000000000000000000e+00
3.981159999999999854e+03 3.512480000000000018e+03 0.000000000000000000e+00
3.981239999999999782e+03 3.512480000000000018e+03 0.000000000000000000e+00
3.981320000000000164e+03 3.512480000000000018e+03 0.000000000000000000e+00
3.981400000000000091e+03 3.512480000000000018e+03 0.000000000000000000e+00
3.981480000000000018e+03 3.512480000000000018e+03 0.000000000000000000e+00
3.981559999999999945e+03 3.512480000000000018e+03 0.000000000000000000e+00
3.981639999999999873e+03 3.512480000000000018e+03 0.000000000000000000e+00
3.981719999999999800e+03 3.512480000000000018e+03 0.000000000000000000e+00
3.981800000000000182e+03 3.512480000000000018e+03 0.000000000000000000e+00
3.981880000000000109e+03 3.512480000000000018e+03 0.000000000000000000e+00
3.961880000000000109e+03 3.512539999999999964e+03 6.648888040188508000e-05
3.961960000000000036e+03 3.512539999999999964e+03 6.617821307736785892e-05
3.962039999999999964e+03 3.512539999999999964e+03 6.568760795490689961e-05
3.962119999999999891e+03 3.512539999999999964e+03 6.521343837877665282e-05
3.962199999999999818e+03 3.512539999999999964e+03 6.488044174143717344e-05
3.962279999999999745e+03 3.512539999999999964e+03 6.470964577406863915e-05
3.962360000000000127e+03 3.512539999999999964e+03 6.466038584754875721e-05
3.962440000000000055e+03 3.512539999999999964e+03 6.471589267418719361e-05
3.962519999999999982e+03 3.512539999999999964e+03 6.483400085578917707e-05
3.962599999999999909e+03 3.512539999999999964e+03 6.500231165106237741e-05
3.962679999999999836e+03 3.512539999999999964e+03 0.000000000000000000e+00
3.962759999999999764e+03 3.512539999999999964e+03 0.000000000000000000e+00
3.962840000000000146e+03 3.512539999999999964e+03 0.000000000000000000e+00
3.962920000000000073e+03 3.512539999999999964e+03 0.000000000000000000e+00
3.963000000000000000e+03 3.512539999999999964e+03 0.000000000000000000e+00
3.963079999999999927e+03 3.512539999999999964e+03 0.000000000000000000e+00
3.963159999999999854e+03 3.512539999999999964e+03 0.000000000000000000e+00
3.963239999999999782e+03 3.512539999999999964e+03 0.000000000000000000e+00
3.963320000000000164e+03 3.512539999999999964e+03 0.000000000000000000e+00
3.963400000000000091e+03 3.512539999999999964e+03 0.000000000000000000e+00
3.963480000000000018e+03 3.512539999999999964e+03 0.000000000000000000e+00
3.963559999999999945e+03 3.512539999999999964e+03 0.000000000000000000e+00
3.963639999999999873e+03 3.512539999999999964e+03 0.000000000000000000e+00
3.963719999999999800e+03 3.512539999999999964e+03 0.000000000000000000e+00
3.963800000000000182e+03 3.512539999999999964e+03 0.000000000000000000e+00
3.963880000000000109e+03 3.512539999999999964e+03 0.000000000000000000e+00
3.963960000000000036e+03 3.512539999999999964e+03 0.000000000000000000e+00
3.964039999999999964e+03 3.512539999999999964e+03 0.000000000000000000e+00
3.964119999999999891e+03 3.512539999999999964e+03 0.000000000000000000e+00
3.964199999999999818e+03 3.512539999999999964e+03 0.000000000000000000e+00
3.964279999999999745e+03 3.512539999999999964e+03 0.000000000000000000e+00
3.964360000000000127e+03 3.512539999999999964e+03 0.000000000000000000e+00
3.964440000000000055e+03 3.512539999999999964e+03 0.000000000000000000e+00
3.964519999999999982e+03 3.512539999999999964e+03 0.000000000000000000e+00
3.964599999999999909e+03 3.512539999999999964e+03 0.000000000000000000e+00
3.964679999999999836e+03 3.512539999999999964e+03 0.000000000000000000e+00
3.964759999999999764e+03 3.512539999999999964e+03 0.000000000000000000e+00
3.964840000000000146e+03 3.512539999999999964e+03 0.000000000000000000e+00
3.964920000000000073e+03 3.512539999999999964e+03 0.000000000000000000e+00
3.965000000000000000e+03 3.512539999999999964e+03 0.000000000000000000e+00
3.965079999999999927e+03 3.512539999999999964e+03 0.000000000000000000e+00
3.965159999999999854e+03 3.512539999999999964e+03 0.000000000000000000e+00
3.965239999999999782e+03 3.512539999999999964e+03 0.000000000000000000e+00
3.965320000000000164e+03 3.512539999999999964e+03 0.000000000000000000e+00
3.965400000000000091e+03 3.512539999999999964e+03 0.000000000000000000e+00
3.965480000000000018e+03 3.512539999999999964e+03 0.000000000000000000e+00
3.965559999999999945e+03 3.512539999999999964e+03 0.000000000000000000e+00
3.965639999999999873e+03 3.512539999999999964e+03 0.000000000000000000e+00
3.965719999999999800e+03 3.512539999999999964e+03 0.000000000000000000e+00
3.965800000000000182e+03 3.512539999999999964e+03 0.000000000000000000e+00
3.965880000000000109e+03 3.512539999999999964e+03 0.000000000000000000e+00
3.965960000000000036e+03 3.512539999999999964e+03 0.000000000000000000e+00
3.966039999999999964e+03 3.512539999999999964e+03 0.000000000000000000e+00
3.966119999999999891e+03 3.512539999999999964e+03 0.000000000000000000e+00
3.966199999999999818e+03 3.512539999999999964e+03 0.000000000000000000e+00
3.966279999999999745e+03 3.512539999999999964e+03 0.000000000000000000e+00
3.966360000000000127e+03 3.512539999999999964e+03 0.000000000000000000e+00
3.966440000000000055e+03 3.512539999999999964e+03 0.000000000000000000e+00
3.966519999999999982e+03 3.512539999999999964e+03 0.000000000000000000e+00
3.966599999999999909e+03 3.512539999999999964e+03 0.000000000000000000e+00
3.966679999999999836e+03 3.512539999999999964e+03 0.000000000000000000e+00
3.966759999999999764e+03 3.512539999999999964e+03 0.000000000000000000e+00
3.966840000000000146e+03 3.512539999999999964e+03 0.000000000000000000e+00
3.966920000000000073e+03 3.512539999999999964e+03 0.000000000000000000e+00
3.967000000000000000e+03 3.512539999999999964e+03 0.000000000000000000e+00
3.967079999999999927e+03 3.512539999999999964e+03 0.000000000000000000e+00
3.967159999999999854e+03 3.512539999999999964e+03 0.000000000000000000e+00
3.967239999999999782e+03 3.512539999999999964e+03 0.000000000000000000e+00
3.967320000000000164e+03 3.512539999999999964e+03 0.000000000000000000e+00
3.967400000000000091e+03 3.512539999999999964e+03 0.000000000000000000e+00
3.967480000000000018e+03 3.512539999999999964e+03 0.000000000000000000e+00
3.967559999999999945e+03 3.512539999999999964e+03 0.000000000000000000e+00
3.967639999999999873e+03 3.512539999999999964e+03 0.000000000000000000e+00
3.967719999999999800e+03 3.512539999999999964e+03 0.000000000000000000e+00
3.967800000000000182e+03 3.512539999999999964e+03 0.000000000000000000e+00
3.967880000000000109e+03 3.512539999999999964e+03 0.000000000000000000e+00
3.967960000000000036e+03 3.512539999999999964e+03 0.000000000000000000e+00
3.968039999999999964e+03 3.512539999999999964e+03 0.000000000000000000e+00
3.968119999999999891e+03 3.512539999999999964e+03 0.000000000000000000e+00
3.968199999999999818e+03 3.512539999999999964e+03 0.000000000000000000e+00
3.968279999999999745e+03 3.512539999999999964e+03 0.000000000000000000e+00
3.968360000000000127e+03 3.512539999999999964e+03 0.000000000000000000e+00
3.968440000000000055e+03 3.512539999999999964e+03 0.000000000000000000e+00
3.968519999999999982e+03 3.512539999999999964e+03 0.000000000000000000e+00
3.968599999999999909e+03 3.512539999999999964e+03 0.000000000000000000e+00
3.968679999999999836e+03 3.512539999999999964e+03 0.000000000000000000e+00
3.968759999999999764e+03 3.512539999999999964e+03 0.000000000000000000e+00
3.968840000000000146e+03 3.512539999999999964e+03 0.000000000000000000e+00
3.968920000000000073e+03 3.512539999999999964e+03 0.000000000000000000e+00
3.969000000000000000e+03 3.512539999999999964e+03 0.000000000000000000e+00
3.969079999999999927e+03 3.512539999999999964e+03 0.000000000000000000e+00
3.969159999999999854e+03 3.512539999999999964e+03 0.000000000000000000e+00
3.969239999999999782e+03 3.512539999999999964e+03 0.000000000000000000e+00
3.969320000000000164e+03 3.512539999999999964e+03 0.000000000000000000e+00
3.969400000000000091e+03 3.512539999999999964e+03 0.000000000000000000e+00
3.969480000000000018e+03 3.512539999999999964e+03 0.000000000000000000e+00
3.969559999999999945e+03 3.512539999999999964e+03 0.000000000000000000e+00
3.969639999999999873e+03 3.512539999999999964e+03 0.000000000000000000e+00
3.969719999999999800e+03 3.512539999999999964e+03 0.000000000000000000e+00
3.969800000000000182e+03 3.512539999999999964e+03 0.000000000000000000e+00
3.969880000000000109e+03 3.512539999999999964e+03 0.000000000000000000e+00
3.969960000000000036e+03 3.512539999999999964e+03 0.000000000000000000e+00
3.970039999999999964e+03 3.512539999999999964e+03 0.000000000000000000e+00
3.970119999999999891e+03 3.512539999999999964e+03 0.000000000000000000e+00
3.970199999999999818e+03 3.512539999999999964e+03 0.000000000000000000e+00
3.970279999999999745e+03 3.512539999999999964e+03 0.000000000000000000e+00
3.970360000000000127e+03 3.512539999999999964e+03 0.000000000000000000e+00
3.970440000000000055e+03 3.512539999999999964e+03 0.000000000000000000e+00
3.970519999999999982e+03 3.512539999999999964e+03 0.000000000000000000e+00
3.970599999999999909e+03 3.512539999999999964e+03 0.000000000000000000e+00
3.970679999999999836e+03 3.512539999999999964e+03 0.000000000000000000e+00
3.970759999999999764e+03 3.512539999999999964e+03 0.000000000000000000e+00
3.970840000000000146e+03 3.512539999999999964e+03 0.000000000000000000e+00
3.970920000000000073e+03 3.512539999999999964e+03 0.000000000000000000e+00
3.971000000000000000e+03 3.512539999999999964e+03 0.000000000000000000e+00
3.971079999999999927e+03 3.512539999999999964e+03 0.000000000000000000e+00
3.971159999999999854e+03 3.512539999999999964e+03 0.000000000000000000e+00
3.971239999999999782e+03 3.512539999999999964e+03 0.000000000000000000e+00
3.971320000000000164e+03 3.512539999999999964e+03 0.000000000000000000e+00
3.971400000000000091e+03 3.512539999999999964e+03 0.000000000000000000e+00
3.971480000000000018e+03 3.512539999999999964e+03 0.000000000000000000e+00
3.971559999999999945e+03 3.512539999999999964e+03 0.000000000000000000e+00
3.971639999999999873e+03 3.512539999999999964e+03 0.000000000000000000e+00
3.971719999999999800e+03 3.512539999999999964e+03 0.000000000000000000e+00
3.971800000000000182e+03 3.512539999999999964e+03 0.000000000000000000e+00
3.971880000000000109e+03 3.512539999999999964e+03 0.000000000000000000e+00
3.971960000000000036e+03 3.512539999999999964e+03 0.000000000000000000e+00
3.972039999999999964e+03 3.512539999999999964e+03 0.000000000000000000e+00
3.972119999999999891e+03 3.512539999999999964e+03 0.000000000000000000e+00
3.972199999999999818e+03 3.512539999999999964e+03 0.000000000000000000e+00
3.972279999999999745e+03 3.512539999999999964e+03 0.000000000000000000e+00
3.972360000000000127e+03 3.512539999999999964e+03 0.000000000000000000e+00
3.972440000000000055e+03 3.512539999999999964e+03 0.000000000000000000e+00
3.972519999999999982e+03 3.512539999999999964e+03 0.000000000000000000e+00
3.972599999999999909e+03 3.512539999999999964e+03 0.000000000000000000e+00
3.972679999999999836e+03 3.512539999999999964e+03 0.000000000000000000e+00
3.972759999999999764e+03 3.512539999999999964e+03 0.000000000000000000e+00
3.972840000000000146e+03 3.512539999999999964e+03 0.000000000000000000e+00
3.972920000000000073e+03 3.512539999999999964e+03 0.000000000000000000e+00
3.973000000000000000e+03 3.512539999999999964e+03 0.000000000000000000e+00
3.973079999999999927e+03 3.512539999999999964e+03 0.000000000000000000e+00
3.973159999999999854e+03 3.512539999999999964e+03 0.000000000000000000e+00
3.973239999999999782e+03 3.512539999999999964e+03 0.000000000000000000e+00
3.973320000000000164e+03 3.512539999999999964e+03 0.000000000000000000e+00
3.973400000000000091e+03 3.512539999999999964e+03 0.000000000000000000e+00
3.973480000000000018e+03 3.512539999999999964e+03 0.000000000000000000e+00
3.973559999999999945e+03 3.512539999999999964e+03 0.000000000000000000e+00
3.973639999999999873e+03 3.512539999999999964e+03 0.000000000000000000e+00
3.973719999999999800e+03 3.512539999999999964e+03 0.000000000000000000e+00
3.973800000000000182e+03 3.512539999999999964e+03 0.000000000000000000e+00
3.973880000000000109e+03 3.512539999999999964e+03 0.000000000000000000e+00
3.973960000000000036e+03 3.512539999999999964e+03 0.000000000000000000e+00
3.974039999999999964e+03 3.512539999999999964e+03 0.000000000000000000e+00
3.974119999999999891e+03 3.512539999999999964e+03 0.000000000000000000e+00
3.974199999999999818e+03 3.512539999999999964e+03 0.000000000000000000e+00
3.974279999999999745e+03 3.512539999999999964e+03 0.000000000000000000e+00
3.974360000000000127e+03 3.512539999999999964e+03 0.000000000000000000e+00
3.974440000000000055e+03 3.512539999999999964e+03 0.000000000000000000e+00
3.974519999999999982e+03 3.512539999999999964e+03 0.000000000000000000e+00
3.974599999999999909e+03 3.512539999999999964e+03 0.000000000000000000e+00
3.974679999999999836e+03 3.512539999999999964e+03 0.000000000000000000e+00
3.974759999999999764e+03 3.512539999999999964e+03 0.000000000000000000e+00
3.974840000000000146e+03 3.512539999999999964e+03 0.000000000000000000e+00
3.974920000000000073e+03 3.512539999999999964e+03 0.000000000000000000e+00
3.975000000000000000e+03 3.512539999999999964e+03 0.000000000000000000e+00
3.975079999999999927e+03 3.512539999999999964e+03 0.000000000000000000e+00
3.975159999999999854e+03 3.512539999999999964e+03 0.000000000000000000e+00
3.975239999999999782e+03 3.512539999999999964e+03 0.000000000000000000e+00
3.975320000000000164e+03 3.512539999999999964e+03 0.000000000000000000e+00
3.975400000000000091e+03 3.512539999999999964e+03 0.000000000000000000e+00
3.975480000000000018e+03 3.512539999999999964e+03 0.000000000000000000e+00
3.975559999999999945e+03 3.512539999999999964e+03 0.000000000000000000e+00
3.975639999999999873e+03 3.512539999999999964e+03 0.000000000000000000e+00
3.975719999999999800e+03 3.512539999999999964e+03 0.000000000000000000e+00
3.975800000000000182e+03 3.512539999999999964e+03 0.000000000000000000e+00
3.975880000000000109e+03 3.512539999999999964e+03 0.000000000000000000e+00
3.975960000000000036e+03 3.512539999999999964e+03 0.000000000000000000e+00
3.976039999999999964e+03 3.512539999999999964e+03 0.000000000000000000e+00
3.976119999999999891e+03 3.512539999999999964e+03 0.000000000000000000e+00
3.976199999999999818e+03 3.512539999999999964e+03 0.000000000000000000e+00
3.976279999999999745e+03 3.512539999999999964e+03 0.000000000000000000e+00
3.976360000000000127e+03 3.512539999999999964e+03 0.000000000000000000e+00
3.976440000000000055e+03 3.512539999999999964e+03 0.000000000000000000e+00
3.976519999999999982e+03 3.512539999999999964e+03 0.000000000000000000e+00
3.976599999999999909e+03 3.512539999999999964e+03 0.000000000000000000e+00
3.976679999999999836e+03 3.512539999999999964e+03 0.000000000000000000e+00
3.976759999999999764e+03 3.512539999999999964e+03 0.000000000000000000e+00
3.976840000000000146e+03 3.512539999999999964e+03 0.000000000000000000e+00
3.976920000000000073e+03 3.512539999999999964e+03 0.000000000000000000e+00
3.977000000000000000e+03 3.512539999999999964e+03 0.000000000000000000e+00
3.977079999999999927e+03 3.512539999999999964e+03 0.000000000000000000e+00
3.977159999999999854e+03 3.512539999999999964e+03 0.000000000000000000e+00
3.977239999999999782e+03 3.512539999999999964e+03 0.000000000000000000e+00
3.977320000000000164e+03 3.512539999999999964e+03 0.000000000000000000e+00
3.977400000000000091e+03 3.512539999999999964e+03 0.000000000000000000e+00
3.977480000000000018e+03 3.512539999999999964e+03 0.000000000000000000e+00
3.977559999999999945e+03 3.512539999999999964e+03 0.000000000000000000e+00
3.977639999999999873e+03 3.512539999999999964e+03 0.000000000000000000e+00
3.977719999999999800e+03 3.512539999999999964e+03 0.000000000000000000e+00
3.977800000000000182e+03 3.512539999999999964e+03 0.000000000000000000e+00
3.977880000000000109e+03 3.512539999999999964e+03 0.000000000000000000e+00
3.977960000000000036e+03 3.512539999999999964e+03 0.000000000000000000e+00
3.978039999999999964e+03 3.512539999999999964e+03 0.000000000000000000e+00
3.978119999999999891e+03 3.512539999999999964e+03 0.000000000000000000e+00
3.978199999999999818e+03 3.512539999999999964e+03 0.000000000000000000e+00
3.978279999999999745e+03 3.512539999999999964e+03 0.000000000000000000e+00
3.978360000000000127e+03 3.512539999999999964e+03 0.000000000000000000e+00
3.978440000000000055e+03 3.512539999999999964e+03 0.000000000000000000e+00
3.978519999999999982e+03 3.512539999999999964e+03 0.000000000000000000e+00
3.978599999999999909e+03 3.512539999999999964e+03 0.000000000000000000e+00
3.978679999999999836e+03 3.512539999999999964e+03 0.000000000000000000e+00
3.978759999999999764e+03 3.512539999999999964e+03 0.000000000000000000e+00
3.978840000000000146e+03 3.512539999999999964e+03 0.000000000000000000e+00
3.978920000000000073e+03 3.512539999999999964e+03 0.000000000000000000e+00
3.979000000000000000e+03 3.512539999999999964e+03 0.000000000000000000e+00
3.979079999999999927e+03 3.512539999999999964e+03 0.000000000000000000e+00
3.979159999999999854e+03 3.512539999999999964e+03 0.000000000000000000e+00
3.979239999999999782e+03 3.512539999999999964e+03 0.000000000000000000e+00
3.979320000000000164e+03 3.512539999999999964e+03 0.000000000000000000e+00
3.979400000000000091e+03 3.512539999999999964e+03 0.000000000000000000e+00
3.979480000000000018e+03 3.512539999999999964e+03 0.000000000000000000e+00
3.979559999999999945e+03 3.512539999999999964e+03 0.000000000000000000e+00
3.979639999999999873e+03 3.512539999999999964e+03 0.000000000000000000e+00
3.979719999999999800e+03 3.512539999999999964e+03 0.000000000000000000e+00
3.979800000000000182e+03 3.512539999999999964e+03 0.000000000000000000e+00
3.979880000000000109e+03 3.512539999999999964e+03 0.000000000000000000e+00
3.979960000000000036e+03 3.512539999999999964e+03 0.000000000000000000e+00
3.980039999999999964e+03 3.512539999999999964e+03 0.000000000000000000e+00
3.980119999999999891e+03 3.512539999999999964e+03 0.000000000000000000e+00
3.980199999999999818e+03 3.512539999999999964e+03 0.000000000000000000e+00
3.980279999999999745e+03 3.512539999999999964e+03 0.000000000000000000e+00
3.980360000000000127e+03 3.512539999999999964e+03 0.000000000000000000e+00
3.980440000000000055e+03 3.512539999999999964e+03 0.000000000000000000e+00
3.980519999999999982e+03 3.512539999999999964e+03 0.000000000000000000e+00
3.980599999999999909e+03 3.512539999999999964e+03 0.000000000000000000e+00
3.980679999999999836e+03 3.512539999999999964e+03 0.000000000000000000e+00
3.980759999999999764e+03 3.512539999999999964e+03 0.000000000000000000e+00
3.980840000000000146e+03 3.512539999999999964e+03 0.000000000000000000e+00
3.980920000000000073e+03 3.512539999999999964e+03 0.000000000000000000e+00
3.981000000000000000e+03 3.512539999999999964e+03 0.000000000000000000e+00
3.981079999999999927e+03 3.512539999999999964e+03 0.000000000000000000e+00
3.981159999999999854e+03 3.512539999999999964e+03 0.000000000000000000e+00
3.981239999999999782e+03 3.512539999999999964e+03 0.000000000000000000e+00
3.981320000000000164e+03 3.512539999999999964e+03 0.000000000000000000e+00
3.981400000000000091e+03 3.512539999999999964e+03 0.000000000000000000e+00
3.981480000000000018e+03 3.512539999999999964e+03 0.000000000000000000e+00
3.981559999999999945e+03 3.512539999999999964e+03 0.000000000000000000e+00
3.981639999999999873e+03 3.512539999999999964e+03 0.000000000000000000e+00
3.981719999999999800e+03 3.512539999999999964e+03 0.000000000000000000e+00
3.981800000000000182e+03 3.512539999999999964e+03 0.000000000000000000e+00
3.981880000000000109e+03 3.512539999999999964e+03 0.000000000000000000e+00
3.961880000000000109e+03 3.512599999999999909e+03 6.743391587349950741e-05
3.961960000000000036e+03 3.512599999999999909e+03 6.726747073724508746e-05
3.962039999999999964e+03 3.512599999999999909e+03 6.689985927499128679e-05
3.962119999999999891e+03 3.512599999999999909e+03 6.640263779660988367e-05
3.962199999999999818e+03 3.512599999999999909e+03 6.596694358986010846e-05
3.962279999999999745e+03 3.512599999999999909e+03 6.568051870054151110e-05
3.962360000000000127e+03 3.512599999999999909e+03 6.555093981624063944e-05
3.962440000000000055e+03 3.512599999999999909e+03 6.554463511803212180e-05
3.962519999999999982e+03 3.512599999999999909e+03 6.562246057726442699e-05
3.962599999999999909e+03 3.512599999999999909e+03 6.576926610454376855e-05
3.962679999999999836e+03 3.512599999999999909e+03 6.595954960674270883e-05
3.962759999999999764e+03 3.512599999999999909e+03 0.000000000000000000e+00
3.962840000000000146e+03 3.512599999999999909e+03 0.000000000000000000e+00
3.962920000000000073e+03 3.512599999999999909e+03 0.000000000000000000e+00
3.963000000000000000e+03 3.512599999999999909e+03 0.000000000000000000e+00
3.963079999999999927e+03 3.512599999999999909e+03 0.000000000000000000e+00
3.963159999999999854e+03 3.512599999999999909e+03 0.000000000000000000e+00
3.963239999999999782e+03 3.512599999999999909e+03 0.000000000000000000e+00
3.963320000000000164e+03 3.512599999999999909e+03 0.000000000000000000e+00
3.963400000000000091e+03 3.512599999999999909e+03 0.000000000000000000e+00
3.963480000000000018e+03 3.512599999999999909e+03 0.000000000000000000e+00
3.963559999999999945e+03 3.512599999999999909e+03 0.000000000000000000e+00
3.963639999999999873e+03 3.512599999999999909e+03 0.000000000000000000e+00
3.963719999999999800e+03 3.512599999999999909e+03 0.000000000000000000e+00
3.963800000000000182e+03 3.512599999999999909e+03 0.000000000000000000e+00
3.963880000000000109e+03 3.512599999999999909e+03 0.000000000000000000e+00
3.963960000000000036e+03 3.512599999999999909e+03 0.000000000000000000e+00
3.964039999999999964e+03 3.512599999999999909e+03 0.000000000000000000e+00
3.964119999999999891e+03 3.512599999999999909e+03 0.000000000000000000e+00
3.964199999999999818e+03 3.512599999999999909e+03 0.000000000000000000e+00
3.964279999999999745e+03 3.512599999999999909e+03 0.000000000000000000e+00
3.964360000000000127e+03 3.512599999999999909e+03 0.000000000000000000e+00
3.964440000000000055e+03 3.512599999999999909e+03 0.000000000000000000e+00
3.964519999999999982e+03 3.512599999999999909e+03 0.000000000000000000e+00
3.964599999999999909e+03 3.512599999999999909e+03 0.000000000000000000e+00
3.964679999999999836e+03 3.512599999999999909e+03 0.000000000000000000e+00
3.964759999999999764e+03 3.512599999999999909e+03 0.000000000000000000e+00
3.964840000000000146e+03 3.512599999999999909e+03 0.000000000000000000e+00
3.964920000000000073e+03 3.512599999999999909e+03 0.000000000000000000e+00
3.965000000000000000e+03 3.512599999999999909e+03 0.000000000000000000e+00
3.965079999999999927e+03 3.512599999999999909e+03 0.000000000000000000e+00
3.965159999999999854e+03 3.512599999999999909e+03 0.000000000000000000e+00
3.965239999999999782e+03 3.512599999999999909e+03 0.000000000000000000e+00
3.965320000000000164e+03 3.512599999999999909e+03 0.000000000000000000e+00
3.965400000000000091e+03 3.512599999999999909e+03 0.000000000000000000e+00
3.965480000000000018e+03 3.512599999999999909e+03 0.000000000000000000e+00
3.965559999999999945e+03 3.512599999999999909e+03 0.000000000000000000e+00
3.965639999999999873e+03 3.512599999999999909e+03 0.000000000000000000e+00
3.965719999999999800e+03 3.512599999999999909e+03 0.000000000000000000e+00
3.965800000000000182e+03 3.512599999999999909e+03 0.000000000000000000e+00
3.965880000000000109e+03 3.512599999999999909e+03 0.000000000000000000e+00
3.965960000000000036e+03 3.512599999999999909e+03 0.000000000000000000e+00
3.966039999999999964e+03 3.512599999999999909e+03 0.000000000000000000e+00
3.966119999999999891e+03 3.512599999999999909e+03 0.000000000000000000e+00
3.966199999999999818e+03 3.512599999999999909e+03 0.000000000000000000e+00
3.966279999999999745e+03 3.512599999999999909e+03 0.000000000000000000e+00
3.966360000000000127e+03 3.512599999999999909e+03 0.000000000000000000e+00
3.966440000000000055e+03 3.512599999999999909e+03 0.000000000000000000e+00
3.966519999999999982e+03 3.512599999999999909e+03 0.000000000000000000e+00
3.966599999999999909e+03 3.512599999999999909e+03 0.000000000000000000e+00
3.966679999999999836e+03 3.512599999999999909e+03 0.000000000000000000e+00
3.966759999999999764e+03 3.512599999999999909e+03 0.000000000000000000e+00
3.966840000000000146e+03 3.512599999999999909e+03 0.000000000000000000e+00
3.966920000000000073e+03 3.512599999999999909e+03 0.000000000000000000e+00
3.967000000000000000e+03 3.512599999999999909e+03 0.000000000000000000e+00
3.967079999999999927e+03 3.512599999999999909e+03 0.000000000000000000e+00
3.967159999999999854e+03 3.512599999999999909e+03 0.000000000000000000e+00
3.967239999999999782e+03 3.512599999999999909e+03 0.000000000000000000e+00
3.967320000000000164e+03 3.512599999999999909e+03 0.000000000000000000e+00
3.967400000000000091e+03 3.512599999999999909e+03 0.000000000000000000e+00
3.967480000000000018e+03 3.512599999999999909e+03 0.000000000000000000e+00
3.967559999999999945e+03 3.512599999999999909e+03 0.000000000000000000e+00
3.967639999999999873e+03 3.512599999999999909e+03 0.000000000000000000e+00
3.967719999999999800e+03 3.512599999999999909e+03 0.000000000000000000e+00
3.967800000000000182e+03 3.512599999999999909e+03 0.000000000000000000e+00
3.967880000000000109e+03 3.512599999999999909e+03 0.000000000000000000e+00
3.967960000000000036e+03 3.512599999999999909e+03 0.000000000000000000e+00
3.968039999999999964e+03 3.512599999999999909e+03 0.000000000000000000e+00
3.968119999999999891e+03 3.512599999999999909e+03 0.000000000000000000e+00
3.968199999999999818e+03 3.512599999999999909e+03 0.000000000000000000e+00
3.968279999999999745e+03 3.512599999999999909e+03 0.000000000000000000e+00
3.968360000000000127e+03 3.512599999999999909e+03 0.000000000000000000e+00
3.968440000000000055e+03 3.512599999999999909e+03 0.000000000000000000e+00
3.968519999999999982e+03 3.512599999999999909e+03 0.000000000000000000e+00
3.968599999999999909e+03 3.512599999999999909e+03 0.000000000000000000e+00
3.968679999999999836e+03 3.512599999999999909e+03 0.000000000000000000e+00
3.968759999999999764e+03 3.512599999999999909e+03 0.000000000000000000e+00
3.968840000000000146e+03 3.512599999999999909e+03 0.000000000000000000e+00
3.968920000000000073e+03 3.512599999999999909e+03 0.000000000000000000e+00
3.969000000000000000e+03 3.512599999999999909e+03 0.000000000000000000e+00
3.969079999999999927e+03 3.512599999999999909e+03 0.000000000000000000e+00
3.969159999999999854e+03 3.512599999999999909e+03 0.000000000000000000e+00
3.969239999999999782e+03 3.512599999999999909e+03 0.000000000000000000e+00
3.969320000000000164e+03 3.512599999999999909e+03 0.000000000000000000e+00
3.969400000000000091e+03 3.512599999999999909e+03 0.000000000000000000e+00
3.969480000000000018e+03 3.512599999999999909e+03 0.000000000000000000e+00
3.969559999999999945e+03 3.512599999999999909e+03 0.000000000000000000e+00
3.969639999999999873e+03 3.512599999999999909e+03 0.000000000000000000e+00
3.969719999999999800e+03 3.512599999999999909e+03 0.000000000000000000e+00
3.969800000000000182e+03 3.512599999999999909e+03 0.000000000000000000e+00
3.969880000000000109e+03 3.512599999999999909e+03 0.000000000000000000e+00
3.969960000000000036e+03 3.512599999999999909e+03 0.000000000000000000e+00
3.970039999999999964e+03 3.512599999999999909e+03 0.000000000000000000e+00
3.970119999999999891e+03 3.512599999999999909e+03 0.000000000000000000e+00
3.970199999999999818e+03 3.512599999999999909e+03 0.000000000000000000e+00
3.970279999999999745e+03 3.512599999999999909e+03 0.000000000000000000e+00
3.970360000000000127e+03 3.512599999999999909e+03 0.000000000000000000e+00
3.970440000000000055e+03 3.512599999999999909e+03 0.000000000000000000e+00
3.970519999999999982e+03 3.512599999999999909e+03 0.000000000000000000e+00
3.970599999999999909e+03 3.512599999999999909e+03 0.000000000000000000e+00
3.970679999999999836e+03 3.512599999999999909e+03 0.000000000000000000e+00
3.970759999999999764e+03 3.512599999999999909e+03 0.000000000000000000e+00
3.970840000000000146e+03 3.512599999999999909e+03 0.000000000000000000e+00
3.970920000000000073e+03 3.512599999999999909e+03 0.000000000000000000e+00
3.971000000000000000e+03 3.512599999999999909e+03 0.000000000000000000e+00
3.971079999999999927e+03 3.512599999999999909e+03 0.000000000000000000e+00
3.971159999999999854e+03 3.512599999999999909e+03 0.000000000000000000e+00
3.971239999999999782e+03 3.512599999999999909e+03 0.000000000000000000e+00
3.971320000000000164e+03 3.512599999999999909e+03 0.000000000000000000e+00
3.971400000000000091e+03 3.512599999999999909e+03 0.000000000000000000e+00
3.971480000000000018e+03 3.512599999999999909e+03 0.000000000000000000e+00
3.971559999999999945e+03 3.512599999999999909e+03 0.000000000000000000e+00
3.971639999999999873e+03 3.512599999999999909e+03 0.000000000000000000e+00
3.971719999999999800e+03 3.512599999999999909e+03 0.000000000000000000e+00
3.971800000000000182e+03 3.512599999999999909e+03 0.000000000000000000e+00
3.971880000000000109e+03 3.512599999999999909e+03 0.000000000000000000e+00
3.971960000000000036e+03 3.512599999999999909e+03 0.000000000000000000e+00
3.972039999999999964e+03 3.512599999999999909e+03 0.000000000000000000e+00
3.972119999999999891e+03 3.512599999999999909e+03 0.000000000000000000e+00
3.972199999999999818e+03 3.512599999999999909e+03 0.000000000000000000e+00
3.972279999999999745e+03 3.512599999999999909e+03 0.000000000000000000e+00
3.972360000000000127e+03 3.512599999999999909e+03 0.000000000000000000e+00
3.972440000000000055e+03 3.512599999999999909e+03 0.000000000000000000e+00
3.972519999999999982e+03 3.512599999999999909e+03 0.000000000000000000e+00
3.972599999999999909e+03 3.512599999999999909e+03 0.000000000000000000e+00
3.972679999999999836e+03 3.512599999999999909e+03 0.000000000000000000e+00
3.972759999999999764e+03 3.512599999999999909e+03 0.000000000000000000e+00
3.972840000000000146e+03 3.512599999999999909e+03 0.000000000000000000e+00
3.972920000000000073e+03 3.512599999999999909e+03 0.000000000000000000e+00
3.973000000000000000e+03 3.512599999999999909e+03 0.000000000000000000e+00
3.973079999999999927e+03 3.512599999999999909e+03 0.000000000000000000e+00
3.973159999999999854e+03 3.512599999999999909e+03 0.000000000000000000e+00
3.973239999999999782e+03 3.512599999999999909e+03 0.000000000000000000e+00
3.973320000000000164e+03 3.512599999999999909e+03 0.000000000000000000e+00
3.973400000000000091e+03 3.512599999999999909e+03 0.000000000000000000e+00
3.973480000000000018e+03 3.512599999999999909e+03 0.000000000000000000e+00
3.973559999999999945e+03 3.512599999999999909e+03 0.000000000000000000e+00
3.973639999999999873e+03 3.512599999999999909e+03 0.000000000000000000e+00
3.973719999999999800e+03 3.512599999999999909e+03 0.000000000000000000e+00
3.973800000000000182e+03 3.512599999999999909e+03 0.000000000000000000e+00
3.973880000000000109e+03 3.512599999999999909e+03 0.000000000000000000e+00
3.973960000000000036e+03 3.512599999999999909e+03 0.000000000000000000e+00
3.974039999999999964e+03 3.512599999999999909e+03 0.000000000000000000e+00
3.974119999999999891e+03 3.512599999999999909e+03 0.000000000000000000e+00
3.974199999999999818e+03 3.512599999999999909e+03 0.000000000000000000e+00
3.974279999999999745e+03 3.512599999999999909e+03 0.000000000000000000e+00
3.974360000000000127e+03 3.512599999999999909e+03 0.000000000000000000e+00
3.974440000000000055e+03 3.512599999999999909e+03 0.000000000000000000e+00
3.974519999999999982e+03 3.512599999999999909e+03 0.000000000000000000e+00
3.974599999999999909e+03 3.512599999999999909e+03 0.000000000000000000e+00
3.974679999999999836e+03 3.512599999999999909e+03 0.000000000000000000e+00
3.974759999999999764e+03 3.512599999999999909e+03 0.000000000000000000e+00
3.974840000000000146e+03 3.512599999999999909e+03 0.000000000000000000e+00
3.974920000000000073e+03 3.512599999999999909e+03 0.000000000000000000e+00
3.975000000000000000e+03 3.512599999999999909e+03 0.000000000000000000e+00
3.975079999999999927e+03 3.512599999999999909e+03 0.000000000000000000e+00
3.975159999999999854e+03 3.512599999999999909e+03 0.000000000000000000e+00
3.975239999999999782e+03 3.512599999999999909e+03 0.000000000000000000e+00
3.975320000000000164e+03 3.512599999999999909e+03 0.000000000000000000e+00
3.975400000000000091e+03 3.512599999999999909e+03 0.000000000000000000e+00
3.975480000000000018e+03 3.512599999999999909e+03 0.000000000000000000e+00
3.975559999999999945e+03 3.512599999999999909e+03 0.000000000000000000e+00
3.975639999999999873e+03 3.512599999999999909e+03 0.000000000000000000e+00
3.975719999999999800e+03 3.512599999999999909e+03 0.000000000000000000e+00
3.975800000000000182e+03 3.512599999999999909e+03 0.000000000000000000e+00
3.975880000000000109e+03 3.512599999999999909e+03 0.000000000000000000e+00
3.975960000000000036e+03 3.512599999999999909e+03 0.000000000000000000e+00
3.976039999999999964e+03 3.512599999999999909e+03 0.000000000000000000e+00
3.976119999999999891e+03 3.512599999999999909e+03 0.000000000000000000e+00
3.976199999999999818e+03 3.512599999999999909e+03 0.000000000000000000e+00
3.976279999999999745e+03 3.512599999999999909e+03 0.000000000000000000e+00
3.976360000000000127e+03 3.512599999999999909e+03 0.000000000000000000e+00
3.976440000000000055e+03 3.512599999999999909e+03 0.000000000000000000e+00
3.976519999999999982e+03 3.512599999999999909e+03 0.000000000000000000e+00
3.976599999999999909e+03 3.512599999999999909e+03 0.000000000000000000e+00
3.976679999999999836e+03 3.512599999999999909e+03 0.000000000000000000e+00
3.976759999999999764e+03 3.512599999999999909e+03 0.000000000000000000e+00
3.976840000000000146e+03 3.512599999999999909e+03 0.000000000000000000e+00
3.976920000000000073e+03 3.512599999999999909e+03 0.000000000000000000e+00
3.977000000000000000e+03 3.512599999999999909e+03 0.000000000000000000e+00
3.977079999999999927e+03 3.512599999999999909e+03 0.000000000000000000e+00
3.977159999999999854e+03 3.512599999999999909e+03 0.000000000000000000e+00
3.977239999999999782e+03 3.512599999999999909e+03 0.000000000000000000e+00
3.977320000000000164e+03 3.512599999999999909e+03 0.000000000000000000e+00
3.977400000000000091e+03 3.512599999999999909e+03 0.000000000000000000e+00
3.977480000000000018e+03 3.512599999999999909e+03 0.000000000000000000e+00
3.977559999999999945e+03 3.512599999999999909e+03 0.000000000000000000e+00
3.977639999999999873e+03 3.512599999999999909e+03 0.000000000000000000e+00
3.977719999999999800e+03 3.512599999999999909e+03 0.000000000000000000e+00
3.977800000000000182e+03 3.512599999999999909e+03 0.000000000000000000e+00
3.977880000000000109e+03 3.512599999999999909e+03 0.000000000000000000e+00
3.977960000000000036e+03 3.512599999999999909e+03 0.000000000000000000e+00
3.978039999999999964e+03 3.512599999999999909e+03 0.000000000000000000e+00
3.978119999999999891e+03 3.512599999999999909e+03 0.000000000000000000e+00
3.978199999999999818e+03 3.512599999999999909e+03 0.000000000000000000e+00
3.978279999999999745e+03 3.512599999999999909e+03 0.000000000000000000e+00
3.978360000000000127e+03 3.512599999999999909e+03 0.000000000000000000e+00
3.978440000000000055e+03 3.512599999999999909e+03 0.000000000000000000e+00
3.978519999999999982e+03 3.512599999999999909e+03 0.000000000000000000e+00
3.978599999999999909e+03 3.512599999999999909e+03 0.000000000000000000e+00
3.978679999999999836e+03 3.512599999999999909e+03 0.000000000000000000e+00
3.978759999999999764e+03 3.512599999999999909e+03 0.000000000000000000e+00
3.978840000000000146e+03 3.512599999999999909e+03 0.000000000000000000e+00
3.978920000000000073e+03 3.512599999999999909e+03 0.000000000000000000e+00
3.979000000000000000e+03 3.512599999999999909e+03 0.000000000000000000e+00
3.979079999999999927e+03 3.512599999999999909e+03 0.000000000000000000e+00
3.979159999999999854e+03 3.512599999999999909e+03 0.000000000000000000e+00
3.979239999999999782e+03 3.512599999999999909e+03 0.000000000000000000e+00
3.979320000000000164e+03 3.512599999999999909e+03 0.000000000000000000e+00
3.979400000000000091e+03 3.512599999999999909e+03 0.000000000000000000e+00
3.979480000000000018e+03 3.512599999999999909e+03 0.000000000000000000e+00
3.979559999999999945e+03 3.512599999999999909e+03 0.000000000000000000e+00
3.979639999999999873e+03 3.512599999999999909e+03 0.000000000000000000e+00
3.979719999999999800e+03 3.512599999999999909e+03 0.000000000000000000e+00
3.979800000000000182e+03 3.512599999999999909e+03 0.000000000000000000e+00
3.979880000000000109e+03 3.512599999999999909e+03 0.000000000000000000e+00
3.979960000000000036e+03 3.512599999999999909e+03 0.000000000000000000e+00
3.980039999999999964e+03 3.512599999999999909e+03 0.000000000000000000e+00
3.980119999999999891e+03 3.512599999999999909e+03 0.000000000000000000e+00
3.980199999999999818e+03 3.512599999999999909e+03 0.000000000000000000e+00
3.980279999999999745e+03 3.512599999999999909e+03 0.000000000000000000e+00
3.980360000000000127e+03 3.512599999999999909e+03 0.000000000000000000e+00
3.980440000000000055e+03 3.512599999999999909e+03 0.000000000000000000e+00
3.980519999999999982e+03 3.512599999999999909e+03 0.000000000000000000e+00
3.980599999999999909e+03 3.512599999999999909e+03 0.000000000000000000e+00
3.980679999999999836e+03 3.512599999999999909e+03 0.000000000000000000e+00
3.980759999999999764e+03 3.512599999999999909e+03 0.000000000000000000e+00
3.980840000000000146e+03 3.512599999999999909e+03 0.000000000000000000e+00
3.980920000000000073e+03 3.512599999999999909e+03 0.000000000000000000e+00
3.981000000000000000e+03 3.512599999999999909e+03 0.000000000000000000e+00
3.981079999999999927e+03 3.512599999999999909e+03 0.000000000000000000e+00
3.981159999999999854e+03 3.512599999999999909e+03 0.000000000000000000e+00
3.981239999999999782e+03 3.512599999999999909e+03 0.000000000000000000e+00
3.981320000000000164e+03 3.512599999999999909e+03 0.000000000000000000e+00
3.981400000000000091e+03 3.512599999999999909e+03 0.000000000000000000e+00
3.981480000000000018e+03 3.512599999999999909e+03 0.000000000000000000e+00
3.981559999999999945e+03 3.512599999999999909e+03 0.000000000000000000e+00
3.981639999999999873e+03 3.512599999999999909e+03 0.000000000000000000e+00
3.981719999999999800e+03 3.512599999999999909e+03 0.000000000000000000e+00
3.981800000000000182e+03 3.512599999999999909e+03 0.000000000000000000e+00
3.981880000000000109e+03 3.512599999999999909e+03 0.000000000000000000e+00
3.961880000000000109e+03 3.512660000000000309e+03 6.830548388971207654e-05
3.961960000000000036e+03 3.512660000000000309e+03 6.825101824871878731e-05
3.962039999999999964e+03 3.512660000000000309e+03 6.804618714078434691e-05
3.962119999999999891e+03 3.512660000000000309e+03 6.763940069891721015e-05
3.962199999999999818e+03 3.512660000000000309e+03 6.714787201989243801e-05
3.962279999999999745e+03 3.512660000000000309e+03 6.674113235745839806e-05
3.962360000000000127e+03 3.512660000000000309e+03 6.651340862390687884e-05
3.962440000000000055e+03 3.512660000000000309e+03 6.642435010027696149e-05
3.962519999999999982e+03 3.512660000000000309e+03 6.645175382132119206e-05
3.962599999999999909e+03 3.512660000000000309e+03 6.656283113825732945e-05
3.962679999999999836e+03 3.512660000000000309e+03 6.672924963387127722e-05
3.962759999999999764e+03 3.512660000000000309e+03 6.694564481030018297e-05
3.962840000000000146e+03 3.512660000000000309e+03 0.000000000000000000e+00
3.962920000000000073e+03 3.512660000000000309e+03 0.000000000000000000e+00
3.963000000000000000e+03 3.512660000000000309e+03 0.000000000000000000e+00
3.963079999999999927e+03 3.512660000000000309e+03 0.000000000000000000e+00
3.963159999999999854e+03 3.512660000000000309e+03 0.000000000000000000e+00
3.963239999999999782e+03 3.512660000000000309e+03 0.000000000000000000e+00
3.963320000000000164e+03 3.512660000000000309e+03 0.000000000000000000e+00
3.963400000000000091e+03 3.512660000000000309e+03 0.000000000000000000e+00
3.963480000000000018e+03 3.512660000000000309e+03 0.000000000000000000e+00
3.963559999999999945e+03 3.512660000000000309e+03 0.000000000000000000e+00
3.963639999999999873e+03 3.512660000000000309e+03 0.000000000000000000e+00
3.963719999999999800e+03 3.512660000000000309e+03 0.000000000000000000e+00
3.963800000000000182e+03 3.512660000000000309e+03 0.000000000000000000e+00
3.963880000000000109e+03 3.512660000000000309e+03 0.000000000000000000e+00
3.963960000000000036e+03 3.512660000000000309e+03 0.000000000000000000e+00
3.964039999999999964e+03 3.512660000000000309e+03 0.000000000000000000e+00
3.964119999999999891e+03 3.512660000000000309e+03 0.000000000000000000e+00
3.964199999999999818e+03 3.512660000000000309e+03 0.000000000000000000e+00
3.964279999999999745e+03 3.512660000000000309e+03 0.000000000000000000e+00
3.964360000000000127e+03 3.512660000000000309e+03 0.000000000000000000e+00
3.964440000000000055e+03 3.512660000000000309e+03 0.000000000000000000e+00
3.964519999999999982e+03 3.512660000000000309e+03 0.000000000000000000e+00
3.964599999999999909e+03 3.512660000000000309e+03 0.000000000000000000e+00
3.964679999999999836e+03 3.512660000000000309e+03 0.000000000000000000e+00
3.964759999999999764e+03 3.512660000000000309e+03 0.000000000000000000e+00
3.964840000000000146e+03 3.512660000000000309e+03 0.000000000000000000e+00
3.964920000000000073e+03 3.512660000000000309e+03 0.000000000000000000e+00
3.965000000000000000e+03 3.512660000000000309e+03 0.000000000000000000e+00
3.965079999999999927e+03 3.512660000000000309e+03 0.000000000000000000e+00
3.965159999999999854e+03 3.512660000000000309e+03 0.000000000000000000e+00
3.965239999999999782e+03 3.512660000000000309e+03 0.000000000000000000e+00
3.965320000000000164e+03 3.512660000000000309e+03 0.000000000000000000e+00
3.965400000000000091e+03 3.512660000000000309e+03 0.000000000000000000e+00
3.965480000000000018e+03 3.512660000000000309e+03 0.000000000000000000e+00
3.965559999999999945e+03 3.512660000000000309e+03 0.000000000000000000e+00
3.965639999999999873e+03 3.512660000000000309e+03 0.000000000000000000e+00
3.965719999999999800e+03 3.512660000000000309e+03 0.000000000000000000e+00
3.965800000000000182e+03 3.512660000000000309e+03 0.000000000000000000e+00
3.965880000000000109e+03 3.512660000000000309e+03 0.000000000000000000e+00
3.965960000000000036e+03 3.512660000000000309e+03 0.000000000000000000e+00
3.966039999999999964e+03 3.512660000000000309e+03 0.000000000000000000e+00
3.966119999999999891e+03 3.512660000000000309e+03 0.000000000000000000e+00
3.966199999999999818e+03 3.512660000000000309e+03 0.000000000000000000e+00
3.966279999999999745e+03 3.512660000000000309e+03 0.000000000000000000e+00
3.966360000000000127e+03 3.512660000000000309e+03 0.000000000000000000e+00
3.966440000000000055e+03 3.512660000000000309e+03 0.000000000000000000e+00
3.966519999999999982e+03 3.512660000000000309e+03 0.000000000000000000e+00
3.966599999999999909e+03 3.512660000000000309e+03 0.000000000000000000e+00
3.966679999999999836e+03 3.512660000000000309e+03 0.000000000000000000e+00
3.966759999999999764e+03 3.512660000000000309e+03 0.000000000000000000e+00
3.966840000000000146e+03 3.512660000000000309e+03 0.000000000000000000e+00
3.966920000000000073e+03 3.512660000000000309e+03 0.000000000000000000e+00
3.967000000000000000e+03 3.512660000000000309e+03 0.000000000000000000e+00
3.967079999999999927e+03 3.512660000000000309e+03 0.000000000000000000e+00
3.967159999999999854e+03 3.512660000000000309e+03 0.000000000000000000e+00
3.967239999999999782e+03 3.512660000000000309e+03 0.000000000000000000e+00
3.967320000000000164e+03 3.512660000000000309e+03 0.000000000000000000e+00
3.967400000000000091e+03 3.512660000000000309e+03 0.000000000000000000e+00
3.967480000000000018e+03 3.512660000000000309e+03 0.000000000000000000e+00
3.967559999999999945e+03 3.512660000000000309e+03 0.000000000000000000e+00
3.967639999999999873e+03 3.512660000000000309e+03 0.000000000000000000e+00
3.967719999999999800e+03 3.512660000000000309e+03 0.000000000000000000e+00
3.967800000000000182e+03 3.512660000000000309e+03 0.000000000000000000e+00
3.967880000000000109e+03 3.512660000000000309e+03 0.000000000000000000e+00
3.967960000000000036e+03 3.512660000000000309e+03 0.000000000000000000e+00
3.968039999999999964e+03 3.512660000000000309e+03 0.000000000000000000e+00
3.968119999999999891e+03 3.512660000000000309e+03 0.000000000000000000e+00
3.968199999999999818e+03 3.512660000000000309e+03 0.000000000000000000e+00
3.968279999999999745e+03 3.512660000000000309e+03 0.000000000000000000e+00
3.968360000000000127e+03 3.512660000000000309e+03 0.000000000000000000e+00
3.968440000000000055e+03 3.512660000000000309e+03 0.000000000000000000e+00
3.968519999999999982e+03 3.512660000000000309e+03 0.000000000000000000e+00
3.968599999999999909e+03 3.512660000000000309e+03 0.000000000000000000e+00
3.968679999999999836e+03 3.512660000000000309e+03 0.000000000000000000e+00
3.968759999999999764e+03 3.512660000000000309e+03 0.000000000000000000e+00
3.968840000000000146e+03 3.512660000000000309e+03 0.000000000000000000e+00
3.968920000000000073e+03 3.512660000000000309e+03 0.000000000000000000e+00
3.969000000000000000e+03 3.512660000000000309e+03 0.000000000000000000e+00
3.969079999999999927e+03 3.512660000000000309e+03 0.000000000000000000e+00
3.969159999999999854e+03 3.512660000000000309e+03 0.000000000000000000e+00
3.969239999999999782e+03 3.512660000000000309e+03 0.000000000000000000e+00
3.969320000000000164e+03 3.512660000000000309e+03 0.000000000000000000e+00
3.969400000000000091e+03 3.512660000000000309e+03 0.000000000000000000e+00
3.969480000000000018e+03 3.512660000000000309e+03 0.000000000000000000e+00
3.969559999999999945e+03 3.512660000000000309e+03 0.000000000000000000e+00
3.969639999999999873e+03 3.512660000000000309e+03 0.000000000000000000e+00
3.969719999999999800e+03 3.512660000000000309e+03 0.000000000000000000e+00
3.969800000000000182e+03 3.512660000000000309e+03 0.000000000000000000e+00
3.969880000000000109e+03 3.512660000000000309e+03 0.000000000000000000e+00
3.969960000000000036e+03 3.512660000000000309e+03 0.000000000000000000e+00
3.970039999999999964e+03 3.512660000000000309e+03 0.000000000000000000e+00
3.970119999999999891e+03 3.512660000000000309e+03 0.000000000000000000e+00
3.970199999999999818e+03 3.512660000000000309e+03 0.000000000000000000e+00
3.970279999999999745e+03 3.512660000000000309e+03 0.000000000000000000e+00
3.970360000000000127e+03 3.512660000000000309e+03 0.000000000000000000e+00
3.970440000000000055e+03 3.512660000000000309e+03 0.000000000000000000e+00
3.970519999999999982e+03 3.512660000000000309e+03 0.000000000000000000e+00
3.970599999999999909e+03 3.512660000000000309e+03 0.000000000000000000e+00
3.970679999999999836e+03 3.512660000000000309e+03 0.000000000000000000e+00
3.970759999999999764e+03 3.512660000000000309e+03 0.000000000000000000e+00
3.970840000000000146e+03 3.512660000000000309e+03 0.000000000000000000e+00
3.970920000000000073e+03 3.512660000000000309e+03 0.000000000000000000e+00
3.971000000000000000e+03 3.512660000000000309e+03 0.000000000000000000e+00
3.971079999999999927e+03 3.512660000000000309e+03 0.000000000000000000e+00
3.971159999999999854e+03 3.512660000000000309e+03 0.000000000000000000e+00
3.971239999999999782e+03 3.512660000000000309e+03 0.000000000000000000e+00
3.971320000000000164e+03 3.512660000000000309e+03 0.000000000000000000e+00
3.971400000000000091e+03 3.512660000000000309e+03 0.000000000000000000e+00
3.971480000000000018e+03 3.512660000000000309e+03 0.000000000000000000e+00
3.971559999999999945e+03 3.512660000000000309e+03 0.000000000000000000e+00
3.971639999999999873e+03 3.512660000000000309e+03 0.000000000000000000e+00
3.971719999999999800e+03 3.512660000000000309e+03 0.000000000000000000e+00
3.971800000000000182e+03 3.512660000000000309e+03 0.000000000000000000e+00
3.971880000000000109e+03 3.512660000000000309e+03 0.000000000000000000e+00
3.971960000000000036e+03 3.512660000000000309e+03 0.000000000000000000e+00
3.972039999999999964e+03 3.512660000000000309e+03 0.000000000000000000e+00
3.972119999999999891e+03 3.512660000000000309e+03 0.000000000000000000e+00
3.972199999999999818e+03 3.512660000000000309e+03 0.000000000000000000e+00
3.972279999999999745e+03 3.512660000000000309e+03 0.000000000000000000e+00
3.972360000000000127e+03 3.512660000000000309e+03 0.000000000000000000e+00
3.972440000000000055e+03 3.512660000000000309e+03 0.000000000000000000e+00
3.972519999999999982e+03 3.512660000000000309e+03 0.000000000000000000e+00
3.972599999999999909e+03 3.512660000000000309e+03 0.000000000000000000e+00
3.972679999999999836e+03 3.512660000000000309e+03 0.000000000000000000e+00
3.972759999999999764e+03 3.512660000000000309e+03 0.000000000000000000e+00
3.972840000000000146e+03 3.512660000000000309e+03 0.000000000000000000e+00
3.972920000000000073e+03 3.512660000000000309e+03 0.000000000000000000e+00
3.973000000000000000e+03 3.512660000000000309e+03 0.000000000000000000e+00
3.973079999999999927e+03 3.512660000000000309e+03 0.000000000000000000e+00
3.973159999999999854e+03 3.512660000000000309e+03 0.000000000000000000e+00
3.973239999999999782e+03 3.512660000000000309e+03 0.000000000000000000e+00
3.973320000000000164e+03 3.512660000000000309e+03 0.000000000000000000e+00
3.973400000000000091e+03 3.512660000000000309e+03 0.000000000000000000e+00
3.973480000000000018e+03 3.512660000000000309e+03 0.000000000000000000e+00
3.973559999999999945e+03 3.512660000000000309e+03 0.000000000000000000e+00
3.973639999999999873e+03 3.512660000000000309e+03 0.000000000000000000e+00
3.973719999999999800e+03 3.512660000000000309e+03 0.000000000000000000e+00
3.973800000000000182e+03 3.512660000000000309e+03 0.000000000000000000e+00
3.973880000000000109e+03 3.512660000000000309e+03 0.000000000000000000e+00
3.973960000000000036e+03 3.512660000000000309e+03 0.000000000000000000e+00
3.974039999999999964e+03 3.512660000000000309e+03 0.000000000000000000e+00
3.974119999999999891e+03 3.512660000000000309e+03 0.000000000000000000e+00
3.974199999999999818e+03 3.512660000000000309e+03 0.000000000000000000e+00
3.974279999999999745e+03 3.512660000000000309e+03 0.000000000000000000e+00
3.974360000000000127e+03 3.512660000000000309e+03 0.000000000000000000e+00
3.974440000000000055e+03 3.512660000000000309e+03 0.000000000000000000e+00
3.974519999999999982e+03 3.512660000000000309e+03 0.000000000000000000e+00
3.974599999999999909e+03 3.512660000000000309e+03 0.000000000000000000e+00
3.974679999999999836e+03 3.512660000000000309e+03 0.000000000000000000e+00
3.974759999999999764e+03 3.512660000000000309e+03 0.000000000000000000e+00
3.974840000000000146e+03 3.512660000000000309e+03 0.000000000000000000e+00
3.974920000000000073e+03 3.512660000000000309e+03 0.000000000000000000e+00
3.975000000000000000e+03 3.512660000000000309e+03 0.000000000000000000e+00
3.975079999999999927e+03 3.512660000000000309e+03 0.000000000000000000e+00
3.975159999999999854e+03 3.512660000000000309e+03 0.000000000000000000e+00
3.975239999999999782e+03 3.512660000000000309e+03 0.000000000000000000e+00
3.975320000000000164e+03 3.512660000000000309e+03 0.000000000000000000e+00
3.975400000000000091e+03 3.512660000000000309e+03 0.000000000000000000e+00
3.975480000000000018e+03 3.512660000000000309e+03 0.000000000000000000e+00
3.975559999999999945e+03 3.512660000000000309e+03 0.000000000000000000e+00
3.975639999999999873e+03 3.512660000000000309e+03 0.000000000000000000e+00
3.975719999999999800e+03 3.512660000000000309e+03 0.000000000000000000e+00
3.975800000000000182e+03 3.512660000000000309e+03 0.000000000000000000e+00
3.975880000000000109e+03 3.512660000000000309e+03 0.000000000000000000e+00
3.975960000000000036e+03 3.512660000000000309e+03 0.000000000000000000e+00
3.976039999999999964e+03 3.512660000000000309e+03 0.000000000000000000e+00
3.976119999999999891e+03 3.512660000000000309e+03 0.000000000000000000e+00
3.976199999999999818e+03 3.512660000000000309e+03 0.000000000000000000e+00
3.976279999999999745e+03 3.512660000000000309e+03 0.000000000000000000e+00
3.976360000000000127e+03 3.512660000000000309e+03 0.000000000000000000e+00
3.976440000000000055e+03 3.512660000000000309e+03 0.000000000000000000e+00
3.976519999999999982e+03 3.512660000000000309e+03 0.000000000000000000e+00
3.976599999999999909e+03 3.512660000000000309e+03 0.000000000000000000e+00
3.976679999999999836e+03 3.512660000000000309e+03 0.000000000000000000e+00
3.976759999999999764e+03 3.512660000000000309e+03 0.000000000000000000e+00
3.976840000000000146e+03 3.512660000000000309e+03 0.000000000000000000e+00
3.976920000000000073e+03 3.512660000000000309e+03 0.000000000000000000e+00
3.977000000000000000e+03 3.512660000000000309e+03 0.000000000000000000e+00
3.977079999999999927e+03 3.512660000000000309e+03 0.000000000000000000e+00
3.977159999999999854e+03 3.512660000000000309e+03 0.000000000000000000e+00
3.977239999999999782e+03 3.512660000000000309e+03 0.000000000000000000e+00
3.977320000000000164e+03 3.512660000000000309e+03 0.000000000000000000e+00
3.977400000000000091e+03 3.512660000000000309e+03 0.000000000000000000e+00
3.977480000000000018e+03 3.512660000000000309e+03 0.000000000000000000e+00
3.977559999999999945e+03 3.512660000000000309e+03 0.000000000000000000e+00
3.977639999999999873e+03 3.512660000000000309e+03 0.000000000000000000e+00
3.977719999999999800e+03 3.512660000000000309e+03 0.000000000000000000e+00
3.977800000000000182e+03 3.512660000000000309e+03 0.000000000000000000e+00
3.977880000000000109e+03 3.512660000000000309e+03 0.000000000000000000e+00
3.977960000000000036e+03 3.512660000000000309e+03 0.000000000000000000e+00
3.978039999999999964e+03 3.512660000000000309e+03 0.000000000000000000e+00
3.978119999999999891e+03 3.512660000000000309e+03 0.000000000000000000e+00
3.978199999999999818e+03 3.512660000000000309e+03 0.000000000000000000e+00
3.978279999999999745e+03 3.512660000000000309e+03 0.000000000000000000e+00
3.978360000000000127e+03 3.512660000000000309e+03 0.000000000000000000e+00
3.978440000000000055e+03 3.512660000000000309e+03 0.000000000000000000e+00
3.978519999999999982e+03 3.512660000000000309e+03 0.000000000000000000e+00
3.978599999999999909e+03 3.512660000000000309e+03 0.000000000000000000e+00
3.978679999999999836e+03 3.512660000000000309e+03 0.000000000000000000e+00
3.978759999999999764e+03 3.512660000000000309e+03 0.000000000000000000e+00
3.978840000000000146e+03 3.512660000000000309e+03 0.000000000000000000e+00
3.978920000000000073e+03 3.512660000000000309e+03 0.000000000000000000e+00
3.979000000000000000e+03 3.512660000000000309e+03 0.000000000000000000e+00
3.979079999999999927e+03 3.512660000000000309e+03 0.000000000000000000e+00
3.979159999999999854e+03 3.512660000000000309e+03 0.000000000000000000e+00
3.979239999999999782e+03 3.512660000000000309e+03 0.000000000000000000e+00
3.979320000000000164e+03 3.512660000000000309e+03 0.000000000000000000e+00
3.979400000000000091e+03 3.512660000000000309e+03 0.000000000000000000e+00
3.979480000000000018e+03 3.512660000000000309e+03 0.000000000000000000e+00
3.979559999999999945e+03 3.512660000000000309e+03 0.000000000000000000e+00
3.979639999999999873e+03 3.512660000000000309e+03 0.000000000000000000e+00
3.979719999999999800e+03 3.512660000000000309e+03 0.000000000000000000e+00
3.979800000000000182e+03 3.512660000000000309e+03 0.000000000000000000e+00
3.979880000000000109e+03 3.512660000000000309e+03 0.000000000000000000e+00
3.979960000000000036e+03 3.512660000000000309e+03 0.000000000000000000e+00
3.980039999999999964e+03 3.512660000000000309e+03 0.000000000000000000e+00
3.980119999999999891e+03 3.512660000000000309e+03 0.000000000000000000e+00
3.980199999999999818e+03 3.512660000000000309e+03 0.000000000000000000e+00
3.980279999999999745e+03 3.512660000000000309e+03 0.000000000000000000e+00
3.980360000000000127e+03 3.512660000000000309e+03 0.000000000000000000e+00
3.980440000000000055e+03 3.512660000000000309e+03 0.000000000000000000e+00
3.980519999999999982e+03 3.512660000000000309e+03 0.000000000000000000e+00
3.980599999999999909e+03 3.512660000000000309e+03 0.000000000000000000e+00
3.980679999999999836e+03 3.512660000000000309e+03 0.000000000000000000e+00
3.980759999999999764e+03 3.512660000000000309e+03 0.000000000000000000e+00
3.980840000000000146e+03 3.512660000000000309e+03 0.000000000000000000e+00
3.980920000000000073e+03 3.512660000000000309e+03 0.000000000000000000e+00
3.981000000000000000e+03 3.512660000000000309e+03 0.000000000000000000e+00
3.981079999999999927e+03 3.512660000000000309e+03 0.000000000000000000e+00
3.981159999999999854e+03 3.512660000000000309e+03 0.000000000000000000e+00
3.981239999999999782e+03 3.512660000000000309e+03 0.000000000000000000e+00
3.981320000000000164e+03 3.512660000000000309e+03 0.000000000000000000e+00
3.981400000000000091e+03 3.512660000000000309e+03 0.000000000000000000e+00
3.981480000000000018e+03 3.512660000000000309e+03 0.000000000000000000e+00
3.981559999999999945e+03 3.512660000000000309e+03 0.000000000000000000e+00
3.981639999999999873e+03 3.512660000000000309e+03 0.000000000000000000e+00
3.981719999999999800e+03 3.512660000000000309e+03 0.000000000000000000e+00
3.981800000000000182e+03 3.512660000000000309e+03 0.000000000000000000e+00
3.981880000000000109e+03 3.512660000000000309e+03 0.000000000000000000e+00
3.961880000000000109e+03 3.512720000000000255e+03 6.908815111343507881e-05
3.961960000000000036e+03 3.512720000000000255e+03 6.915652921372838157e-05
3.962039999999999964e+03 3.512720000000000255e+03 6.908545472389614444e-05
3.962119999999999891e+03 3.512720000000000255e+03 6.883008405521270402e-05
3.962199999999999818e+03 3.512720000000000255e+03 6.839281957554983337e-05
3.962279999999999745e+03 3.512720000000000255e+03 6.791218982609021346e-05
3.962360000000000127e+03 3.512720000000000255e+03 6.756281605970542131e-05
3.962440000000000055e+03 3.512720000000000255e+03 6.736874798427900301e-05
3.962519999999999982e+03 3.512720000000000255e+03 6.732962333941355196e-05
3.962599999999999909e+03 3.512720000000000255e+03 6.738945451853674143e-05
3.962679999999999836e+03 3.512720000000000255e+03 6.752798098483953591e-05
3.962759999999999764e+03 3.512720000000000255e+03 6.772203042885882747e-05
3.962840000000000146e+03 3.512720000000000255e+03 6.795827282578086308e-05
3.962920000000000073e+03 3.512720000000000255e+03 0.000000000000000000e+00
3.963000000000000000e+03 3.512720000000000255e+03 0.000000000000000000e+00
3.963079999999999927e+03 3.512720000000000255e+03 0.000000000000000000e+00
3.963159999999999854e+03 3.512720000000000255e+03 0.000000000000000000e+00
3.963239999999999782e+03 3.512720000000000255e+03 0.000000000000000000e+00
3.963320000000000164e+03 3.512720000000000255e+03 0.000000000000000000e+00
3.963400000000000091e+03 3.512720000000000255e+03 0.000000000000000000e+00
3.963480000000000018e+03 3.512720000000000255e+03 0.000000000000000000e+00
3.963559999999999945e+03 3.512720000000000255e+03 0.000000000000000000e+00
3.963639999999999873e+03 3.512720000000000255e+03 0.000000000000000000e+00
3.963719999999999800e+03 3.512720000000000255e+03 0.000000000000000000e+00
3.963800000000000182e+03 3.512720000000000255e+03 0.000000000000000000e+00
3.963880000000000109e+03 3.512720000000000255e+03 0.000000000000000000e+00
3.963960000000000036e+03 3.512720000000000255e+03 0.000000000000000000e+00
3.964039999999999964e+03 3.512720000000000255e+03 0.000000000000000000e+00
3.964119999999999891e+03 3.512720000000000255e+03 0.000000000000000000e+00
3.964199999999999818e+03 3.512720000000000255e+03 0.000000000000000000e+00
3.964279999999999745e+03 3.512720000000000255e+03 0.000000000000000000e+00
3.964360000000000127e+03 3.512720000000000255e+03 0.000000000000000000e+00
3.964440000000000055e+03 3.512720000000000255e+03 0.000000000000000000e+00
3.964519999999999982e+03 3.512720000000000255e+03 0.000000000000000000e+00
3.964599999999999909e+03 3.512720000000000255e+03 0.000000000000000000e+00
3.964679999999999836e+03 3.512720000000000255e+03 0.000000000000000000e+00
3.964759999999999764e+03 3.512720000000000255e+03 0.000000000000000000e+00
3.964840000000000146e+03 3.512720000000000255e+03 0.000000000000000000e+00
3.964920000000000073e+03 3.512720000000000255e+03 0.000000000000000000e+00
3.965000000000000000e+03 3.512720000000000255e+03 0.000000000000000000e+00
3.965079999999999927e+03 3.512720000000000255e+03 0.000000000000000000e+00
3.965159999999999854e+03 3.512720000000000255e+03 0.000000000000000000e+00
3.965239999999999782e+03 3.512720000000000255e+03 0.000000000000000000e+00
3.965320000000000164e+03 3.512720000000000255e+03 0.000000000000000000e+00
3.965400000000000091e+03 3.512720000000000255e+03 0.000000000000000000e+00
3.965480000000000018e+03 3.512720000000000255e+03 0.000000000000000000e+00
3.965559999999999945e+03 3.512720000000000255e+03 0.000000000000000000e+00
3.965639999999999873e+03 3.512720000000000255e+03 0.000000000000000000e+00
3.965719999999999800e+03 3.512720000000000255e+03 0.000000000000000000e+00
3.965800000000000182e+03 3.512720000000000255e+03 0.000000000000000000e+00
3.965880000000000109e+03 3.512720000000000255e+03 0.000000000000000000e+00
3.965960000000000036e+03 3.512720000000000255e+03 0.000000000000000000e+00
3.966039999999999964e+03 3.512720000000000255e+03 0.000000000000000000e+00
3.966119999999999891e+03 3.512720000000000255e+03 0.000000000000000000e+00
3.966199999999999818e+03 3.512720000000000255e+03 0.000000000000000000e+00
3.966279999999999745e+03 3.512720000000000255e+03 0.000000000000000000e+00
3.966360000000000127e+03 3.512720000000000255e+03 0.000000000000000000e+00
3.966440000000000055e+03 3.512720000000000255e+03 0.000000000000000000e+00
3.966519999999999982e+03 3.512720000000000255e+03 0.000000000000000000e+00
3.966599999999999909e+03 3.512720000000000255e+03 0.000000000000000000e+00
3.966679999999999836e+03 3.512720000000000255e+03 0.000000000000000000e+00
3.966759999999999764e+03 3.512720000000000255e+03 0.000000000000000000e+00
3.966840000000000146e+03 3.512720000000000255e+03 0.000000000000000000e+00
3.966920000000000073e+03 3.512720000000000255e+03 0.000000000000000000e+00
3.967000000000000000e+03 3.512720000000000255e+03 0.000000000000000000e+00
3.967079999999999927e+03 3.512720000000000255e+03 0.000000000000000000e+00
3.967159999999999854e+03 3.512720000000000255e+03 0.000000000000000000e+00
3.967239999999999782e+03 3.512720000000000255e+03 0.000000000000000000e+00
3.967320000000000164e+03 3.512720000000000255e+03 0.000000000000000000e+00
3.967400000000000091e+03 3.512720000000000255e+03 0.000000000000000000e+00
3.967480000000000018e+03 3.512720000000000255e+03 0.000000000000000000e+00
3.967559999999999945e+03 3.512720000000000255e+03 0.000000000000000000e+00
3.967639999999999873e+03 3.512720000000000255e+03 0.000000000000000000e+00
3.967719999999999800e+03 3.512720000000000255e+03 0.000000000000000000e+00
3.967800000000000182e+03 3.512720000000000255e+03 0.000000000000000000e+00
3.967880000000000109e+03 3.512720000000000255e+03 0.000000000000000000e+00
3.967960000000000036e+03 3.512720000000000255e+03 0.000000000000000000e+00
3.968039999999999964e+03 3.512720000000000255e+03 0.000000000000000000e+00
3.968119999999999891e+03 3.512720000000000255e+03 0.000000000000000000e+00
3.968199999999999818e+03 3.512720000000000255e+03 0.000000000000000000e+00
3.968279999999999745e+03 3.512720000000000255e+03 0.000000000000000000e+00
3.968360000000000127e+03 3.512720000000000255e+03 0.000000000000000000e+00
3.968440000000000055e+03 3.512720000000000255e+03 0.000000000000000000e+00
3.968519999999999982e+03 3.512720000000000255e+03 0.000000000000000000e+00
3.968599999999999909e+03 3.512720000000000255e+03 0.000000000000000000e+00
3.968679999999999836e+03 3.512720000000000255e+03 0.000000000000000000e+00
3.968759999999999764e+03 3.512720000000000255e+03 0.000000000000000000e+00
3.968840000000000146e+03 3.512720000000000255e+03 0.000000000000000000e+00
3.968920000000000073e+03 3.512720000000000255e+03 0.000000000000000000e+00
3.969000000000000000e+03 3.512720000000000255e+03 0.000000000000000000e+00
3.969079999999999927e+03 3.512720000000000255e+03 0.000000000000000000e+00
3.969159999999999854e+03 3.512720000000000255e+03 0.000000000000000000e+00
3.969239999999999782e+03 3.512720000000000255e+03 0.000000000000000000e+00
3.969320000000000164e+03 3.512720000000000255e+03 0.000000000000000000e+00
3.969400000000000091e+03 3.512720000000000255e+03 0.000000000000000000e+00
3.969480000000000018e+03 3.512720000000000255e+03 0.000000000000000000e+00
3.969559999999999945e+03 3.512720000000000255e+03 0.000000000000000000e+00
3.969639999999999873e+03 3.512720000000000255e+03 0.000000000000000000e+00
3.969719999999999800e+03 3.512720000000000255e+03 0.000000000000000000e+00
3.969800000000000182e+03 3.512720000000000255e+03 0.000000000000000000e+00
3.969880000000000109e+03 3.512720000000000255e+03 0.000000000000000000e+00
3.969960000000000036e+03 3.512720000000000255e+03 0.000000000000000000e+00
3.970039999999999964e+03 3.512720000000000255e+03 0.000000000000000000e+00
3.970119999999999891e+03 3.512720000000000255e+03 0.000000000000000000e+00
3.970199999999999818e+03 3.512720000000000255e+03 0.000000000000000000e+00
3.970279999999999745e+03 3.512720000000000255e+03 0.000000000000000000e+00
3.970360000000000127e+03 3.512720000000000255e+03 0.000000000000000000e+00
3.970440000000000055e+03 3.512720000000000255e+03 0.000000000000000000e+00
3.970519999999999982e+03 3.512720000000000255e+03 0.000000000000000000e+00
3.970599999999999909e+03 3.512720000000000255e+03 0.000000000000000000e+00
3.970679999999999836e+03 3.512720000000000255e+03 0.000000000000000000e+00
3.970759999999999764e+03 3.512720000000000255e+03 0.000000000000000000e+00
3.970840000000000146e+03 3.512720000000000255e+03 0.000000000000000000e+00
3.970920000000000073e+03 3.512720000000000255e+03 0.000000000000000000e+00
3.971000000000000000e+03 3.512720000000000255e+03 0.000000000000000000e+00
3.971079999999999927e+03 3.512720000000000255e+03 0.000000000000000000e+00
3.971159999999999854e+03 3.512720000000000255e+03 0.000000000000000000e+00
3.971239999999999782e+03 3.512720000000000255e+03 0.000000000000000000e+00
3.971320000000000164e+03 3.512720000000000255e+03 0.000000000000000000e+00
3.971400000000000091e+03 3.512720000000000255e+03 0.000000000000000000e+00
3.971480000000000018e+03 3.512720000000000255e+03 0.000000000000000000e+00
3.971559999999999945e+03 3.512720000000000255e+03 0.000000000000000000e+00
3.971639999999999873e+03 3.512720000000000255e+03 0.000000000000000000e+00
3.971719999999999800e+03 3.512720000000000255e+03 0.000000000000000000e+00
3.971800000000000182e+03 3.512720000000000255e+03 0.000000000000000000e+00
3.971880000000000109e+03 3.512720000000000255e+03 0.000000000000000000e+00
3.971960000000000036e+03 3.512720000000000255e+03 0.000000000000000000e+00
3.972039999999999964e+03 3.512720000000000255e+03 0.000000000000000000e+00
3.972119999999999891e+03 3.512720000000000255e+03 0.000000000000000000e+00
3.972199999999999818e+03 3.512720000000000255e+03 0.000000000000000000e+00
3.972279999999999745e+03 3.512720000000000255e+03 0.000000000000000000e+00
3.972360000000000127e+03 3.512720000000000255e+03 0.000000000000000000e+00
3.972440000000000055e+03 3.512720000000000255e+03 0.000000000000000000e+00
3.972519999999999982e+03 3.512720000000000255e+03 0.000000000000000000e+00
3.972599999999999909e+03 3.512720000000000255e+03 0.000000000000000000e+00
3.972679999999999836e+03 3.512720000000000255e+03 0.000000000000000000e+00
3.972759999999999764e+03 3.512720000000000255e+03 0.000000000000000000e+00
3.972840000000000146e+03 3.512720000000000255e+03 0.000000000000000000e+00
3.972920000000000073e+03 3.512720000000000255e+03 0.000000000000000000e+00
3.973000000000000000e+03 3.512720000000000255e+03 0.000000000000000000e+00
3.973079999999999927e+03 3.512720000000000255e+03 0.000000000000000000e+00
3.973159999999999854e+03 3.512720000000000255e+03 0.000000000000000000e+00
3.973239999999999782e+03 3.512720000000000255e+03 0.000000000000000000e+00
3.973320000000000164e+03 3.512720000000000255e+03 0.000000000000000000e+00
3.973400000000000091e+03 3.512720000000000255e+03 0.000000000000000000e+00
3.973480000000000018e+03 3.512720000000000255e+03 0.000000000000000000e+00
3.973559999999999945e+03 3.512720000000000255e+03 0.000000000000000000e+00
3.973639999999999873e+03 3.512720000000000255e+03 0.000000000000000000e+00
3.973719999999999800e+03 3.512720000000000255e+03 0.000000000000000000e+00
3.973800000000000182e+03 3.512720000000000255e+03 0.000000000000000000e+00
3.973880000000000109e+03 3.512720000000000255e+03 0.000000000000000000e+00
3.973960000000000036e+03 3.512720000000000255e+03 0.000000000000000000e+00
3.974039999999999964e+03 3.512720000000000255e+03 0.000000000000000000e+00
3.974119999999999891e+03 3.512720000000000255e+03 0.000000000000000000e+00
3.974199999999999818e+03 3.512720000000000255e+03 0.000000000000000000e+00
3.974279999999999745e+03 3.512720000000000255e+03 0.000000000000000000e+00
3.974360000000000127e+03 3.512720000000000255e+03 0.000000000000000000e+00
3.974440000000000055e+03 3.512720000000000255e+03 0.000000000000000000e+00
3.974519999999999982e+03 3.512720000000000255e+03 0.000000000000000000e+00
3.974599999999999909e+03 3.512720000000000255e+03 0.000000000000000000e+00
3.974679999999999836e+03 3.512720000000000255e+03 0.000000000000000000e+00
3.974759999999999764e+03 3.512720000000000255e+03 0.000000000000000000e+00
3.974840000000000146e+03 3.512720000000000255e+03 0.000000000000000000e+00
3.974920000000000073e+03 3.512720000000000255e+03 0.000000000000000000e+00
3.975000000000000000e+03 3.512720000000000255e+03 0.000000000000000000e+00
3.975079999999999927e+03 3.512720000000000255e+03 0.000000000000000000e+00
3.975159999999999854e+03 3.512720000000000255e+03 0.000000000000000000e+00
3.975239999999999782e+03 3.512720000000000255e+03 0.000000000000000000e+00
3.975320000000000164e+03 3.512720000000000255e+03 0.000000000000000000e+00
3.975400000000000091e+03 3.512720000000000255e+03 0.000000000000000000e+00
3.975480000000000018e+03 3.512720000000000255e+03 0.000000000000000000e+00
3.975559999999999945e+03 3.512720000000000255e+03 0.000000000000000000e+00
3.975639999999999873e+03 3.512720000000000255e+03 0.000000000000000000e+00
3.975719999999999800e+03 3.512720000000000255e+03 0.000000000000000000e+00
3.975800000000000182e+03 3.512720000000000255e+03 0.000000000000000000e+00
3.975880000000000109e+03 3.512720000000000255e+03 0.000000000000000000e+00
3.975960000000000036e+03 3.512720000000000255e+03 0.000000000000000000e+00
3.976039999999999964e+03 3.512720000000000255e+03 0.000000000000000000e+00
3.976119999999999891e+03 3.512720000000000255e+03 0.000000000000000000e+00
3.976199999999999818e+03 3.512720000000000255e+03 0.000000000000000000e+00
3.976279999999999745e+03 3.512720000000000255e+03 0.000000000000000000e+00
3.976360000000000127e+03 3.512720000000000255e+03 0.000000000000000000e+00
3.976440000000000055e+03 3.512720000000000255e+03 0.000000000000000000e+00
3.976519999999999982e+03 3.512720000000000255e+03 0.000000000000000000e+00
3.976599999999999909e+03 3.512720000000000255e+03 0.000000000000000000e+00
3.976679999999999836e+03 3.512720000000000255e+03 0.000000000000000000e+00
3.976759999999999764e+03 3.512720000000000255e+03 0.000000000000000000e+00
3.976840000000000146e+03 3.512720000000000255e+03 0.000000000000000000e+00
3.976920000000000073e+03 3.512720000000000255e+03 0.000000000000000000e+00
3.977000000000000000e+03 3.512720000000000255e+03 0.000000000000000000e+00
3.977079999999999927e+03 3.512720000000000255e+03 0.000000000000000000e+00
3.977159999999999854e+03 3.512720000000000255e+03 0.000000000000000000e+00
3.977239999999999782e+03 3.512720000000000255e+03 0.000000000000000000e+00
3.977320000000000164e+03 3.512720000000000255e+03 0.000000000000000000e+00
3.977400000000000091e+03 3.512720000000000255e+03 0.000000000000000000e+00
3.977480000000000018e+03 3.512720000000000255e+03 0.000000000000000000e+00
3.977559999999999945e+03 3.512720000000000255e+03 0.000000000000000000e+00
3.977639999999999873e+03 3.512720000000000255e+03 0.000000000000000000e+00
3.977719999999999800e+03 3.512720000000000255e+03 0.000000000000000000e+00
3.977800000000000182e+03 3.512720000000000255e+03 0.000000000000000000e+00
3.977880000000000109e+03 3.512720000000000255e+03 0.000000000000000000e+00
3.977960000000000036e+03 3.512720000000000255e+03 0.000000000000000000e+00
3.978039999999999964e+03 3.512720000000000255e+03 0.000000000000000000e+00
3.978119999999999891e+03 3.512720000000000255e+03 0.000000000000000000e+00
3.978199999999999818e+03 3.512720000000000255e+03 0.000000000000000000e+00
3.978279999999999745e+03 3.512720000000000255e+03 0.000000000000000000e+00
3.978360000000000127e+03 3.512720000000000255e+03 0.000000000000000000e+00
3.978440000000000055e+03 3.512720000000000255e+03 0.000000000000000000e+00
3.978519999999999982e+03 3.512720000000000255e+03 0.000000000000000000e+00
3.978599999999999909e+03 3.512720000000000255e+03 0.000000000000000000e+00
3.978679999999999836e+03 3.512720000000000255e+03 0.000000000000000000e+00
3.978759999999999764e+03 3.512720000000000255e+03 0.000000000000000000e+00
3.978840000000000146e+03 3.512720000000000255e+03 0.000000000000000000e+00
3.978920000000000073e+03 3.512720000000000255e+03 0.000000000000000000e+00
3.979000000000000000e+03 3.512720000000000255e+03 0.000000000000000000e+00
3.979079999999999927e+03 3.512720000000000255e+03 0.000000000000000000e+00
3.979159999999999854e+03 3.512720000000000255e+03 0.000000000000000000e+00
3.979239999999999782e+03 3.512720000000000255e+03 0.000000000000000000e+00
3.979320000000000164e+03 3.512720000000000255e+03 0.000000000000000000e+00
3.979400000000000091e+03 3.512720000000000255e+03 0.000000000000000000e+00
3.979480000000000018e+03 3.512720000000000255e+03 0.000000000000000000e+00
3.979559999999999945e+03 3.512720000000000255e+03 0.000000000000000000e+00
3.979639999999999873e+03 3.512720000000000255e+03 0.000000000000000000e+00
3.979719999999999800e+03 3.512720000000000255e+03 0.000000000000000000e+00
3.979800000000000182e+03 3.512720000000000255e+03 0.000000000000000000e+00
3.979880000000000109e+03 3.512720000000000255e+03 0.000000000000000000e+00
3.979960000000000036e+03 3.512720000000000255e+03 0.000000000000000000e+00
3.980039999999999964e+03 3.512720000000000255e+03 0.000000000000000000e+00
3.980119999999999891e+03 3.512720000000000255e+03 0.000000000000000000e+00
3.980199999999999818e+03 3.512720000000000255e+03 0.000000000000000000e+00
3.980279999999999745e+03 3.512720000000000255e+03 0.000000000000000000e+00
3.980360000000000127e+03 3.512720000000000255e+03 0.000000000000000000e+00
3.980440000000000055e+03 3.512720000000000255e+03 0.000000000000000000e+00
3.980519999999999982e+03 3.512720000000000255e+03 0.000000000000000000e+00
3.980599999999999909e+03 3.512720000000000255e+03 0.000000000000000000e+00
3.980679999999999836e+03 3.512720000000000255e+03 0.000000000000000000e+00
3.980759999999999764e+03 3.512720000000000255e+03 0.000000000000000000e+00
3.980840000000000146e+03 3.512720000000000255e+03 0.000000000000000000e+00
3.980920000000000073e+03 3.512720000000000255e+03 0.000000000000000000e+00
3.981000000000000000e+03 3.512720000000000255e+03 0.000000000000000000e+00
3.981079999999999927e+03 3.512720000000000255e+03 0.000000000000000000e+00
3.981159999999999854e+03 3.512720000000000255e+03 0.000000000000000000e+00
3.981239999999999782e+03 3.512720000000000255e+03 0.000000000000000000e+00
3.981320000000000164e+03 3.512720000000000255e+03 0.000000000000000000e+00
3.981400000000000091e+03 3.512720000000000255e+03 0.000000000000000000e+00
3.981480000000000018e+03 3.512720000000000255e+03 0.000000000000000000e+00
3.981559999999999945e+03 3.512720000000000255e+03 0.000000000000000000e+00
3.981639999999999873e+03 3.512720000000000255e+03 0.000000000000000000e+00
3.981719999999999800e+03 3.512720000000000255e+03 0.000000000000000000e+00
3.981800000000000182e+03 3.512720000000000255e+03 0.000000000000000000e+00
3.981880000000000109e+03 3.512720000000000255e+03 0.000000000000000000e+00
3.961880000000000109e+03 3.512780000000000200e+03 6.980890923691239773e-05
3.961960000000000036e+03 3.512780000000000200e+03 6.998480517945175801e-05
3.962039999999999964e+03 3.512780000000000200e+03 7.002755156875380409e-05
3.962119999999999891e+03 3.512780000000000200e+03 6.991742491947249385e-05
3.962199999999999818e+03 3.512780000000000200e+03 6.963135057370678103e-05
3.962279999999999745e+03 3.512780000000000200e+03 6.916181785287911336e-05
3.962360000000000127e+03 3.512780000000000200e+03 6.871054108647666088e-05
3.962440000000000055e+03 3.512780000000000200e+03 6.840580506749391820e-05
3.962519999999999982e+03 3.512780000000000200e+03 6.826926128407218432e-05
3.962599999999999909e+03 3.512780000000000200e+03 6.825908359082059711e-05
3.962679999999999836e+03 3.512780000000000200e+03 6.835818951538740395e-05
3.962759999999999764e+03 3.512780000000000200e+03 6.852320824697393994e-05
3.962840000000000146e+03 3.512780000000000200e+03 6.874152048280604956e-05
3.962920000000000073e+03 3.512780000000000200e+03 0.000000000000000000e+00
3.963000000000000000e+03 3.512780000000000200e+03 0.000000000000000000e+00
3.963079999999999927e+03 3.512780000000000200e+03 0.000000000000000000e+00
3.963159999999999854e+03 3.512780000000000200e+03 0.000000000000000000e+00
3.963239999999999782e+03 3.512780000000000200e+03 0.000000000000000000e+00
3.963320000000000164e+03 3.512780000000000200e+03 0.000000000000000000e+00
3.963400000000000091e+03 3.512780000000000200e+03 0.000000000000000000e+00
3.963480000000000018e+03 3.512780000000000200e+03 0.000000000000000000e+00
3.963559999999999945e+03 3.512780000000000200e+03 0.000000000000000000e+00
3.963639999999999873e+03 3.512780000000000200e+03 0.000000000000000000e+00
3.963719999999999800e+03 3.512780000000000200e+03 0.000000000000000000e+00
3.963800000000000182e+03 3.512780000000000200e+03 0.000000000000000000e+00
3.963880000000000109e+03 3.512780000000000200e+03 0.000000000000000000e+00
3.963960000000000036e+03 3.512780000000000200e+03 0.000000000000000000e+00
3.964039999999999964e+03 3.512780000000000200e+03 0.000000000000000000e+00
3.964119999999999891e+03 3.512780000000000200e+03 0.000000000000000000e+00
3.964199999999999818e+03 3.512780000000000200e+03 0.000000000000000000e+00
3.964279999999999745e+03 3.512780000000000200e+03 0.000000000000000000e+00
3.964360000000000127e+03 3.512780000000000200e+03 0.000000000000000000e+00
3.964440000000000055e+03 3.512780000000000200e+03 0.000000000000000000e+00
3.964519999999999982e+03 3.512780000000000200e+03 0.000000000000000000e+00
3.964599999999999909e+03 3.512780000000000200e+03 0.000000000000000000e+00
3.964679999999999836e+03 3.512780000000000200e+03 0.000000000000000000e+00
3.964759999999999764e+03 3.512780000000000200e+03 0.000000000000000000e+00
3.964840000000000146e+03 3.512780000000000200e+03 0.000000000000000000e+00
3.964920000000000073e+03 3.512780000000000200e+03 0.000000000000000000e+00
3.965000000000000000e+03 3.512780000000000200e+03 0.000000000000000000e+00
3.965079999999999927e+03 3.512780000000000200e+03 0.000000000000000000e+00
3.965159999999999854e+03 3.512780000000000200e+03 0.000000000000000000e+00
3.965239999999999782e+03 3.512780000000000200e+03 0.000000000000000000e+00
3.965320000000000164e+03 3.512780000000000200e+03 0.000000000000000000e+00
3.965400000000000091e+03 3.512780000000000200e+03 0.000000000000000000e+00
3.965480000000000018e+03 3.512780000000000200e+03 0.000000000000000000e+00
3.965559999999999945e+03 3.512780000000000200e+03 0.000000000000000000e+00
3.965639999999999873e+03 3.512780000000000200e+03 0.000000000000000000e+00
3.965719999999999800e+03 3.512780000000000200e+03 0.000000000000000000e+00
3.965800000000000182e+03 3.512780000000000200e+03 0.000000000000000000e+00
3.965880000000000109e+03 3.512780000000000200e+03 0.000000000000000000e+00
3.965960000000000036e+03 3.512780000000000200e+03 0.000000000000000000e+00
3.966039999999999964e+03 3.512780000000000200e+03 0.000000000000000000e+00
3.966119999999999891e+03 3.512780000000000200e+03 0.000000000000000000e+00
3.966199999999999818e+03 3.512780000000000200e+03 0.000000000000000000e+00
3.966279999999999745e+03 3.512780000000000200e+03 0.000000000000000000e+00
3.966360000000000127e+03 3.512780000000000200e+03 0.000000000000000000e+00
3.966440000000000055e+03 3.512780000000000200e+03 0.000000000000000000e+00
3.966519999999999982e+03 3.512780000000000200e+03 0.000000000000000000e+00
3.966599999999999909e+03 3.512780000000000200e+03 0.000000000000000000e+00
3.966679999999999836e+03 3.512780000000000200e+03 0.000000000000000000e+00
3.966759999999999764e+03 3.512780000000000200e+03 0.000000000000000000e+00
3.966840000000000146e+03 3.512780000000000200e+03 0.000000000000000000e+00
3.966920000000000073e+03 3.512780000000000200e+03 0.000000000000000000e+00
3.967000000000000000e+03 3.512780000000000200e+03 0.000000000000000000e+00
3.967079999999999927e+03 3.512780000000000200e+03 0.000000000000000000e+00
3.967159999999999854e+03 3.512780000000000200e+03 0.000000000000000000e+00
3.967239999999999782e+03 3.512780000000000200e+03 0.000000000000000000e+00
3.967320000000000164e+03 3.512780000000000200e+03 0.000000000000000000e+00
3.967400000000000091e+03 3.512780000000000200e+03 0.000000000000000000e+00
3.967480000000000018e+03 3.512780000000000200e+03 0.000000000000000000e+00
3.967559999999999945e+03 3.512780000000000200e+03 0.000000000000000000e+00
3.967639999999999873e+03 3.512780000000000200e+03 0.000000000000000000e+00
3.967719999999999800e+03 3.512780000000000200e+03 0.000000000000000000e+00
3.967800000000000182e+03 3.512780000000000200e+03 0.000000000000000000e+00
3.967880000000000109e+03 3.512780000000000200e+03 0.000000000000000000e+00
3.967960000000000036e+03 3.512780000000000200e+03 0.000000000000000000e+00
3.968039999999999964e+03 3.512780000000000200e+03 0.000000000000000000e+00
3.968119999999999891e+03 3.512780000000000200e+03 0.000000000000000000e+00
3.968199999999999818e+03 3.512780000000000200e+03 0.000000000000000000e+00
3.968279999999999745e+03 3.512780000000000200e+03 0.000000000000000000e+00
3.968360000000000127e+03 3.512780000000000200e+03 0.000000000000000000e+00
3.968440000000000055e+03 3.512780000000000200e+03 0.000000000000000000e+00
3.968519999999999982e+03 3.512780000000000200e+03 0.000000000000000000e+00
3.968599999999999909e+03 3.512780000000000200e+03 0.000000000000000000e+00
3.968679999999999836e+03 3.512780000000000200e+03 0.000000000000000000e+00
3.968759999999999764e+03 3.512780000000000200e+03 0.000000000000000000e+00
3.968840000000000146e+03 3.512780000000000200e+03 0.000000000000000000e+00
3.968920000000000073e+03 3.512780000000000200e+03 0.000000000000000000e+00
3.969000000000000000e+03 3.512780000000000200e+03 0.000000000000000000e+00
3.969079999999999927e+03 3.512780000000000200e+03 0.000000000000000000e+00
3.969159999999999854e+03 3.512780000000000200e+03 0.000000000000000000e+00
3.969239999999999782e+03 3.512780000000000200e+03 0.000000000000000000e+00
3.969320000000000164e+03 3.512780000000000200e+03 0.000000000000000000e+00
3.969400000000000091e+03 3.512780000000000200e+03 0.000000000000000000e+00
3.969480000000000018e+03 3.512780000000000200e+03 0.000000000000000000e+00
3.969559999999999945e+03 3.512780000000000200e+03 0.000000000000000000e+00
3.969639999999999873e+03 3.512780000000000200e+03 0.000000000000000000e+00
3.969719999999999800e+03 3.512780000000000200e+03 0.000000000000000000e+00
3.969800000000000182e+03 3.512780000000000200e+03 0.000000000000000000e+00
3.969880000000000109e+03 3.512780000000000200e+03 0.000000000000000000e+00
3.969960000000000036e+03 3.512780000000000200e+03 0.000000000000000000e+00
3.970039999999999964e+03 3.512780000000000200e+03 0.000000000000000000e+00
3.970119999999999891e+03 3.512780000000000200e+03 0.000000000000000000e+00
3.970199999999999818e+03 3.512780000000000200e+03 0.000000000000000000e+00
3.970279999999999745e+03 3.512780000000000200e+03 0.000000000000000000e+00
3.970360000000000127e+03 3.512780000000000200e+03 0.000000000000000000e+00
3.970440000000000055e+03 3.512780000000000200e+03 0.000000000000000000e+00
3.970519999999999982e+03 3.512780000000000200e+03 0.000000000000000000e+00
3.970599999999999909e+03 3.512780000000000200e+03 0.000000000000000000e+00
3.970679999999999836e+03 3.512780000000000200e+03 0.000000000000000000e+00
3.970759999999999764e+03 3.512780000000000200e+03 0.000000000000000000e+00
3.970840000000000146e+03 3.512780000000000200e+03 0.000000000000000000e+00
3.970920000000000073e+03 3.512780000000000200e+03 0.000000000000000000e+00
3.971000000000000000e+03 3.512780000000000200e+03 0.000000000000000000e+00
3.971079999999999927e+03 3.512780000000000200e+03 0.000000000000000000e+00
3.971159999999999854e+03 3.512780000000000200e+03 0.000000000000000000e+00
3.971239999999999782e+03 3.512780000000000200e+03 0.000000000000000000e+00
3.971320000000000164e+03 3.512780000000000200e+03 0.000000000000000000e+00
3.971400000000000091e+03 3.512780000000000200e+03 0.000000000000000000e+00
3.971480000000000018e+03 3.512780000000000200e+03 0.000000000000000000e+00
3.971559999999999945e+03 3.512780000000000200e+03 0.000000000000000000e+00
3.971639999999999873e+03 3.512780000000000200e+03 0.000000000000000000e+00
3.971719999999999800e+03 3.512780000000000200e+03 0.000000000000000000e+00
3.971800000000000182e+03 3.512780000000000200e+03 0.000000000000000000e+00
3.971880000000000109e+03 3.512780000000000200e+03 0.000000000000000000e+00
3.971960000000000036e+03 3.512780000000000200e+03 0.000000000000000000e+00
3.972039999999999964e+03 3.512780000000000200e+03 0.000000000000000000e+00
3.972119999999999891e+03 3.512780000000000200e+03 0.000000000000000000e+00
3.972199999999999818e+03 3.512780000000000200e+03 0.000000000000000000e+00
3.972279999999999745e+03 3.512780000000000200e+03 0.000000000000000000e+00
3.972360000000000127e+03 3.512780000000000200e+03 0.000000000000000000e+00
3.972440000000000055e+03 3.512780000000000200e+03 0.000000000000000000e+00
3.972519999999999982e+03 3.512780000000000200e+03 0.000000000000000000e+00
3.972599999999999909e+03 3.512780000000000200e+03 0.000000000000000000e+00
3.972679999999999836e+03 3.512780000000000200e+03 0.000000000000000000e+00
3.972759999999999764e+03 3.512780000000000200e+03 0.000000000000000000e+00
3.972840000000000146e+03 3.512780000000000200e+03 0.000000000000000000e+00
3.972920000000000073e+03 3.512780000000000200e+03 0.000000000000000000e+00
3.973000000000000000e+03 3.512780000000000200e+03 0.000000000000000000e+00
3.973079999999999927e+03 3.512780000000000200e+03 0.000000000000000000e+00
3.973159999999999854e+03 3.512780000000000200e+03 0.000000000000000000e+00
3.973239999999999782e+03 3.512780000000000200e+03 0.000000000000000000e+00
3.973320000000000164e+03 3.512780000000000200e+03 0.000000000000000000e+00
3.973400000000000091e+03 3.512780000000000200e+03 0.000000000000000000e+00
3.973480000000000018e+03 3.512780000000000200e+03 0.000000000000000000e+00
3.973559999999999945e+03 3.512780000000000200e+03 0.000000000000000000e+00
3.973639999999999873e+03 3.512780000000000200e+03 0.000000000000000000e+00
3.973719999999999800e+03 3.512780000000000200e+03 0.000000000000000000e+00
3.973800000000000182e+03 3.512780000000000200e+03 0.000000000000000000e+00
3.973880000000000109e+03 3.512780000000000200e+03 0.000000000000000000e+00
3.973960000000000036e+03 3.512780000000000200e+03 0.000000000000000000e+00
3.974039999999999964e+03 3.512780000000000200e+03 0.000000000000000000e+00
3.974119999999999891e+03 3.512780000000000200e+03 0.000000000000000000e+00
3.974199999999999818e+03 3.512780000000000200e+03 0.000000000000000000e+00
3.974279999999999745e+03 3.512780000000000200e+03 0.000000000000000000e+00
3.974360000000000127e+03 3.512780000000000200e+03 0.000000000000000000e+00
3.974440000000000055e+03 3.512780000000000200e+03 0.000000000000000000e+00
3.974519999999999982e+03 3.512780000000000200e+03 0.000000000000000000e+00
3.974599999999999909e+03 3.512780000000000200e+03 0.000000000000000000e+00
3.974679999999999836e+03 3.512780000000000200e+03 0.000000000000000000e+00
3.974759999999999764e+03 3.512780000000000200e+03 0.000000000000000000e+00
3.974840000000000146e+03 3.512780000000000200e+03 0.000000000000000000e+00
3.974920000000000073e+03 3.512780000000000200e+03 0.000000000000000000e+00
3.975000000000000000e+03 3.512780000000000200e+03 0.000000000000000000e+00
3.975079999999999927e+03 3.512780000000000200e+03 0.000000000000000000e+00
3.975159999999999854e+03 3.512780000000000200e+03 0.000000000000000000e+00
3.975239999999999782e+03 3.512780000000000200e+03 0.000000000000000000e+00
3.975320000000000164e+03 3.512780000000000200e+03 0.000000000000000000e+00
3.975400000000000091e+03 3.512780000000000200e+03 0.000000000000000000e+00
3.975480000000000018e+03 3.512780000000000200e+03 0.000000000000000000e+00
3.975559999999999945e+03 3.512780000000000200e+03 0.000000000000000000e+00
3.975639999999999873e+03 3.512780000000000200e+03 0.000000000000000000e+00
3.975719999999999800e+03 3.512780000000000200e+03 0.000000000000000000e+00
3.975800000000000182e+03 3.512780000000000200e+03 0.000000000000000000e+00
3.975880000000000109e+03 3.512780000000000200e+03 0.000000000000000000e+00
3.975960000000000036e+03 3.512780000000000200e+03 0.000000000000000000e+00
3.976039999999999964e+03 3.512780000000000200e+03 0.000000000000000000e+00
3.976119999999999891e+03 3.512780000000000200e+03 0.000000000000000000e+00
3.976199999999999818e+03 3.512780000000000200e+03 0.000000000000000000e+00
3.976279999999999745e+03 3.512780000000000200e+03 0.000000000000000000e+00
3.976360000000000127e+03 3.512780000000000200e+03 0.000000000000000000e+00
3.976440000000000055e+03 3.512780000000000200e+03 0.000000000000000000e+00
3.976519999999999982e+03 3.512780000000000200e+03 0.000000000000000000e+00
3.976599999999999909e+03 3.512780000000000200e+03 0.000000000000000000e+00
3.976679999999999836e+03 3.512780000000000200e+03 0.000000000000000000e+00
3.976759999999999764e+03 3.512780000000000200e+03 0.000000000000000000e+00
3.976840000000000146e+03 3.512780000000000200e+03 0.000000000000000000e+00
3.976920000000000073e+03 3.512780000000000200e+03 0.000000000000000000e+00
3.977000000000000000e+03 3.512780000000000200e+03 0.000000000000000000e+00
3.977079999999999927e+03 3.512780000000000200e+03 0.000000000000000000e+00
3.977159999999999854e+03 3.512780000000000200e+03 0.000000000000000000e+00
3.977239999999999782e+03 3.512780000000000200e+03 0.000000000000000000e+00
3.977320000000000164e+03 3.512780000000000200e+03 0.000000000000000000e+00
3.977400000000000091e+03 3.512780000000000200e+03 0.000000000000000000e+00
3.977480000000000018e+03 3.512780000000000200e+03 0.000000000000000000e+00
3.977559999999999945e+03 3.512780000000000200e+03 0.000000000000000000e+00
3.977639999999999873e+03 3.512780000000000200e+03 0.000000000000000000e+00
3.977719999999999800e+03 3.512780000000000200e+03 0.000000000000000000e+00
3.977800000000000182e+03 3.512780000000000200e+03 0.000000000000000000e+00
3.977880000000000109e+03 3.512780000000000200e+03 0.000000000000000000e+00
3.977960000000000036e+03 3.512780000000000200e+03 0.000000000000000000e+00
3.978039999999999964e+03 3.512780000000000200e+03 0.000000000000000000e+00
3.978119999999999891e+03 3.512780000000000200e+03 0.000000000000000000e+00
3.978199999999999818e+03 3.512780000000000200e+03 0.000000000000000000e+00
3.978279999999999745e+03 3.512780000000000200e+03 0.000000000000000000e+00
3.978360000000000127e+03 3.512780000000000200e+03 0.000000000000000000e+00
3.978440000000000055e+03 3.512780000000000200e+03 0.000000000000000000e+00
3.978519999999999982e+03 3.512780000000000200e+03 0.000000000000000000e+00
3.978599999999999909e+03 3.512780000000000200e+03 0.000000000000000000e+00
3.978679999999999836e+03 3.512780000000000200e+03 0.000000000000000000e+00
3.978759999999999764e+03 3.512780000000000200e+03 0.000000000000000000e+00
3.978840000000000146e+03 3.512780000000000200e+03 0.000000000000000000e+00
3.978920000000000073e+03 3.512780000000000200e+03 0.000000000000000000e+00
3.979000000000000000e+03 3.512780000000000200e+03 0.000000000000000000e+00
3.979079999999999927e+03 3.512780000000000200e+03 0.000000000000000000e+00
3.979159999999999854e+03 3.512780000000000200e+03 0.000000000000000000e+00
3.979239999999999782e+03 3.512780000000000200e+03 0.000000000000000000e+00
3.979320000000000164e+03 3.512780000000000200e+03 0.000000000000000000e+00
3.979400000000000091e+03 3.512780000000000200e+03 0.000000000000000000e+00
3.979480000000000018e+03 3.512780000000000200e+03 0.000000000000000000e+00
3.979559999999999945e+03 3.512780000000000200e+03 0.000000000000000000e+00
3.979639999999999873e+03 3.512780000000000200e+03 0.000000000000000000e+00
3.979719999999999800e+03 3.512780000000000200e+03 0.000000000000000000e+00
3.979800000000000182e+03 3.512780000000000200e+03 0.000000000000000000e+00
3.979880000000000109e+03 3.512780000000000200e+03 0.000000000000000000e+00
3.979960000000000036e+03 3.512780000000000200e+03 0.000000000000000000e+00
3.980039999999999964e+03 3.512780000000000200e+03 0.000000000000000000e+00
3.980119999999999891e+03 3.512780000000000200e+03 0.000000000000000000e+00
3.980199999999999818e+03 3.512780000000000200e+03 0.000000000000000000e+00
3.980279999999999745e+03 3.512780000000000200e+03 0.000000000000000000e+00
3.980360000000000127e+03 3.512780000000000200e+03 0.000000000000000000e+00
3.980440000000000055e+03 3.512780000000000200e+03 0.000000000000000000e+00
3.980519999999999982e+03 3.512780000000000200e+03 0.000000000000000000e+00
3.980599999999999909e+03 3.512780000000000200e+03 0.000000000000000000e+00
3.980679999999999836e+03 3.512780000000000200e+03 0.000000000000000000e+00
3.980759999999999764e+03 3.512780000000000200e+03 0.000000000000000000e+00
3.980840000000000146e+03 3.512780000000000200e+03 0.000000000000000000e+00
3.980920000000000073e+03 3.512780000000000200e+03 0.000000000000000000e+00
3.981000000000000000e+03 3.512780000000000200e+03 0.000000000000000000e+00
3.981079999999999927e+03 3.512780000000000200e+03 0.000000000000000000e+00
3.981159999999999854e+03 3.512780000000000200e+03 0.000000000000000000e+00
3.981239999999999782e+03 3.512780000000000200e+03 0.000000000000000000e+00
3.981320000000000164e+03 3.512780000000000200e+03 0.000000000000000000e+00
3.981400000000000091e+03 3.512780000000000200e+03 0.000000000000000000e+00
3.981480000000000018e+03 3.512780000000000200e+03 0.000000000000000000e+00
3.981559999999999945e+03 3.512780000000000200e+03 0.000000000000000000e+00
3.981639999999999873e+03 3.512780000000000200e+03 0.000000000000000000e+00
3.981719999999999800e+03 3.512780000000000200e+03 0.000000000000000000e+00
3.981800000000000182e+03 3.512780000000000200e+03 0.000000000000000000e+00
3.981880000000000109e+03 3.512780000000000200e+03 0.000000000000000000e+00
3.961880000000000109e+03 3.512840000000000146e+03 7.053936097703359363e-05
3.961960000000000036e+03 3.512840000000000146e+03 7.073540231628116658e-05
3.962039999999999964e+03 3.512840000000000146e+03 7.089365389842171110e-05
3.962119999999999891e+03 3.512840000000000146e+03 7.090731036672539320e-05
3.962199999999999818e+03 3.512840000000000146e+03 7.076960474550527270e-05
3.962279999999999745e+03 3.512840000000000146e+03 7.042644451244236398e-05
3.962360000000000127e+03 3.512840000000000146e+03 6.995146027601663622e-05
3.962440000000000055e+03 3.512840000000000146e+03 6.954127104453203733e-05
3.962519999999999982e+03 3.512840000000000146e+03 6.928595971946245504e-05
3.962599999999999909e+03 3.512840000000000146e+03 6.919340865554302555e-05
3.962679999999999836e+03 3.512840000000000146e+03 6.922914811633423132e-05
3.962759999999999764e+03 3.512840000000000146e+03 6.935293652596650094e-05
3.962840000000000146e+03 3.512840000000000146e+03 6.954938893970877604e-05
3.962920000000000073e+03 3.512840000000000146e+03 6.979225299005358755e-05
3.963000000000000000e+03 3.512840000000000146e+03 0.000000000000000000e+00
3.963079999999999927e+03 3.512840000000000146e+03 0.000000000000000000e+00
3.963159999999999854e+03 3.512840000000000146e+03 0.000000000000000000e+00
3.963239999999999782e+03 3.512840000000000146e+03 0.000000000000000000e+00
3.963320000000000164e+03 3.512840000000000146e+03 0.000000000000000000e+00
3.963400000000000091e+03 3.512840000000000146e+03 0.000000000000000000e+00
3.963480000000000018e+03 3.512840000000000146e+03 0.000000000000000000e+00
3.963559999999999945e+03 3.512840000000000146e+03 0.000000000000000000e+00
3.963639999999999873e+03 3.512840000000000146e+03 0.000000000000000000e+00
3.963719999999999800e+03 3.512840000000000146e+03 0.000000000000000000e+00
3.963800000000000182e+03 3.512840000000000146e+03 0.000000000000000000e+00
3.963880000000000109e+03 3.512840000000000146e+03 0.000000000000000000e+00
3.963960000000000036e+03 3.512840000000000146e+03 0.000000000000000000e+00
3.964039999999999964e+03 3.512840000000000146e+03 0.000000000000000000e+00
3.964119999999999891e+03 3.512840000000000146e+03 0.000000000000000000e+00
3.964199999999999818e+03 3.512840000000000146e+03 0.000000000000000000e+00
3.964279999999999745e+03 3.512840000000000146e+03 0.000000000000000000e+00
3.964360000000000127e+03 3.512840000000000146e+03 0.000000000000000000e+00
3.964440000000000055e+03 3.512840000000000146e+03 0.000000000000000000e+00
3.964519999999999982e+03 3.512840000000000146e+03 0.000000000000000000e+00
3.964599999999999909e+03 3.512840000000000146e+03 0.000000000000000000e+00
3.964679999999999836e+03 3.512840000000000146e+03 0.000000000000000000e+00
3.964759999999999764e+03 3.512840000000000146e+03 0.000000000000000000e+00
3.964840000000000146e+03 3.512840000000000146e+03 0.000000000000000000e+00
3.964920000000000073e+03 3.512840000000000146e+03 0.000000000000000000e+00
3.965000000000000000e+03 3.512840000000000146e+03 0.000000000000000000e+00
3.965079999999999927e+03 3.512840000000000146e+03 0.000000000000000000e+00
3.965159999999999854e+03 3.512840000000000146e+03 0.000000000000000000e+00
3.965239999999999782e+03 3.512840000000000146e+03 0.000000000000000000e+00
3.965320000000000164e+03 3.512840000000000146e+03 0.000000000000000000e+00
3.965400000000000091e+03 3.512840000000000146e+03 0.000000000000000000e+00
3.965480000000000018e+03 3.512840000000000146e+03 0.000000000000000000e+00
3.965559999999999945e+03 3.512840000000000146e+03 0.000000000000000000e+00
3.965639999999999873e+03 3.512840000000000146e+03 0.000000000000000000e+00
3.965719999999999800e+03 3.512840000000000146e+03 0.000000000000000000e+00
3.965800000000000182e+03 3.512840000000000146e+03 0.000000000000000000e+00
3.965880000000000109e+03 3.512840000000000146e+03 0.000000000000000000e+00
3.965960000000000036e+03 3.512840000000000146e+03 0.000000000000000000e+00
3.966039999999999964e+03 3.512840000000000146e+03 0.000000000000000000e+00
3.966119999999999891e+03 3.512840000000000146e+03 0.000000000000000000e+00
3.966199999999999818e+03 3.512840000000000146e+03 0.000000000000000000e+00
3.966279999999999745e+03 3.512840000000000146e+03 0.000000000000000000e+00
3.966360000000000127e+03 3.512840000000000146e+03 0.000000000000000000e+00
3.966440000000000055e+03 3.512840000000000146e+03 0.000000000000000000e+00
3.966519999999999982e+03 3.512840000000000146e+03 0.000000000000000000e+00
3.966599999999999909e+03 3.512840000000000146e+03 0.000000000000000000e+00
3.966679999999999836e+03 3.512840000000000146e+03 0.000000000000000000e+00
3.966759999999999764e+03 3.512840000000000146e+03 0.000000000000000000e+00
3.966840000000000146e+03 3.512840000000000146e+03 0.000000000000000000e+00
3.966920000000000073e+03 3.512840000000000146e+03 0.000000000000000000e+00
3.967000000000000000e+03 3.512840000000000146e+03 0.000000000000000000e+00
3.967079999999999927e+03 3.512840000000000146e+03 0.000000000000000000e+00
3.967159999999999854e+03 3.512840000000000146e+03 0.000000000000000000e+00
3.967239999999999782e+03 3.512840000000000146e+03 0.000000000000000000e+00
3.967320000000000164e+03 3.512840000000000146e+03 0.000000000000000000e+00
3.967400000000000091e+03 3.512840000000000146e+03 0.000000000000000000e+00
3.967480000000000018e+03 3.512840000000000146e+03 0.000000000000000000e+00
3.967559999999999945e+03 3.512840000000000146e+03 0.000000000000000000e+00
3.967639999999999873e+03 3.512840000000000146e+03 0.000000000000000000e+00
3.967719999999999800e+03 3.512840000000000146e+03 0.000000000000000000e+00
3.967800000000000182e+03 3.512840000000000146e+03 0.000000000000000000e+00
3.967880000000000109e+03 3.512840000000000146e+03 0.000000000000000000e+00
3.967960000000000036e+03 3.512840000000000146e+03 0.000000000000000000e+00
3.968039999999999964e+03 3.512840000000000146e+03 0.000000000000000000e+00
3.968119999999999891e+03 3.512840000000000146e+03 0.000000000000000000e+00
3.968199999999999818e+03 3.512840000000000146e+03 0.000000000000000000e+00
3.968279999999999745e+03 3.512840000000000146e+03 0.000000000000000000e+00
3.968360000000000127e+03 3.512840000000000146e+03 0.000000000000000000e+00
3.968440000000000055e+03 3.512840000000000146e+03 0.000000000000000000e+00
3.968519999999999982e+03 3.512840000000000146e+03 0.000000000000000000e+00
3.968599999999999909e+03 3.512840000000000146e+03 0.000000000000000000e+00
3.968679999999999836e+03 3.512840000000000146e+03 0.000000000000000000e+00
3.968759999999999764e+03 3.512840000000000146e+03 0.000000000000000000e+00
3.968840000000000146e+03 3.512840000000000146e+03 0.000000000000000000e+00
3.968920000000000073e+03 3.512840000000000146e+03 0.000000000000000000e+00
3.969000000000000000e+03 3.512840000000000146e+03 0.000000000000000000e+00
3.969079999999999927e+03 3.512840000000000146e+03 0.000000000000000000e+00
3.969159999999999854e+03 3.512840000000000146e+03 0.000000000000000000e+00
3.969239999999999782e+03 3.512840000000000146e+03 0.000000000000000000e+00
3.969320000000000164e+03 3.512840000000000146e+03 0.000000000000000000e+00
3.969400000000000091e+03 3.512840000000000146e+03 0.000000000000000000e+00
3.969480000000000018e+03 3.512840000000000146e+03 0.000000000000000000e+00
3.969559999999999945e+03 3.512840000000000146e+03 0.000000000000000000e+00
3.969639999999999873e+03 3.512840000000000146e+03 0.000000000000000000e+00
3.969719999999999800e+03 3.512840000000000146e+03 0.000000000000000000e+00
3.969800000000000182e+03 3.512840000000000146e+03 0.000000000000000000e+00
3.969880000000000109e+03 3.512840000000000146e+03 0.000000000000000000e+00
3.969960000000000036e+03 3.512840000000000146e+03 0.000000000000000000e+00
3.970039999999999964e+03 3.512840000000000146e+03 0.000000000000000000e+00
3.970119999999999891e+03 3.512840000000000146e+03 0.000000000000000000e+00
3.970199999999999818e+03 3.512840000000000146e+03 0.000000000000000000e+00
3.970279999999999745e+03 3.512840000000000146e+03 0.000000000000000000e+00
3.970360000000000127e+03 3.512840000000000146e+03 0.000000000000000000e+00
3.970440000000000055e+03 3.512840000000000146e+03 0.000000000000000000e+00
3.970519999999999982e+03 3.512840000000000146e+03 0.000000000000000000e+00
3.970599999999999909e+03 3.512840000000000146e+03 0.000000000000000000e+00
3.970679999999999836e+03 3.512840000000000146e+03 0.000000000000000000e+00
3.970759999999999764e+03 3.512840000000000146e+03 0.000000000000000000e+00
3.970840000000000146e+03 3.512840000000000146e+03 0.000000000000000000e+00
3.970920000000000073e+03 3.512840000000000146e+03 0.000000000000000000e+00
3.971000000000000000e+03 3.512840000000000146e+03 0.000000000000000000e+00
3.971079999999999927e+03 3.512840000000000146e+03 0.000000000000000000e+00
3.971159999999999854e+03 3.512840000000000146e+03 0.000000000000000000e+00
3.971239999999999782e+03 3.512840000000000146e+03 0.000000000000000000e+00
3.971320000000000164e+03 3.512840000000000146e+03 0.000000000000000000e+00
3.971400000000000091e+03 3.512840000000000146e+03 0.000000000000000000e+00
3.971480000000000018e+03 3.512840000000000146e+03 0.000000000000000000e+00
3.971559999999999945e+03 3.512840000000000146e+03 0.000000000000000000e+00
3.971639999999999873e+03 3.512840000000000146e+03 0.000000000000000000e+00
3.971719999999999800e+03 3.512840000000000146e+03 0.000000000000000000e+00
3.971800000000000182e+03 3.512840000000000146e+03 0.000000000000000000e+00
3.971880000000000109e+03 3.512840000000000146e+03 0.000000000000000000e+00
3.971960000000000036e+03 3.512840000000000146e+03 0.000000000000000000e+00
3.972039999999999964e+03 3.512840000000000146e+03 0.000000000000000000e+00
3.972119999999999891e+03 3.512840000000000146e+03 0.000000000000000000e+00
3.972199999999999818e+03 3.512840000000000146e+03 0.000000000000000000e+00
3.972279999999999745e+03 3.512840000000000146e+03 0.000000000000000000e+00
3.972360000000000127e+03 3.512840000000000146e+03 0.000000000000000000e+00
3.972440000000000055e+03 3.512840000000000146e+03 0.000000000000000000e+00
3.972519999999999982e+03 3.512840000000000146e+03 0.000000000000000000e+00
3.972599999999999909e+03 3.512840000000000146e+03 0.000000000000000000e+00
3.972679999999999836e+03 3.512840000000000146e+03 0.000000000000000000e+00
3.972759999999999764e+03 3.512840000000000146e+03 0.000000000000000000e+00
3.972840000000000146e+03 3.512840000000000146e+03 0.000000000000000000e+00
3.972920000000000073e+03 3.512840000000000146e+03 0.000000000000000000e+00
3.973000000000000000e+03 3.512840000000000146e+03 0.000000000000000000e+00
3.973079999999999927e+03 3.512840000000000146e+03 0.000000000000000000e+00
3.973159999999999854e+03 3.512840000000000146e+03 0.000000000000000000e+00
3.973239999999999782e+03 3.512840000000000146e+03 0.000000000000000000e+00
3.973320000000000164e+03 3.512840000000000146e+03 0.000000000000000000e+00
3.973400000000000091e+03 3.512840000000000146e+03 0.000000000000000000e+00
3.973480000000000018e+03 3.512840000000000146e+03 0.000000000000000000e+00
3.973559999999999945e+03 3.512840000000000146e+03 0.000000000000000000e+00
3.973639999999999873e+03 3.512840000000000146e+03 0.000000000000000000e+00
3.973719999999999800e+03 3.512840000000000146e+03 0.000000000000000000e+00
3.973800000000000182e+03 3.512840000000000146e+03 0.000000000000000000e+00
3.973880000000000109e+03 3.512840000000000146e+03 0.000000000000000000e+00
3.973960000000000036e+03 3.512840000000000146e+03 0.000000000000000000e+00
3.974039999999999964e+03 3.512840000000000146e+03 0.000000000000000000e+00
3.974119999999999891e+03 3.512840000000000146e+03 0.000000000000000000e+00
3.974199999999999818e+03 3.512840000000000146e+03 0.000000000000000000e+00
3.974279999999999745e+03 3.512840000000000146e+03 0.000000000000000000e+00
3.974360000000000127e+03 3.512840000000000146e+03 0.000000000000000000e+00
3.974440000000000055e+03 3.512840000000000146e+03 0.000000000000000000e+00
3.974519999999999982e+03 3.512840000000000146e+03 0.000000000000000000e+00
3.974599999999999909e+03 3.512840000000000146e+03 0.000000000000000000e+00
3.974679999999999836e+03 3.512840000000000146e+03 0.000000000000000000e+00
3.974759999999999764e+03 3.512840000000000146e+03 0.000000000000000000e+00
3.974840000000000146e+03 3.512840000000000146e+03 0.000000000000000000e+00
3.974920000000000073e+03 3.512840000000000146e+03 0.000000000000000000e+00
3.975000000000000000e+03 3.512840000000000146e+03 0.000000000000000000e+00
3.975079999999999927e+03 3.512840000000000146e+03 0.000000000000000000e+00
3.975159999999999854e+03 3.512840000000000146e+03 0.000000000000000000e+00
3.975239999999999782e+03 3.512840000000000146e+03 0.000000000000000000e+00
3.975320000000000164e+03 3.512840000000000146e+03 0.000000000000000000e+00
3.975400000000000091e+03 3.512840000000000146e+03 0.000000000000000000e+00
3.975480000000000018e+03 3.512840000000000146e+03 0.000000000000000000e+00
3.975559999999999945e+03 3.512840000000000146e+03 0.000000000000000000e+00
3.975639999999999873e+03 3.512840000000000146e+03 0.000000000000000000e+00
3.975719999999999800e+03 3.512840000000000146e+03 0.000000000000000000e+00
3.975800000000000182e+03 3.512840000000000146e+03 0.000000000000000000e+00
3.975880000000000109e+03 3.512840000000000146e+03 0.000000000000000000e+00
3.975960000000000036e+03 3.512840000000000146e+03 0.000000000000000000e+00
3.976039999999999964e+03 3.512840000000000146e+03 0.000000000000000000e+00
3.976119999999999891e+03 3.512840000000000146e+03 0.000000000000000000e+00
3.976199999999999818e+03 3.512840000000000146e+03 0.000000000000000000e+00
3.976279999999999745e+03 3.512840000000000146e+03 0.000000000000000000e+00
3.976360000000000127e+03 3.512840000000000146e+03 0.000000000000000000e+00
3.976440000000000055e+03 3.512840000000000146e+03 0.000000000000000000e+00
3.976519999999999982e+03 3.512840000000000146e+03 0.000000000000000000e+00
3.976599999999999909e+03 3.512840000000000146e+03 0.000000000000000000e+00
3.976679999999999836e+03 3.512840000000000146e+03 0.000000000000000000e+00
3.976759999999999764e+03 3.512840000000000146e+03 0.000000000000000000e+00
3.976840000000000146e+03 3.512840000000000146e+03 0.000000000000000000e+00
3.976920000000000073e+03 3.512840000000000146e+03 0.000000000000000000e+00
3.977000000000000000e+03 3.512840000000000146e+03 0.000000000000000000e+00
3.977079999999999927e+03 3.512840000000000146e+03 0.000000000000000000e+00
3.977159999999999854e+03 3.512840000000000146e+03 0.000000000000000000e+00
3.977239999999999782e+03 3.512840000000000146e+03 0.000000000000000000e+00
3.977320000000000164e+03 3.512840000000000146e+03 0.000000000000000000e+00
3.977400000000000091e+03 3.512840000000000146e+03 0.000000000000000000e+00
3.977480000000000018e+03 3.512840000000000146e+03 0.000000000000000000e+00
3.977559999999999945e+03 3.512840000000000146e+03 0.000000000000000000e+00
3.977639999999999873e+03 3.512840000000000146e+03 0.000000000000000000e+00
3.977719999999999800e+03 3.512840000000000146e+03 0.000000000000000000e+00
3.977800000000000182e+03 3.512840000000000146e+03 0.000000000000000000e+00
3.977880000000000109e+03 3.512840000000000146e+03 0.000000000000000000e+00
3.977960000000000036e+03 3.512840000000000146e+03 0.000000000000000000e+00
3.978039999999999964e+03 3.512840000000000146e+03 0.000000000000000000e+00
3.978119999999999891e+03 3.512840000000000146e+03 0.000000000000000000e+00
3.978199999999999818e+03 3.512840000000000146e+03 0.000000000000000000e+00
3.978279999999999745e+03 3.512840000000000146e+03 0.000000000000000000e+00
3.978360000000000127e+03 3.512840000000000146e+03 0.000000000000000000e+00
3.978440000000000055e+03 3.512840000000000146e+03 0.000000000000000000e+00
3.978519999999999982e+03 3.512840000000000146e+03 0.000000000000000000e+00
3.978599999999999909e+03 3.512840000000000146e+03 0.000000000000000000e+00
3.978679999999999836e+03 3.512840000000000146e+03 0.000000000000000000e+00
3.978759999999999764e+03 3.512840000000000146e+03 0.000000000000000000e+00
3.978840000000000146e+03 3.512840000000000146e+03 0.000000000000000000e+00
3.978920000000000073e+03 3.512840000000000146e+03 0.000000000000000000e+00
3.979000000000000000e+03 3.512840000000000146e+03 0.000000000000000000e+00
3.979079999999999927e+03 3.512840000000000146e+03 0.000000000000000000e+00
3.979159999999999854e+03 3.512840000000000146e+03 0.000000000000000000e+00
3.979239999999999782e+03 3.512840000000000146e+03 0.000000000000000000e+00
3.979320000000000164e+03 3.512840000000000146e+03 0.000000000000000000e+00
3.979400000000000091e+03 3.512840000000000146e+03 0.000000000000000000e+00
3.979480000000000018e+03 3.512840000000000146e+03 0.000000000000000000e+00
3.979559999999999945e+03 3.512840000000000146e+03 0.000000000000000000e+00
3.979639999999999873e+03 3.512840000000000146e+03 0.000000000000000000e+00
3.979719999999999800e+03 3.512840000000000146e+03 0.000000000000000000e+00
3.979800000000000182e+03 3.512840000000000146e+03 0.000000000000000000e+00
3.979880000000000109e+03 3.512840000000000146e+03 0.000000000000000000e+00
3.979960000000000036e+03 3.512840000000000146e+03 0.000000000000000000e+00
3.980039999999999964e+03 3.512840000000000146e+03 0.000000000000000000e+00
3.980119999999999891e+03 3.512840000000000146e+03 0.000000000000000000e+00
3.980199999999999818e+03 3.512840000000000146e+03 0.000000000000000000e+00
3.980279999999999745e+03 3.512840000000000146e+03 0.000000000000000000e+00
3.980360000000000127e+03 3.512840000000000146e+03 0.000000000000000000e+00
3.980440000000000055e+03 3.512840000000000146e+03 0.000000000000000000e+00
3.980519999999999982e+03 3.512840000000000146e+03 0.000000000000000000e+00
3.980599999999999909e+03 3.512840000000000146e+03 0.000000000000000000e+00
3.980679999999999836e+03 3.512840000000000146e+03 0.000000000000000000e+00
3.980759999999999764e+03 3.512840000000000146e+03 0.000000000000000000e+00
3.980840000000000146e+03 3.512840000000000146e+03 0.000000000000000000e+00
3.980920000000000073e+03 3.512840000000000146e+03 0.000000000000000000e+00
3.981000000000000000e+03 3.512840000000000146e+03 0.000000000000000000e+00
3.981079999999999927e+03 3.512840000000000146e+03 0.000000000000000000e+00
3.981159999999999854e+03 3.512840000000000146e+03 0.000000000000000000e+00
3.981239999999999782e+03 3.512840000000000146e+03 0.000000000000000000e+00
3.981320000000000164e+03 3.512840000000000146e+03 0.000000000000000000e+00
3.981400000000000091e+03 3.512840000000000146e+03 0.000000000000000000e+00
3.981480000000000018e+03 3.512840000000000146e+03 0.000000000000000000e+00
3.981559999999999945e+03 3.512840000000000146e+03 0.000000000000000000e+00
3.981639999999999873e+03 3.512840000000000146e+03 0.000000000000000000e+00
3.981719999999999800e+03 3.512840000000000146e+03 0.000000000000000000e+00
3.981800000000000182e+03 3.512840000000000146e+03 0.000000000000000000e+00
3.981880000000000109e+03 3.512840000000000146e+03 0.000000000000000000e+00
3.961880000000000109e+03 3.512900000000000091e+03 7.134598697900711042e-05
3.961960000000000036e+03 3.512900000000000091e+03 7.146411078085824727e-05
3.962039999999999964e+03 3.512900000000000091e+03 7.167888042610467535e-05
3.962119999999999891e+03 3.512900000000000091e+03 7.182180168566886121e-05
3.962199999999999818e+03 3.512900000000000091e+03 7.179967442131368507e-05
3.962279999999999745e+03 3.512900000000000091e+03 7.162385862015188133e-05
3.962360000000000127e+03 3.512900000000000091e+03 7.124185239378602553e-05
3.962440000000000055e+03 3.512900000000000091e+03 7.077428146111547911e-05
3.962519999999999982e+03 3.512900000000000091e+03 7.039534363579457625e-05
3.962599999999999909e+03 3.512900000000000091e+03 7.020207006600746955e-05
3.962679999999999836e+03 3.512900000000000091e+03 7.015288992653940386e-05
3.962759999999999764e+03 3.512900000000000091e+03 7.022507655564708844e-05
3.962840000000000146e+03 3.512900000000000091e+03 7.038499062583947880e-05
3.962920000000000073e+03 3.512900000000000091e+03 7.060353167341898320e-05
3.963000000000000000e+03 3.512900000000000091e+03 7.087535812454862669e-05
3.963079999999999927e+03 3.512900000000000091e+03 0.000000000000000000e+00
3.963159999999999854e+03 3.512900000000000091e+03 0.000000000000000000e+00
3.963239999999999782e+03 3.512900000000000091e+03 0.000000000000000000e+00
3.963320000000000164e+03 3.512900000000000091e+03 0.000000000000000000e+00
3.963400000000000091e+03 3.512900000000000091e+03 0.000000000000000000e+00
3.963480000000000018e+03 3.512900000000000091e+03 0.000000000000000000e+00
3.963559999999999945e+03 3.512900000000000091e+03 0.000000000000000000e+00
3.963639999999999873e+03 3.512900000000000091e+03 0.000000000000000000e+00
3.963719999999999800e+03 3.512900000000000091e+03 0.000000000000000000e+00
3.963800000000000182e+03 3.512900000000000091e+03 0.000000000000000000e+00
3.963880000000000109e+03 3.512900000000000091e+03 0.000000000000000000e+00
3.963960000000000036e+03 3.512900000000000091e+03 0.000000000000000000e+00
3.964039999999999964e+03 3.512900000000000091e+03 0.000000000000000000e+00
3.964119999999999891e+03 3.512900000000000091e+03 0.000000000000000000e+00
3.964199999999999818e+03 3.512900000000000091e+03 0.000000000000000000e+00
3.964279999999999745e+03 3.512900000000000091e+03 0.000000000000000000e+00
3.964360000000000127e+03 3.512900000000000091e+03 0.000000000000000000e+00
3.964440000000000055e+03 3.512900000000000091e+03 0.000000000000000000e+00
3.964519999999999982e+03 3.512900000000000091e+03 0.000000000000000000e+00
3.964599999999999909e+03 3.512900000000000091e+03 0.000000000000000000e+00
3.964679999999999836e+03 3.512900000000000091e+03 0.000000000000000000e+00
3.964759999999999764e+03 3.512900000000000091e+03 0.000000000000000000e+00
3.964840000000000146e+03 3.512900000000000091e+03 0.000000000000000000e+00
3.964920000000000073e+03 3.512900000000000091e+03 0.000000000000000000e+00
3.965000000000000000e+03 3.512900000000000091e+03 0.000000000000000000e+00
3.965079999999999927e+03 3.512900000000000091e+03 0.000000000000000000e+00
3.965159999999999854e+03 3.512900000000000091e+03 0.000000000000000000e+00
3.965239999999999782e+03 3.512900000000000091e+03 0.000000000000000000e+00
3.965320000000000164e+03 3.512900000000000091e+03 0.000000000000000000e+00
3.965400000000000091e+03 3.512900000000000091e+03 0.000000000000000000e+00
3.965480000000000018e+03 3.512900000000000091e+03 0.000000000000000000e+00
3.965559999999999945e+03 3.512900000000000091e+03 0.000000000000000000e+00
3.965639999999999873e+03 3.512900000000000091e+03 0.000000000000000000e+00
3.965719999999999800e+03 3.512900000000000091e+03 0.000000000000000000e+00
3.965800000000000182e+03 3.512900000000000091e+03 0.000000000000000000e+00
3.965880000000000109e+03 3.512900000000000091e+03 0.000000000000000000e+00
3.965960000000000036e+03 3.512900000000000091e+03 0.000000000000000000e+00
3.966039999999999964e+03 3.512900000000000091e+03 0.000000000000000000e+00
3.966119999999999891e+03 3.512900000000000091e+03 0.000000000000000000e+00
3.966199999999999818e+03 3.512900000000000091e+03 0.000000000000000000e+00
3.966279999999999745e+03 3.512900000000000091e+03 0.000000000000000000e+00
3.966360000000000127e+03 3.512900000000000091e+03 0.000000000000000000e+00
3.966440000000000055e+03 3.512900000000000091e+03 0.000000000000000000e+00
3.966519999999999982e+03 3.512900000000000091e+03 0.000000000000000000e+00
3.966599999999999909e+03 3.512900000000000091e+03 0.000000000000000000e+00
3.966679999999999836e+03 3.512900000000000091e+03 0.000000000000000000e+00
3.966759999999999764e+03 3.512900000000000091e+03 0.000000000000000000e+00
3.966840000000000146e+03 3.512900000000000091e+03 0.000000000000000000e+00
3.966920000000000073e+03 3.512900000000000091e+03 0.000000000000000000e+00
3.967000000000000000e+03 3.512900000000000091e+03 0.000000000000000000e+00
3.967079999999999927e+03 3.512900000000000091e+03 0.000000000000000000e+00
3.967159999999999854e+03 3.512900000000000091e+03 0.000000000000000000e+00
3.967239999999999782e+03 3.512900000000000091e+03 0.000000000000000000e+00
3.967320000000000164e+03 3.512900000000000091e+03 0.000000000000000000e+00
3.967400000000000091e+03 3.512900000000000091e+03 0.000000000000000000e+00
3.967480000000000018e+03 3.512900000000000091e+03 0.000000000000000000e+00
3.967559999999999945e+03 3.512900000000000091e+03 0.000000000000000000e+00
3.967639999999999873e+03 3.512900000000000091e+03 0.000000000000000000e+00
3.967719999999999800e+03 3.512900000000000091e+03 0.000000000000000000e+00
3.967800000000000182e+03 3.512900000000000091e+03 0.000000000000000000e+00
3.967880000000000109e+03 3.512900000000000091e+03 0.000000000000000000e+00
3.967960000000000036e+03 3.512900000000000091e+03 0.000000000000000000e+00
3.968039999999999964e+03 3.512900000000000091e+03 0.000000000000000000e+00
3.968119999999999891e+03 3.512900000000000091e+03 0.000000000000000000e+00
3.968199999999999818e+03 3.512900000000000091e+03 0.000000000000000000e+00
3.968279999999999745e+03 3.512900000000000091e+03 0.000000000000000000e+00
3.968360000000000127e+03 3.512900000000000091e+03 0.000000000000000000e+00
3.968440000000000055e+03 3.512900000000000091e+03 0.000000000000000000e+00
3.968519999999999982e+03 3.512900000000000091e+03 0.000000000000000000e+00
3.968599999999999909e+03 3.512900000000000091e+03 0.000000000000000000e+00
3.968679999999999836e+03 3.512900000000000091e+03 0.000000000000000000e+00
3.968759999999999764e+03 3.512900000000000091e+03 0.000000000000000000e+00
3.968840000000000146e+03 3.512900000000000091e+03 0.000000000000000000e+00
3.968920000000000073e+03 3.512900000000000091e+03 0.000000000000000000e+00
3.969000000000000000e+03 3.512900000000000091e+03 0.000000000000000000e+00
3.969079999999999927e+03 3.512900000000000091e+03 0.000000000000000000e+00
3.969159999999999854e+03 3.512900000000000091e+03 0.000000000000000000e+00
3.969239999999999782e+03 3.512900000000000091e+03 0.000000000000000000e+00
3.969320000000000164e+03 3.512900000000000091e+03 0.000000000000000000e+00
3.969400000000000091e+03 3.512900000000000091e+03 0.000000000000000000e+00
3.969480000000000018e+03 3.512900000000000091e+03 0.000000000000000000e+00
3.969559999999999945e+03 3.512900000000000091e+03 0.000000000000000000e+00
3.969639999999999873e+03 3.512900000000000091e+03 0.000000000000000000e+00
3.969719999999999800e+03 3.512900000000000091e+03 0.000000000000000000e+00
3.969800000000000182e+03 3.512900000000000091e+03 0.000000000000000000e+00
3.969880000000000109e+03 3.512900000000000091e+03 0.000000000000000000e+00
3.969960000000000036e+03 3.512900000000000091e+03 0.000000000000000000e+00
3.970039999999999964e+03 3.512900000000000091e+03 0.000000000000000000e+00
3.970119999999999891e+03 3.512900000000000091e+03 0.000000000000000000e+00
3.970199999999999818e+03 3.512900000000000091e+03 0.000000000000000000e+00
3.970279999999999745e+03 3.512900000000000091e+03 0.000000000000000000e+00
3.970360000000000127e+03 3.512900000000000091e+03 0.000000000000000000e+00
3.970440000000000055e+03 3.512900000000000091e+03 0.000000000000000000e+00
3.970519999999999982e+03 3.512900000000000091e+03 0.000000000000000000e+00
3.970599999999999909e+03 3.512900000000000091e+03 0.000000000000000000e+00
3.970679999999999836e+03 3.512900000000000091e+03 0.000000000000000000e+00
3.970759999999999764e+03 3.512900000000000091e+03 0.000000000000000000e+00
3.970840000000000146e+03 3.512900000000000091e+03 0.000000000000000000e+00
3.970920000000000073e+03 3.512900000000000091e+03 0.000000000000000000e+00
3.971000000000000000e+03 3.512900000000000091e+03 0.000000000000000000e+00
3.971079999999999927e+03 3.512900000000000091e+03 0.000000000000000000e+00
3.971159999999999854e+03 3.512900000000000091e+03 0.000000000000000000e+00
3.971239999999999782e+03 3.512900000000000091e+03 0.000000000000000000e+00
3.971320000000000164e+03 3.512900000000000091e+03 0.000000000000000000e+00
3.971400000000000091e+03 3.512900000000000091e+03 0.000000000000000000e+00
3.971480000000000018e+03 3.512900000000000091e+03 0.000000000000000000e+00
3.971559999999999945e+03 3.512900000000000091e+03 0.000000000000000000e+00
3.971639999999999873e+03 3.512900000000000091e+03 0.000000000000000000e+00
3.971719999999999800e+03 3.512900000000000091e+03 0.000000000000000000e+00
3.971800000000000182e+03 3.512900000000000091e+03 0.000000000000000000e+00
3.971880000000000109e+03 3.512900000000000091e+03 0.000000000000000000e+00
3.971960000000000036e+03 3.512900000000000091e+03 0.000000000000000000e+00
3.972039999999999964e+03 3.512900000000000091e+03 0.000000000000000000e+00
3.972119999999999891e+03 3.512900000000000091e+03 0.000000000000000000e+00
3.972199999999999818e+03 3.512900000000000091e+03 0.000000000000000000e+00
3.972279999999999745e+03 3.512900000000000091e+03 0.000000000000000000e+00
3.972360000000000127e+03 3.512900000000000091e+03 0.000000000000000000e+00
3.972440000000000055e+03 3.512900000000000091e+03 0.000000000000000000e+00
3.972519999999999982e+03 3.512900000000000091e+03 0.000000000000000000e+00
3.972599999999999909e+03 3.512900000000000091e+03 0.000000000000000000e+00
3.972679999999999836e+03 3.512900000000000091e+03 0.000000000000000000e+00
3.972759999999999764e+03 3.512900000000000091e+03 0.000000000000000000e+00
3.972840000000000146e+03 3.512900000000000091e+03 0.000000000000000000e+00
3.972920000000000073e+03 3.512900000000000091e+03 0.000000000000000000e+00
3.973000000000000000e+03 3.512900000000000091e+03 0.000000000000000000e+00
3.973079999999999927e+03 3.512900000000000091e+03 0.000000000000000000e+00
3.973159999999999854e+03 3.512900000000000091e+03 0.000000000000000000e+00
3.973239999999999782e+03 3.512900000000000091e+03 0.000000000000000000e+00
3.973320000000000164e+03 3.512900000000000091e+03 0.000000000000000000e+00
3.973400000000000091e+03 3.512900000000000091e+03 0.000000000000000000e+00
3.973480000000000018e+03 3.512900000000000091e+03 0.000000000000000000e+00
3.973559999999999945e+03 3.512900000000000091e+03 0.000000000000000000e+00
3.973639999999999873e+03 3.512900000000000091e+03 0.000000000000000000e+00
3.973719999999999800e+03 3.512900000000000091e+03 0.000000000000000000e+00
3.973800000000000182e+03 3.512900000000000091e+03 0.000000000000000000e+00
3.973880000000000109e+03 3.512900000000000091e+03 0.000000000000000000e+00
3.973960000000000036e+03 3.512900000000000091e+03 0.000000000000000000e+00
3.974039999999999964e+03 3.512900000000000091e+03 0.000000000000000000e+00
3.974119999999999891e+03 3.512900000000000091e+03 0.000000000000000000e+00
3.974199999999999818e+03 3.512900000000000091e+03 0.000000000000000000e+00
3.974279999999999745e+03 3.512900000000000091e+03 0.000000000000000000e+00
3.974360000000000127e+03 3.512900000000000091e+03 0.000000000000000000e+00
3.974440000000000055e+03 3.512900000000000091e+03 0.000000000000000000e+00
3.974519999999999982e+03 3.512900000000000091e+03 0.000000000000000000e+00
3.974599999999999909e+03 3.512900000000000091e+03 0.000000000000000000e+00
3.974679999999999836e+03 3.512900000000000091e+03 0.000000000000000000e+00
3.974759999999999764e+03 3.512900000000000091e+03 0.000000000000000000e+00
3.974840000000000146e+03 3.512900000000000091e+03 0.000000000000000000e+00
3.974920000000000073e+03 3.512900000000000091e+03 0.000000000000000000e+00
3.975000000000000000e+03 3.512900000000000091e+03 0.000000000000000000e+00
3.975079999999999927e+03 3.512900000000000091e+03 0.000000000000000000e+00
3.975159999999999854e+03 3.512900000000000091e+03 0.000000000000000000e+00
3.975239999999999782e+03 3.512900000000000091e+03 0.000000000000000000e+00
3.975320000000000164e+03 3.512900000000000091e+03 0.000000000000000000e+00
3.975400000000000091e+03 3.512900000000000091e+03 0.000000000000000000e+00
3.975480000000000018e+03 3.512900000000000091e+03 0.000000000000000000e+00
3.975559999999999945e+03 3.512900000000000091e+03 0.000000000000000000e+00
3.975639999999999873e+03 3.512900000000000091e+03 0.000000000000000000e+00
3.975719999999999800e+03 3.512900000000000091e+03 0.000000000000000000e+00
3.975800000000000182e+03 3.512900000000000091e+03 0.000000000000000000e+00
3.975880000000000109e+03 3.512900000000000091e+03 0.000000000000000000e+00
3.975960000000000036e+03 3.512900000000000091e+03 0.000000000000000000e+00
3.976039999999999964e+03 3.512900000000000091e+03 0.000000000000000000e+00
3.976119999999999891e+03 3.512900000000000091e+03 0.000000000000000000e+00
3.976199999999999818e+03 3.512900000000000091e+03 0.000000000000000000e+00
3.976279999999999745e+03 3.512900000000000091e+03 0.000000000000000000e+00
3.976360000000000127e+03 3.512900000000000091e+03 0.000000000000000000e+00
3.976440000000000055e+03 3.512900000000000091e+03 0.000000000000000000e+00
3.976519999999999982e+03 3.512900000000000091e+03 0.000000000000000000e+00
3.976599999999999909e+03 3.512900000000000091e+03 0.000000000000000000e+00
3.976679999999999836e+03 3.512900000000000091e+03 0.000000000000000000e+00
3.976759999999999764e+03 3.512900000000000091e+03 0.000000000000000000e+00
3.976840000000000146e+03 3.512900000000000091e+03 0.000000000000000000e+00
3.976920000000000073e+03 3.512900000000000091e+03 0.000000000000000000e+00
3.977000000000000000e+03 3.512900000000000091e+03 0.000000000000000000e+00
3.977079999999999927e+03 3.512900000000000091e+03 0.000000000000000000e+00
3.977159999999999854e+03 3.512900000000000091e+03 0.000000000000000000e+00
3.977239999999999782e+03 3.512900000000000091e+03 0.000000000000000000e+00
3.977320000000000164e+03 3.512900000000000091e+03 0.000000000000000000e+00
3.977400000000000091e+03 3.512900000000000091e+03 0.000000000000000000e+00
3.977480000000000018e+03 3.512900000000000091e+03 0.000000000000000000e+00
3.977559999999999945e+03 3.512900000000000091e+03 0.000000000000000000e+00
3.977639999999999873e+03 3.512900000000000091e+03 0.000000000000000000e+00
3.977719999999999800e+03 3.512900000000000091e+03 0.000000000000000000e+00
3.977800000000000182e+03 3.512900000000000091e+03 0.000000000000000000e+00
3.977880000000000109e+03 3.512900000000000091e+03 0.000000000000000000e+00
3.977960000000000036e+03 3.512900000000000091e+03 0.000000000000000000e+00
3.978039999999999964e+03 3.512900000000000091e+03 0.000000000000000000e+00
3.978119999999999891e+03 3.512900000000000091e+03 0.000000000000000000e+00
3.978199999999999818e+03 3.512900000000000091e+03 0.000000000000000000e+00
3.978279999999999745e+03 3.512900000000000091e+03 0.000000000000000000e+00
3.978360000000000127e+03 3.512900000000000091e+03 0.000000000000000000e+00
3.978440000000000055e+03 3.512900000000000091e+03 0.000000000000000000e+00
3.978519999999999982e+03 3.512900000000000091e+03 0.000000000000000000e+00
3.978599999999999909e+03 3.512900000000000091e+03 0.000000000000000000e+00
3.978679999999999836e+03 3.512900000000000091e+03 0.000000000000000000e+00
3.978759999999999764e+03 3.512900000000000091e+03 0.000000000000000000e+00
3.978840000000000146e+03 3.512900000000000091e+03 0.000000000000000000e+00
3.978920000000000073e+03 3.512900000000000091e+03 0.000000000000000000e+00
3.979000000000000000e+03 3.512900000000000091e+03 0.000000000000000000e+00
3.979079999999999927e+03 3.512900000000000091e+03 0.000000000000000000e+00
3.979159999999999854e+03 3.512900000000000091e+03 0.000000000000000000e+00
3.979239999999999782e+03 3.512900000000000091e+03 0.000000000000000000e+00
3.979320000000000164e+03 3.512900000000000091e+03 0.000000000000000000e+00
3.979400000000000091e+03 3.512900000000000091e+03 0.000000000000000000e+00
3.979480000000000018e+03 3.512900000000000091e+03 0.000000000000000000e+00
3.979559999999999945e+03 3.512900000000000091e+03 0.000000000000000000e+00
3.979639999999999873e+03 3.512900000000000091e+03 0.000000000000000000e+00
3.979719999999999800e+03 3.512900000000000091e+03 0.000000000000000000e+00
3.979800000000000182e+03 3.512900000000000091e+03 0.000000000000000000e+00
3.979880000000000109e+03 3.512900000000000091e+03 0.000000000000000000e+00
3.979960000000000036e+03 3.512900000000000091e+03 0.000000000000000000e+00
3.980039999999999964e+03 3.512900000000000091e+03 0.000000000000000000e+00
3.980119999999999891e+03 3.512900000000000091e+03 0.000000000000000000e+00
3.980199999999999818e+03 3.512900000000000091e+03 0.000000000000000000e+00
3.980279999999999745e+03 3.512900000000000091e+03 0.000000000000000000e+00
3.980360000000000127e+03 3.512900000000000091e+03 0.000000000000000000e+00
3.980440000000000055e+03 3.512900000000000091e+03 0.000000000000000000e+00
3.980519999999999982e+03 3.512900000000000091e+03 0.000000000000000000e+00
3.980599999999999909e+03 3.512900000000000091e+03 0.000000000000000000e+00
3.980679999999999836e+03 3.512900000000000091e+03 0.000000000000000000e+00
3.980759999999999764e+03 3.512900000000000091e+03 0.000000000000000000e+00
3.980840000000000146e+03 3.512900000000000091e+03 0.000000000000000000e+00
3.980920000000000073e+03 3.512900000000000091e+03 0.000000000000000000e+00
3.981000000000000000e+03 3.512900000000000091e+03 0.000000000000000000e+00
3.981079999999999927e+03 3.512900000000000091e+03 0.000000000000000000e+00
3.981159999999999854e+03 3.512900000000000091e+03 0.000000000000000000e+00
3.981239999999999782e+03 3.512900000000000091e+03 0.000000000000000000e+00
3.981320000000000164e+03 3.512900000000000091e+03 0.000000000000000000e+00
3.981400000000000091e+03 3.512900000000000091e+03 0.000000000000000000e+00
3.981480000000000018e+03 3.512900000000000091e+03 0.000000000000000000e+00
3.981559999999999945e+03 3.512900000000000091e+03 0.000000000000000000e+00
3.981639999999999873e+03 3.512900000000000091e+03 0.000000000000000000e+00
3.981719999999999800e+03 3.512900000000000091e+03 0.000000000000000000e+00
3.981800000000000182e+03 3.512900000000000091e+03 0.000000000000000000e+00
3.981880000000000109e+03 3.512900000000000091e+03 0.000000000000000000e+00
3.961880000000000109e+03 3.512960000000000036e+03 7.227136392149839130e-05
3.961960000000000036e+03 3.512960000000000036e+03 7.225599689919473686e-05
3.962039999999999964e+03 3.512960000000000036e+03 7.241957953867625712e-05
3.962119999999999891e+03 3.512960000000000036e+03 7.264465336336712990e-05
3.962199999999999818e+03 3.512960000000000036e+03 7.274973804039547190e-05
3.962279999999999745e+03 3.512960000000000036e+03 7.271175142853232825e-05
3.962360000000000127e+03 3.512960000000000036e+03 7.248544397477645247e-05
3.962440000000000055e+03 3.512960000000000036e+03 7.207362281434881294e-05
3.962519999999999982e+03 3.512960000000000036e+03 7.161880759685342328e-05
3.962599999999999909e+03 3.512960000000000036e+03 7.130054942355957084e-05
3.962679999999999836e+03 3.512960000000000036e+03 7.114353434361280685e-05
3.962759999999999764e+03 3.512960000000000036e+03 7.114755189608577271e-05
3.962840000000000146e+03 3.512960000000000036e+03 7.125497083807200876e-05
3.962920000000000073e+03 3.512960000000000036e+03 7.144509052600406945e-05
3.963000000000000000e+03 3.512960000000000036e+03 7.169417697817982737e-05
3.963079999999999927e+03 3.512960000000000036e+03 7.198852758823181262e-05
3.963159999999999854e+03 3.512960000000000036e+03 0.000000000000000000e+00
3.963239999999999782e+03 3.512960000000000036e+03 0.000000000000000000e+00
3.963320000000000164e+03 3.512960000000000036e+03 0.000000000000000000e+00
3.963400000000000091e+03 3.512960000000000036e+03 0.000000000000000000e+00
3.963480000000000018e+03 3.512960000000000036e+03 0.000000000000000000e+00
3.963559999999999945e+03 3.512960000000000036e+03 0.000000000000000000e+00
3.963639999999999873e+03 3.512960000000000036e+03 0.000000000000000000e+00
3.963719999999999800e+03 3.512960000000000036e+03 0.000000000000000000e+00
3.963800000000000182e+03 3.512960000000000036e+03 0.000000000000000000e+00
3.963880000000000109e+03 3.512960000000000036e+03 0.000000000000000000e+00
3.963960000000000036e+03 3.512960000000000036e+03 0.000000000000000000e+00
3.964039999999999964e+03 3.512960000000000036e+03 0.000000000000000000e+00
3.964119999999999891e+03 3.512960000000000036e+03 0.000000000000000000e+00
3.964199999999999818e+03 3.512960000000000036e+03 0.000000000000000000e+00
3.964279999999999745e+03 3.512960000000000036e+03 0.000000000000000000e+00
3.964360000000000127e+03 3.512960000000000036e+03 0.000000000000000000e+00
3.964440000000000055e+03 3.512960000000000036e+03 0.000000000000000000e+00
3.964519999999999982e+03 3.512960000000000036e+03 0.000000000000000000e+00
3.964599999999999909e+03 3.512960000000000036e+03 0.000000000000000000e+00
3.964679999999999836e+03 3.512960000000000036e+03 0.000000000000000000e+00
3.964759999999999764e+03 3.512960000000000036e+03 0.000000000000000000e+00
3.964840000000000146e+03 3.512960000000000036e+03 0.000000000000000000e+00
3.964920000000000073e+03 3.512960000000000036e+03 0.000000000000000000e+00
3.965000000000000000e+03 3.512960000000000036e+03 0.000000000000000000e+00
3.965079999999999927e+03 3.512960000000000036e+03 0.000000000000000000e+00
3.965159999999999854e+03 3.512960000000000036e+03 0.000000000000000000e+00
3.965239999999999782e+03 3.512960000000000036e+03 0.000000000000000000e+00
3.965320000000000164e+03 3.512960000000000036e+03 0.000000000000000000e+00
3.965400000000000091e+03 3.512960000000000036e+03 0.000000000000000000e+00
3.965480000000000018e+03 3.512960000000000036e+03 0.000000000000000000e+00
3.965559999999999945e+03 3.512960000000000036e+03 0.000000000000000000e+00
3.965639999999999873e+03 3.512960000000000036e+03 0.000000000000000000e+00
3.965719999999999800e+03 3.512960000000000036e+03 0.000000000000000000e+00
3.965800000000000182e+03 3.512960000000000036e+03 0.000000000000000000e+00
3.965880000000000109e+03 3.512960000000000036e+03 0.000000000000000000e+00
3.965960000000000036e+03 3.512960000000000036e+03 0.000000000000000000e+00
3.966039999999999964e+03 3.512960000000000036e+03 0.000000000000000000e+00
3.966119999999999891e+03 3.512960000000000036e+03 0.000000000000000000e+00
3.966199999999999818e+03 3.512960000000000036e+03 0.000000000000000000e+00
3.966279999999999745e+03 3.512960000000000036e+03 0.000000000000000000e+00
3.966360000000000127e+03 3.512960000000000036e+03 0.000000000000000000e+00
3.966440000000000055e+03 3.512960000000000036e+03 0.000000000000000000e+00
3.966519999999999982e+03 3.512960000000000036e+03 0.000000000000000000e+00
3.966599999999999909e+03 3.512960000000000036e+03 0.000000000000000000e+00
3.966679999999999836e+03 3.512960000000000036e+03 0.000000000000000000e+00
3.966759999999999764e+03 3.512960000000000036e+03 0.000000000000000000e+00
3.966840000000000146e+03 3.512960000000000036e+03 0.000000000000000000e+00
3.966920000000000073e+03 3.512960000000000036e+03 0.000000000000000000e+00
3.967000000000000000e+03 3.512960000000000036e+03 0.000000000000000000e+00
3.967079999999999927e+03 3.512960000000000036e+03 0.000000000000000000e+00
3.967159999999999854e+03 3.512960000000000036e+03 0.000000000000000000e+00
3.967239999999999782e+03 3.512960000000000036e+03 0.000000000000000000e+00
3.967320000000000164e+03 3.512960000000000036e+03 0.000000000000000000e+00
3.967400000000000091e+03 3.512960000000000036e+03 0.000000000000000000e+00
3.967480000000000018e+03 3.512960000000000036e+03 0.000000000000000000e+00
3.967559999999999945e+03 3.512960000000000036e+03 0.000000000000000000e+00
3.967639999999999873e+03 3.512960000000000036e+03 0.000000000000000000e+00
3.967719999999999800e+03 3.512960000000000036e+03 0.000000000000000000e+00
3.967800000000000182e+03 3.512960000000000036e+03 0.000000000000000000e+00
3.967880000000000109e+03 3.512960000000000036e+03 0.000000000000000000e+00
3.967960000000000036e+03 3.512960000000000036e+03 0.000000000000000000e+00
3.968039999999999964e+03 3.512960000000000036e+03 0.000000000000000000e+00
3.968119999999999891e+03 3.512960000000000036e+03 0.000000000000000000e+00
3.968199999999999818e+03 3.512960000000000036e+03 0.000000000000000000e+00
3.968279999999999745e+03 3.512960000000000036e+03 0.000000000000000000e+00
3.968360000000000127e+03 3.512960000000000036e+03 0.000000000000000000e+00
3.968440000000000055e+03 3.512960000000000036e+03 0.000000000000000000e+00
3.968519999999999982e+03 3.512960000000000036e+03 0.000000000000000000e+00
3.968599999999999909e+03 3.512960000000000036e+03 0.000000000000000000e+00
3.968679999999999836e+03 3.512960000000000036e+03 0.000000000000000000e+00
3.968759999999999764e+03 3.512960000000000036e+03 0.000000000000000000e+00
3.968840000000000146e+03 3.512960000000000036e+03 0.000000000000000000e+00
3.968920000000000073e+03 3.512960000000000036e+03 0.000000000000000000e+00
3.969000000000000000e+03 3.512960000000000036e+03 0.000000000000000000e+00
3.969079999999999927e+03 3.512960000000000036e+03 0.000000000000000000e+00
3.969159999999999854e+03 3.512960000000000036e+03 0.000000000000000000e+00
3.969239999999999782e+03 3.512960000000000036e+03 0.000000000000000000e+00
3.969320000000000164e+03 3.512960000000000036e+03 0.000000000000000000e+00
3.969400000000000091e+03 3.512960000000000036e+03 0.000000000000000000e+00
3.969480000000000018e+03 3.512960000000000036e+03 0.000000000000000000e+00
3.969559999999999945e+03 3.512960000000000036e+03 0.000000000000000000e+00
3.969639999999999873e+03 3.512960000000000036e+03 0.000000000000000000e+00
3.969719999999999800e+03 3.512960000000000036e+03 0.000000000000000000e+00
3.969800000000000182e+03 3.512960000000000036e+03 0.000000000000000000e+00
3.969880000000000109e+03 3.512960000000000036e+03 0.000000000000000000e+00
3.969960000000000036e+03 3.512960000000000036e+03 0.000000000000000000e+00
3.970039999999999964e+03 3.512960000000000036e+03 0.000000000000000000e+00
3.970119999999999891e+03 3.512960000000000036e+03 0.000000000000000000e+00
3.970199999999999818e+03 3.512960000000000036e+03 0.000000000000000000e+00
3.970279999999999745e+03 3.512960000000000036e+03 0.000000000000000000e+00
3.970360000000000127e+03 3.512960000000000036e+03 0.000000000000000000e+00
3.970440000000000055e+03 3.512960000000000036e+03 0.000000000000000000e+00
3.970519999999999982e+03 3.512960000000000036e+03 0.000000000000000000e+00
3.970599999999999909e+03 3.512960000000000036e+03 0.000000000000000000e+00
3.970679999999999836e+03 3.512960000000000036e+03 0.000000000000000000e+00
3.970759999999999764e+03 3.512960000000000036e+03 0.000000000000000000e+00
3.970840000000000146e+03 3.512960000000000036e+03 0.000000000000000000e+00
3.970920000000000073e+03 3.512960000000000036e+03 0.000000000000000000e+00
3.971000000000000000e+03 3.512960000000000036e+03 0.000000000000000000e+00
3.971079999999999927e+03 3.512960000000000036e+03 0.000000000000000000e+00
3.971159999999999854e+03 3.512960000000000036e+03 0.000000000000000000e+00
3.971239999999999782e+03 3.512960000000000036e+03 0.000000000000000000e+00
3.971320000000000164e+03 3.512960000000000036e+03 0.000000000000000000e+00
3.971400000000000091e+03 3.512960000000000036e+03 0.000000000000000000e+00
3.971480000000000018e+03 3.512960000000000036e+03 0.000000000000000000e+00
3.971559999999999945e+03 3.512960000000000036e+03 0.000000000000000000e+00
3.971639999999999873e+03 3.512960000000000036e+03 0.000000000000000000e+00
3.971719999999999800e+03 3.512960000000000036e+03 0.000000000000000000e+00
3.971800000000000182e+03 3.512960000000000036e+03 0.000000000000000000e+00
3.971880000000000109e+03 3.512960000000000036e+03 0.000000000000000000e+00
3.971960000000000036e+03 3.512960000000000036e+03 0.000000000000000000e+00
3.972039999999999964e+03 3.512960000000000036e+03 0.000000000000000000e+00
3.972119999999999891e+03 3.512960000000000036e+03 0.000000000000000000e+00
3.972199999999999818e+03 3.512960000000000036e+03 0.000000000000000000e+00
3.972279999999999745e+03 3.512960000000000036e+03 0.000000000000000000e+00
3.972360000000000127e+03 3.512960000000000036e+03 0.000000000000000000e+00
3.972440000000000055e+03 3.512960000000000036e+03 0.000000000000000000e+00
3.972519999999999982e+03 3.512960000000000036e+03 0.000000000000000000e+00
3.972599999999999909e+03 3.512960000000000036e+03 0.000000000000000000e+00
3.972679999999999836e+03 3.512960000000000036e+03 0.000000000000000000e+00
3.972759999999999764e+03 3.512960000000000036e+03 0.000000000000000000e+00
3.972840000000000146e+03 3.512960000000000036e+03 0.000000000000000000e+00
3.972920000000000073e+03 3.512960000000000036e+03 0.000000000000000000e+00
3.973000000000000000e+03 3.512960000000000036e+03 0.000000000000000000e+00
3.973079999999999927e+03 3.512960000000000036e+03 0.000000000000000000e+00
3.973159999999999854e+03 3.512960000000000036e+03 0.000000000000000000e+00
3.973239999999999782e+03 3.512960000000000036e+03 0.000000000000000000e+00
3.973320000000000164e+03 3.512960000000000036e+03 0.000000000000000000e+00
3.973400000000000091e+03 3.512960000000000036e+03 0.000000000000000000e+00
3.973480000000000018e+03 3.512960000000000036e+03 0.000000000000000000e+00
3.973559999999999945e+03 3.512960000000000036e+03 0.000000000000000000e+00
3.973639999999999873e+03 3.512960000000000036e+03 0.000000000000000000e+00
3.973719999999999800e+03 3.512960000000000036e+03 0.000000000000000000e+00
3.973800000000000182e+03 3.512960000000000036e+03 0.000000000000000000e+00
3.973880000000000109e+03 3.512960000000000036e+03 0.000000000000000000e+00
3.973960000000000036e+03 3.512960000000000036e+03 0.000000000000000000e+00
3.974039999999999964e+03 3.512960000000000036e+03 0.000000000000000000e+00
3.974119999999999891e+03 3.512960000000000036e+03 0.000000000000000000e+00
3.974199999999999818e+03 3.512960000000000036e+03 0.000000000000000000e+00
3.974279999999999745e+03 3.512960000000000036e+03 0.000000000000000000e+00
3.974360000000000127e+03 3.512960000000000036e+03 0.000000000000000000e+00
3.974440000000000055e+03 3.512960000000000036e+03 0.000000000000000000e+00
3.974519999999999982e+03 3.512960000000000036e+03 0.000000000000000000e+00
3.974599999999999909e+03 3.512960000000000036e+03 0.000000000000000000e+00
3.974679999999999836e+03 3.512960000000000036e+03 0.000000000000000000e+00
3.974759999999999764e+03 3.512960000000000036e+03 0.000000000000000000e+00
3.974840000000000146e+03 3.512960000000000036e+03 0.000000000000000000e+00
3.974920000000000073e+03 3.512960000000000036e+03 0.000000000000000000e+00
3.975000000000000000e+03 3.512960000000000036e+03 0.000000000000000000e+00
3.975079999999999927e+03 3.512960000000000036e+03 0.000000000000000000e+00
3.975159999999999854e+03 3.512960000000000036e+03 0.000000000000000000e+00
3.975239999999999782e+03 3.512960000000000036e+03 0.000000000000000000e+00
3.975320000000000164e+03 3.512960000000000036e+03 0.000000000000000000e+00
3.975400000000000091e+03 3.512960000000000036e+03 0.000000000000000000e+00
3.975480000000000018e+03 3.512960000000000036e+03 0.000000000000000000e+00
3.975559999999999945e+03 3.512960000000000036e+03 0.000000000000000000e+00
3.975639999999999873e+03 3.512960000000000036e+03 0.000000000000000000e+00
3.975719999999999800e+03 3.512960000000000036e+03 0.000000000000000000e+00
3.975800000000000182e+03 3.512960000000000036e+03 0.000000000000000000e+00
3.975880000000000109e+03 3.512960000000000036e+03 0.000000000000000000e+00
3.975960000000000036e+03 3.512960000000000036e+03 0.000000000000000000e+00
3.976039999999999964e+03 3.512960000000000036e+03 0.000000000000000000e+00
3.976119999999999891e+03 3.512960000000000036e+03 0.000000000000000000e+00
3.976199999999999818e+03 3.512960000000000036e+03 0.000000000000000000e+00
3.976279999999999745e+03 3.512960000000000036e+03 0.000000000000000000e+00
3.976360000000000127e+03 3.512960000000000036e+03 0.000000000000000000e+00
3.976440000000000055e+03 3.512960000000000036e+03 0.000000000000000000e+00
3.976519999999999982e+03 3.512960000000000036e+03 0.000000000000000000e+00
3.976599999999999909e+03 3.512960000000000036e+03 0.000000000000000000e+00
3.976679999999999836e+03 3.512960000000000036e+03 0.000000000000000000e+00
3.976759999999999764e+03 3.512960000000000036e+03 0.000000000000000000e+00
3.976840000000000146e+03 3.512960000000000036e+03 0.000000000000000000e+00
3.976920000000000073e+03 3.512960000000000036e+03 0.000000000000000000e+00
3.977000000000000000e+03 3.512960000000000036e+03 0.000000000000000000e+00
3.977079999999999927e+03 3.512960000000000036e+03 0.000000000000000000e+00
3.977159999999999854e+03 3.512960000000000036e+03 0.000000000000000000e+00
3.977239999999999782e+03 3.512960000000000036e+03 0.000000000000000000e+00
3.977320000000000164e+03 3.512960000000000036e+03 0.000000000000000000e+00
3.977400000000000091e+03 3.512960000000000036e+03 0.000000000000000000e+00
3.977480000000000018e+03 3.512960000000000036e+03 0.000000000000000000e+00
3.977559999999999945e+03 3.512960000000000036e+03 0.000000000000000000e+00
3.977639999999999873e+03 3.512960000000000036e+03 0.000000000000000000e+00
3.977719999999999800e+03 3.512960000000000036e+03 0.000000000000000000e+00
3.977800000000000182e+03 3.512960000000000036e+03 0.000000000000000000e+00
3.977880000000000109e+03 3.512960000000000036e+03 0.000000000000000000e+00
3.977960000000000036e+03 3.512960000000000036e+03 0.000000000000000000e+00
3.978039999999999964e+03 3.512960000000000036e+03 0.000000000000000000e+00
3.978119999999999891e+03 3.512960000000000036e+03 0.000000000000000000e+00
3.978199999999999818e+03 3.512960000000000036e+03 0.000000000000000000e+00
3.978279999999999745e+03 3.512960000000000036e+03 0.000000000000000000e+00
3.978360000000000127e+03 3.512960000000000036e+03 0.000000000000000000e+00
3.978440000000000055e+03 3.512960000000000036e+03 0.000000000000000000e+00
3.978519999999999982e+03 3.512960000000000036e+03 0.000000000000000000e+00
3.978599999999999909e+03 3.512960000000000036e+03 0.000000000000000000e+00
3.978679999999999836e+03 3.512960000000000036e+03 0.000000000000000000e+00
3.978759999999999764e+03 3.512960000000000036e+03 0.000000000000000000e+00
3.978840000000000146e+03 3.512960000000000036e+03 0.000000000000000000e+00
3.978920000000000073e+03 3.512960000000000036e+03 0.000000000000000000e+00
3.979000000000000000e+03 3.512960000000000036e+03 0.000000000000000000e+00
3.979079999999999927e+03 3.512960000000000036e+03 0.000000000000000000e+00
3.979159999999999854e+03 3.512960000000000036e+03 0.000000000000000000e+00
3.979239999999999782e+03 3.512960000000000036e+03 0.000000000000000000e+00
3.979320000000000164e+03 3.512960000000000036e+03 0.000000000000000000e+00
3.979400000000000091e+03 3.512960000000000036e+03 0.000000000000000000e+00
3.979480000000000018e+03 3.512960000000000036e+03 0.000000000000000000e+00
3.979559999999999945e+03 3.512960000000000036e+03 0.000000000000000000e+00
3.979639999999999873e+03 3.512960000000000036e+03 0.000000000000000000e+00
3.979719999999999800e+03 3.512960000000000036e+03 0.000000000000000000e+00
3.979800000000000182e+03 3.512960000000000036e+03 0.000000000000000000e+00
3.979880000000000109e+03 3.512960000000000036e+03 0.000000000000000000e+00
3.979960000000000036e+03 3.512960000000000036e+03 0.000000000000000000e+00
3.980039999999999964e+03 3.512960000000000036e+03 0.000000000000000000e+00
3.980119999999999891e+03 3.512960000000000036e+03 0.000000000000000000e+00
3.980199999999999818e+03 3.512960000000000036e+03 0.000000000000000000e+00
3.980279999999999745e+03 3.512960000000000036e+03 0.000000000000000000e+00
3.980360000000000127e+03 3.512960000000000036e+03 0.000000000000000000e+00
3.980440000000000055e+03 3.512960000000000036e+03 0.000000000000000000e+00
3.980519999999999982e+03 3.512960000000000036e+03 0.000000000000000000e+00
3.980599999999999909e+03 3.512960000000000036e+03 0.000000000000000000e+00
3.980679999999999836e+03 3.512960000000000036e+03 0.000000000000000000e+00
3.980759999999999764e+03 3.512960000000000036e+03 0.000000000000000000e+00
3.980840000000000146e+03 3.512960000000000036e+03 0.000000000000000000e+00
3.980920000000000073e+03 3.512960000000000036e+03 0.000000000000000000e+00
3.981000000000000000e+03 3.512960000000000036e+03 0.000000000000000000e+00
3.981079999999999927e+03 3.512960000000000036e+03 0.000000000000000000e+00
3.981159999999999854e+03 3.512960000000000036e+03 0.000000000000000000e+00
3.981239999999999782e+03 3.512960000000000036e+03 0.000000000000000000e+00
3.981320000000000164e+03 3.512960000000000036e+03 0.000000000000000000e+00
3.981400000000000091e+03 3.512960000000000036e+03 0.000000000000000000e+00
3.981480000000000018e+03 3.512960000000000036e+03 0.000000000000000000e+00
3.981559999999999945e+03 3.512960000000000036e+03 0.000000000000000000e+00
3.981639999999999873e+03 3.512960000000000036e+03 0.000000000000000000e+00
3.981719999999999800e+03 3.512960000000000036e+03 0.000000000000000000e+00
3.981800000000000182e+03 3.512960000000000036e+03 0.000000000000000000e+00
3.981880000000000109e+03 3.512960000000000036e+03 0.000000000000000000e+00
3.961880000000000109e+03 3.513019999999999982e+03 7.337033478672912526e-05
3.961960000000000036e+03 3.513019999999999982e+03 7.315899300346642091e-05
3.962039999999999964e+03 3.513019999999999982e+03 7.319046228207014976e-05
3.962119999999999891e+03 3.513019999999999982e+03 7.340362303937881172e-05
3.962199999999999818e+03 3.513019999999999982e+03 7.362026263058755527e-05
3.962279999999999745e+03 3.513019999999999982e+03 7.370012789818537182e-05
3.962360000000000127e+03 3.513019999999999982e+03 7.362335321722158100e-05
3.962440000000000055e+03 3.513019999999999982e+03 7.336692725039528325e-05
3.962519999999999982e+03 3.513019999999999982e+03 7.292358209499497372e-05
3.962599999999999909e+03 3.513019999999999982e+03 7.250059104961013401e-05
3.962679999999999836e+03 3.513019999999999982e+03 7.222994311424818547e-05
3.962759999999999764e+03 3.513019999999999982e+03 7.213394630264817530e-05
3.962840000000000146e+03 3.513019999999999982e+03 7.216956749580229658e-05
3.962920000000000073e+03 3.513019999999999982e+03 7.231941629369112521e-05
3.963000000000000000e+03 3.513019999999999982e+03 7.253886905392253708e-05
3.963079999999999927e+03 3.513019999999999982e+03 7.281509274184764873e-05
3.963159999999999854e+03 3.513019999999999982e+03 0.000000000000000000e+00
3.963239999999999782e+03 3.513019999999999982e+03 0.000000000000000000e+00
3.963320000000000164e+03 3.513019999999999982e+03 0.000000000000000000e+00
3.963400000000000091e+03 3.513019999999999982e+03 0.000000000000000000e+00
3.963480000000000018e+03 3.513019999999999982e+03 0.000000000000000000e+00
3.963559999999999945e+03 3.513019999999999982e+03 0.000000000000000000e+00
3.963639999999999873e+03 3.513019999999999982e+03 0.000000000000000000e+00
3.963719999999999800e+03 3.513019999999999982e+03 0.000000000000000000e+00
3.963800000000000182e+03 3.513019999999999982e+03 0.000000000000000000e+00
3.963880000000000109e+03 3.513019999999999982e+03 0.000000000000000000e+00
3.963960000000000036e+03 3.513019999999999982e+03 0.000000000000000000e+00
3.964039999999999964e+03 3.513019999999999982e+03 0.000000000000000000e+00
3.964119999999999891e+03 3.513019999999999982e+03 0.000000000000000000e+00
3.964199999999999818e+03 3.513019999999999982e+03 0.000000000000000000e+00
3.964279999999999745e+03 3.513019999999999982e+03 0.000000000000000000e+00
3.964360000000000127e+03 3.513019999999999982e+03 0.000000000000000000e+00
3.964440000000000055e+03 3.513019999999999982e+03 0.000000000000000000e+00
3.964519999999999982e+03 3.513019999999999982e+03 0.000000000000000000e+00
3.964599999999999909e+03 3.513019999999999982e+03 0.000000000000000000e+00
3.964679999999999836e+03 3.513019999999999982e+03 0.000000000000000000e+00
3.964759999999999764e+03 3.513019999999999982e+03 0.000000000000000000e+00
3.964840000000000146e+03 3.513019999999999982e+03 0.000000000000000000e+00
3.964920000000000073e+03 3.513019999999999982e+03 0.000000000000000000e+00
3.965000000000000000e+03 3.513019999999999982e+03 0.000000000000000000e+00
3.965079999999999927e+03 3.513019999999999982e+03 0.000000000000000000e+00
3.965159999999999854e+03 3.513019999999999982e+03 0.000000000000000000e+00
3.965239999999999782e+03 3.513019999999999982e+03 0.000000000000000000e+00
3.965320000000000164e+03 3.513019999999999982e+03 0.000000000000000000e+00
3.965400000000000091e+03 3.513019999999999982e+03 0.000000000000000000e+00
3.965480000000000018e+03 3.513019999999999982e+03 0.000000000000000000e+00
3.965559999999999945e+03 3.513019999999999982e+03 0.000000000000000000e+00
3.965639999999999873e+03 3.513019999999999982e+03 0.000000000000000000e+00
3.965719999999999800e+03 3.513019999999999982e+03 0.000000000000000000e+00
3.965800000000000182e+03 3.513019999999999982e+03 0.000000000000000000e+00
3.965880000000000109e+03 3.513019999999999982e+03 0.000000000000000000e+00
3.965960000000000036e+03 3.513019999999999982e+03 0.000000000000000000e+00
3.966039999999999964e+03 3.513019999999999982e+03 0.000000000000000000e+00
3.966119999999999891e+03 3.513019999999999982e+03 0.000000000000000000e+00
3.966199999999999818e+03 3.513019999999999982e+03 0.000000000000000000e+00
3.966279999999999745e+03 3.513019999999999982e+03 0.000000000000000000e+00
3.966360000000000127e+03 3.513019999999999982e+03 0.000000000000000000e+00
3.966440000000000055e+03 3.513019999999999982e+03 0.000000000000000000e+00
3.966519999999999982e+03 3.513019999999999982e+03 0.000000000000000000e+00
3.966599999999999909e+03 3.513019999999999982e+03 0.000000000000000000e+00
3.966679999999999836e+03 3.513019999999999982e+03 0.000000000000000000e+00
3.966759999999999764e+03 3.513019999999999982e+03 0.000000000000000000e+00
[truncated: 13,737,601 more chars]
