# Supplementary material for: Resonant inelastic X-ray scattering tools to count 5 f electrons of actinides and probe bond covalency
Source: Nat Commun. 2025 Feb 10;16:1221. doi: 10.1038/s41467-024-54574-7 (PMC11811144; doi:10.1038/s41467-024-54574-7)
Supplement: Supplementary file 3 — Source Data [file 41467_2024_54574_MOESM3_ESM.zip › Data_figures/Data_main_figures/Fig6/6e_UO2_Cuts_Exp.txt]

# Emission Energy | Cuts G0=Reality
3.322541299999999865e+03 1.319999999999919979e-03
3.323010000000000218e+03 1.890000000000054180e-03
3.323478700000000117e+03 1.970000000000058510e-03
3.324025599999999940e+03 1.850000000000008972e-03
3.324494400000000041e+03 2.289999999999967843e-03
3.325041299999999865e+03 2.579999999999968169e-03
3.325510000000000218e+03 3.519999999999968900e-03
3.325978799999999865e+03 3.310000000000001309e-03
3.326525599999999940e+03 4.340000000000018322e-03
3.326994400000000041e+03 4.469999999999948841e-03
3.327541299999999865e+03 5.740000000000052352e-03
3.328010000000000218e+03 6.700000000000045329e-03
3.328478799999999865e+03 8.260000000000008655e-03
3.329025599999999940e+03 9.290000000000015259e-03
3.329494400000000041e+03 1.302000000000003675e-02
3.330041299999999865e+03 1.614999999999996994e-02
3.330510000000000218e+03 2.134000000000009153e-02
3.330978799999999865e+03 2.856000000000016512e-02
3.331525599999999940e+03 3.881000000000006667e-02
3.331994400000000041e+03 4.950000000000006478e-02
3.332541200000000117e+03 6.903000000000018843e-02
3.333010000000000218e+03 8.879000000000013271e-02
3.333478799999999865e+03 1.095700000000001256e-01
3.334025599999999940e+03 1.560400000000000398e-01
3.334494400000000041e+03 2.396700000000000774e-01
3.335041200000000117e+03 3.604900000000001992e-01
3.335510000000000218e+03 5.153700000000002168e-01
3.335978700000000117e+03 6.874300000000003186e-01
3.336525599999999940e+03 8.914800000000004943e-01
3.336994400000000041e+03 9.992299999999998406e-01
3.337541200000000117e+03 7.171999999999999487e-01
3.338010000000000218e+03 2.995600000000000485e-01
3.338478700000000117e+03 1.078099999999999892e-01
3.339025599999999940e+03 5.177999999999998576e-02
3.339494400000000041e+03 3.090000000000002467e-02
3.340041200000000117e+03 2.114000000000009274e-02
3.340510000000000218e+03 1.776000000000006046e-02
3.340978700000000117e+03 1.651000000000010098e-02
3.341525599999999940e+03 1.706000000000001612e-02
3.341994400000000041e+03 1.914000000000005280e-02
3.342541200000000117e+03 1.993000000000001368e-02
3.343010000000000218e+03 1.736999999999998268e-02
3.343478700000000117e+03 1.184000000000001544e-02
3.344025599999999940e+03 7.229999999999964753e-03
3.344494400000000041e+03 4.770000000000006006e-03
3.345041299999999865e+03 4.090000000000011161e-03
3.345510000000000218e+03 3.289999999999933603e-03
