# Supplementary material for: Resonant inelastic X-ray scattering tools to count 5 f electrons of actinides and probe bond covalency
Source: Nat Commun. 2025 Feb 10;16:1221. doi: 10.1038/s41467-024-54574-7 (PMC11811144; doi:10.1038/s41467-024-54574-7)
Supplement: Supplementary file 3 — Source Data [file 41467_2024_54574_MOESM3_ESM.zip › Data_figures/Data_main_figures/Fig6/6e_UO2_Cuts_TheochangeG0.txt]

# Emission Energy | Cut G0=0.6 | Cut G0=0.7 | Cut G0=0.8
3.320007359050445302e+03 1.301959424948316183e-17 6.035426366427939554e-18 -4.140919413419453355e-17
3.320111216617211085e+03 -2.403617399904583461e-17 7.041330760832596018e-18 -4.039921378945808038e-18
3.320215074183976412e+03 5.007536249801215865e-19 1.760332690208149082e-17 -5.958884033945066587e-17
3.320318931750742195e+03 -8.012057999681945385e-18 3.470370160696065764e-17 2.423952827367484823e-17
3.320422789317507522e+03 -1.602411599936389077e-17 -3.923027138178161057e-17 -5.049901723682260433e-18
3.320526646884273305e+03 -9.514318874622309085e-18 2.514760986011641853e-17 -6.059882068418712057e-18
3.320630504451038632e+03 3.655501462354887110e-17 1.005904394404656772e-17 -2.272455775657016925e-18
3.320734362017804415e+03 -3.442681171738336035e-17 5.457031339645262492e-17 2.524950861841130139e-17
3.320838219584569742e+03 1.101657974956267587e-17 6.915592711532014634e-19 4.039921378945808038e-18
3.320942077151335525e+03 -2.372320298343326186e-17 6.739559442511199464e-17 1.312974448157387728e-17
3.321045934718101307e+03 -1.746378267118174208e-17 -1.634594640907567158e-17 -2.120958723946549182e-17
3.321149792284866635e+03 -2.090646384292007626e-17 2.212989667690244683e-17 2.524950861841130139e-17
3.321253649851632417e+03 2.628956531145638402e-18 -9.053139549641910486e-18 -8.079842757891616077e-18
3.321357507418397745e+03 1.126695656205273469e-17 5.582769388945845031e-17 1.211976413683742411e-17
3.321461364985163527e+03 -1.752637687430425601e-17 4.124208017059091887e-17 1.817964620525613540e-17
3.321565222551928855e+03 -2.754144937390668967e-18 4.727750653701886228e-17 5.049901723682260279e-17
3.321669080118694637e+03 -5.007536249801215865e-19 -1.005904394404656657e-18 2.019960689472904173e-17
3.321772937685459965e+03 2.253391312410546937e-17 4.627160214261420813e-17 5.251897792629550912e-17
3.321876795252225747e+03 1.952939137422474197e-17 -7.041330760832596018e-18 4.847905654734969646e-17
3.321980652818991075e+03 3.905878274844948394e-17 3.822436698737695025e-17 3.231937103156646431e-17
3.322084510385756857e+03 1.852788412426450053e-17 2.414170546571175822e-17 1.615968551578323215e-17
3.322188367952522640e+03 5.708591324773385451e-17 6.437788124189802602e-17 4.443913516840388996e-17
3.322292225519287967e+03 5.007536249801215673e-18 4.023617577618627088e-17 4.039921378945808346e-17
3.322396083086053750e+03 7.210852199713750692e-17 9.656682186284703286e-17 6.463874206313292861e-17
3.322499940652819078e+03 2.103165224916510721e-17 6.437788124189802602e-17 -8.079842757891616077e-18
3.322603798219584860e+03 5.808742049769410211e-17 8.449596912999115838e-17 2.827944965262065781e-17
3.322707655786350188e+03 3.405124649864826442e-17 2.816532304333038407e-17 -1.211976413683742411e-17
3.322811513353115970e+03 6.609947849737604596e-17 9.254320428522841625e-17 2.423952827367484823e-17
3.322915370919881298e+03 6.009043499761459732e-17 4.023617577618627088e-17 -4.039921378945808038e-18
3.323019228486647080e+03 7.811756549689896789e-17 7.242511639713528389e-17 2.019960689472904173e-17
3.323123086053412862e+03 6.810249299729652884e-17 1.609447031047450650e-17 -8.079842757891616077e-18
3.323226943620178190e+03 7.210852199713750692e-17 5.633064608666076814e-17 4.241917447893098363e-17
3.323330801186943972e+03 4.006028999840972538e-17 2.414170546571175822e-17 -2.423952827367484823e-17
3.323434658753709300e+03 7.210852199713750692e-17 7.242511639713528389e-17 1.413972482631032890e-17
3.323538516320475082e+03 4.406631899825070347e-17 1.609447031047450650e-17 -5.251897792629550912e-17
3.323642373887240410e+03 4.807234799809166923e-17 7.644873397475390050e-17 3.029941034209356414e-17
3.323746231454006193e+03 1.522291019939569454e-16 1.046140570180843031e-16 1.050379558525910182e-16
3.323850089020771520e+03 4.326511319828249922e-16 4.747868741589978941e-16 4.605510371998221256e-16
3.323953946587537303e+03 2.043074789918895840e-15 2.116422845827397613e-15 2.314874950135947930e-15
3.324057804154303085e+03 1.084832653156935431e-14 1.142305030285928162e-14 1.231166040233734999e-14
3.324161661721068413e+03 5.348048714787697842e-14 5.611337073746936812e-14 6.098867309725538539e-14
3.324265519287834195e+03 2.417478260244033225e-13 2.536166631524572629e-13 2.758539115971776662e-13
3.324369376854599523e+03 9.897135005847113078e-13 1.038491673165789907e-12 1.129806432796674233e-12
3.324473234421365305e+03 3.668280694864380299e-12 3.849555881210844885e-12 4.189281312246813715e-12
3.324577091988130633e+03 1.248198515770450142e-11 1.310205562277981362e-11 1.426503510764246826e-11
3.324680949554896415e+03 4.023083466499095708e-11 4.224474957646317291e-11 4.602467907207737097e-11
3.324784807121661743e+03 1.278098955381203248e-10 1.342642518686414786e-10 1.463873854098661136e-10
3.324888664688427525e+03 4.108951977025467092e-10 4.318156966414539677e-10 4.711268524635037524e-10
3.324992522255192853e+03 1.332917303985925242e-09 1.401234635008958571e-09 1.529624481503353654e-09
3.325096379821958635e+03 4.267073863551581499e-09 4.487001646306606742e-09 4.900323133676539864e-09
3.325200237388724418e+03 1.318836362027693690e-08 1.387181968349249138e-08 1.515638538708285736e-08
3.325304094955489745e+03 3.882999996657767234e-08 4.085440806120401412e-08 4.466029309752153197e-08
3.325407952522255528e+03 1.081578933528838954e-07 1.138355886369123845e-07 1.245147368267010815e-07
3.325511810089020855e+03 2.836905774125236236e-07 2.986996186838860225e-07 3.269505770877462355e-07
3.325615667655786638e+03 6.971726977820246820e-07 7.343845194123545614e-07 8.044984331097503940e-07
3.325719525222551965e+03 1.596103741894246534e-06 1.682156630332364056e-06 1.844521217620649492e-06
3.325823382789317748e+03 3.389258324817938965e-06 3.574151876188163646e-06 3.923662511183984318e-06
3.325927240356083075e+03 6.678998377557844319e-06 7.048595354749473844e-06 7.749005806898332587e-06
3.326031097922848858e+03 1.232248376499499705e-05 1.301643005315582534e-05 1.433576306166383219e-05
3.326134955489614640e+03 2.164878181862164939e-05 2.289360182865605235e-05 2.526956380409581536e-05
3.326238813056379968e+03 3.691508706704666197e-05 3.908706464539125393e-05 4.325083164243347458e-05
3.326342670623145750e+03 6.180085868954349974e-05 6.552258784803497999e-05 7.268959529628753310e-05
3.326446528189911078e+03 1.014737488249525484e-04 1.077224802268018699e-04 1.198107831358986251e-04
3.326550385756676860e+03 1.619157770281440549e-04 1.721028606440422662e-04 1.919040579737277177e-04
3.326654243323442188e+03 2.486357378067625512e-04 2.646197105165549969e-04 2.958524526897490076e-04
3.326758100890207970e+03 3.650904774851119854e-04 3.890998869181334550e-04 4.362997616773675721e-04
3.326861958456973298e+03 5.111213387392348102e-04 5.455788127780622065e-04 6.138064944476967055e-04
3.326965816023739080e+03 6.820540484626847920e-04 7.293340503786247681e-04 8.237627056202988631e-04
3.327069673590504863e+03 8.696445999968092184e-04 9.318743475103728703e-04 1.057467770847118861e-03
3.327173531157270190e+03 1.065367041893530318e-03 1.144415115833383872e-03 1.305977250942542836e-03
3.327277388724035973e+03 1.264060477281929266e-03 1.361736364597939839e-03 1.564376725795009514e-03
3.327381246290801300e+03 1.464455998946079425e-03 1.582726263880598156e-03 1.832359657977205474e-03
3.327485103857567083e+03 1.665869332021764409e-03 1.806850694470152428e-03 2.110256007429480232e-03
3.327588961424332410e+03 1.864801892311839134e-03 2.030526544777320856e-03 2.394940717149082222e-03
3.327692818991098193e+03 2.055151636623332029e-03 2.247333755437618073e-03 2.680006942241181314e-03
3.327796676557863520e+03 2.231267326690015637e-03 2.451253568582831017e-03 2.959299542154723330e-03
3.327900534124629303e+03 2.390451856096022665e-03 2.639329013371100388e-03 3.229798282171525165e-03
3.328004391691394630e+03 2.533192039348634243e-03 2.811923437824163669e-03 3.491836190160853108e-03
3.328108249258160413e+03 2.661916354588823863e-03 2.971436910888481872e-03 3.747644885153396822e-03
3.328212106824926195e+03 2.779679348266379888e-03 3.120970362429400981e-03 3.999927284651434711e-03
3.328315964391691523e+03 2.889430291442282323e-03 3.263630416193507612e-03 4.251262855985276159e-03
3.328419821958457305e+03 2.993830739841302647e-03 3.402423931467223571e-03 4.504303065147479725e-03
3.328523679525222633e+03 3.095351798672502791e-03 3.540439106064635633e-03 4.762405647158765749e-03
3.328627537091988415e+03 3.196417450840216730e-03 3.681046975299811282e-03 5.030365787106494749e-03
3.328731394658753743e+03 3.299472129495914768e-03 3.827980179995425607e-03 5.315014219850396418e-03
3.328835252225519525e+03 3.406943316405292542e-03 3.985254329686716869e-03 5.625558534030766777e-03
3.328939109792284853e+03 3.521117553340245409e-03 4.156959050206276637e-03 5.973608497763616826e-03
3.329042967359050635e+03 3.643979821846916791e-03 4.346988236760370404e-03 6.372886901252862620e-03
3.329146824925816418e+03 3.777097160994203305e-03 4.558821361962429007e-03 6.838725143033446557e-03
3.329250682492581745e+03 3.921629150475194198e-03 4.795481849243108871e-03 7.387555745148433918e-03
3.329354540059347528e+03 4.078505267699540984e-03 5.059759189187637389e-03 8.036677682770478059e-03
3.329458397626112856e+03 4.248747106247852297e-03 5.354702520911602294e-03 8.804551604467185377e-03
3.329562255192878638e+03 4.433863378791049435e-03 5.684314170180336176e-03 9.711826585048615249e-03
3.329666112759643966e+03 4.636221784586149787e-03 6.054323489965894589e-03 1.078323747499098685e-02
3.329769970326409748e+03 4.859302142610232890e-03 6.472899556168347328e-03 1.205037252483096878e-02
3.329873827893175076e+03 5.107755146503920388e-03 6.951152058548091227e-03 1.355506833473445367e-02
3.329977685459940858e+03 5.387234792661882606e-03 7.503294508357477403e-03 1.535294544822921221e-02
3.330081543026706640e+03 5.704037005279861093e-03 8.146431964962523933e-03 1.751644497705571318e-02
3.330185400593471968e+03 6.064639713640070789e-03 8.900070391520123123e-03 2.013667021373580918e-02
3.330289258160237750e+03 6.475279943700180951e-03 9.785574869069047638e-03 2.332329984423735930e-02
3.330393115727003078e+03 6.941715879555836362e-03 1.082589323270486889e-02 2.720165278441296838e-02
3.330496973293768860e+03 7.469303688964961524e-03 1.204591577123776541e-02 3.190554783236983216e-02
3.330600830860534188e+03 8.063469435071886696e-03 1.347387561146856129e-02 3.756412257357913398e-02
3.330704688427299970e+03 8.730583637925662041e-03 1.514414544939560701e-02 4.428080811863036037e-02
3.330808545994065298e+03 9.479166650834357569e-03 1.710151445010165555e-02 5.210383836746145664e-02
3.330912403560831081e+03 1.032129391858777751e-02 1.940648867438110950e-02 6.099024451303756977e-02
3.331016261127596408e+03 1.127405507402635433e-02 2.214049198606982821e-02 7.076874120818023306e-02
3.331120118694362191e+03 1.236095055396835458e-02 2.540926483446185463e-02 8.111025242645629463e-02
3.331223976261127973e+03 1.361317693862567832e-02 2.934236987469952124e-02 9.151739924781646107e-02
3.331327833827893301e+03 1.507084475988007370e-02 3.408649514155996652e-02 1.013453669347663538e-01
3.331431691394659083e+03 1.678423053015975705e-02 3.979040452796535343e-02 1.098627757785062692e-01
3.331535548961424411e+03 1.881510852827192326e-02 4.658044710855047121e-02 1.163488953619784272e-01
3.331639406528190193e+03 2.123802584893603324e-02 5.452762225571342741e-02 1.202081784153971183e-01
3.331743264094955521e+03 2.414112006309128075e-02 6.360980791824123737e-02 1.210757333376203670e-01
3.331847121661721303e+03 2.762577914360721601e-02 7.367547667871383876e-02 1.188894919934608968e-01
3.331950979228486631e+03 3.180421000446043145e-02 8.441772552775525518e-02 1.139110606578221246e-01
3.332054836795252413e+03 3.679396222367368324e-02 9.536890123617808301e-02 1.066878901643984745e-01
3.332158694362018196e+03 4.270870453385087334e-02 1.059250104376121410e-01 9.796477796697466989e-02
3.332262551928783523e+03 4.964502875341487986e-02 1.154040800792102139e-01 8.856636208157885048e-02
3.332366409495549306e+03 5.766564453295242032e-02 1.231341806451828058e-01 7.927863643209628886e-02
3.332470267062314633e+03 6.677984716076455773e-02 1.285572496440209322e-01 7.075527744221060678e-02
3.332574124629080416e+03 7.692269548784833044e-02 1.313267333517514068e-01 6.346429389330253412e-02
3.332677982195845743e+03 8.793559691333069361e-02 1.313746542283990848e-01 5.767686895983210882e-02
3.332781839762611526e+03 9.955324266820762824e-02 1.289309565662393464e-01 5.348999649150417562e-02
3.332885697329376853e+03 1.114036342277213293e-01 1.244909613131090914e-01 5.086985653176066824e-02
3.332989554896142636e+03 1.230271909654167967e-01 1.187382274483352040e-01 4.970233704049858287e-02
3.333093412462908418e+03 1.339175227025345416e-01 1.124401414538855754e-01 4.983960253254363787e-02
3.333197270029673746e+03 1.435818151663529330e-01 1.063417135291794685e-01 5.113603036618699638e-02
3.333301127596439528e+03 1.516132241027659810e-01 1.010818809164536203e-01 5.347134512688696273e-02
3.333404985163204856e+03 1.577615871252301682e-01 9.714530124562920088e-02 5.676211040317927919e-02
3.333508842729970638e+03 1.619854226077126202e-01 9.485038588248563551e-02 6.096453296290267609e-02
3.333612700296735966e+03 1.644711945433112443e-01 9.436655897569472262e-02 6.607182223559922296e-02
3.333716557863501748e+03 1.656145148943234946e-01 9.574939266267017135e-02 7.210843173081250834e-02
3.333820415430267076e+03 1.659680726101603887e-01 9.898084239406007567e-02 7.912207691906156248e-02
3.333924272997032858e+03 1.661681395418320439e-01 1.040036846225414480e-01 8.717338329470476765e-02
3.334028130563798186e+03 1.668537170196599528e-01 1.107436534030581676e-01 9.632302227486001789e-02
3.334131988130563968e+03 1.685920595318763648e-01 1.191181205802910453e-01 1.066172029511122665e-01
3.334235845697329751e+03 1.718232897688834471e-01 1.290348426682786653e-01 1.180738387869094269e-01
3.334339703264095078e+03 1.768330072377921613e-01 1.403871875543916681e-01 1.306729995716383874e-01
3.334443560830860861e+03 1.837546874959723464e-01 1.530528137282773649e-01 1.443556799679761304e-01
3.334547418397626188e+03 1.925969231472749177e-01 1.669007462232752204e-01 1.590336324806326807e-01
3.334651275964391971e+03 2.032866335687905646e-01 1.818078316704508368e-01 1.746100065792638989e-01
3.334755133531157298e+03 2.157174971393927831e-01 1.976810709115175702e-01 1.910067116640098983e-01
3.334858991097923081e+03 2.297919753474686744e-01 2.144783291604009934e-01 2.081906708599364220e-01
3.334962848664688408e+03 2.454462767091362962e-01 2.322179464983663288e-01 2.261890637459185727e-01
3.335066706231454191e+03 2.626521766279994452e-01 2.509700638938994754e-01 2.450855873330699819e-01
3.335170563798219973e+03 2.813974313782768855e-01 2.708291045666803010e-01 2.649959668542274382e-01
3.335274421364985301e+03 3.016559061633648509e-01 2.918759603624503929e-01 2.860297934733483372e-01
3.335378278931751083e+03 3.233678229908178436e-01 3.141481260298465972e-01 3.082555103521152362e-01
3.335482136498516411e+03 3.464542625315884528e-01 3.376412491118677139e-01 3.316916819575033704e-01
3.335585994065282193e+03 3.708811346112719787e-01 3.623597266154343077e-01 3.563446537937842717e-01
3.335689851632047521e+03 3.967685012585130955e-01 3.884179034315946022e-01 3.822995991339482313e-01
3.335793709198813303e+03 4.245197639865194716e-01 4.161724448659765985e-01 4.098513642397498824e-01
3.335897566765578631e+03 4.549241472907175066e-01 4.463419995899921555e-01 4.396349207253542613e-01
3.336001424332344413e+03 4.891694540509115563e-01 4.800493689751981208e-01 4.726916031792302020e-01
3.336105281899110196e+03 5.287049307636869644e-01 5.187211939367571967e-01 5.104038345175472280e-01
3.336209139465875523e+03 5.749250331394829550e-01 5.638085100708530861e-01 5.542545224491574052e-01
3.336312997032641306e+03 6.286967561139084060e-01 6.163400881669737208e-01 6.054107797743949471e-01
3.336416854599406633e+03 6.898120237937708232e-01 6.763777297357016494e-01 6.641870745895160910e-01
3.336520712166172416e+03 7.564976294423089165e-01 7.424974383937504863e-01 7.295017260785096047e-01
3.336624569732937744e+03 8.251433755361958777e-01 8.114576877981335423e-01 7.984873383051792617e-01
3.336728427299703526e+03 8.903957996749869430e-01 8.782127156356301922e-01 8.664232103504581062e-01
3.336832284866468854e+03 9.456936033117318008e-01 9.363641004285367941e-01 9.271009044447359182e-01
3.336936142433234636e+03 9.842044250873520639e-01 9.790312745215864476e-01 9.736257143475254283e-01
3.337039999999999964e+03 1.000000000000000000e+00 1.000000000000000000e+00 9.995349202626788720e-01
3.337143857566765746e+03 9.892082381558018334e-01 9.949023415666976566e-01 1.000000000000000000e+00
3.337247715133531528e+03 9.508435483135212474e-01 9.621289092554259348e-01 9.728121511384038023e-01
3.337351572700296856e+03 8.870869548520606829e-01 9.032273257666733057e-01 9.188892965192851925e-01
3.337455430267062638e+03 8.029424339983041170e-01 8.226833222966810633e-01 8.421759902277352605e-01
3.337559287833827966e+03 7.053571146139573367e-01 7.271383122120387288e-01 7.489615035878242066e-01
3.337663145400593748e+03 6.020264355477064067e-01 6.242387791239705219e-01 6.467861202044814517e-01
3.337767002967359076e+03 5.001877295498013964e-01 5.214120743054804219e-01 5.432156389480122805e-01
3.337870860534124859e+03 4.056803265896652411e-01 4.248565089624565805e-01 4.447742177148600873e-01
3.337974718100890641e+03 3.224265951388252671e-01 3.389252202575587791e-01 3.562358504964128203e-01
3.338078575667655969e+03 2.523520186339564542e-01 2.659533046862235794e-01 2.803555789132216036e-01
3.338182433234421751e+03 1.956594992477244110e-01 2.064677449538180332e-01 2.180072519182796598e-01
3.338286290801187079e+03 1.513085944366402147e-01 1.596393142014151389e-01 1.685992496313140632e-01
3.338390148367952861e+03 1.175412508409045959e-01 1.238124201232447957e-01 1.306015501365607179e-01
3.338494005934718189e+03 9.233824498909898315e-02 9.698483741208381581e-02 1.020451789643294915e-01
3.338597863501483971e+03 7.374826251186306081e-02 7.716683233919793827e-02 8.091087311953883143e-02
3.338701721068249299e+03 6.007900101111460917e-02 6.260005823102986200e-02 6.537722003068094367e-02
3.338805578635015081e+03 4.997214126512972837e-02 5.185340791996254778e-02 5.393954138135782089e-02
3.338909436201780409e+03 4.239935913815685159e-02 4.383188799220807258e-02 4.543356071423502313e-02
3.339013293768546191e+03 3.661597342099595642e-02 3.773622819472055578e-02 3.900229766281105431e-02
3.339117151335311974e+03 3.209974468734962116e-02 3.300285223854802774e-02 3.403794137505537776e-02
3.339221008902077301e+03 2.849173185298266298e-02 2.924326302982077977e-02 3.012007464764283535e-02
3.339324866468843084e+03 2.554727310063931861e-02 2.619254360979159785e-02 2.696175804920284552e-02
3.339428724035608411e+03 2.309914103156150006e-02 2.367000906605928184e-02 2.436762261669853449e-02
3.339532581602374194e+03 2.103165082163754515e-02 2.155123690975362799e-02 2.220372834833808651e-02
3.339636439169139521e+03 1.926327238641807604e-02 1.974913518409740845e-02 2.037700170410130379e-02
3.339740296735905304e+03 1.773526787271516303e-02 1.820151145169678075e-02 1.882168203252677918e-02
3.339844154302670631e+03 1.640435399737586245e-02 1.686302950684568855e-02 1.749056862641903964e-02
3.339948011869436414e+03 1.523795504997891778e-02 1.570001215869885197e-02 1.634943764985415451e-02
3.340051869436202196e+03 1.421109096871792273e-02 1.468705979822986299e-02 1.537353374550399186e-02
3.340155727002967524e+03 1.330429713866048552e-02 1.380484539311049343e-02 1.454543317411985739e-02
3.340259584569733306e+03 1.250221063193709264e-02 1.303871165082231935e-02 1.385381343346670825e-02
3.340363442136498634e+03 1.179260839631294730e-02 1.237784652709192357e-02 1.329278593295392559e-02
3.340467299703264416e+03 1.116577294949786837e-02 1.181487154425153556e-02 1.286149387398393719e-02
3.340571157270029744e+03 1.061410781104610811e-02 1.134568290564289851e-02 1.256369226973650527e-02
3.340675014836795526e+03 1.013194051376206141e-02 1.096938105771797650e-02 1.240706911720760100e-02
3.340778872403560854e+03 9.715451687206191206e-03 1.068813151806517758e-02 1.240217659386849518e-02
3.340882729970326636e+03 9.362667723547605375e-03 1.050682677929725209e-02 1.256103230238548966e-02
3.340986587537092419e+03 9.073452901658214317e-03 1.043248299825513814e-02 1.289568987725171582e-02
3.341090445103857746e+03 8.849437801090643402e-03 1.047341992981793389e-02 1.341722072734149833e-02
3.341194302670623529e+03 8.693839828312828130e-03 1.063841878635441926e-02 1.413542550619338242e-02
3.341298160237388856e+03 8.611174460316820337e-03 1.093615216264741917e-02 1.505921643868665324e-02
3.341402017804154639e+03 8.606910954078877268e-03 1.137512737301179556e-02 1.619709413703678685e-02
3.341505875370919966e+03 8.687179397168084613e-03 1.196414436872270462e-02 1.755657276599480870e-02
3.341609732937685749e+03 8.858658178563892996e-03 1.271289550380788266e-02 1.914108893978902146e-02
3.341713590504451076e+03 9.128717142898017806e-03 1.363192378990111045e-02 2.094333155359311138e-02
3.341817448071216859e+03 9.505741890613789158e-03 1.473089283890577188e-02 2.293513500928197682e-02
3.341921305637982186e+03 9.999338786166111354e-03 1.601423052534363400e-02 2.505581711107240928e-02
3.342025163204747969e+03 1.061987879161407390e-02 1.747379696692191037e-02 2.720278572768361838e-02
3.342129020771513751e+03 1.137671721551266647e-02 1.907937550929945242e-02 2.922947696750476804e-02
3.342232878338279079e+03 1.227458603839995388e-02 2.076944878941169512e-02 3.095489323007723226e-02
3.342336735905044861e+03 1.330814457922529885e-02 2.244610832859656249e-02 3.218595045407047356e-02
3.342440593471810189e+03 1.445542807550657428e-02 2.397787901280088244e-02 3.274952983435386322e-02
3.342544451038575971e+03 1.567182038530549534e-02 2.521255887929152104e-02 3.252686918810114569e-02
3.342648308605341299e+03 1.688690043668296045e-02 2.599943825013156795e-02 3.148070566493759576e-02
3.342752166172107081e+03 1.800662337647554803e-02 2.621674366498602873e-02 2.966715955555072892e-02
3.342856023738872409e+03 1.892239970652160458e-02 2.579709686304500552e-02 2.722879452364356315e-02
3.342959881305638191e+03 1.952661916763065789e-02 2.474351232489706634e-02 2.437027556044374724e-02
3.343063738872403974e+03 1.973163079878860818e-02 2.313133438206780093e-02 2.132273417224782655e-02
3.343167596439169301e+03 1.948743096835764410e-02 2.109562918522102717e-02 1.830632782901638403e-02
3.343271454005935084e+03 1.879320679490056878e-02 1.880748771126870833e-02 1.550028178917027023e-02
3.343375311572700411e+03 1.769930588815586334e-02 1.644550742892309653e-02 1.302591212316727386e-02
3.343479169139466194e+03 1.629876360652940046e-02 1.416923044058983686e-02 1.094348801186824025e-02
3.343583026706231522e+03 1.471062992457001194e-02 1.209982933819221847e-02 9.260269131230456849e-03
3.343686884272997304e+03 1.305969865348761624e-02 1.031108686714539771e-02 7.945107445599876306e-03
3.343790741839762632e+03 1.145774873646036515e-02 8.830861792642488717e-03 6.944743341355911169e-03
3.343894599406528414e+03 9.990211317716194209e-03 7.650227989747112288e-03 6.198038387330112760e-03
3.343998456973294196e+03 8.710102155240572949e-03 6.736008774896594734e-03 5.646132043508040807e-03
3.344102314540059524e+03 7.638889925564268726e-03 6.043026426471413692e-03 5.238188426889452999e-03
3.344206172106825306e+03 6.772393816503744640e-03 5.523838957515854464e-03 4.933525162855209589e-03
3.344310029673590634e+03 6.089138100987218603e-03 5.135081659028974295e-03 4.701340618063617680e-03
3.344413887240356416e+03 5.558736131602055527e-03 4.840574101582154412e-03 4.519179150960987539e-03
3.344517744807121744e+03 5.148633668675382975e-03 4.611995626762383990e-03 4.370986240271953691e-03
3.344621602373887526e+03 4.828563299591697063e-03 4.428120928315982911e-03 4.245286565629712364e-03
3.344725459940652854e+03 4.572869270657936407e-03 4.273467768670113215e-03 4.133745548449199551e-03
3.344829317507418637e+03 4.361248901666444494e-03 4.136926806603368270e-03 4.030181647934804635e-03
3.344933175074183964e+03 4.178531763876461302e-03 4.010660150280519892e-03 3.929986749904270521e-03
3.345037032640949747e+03 4.014018621787415232e-03 3.889342944211611735e-03 3.829859940946948524e-03
3.345140890207715529e+03 3.860717038615412572e-03 3.769692734966371018e-03 3.727736158323392748e-03
3.345244747774480857e+03 3.714622555401059234e-03 3.650168633189801882e-03 3.622783897490485655e-03
3.345348605341246639e+03 3.574060066001304679e-03 3.530708956467398796e-03 3.515355978278334164e-03
3.345452462908011967e+03 3.439039954785136442e-03 3.412403250752333445e-03 3.406809425596183955e-03
3.345556320474777749e+03 3.310595973588517475e-03 3.297055874212120787e-03 3.299166970858382914e-03
3.345660178041543077e+03 3.190120442842992159e-03 3.186666448836310023e-03 3.194653955158927201e-03
3.345764035608308859e+03 3.078744650020450238e-03 3.082890631932462544e-03 3.095180276403468149e-03
3.345867893175074187e+03 2.976819969727409823e-03 2.986554564102304136e-03 3.001849508602182082e-03
3.345971750741839969e+03 2.883571408306261769e-03 2.897312806611998092e-03 2.914596512832537054e-03
3.346075608308605752e+03 2.797023827484918738e-03 2.813566271830347711e-03 2.832081724646338776e-03
3.346179465875371079e+03 2.714261346696432344e-03 2.732713000372876972e-03 2.751924151925934717e-03
3.346283323442136862e+03 2.631842608485071046e-03 2.651559678159759199e-03 2.671104088753301249e-03
3.346387181008902189e+03 2.545858814012597147e-03 2.566377174852869057e-03 2.586013901193182432e-03
3.346491038575667972e+03 2.451279690985192893e-03 2.472239981163971024e-03 2.491790323043662804e-03
3.346594896142433299e+03 2.341252220780117976e-03 2.362320440219484782e-03 2.381603433103072869e-03
3.346698753709199082e+03 2.207809056521155625e-03 2.228611474658655396e-03 2.247390740938514254e-03
3.346802611275964409e+03 2.044469251058917292e-03 2.064567000313001586e-03 2.082531642190792176e-03
3.346906468842730192e+03 1.849256196640783161e-03 1.868168205041783160e-03 1.884955545854459947e-03
3.347010326409495974e+03 1.626193487856210460e-03 1.643452569284212543e-03 1.658699230559120648e-03
3.347114183976261302e+03 1.384754547943073920e-03 1.399972649510935682e-03 1.413372929252526252e-03
3.347218041543027084e+03 1.138034423182886744e-03 1.150959085695957285e-03 1.162315641169851506e-03
3.347321899109792412e+03 9.004697102483453673e-04 9.110212939177555081e-04 9.202798156331337080e-04
3.347425756676558194e+03 6.854535824387284707e-04 6.937352332649505526e-04 7.009959581496222987e-04
3.347529614243323522e+03 5.029742142438612578e-04 5.092467126003611885e-04 5.147447689723404782e-04
3.347633471810089304e+03 3.576517979780579888e-04 3.622713340180692813e-04 3.663232089237661413e-04
3.347737329376854632e+03 2.480789016721266578e-04 2.514140516509789469e-04 2.543446334018119467e-04
3.347841186943620414e+03 1.683220228240995902e-04 1.706859702864728140e-04 1.727689979511678933e-04
3.347945044510385742e+03 1.110588412382386620e-04 1.126874648606529826e-04 1.141272161487865051e-04
3.348048902077151524e+03 7.029381510097945510e-05 7.136510240450312265e-05 7.231503178334006707e-05
3.348152759643917307e+03 4.205715646386761289e-05 4.271880725787239181e-05 4.330695462539066069e-05
3.348256617210682634e+03 2.355859727888447321e-05 2.393874878388629172e-05 2.427730505806669959e-05
3.348360474777448417e+03 1.232282909248651038e-05 1.252578058551841104e-05 1.270679180690673878e-05
3.348464332344213744e+03 6.036073731658481090e-06 6.137204824117270024e-06 6.227521248726379122e-06
3.348568189910979527e+03 2.786214495026086775e-06 2.833620523964833501e-06 2.876017636597832567e-06
3.348672047477744854e+03 1.223636611314752737e-06 1.244776698472674977e-06 1.263719388194208237e-06
3.348775905044510637e+03 5.186879444485143226e-07 5.278035158971814205e-07 5.359952075546892790e-07
3.348879762611275964e+03 2.161259157755158067e-07 2.200029714994295140e-07 2.235018952164175547e-07
3.348983620178041747e+03 8.972203524007122188e-08 9.136991851011328131e-08 9.286506194413395982e-08
3.349087477744807529e+03 3.695018147938667894e-08 3.764495841736189628e-08 3.827878692318103001e-08
3.349191335311572857e+03 1.474000641309393527e-08 1.502275240505854569e-08 1.528186818921756684e-08
3.349295192878338639e+03 5.529061117118382703e-09 5.636728402170965028e-09 5.735716353019273544e-09
3.349399050445103967e+03 1.909395122482207944e-09 1.946976398719943298e-09 1.981599819025173321e-09
3.349502908011869749e+03 6.022477567786338330e-10 6.141926494185532849e-10 6.252114000886211184e-10
3.349606765578635077e+03 1.739307025029104760e-10 1.774010324325407336e-10 1.806050326790109405e-10
3.349710623145400859e+03 4.635889027578694153e-11 4.728881592012515294e-11 4.814804053926404666e-11
3.349814480712166187e+03 1.150545449705101770e-11 1.173752418187321924e-11 1.195214173894289439e-11
3.349918338278931969e+03 2.678918723324404841e-12 2.733239396858755604e-12 2.783641167459856445e-12
3.350022195845697752e+03 5.891837106298612018e-13 6.012189974917192514e-13 6.123834023847424255e-13
3.350126053412463079e+03 1.235579524420951155e-13 1.261212988748502556e-13 1.285058591428871904e-13
3.350229910979228862e+03 2.523597968449820752e-14 2.571192222537742764e-14 2.622918955280566093e-14
3.350333768545994189e+03 5.135729177796126633e-15 5.237744181665047751e-15 5.352895827103195304e-15
3.350437626112759972e+03 1.112674554705830181e-15 1.130636539310834152e-15 1.175617121273230264e-15
3.350541483679525300e+03 2.213331022412137341e-16 2.263284887410477575e-16 2.423952827367485131e-16
3.350645341246291082e+03 9.113715974638212509e-17 5.431883729785145367e-17 1.110978379210097311e-16
3.350749198813056410e+03 -7.010550749721702404e-18 2.011808788809313544e-17 3.029941034209356414e-17
3.350853056379822192e+03 6.359571037247543928e-17 2.615351425452107577e-17 6.059882068418712828e-17
3.350956913946587520e+03 4.006028999840972692e-18 -2.414170546571175822e-17 -1.009980344736452087e-17
3.351060771513353302e+03 5.508289874781337779e-17 -4.023617577618626626e-18 4.847905654734969646e-17
3.351164629080119084e+03 9.013565249642188365e-18 -8.047235155237253252e-18 -1.009980344736452087e-17
3.351268486646884412e+03 5.207837699793264731e-17 6.035426366427939554e-18 8.483834895786196726e-17
3.351372344213650194e+03 7.010550749721702404e-18 1.810627909928382097e-17 2.019960689472904173e-17
3.351476201780415522e+03 3.805727549848923634e-17 -2.414170546571175822e-17 5.251897792629550912e-17
3.351580059347181304e+03 -1.802713049928437673e-17 -3.621255819856764195e-17 2.019960689472904173e-17
3.351683916913946632e+03 2.603918849896632366e-17 2.816532304333038407e-17 8.685830964733487976e-17
3.351787774480712415e+03 -5.808742049769410211e-17 -3.017713183213970470e-17 8.079842757891616077e-18
3.351891632047477742e+03 -3.204823199872778154e-17 3.017713183213970470e-17 2.221956758420194498e-17
3.351995489614243525e+03 -5.608440599777361923e-17 -3.621255819856764195e-17 1.211976413683742411e-17
3.352099347181009307e+03 -6.409646399745556308e-17 -1.005904394404656772e-17 5.251897792629550912e-17
3.352203204747774635e+03 -7.010550749721702404e-17 -4.425979335380489366e-17 -2.827944965262065781e-17
3.352307062314540417e+03 -6.609947849737604596e-17 -1.408266152166519204e-17 7.069862413155164144e-17
3.352410919881305745e+03 -4.006028999840972538e-17 -1.609447031047450650e-17 2.019960689472904019e-18
3.352514777448071527e+03 -4.807234799809166923e-17 3.218894062094901301e-17 5.655889930524131562e-17
3.352618635014836855e+03 -4.807234799809166923e-17 1.408266152166519204e-17 3.635929241051227080e-17
3.352722492581602637e+03 -5.608440599777361923e-17 -1.609447031047450650e-17 5.251897792629550912e-17
3.352826350148367965e+03 -4.006028999840972538e-17 -3.621255819856764195e-17 -3.029941034209356414e-17
3.352930207715133747e+03 -7.210852199713750692e-17 4.023617577618626626e-18 5.251897792629550912e-17
3.353034065281899530e+03 -4.006028999840972538e-17 -2.011808788809313544e-17 -1.009980344736452087e-17
3.353137922848664857e+03 -6.810249299729652884e-17 1.408266152166519204e-17 0.000000000000000000e+00
3.353241780415430640e+03 0.000000000000000000e+00 2.816532304333038407e-17 4.039921378945808038e-18
3.353345637982195967e+03 -5.207837699793264731e-17 1.609447031047450650e-17 6.059882068418712828e-17
3.353449495548961750e+03 -2.804220299888680962e-17 4.023617577618626626e-18 -2.019960689472904173e-17
3.353553353115727077e+03 -1.602411599936389077e-17 0.000000000000000000e+00 2.827944965262065781e-17
3.353657210682492860e+03 -1.201808699952291731e-17 -2.011808788809313544e-17 -4.039921378945808346e-17
3.353761068249258187e+03 -8.012057999681945077e-17 -8.047235155237253252e-18 3.231937103156646431e-17
3.353864925816023970e+03 -8.012057999681945385e-18 4.023617577618626626e-18 -4.443913516840388996e-17
3.353968783382789297e+03 0.000000000000000000e+00 4.023617577618626626e-18 4.039921378945808038e-18
3.354072640949555080e+03 -4.006028999840972692e-18 -6.840149881951665495e-17 -5.251897792629550912e-17
3.354176498516320862e+03 -4.006028999840972538e-17 1.207085273285587911e-17 -3.231937103156646431e-17
3.354280356083086190e+03 -1.602411599936389077e-17 -5.633064608666076814e-17 -2.423952827367484823e-17
3.354384213649851972e+03 -2.403617399904583461e-17 -3.218894062094901301e-17 -4.847905654734969646e-17
3.354488071216617300e+03 -2.403617399904583461e-17 -8.047235155237253252e-18 -4.039921378945808346e-17
3.354591928783383082e+03 -6.409646399745556308e-17 -5.633064608666076814e-17 -7.271858482102454161e-17
3.354695786350148410e+03 -2.403617399904583461e-17 -6.437788124189802602e-17 -5.655889930524131562e-17
3.354799643916914192e+03 0.000000000000000000e+00 -5.633064608666076814e-17 -7.271858482102454161e-17
3.354903501483679520e+03 -4.807234799809166923e-17 -1.126612921733215363e-16 -9.695811309469939292e-17
3.355007359050445302e+03 -1.201808699952291946e-16 -1.528974679495078010e-16 -1.373573268841574579e-16
