# Supplementary material for: Resonant inelastic X-ray scattering tools to count 5 f electrons of actinides and probe bond covalency
Source: Nat Commun. 2025 Feb 10;16:1221. doi: 10.1038/s41467-024-54574-7 (PMC11811144; doi:10.1038/s41467-024-54574-7)
Supplement: Supplementary file 3 — Source Data [file 41467_2024_54574_MOESM3_ESM.zip › Data_figures/Data_main_figures/Fig7/7a_PbSample_Map.dat]

# Ein | Eout | Intensity
3.720103900000000067e+03 3.332000000000000000e+03 1.488417383019241813e-01
3.720152999999999793e+03 3.332000000000000000e+03 1.593923999016753357e-01
3.720602300000000014e+03 3.332000000000000000e+03 3.399864689691549091e-01
3.720904199999999946e+03 3.332000000000000000e+03 5.932381852082904139e-01
3.721206000000000131e+03 3.332000000000000000e+03 9.122165093752233611e-01
3.721506499999999960e+03 3.332000000000000000e+03 1.245357949928779018e+00
3.721808399999999892e+03 3.332000000000000000e+03 1.489198648042592943e+00
3.722110200000000077e+03 3.332000000000000000e+03 1.502300964214022816e+00
3.722410699999999906e+03 3.332000000000000000e+03 1.464477702487197774e+00
3.722712500000000091e+03 3.332000000000000000e+03 1.240835213876168241e+00
3.723014400000000023e+03 3.332000000000000000e+03 1.060699869226069181e+00
3.723314800000000105e+03 3.332000000000000000e+03 9.606549408229939635e-01
3.723616700000000037e+03 3.332000000000000000e+03 9.113635686616565756e-01
3.723917199999999866e+03 3.332000000000000000e+03 8.627244452812821152e-01
3.724219000000000051e+03 3.332000000000000000e+03 7.818599315799285021e-01
3.724520899999999983e+03 3.332000000000000000e+03 7.253723201209346660e-01
3.724821300000000065e+03 3.332000000000000000e+03 6.965013521020504417e-01
3.725123199999999997e+03 3.332000000000000000e+03 7.256016823296249640e-01
3.725425099999999929e+03 3.332000000000000000e+03 8.294167520380459901e-01
3.725725500000000011e+03 3.332000000000000000e+03 9.645039253875771212e-01
3.726027399999999943e+03 3.332000000000000000e+03 1.059968777185869016e+00
3.726329200000000128e+03 3.332000000000000000e+03 1.072834563579587286e+00
3.726629699999999957e+03 3.332000000000000000e+03 1.015393665440724735e+00
3.726931599999999889e+03 3.332000000000000000e+03 9.506203441927958409e-01
3.727233400000000074e+03 3.332000000000000000e+03 9.149545207414633285e-01
3.727533899999999903e+03 3.332000000000000000e+03 8.728450527397390024e-01
3.727835700000000088e+03 3.332000000000000000e+03 8.500593508201678139e-01
3.728137600000000020e+03 3.332000000000000000e+03 8.049251686913410087e-01
3.728438000000000102e+03 3.332000000000000000e+03 7.590957323674218937e-01
3.728739900000000034e+03 3.332000000000000000e+03 6.918782700831377364e-01
3.729041799999999967e+03 3.332000000000000000e+03 5.870454055736539223e-01
3.729342200000000048e+03 3.332000000000000000e+03 5.126532066987780079e-01
3.729644099999999980e+03 3.332000000000000000e+03 4.272229515306842917e-01
3.729944500000000062e+03 3.332000000000000000e+03 3.548520071198912884e-01
3.730246399999999994e+03 3.332000000000000000e+03 2.932682540865612086e-01
3.730548299999999927e+03 3.332000000000000000e+03 2.612650584052508274e-01
3.730848700000000008e+03 3.332000000000000000e+03 2.331180148575451028e-01
3.731150599999999940e+03 3.332000000000000000e+03 2.015162030414426597e-01
3.731452400000000125e+03 3.332000000000000000e+03 2.133641946340980033e-01
3.731752899999999954e+03 3.332000000000000000e+03 1.812176475723561997e-01
3.732054799999999886e+03 3.332000000000000000e+03 1.724015376758250007e-01
3.732356600000000071e+03 3.332000000000000000e+03 1.656496876575060118e-01
3.732657099999999900e+03 3.332000000000000000e+03 1.543320961724468643e-01
3.732958900000000085e+03 3.332000000000000000e+03 1.485120301269319543e-01
3.733260800000000017e+03 3.332000000000000000e+03 1.379326982510945265e-01
3.733561200000000099e+03 3.332000000000000000e+03 1.315893996670050026e-01
3.733863100000000031e+03 3.332000000000000000e+03 1.196195594009829832e-01
3.734164999999999964e+03 3.332000000000000000e+03 1.250382415812899550e-01
3.734465400000000045e+03 3.332000000000000000e+03 1.148387908635957466e-01
3.734767299999999977e+03 3.332000000000000000e+03 1.135056230255837018e-01
3.735069100000000162e+03 3.332000000000000000e+03 1.177344887483100372e-01
3.735369599999999991e+03 3.332000000000000000e+03 1.176628130580943538e-01
3.735671499999999924e+03 3.332000000000000000e+03 1.144230718603446856e-01
3.735971900000000005e+03 3.332000000000000000e+03 1.077859029463707902e-01
3.736273799999999937e+03 3.332000000000000000e+03 1.083378057610316914e-01
3.736575600000000122e+03 3.332000000000000000e+03 1.103805629321791548e-01
3.736876099999999951e+03 3.332000000000000000e+03 1.114270280093283688e-01
3.737177999999999884e+03 3.332000000000000000e+03 1.099720114979496621e-01
3.737479800000000068e+03 3.332000000000000000e+03 1.095562924946986011e-01
3.737780299999999897e+03 3.332000000000000000e+03 1.088467031615631547e-01
3.738082100000000082e+03 3.332000000000000000e+03 1.068397838355235330e-01
3.738384000000000015e+03 3.332000000000000000e+03 1.091190707843828073e-01
3.738684499999999844e+03 3.332000000000000000e+03 1.012849178438067210e-01
3.738986300000000028e+03 3.332000000000000000e+03 1.021665288334598493e-01
3.739288199999999961e+03 3.332000000000000000e+03 9.947869045037106839e-02
3.739588600000000042e+03 3.332000000000000000e+03 1.167740344994196711e-01
3.739890499999999975e+03 3.332000000000000000e+03 9.886227951451603824e-02
3.740192300000000159e+03 3.332000000000000000e+03 1.022167018166108277e-01
3.740492799999999988e+03 3.332000000000000000e+03 9.194557540870092194e-02
3.740794699999999921e+03 3.332000000000000000e+03 1.002384527666574932e-01
3.741096500000000106e+03 3.332000000000000000e+03 9.876910111723563590e-02
3.741396999999999935e+03 3.332000000000000000e+03 9.717073322542550684e-02
3.741698800000000119e+03 3.332000000000000000e+03 9.325007297062666567e-02
3.742000700000000052e+03 3.332000000000000000e+03 9.203158623695975593e-02
3.720103900000000067e+03 3.332300000000000182e+03 1.296398208931379414e-01
3.720152999999999793e+03 3.332300000000000182e+03 1.333167838012034034e-01
3.720602300000000014e+03 3.332300000000000182e+03 2.106691886819876403e-01
3.720904199999999946e+03 3.332300000000000182e+03 3.967034426368389322e-01
3.721206000000000131e+03 3.332300000000000182e+03 6.346452314459006816e-01
3.721506499999999960e+03 3.332300000000000182e+03 9.841358969376575727e-01
3.721808399999999892e+03 3.332300000000000182e+03 1.429184592624986649e+00
3.722110200000000077e+03 3.332300000000000182e+03 1.641996884444423710e+00
3.722410699999999906e+03 3.332300000000000182e+03 1.660030488102694157e+00
3.722712500000000091e+03 3.332300000000000182e+03 1.552344931122625171e+00
3.723014400000000023e+03 3.332300000000000182e+03 1.382122334429357391e+00
3.723314800000000105e+03 3.332300000000000182e+03 1.180190412384663823e+00
3.723616700000000037e+03 3.332300000000000182e+03 1.051382029498028059e+00
3.723917199999999866e+03 3.332300000000000182e+03 9.859492919001148215e-01
3.724219000000000051e+03 3.332300000000000182e+03 9.722879053450023124e-01
3.724520899999999983e+03 3.332300000000000182e+03 8.584024011612751970e-01
3.724821300000000065e+03 3.332300000000000182e+03 7.825981911891501941e-01
3.725123199999999997e+03 3.332300000000000182e+03 7.953636316165664244e-01
3.725425099999999929e+03 3.332300000000000182e+03 8.287071627049105160e-01
3.725725500000000011e+03 3.332300000000000182e+03 9.581892970795738984e-01
3.726027399999999943e+03 3.332300000000000182e+03 1.042236211426504466e+00
3.726329200000000128e+03 3.332300000000000182e+03 1.159375791946024359e+00
3.726629699999999957e+03 3.332300000000000182e+03 1.171424475471283477e+00
3.726931599999999889e+03 3.332300000000000182e+03 1.129121483105977042e+00
3.727233400000000074e+03 3.332300000000000182e+03 1.028517484319219522e+00
3.727533899999999903e+03 3.332300000000000182e+03 9.227385006988882976e-01
3.727835700000000088e+03 3.332300000000000182e+03 8.618500018606506385e-01
3.728137600000000020e+03 3.332300000000000182e+03 8.452069065925649216e-01
3.728438000000000102e+03 3.332300000000000182e+03 8.226218966055974802e-01
3.728739900000000034e+03 3.332300000000000182e+03 7.784410011566396115e-01
3.729041799999999967e+03 3.332300000000000182e+03 6.776219752992348466e-01
3.729342200000000048e+03 3.332300000000000182e+03 5.943276556995690241e-01
3.729644099999999980e+03 3.332300000000000182e+03 5.004181663789578627e-01
3.729944500000000062e+03 3.332300000000000182e+03 4.151312625912956245e-01
3.730246399999999994e+03 3.332300000000000182e+03 3.710435455396180471e-01
3.730548299999999927e+03 3.332300000000000182e+03 2.861866958932499649e-01
3.730848700000000008e+03 3.332300000000000182e+03 2.703607034936232334e-01
3.731150599999999940e+03 3.332300000000000182e+03 2.299284466429464546e-01
3.731452400000000125e+03 3.332300000000000182e+03 2.106190156988366480e-01
3.731752899999999954e+03 3.332300000000000182e+03 2.065836743396926856e-01
3.732054799999999886e+03 3.332300000000000182e+03 1.978894131165281900e-01
3.732356600000000071e+03 3.332300000000000182e+03 1.973733481469751583e-01
3.732657099999999900e+03 3.332300000000000182e+03 1.792107282463165641e-01
3.732958900000000085e+03 3.332300000000000182e+03 1.584606159288712290e-01
3.733260800000000017e+03 3.332300000000000182e+03 1.600589838206813442e-01
3.733561200000000099e+03 3.332300000000000182e+03 1.459890458313392869e-01
3.733863100000000031e+03 3.332300000000000182e+03 1.347216273294311317e-01
3.734164999999999964e+03 3.332300000000000182e+03 1.406707096173342719e-01
3.734465400000000045e+03 3.332300000000000182e+03 1.295753127719438125e-01
3.734767299999999977e+03 3.332300000000000182e+03 1.227231167873228251e-01
3.735069100000000162e+03 3.332300000000000182e+03 1.196984026602202628e-01
3.735369599999999991e+03 3.332300000000000182e+03 1.164156560483411568e-01
3.735671499999999924e+03 3.332300000000000182e+03 1.202718081819458551e-01
3.735971900000000005e+03 3.332300000000000182e+03 1.274967177556884934e-01
3.736273799999999937e+03 3.332300000000000182e+03 1.241207927465289851e-01
3.736575600000000122e+03 3.332300000000000182e+03 1.242283062818525380e-01
3.736876099999999951e+03 3.332300000000000182e+03 1.298763506708497661e-01
3.737177999999999884e+03 3.332300000000000182e+03 1.234255385514366893e-01
3.737479800000000068e+03 3.332300000000000182e+03 1.127243580022325581e-01
3.737780299999999897e+03 3.332300000000000182e+03 1.270451609073295629e-01
3.738082100000000082e+03 3.332300000000000182e+03 1.133622716451523071e-01
3.738384000000000015e+03 3.332300000000000182e+03 1.228808033057973703e-01
3.738684499999999844e+03 3.332300000000000182e+03 1.143227258940427010e-01
3.738986300000000028e+03 3.332300000000000182e+03 1.118284118745363070e-01
3.739288199999999961e+03 3.332300000000000182e+03 1.114198604403068144e-01
3.739588600000000042e+03 3.332300000000000182e+03 1.150896557793506803e-01
3.739890499999999975e+03 3.332300000000000182e+03 1.104307359153301471e-01
3.740192300000000159e+03 3.332300000000000182e+03 1.079650921719100265e-01
3.740492799999999988e+03 3.332300000000000182e+03 1.040157616410249258e-01
3.740794699999999921e+03 3.332300000000000182e+03 1.012132421535910237e-01
3.741096500000000106e+03 3.332300000000000182e+03 1.057646484822880179e-01
3.741396999999999935e+03 3.332300000000000182e+03 1.085743355387435022e-01
3.741698800000000119e+03 3.332300000000000182e+03 1.094201086832887609e-01
3.742000700000000052e+03 3.332300000000000182e+03 1.085743355387435022e-01
3.720103900000000067e+03 3.332599999999999909e+03 8.809659084411779195e-02
3.720152999999999793e+03 3.332599999999999909e+03 8.575996334308595703e-02
3.720602300000000014e+03 3.332599999999999909e+03 1.344707624136761703e-01
3.720904199999999946e+03 3.332599999999999909e+03 2.409019948149702384e-01
3.721206000000000131e+03 3.332599999999999909e+03 4.187867227922963398e-01
3.721506499999999960e+03 3.332599999999999909e+03 6.948241409510030886e-01
3.721808399999999892e+03 3.332599999999999909e+03 1.088947258740076807e+00
3.722110200000000077e+03 3.332599999999999909e+03 1.488596572244780925e+00
3.722410699999999906e+03 3.332599999999999909e+03 1.769930823910428108e+00
3.722712500000000091e+03 3.332599999999999909e+03 1.831249376889960034e+00
3.723014400000000023e+03 3.332599999999999909e+03 1.675189896583314741e+00
3.723314800000000105e+03 3.332599999999999909e+03 1.521603227589111151e+00
3.723616700000000037e+03 3.332599999999999909e+03 1.304096178060545563e+00
3.723917199999999866e+03 3.332599999999999909e+03 1.147398784110980730e+00
3.724219000000000051e+03 3.332599999999999909e+03 1.094358773351362224e+00
3.724520899999999983e+03 3.332599999999999909e+03 1.036444815657076024e+00
3.724821300000000065e+03 3.332599999999999909e+03 9.491939979575034769e-01
3.725123199999999997e+03 3.332599999999999909e+03 8.905274455159524205e-01
3.725425099999999929e+03 3.332599999999999909e+03 8.643873212942863038e-01
3.725725500000000011e+03 3.332599999999999909e+03 9.174990077441206315e-01
3.726027399999999943e+03 3.332599999999999909e+03 1.037061226592930874e+00
3.726329200000000128e+03 3.332599999999999909e+03 1.148079703168029875e+00
3.726629699999999957e+03 3.332599999999999909e+03 1.233538628612209864e+00
3.726931599999999889e+03 3.332599999999999909e+03 1.245974360864634090e+00
3.727233400000000074e+03 3.332599999999999909e+03 1.194754912636494248e+00
3.727533899999999903e+03 3.332599999999999909e+03 1.047998936919847024e+00
3.727835700000000088e+03 3.332599999999999909e+03 9.621099573343726563e-01
3.728137600000000020e+03 3.332599999999999909e+03 9.264369663140185063e-01
3.728438000000000102e+03 3.332599999999999909e+03 8.946344625653120941e-01
3.728739900000000034e+03 3.332599999999999909e+03 8.493354263489891753e-01
3.729041799999999967e+03 3.332599999999999909e+03 7.931201825128151306e-01
3.729342200000000048e+03 3.332599999999999909e+03 6.844813388528774301e-01
3.729644099999999980e+03 3.332599999999999909e+03 5.873822813176676760e-01
3.729944500000000062e+03 3.332599999999999909e+03 5.014933017321934194e-01
3.730246399999999994e+03 3.332599999999999909e+03 4.259184539687586035e-01
3.730548299999999927e+03 3.332599999999999909e+03 3.632882358582792404e-01
3.730848700000000008e+03 3.332599999999999909e+03 3.094669600753095495e-01
3.731150599999999940e+03 3.332599999999999909e+03 2.881219395290738894e-01
3.731452400000000125e+03 3.332599999999999909e+03 2.470374338974342110e-01
3.731752899999999954e+03 3.332599999999999909e+03 2.342504907629531785e-01
3.732054799999999886e+03 3.332599999999999909e+03 2.136652325330039293e-01
3.732356600000000071e+03 3.332599999999999909e+03 2.001256946512580681e-01
3.732657099999999900e+03 3.332599999999999909e+03 1.856758755037727915e-01
3.732958900000000085e+03 3.332599999999999909e+03 1.837334642989273126e-01
3.733260800000000017e+03 3.332599999999999909e+03 1.847870969450980949e-01
3.733561200000000099e+03 3.332599999999999909e+03 1.621949193891092100e-01
3.733863100000000031e+03 3.332599999999999909e+03 1.644455360618822248e-01
3.734164999999999964e+03 3.332599999999999909e+03 1.530849391626936673e-01
3.734465400000000045e+03 3.332599999999999909e+03 1.381047199076121945e-01
3.734767299999999977e+03 3.332599999999999909e+03 1.479816300193357581e-01
3.735069100000000162e+03 3.332599999999999909e+03 1.417100071254619453e-01
3.735369599999999991e+03 3.332599999999999909e+03 1.327218755724130783e-01
3.735671499999999924e+03 3.332599999999999909e+03 1.321699727577521910e-01
3.735971900000000005e+03 3.332599999999999909e+03 1.406133690651617252e-01
3.736273799999999937e+03 3.332599999999999909e+03 1.343274110332447757e-01
3.736575600000000122e+03 3.332599999999999909e+03 1.321126322055796165e-01
3.736876099999999951e+03 3.332599999999999909e+03 1.400471311124577012e-01
3.737177999999999884e+03 3.332599999999999909e+03 1.240419494872917056e-01
3.737479800000000068e+03 3.332599999999999909e+03 1.370797575375276856e-01
3.737780299999999897e+03 3.332599999999999909e+03 1.328437242457797818e-01
3.738082100000000082e+03 3.332599999999999909e+03 1.357537572685372229e-01
3.738384000000000015e+03 3.332599999999999909e+03 1.258051714665979481e-01
3.738684499999999844e+03 3.332599999999999909e+03 1.242928144030466808e-01
3.738986300000000028e+03 3.332599999999999909e+03 1.251600902546566585e-01
3.739288199999999961e+03 3.332599999999999909e+03 1.203148135960752790e-01
3.739588600000000042e+03 3.332599999999999909e+03 1.142868880489348454e-01
3.739890499999999975e+03 3.332599999999999909e+03 1.086101733838513439e-01
3.740192300000000159e+03 3.332599999999999909e+03 1.211390840335558328e-01
3.740492799999999988e+03 3.332599999999999909e+03 1.251242524095488029e-01
3.740794699999999921e+03 3.332599999999999909e+03 1.223289004911364553e-01
3.741096500000000106e+03 3.332599999999999909e+03 1.159856019070469452e-01
3.741396999999999935e+03 3.332599999999999909e+03 1.153620234021703606e-01
3.741698800000000119e+03 3.332599999999999909e+03 1.165590074287725514e-01
3.742000700000000052e+03 3.332599999999999909e+03 1.116420550799754885e-01
3.720103900000000067e+03 3.332900000000000091e+03 6.734647852667242918e-02
3.720152999999999793e+03 3.332900000000000091e+03 6.738231637178027089e-02
3.720602300000000014e+03 3.332900000000000091e+03 1.038939129676582362e-01
3.720904199999999946e+03 3.332900000000000091e+03 1.727670836959250833e-01
3.721206000000000131e+03 3.332900000000000091e+03 2.747902611489535518e-01
3.721506499999999960e+03 3.332900000000000091e+03 4.590827958315632507e-01
3.721808399999999892e+03 3.332900000000000091e+03 7.703703184383516867e-01
3.722110200000000077e+03 3.332900000000000091e+03 1.214257867944186442e+00
3.722410699999999906e+03 3.332900000000000091e+03 1.649185956173058409e+00
3.722712500000000091e+03 3.332900000000000091e+03 1.984233970086351606e+00
3.723014400000000023e+03 3.332900000000000091e+03 2.046634825988140616e+00
3.723314800000000105e+03 3.332900000000000091e+03 1.886023939352798662e+00
3.723616700000000037e+03 3.332900000000000091e+03 1.658503795901099531e+00
3.723917199999999866e+03 3.332900000000000091e+03 1.433356117795540285e+00
3.724219000000000051e+03 3.332900000000000091e+03 1.288571223559824785e+00
3.724520899999999983e+03 3.332900000000000091e+03 1.198833259409767482e+00
3.724821300000000065e+03 3.332900000000000091e+03 1.150079454925047928e+00
3.725123199999999997e+03 3.332900000000000091e+03 1.057488798304405675e+00
3.725425099999999929e+03 3.332900000000000091e+03 9.827740588235592822e-01
3.725725500000000011e+03 3.332900000000000091e+03 9.662313095217754944e-01
3.726027399999999943e+03 3.332900000000000091e+03 1.036953713057607418e+00
3.726329200000000128e+03 3.332900000000000091e+03 1.107303403004317843e+00
3.726629699999999957e+03 3.332900000000000091e+03 1.291846802602682365e+00
3.726931599999999889e+03 3.332900000000000091e+03 1.370797575375276800e+00
3.727233400000000074e+03 3.332900000000000091e+03 1.336421914347826867e+00
3.727533899999999903e+03 3.332900000000000091e+03 1.236312477823557465e+00
3.727835700000000088e+03 3.332900000000000091e+03 1.099892136636014373e+00
3.728137600000000020e+03 3.332900000000000091e+03 9.772550306769502981e-01
3.728438000000000102e+03 3.332900000000000091e+03 9.472444191836363325e-01
3.728739900000000034e+03 3.332900000000000091e+03 9.125103797051077326e-01
3.729041799999999967e+03 3.332900000000000091e+03 8.608680449046954841e-01
3.729342200000000048e+03 3.332900000000000091e+03 7.806701151223478519e-01
3.729644099999999980e+03 3.332900000000000091e+03 7.019988775415947346e-01
3.729944500000000062e+03 3.332900000000000091e+03 5.812970152183546402e-01
3.730246399999999994e+03 3.332900000000000091e+03 4.981245442920554933e-01
3.730548299999999927e+03 3.332900000000000091e+03 4.261191459013625171e-01
3.730848700000000008e+03 3.332900000000000091e+03 3.642630252452128126e-01
3.731150599999999940e+03 3.332900000000000091e+03 3.164553398713403909e-01
3.731452400000000125e+03 3.332900000000000091e+03 3.024427424341709081e-01
3.731752899999999954e+03 3.332900000000000091e+03 2.548500841309455645e-01
3.732054799999999886e+03 3.332900000000000091e+03 2.495389154859621594e-01
3.732356600000000071e+03 3.332900000000000091e+03 2.386657132802403603e-01
3.732657099999999900e+03 3.332900000000000091e+03 2.219222720458526588e-01
3.732958900000000085e+03 3.332900000000000091e+03 2.161953843976181788e-01
3.733260800000000017e+03 3.332900000000000091e+03 2.129484756308469007e-01
3.733561200000000099e+03 3.332900000000000091e+03 1.889084491325009052e-01
3.733863100000000031e+03 3.332900000000000091e+03 1.829020262924251905e-01
3.734164999999999964e+03 3.332900000000000091e+03 1.798701445963010459e-01
3.734465400000000045e+03 3.332900000000000091e+03 1.577796968718220560e-01
3.734767299999999977e+03 3.332900000000000091e+03 1.611842921570678377e-01
3.735069100000000162e+03 3.332900000000000091e+03 1.610122705005501698e-01
3.735369599999999991e+03 3.332900000000000091e+03 1.475659110160847109e-01
3.735671499999999924e+03 3.332900000000000091e+03 1.462685810231805217e-01
3.735971900000000005e+03 3.332900000000000091e+03 1.508414900589422347e-01
3.736273799999999937e+03 3.332900000000000091e+03 1.538088636338722504e-01
3.736575600000000122e+03 3.332900000000000091e+03 1.512572090621932819e-01
3.736876099999999951e+03 3.332900000000000091e+03 1.588476646560360028e-01
3.737177999999999884e+03 3.332900000000000091e+03 1.556079234582863069e-01
3.737479800000000068e+03 3.332900000000000091e+03 1.442329914210546127e-01
3.737780299999999897e+03 3.332900000000000091e+03 1.583602699625692445e-01
3.738082100000000082e+03 3.332900000000000091e+03 1.561741614109903586e-01
3.738384000000000015e+03 3.332900000000000091e+03 1.467559757166472800e-01
3.738684499999999844e+03 3.332900000000000091e+03 1.427779749096758921e-01
3.738986300000000028e+03 3.332900000000000091e+03 1.321914754648169099e-01
3.739288199999999961e+03 3.332900000000000091e+03 1.375599846619728894e-01
3.739588600000000042e+03 3.332900000000000091e+03 1.355960707500626639e-01
3.739890499999999975e+03 3.332900000000000091e+03 1.325713566229601015e-01
3.740192300000000159e+03 3.332900000000000091e+03 1.258625120187705226e-01
3.740492799999999988e+03 3.332900000000000091e+03 1.296899938762889337e-01
3.740794699999999921e+03 3.332900000000000091e+03 1.235330520867602422e-01
3.741096500000000106e+03 3.332900000000000091e+03 1.268373014057040393e-01
3.741396999999999935e+03 3.332900000000000091e+03 1.241709657296799774e-01
3.741698800000000119e+03 3.332900000000000091e+03 1.281633016746945020e-01
3.742000700000000052e+03 3.332900000000000091e+03 1.221855491107050745e-01
3.720103900000000067e+03 3.333199999999999818e+03 5.889591465024131278e-02
3.720152999999999793e+03 3.333199999999999818e+03 5.984920133011013138e-02
3.720602300000000014e+03 3.333199999999999818e+03 7.594756135255650853e-02
3.720904199999999946e+03 3.333199999999999818e+03 1.204509974074851192e-01
3.721206000000000131e+03 3.333199999999999818e+03 1.780854199099300705e-01
3.721506499999999960e+03 3.333199999999999818e+03 3.052452619216047824e-01
3.721808399999999892e+03 3.333199999999999818e+03 5.199569595317579118e-01
3.722110200000000077e+03 3.333199999999999818e+03 8.586604336460518239e-01
3.722410699999999906e+03 3.333199999999999818e+03 1.299723960957387847e+00
3.722712500000000091e+03 3.333199999999999818e+03 1.832274339260044682e+00
3.723014400000000023e+03 3.333199999999999818e+03 2.205683182576780865e+00
3.723314800000000105e+03 3.333199999999999818e+03 2.238575156816765777e+00
3.723616700000000037e+03 3.333199999999999818e+03 2.078372821615653177e+00
3.723917199999999866e+03 3.333199999999999818e+03 1.839456243419657744e+00
3.724219000000000051e+03 3.333199999999999818e+03 1.590892117320629184e+00
3.724520899999999983e+03 3.333199999999999818e+03 1.442552108850214898e+00
3.724821300000000065e+03 3.333199999999999818e+03 1.353495063757206740e+00
3.725123199999999997e+03 3.333199999999999818e+03 1.282070238457260869e+00
3.725425099999999929e+03 3.333199999999999818e+03 1.180340931334116661e+00
3.725725500000000011e+03 3.333199999999999818e+03 1.093197627169867792e+00
3.726027399999999943e+03 3.333199999999999818e+03 1.058062203826131364e+00
3.726329200000000128e+03 3.333199999999999818e+03 1.124720595726732997e+00
3.726629699999999957e+03 3.333199999999999818e+03 1.248303820796644370e+00
3.726931599999999889e+03 3.333199999999999818e+03 1.378775079696284322e+00
3.727233400000000074e+03 3.333199999999999818e+03 1.435563729054184057e+00
3.727533899999999903e+03 3.333199999999999818e+03 1.399181148700694211e+00
3.727835700000000088e+03 3.333199999999999818e+03 1.283195546793647335e+00
3.728137600000000020e+03 3.333199999999999818e+03 1.143162750819232798e+00
3.728438000000000102e+03 3.333199999999999818e+03 1.059911436633696358e+00
3.728739900000000034e+03 3.333199999999999818e+03 9.857629351055540168e-01
3.729041799999999967e+03 3.333199999999999818e+03 9.290459614378699937e-01
3.729342200000000048e+03 3.333199999999999818e+03 8.801703082797835975e-01
3.729644099999999980e+03 3.333199999999999818e+03 8.128166621840896555e-01
3.729944500000000062e+03 3.333199999999999818e+03 7.015616558312789408e-01
3.730246399999999994e+03 3.333199999999999818e+03 5.918691795251705967e-01
3.730548299999999927e+03 3.333199999999999818e+03 4.891794181531360919e-01
3.730848700000000008e+03 3.333199999999999818e+03 4.320968984653519862e-01
3.731150599999999940e+03 3.333199999999999818e+03 3.688072640048881690e-01
3.731452400000000125e+03 3.333199999999999818e+03 3.319444565269533132e-01
3.731752899999999954e+03 3.333199999999999818e+03 3.138606798855320124e-01
3.732054799999999886e+03 3.333199999999999818e+03 2.919422538175707182e-01
3.732356600000000071e+03 3.333199999999999818e+03 2.706259035474213315e-01
3.732657099999999900e+03 3.333199999999999818e+03 2.613295665264449008e-01
3.732958900000000085e+03 3.333199999999999818e+03 2.244810941865531817e-01
3.733260800000000017e+03 3.333199999999999818e+03 2.266026946169379108e-01
3.733561200000000099e+03 3.333199999999999818e+03 2.192917742149364524e-01
3.733863100000000031e+03 3.333199999999999818e+03 2.033797709870508730e-01
3.734164999999999964e+03 3.333199999999999818e+03 1.888009355971773384e-01
3.734465400000000045e+03 3.333199999999999818e+03 1.872957461026476256e-01
3.734767299999999977e+03 3.333199999999999818e+03 1.755767707523805676e-01
3.735069100000000162e+03 3.333199999999999818e+03 1.568550804680395316e-01
3.735369599999999991e+03 3.333199999999999818e+03 1.629690168434387854e-01
3.735671499999999924e+03 3.333199999999999818e+03 1.692693100133988993e-01
3.735971900000000005e+03 3.333199999999999818e+03 1.656281849504412929e-01
3.736273799999999937e+03 3.333199999999999818e+03 1.686098936634144452e-01
3.736575600000000122e+03 3.333199999999999818e+03 1.601951676320911844e-01
3.736876099999999951e+03 3.333199999999999818e+03 1.621017409918288077e-01
3.737177999999999884e+03 3.333199999999999818e+03 1.735698514263409320e-01
3.737479800000000068e+03 3.333199999999999818e+03 1.672337204112729903e-01
3.737780299999999897e+03 3.333199999999999818e+03 1.604818703929539736e-01
3.738082100000000082e+03 3.333199999999999818e+03 1.614924976249953736e-01
3.738384000000000015e+03 3.333199999999999818e+03 1.548983341251508883e-01
3.738684499999999844e+03 3.333199999999999818e+03 1.579947239424691618e-01
3.738986300000000028e+03 3.333199999999999818e+03 1.517589388937032047e-01
3.739288199999999961e+03 3.333199999999999818e+03 1.541672420849507508e-01
3.739588600000000042e+03 3.333199999999999818e+03 1.395382337119262239e-01
3.739890499999999975e+03 3.333199999999999818e+03 1.489994248203987126e-01
3.740192300000000159e+03 3.333199999999999818e+03 1.406778771863558541e-01
3.740492799999999988e+03 3.333199999999999818e+03 1.438101048487819833e-01
3.740794699999999921e+03 3.333199999999999818e+03 1.419537044721953245e-01
3.741096500000000106e+03 3.333199999999999818e+03 1.466627973193668777e-01
3.741396999999999935e+03 3.333199999999999818e+03 1.327147080033914961e-01
3.741698800000000119e+03 3.333199999999999818e+03 1.431005155156465369e-01
3.742000700000000052e+03 3.333199999999999818e+03 1.305644372969204658e-01
3.720103900000000067e+03 3.333502500000000055e+03 5.548415179597395580e-02
3.720152999999999793e+03 3.333502500000000055e+03 5.278914584386359965e-02
3.720602300000000014e+03 3.333502500000000055e+03 6.833560305164909643e-02
3.720904199999999946e+03 3.333502500000000055e+03 8.677775814414889766e-02
3.721206000000000131e+03 3.333502500000000055e+03 1.289589018360887962e-01
3.721506499999999960e+03 3.333502500000000055e+03 2.078595016255321559e-01
3.721808399999999892e+03 3.333502500000000055e+03 3.282818287569309601e-01
3.722110200000000077e+03 3.333502500000000055e+03 5.665819960170712655e-01
3.722410699999999906e+03 3.333502500000000055e+03 9.149401856034200531e-01
3.722712500000000091e+03 3.333502500000000055e+03 1.451927289130428456e+00
3.723014400000000023e+03 3.333502500000000055e+03 2.025354313563099140e+00
3.723314800000000105e+03 3.333502500000000055e+03 2.451222594548706724e+00
3.723616700000000037e+03 3.333502500000000055e+03 2.508025579044649511e+00
3.723917199999999866e+03 3.333502500000000055e+03 2.329302245491799539e+00
3.724219000000000051e+03 3.333502500000000055e+03 2.103416307777018712e+00
3.724520899999999983e+03 3.333502500000000055e+03 1.862657664342480146e+00
3.724821300000000065e+03 3.333502500000000055e+03 1.662976358970559287e+00
3.725123199999999997e+03 3.333502500000000055e+03 1.527588147722122258e+00
3.725425099999999929e+03 3.333502500000000055e+03 1.446938661091415890e+00
3.725725500000000011e+03 3.333502500000000055e+03 1.326501998821973727e+00
3.726027399999999943e+03 3.333502500000000055e+03 1.207398504390543970e+00
3.726329200000000128e+03 3.333502500000000055e+03 1.143248761647491563e+00
3.726629699999999957e+03 3.333502500000000055e+03 1.237323105055598838e+00
3.726931599999999889e+03 3.333502500000000055e+03 1.342672034534635905e+00
3.727233400000000074e+03 3.333502500000000055e+03 1.440831892285037830e+00
3.727533899999999903e+03 3.333502500000000055e+03 1.498337298545094898e+00
3.727835700000000088e+03 3.333502500000000055e+03 1.450952499743495050e+00
3.728137600000000020e+03 3.333502500000000055e+03 1.314438980158671333e+00
3.728438000000000102e+03 3.333502500000000055e+03 1.216967209034339970e+00
3.728739900000000034e+03 3.333502500000000055e+03 1.087936631508035434e+00
3.729041799999999967e+03 3.333502500000000055e+03 1.027528359794242840e+00
3.729342200000000048e+03 3.333502500000000055e+03 9.649053092527849484e-01
3.729644099999999980e+03 3.333502500000000055e+03 9.005477070081073787e-01
3.729944500000000062e+03 3.333502500000000055e+03 8.117200241237894076e-01
3.730246399999999994e+03 3.333502500000000055e+03 7.142052475853285509e-01
3.730548299999999927e+03 3.333502500000000055e+03 5.862498054122595725e-01
3.730848700000000008e+03 3.333502500000000055e+03 5.360768222612690703e-01
3.731150599999999940e+03 3.333502500000000055e+03 4.424970411156501360e-01
3.731452400000000125e+03 3.333502500000000055e+03 4.097125804109886249e-01
3.731752899999999954e+03 3.333502500000000055e+03 3.680475016886017858e-01
3.732054799999999886e+03 3.333502500000000055e+03 3.316577537660905239e-01
3.732356600000000071e+03 3.333502500000000055e+03 3.138033393333594101e-01
3.732657099999999900e+03 3.333502500000000055e+03 3.018119963602727274e-01
3.732958900000000085e+03 3.333502500000000055e+03 2.823878843118178272e-01
3.733260800000000017e+03 3.333502500000000055e+03 2.612292205601429718e-01
3.733561200000000099e+03 3.333502500000000055e+03 2.401995730508563187e-01
3.733863100000000031e+03 3.333502500000000055e+03 2.349744152341317616e-01
3.734164999999999964e+03 3.333502500000000055e+03 2.172561846128105434e-01
3.734465400000000045e+03 3.333502500000000055e+03 2.049064631886453047e-01
3.734767299999999977e+03 3.333502500000000055e+03 2.088629612885519737e-01
3.735069100000000162e+03 3.333502500000000055e+03 1.924420606601349448e-01
3.735369599999999991e+03 3.333502500000000055e+03 1.928362769563213008e-01
3.735671499999999924e+03 3.333502500000000055e+03 1.858335620222473228e-01
3.735971900000000005e+03 3.333502500000000055e+03 1.953162558377845581e-01
3.736273799999999937e+03 3.333502500000000055e+03 1.864571405271239213e-01
3.736575600000000122e+03 3.333502500000000055e+03 1.827515073429721859e-01
3.736876099999999951e+03 3.333502500000000055e+03 1.790028687446910405e-01
3.737177999999999884e+03 3.333502500000000055e+03 1.797984689060853347e-01
3.737479800000000068e+03 3.333502500000000055e+03 1.732974838035212795e-01
3.737780299999999897e+03 3.333502500000000055e+03 1.887149247689185183e-01
3.738082100000000082e+03 3.333502500000000055e+03 1.754549220790138642e-01
3.738384000000000015e+03 3.333502500000000055e+03 1.823286207706995565e-01
3.738684499999999844e+03 3.333502500000000055e+03 1.772898197485358041e-01
3.738986300000000028e+03 3.333502500000000055e+03 1.691259586329674769e-01
3.739288199999999961e+03 3.333502500000000055e+03 1.780567496338437972e-01
3.739588600000000042e+03 3.333502500000000055e+03 1.678142935020201787e-01
3.739890499999999975e+03 3.333502500000000055e+03 1.572492967642258876e-01
3.740192300000000159e+03 3.333502500000000055e+03 1.664954608020512705e-01
3.740492799999999988e+03 3.333502500000000055e+03 1.593207242114596245e-01
3.740794699999999921e+03 3.333502500000000055e+03 1.527767336947661592e-01
3.741096500000000106e+03 3.333502500000000055e+03 1.601593297869833288e-01
3.741396999999999935e+03 3.333502500000000055e+03 1.518377821529404703e-01
3.741698800000000119e+03 3.333502500000000055e+03 1.586828105685398893e-01
3.742000700000000052e+03 3.333502500000000055e+03 1.643953630787312326e-01
3.720103900000000067e+03 3.333800000000000182e+03 5.260278904930277416e-02
3.720152999999999793e+03 3.333800000000000182e+03 5.971301751870029123e-02
3.720602300000000014e+03 3.333800000000000182e+03 6.495251047346801976e-02
3.720904199999999946e+03 3.333800000000000182e+03 6.942507354292774824e-02
3.721206000000000131e+03 3.333800000000000182e+03 9.808818206018647679e-02
3.721506499999999960e+03 3.333800000000000182e+03 1.303207399501871144e-01
3.721808399999999892e+03 3.333800000000000182e+03 2.189692336089657798e-01
3.722110200000000077e+03 3.333800000000000182e+03 3.657037066185483409e-01
3.722410699999999906e+03 3.333800000000000182e+03 5.884502491018815951e-01
3.722712500000000091e+03 3.333800000000000182e+03 9.905723739190275268e-01
3.723014400000000023e+03 3.333800000000000182e+03 1.593522615151545363e+00
3.723314800000000105e+03 3.333800000000000182e+03 2.218720990627016665e+00
3.723616700000000037e+03 3.333800000000000182e+03 2.676119407738510869e+00
3.723917199999999866e+03 3.333800000000000182e+03 2.812346224562471519e+00
3.724219000000000051e+03 3.333800000000000182e+03 2.653039835489055420e+00
3.724520899999999983e+03 3.333800000000000182e+03 2.390384268693619862e+00
3.724821300000000065e+03 3.333800000000000182e+03 2.097710922835849257e+00
3.725123199999999997e+03 3.333800000000000182e+03 1.865646540624474881e+00
3.725425099999999929e+03 3.333800000000000182e+03 1.728466437120645072e+00
3.725725500000000011e+03 3.333800000000000182e+03 1.612509505489684525e+00
3.726027399999999943e+03 3.333800000000000182e+03 1.490409967207238173e+00
3.726329200000000128e+03 3.333800000000000182e+03 1.332529924369114216e+00
3.726629699999999957e+03 3.333800000000000182e+03 1.321068981503623618e+00
3.726931599999999889e+03 3.333800000000000182e+03 1.339726163666770553e+00
3.727233400000000074e+03 3.333800000000000182e+03 1.452056305372816603e+00
3.727533899999999903e+03 3.333800000000000182e+03 1.530347661795426584e+00
3.727835700000000088e+03 3.333800000000000182e+03 1.586699089443010635e+00
3.728137600000000020e+03 3.333800000000000182e+03 1.538977414897396923e+00
3.728438000000000102e+03 3.333800000000000182e+03 1.372639640613820378e+00
3.728739900000000034e+03 3.333800000000000182e+03 1.250884145644409529e+00
3.729041799999999967e+03 3.333800000000000182e+03 1.197285064501108387e+00
3.729342200000000048e+03 3.333800000000000182e+03 1.079593581166927718e+00
3.729644099999999980e+03 3.333800000000000182e+03 1.011229307839192515e+00
3.729944500000000062e+03 3.333800000000000182e+03 9.492513385096760237e-01
3.730246399999999994e+03 3.333800000000000182e+03 8.439239117377036470e-01
3.730548299999999927e+03 3.333800000000000182e+03 7.686716045802395314e-01
3.730848700000000008e+03 3.333800000000000182e+03 6.570725549143935362e-01
3.731150599999999940e+03 3.333800000000000182e+03 5.551998964108180168e-01
3.731452400000000125e+03 3.333800000000000182e+03 4.871294934129669629e-01
3.731752899999999954e+03 3.333800000000000182e+03 4.316381740479715012e-01
3.732054799999999886e+03 3.333800000000000182e+03 3.894641979250531572e-01
3.732356600000000071e+03 3.333800000000000182e+03 3.583211105263311436e-01
3.732657099999999900e+03 3.333800000000000182e+03 3.393413877572136195e-01
3.732958900000000085e+03 3.333800000000000182e+03 3.096389817318272453e-01
3.733260800000000017e+03 3.333800000000000182e+03 2.954902004832479223e-01
3.733561200000000099e+03 3.333800000000000182e+03 2.834916899411396018e-01
3.733863100000000031e+03 3.333800000000000182e+03 2.773849211347619304e-01
3.734164999999999964e+03 3.333800000000000182e+03 2.546780624744279242e-01
3.734465400000000045e+03 3.333800000000000182e+03 2.337344257934001468e-01
3.734767299999999977e+03 3.333800000000000182e+03 2.301578088516366694e-01
3.735069100000000162e+03 3.333800000000000182e+03 2.314838091206271597e-01
3.735369599999999991e+03 3.333800000000000182e+03 2.226461965170312418e-01
3.735671499999999924e+03 3.333800000000000182e+03 2.200658716692660277e-01
3.735971900000000005e+03 3.333800000000000182e+03 2.151345841824257865e-01
3.736273799999999937e+03 3.333800000000000182e+03 2.121098700553232519e-01
3.736575600000000122e+03 3.333800000000000182e+03 2.089633072548539861e-01
3.736876099999999951e+03 3.333800000000000182e+03 2.100026047629816039e-01
3.737177999999999884e+03 3.333800000000000182e+03 2.038528305424744946e-01
3.737479800000000068e+03 3.333800000000000182e+03 2.097947452613561081e-01
3.737780299999999897e+03 3.333800000000000182e+03 2.042542144076824329e-01
3.738082100000000082e+03 3.333800000000000182e+03 2.099882696249384950e-01
3.738384000000000015e+03 3.333800000000000182e+03 2.019462571827368713e-01
3.738684499999999844e+03 3.333800000000000182e+03 1.884783949912067214e-01
3.738986300000000028e+03 3.333800000000000182e+03 1.982621267056498549e-01
3.739288199999999961e+03 3.333800000000000182e+03 1.930369688889252699e-01
3.739588600000000042e+03 3.333800000000000182e+03 1.868155189782024217e-01
3.739890499999999975e+03 3.333800000000000182e+03 1.910157144248424976e-01
3.740192300000000159e+03 3.333800000000000182e+03 1.826941667907996392e-01
3.740492799999999988e+03 3.333800000000000182e+03 1.765802304154003577e-01
3.740794699999999921e+03 3.333800000000000182e+03 1.790960471419714706e-01
3.741096500000000106e+03 3.333800000000000182e+03 1.756986194257472433e-01
3.741396999999999935e+03 3.333800000000000182e+03 1.733834946317801273e-01
3.741698800000000119e+03 3.333800000000000182e+03 1.747381651768568633e-01
3.742000700000000052e+03 3.333800000000000182e+03 1.791820579702302907e-01
3.720103900000000067e+03 3.334099999999999909e+03 5.299700534548913711e-02
3.720152999999999793e+03 3.334099999999999909e+03 4.958524249122178013e-02
3.720602300000000014e+03 3.334099999999999909e+03 5.935463906762178388e-02
3.720904199999999946e+03 3.334099999999999909e+03 6.294559114742839800e-02
3.721206000000000131e+03 3.334099999999999909e+03 8.399674136377971445e-02
3.721506499999999960e+03 3.334099999999999909e+03 1.093412654240514814e-01
3.721808399999999892e+03 3.334099999999999909e+03 1.614064867967365258e-01
3.722110200000000077e+03 3.334099999999999909e+03 2.559825600363536680e-01
3.722410699999999906e+03 3.334099999999999909e+03 4.095548938925140936e-01
3.722712500000000091e+03 3.334099999999999909e+03 7.205700488764827938e-01
3.723014400000000023e+03 3.334099999999999909e+03 1.124756433571840741e+00
3.723314800000000105e+03 3.334099999999999909e+03 1.830181409105746004e+00
3.723616700000000037e+03 3.334099999999999909e+03 2.558829308269538139e+00
3.723917199999999866e+03 3.334099999999999909e+03 3.015725995549523031e+00
3.724219000000000051e+03 3.334099999999999909e+03 3.119569735534029942e+00
3.724520899999999983e+03 3.334099999999999909e+03 2.956242340239512600e+00
3.724821300000000065e+03 3.334099999999999909e+03 2.613704216698678806e+00
3.725123199999999997e+03 3.334099999999999909e+03 2.338555577098647031e+00
3.725425099999999929e+03 3.334099999999999909e+03 2.036679072617180175e+00
3.725725500000000011e+03 3.334099999999999909e+03 1.906128970458302652e+00
3.726027399999999943e+03 3.334099999999999909e+03 1.829228122425877290e+00
3.726329200000000128e+03 3.334099999999999909e+03 1.623640740180182895e+00
3.726629699999999957e+03 3.334099999999999909e+03 1.500394390854285165e+00
3.726931599999999889e+03 3.334099999999999909e+03 1.442996498129552219e+00
3.727233400000000074e+03 3.334099999999999909e+03 1.466556297503452955e+00
3.727533899999999903e+03 3.334099999999999909e+03 1.507475949047596631e+00
3.727835700000000088e+03 3.334099999999999909e+03 1.590576744283680011e+00
3.728137600000000020e+03 3.334099999999999909e+03 1.622364912894343369e+00
3.728438000000000102e+03 3.334099999999999909e+03 1.567432663913030266e+00
3.728739900000000034e+03 3.334099999999999909e+03 1.442759968351840394e+00
3.729041799999999967e+03 3.334099999999999909e+03 1.306246448767016677e+00
3.729342200000000048e+03 3.334099999999999909e+03 1.207362666545436003e+00
3.729644099999999980e+03 3.334099999999999909e+03 1.139306598685628114e+00
3.729944500000000062e+03 3.334099999999999909e+03 1.048744364098090243e+00
3.730246399999999994e+03 3.334099999999999909e+03 9.822794965610708307e-01
3.730548299999999927e+03 3.334099999999999909e+03 8.767872157016025625e-01
3.730848700000000008e+03 3.334099999999999909e+03 7.744701679186897225e-01
3.731150599999999940e+03 3.334099999999999909e+03 6.854059552566600377e-01
3.731452400000000125e+03 3.334099999999999909e+03 5.954027910528045808e-01
3.731752899999999954e+03 3.334099999999999909e+03 5.299270480407619610e-01
3.732054799999999886e+03 3.334099999999999909e+03 4.688020194248123107e-01
3.732356600000000071e+03 3.334099999999999909e+03 4.218114369193989299e-01
3.732657099999999900e+03 3.334099999999999909e+03 3.938650853042972022e-01
3.732958900000000085e+03 3.334099999999999909e+03 3.545222989448990614e-01
3.733260800000000017e+03 3.334099999999999909e+03 3.432405453049477417e-01
3.733561200000000099e+03 3.334099999999999909e+03 3.171577616354542273e-01
3.733863100000000031e+03 3.334099999999999909e+03 3.111155009502706847e-01
3.734164999999999964e+03 3.334099999999999909e+03 2.879785881486424670e-01
3.734465400000000045e+03 3.334099999999999909e+03 2.760732560038146044e-01
3.734767299999999977e+03 3.334099999999999909e+03 2.668342595350107760e-01
3.735069100000000162e+03 3.334099999999999909e+03 2.488866667049992876e-01
3.735369599999999991e+03 3.334099999999999909e+03 2.504133589065937193e-01
3.735671499999999924e+03 3.334099999999999909e+03 2.398053567546699905e-01
3.735971900000000005e+03 3.334099999999999909e+03 2.426652167942764671e-01
3.736273799999999937e+03 3.334099999999999909e+03 2.363219182101869431e-01
3.736575600000000122e+03 3.334099999999999909e+03 2.399773784111876862e-01
3.736876099999999951e+03 3.334099999999999909e+03 2.263948351153123595e-01
3.737177999999999884e+03 3.334099999999999909e+03 2.305663602858661898e-01
3.737479800000000068e+03 3.334099999999999909e+03 2.358130208096554659e-01
3.737780299999999897e+03 3.334099999999999909e+03 2.201662176355679845e-01
3.738082100000000082e+03 3.334099999999999909e+03 2.256565755060906675e-01
3.738384000000000015e+03 3.334099999999999909e+03 2.208041312784877197e-01
3.738684499999999844e+03 3.334099999999999909e+03 2.243950833582943338e-01
3.738986300000000028e+03 3.334099999999999909e+03 2.068703771005555025e-01
3.739288199999999961e+03 3.334099999999999909e+03 2.156578167210004005e-01
3.739588600000000042e+03 3.334099999999999909e+03 2.131276648563861786e-01
3.739890499999999975e+03 3.334099999999999909e+03 2.070352311880516161e-01
3.740192300000000159e+03 3.334099999999999909e+03 2.179514388079028531e-01
3.740492799999999988e+03 3.334099999999999909e+03 1.935315311514135828e-01
3.740794699999999921e+03 3.334099999999999909e+03 2.067987014103397914e-01
3.741096500000000106e+03 3.334099999999999909e+03 1.965204074334082895e-01
3.741396999999999935e+03 3.334099999999999909e+03 1.936390446867371495e-01
3.741698800000000119e+03 3.334099999999999909e+03 2.056232200908023333e-01
3.742000700000000052e+03 3.334099999999999909e+03 1.998318243213736967e-01
3.720103900000000067e+03 3.334400000000000091e+03 5.610773030085054736e-02
3.720152999999999793e+03 3.334400000000000091e+03 5.377110279981870550e-02
3.720602300000000014e+03 3.334400000000000091e+03 5.521178417315428938e-02
3.720904199999999946e+03 3.334400000000000091e+03 5.936180663664336610e-02
3.721206000000000131e+03 3.334400000000000091e+03 7.006298718584748342e-02
3.721506499999999960e+03 3.334400000000000091e+03 7.837019968184720520e-02
3.721808399999999892e+03 3.334400000000000091e+03 1.164944993075784363e-01
3.722110200000000077e+03 3.334400000000000091e+03 1.745589759513176131e-01
3.722410699999999906e+03 3.334400000000000091e+03 2.903797237708684587e-01
3.722712500000000091e+03 3.334400000000000091e+03 4.628314344298444794e-01
3.723014400000000023e+03 3.334400000000000091e+03 7.780682875675178911e-01
3.723314800000000105e+03 3.334400000000000091e+03 1.283174044086582644e+00
3.723616700000000037e+03 3.334400000000000091e+03 2.035682780523181634e+00
3.723917199999999866e+03 3.334400000000000091e+03 2.817858085140059199e+00
3.724219000000000051e+03 3.334400000000000091e+03 3.365997926064630885e+00
3.724520899999999983e+03 3.334400000000000091e+03 3.503987964867897986e+00
3.724821300000000065e+03 3.334400000000000091e+03 3.322469279396635500e+00
3.725123199999999997e+03 3.334400000000000091e+03 2.944745559528914480e+00
3.725425099999999929e+03 3.334400000000000091e+03 2.637307021486709147e+00
3.725725500000000011e+03 3.334400000000000091e+03 2.349385773890239282e+00
3.726027399999999943e+03 3.334400000000000091e+03 2.190788974149957991e+00
3.726329200000000128e+03 3.334400000000000091e+03 2.046842685489766556e+00
3.726629699999999957e+03 3.334400000000000091e+03 1.856156679239916008e+00
3.726931599999999889e+03 3.334400000000000091e+03 1.679554946117450820e+00
3.727233400000000074e+03 3.334400000000000091e+03 1.613398284048359166e+00
3.727533899999999903e+03 3.334400000000000091e+03 1.577374082145947876e+00
3.727835700000000088e+03 3.334400000000000091e+03 1.617483798390654259e+00
3.728137600000000020e+03 3.334400000000000091e+03 1.670201268544302176e+00
3.728438000000000102e+03 3.334400000000000091e+03 1.735060600620489613e+00
3.728739900000000034e+03 3.334400000000000091e+03 1.666144424478093411e+00
3.729041799999999967e+03 3.334400000000000091e+03 1.523330611723309413e+00
3.729342200000000048e+03 3.334400000000000091e+03 1.346714543462801394e+00
3.729644099999999980e+03 3.334400000000000091e+03 1.258703963446942575e+00
3.729944500000000062e+03 3.334400000000000091e+03 1.197700783504359601e+00
3.730246399999999994e+03 3.334400000000000091e+03 1.117452680738860948e+00
3.730548299999999927e+03 3.334400000000000091e+03 1.053711489430038339e+00
3.730848700000000008e+03 3.334400000000000091e+03 9.503551441389977983e-01
3.731150599999999940e+03 3.334400000000000091e+03 8.346634125618352940e-01
3.731452400000000125e+03 3.334400000000000091e+03 7.439936644389737452e-01
3.731752899999999954e+03 3.334400000000000091e+03 6.858646796740404117e-01
3.732054799999999886e+03 3.334400000000000091e+03 5.740219326614610651e-01
3.732356600000000071e+03 3.334400000000000091e+03 5.290311019130656822e-01
3.732657099999999900e+03 3.334400000000000091e+03 4.584162119125572699e-01
3.732958900000000085e+03 3.334400000000000091e+03 4.359673857369997796e-01
3.733260800000000017e+03 3.334400000000000091e+03 4.130956729891696599e-01
3.733561200000000099e+03 3.334400000000000091e+03 3.806265853214572115e-01
3.733863100000000031e+03 3.334400000000000091e+03 3.560059857323640831e-01
3.734164999999999964e+03 3.334400000000000091e+03 3.542212610459931077e-01
3.734465400000000045e+03 3.334400000000000091e+03 3.292064451607135123e-01
3.734767299999999977e+03 3.334400000000000091e+03 3.179103563827190837e-01
3.735069100000000162e+03 3.334400000000000091e+03 2.905230751512998810e-01
3.735369599999999991e+03 3.334400000000000091e+03 2.784743916260405405e-01
3.735671499999999924e+03 3.334400000000000091e+03 2.807106731607704186e-01
3.735971900000000005e+03 3.334400000000000091e+03 2.885304909633033543e-01
3.736273799999999937e+03 3.334400000000000091e+03 2.760015803135988932e-01
3.736575600000000122e+03 3.334400000000000091e+03 2.810117110596763723e-01
3.736876099999999951e+03 3.334400000000000091e+03 2.683681193056267067e-01
3.737177999999999884e+03 3.334400000000000091e+03 2.599390581362603370e-01
3.737479800000000068e+03 3.334400000000000091e+03 2.498757912299759409e-01
3.737780299999999897e+03 3.334400000000000091e+03 2.668700973801185761e-01
3.738082100000000082e+03 3.334400000000000091e+03 2.523055971282882060e-01
3.738384000000000015e+03 3.334400000000000091e+03 2.591864633889954805e-01
3.738684499999999844e+03 3.334400000000000091e+03 2.613367340954664830e-01
3.738986300000000028e+03 3.334400000000000091e+03 2.430594330904628231e-01
3.739288199999999961e+03 3.334400000000000091e+03 2.465070337898380148e-01
3.739588600000000042e+03 3.334400000000000091e+03 2.479262124561088798e-01
3.739890499999999975e+03 3.334400000000000091e+03 2.202378933257836957e-01
3.740192300000000159e+03 3.334400000000000091e+03 2.219581098909605144e-01
3.740492799999999988e+03 3.334400000000000091e+03 2.273767920712674862e-01
3.740794699999999921e+03 3.334400000000000091e+03 2.252551916408827293e-01
3.741096500000000106e+03 3.334400000000000091e+03 2.278355164886479711e-01
3.741396999999999935e+03 3.334400000000000091e+03 2.191842606796129134e-01
3.741698800000000119e+03 3.334400000000000091e+03 2.208399691235955753e-01
3.742000700000000052e+03 3.334400000000000091e+03 2.247749645164375532e-01
3.720103900000000067e+03 3.334699999999999818e+03 6.183461794908503423e-02
3.720152999999999793e+03 3.334699999999999818e+03 4.969992359556690137e-02
3.720602300000000014e+03 3.334699999999999818e+03 6.077381773389266967e-02
3.720904199999999946e+03 3.334699999999999818e+03 5.164233480041239416e-02
3.721206000000000131e+03 3.334699999999999818e+03 6.310327766590292931e-02
3.721506499999999960e+03 3.334699999999999818e+03 8.179629767415769193e-02
3.721808399999999892e+03 3.334699999999999818e+03 9.980123105634172709e-02
3.722110200000000077e+03 3.334699999999999818e+03 1.270021554932001528e-01
3.722410699999999906e+03 3.334699999999999818e+03 1.918829902764524753e-01
3.722712500000000091e+03 3.334699999999999818e+03 3.090942464861879402e-01
3.723014400000000023e+03 3.334699999999999818e+03 5.141655637623293584e-01
3.723314800000000105e+03 3.334699999999999818e+03 8.783927511624343154e-01
3.723616700000000037e+03 3.334699999999999818e+03 1.475687780436933272e+00
3.723917199999999866e+03 3.334699999999999818e+03 2.232862604306574461e+00
3.724219000000000051e+03 3.334699999999999818e+03 3.162102090108026342e+00
3.724520899999999983e+03 3.334699999999999818e+03 3.796453451224043096e+00
3.724821300000000065e+03 3.334699999999999818e+03 3.934364646768072848e+00
3.725123199999999997e+03 3.334699999999999818e+03 3.711467585335286756e+00
3.725425099999999929e+03 3.334699999999999818e+03 3.362686509176665339e+00
3.725725500000000011e+03 3.334699999999999818e+03 2.944745559528914480e+00
3.726027399999999943e+03 3.334699999999999818e+03 2.645012158184896656e+00
3.726329200000000128e+03 3.334699999999999818e+03 2.472295247472122703e+00
3.726629699999999957e+03 3.334699999999999818e+03 2.335165316951444137e+00
3.726931599999999889e+03 3.334699999999999818e+03 2.096492436102182388e+00
3.727233400000000074e+03 3.334699999999999818e+03 1.920564454467744708e+00
3.727533899999999903e+03 3.334699999999999818e+03 1.822612456218968058e+00
3.727835700000000088e+03 3.334699999999999818e+03 1.745704440617521280e+00
3.728137600000000020e+03 3.334699999999999818e+03 1.718044791763282175e+00
3.728438000000000102e+03 3.334699999999999818e+03 1.791627055338720576e+00
3.728739900000000034e+03 3.334699999999999818e+03 1.819487396125563539e+00
3.729041799999999967e+03 3.334699999999999818e+03 1.743238796874100993e+00
3.729342200000000048e+03 3.334699999999999818e+03 1.601421276213315537e+00
3.729644099999999980e+03 3.334699999999999818e+03 1.422418407468624579e+00
3.729944500000000062e+03 3.334699999999999818e+03 1.322946884587274941e+00
3.730246399999999994e+03 3.334699999999999818e+03 1.278500789084519029e+00
3.730548299999999927e+03 3.334699999999999818e+03 1.231237838956285913e+00
3.730848700000000008e+03 3.334699999999999818e+03 1.146022610858839164e+00
3.731150599999999940e+03 3.334699999999999818e+03 1.023765386057918558e+00
3.731452400000000125e+03 3.334699999999999818e+03 9.328376054502804937e-01
3.731752899999999954e+03 3.334699999999999818e+03 8.152608032204450295e-01
3.732054799999999886e+03 3.334699999999999818e+03 7.302749373316886894e-01
3.732356600000000071e+03 3.334699999999999818e+03 6.491380560075153960e-01
3.732657099999999900e+03 3.334699999999999818e+03 5.700152615784033205e-01
3.732958900000000085e+03 3.334699999999999818e+03 5.208529056594541906e-01
3.733260800000000017e+03 3.334699999999999818e+03 4.636485372983034092e-01
3.733561200000000099e+03 3.334699999999999818e+03 4.514421672545695929e-01
3.733863100000000031e+03 3.334699999999999818e+03 4.080138665528765252e-01
3.734164999999999964e+03 3.334699999999999818e+03 4.070390771659430085e-01
3.734465400000000045e+03 3.334699999999999818e+03 3.674310907527467696e-01
3.734767299999999977e+03 3.334699999999999818e+03 3.509528495721571661e-01
3.735069100000000162e+03 3.334699999999999818e+03 3.455126646847854199e-01
3.735369599999999991e+03 3.334699999999999818e+03 3.479711408591840138e-01
3.735671499999999924e+03 3.334699999999999818e+03 3.244185090543047489e-01
3.735971900000000005e+03 3.334699999999999818e+03 3.042202995515202457e-01
3.736273799999999937e+03 3.334699999999999818e+03 3.097464952671507565e-01
3.736575600000000122e+03 3.334699999999999818e+03 3.020126882928766965e-01
3.736876099999999951e+03 3.334699999999999818e+03 3.173011130158856496e-01
3.737177999999999884e+03 3.334699999999999818e+03 3.087573707421741309e-01
3.737479800000000068e+03 3.334699999999999818e+03 2.878782421823404825e-01
3.737780299999999897e+03 3.334699999999999818e+03 3.029158019895945020e-01
3.738082100000000082e+03 3.334699999999999818e+03 3.020915315521139344e-01
3.738384000000000015e+03 3.334699999999999818e+03 2.977049793109130538e-01
3.738684499999999844e+03 3.334699999999999818e+03 2.872905015225717396e-01
3.738986300000000028e+03 3.334699999999999818e+03 2.805458190732743051e-01
3.739288199999999961e+03 3.334699999999999818e+03 2.741380123679906244e-01
3.739588600000000042e+03 3.334699999999999818e+03 2.727618391158492250e-01
3.739890499999999975e+03 3.334699999999999818e+03 2.695436006251642480e-01
3.740192300000000159e+03 3.334699999999999818e+03 2.555740086021241475e-01
3.740492799999999988e+03 3.334699999999999818e+03 2.561760843999360548e-01
3.740794699999999921e+03 3.334699999999999818e+03 2.688268437230072472e-01
3.741096500000000106e+03 3.334699999999999818e+03 2.565057925749282819e-01
3.741396999999999935e+03 3.334699999999999818e+03 2.577672847227245878e-01
3.741698800000000119e+03 3.334699999999999818e+03 2.559180519151594835e-01
3.742000700000000052e+03 3.334699999999999818e+03 2.600609068096270127e-01
3.720103900000000067e+03 3.335001999999999953e+03 6.027925547140432910e-02
3.720152999999999793e+03 3.335001999999999953e+03 6.596313770550940592e-02
3.720602300000000014e+03 3.335001999999999953e+03 6.139739623876926122e-02
3.720904199999999946e+03 3.335001999999999953e+03 6.553308356421519432e-02
3.721206000000000131e+03 3.335001999999999953e+03 6.590579715333684530e-02
3.721506499999999960e+03 3.335001999999999953e+03 6.697376493755077820e-02
3.721808399999999892e+03 3.335001999999999953e+03 9.282001882933246795e-02
3.722110200000000077e+03 3.335001999999999953e+03 1.057001403610938889e-01
3.722410699999999906e+03 3.335001999999999953e+03 1.441111427476879092e-01
3.722712500000000091e+03 3.335001999999999953e+03 2.033654358490077363e-01
3.723014400000000023e+03 3.335001999999999953e+03 3.493903195254548510e-01
3.723314800000000105e+03 3.335001999999999953e+03 5.619660815671800869e-01
3.723616700000000037e+03 3.335001999999999953e+03 9.752266086438460269e-01
3.723917199999999866e+03 3.335001999999999953e+03 1.638965002748299371e+00
3.724219000000000051e+03 3.335001999999999953e+03 2.528711183240901050e+00
3.724520899999999983e+03 3.335001999999999953e+03 3.526537137009757572e+00
3.724821300000000065e+03 3.335001999999999953e+03 4.306311306004408479e+00
3.725123199999999997e+03 3.335001999999999953e+03 4.520815144112936501e+00
3.725425099999999929e+03 3.335001999999999953e+03 4.302820699890904876e+00
3.725725500000000011e+03 3.335001999999999953e+03 3.865075757036555260e+00
3.726027399999999943e+03 3.335001999999999953e+03 3.343126213316800932e+00
3.726329200000000128e+03 3.335001999999999953e+03 3.016987487697319281e+00
3.726629699999999957e+03 3.335001999999999953e+03 2.874345696599053035e+00
3.726931599999999889e+03 3.335001999999999953e+03 2.685222220395905079e+00
3.727233400000000074e+03 3.335001999999999953e+03 2.452777957026387678e+00
3.727533899999999903e+03 3.335001999999999953e+03 2.251383602658311389e+00
3.727835700000000088e+03 3.335001999999999953e+03 2.010252245634651214e+00
3.728137600000000020e+03 3.335001999999999953e+03 1.892503421748297887e+00
3.728438000000000102e+03 3.335001999999999953e+03 1.828583041213935889e+00
3.728739900000000034e+03 3.335001999999999953e+03 1.904688289084966790e+00
3.729041799999999967e+03 3.335001999999999953e+03 1.916063221122198623e+00
3.729342200000000048e+03 3.335001999999999953e+03 1.847319066636319951e+00
3.729644099999999980e+03 3.335001999999999953e+03 1.673218815102382795e+00
3.729944500000000062e+03 3.335001999999999953e+03 1.536518938722998495e+00
3.730246399999999994e+03 3.335001999999999953e+03 1.426847965123954731e+00
3.730548299999999927e+03 3.335001999999999953e+03 1.367299801692750671e+00
3.730848700000000008e+03 3.335001999999999953e+03 1.317176991524911189e+00
3.731150599999999940e+03 3.335001999999999953e+03 1.256754384673075320e+00
3.731452400000000125e+03 3.335001999999999953e+03 1.175796692574441193e+00
3.731752899999999954e+03 3.335001999999999953e+03 1.061674658613002586e+00
3.732054799999999886e+03 3.335001999999999953e+03 9.374750226072364745e-01
3.732356600000000071e+03 3.335001999999999953e+03 8.191169553540498249e-01
3.732657099999999900e+03 3.335001999999999953e+03 7.152445450934562521e-01
3.732958900000000085e+03 3.335001999999999953e+03 6.257216080140459713e-01
3.733260800000000017e+03 3.335001999999999953e+03 5.765449169570536769e-01
3.733561200000000099e+03 3.335001999999999953e+03 5.385998065568616822e-01
3.733863100000000031e+03 3.335001999999999953e+03 4.864987473390687822e-01
3.734164999999999964e+03 3.335001999999999953e+03 4.597063743364399047e-01
3.734465400000000045e+03 3.335001999999999953e+03 4.296885952741044123e-01
3.734767299999999977e+03 3.335001999999999953e+03 4.130598351440618043e-01
3.735069100000000162e+03 3.335001999999999953e+03 4.096552398588160782e-01
3.735369599999999991e+03 3.335001999999999953e+03 3.905393332782886584e-01
3.735671499999999924e+03 3.335001999999999953e+03 3.908690414532808854e-01
3.735971900000000005e+03 3.335001999999999953e+03 3.797449743318041526e-01
3.736273799999999937e+03 3.335001999999999953e+03 3.738604001650950859e-01
3.736575600000000122e+03 3.335001999999999953e+03 3.648722686120461911e-01
3.736876099999999951e+03 3.335001999999999953e+03 3.686925829005430755e-01
3.737177999999999884e+03 3.335001999999999953e+03 3.497845358216412071e-01
3.737479800000000068e+03 3.335001999999999953e+03 3.553824072274874291e-01
3.737780299999999897e+03 3.335001999999999953e+03 3.323888458062906337e-01
3.738082100000000082e+03 3.335001999999999953e+03 3.345032786676538361e-01
3.738384000000000015e+03 3.335001999999999953e+03 3.421009018305181115e-01
3.738684499999999844e+03 3.335001999999999953e+03 3.296293317329861972e-01
3.738986300000000028e+03 3.335001999999999953e+03 3.135668095556476409e-01
3.739288199999999961e+03 3.335001999999999953e+03 3.250349199901597652e-01
3.739588600000000042e+03 3.335001999999999953e+03 3.127712093942533467e-01
3.739890499999999975e+03 3.335001999999999953e+03 3.190356647191056050e-01
3.740192300000000159e+03 3.335001999999999953e+03 3.020771964140708254e-01
3.740492799999999988e+03 3.335001999999999953e+03 2.896844695757761490e-01
3.740794699999999921e+03 3.335001999999999953e+03 2.952178328604282420e-01
3.741096500000000106e+03 3.335001999999999953e+03 2.940495191099123384e-01
3.741396999999999935e+03 3.335001999999999953e+03 2.956192167256361247e-01
3.741698800000000119e+03 3.335001999999999953e+03 3.035537156325142649e-01
3.742000700000000052e+03 3.335001999999999953e+03 2.710344549816507964e-01
3.720103900000000067e+03 3.335300000000000182e+03 5.557016262423278979e-02
3.720152999999999793e+03 3.335300000000000182e+03 6.364084534252069381e-02
3.720602300000000014e+03 3.335300000000000182e+03 6.250120186809104972e-02
3.720904199999999946e+03 3.335300000000000182e+03 6.555458627127989935e-02
3.721206000000000131e+03 3.335300000000000182e+03 6.847178686305892270e-02
3.721506499999999960e+03 3.335300000000000182e+03 7.080841436409077150e-02
3.721808399999999892e+03 3.335300000000000182e+03 8.137341110188506255e-02
3.722110200000000077e+03 3.335300000000000182e+03 8.936525056093569397e-02
3.722410699999999906e+03 3.335300000000000182e+03 1.159139262168312479e-01
3.722712500000000091e+03 3.335300000000000182e+03 1.557584424077393115e-01
3.723014400000000023e+03 3.335300000000000182e+03 2.403787622763955967e-01
3.723314800000000105e+03 3.335300000000000182e+03 4.028603844263676237e-01
3.723616700000000037e+03 3.335300000000000182e+03 6.938565191330910986e-01
3.723917199999999866e+03 3.335300000000000182e+03 1.133966759764558407e+00
3.724219000000000051e+03 3.335300000000000182e+03 1.954488558646836127e+00
3.724520899999999983e+03 3.335300000000000182e+03 2.928231480503217021e+00
3.724821300000000065e+03 3.335300000000000182e+03 4.019866577626382664e+00
3.725123199999999997e+03 3.335300000000000182e+03 4.836632570341357074e+00
3.725425099999999929e+03 3.335300000000000182e+03 5.022910521642941717e+00
3.725725500000000011e+03 3.335300000000000182e+03 4.692972984442028483e+00
3.726027399999999943e+03 3.335300000000000182e+03 4.199901576310179685e+00
3.726329200000000128e+03 3.335300000000000182e+03 3.716807424256356907e+00
3.726629699999999957e+03 3.335300000000000182e+03 3.334532298059938338e+00
3.726931599999999889e+03 3.335300000000000182e+03 3.222732556461488151e+00
3.727233400000000074e+03 3.335300000000000182e+03 3.030433847181784213e+00
3.727533899999999903e+03 3.335300000000000182e+03 2.772501708371563733e+00
3.727835700000000088e+03 3.335300000000000182e+03 2.453423038238328857e+00
3.728137600000000020e+03 3.335300000000000182e+03 2.252415732597417897e+00
3.728438000000000102e+03 3.335300000000000182e+03 2.037496175485638883e+00
3.728739900000000034e+03 3.335300000000000182e+03 1.943414664508509970e+00
3.729041799999999967e+03 3.335300000000000182e+03 1.952187768990911954e+00
3.729342200000000048e+03 3.335300000000000182e+03 1.928126239785501017e+00
3.729644099999999980e+03 3.335300000000000182e+03 1.854135424775833263e+00
3.729944500000000062e+03 3.335300000000000182e+03 1.743095445493669571e+00
3.730246399999999994e+03 3.335300000000000182e+03 1.629202773740920929e+00
3.730548299999999927e+03 3.335300000000000182e+03 1.558731235120844216e+00
3.730848700000000008e+03 3.335300000000000182e+03 1.511453949854568046e+00
3.731150599999999940e+03 3.335300000000000182e+03 1.438932486494321816e+00
3.731452400000000125e+03 3.335300000000000182e+03 1.399883570464808047e+00
3.731752899999999954e+03 3.335300000000000182e+03 1.269326300736909108e+00
3.732054799999999886e+03 3.335300000000000182e+03 1.146567346104478746e+00
3.732356600000000071e+03 3.335300000000000182e+03 1.014031827326626223e+00
3.732657099999999900e+03 3.335300000000000182e+03 8.611260773894718890e-01
3.732958900000000085e+03 3.335300000000000182e+03 7.713236051182205122e-01
3.733260800000000017e+03 3.335300000000000182e+03 6.716513903042670153e-01
3.733561200000000099e+03 3.335300000000000182e+03 6.078600260122933863e-01
3.733863100000000031e+03 3.335300000000000182e+03 5.563825452993770293e-01
3.734164999999999964e+03 3.335300000000000182e+03 5.336613515009999142e-01
3.734465400000000045e+03 3.335300000000000182e+03 5.055214755223157441e-01
3.734767299999999977e+03 3.335300000000000182e+03 4.918170835530737972e-01
3.735069100000000162e+03 3.335300000000000182e+03 4.760412641365980857e-01
3.735369599999999991e+03 3.335300000000000182e+03 4.756685505474764764e-01
3.735671499999999924e+03 3.335300000000000182e+03 4.288858275436885359e-01
3.735971900000000005e+03 3.335300000000000182e+03 4.422963491830461669e-01
3.736273799999999937e+03 3.335300000000000182e+03 4.182419875466570347e-01
3.736575600000000122e+03 3.335300000000000182e+03 4.048888064594719505e-01
3.736876099999999951e+03 3.335300000000000182e+03 4.120922133261498699e-01
3.737177999999999884e+03 3.335300000000000182e+03 3.898440790831964042e-01
3.737479800000000068e+03 3.335300000000000182e+03 3.999145135585022715e-01
3.737780299999999897e+03 3.335300000000000182e+03 4.088811424044864751e-01
3.738082100000000082e+03 3.335300000000000182e+03 3.834721102230205791e-01
3.738384000000000015e+03 3.335300000000000182e+03 3.854001862898229214e-01
3.738684499999999844e+03 3.335300000000000182e+03 3.757168005416817724e-01
3.738986300000000028e+03 3.335300000000000182e+03 3.679614908603429102e-01
3.739288199999999961e+03 3.335300000000000182e+03 3.639261495011989478e-01
3.739588600000000042e+03 3.335300000000000182e+03 3.535403419889439625e-01
3.739890499999999975e+03 3.335300000000000182e+03 3.556977802644365472e-01
3.740192300000000159e+03 3.335300000000000182e+03 3.487595734515567258e-01
3.740492799999999988e+03 3.335300000000000182e+03 3.313495482981629880e-01
3.740794699999999921e+03 3.335300000000000182e+03 3.379508793670290001e-01
3.741096500000000106e+03 3.335300000000000182e+03 3.385744578719056541e-01
3.741396999999999935e+03 3.335300000000000182e+03 3.321523160285788090e-01
3.741698800000000119e+03 3.335300000000000182e+03 3.418715396218278690e-01
3.742000700000000052e+03 3.335300000000000182e+03 3.301525642715607556e-01
3.720103900000000067e+03 3.335599999999999909e+03 5.870955785568048035e-02
3.720152999999999793e+03 3.335599999999999909e+03 5.675281151279185088e-02
3.720602300000000014e+03 3.335599999999999909e+03 5.981336348500227579e-02
3.720904199999999946e+03 3.335599999999999909e+03 7.382596092217176553e-02
3.721206000000000131e+03 3.335599999999999909e+03 7.146066314505364336e-02
3.721506499999999960e+03 3.335599999999999909e+03 7.543149638300346294e-02
3.721808399999999892e+03 3.335599999999999909e+03 8.291443844152263098e-02
3.722110200000000077e+03 3.335599999999999909e+03 8.635487157187626828e-02
3.722410699999999906e+03 3.335599999999999909e+03 1.004248095612183256e-01
3.722712500000000091e+03 3.335599999999999909e+03 1.304354210545322357e-01
3.723014400000000023e+03 3.335599999999999909e+03 1.876039515705751337e-01
3.723314800000000105e+03 3.335599999999999909e+03 2.666192324643636424e-01
3.723616700000000037e+03 3.335599999999999909e+03 4.577209577174649602e-01
3.723917199999999866e+03 3.335599999999999909e+03 7.612746733499793361e-01
3.724219000000000051e+03 3.335599999999999909e+03 1.301515853212780405e+00
3.724520899999999983e+03 3.335599999999999909e+03 2.065937089363229173e+00
3.724821300000000065e+03 3.335599999999999909e+03 3.300163804601509820e+00
3.725123199999999997e+03 3.335599999999999909e+03 4.558788924789214825e+00
3.725425099999999929e+03 3.335599999999999909e+03 5.435117416073437013e+00
3.725725500000000011e+03 3.335599999999999909e+03 5.705055232994786785e+00
3.726027399999999943e+03 3.335599999999999909e+03 5.407464934788219324e+00
3.726329200000000128e+03 3.335599999999999909e+03 4.800042130486241732e+00
3.726629699999999957e+03 3.335599999999999909e+03 4.142396170050122173e+00
3.726931599999999889e+03 3.335599999999999909e+03 3.809792297173185016e+00
3.727233400000000074e+03 3.335599999999999909e+03 3.678905319270294072e+00
3.727533899999999903e+03 3.335599999999999909e+03 3.520236843839797292e+00
3.727835700000000088e+03 3.335599999999999909e+03 3.260269115427450348e+00
3.728137600000000020e+03 3.335599999999999909e+03 2.881606444017903446e+00
3.728438000000000102e+03 3.335599999999999909e+03 2.506470216566969000e+00
3.728739900000000034e+03 3.335599999999999909e+03 2.233127804360372615e+00
3.729041799999999967e+03 3.335599999999999909e+03 2.030909179554816202e+00
3.729342200000000048e+03 3.335599999999999909e+03 2.021433653308300382e+00
3.729644099999999980e+03 3.335599999999999909e+03 1.985875343392291326e+00
3.729944500000000062e+03 3.335599999999999909e+03 1.944575810690004625e+00
3.730246399999999994e+03 3.335599999999999909e+03 1.777958501214586651e+00
3.730548299999999927e+03 3.335599999999999909e+03 1.691023056551963055e+00
3.730848700000000008e+03 3.335599999999999909e+03 1.641022095057490082e+00
3.731150599999999940e+03 3.335599999999999909e+03 1.689575207609606000e+00
3.731452400000000125e+03 3.335599999999999909e+03 1.631224028205003895e+00
3.731752899999999954e+03 3.335599999999999909e+03 1.552036725654697857e+00
3.732054799999999886e+03 3.335599999999999909e+03 1.447418888215860955e+00
3.732356600000000071e+03 3.335599999999999909e+03 1.321943424924255206e+00
3.732657099999999900e+03 3.335599999999999909e+03 1.153957109765717304e+00
3.732958900000000085e+03 3.335599999999999909e+03 9.851106863245910894e-01
3.733260800000000017e+03 3.335599999999999909e+03 8.482602909957536186e-01
3.733561200000000099e+03 3.335599999999999909e+03 7.249279308415974565e-01
3.733863100000000031e+03 3.335599999999999909e+03 6.705045792608158584e-01
3.734164999999999964e+03 3.335599999999999909e+03 6.316993605780353294e-01
3.734465400000000045e+03 3.335599999999999909e+03 5.942846502854396418e-01
3.734767299999999977e+03 3.335599999999999909e+03 5.440328238752119017e-01
3.735069100000000162e+03 3.335599999999999909e+03 5.390943688193500227e-01
3.735369599999999991e+03 3.335599999999999909e+03 5.229530033827741731e-01
3.735671499999999924e+03 3.335599999999999909e+03 5.297120209701148275e-01
3.735971900000000005e+03 3.335599999999999909e+03 5.054497998321001440e-01
3.736273799999999937e+03 3.335599999999999909e+03 4.950639923198450476e-01
3.736575600000000122e+03 3.335599999999999909e+03 4.795390378191242697e-01
3.736876099999999951e+03 3.335599999999999909e+03 4.864199040798315998e-01
3.737177999999999884e+03 3.335599999999999909e+03 4.689167005291574597e-01
3.737479800000000068e+03 3.335599999999999909e+03 4.756112099953039296e-01
3.737780299999999897e+03 3.335599999999999909e+03 4.602224393059929919e-01
3.738082100000000082e+03 3.335599999999999909e+03 4.479802314171512090e-01
3.738384000000000015e+03 3.335599999999999909e+03 4.465180473367509895e-01
3.738684499999999844e+03 3.335599999999999909e+03 4.356878505451585171e-01
3.738986300000000028e+03 3.335599999999999909e+03 4.142066461875130723e-01
3.739288199999999961e+03 3.335599999999999909e+03 4.249579997198681958e-01
3.739588600000000042e+03 3.335599999999999909e+03 4.188297282064257221e-01
3.739890499999999975e+03 3.335599999999999909e+03 4.185788632906707885e-01
3.740192300000000159e+03 3.335599999999999909e+03 3.958361667852289267e-01
3.740492799999999988e+03 3.335599999999999909e+03 3.910410631097985812e-01
3.740794699999999921e+03 3.335599999999999909e+03 3.763332114775367887e-01
3.741096500000000106e+03 3.335599999999999909e+03 3.864681540740368404e-01
3.741396999999999935e+03 3.335599999999999909e+03 3.784333092008568267e-01
3.741698800000000119e+03 3.335599999999999909e+03 3.949043828124248479e-01
3.742000700000000052e+03 3.335599999999999909e+03 3.692803235603118184e-01
3.720103900000000067e+03 3.335900000000000091e+03 5.147031314389470535e-02
3.720152999999999793e+03 3.335900000000000091e+03 5.077505894880240955e-02
3.720602300000000014e+03 3.335900000000000091e+03 5.912527685893154139e-02
3.720904199999999946e+03 3.335900000000000091e+03 7.075107381191821088e-02
3.721206000000000131e+03 3.335900000000000091e+03 8.188230850241652592e-02
3.721506499999999960e+03 3.335900000000000091e+03 7.420584208031498485e-02
3.721808399999999892e+03 3.335900000000000091e+03 8.641937969307039724e-02
3.722110200000000077e+03 3.335900000000000091e+03 8.821127194846291319e-02
3.722410699999999906e+03 3.335900000000000091e+03 9.791616040366879492e-02
3.722712500000000091e+03 3.335900000000000091e+03 1.111546603865087163e-01
3.723014400000000023e+03 3.335900000000000091e+03 1.450715969965783170e-01
3.723314800000000105e+03 3.335900000000000091e+03 1.967784399181848332e-01
3.723616700000000037e+03 3.335900000000000091e+03 2.982210442804660855e-01
3.723917199999999866e+03 3.335900000000000091e+03 4.862192121472275752e-01
3.724219000000000051e+03 3.335900000000000091e+03 8.607246935242640618e-01
3.724520899999999983e+03 3.335900000000000091e+03 1.413559292157963831e+00
3.724821300000000065e+03 3.335900000000000091e+03 2.444198376907567916e+00
3.725123199999999997e+03 3.335900000000000091e+03 3.672433004443816262e+00
3.725425099999999929e+03 3.335900000000000091e+03 5.139648718297253893e+00
3.725725500000000011e+03 3.335900000000000091e+03 6.192664953532199590e+00
3.726027399999999943e+03 3.335900000000000091e+03 6.364779788447162190e+00
3.726329200000000128e+03 3.335900000000000091e+03 5.990080782706543872e+00
3.726629699999999957e+03 3.335900000000000091e+03 5.262056462047627114e+00
3.726931599999999889e+03 3.335900000000000091e+03 4.659371420868907876e+00
3.727233400000000074e+03 3.335900000000000091e+03 4.223776748721029151e+00
3.727533899999999903e+03 3.335900000000000091e+03 4.142209813255561812e+00
3.727835700000000088e+03 3.335900000000000091e+03 4.088359867196506237e+00
3.728137600000000020e+03 3.335900000000000091e+03 3.762859055219943905e+00
3.728438000000000102e+03 3.335900000000000091e+03 3.274604253470590809e+00
3.728739900000000034e+03 3.335900000000000091e+03 2.754489607420357977e+00
3.729041799999999967e+03 3.335900000000000091e+03 2.333323251712900337e+00
3.729342200000000048e+03 3.335900000000000091e+03 2.141239569503844198e+00
3.729644099999999980e+03 3.335900000000000091e+03 2.041259149221963387e+00
3.729944500000000062e+03 3.335900000000000091e+03 2.041753711484451284e+00
3.730246399999999994e+03 3.335900000000000091e+03 1.914586701903755239e+00
3.730548299999999927e+03 3.335900000000000091e+03 1.891607475620601608e+00
3.730848700000000008e+03 3.335900000000000091e+03 1.804528679577546812e+00
3.731150599999999940e+03 3.335900000000000091e+03 1.787125821993174490e+00
3.731452400000000125e+03 3.335900000000000091e+03 1.823243202292866405e+00
3.731752899999999954e+03 3.335900000000000091e+03 1.787842578895331602e+00
3.732054799999999886e+03 3.335900000000000091e+03 1.749209381869068824e+00
3.732356600000000071e+03 3.335900000000000091e+03 1.608502834406626558e+00
3.732657099999999900e+03 3.335900000000000091e+03 1.427880095063061017e+00
3.732958900000000085e+03 3.335900000000000091e+03 1.248755377645003106e+00
3.733260800000000017e+03 3.335900000000000091e+03 1.054757954507187456e+00
3.733561200000000099e+03 3.335900000000000091e+03 8.889290776241423053e-01
3.733863100000000031e+03 3.335900000000000091e+03 8.003665947936223768e-01
3.734164999999999964e+03 3.335900000000000091e+03 7.130225986967694274e-01
3.734465400000000045e+03 3.335900000000000091e+03 6.518258943906042324e-01
3.734767299999999977e+03 3.335900000000000091e+03 6.435545197397122275e-01
3.735069100000000162e+03 3.335900000000000091e+03 6.209981800288312259e-01
3.735369599999999991e+03 3.335900000000000091e+03 6.072794529215461701e-01
3.735671499999999924e+03 3.335900000000000091e+03 6.042619063634651067e-01
3.735971900000000005e+03 3.335900000000000091e+03 6.078385233052286951e-01
3.736273799999999937e+03 3.335900000000000091e+03 5.784013173336403080e-01
3.736575600000000122e+03 3.335900000000000091e+03 5.415528449937485611e-01
3.736876099999999951e+03 3.335900000000000091e+03 5.521966849907801178e-01
3.737177999999999884e+03 3.335900000000000091e+03 5.458103809925611838e-01
3.737479800000000068e+03 3.335900000000000091e+03 5.178568618084379294e-01
3.737780299999999897e+03 3.335900000000000091e+03 5.150686774590471639e-01
3.738082100000000082e+03 3.335900000000000091e+03 5.083670004238791673e-01
3.738384000000000015e+03 3.335900000000000091e+03 5.036005670245350396e-01
3.738684499999999844e+03 3.335900000000000091e+03 4.942898948655155000e-01
3.738986300000000028e+03 3.335900000000000091e+03 4.947987922660470050e-01
3.739288199999999961e+03 3.335900000000000091e+03 4.647881807727330949e-01
3.739588600000000042e+03 3.335900000000000091e+03 4.607170015684812769e-01
3.739890499999999975e+03 3.335900000000000091e+03 4.710813063736716266e-01
3.740192300000000159e+03 3.335900000000000091e+03 4.484532909725748584e-01
3.740492799999999988e+03 3.335900000000000091e+03 4.401532460455967466e-01
3.740794699999999921e+03 3.335900000000000091e+03 4.426045546509737028e-01
3.741096500000000106e+03 3.335900000000000091e+03 4.184713497553472772e-01
3.741396999999999935e+03 3.335900000000000091e+03 4.225855343737284775e-01
3.741698800000000119e+03 3.335900000000000091e+03 4.278106921904530902e-01
3.742000700000000052e+03 3.335900000000000091e+03 4.283339247290277041e-01
3.720103900000000067e+03 3.336199999999999818e+03 5.023749127218465199e-02
3.720152999999999793e+03 3.336199999999999818e+03 4.479013881579139295e-02
3.720602300000000014e+03 3.336199999999999818e+03 5.992804458934739703e-02
3.720904199999999946e+03 3.336199999999999818e+03 6.848612200110205939e-02
3.721206000000000131e+03 3.336199999999999818e+03 6.995547365052393052e-02
3.721506499999999960e+03 3.336199999999999818e+03 7.796164824761771250e-02
3.721808399999999892e+03 3.336199999999999818e+03 7.943099989703956976e-02
3.722110200000000077e+03 3.336199999999999818e+03 8.651972565937236792e-02
3.722410699999999906e+03 3.336199999999999818e+03 9.036154265493392956e-02
3.722712500000000091e+03 3.336199999999999818e+03 1.042021184355857583e-01
3.723014400000000023e+03 3.336199999999999818e+03 1.195120458656594303e-01
3.723314800000000105e+03 3.336199999999999818e+03 1.623597734766053236e-01
3.723616700000000037e+03 3.336199999999999818e+03 2.152564328557924622e-01
3.723917199999999866e+03 3.336199999999999818e+03 3.392052039458037793e-01
3.724219000000000051e+03 3.336199999999999818e+03 5.793546040135091335e-01
3.724520899999999983e+03 3.336199999999999818e+03 9.631349197044571930e-01
3.724821300000000065e+03 3.336199999999999818e+03 1.677849064690317249e+00
3.725123199999999997e+03 3.336199999999999818e+03 2.724228131011289467e+00
3.725425099999999929e+03 3.336199999999999818e+03 4.243752763584144994e+00
3.725725500000000011e+03 3.336199999999999818e+03 5.758303103256031896e+00
3.726027399999999943e+03 3.336199999999999818e+03 6.836585019292012788e+00
3.726329200000000128e+03 3.336199999999999818e+03 7.023902268101724466e+00
3.726629699999999957e+03 3.336199999999999818e+03 6.491667262836017471e+00
3.726931599999999889e+03 3.336199999999999818e+03 5.670672404398316324e+00
3.727233400000000074e+03 3.336199999999999818e+03 4.939523023645995714e+00
3.727533899999999903e+03 3.336199999999999818e+03 4.658217442256434637e+00
3.727835700000000088e+03 3.336199999999999818e+03 4.669018968771941225e+00
3.728137600000000020e+03 3.336199999999999818e+03 4.526513361485084985e+00
3.728438000000000102e+03 3.336199999999999818e+03 4.170098824318491104e+00
3.728739900000000034e+03 3.336199999999999818e+03 3.431617020457104594e+00
3.729041799999999967e+03 3.336199999999999818e+03 2.848262912929559576e+00
3.729342200000000048e+03 3.336199999999999818e+03 2.375203357505934587e+00
3.729644099999999980e+03 3.336199999999999818e+03 2.107974881674737677e+00
3.729944500000000062e+03 3.336199999999999818e+03 2.070839706573982753e+00
3.730246399999999994e+03 3.336199999999999818e+03 2.000998914027804165e+00
3.730548299999999927e+03 3.336199999999999818e+03 1.973790822021924019e+00
3.730848700000000008e+03 3.336199999999999818e+03 1.940375615243364438e+00
3.731150599999999940e+03 3.336199999999999818e+03 1.930814078168590076e+00
3.731452400000000125e+03 3.336199999999999818e+03 1.966006842064498938e+00
3.731752899999999954e+03 3.336199999999999818e+03 1.993551809814392950e+00
3.732054799999999886e+03 3.336199999999999818e+03 1.934383527541331693e+00
3.732356600000000071e+03 3.336199999999999818e+03 1.885887755541388655e+00
3.732657099999999900e+03 3.336199999999999818e+03 1.753359404332557991e+00
3.732958900000000085e+03 3.336199999999999818e+03 1.519180589259820469e+00
3.733260800000000017e+03 3.336199999999999818e+03 1.284041319938192593e+00
3.733561200000000099e+03 3.336199999999999818e+03 1.088079982888466857e+00
3.733863100000000031e+03 3.336199999999999818e+03 9.437036400869807107e-01
3.734164999999999964e+03 3.336199999999999818e+03 8.329862014107878299e-01
3.734465400000000045e+03 3.336199999999999818e+03 7.557413100653270766e-01
3.734767299999999977e+03 3.336199999999999818e+03 7.041563158170872638e-01
3.735069100000000162e+03 3.336199999999999818e+03 6.946449517254638106e-01
3.735369599999999991e+03 3.336199999999999818e+03 6.720886120145828091e-01
3.735671499999999924e+03 3.336199999999999818e+03 6.604628150615960980e-01
3.735971900000000005e+03 3.336199999999999818e+03 6.650930646495303300e-01
3.736273799999999937e+03 3.336199999999999818e+03 6.474823475635327341e-01
3.736575600000000122e+03 3.336199999999999818e+03 6.299361385987292117e-01
3.736876099999999951e+03 3.336199999999999818e+03 6.079962098237031709e-01
3.737177999999999884e+03 3.336199999999999818e+03 6.062688256895047978e-01
3.737479800000000068e+03 3.336199999999999818e+03 5.867228649676832219e-01
3.737780299999999897e+03 3.336199999999999818e+03 5.901704656670583304e-01
3.738082100000000082e+03 3.336199999999999818e+03 5.668328609328262546e-01
3.738384000000000015e+03 3.336199999999999818e+03 5.719505052142271895e-01
3.738684499999999844e+03 3.336199999999999818e+03 5.400046500850894660e-01
3.738986300000000028e+03 3.336199999999999818e+03 5.558736478988456353e-01
3.739288199999999961e+03 3.336199999999999818e+03 5.151403531492628751e-01
3.739588600000000042e+03 3.336199999999999818e+03 5.169680832497631773e-01
3.739890499999999975e+03 3.336199999999999818e+03 5.160936398291317007e-01
3.740192300000000159e+03 3.336199999999999818e+03 5.074495515891181974e-01
3.740492799999999988e+03 3.336199999999999818e+03 4.980815388779261110e-01
3.740794699999999921e+03 3.336199999999999818e+03 4.787936106408810510e-01
3.741096500000000106e+03 3.336199999999999818e+03 4.645516509950212702e-01
3.741396999999999935e+03 3.336199999999999818e+03 4.622508613390973187e-01
3.741698800000000119e+03 3.336199999999999818e+03 4.883121423015260865e-01
3.742000700000000052e+03 3.336199999999999818e+03 4.625160613928953612e-01
3.720103900000000067e+03 3.336500000000000000e+03 4.590827958315632507e-02
3.720152999999999793e+03 3.336500000000000000e+03 4.739913393964290123e-02
3.720602300000000014e+03 3.336500000000000000e+03 5.195054026833990229e-02
3.720904199999999946e+03 3.336500000000000000e+03 6.909536536793552119e-02
3.721206000000000131e+03 3.336500000000000000e+03 6.652937565821342991e-02
3.721506499999999960e+03 3.336500000000000000e+03 7.600490190472906915e-02
3.721808399999999892e+03 3.336500000000000000e+03 8.057781094049078219e-02
3.722110200000000077e+03 3.336500000000000000e+03 8.679209328219203434e-02
3.722410699999999906e+03 3.336500000000000000e+03 9.627478709772924192e-02
3.722712500000000091e+03 3.336500000000000000e+03 1.097641519963241247e-01
3.723014400000000023e+03 3.336500000000000000e+03 1.093699357001377687e-01
3.723314800000000105e+03 3.336500000000000000e+03 1.376316603521885729e-01
3.723616700000000037e+03 3.336500000000000000e+03 1.791533876941440173e-01
3.723917199999999866e+03 3.336500000000000000e+03 2.586345605743345932e-01
3.724219000000000051e+03 3.336500000000000000e+03 4.064441689371526834e-01
3.724520899999999983e+03 3.336500000000000000e+03 6.325379661535590614e-01
3.724821300000000065e+03 3.336500000000000000e+03 1.147291270575657274e+00
3.725123199999999997e+03 3.336500000000000000e+03 1.869990087451546490e+00
3.725425099999999929e+03 3.336500000000000000e+03 3.070041833594980840e+00
3.725725500000000011e+03 3.336500000000000000e+03 4.711407971965505759e+00
3.726027399999999943e+03 3.336500000000000000e+03 6.399972552343070831e+00
3.726329200000000128e+03 3.336500000000000000e+03 7.477078987059513793e+00
3.726629699999999957e+03 3.336500000000000000e+03 7.613363144435647101e+00
3.726931599999999889e+03 3.336500000000000000e+03 6.889639365189673903e+00
3.727233400000000074e+03 3.336500000000000000e+03 5.981916921590975100e+00
3.727533899999999903e+03 3.336500000000000000e+03 5.177751515215920364e+00
3.727835700000000088e+03 3.336500000000000000e+03 4.986821811619337019e+00
3.728137600000000020e+03 3.336500000000000000e+03 5.044083520532660181e+00
3.728438000000000102e+03 3.336500000000000000e+03 4.892783306056337267e+00
3.728739900000000034e+03 3.336500000000000000e+03 4.421357956369630138e+00
3.729041799999999967e+03 3.336500000000000000e+03 3.627721708887261975e+00
3.729342200000000048e+03 3.336500000000000000e+03 2.888351126467200825e+00
3.729644099999999980e+03 3.336500000000000000e+03 2.311734533819931769e+00
3.729944500000000062e+03 3.336500000000000000e+03 2.073549047664136502e+00
3.730246399999999994e+03 3.336500000000000000e+03 2.081727243917748105e+00
3.730548299999999927e+03 3.336500000000000000e+03 2.028472206087482466e+00
3.730848700000000008e+03 3.336500000000000000e+03 2.012273500098733958e+00
3.731150599999999940e+03 3.336500000000000000e+03 1.951657368883315868e+00
3.731452400000000125e+03 3.336500000000000000e+03 2.036055494112303244e+00
3.731752899999999954e+03 3.336500000000000000e+03 2.050713172761414071e+00
3.732054799999999886e+03 3.336500000000000000e+03 2.105824610968266342e+00
3.732356600000000071e+03 3.336500000000000000e+03 2.089618737410496419e+00
3.732657099999999900e+03 3.336500000000000000e+03 1.966494236757965641e+00
3.732958900000000085e+03 3.336500000000000000e+03 1.788258297898582816e+00
3.733260800000000017e+03 3.336500000000000000e+03 1.567031280047822328e+00
3.733561200000000099e+03 3.336500000000000000e+03 1.327161415171958181e+00
3.733863100000000031e+03 3.336500000000000000e+03 1.110894355084124374e+00
3.734164999999999964e+03 3.336500000000000000e+03 9.448074457163025963e-01
3.734465400000000045e+03 3.336500000000000000e+03 8.658710080817513255e-01
3.734767299999999977e+03 3.336500000000000000e+03 7.963312534344784144e-01
3.735069100000000162e+03 3.336500000000000000e+03 7.660267716112801883e-01
3.735369599999999991e+03 3.336500000000000000e+03 7.196454324727001861e-01
3.735671499999999924e+03 3.336500000000000000e+03 7.175811725944880592e-01
3.735971900000000005e+03 3.336500000000000000e+03 7.316654457218731977e-01
3.736273799999999937e+03 3.336500000000000000e+03 6.878142584479075561e-01
3.736575600000000122e+03 3.336500000000000000e+03 6.722749688091436138e-01
3.736876099999999951e+03 3.336500000000000000e+03 6.834277062067066755e-01
3.737177999999999884e+03 3.336500000000000000e+03 6.410745408582491089e-01
3.737479800000000068e+03 3.336500000000000000e+03 6.461491797255206615e-01
3.737780299999999897e+03 3.336500000000000000e+03 6.341291664763476499e-01
3.738082100000000082e+03 3.336500000000000000e+03 6.256069269097008778e-01
3.738384000000000015e+03 3.336500000000000000e+03 6.217866126212040490e-01
3.738684499999999844e+03 3.336500000000000000e+03 5.998896892603073905e-01
3.738986300000000028e+03 3.336500000000000000e+03 5.989794079945680583e-01
3.739288199999999961e+03 3.336500000000000000e+03 5.719433376452056628e-01
3.739588600000000042e+03 3.336500000000000000e+03 5.463479486691789067e-01
3.739890499999999975e+03 3.336500000000000000e+03 5.501180899745248265e-01
3.740192300000000159e+03 3.336500000000000000e+03 5.425132992426390244e-01
3.740492799999999988e+03 3.336500000000000000e+03 5.121156390221602850e-01
3.740794699999999921e+03 3.336500000000000000e+03 5.232755439887448734e-01
3.741096500000000106e+03 3.336500000000000000e+03 5.241786576854626789e-01
3.741396999999999935e+03 3.336500000000000000e+03 4.971927603192514145e-01
3.741698800000000119e+03 3.336500000000000000e+03 5.015434747153444395e-01
3.742000700000000052e+03 3.336500000000000000e+03 5.006331934496049962e-01
3.720103900000000067e+03 3.336804000000000087e+03 5.041668049772390914e-02
3.720152999999999793e+03 3.336804000000000087e+03 5.611489786987211570e-02
3.720602300000000014e+03 3.336804000000000087e+03 4.692607438421927957e-02
3.720904199999999946e+03 3.336804000000000087e+03 5.752690896712141927e-02
3.721206000000000131e+03 3.336804000000000087e+03 6.321079120122649608e-02
3.721506499999999960e+03 3.336804000000000087e+03 7.910845929106891106e-02
3.721808399999999892e+03 3.336804000000000087e+03 8.771670968597457263e-02
3.722110200000000077e+03 3.336804000000000087e+03 9.775130631617268140e-02
3.722410699999999906e+03 3.336804000000000087e+03 9.300637562389328650e-02
3.722712500000000091e+03 3.336804000000000087e+03 1.002957933188300538e-01
3.723014400000000023e+03 3.336804000000000087e+03 1.090760653702534111e-01
3.723314800000000105e+03 3.336804000000000087e+03 1.216264787270226050e-01
3.723616700000000037e+03 3.336804000000000087e+03 1.518736199980483259e-01
3.723917199999999866e+03 3.336804000000000087e+03 1.918256497242799008e-01
3.724219000000000051e+03 3.336804000000000087e+03 2.913545131578019753e-01
3.724520899999999983e+03 3.336804000000000087e+03 4.399310514059280308e-01
3.724821300000000065e+03 3.336804000000000087e+03 7.334573379772658663e-01
3.725123199999999997e+03 3.336804000000000087e+03 1.208530980295951851e+00
3.725425099999999929e+03 3.336804000000000087e+03 2.025590843340811187e+00
3.725725500000000011e+03 3.336804000000000087e+03 3.323909960769971583e+00
3.726027399999999943e+03 3.336804000000000087e+03 5.092342762754891616e+00
3.726329200000000128e+03 3.336804000000000087e+03 6.828693525799263142e+00
3.726629699999999957e+03 3.336804000000000087e+03 8.111537861710854003e+00
3.726931599999999889e+03 3.336804000000000087e+03 8.037762073771832050e+00
3.727233400000000074e+03 3.336804000000000087e+03 7.233618170103842893e+00
3.727533899999999903e+03 3.336804000000000087e+03 6.088405494544440799e+00
3.727835700000000088e+03 3.336804000000000087e+03 5.338441245110499445e+00
3.728137600000000020e+03 3.336804000000000087e+03 5.170770302988911382e+00
3.728438000000000102e+03 3.336804000000000087e+03 5.321267749734817087e+00
3.728739900000000034e+03 3.336804000000000087e+03 5.244316728719240928e+00
3.729041799999999967e+03 3.336804000000000087e+03 4.652031830190819228e+00
3.729342200000000048e+03 3.336804000000000087e+03 3.670418917548754933e+00
3.729644099999999980e+03 3.336804000000000087e+03 2.850922081036561639e+00
3.729944500000000062e+03 3.336804000000000087e+03 2.288124561462880013e+00
3.730246399999999994e+03 3.336804000000000087e+03 1.981768326342931541e+00
3.730548299999999927e+03 3.336804000000000087e+03 1.952954698876219863e+00
3.730848700000000008e+03 3.336804000000000087e+03 1.951155639051805668e+00
3.731150599999999940e+03 3.336804000000000087e+03 1.961369424907543291e+00
3.731452400000000125e+03 3.336804000000000087e+03 2.001249778943559043e+00
3.731752899999999954e+03 3.336804000000000087e+03 2.078007275595552983e+00
3.732054799999999886e+03 3.336804000000000087e+03 2.095066089866889580e+00
3.732356600000000071e+03 3.336804000000000087e+03 2.191878444641236712e+00
3.732657099999999900e+03 3.336804000000000087e+03 2.128266269574802472e+00
3.732958900000000085e+03 3.336804000000000087e+03 2.009951207735745093e+00
3.733260800000000017e+03 3.336804000000000087e+03 1.846301271835257163e+00
3.733561200000000099e+03 3.336804000000000087e+03 1.558365689100744023e+00
3.733863100000000031e+03 3.336804000000000087e+03 1.314166612535851764e+00
3.734164999999999964e+03 3.336804000000000087e+03 1.111589609279216573e+00
3.734465400000000045e+03 3.336804000000000087e+03 9.890815195625408673e-01
3.734767299999999977e+03 3.336804000000000087e+03 8.687595383974440200e-01
3.735069100000000162e+03 3.336804000000000087e+03 7.984958592789925813e-01
3.735369599999999991e+03 3.336804000000000087e+03 7.640341874232837727e-01
3.735671499999999924e+03 3.336804000000000087e+03 7.439793293009305808e-01
3.735971900000000005e+03 3.336804000000000087e+03 7.391268850733276885e-01
3.736273799999999937e+03 3.336804000000000087e+03 7.363817061380663054e-01
3.736575600000000122e+03 3.336804000000000087e+03 7.401303447363475341e-01
3.736876099999999951e+03 3.336804000000000087e+03 7.180470645808900709e-01
3.737177999999999884e+03 3.336804000000000087e+03 7.006513745655394976e-01
3.737479800000000068e+03 3.336804000000000087e+03 6.840297820045184718e-01
3.737780299999999897e+03 3.336804000000000087e+03 6.848110470278696571e-01
3.738082100000000082e+03 3.336804000000000087e+03 6.442784442108908660e-01
3.738384000000000015e+03 3.336804000000000087e+03 6.412465625147667492e-01
3.738684499999999844e+03 3.336804000000000087e+03 6.291763762824427175e-01
3.738986300000000028e+03 3.336804000000000087e+03 6.100031291497428620e-01
3.739288199999999961e+03 3.336804000000000087e+03 5.820209396895331677e-01
3.739588600000000042e+03 3.336804000000000087e+03 6.052080254743124055e-01
3.739890499999999975e+03 3.336804000000000087e+03 5.928439689121040024e-01
3.740192300000000159e+03 3.336804000000000087e+03 5.812970152183546402e-01
3.740492799999999988e+03 3.336804000000000087e+03 5.449359375719295961e-01
3.740794699999999921e+03 3.336804000000000087e+03 5.437031157002195636e-01
3.741096500000000106e+03 3.336804000000000087e+03 5.345142922145666997e-01
3.741396999999999935e+03 3.336804000000000087e+03 5.260565607691141121e-01
3.741698800000000119e+03 3.336804000000000087e+03 5.234547332142841514e-01
3.742000700000000052e+03 3.336804000000000087e+03 5.077864273331319511e-01
3.720103900000000067e+03 3.337099999999999909e+03 5.594287621335443383e-02
3.720152999999999793e+03 3.337099999999999909e+03 5.929729851544923019e-02
3.720602300000000014e+03 3.337099999999999909e+03 5.504693008565816892e-02
3.720904199999999946e+03 3.337099999999999909e+03 5.154198883411040960e-02
3.721206000000000131e+03 3.337099999999999909e+03 6.437910495174241354e-02
3.721506499999999960e+03 3.337099999999999909e+03 7.113812253908299854e-02
3.721808399999999892e+03 3.337099999999999909e+03 8.745867720119805677e-02
3.722110200000000077e+03 3.337099999999999909e+03 9.531433284883884804e-02
3.722410699999999906e+03 3.337099999999999909e+03 1.068899568186745391e-01
3.722712500000000091e+03 3.337099999999999909e+03 1.018654909345538956e-01
3.723014400000000023e+03 3.337099999999999909e+03 1.176628130580943538e-01
3.723314800000000105e+03 3.337099999999999909e+03 1.188812997917612635e-01
3.723616700000000037e+03 3.337099999999999909e+03 1.344420921375898970e-01
3.723917199999999866e+03 3.337099999999999909e+03 1.710253644236835457e-01
3.724219000000000051e+03 3.337099999999999909e+03 2.384005132264422622e-01
3.724520899999999983e+03 3.337099999999999909e+03 3.172652751707777941e-01
3.724821300000000065e+03 3.337099999999999909e+03 5.134989798433232666e-01
3.725123199999999997e+03 3.337099999999999909e+03 8.123794404737738617e-01
3.725425099999999929e+03 3.337099999999999909e+03 1.396808683354554548e+00
3.725725500000000011e+03 3.337099999999999909e+03 2.305161873027151920e+00
3.726027399999999943e+03 3.337099999999999909e+03 3.769295532201314192e+00
3.726329200000000128e+03 3.337099999999999909e+03 5.642009295881057263e+00
3.726629699999999957e+03 3.337099999999999909e+03 7.519675849754705155e+00
3.726931599999999889e+03 3.337099999999999909e+03 8.421879265206795750e+00
3.727233400000000074e+03 3.337099999999999909e+03 8.125629302407260113e+00
3.727533899999999903e+03 3.337099999999999909e+03 7.081594031156342339e+00
3.727835700000000088e+03 3.337099999999999909e+03 5.855925393329816764e+00
3.728137600000000020e+03 3.337099999999999909e+03 5.296819171802242820e+00
3.728438000000000102e+03 3.337099999999999909e+03 5.240589592828024834e+00
3.728739900000000034e+03 3.337099999999999909e+03 5.483656193487509434e+00
3.729041799999999967e+03 3.337099999999999909e+03 5.221545361937713459e+00
3.729342200000000048e+03 3.337099999999999909e+03 4.414025533260564238e+00
3.729644099999999980e+03 3.337099999999999909e+03 3.464136281107968340e+00
3.729944500000000062e+03 3.337099999999999909e+03 2.608049004740660148e+00
3.730246399999999994e+03 3.337099999999999909e+03 2.077218843003180382e+00
3.730548299999999927e+03 3.337099999999999909e+03 1.864334875493527388e+00
3.730848700000000008e+03 3.337099999999999909e+03 1.845097120239633348e+00
3.731150599999999940e+03 3.337099999999999909e+03 1.885916425817474984e+00
3.731452400000000125e+03 3.337099999999999909e+03 1.928291093872997353e+00
3.731752899999999954e+03 3.337099999999999909e+03 1.981954683137492346e+00
3.732054799999999886e+03 3.337099999999999909e+03 2.068775446695770626e+00
3.732356600000000071e+03 3.337099999999999909e+03 2.094564360035379824e+00
3.732657099999999900e+03 3.337099999999999909e+03 2.148192111454767073e+00
3.732958900000000085e+03 3.337099999999999909e+03 2.080895805911245677e+00
3.733260800000000017e+03 3.337099999999999909e+03 1.923044433349208049e+00
3.733561200000000099e+03 3.337099999999999909e+03 1.710353990203137498e+00
3.733863100000000031e+03 3.337099999999999909e+03 1.478619316166755571e+00
3.734164999999999964e+03 3.337099999999999909e+03 1.260947412550693869e+00
3.734465400000000045e+03 3.337099999999999909e+03 1.082109397893499025e+00
3.734767299999999977e+03 3.337099999999999909e+03 9.361705250453106197e-01
3.735069100000000162e+03 3.337099999999999909e+03 8.278542219913436195e-01
3.735369599999999991e+03 3.337099999999999909e+03 7.897084196585476557e-01
3.735671499999999924e+03 3.337099999999999909e+03 7.704491616975889245e-01
3.735971900000000005e+03 3.337099999999999909e+03 7.372059765755468730e-01
3.736273799999999937e+03 3.337099999999999909e+03 7.401160095983042586e-01
3.736575600000000122e+03 3.337099999999999909e+03 7.296943642409413622e-01
3.736876099999999951e+03 3.337099999999999909e+03 7.420369180960850741e-01
3.737177999999999884e+03 3.337099999999999909e+03 7.228636709633852186e-01
3.737479800000000068e+03 3.337099999999999909e+03 7.189860161227157320e-01
3.737780299999999897e+03 3.337099999999999909e+03 7.028804885312478490e-01
3.738082100000000082e+03 3.337099999999999909e+03 6.847752091827618015e-01
3.738384000000000015e+03 3.337099999999999909e+03 6.533024136090476164e-01
3.738684499999999844e+03 3.337099999999999909e+03 6.406874921310843352e-01
3.738986300000000028e+03 3.337099999999999909e+03 6.403506163870704704e-01
3.739288199999999961e+03 3.337099999999999909e+03 6.149774220507123745e-01
3.739588600000000042e+03 3.337099999999999909e+03 6.045916145384573337e-01
3.739890499999999975e+03 3.337099999999999909e+03 5.757779870717456561e-01
3.740192300000000159e+03 3.337099999999999909e+03 5.741724516109139032e-01
3.740492799999999988e+03 3.337099999999999909e+03 5.557016262423278841e-01
3.740794699999999921e+03 3.337099999999999909e+03 5.450362835382316362e-01
3.741096500000000106e+03 3.337099999999999909e+03 5.361413303824631438e-01
3.741396999999999935e+03 3.337099999999999909e+03 5.246302145338216372e-01
3.741698800000000119e+03 3.337099999999999909e+03 5.139075312775528426e-01
3.742000700000000052e+03 3.337099999999999909e+03 5.370802819242888049e-01
3.720103900000000067e+03 3.337400000000000091e+03 5.822216316221371507e-02
3.720152999999999793e+03 3.337400000000000091e+03 6.156225032626536781e-02
3.720602300000000014e+03 3.337400000000000091e+03 6.576244577290543680e-02
3.720904199999999946e+03 3.337400000000000091e+03 5.672414123670557751e-02
3.721206000000000131e+03 3.337400000000000091e+03 6.204964501973213309e-02
3.721506499999999960e+03 3.337400000000000091e+03 6.369101832567168608e-02
3.721808399999999892e+03 3.337400000000000091e+03 7.782546443620787235e-02
3.722110200000000077e+03 3.337400000000000091e+03 8.530840649472702653e-02
3.722410699999999906e+03 3.337400000000000091e+03 1.002241176286143703e-01
3.722712500000000091e+03 3.337400000000000091e+03 1.100580223262084961e-01
3.723014400000000023e+03 3.337400000000000091e+03 1.097139790131731463e-01
3.723314800000000105e+03 3.337400000000000091e+03 1.114843685615009572e-01
3.723616700000000037e+03 3.337400000000000091e+03 1.301845561387772743e-01
3.723917199999999866e+03 3.337400000000000091e+03 1.491786140459379628e-01
3.724219000000000051e+03 3.337400000000000091e+03 1.886289139406596704e-01
3.724520899999999983e+03 3.337400000000000091e+03 2.451523632447612788e-01
3.724821300000000065e+03 3.337400000000000091e+03 3.772721630193625053e-01
3.725123199999999997e+03 3.337400000000000091e+03 5.844579131568671260e-01
3.725425099999999929e+03 3.337400000000000091e+03 9.155996019534045072e-01
3.725725500000000011e+03 3.337400000000000091e+03 1.529838764394894968e+00
3.726027399999999943e+03 3.337400000000000091e+03 2.485447736626703819e+00
3.726329200000000128e+03 3.337400000000000091e+03 4.025070232736042364e+00
3.726629699999999957e+03 3.337400000000000091e+03 5.919752595466897915e+00
3.726931599999999889e+03 3.337400000000000091e+03 7.754076859467110339e+00
3.727233400000000074e+03 3.337400000000000091e+03 8.479843395884232748e+00
3.727533899999999903e+03 3.337400000000000091e+03 8.013026793078395826e+00
3.727835700000000088e+03 3.337400000000000091e+03 6.794253356650619580e+00
3.728137600000000020e+03 3.337400000000000091e+03 5.764116001732524808e+00
3.728438000000000102e+03 3.337400000000000091e+03 5.119421838518382728e+00
3.728739900000000034e+03 3.337400000000000091e+03 5.195254718766594060e+00
3.729041799999999967e+03 3.337400000000000091e+03 5.358101886936666780e+00
3.729342200000000048e+03 3.337400000000000091e+03 4.975583063393514749e+00
3.729644099999999980e+03 3.337400000000000091e+03 4.161934963202922333e+00
3.729944500000000062e+03 3.337400000000000091e+03 3.073639953243809231e+00
3.730246399999999994e+03 3.337400000000000091e+03 2.425727551538982230e+00
3.730548299999999927e+03 3.337400000000000091e+03 1.914543696489625857e+00
3.730848700000000008e+03 3.337400000000000091e+03 1.736508449562846890e+00
3.731150599999999940e+03 3.337400000000000091e+03 1.727111766575568197e+00
3.731452400000000125e+03 3.337400000000000091e+03 1.737977801212268636e+00
3.731752899999999954e+03 3.337400000000000091e+03 1.808972572370920018e+00
3.732054799999999886e+03 3.337400000000000091e+03 1.841154957277769899e+00
3.732356600000000071e+03 3.337400000000000091e+03 1.943995237599257075e+00
3.732657099999999900e+03 3.337400000000000091e+03 2.022652140041967250e+00
3.732958900000000085e+03 3.337400000000000091e+03 2.033704531473228272e+00
3.733260800000000017e+03 3.337400000000000091e+03 1.928828661549615076e+00
3.733561200000000099e+03 3.337400000000000091e+03 1.817143601055509983e+00
3.733863100000000031e+03 3.337400000000000091e+03 1.600654346328007627e+00
3.734164999999999964e+03 3.337400000000000091e+03 1.368389272184029393e+00
3.734465400000000045e+03 3.337400000000000091e+03 1.181810282983538629e+00
3.734767299999999977e+03 3.337400000000000091e+03 1.010612896903337443e+00
3.735069100000000162e+03 3.337400000000000091e+03 8.686520248621205642e-01
3.735369599999999991e+03 3.337400000000000091e+03 8.099568021444832899e-01
3.735671499999999924e+03 3.337400000000000091e+03 7.484662275084335015e-01
3.735971900000000005e+03 3.337400000000000091e+03 7.447462591862386017e-01
3.736273799999999937e+03 3.337400000000000091e+03 7.405317286015553613e-01
3.736575600000000122e+03 3.337400000000000091e+03 7.054034728268405718e-01
3.736876099999999951e+03 3.337400000000000091e+03 7.032245318442831294e-01
3.737177999999999884e+03 3.337400000000000091e+03 7.309200185436299790e-01
3.737479800000000068e+03 3.337400000000000091e+03 7.129007500234028072e-01
3.737780299999999897e+03 3.337400000000000091e+03 6.749843098992971413e-01
3.738082100000000082e+03 3.337400000000000091e+03 6.588071066176134361e-01
3.738384000000000015e+03 3.337400000000000091e+03 6.408810164946666665e-01
3.738684499999999844e+03 3.337400000000000091e+03 6.260656513270813628e-01
3.738986300000000028e+03 3.337400000000000091e+03 6.000473757787819773e-01
3.739288199999999961e+03 3.337400000000000091e+03 5.931020013968805182e-01
3.739588600000000042e+03 3.337400000000000091e+03 5.738212407288569850e-01
3.739890499999999975e+03 3.337400000000000091e+03 5.672055745219478640e-01
3.740192300000000159e+03 3.337400000000000091e+03 5.592639080460481971e-01
3.740492799999999988e+03 3.337400000000000091e+03 5.287874045663323308e-01
3.740794699999999921e+03 3.337400000000000091e+03 5.351092004433570803e-01
3.741096500000000106e+03 3.337400000000000091e+03 5.361126601063769259e-01
3.741396999999999935e+03 3.337400000000000091e+03 5.174913157883378467e-01
3.741698800000000119e+03 3.337400000000000091e+03 5.113272064297875730e-01
3.742000700000000052e+03 3.337400000000000091e+03 4.847211902217195001e-01
3.720103900000000067e+03 3.337699999999999818e+03 5.567767615955634269e-02
3.720152999999999793e+03 3.337699999999999818e+03 5.701801156658994202e-02
3.720602300000000014e+03 3.337699999999999818e+03 6.139739623876926122e-02
3.720904199999999946e+03 3.337699999999999818e+03 6.650070538212715654e-02
3.721206000000000131e+03 3.337699999999999818e+03 6.283807761210484510e-02
3.721506499999999960e+03 3.337699999999999818e+03 6.153358005017908750e-02
3.721808399999999892e+03 3.337699999999999818e+03 7.292284722545394615e-02
3.722110200000000077e+03 3.337699999999999818e+03 8.667741217784691310e-02
3.722410699999999906e+03 3.337699999999999818e+03 9.715639808738237015e-02
3.722712500000000091e+03 3.337699999999999818e+03 1.119860983930108383e-01
3.723014400000000023e+03 3.337699999999999818e+03 1.230169871172071966e-01
3.723314800000000105e+03 3.337699999999999818e+03 1.321484700506874721e-01
3.723616700000000037e+03 3.337699999999999818e+03 1.413157908292755893e-01
3.723917199999999866e+03 3.337699999999999818e+03 1.493434681334340763e-01
3.724219000000000051e+03 3.337699999999999818e+03 1.741074191029586826e-01
3.724520899999999983e+03 3.337699999999999818e+03 2.081390368173733907e-01
3.724821300000000065e+03 3.337699999999999818e+03 2.794205107368878394e-01
3.725123199999999997e+03 3.337699999999999818e+03 4.090674991990473353e-01
3.725425099999999929e+03 3.337699999999999818e+03 6.249475105597164237e-01
3.725725500000000011e+03 3.337699999999999818e+03 9.891818655288429074e-01
3.726027399999999943e+03 3.337699999999999818e+03 1.580327120582834644e+00
3.726329200000000128e+03 3.337699999999999818e+03 2.608930615730312930e+00
3.726629699999999957e+03 3.337699999999999818e+03 4.097742215045741432e+00
3.726931599999999889e+03 3.337699999999999818e+03 6.091738414139470592e+00
3.727233400000000074e+03 3.337699999999999818e+03 7.675032908297236389e+00
3.727533899999999903e+03 3.337699999999999818e+03 8.255849696391145187e+00
3.727835700000000088e+03 3.337699999999999818e+03 7.600138979590850496e+00
3.728137600000000020e+03 3.337699999999999818e+03 6.421654448633320023e+00
3.728438000000000102e+03 3.337699999999999818e+03 5.419685639969996416e+00
3.728739900000000034e+03 3.337699999999999818e+03 4.957191081284165968e+00
3.729041799999999967e+03 3.337699999999999818e+03 5.036593410905118695e+00
3.729342200000000048e+03 3.337699999999999818e+03 5.024652240915183476e+00
3.729644099999999980e+03 3.337699999999999818e+03 4.600747873841486424e+00
3.729944500000000062e+03 3.337699999999999818e+03 3.727608950771862606e+00
3.730246399999999994e+03 3.337699999999999818e+03 2.840851646561256327e+00
3.730548299999999927e+03 3.337699999999999818e+03 2.107638005930723590e+00
3.730848700000000008e+03 3.337699999999999818e+03 1.714883893824769912e+00
3.731150599999999940e+03 3.337699999999999818e+03 1.603650390179023777e+00
3.731452400000000125e+03 3.337699999999999818e+03 1.570127669865140518e+00
3.731752899999999954e+03 3.337699999999999818e+03 1.608094282972397426e+00
3.732054799999999886e+03 3.337699999999999818e+03 1.667291235521544346e+00
3.732356600000000071e+03 3.337699999999999818e+03 1.749266722421241482e+00
3.732657099999999900e+03 3.337699999999999818e+03 1.807438712600304198e+00
3.732958900000000085e+03 3.337699999999999818e+03 1.842287433183178003e+00
3.733260800000000017e+03 3.337699999999999818e+03 1.845993066367329849e+00
3.733561200000000099e+03 3.337699999999999818e+03 1.780560328769416278e+00
3.733863100000000031e+03 3.337699999999999818e+03 1.663822132115104768e+00
3.734164999999999964e+03 3.337699999999999818e+03 1.460886750407391244e+00
3.734465400000000045e+03 3.337699999999999818e+03 1.254095216566072812e+00
3.734767299999999977e+03 3.337699999999999818e+03 1.086302425771117353e+00
3.735069100000000162e+03 3.337699999999999818e+03 8.982397497831619004e-01
3.735369599999999991e+03 3.337699999999999818e+03 8.110606077738049535e-01
3.735671499999999924e+03 3.337699999999999818e+03 7.248634227204031610e-01
3.735971900000000005e+03 3.337699999999999818e+03 7.108221550071475159e-01
3.736273799999999937e+03 3.337699999999999818e+03 6.811484192578474151e-01
3.736575600000000122e+03 3.337699999999999818e+03 6.815641382610984067e-01
3.736876099999999951e+03 3.337699999999999818e+03 6.737944934417164911e-01
3.737177999999999884e+03 3.337699999999999818e+03 6.900863778277452898e-01
3.737479800000000068e+03 3.337699999999999818e+03 6.779158456291193291e-01
3.737780299999999897e+03 3.337699999999999818e+03 6.605559934588765003e-01
3.738082100000000082e+03 3.337699999999999818e+03 6.430169520630946156e-01
3.738384000000000015e+03 3.337699999999999818e+03 6.171133576191403236e-01
3.738684499999999844e+03 3.337699999999999818e+03 6.116875078698117418e-01
3.738986300000000028e+03 3.337699999999999818e+03 6.052151930433340432e-01
3.739288199999999961e+03 3.337699999999999818e+03 5.823076424503960125e-01
3.739588600000000042e+03 3.337699999999999818e+03 5.655713687850298932e-01
3.739890499999999975e+03 3.337699999999999818e+03 5.302209183706463325e-01
3.740192300000000159e+03 3.337699999999999818e+03 5.278986260076575787e-01
3.740492799999999988e+03 3.337699999999999818e+03 5.257626904392297407e-01
3.740794699999999921e+03 3.337699999999999818e+03 5.114347199651111398e-01
3.741096500000000106e+03 3.337699999999999818e+03 4.974436252350062926e-01
3.741396999999999935e+03 3.337699999999999818e+03 4.906416022335363114e-01
3.741698800000000119e+03 3.337699999999999818e+03 4.666374135802981438e-01
3.742000700000000052e+03 3.337699999999999818e+03 4.805640001892088065e-01
3.720103900000000067e+03 3.338000000000000000e+03 4.065445149034546679e-02
3.720152999999999793e+03 3.338000000000000000e+03 4.712676631682324174e-02
3.720602300000000014e+03 3.338000000000000000e+03 5.629408709541136591e-02
3.720904199999999946e+03 3.338000000000000000e+03 6.564776466856031556e-02
3.721206000000000131e+03 3.338000000000000000e+03 6.657238107234285385e-02
3.721506499999999960e+03 3.338000000000000000e+03 6.065913662954754149e-02
3.721808399999999892e+03 3.338000000000000000e+03 6.782670565111761918e-02
3.722110200000000077e+03 3.338000000000000000e+03 7.812650233511381215e-02
3.722410699999999906e+03 3.338000000000000000e+03 9.058373729460260371e-02
3.722712500000000091e+03 3.338000000000000000e+03 9.772263604008639415e-02
3.723014400000000023e+03 3.338000000000000000e+03 1.203148135960752790e-01
3.723314800000000105e+03 3.338000000000000000e+03 1.349653246761645109e-01
3.723616700000000037e+03 3.338000000000000000e+03 1.411939421559089136e-01
3.723917199999999866e+03 3.338000000000000000e+03 1.416885044183972264e-01
3.724219000000000051e+03 3.338000000000000000e+03 1.687245747677595664e-01
3.724520899999999983e+03 3.338000000000000000e+03 1.991580728333461059e-01
3.724821300000000065e+03 3.338000000000000000e+03 2.549074246831181667e-01
3.725123199999999997e+03 3.338000000000000000e+03 3.226552870749985202e-01
3.725425099999999929e+03 3.338000000000000000e+03 4.668596082199668040e-01
3.725725500000000011e+03 3.338000000000000000e+03 6.924660107429064793e-01
3.726027399999999943e+03 3.338000000000000000e+03 1.057897349738635251e+00
3.726329200000000128e+03 3.338000000000000000e+03 1.724531441727803038e+00
3.726629699999999957e+03 3.338000000000000000e+03 2.746734297739019670e+00
3.726931599999999889e+03 3.338000000000000000e+03 4.408162461800919196e+00
3.727233400000000074e+03 3.338000000000000000e+03 6.139495926530192271e+00
3.727533899999999903e+03 3.338000000000000000e+03 7.524585634534481038e+00
3.727835700000000088e+03 3.338000000000000000e+03 7.821495013683999353e+00
3.728137600000000020e+03 3.338000000000000000e+03 6.946743387584522367e+00
3.728438000000000102e+03 3.338000000000000000e+03 5.853947144279862513e+00
3.728739900000000034e+03 3.338000000000000000e+03 4.972357657333807524e+00
3.729041799999999967e+03 3.338000000000000000e+03 4.639431243850899556e+00
3.729342200000000048e+03 3.338000000000000000e+03 4.648620067336552530e+00
3.729644099999999980e+03 3.338000000000000000e+03 4.609413464788564063e+00
3.729944500000000062e+03 3.338000000000000000e+03 4.140683121053967852e+00
3.730246399999999994e+03 3.338000000000000000e+03 3.309323957811075800e+00
3.730548299999999927e+03 3.338000000000000000e+03 2.444341728287999782e+00
3.730848700000000008e+03 3.338000000000000000e+03 1.861933739871301396e+00
3.731150599999999940e+03 3.338000000000000000e+03 1.487557274736653445e+00
3.731452400000000125e+03 3.338000000000000000e+03 1.407875409923858845e+00
3.731752899999999954e+03 3.338000000000000000e+03 1.411301507916169262e+00
3.732054799999999886e+03 3.338000000000000000e+03 1.449440142679943699e+00
3.732356600000000071e+03 3.338000000000000000e+03 1.499405266329308706e+00
3.732657099999999900e+03 3.338000000000000000e+03 1.565755452761982802e+00
3.732958900000000085e+03 3.338000000000000000e+03 1.628184978939858141e+00
3.733260800000000017e+03 3.338000000000000000e+03 1.679074718993005755e+00
3.733561200000000099e+03 3.338000000000000000e+03 1.661951396600474640e+00
3.733863100000000031e+03 3.338000000000000000e+03 1.613935851724977111e+00
3.734164999999999964e+03 3.338000000000000000e+03 1.445053590438742708e+00
3.734465400000000045e+03 3.338000000000000000e+03 1.266788981303273554e+00
3.734767299999999977e+03 3.338000000000000000e+03 1.103812796890813130e+00
3.735069100000000162e+03 3.338000000000000000e+03 9.475884624966717240e-01
3.735369599999999991e+03 3.338000000000000000e+03 8.171387063040963517e-01
3.735671499999999924e+03 3.338000000000000000e+03 7.438144752134344673e-01
3.735971900000000005e+03 3.338000000000000000e+03 6.794855432448431154e-01
3.736273799999999937e+03 3.338000000000000000e+03 6.651934106158323701e-01
3.736575600000000122e+03 3.338000000000000000e+03 6.476113638059209920e-01
3.736876099999999951e+03 3.338000000000000000e+03 6.453105741499970405e-01
3.737177999999999884e+03 3.338000000000000000e+03 6.273916515960717977e-01
3.737479800000000068e+03 3.338000000000000000e+03 6.246034672466810322e-01
3.737780299999999897e+03 3.338000000000000000e+03 6.198943743995094513e-01
3.738082100000000082e+03 3.338000000000000000e+03 6.152712923805968570e-01
3.738384000000000015e+03 3.338000000000000000e+03 6.054803930971320858e-01
3.738684499999999844e+03 3.338000000000000000e+03 5.834329507867824782e-01
3.738986300000000028e+03 3.338000000000000000e+03 5.559668262961259266e-01
3.739288199999999961e+03 3.338000000000000000e+03 5.471292136925300920e-01
3.739588600000000042e+03 3.338000000000000000e+03 5.450147808311669451e-01
3.739890499999999975e+03 3.338000000000000000e+03 5.114418875341326665e-01
3.740192300000000159e+03 3.338000000000000000e+03 4.729233716122150932e-01
3.740492799999999988e+03 3.338000000000000000e+03 4.695402790340340027e-01
3.740794699999999921e+03 3.338000000000000000e+03 4.682787868862376968e-01
3.741096500000000106e+03 3.338000000000000000e+03 4.631109696216856864e-01
3.741396999999999935e+03 3.338000000000000000e+03 4.472921447910805370e-01
3.741698800000000119e+03 3.338000000000000000e+03 4.373650616962059257e-01
3.742000700000000052e+03 3.338000000000000000e+03 4.356591802690722992e-01
3.720103900000000067e+03 3.338302999999999884e+03 3.239024440847516895e-02
3.720152999999999793e+03 3.338302999999999884e+03 2.817571382379196326e-02
3.720602300000000014e+03 3.338302999999999884e+03 4.969992359556690137e-02
3.720904199999999946e+03 3.338302999999999884e+03 6.807757056687256669e-02
3.721206000000000131e+03 3.338302999999999884e+03 7.433485832270324278e-02
3.721506499999999960e+03 3.338302999999999884e+03 7.741691300197837966e-02
3.721808399999999892e+03 3.338302999999999884e+03 7.502294494877397024e-02
3.722110200000000077e+03 3.338302999999999884e+03 7.536698826180933397e-02
3.722410699999999906e+03 3.338302999999999884e+03 8.496436318169167667e-02
3.722712500000000091e+03 3.338302999999999884e+03 1.019945071769421674e-01
3.723014400000000023e+03 3.338302999999999884e+03 1.166951912401823915e-01
3.723314800000000105e+03 3.338302999999999884e+03 1.234470412585013943e-01
3.723616700000000037e+03 3.338302999999999884e+03 1.473293812383728862e-01
3.723917199999999866e+03 3.338302999999999884e+03 1.526047120382484634e-01
3.724219000000000051e+03 3.338302999999999884e+03 1.769171061594141670e-01
3.724520899999999983e+03 3.338302999999999884e+03 1.931444824242488090e-01
3.724821300000000065e+03 3.338302999999999884e+03 2.227035370692037886e-01
3.725123199999999997e+03 3.338302999999999884e+03 2.740089961256024220e-01
3.725425099999999929e+03 3.338302999999999884e+03 3.481646652227664007e-01
3.725725500000000011e+03 3.338302999999999884e+03 4.798830811321596612e-01
3.726027399999999943e+03 3.338302999999999884e+03 7.309415212506946702e-01
3.726329200000000128e+03 3.338302999999999884e+03 1.087857788248798085e+00
3.726629699999999957e+03 3.338302999999999884e+03 1.737504741656844987e+00
3.726931599999999889e+03 3.338302999999999884e+03 2.807988342597357079e+00
3.727233400000000074e+03 3.338302999999999884e+03 4.211534540832187368e+00
3.727533899999999903e+03 3.338302999999999884e+03 5.893232590087087885e+00
3.727835700000000088e+03 3.338302999999999884e+03 7.114235140480571928e+00
3.728137600000000020e+03 3.338302999999999884e+03 7.290722192498692245e+00
3.728438000000000102e+03 3.338302999999999884e+03 6.467899603960490573e+00
3.728739900000000034e+03 3.338302999999999884e+03 5.347845095666799331e+00
3.729041799999999967e+03 3.338302999999999884e+03 4.631425069253805482e+00
3.729342200000000048e+03 3.338302999999999884e+03 4.239953952002712967e+00
3.729644099999999980e+03 3.338302999999999884e+03 4.195464851085827007e+00
3.729944500000000062e+03 3.338302999999999884e+03 4.077544005542956818e+00
3.730246399999999994e+03 3.338302999999999884e+03 3.588307246837648012e+00
3.730548299999999927e+03 3.338302999999999884e+03 2.890952954022031118e+00
3.730848700000000008e+03 3.338302999999999884e+03 2.125650106881929347e+00
3.731150599999999940e+03 3.338302999999999884e+03 1.635639250722291216e+00
3.731452400000000125e+03 3.338302999999999884e+03 1.356921161749517157e+00
3.731752899999999954e+03 3.338302999999999884e+03 1.272236333759666715e+00
3.732054799999999886e+03 3.338302999999999884e+03 1.241673819451691863e+00
3.732356600000000071e+03 3.338302999999999884e+03 1.284758076840349705e+00
3.732657099999999900e+03 3.338302999999999884e+03 1.352785474424071266e+00
3.732958900000000085e+03 3.338302999999999884e+03 1.380459458416353202e+00
3.733260800000000017e+03 3.338302999999999884e+03 1.436474010319923389e+00
3.733561200000000099e+03 3.338302999999999884e+03 1.418712774284472733e+00
3.733863100000000031e+03 3.338302999999999884e+03 1.433535307021079896e+00
3.734164999999999964e+03 3.338302999999999884e+03 1.367930547766648797e+00
3.734465400000000045e+03 3.338302999999999884e+03 1.255113011367135822e+00
3.734767299999999977e+03 3.338302999999999884e+03 1.150179800891349968e+00
3.735069100000000162e+03 3.338302999999999884e+03 9.741156354455025035e-01
3.735369599999999991e+03 3.338302999999999884e+03 8.406339975568031253e-01
3.735671499999999924e+03 3.338302999999999884e+03 7.374210036461940065e-01
3.735971900000000005e+03 3.338302999999999884e+03 6.574667712105798367e-01
3.736273799999999937e+03 3.338302999999999884e+03 6.005634407483350090e-01
3.736575600000000122e+03 3.338302999999999884e+03 5.892315141252327804e-01
3.736876099999999951e+03 3.338302999999999884e+03 5.792542580472072045e-01
3.737177999999999884e+03 3.338302999999999884e+03 5.675137799898753999e-01
3.737479800000000068e+03 3.338302999999999884e+03 5.733051757593040643e-01
3.737780299999999897e+03 3.338302999999999884e+03 5.662952932562085318e-01
3.738082100000000082e+03 3.338302999999999884e+03 5.656000390611161110e-01
3.738384000000000015e+03 3.338302999999999884e+03 5.366932331971240311e-01
3.738684499999999844e+03 3.338302999999999884e+03 5.373884873922163408e-01
3.738986300000000028e+03 3.338302999999999884e+03 5.314537402423563650e-01
3.739288199999999961e+03 3.338302999999999884e+03 4.917239051557933949e-01
3.739588600000000042e+03 3.338302999999999884e+03 4.868642933591688648e-01
3.739890499999999975e+03 3.338302999999999884e+03 4.478727178818276977e-01
3.740192300000000159e+03 3.338302999999999884e+03 4.446258091150565028e-01
3.740492799999999988e+03 3.338302999999999884e+03 4.358527046326546861e-01
3.740794699999999921e+03 3.338302999999999884e+03 4.271441082714470538e-01
3.741096500000000106e+03 3.338302999999999884e+03 4.182204848395922880e-01
3.741396999999999935e+03 3.338302999999999884e+03 4.057489147420603737e-01
3.741698800000000119e+03 3.338302999999999884e+03 3.957143181118622510e-01
3.742000700000000052e+03 3.338302999999999884e+03 3.770714710867584807e-01
3.720103900000000067e+03 3.338599999999999909e+03 2.282870733370069224e-02
3.720152999999999793e+03 3.338599999999999909e+03 2.689988653795249290e-02
3.720602300000000014e+03 3.338599999999999909e+03 3.573033157252682168e-02
3.720904199999999946e+03 3.338599999999999909e+03 5.576368698781517669e-02
3.721206000000000131e+03 3.338599999999999909e+03 7.012032773802004404e-02
3.721506499999999960e+03 3.338599999999999909e+03 7.967469724377294893e-02
3.721808399999999892e+03 3.338599999999999909e+03 7.675032908297235723e-02
3.722110200000000077e+03 3.338599999999999909e+03 7.617692356124675102e-02
3.722410699999999906e+03 3.338599999999999909e+03 7.895794034161593422e-02
3.722712500000000091e+03 3.338599999999999909e+03 8.662723919469592082e-02
3.723014400000000023e+03 3.338599999999999909e+03 1.094344438213319115e-01
3.723314800000000105e+03 3.338599999999999909e+03 1.279554421730689784e-01
3.723616700000000037e+03 3.338599999999999909e+03 1.417601801086129376e-01
3.723917199999999866e+03 3.338599999999999909e+03 1.600518162516597620e-01
3.724219000000000051e+03 3.338599999999999909e+03 1.624171140287778980e-01
3.724520899999999983e+03 3.338599999999999909e+03 1.903061250917070790e-01
3.724821300000000065e+03 3.338599999999999909e+03 2.062539661647004863e-01
3.725123199999999997e+03 3.338599999999999909e+03 2.385223618998089656e-01
3.725425099999999929e+03 3.338599999999999909e+03 3.123769930980669907e-01
3.725725500000000011e+03 3.338599999999999909e+03 4.141278029282757789e-01
3.726027399999999943e+03 3.338599999999999909e+03 5.569846210971889366e-01
3.726329200000000128e+03 3.338599999999999909e+03 8.044234388598310304e-01
3.726629699999999957e+03 3.338599999999999909e+03 1.170127145478379482e+00
3.726931599999999889e+03 3.338599999999999909e+03 1.837420653817531946e+00
3.727233400000000074e+03 3.338599999999999909e+03 2.855279963001676524e+00
3.727533899999999903e+03 3.338599999999999909e+03 4.340185237200349100e+00
3.727835700000000088e+03 3.338599999999999909e+03 5.681316244395347326e+00
3.728137600000000020e+03 3.338599999999999909e+03 6.679228208992462612e+00
3.728438000000000102e+03 3.338599999999999909e+03 6.557272022090447017e+00
3.728739900000000034e+03 3.338599999999999909e+03 5.783303584003267162e+00
3.729041799999999967e+03 3.338599999999999909e+03 4.766913626468545218e+00
3.729342200000000048e+03 3.338599999999999909e+03 4.128727615925988914e+00
3.729644099999999980e+03 3.338599999999999909e+03 3.876981089181382956e+00
3.729944500000000062e+03 3.338599999999999909e+03 3.823403510745146949e+00
3.730246399999999994e+03 3.338599999999999909e+03 3.579648823459591345e+00
3.730548299999999927e+03 3.338599999999999909e+03 3.095013644066130887e+00
3.730848700000000008e+03 3.338599999999999909e+03 2.410539472782275094e+00
3.731150599999999940e+03 3.338599999999999909e+03 1.818892487896773158e+00
3.731452400000000125e+03 3.338599999999999909e+03 1.405818317614668134e+00
3.731752899999999954e+03 3.338599999999999909e+03 1.189708944045309025e+00
3.732054799999999886e+03 3.338599999999999909e+03 1.125322671524544793e+00
3.732356600000000071e+03 3.338599999999999909e+03 1.129479861557055598e+00
3.732657099999999900e+03 3.338599999999999909e+03 1.148825130346273315e+00
3.732958900000000085e+03 3.338599999999999909e+03 1.188461787035555606e+00
3.733260800000000017e+03 3.338599999999999909e+03 1.229804325151971911e+00
3.733561200000000099e+03 3.338599999999999909e+03 1.269892538689613382e+00
3.733863100000000031e+03 3.338599999999999909e+03 1.283295892759949375e+00
3.734164999999999964e+03 3.338599999999999909e+03 1.262058385749037281e+00
3.734465400000000045e+03 3.338599999999999909e+03 1.189794954873567789e+00
3.734767299999999977e+03 3.338599999999999909e+03 1.077099267147421324e+00
3.735069100000000162e+03 3.338599999999999909e+03 9.522187120846060671e-01
3.735369599999999991e+03 3.338599999999999909e+03 8.391144729242301370e-01
3.735671499999999924e+03 3.338599999999999909e+03 7.304971319713572386e-01
3.735971900000000005e+03 3.338599999999999909e+03 6.465864014358364553e-01
3.736273799999999937e+03 3.338599999999999909e+03 5.759643438663064607e-01
3.736575600000000122e+03 3.338599999999999909e+03 5.500535818533306420e-01
3.736876099999999951e+03 3.338599999999999909e+03 5.148464828193785037e-01
3.737177999999999884e+03 3.338599999999999909e+03 5.137570123280997825e-01
3.737479800000000068e+03 3.338599999999999909e+03 5.217201815110642515e-01
3.737780299999999897e+03 3.338599999999999909e+03 5.171257697682377641e-01
3.738082100000000082e+03 3.338599999999999909e+03 5.294826587614246405e-01
3.738384000000000015e+03 3.338599999999999909e+03 5.062453999934943827e-01
3.738684499999999844e+03 3.338599999999999909e+03 4.899678507455087484e-01
3.738986300000000028e+03 3.338599999999999909e+03 4.831156547608877472e-01
3.739288199999999961e+03 3.338599999999999909e+03 4.614122557635735866e-01
3.739588600000000042e+03 3.338599999999999909e+03 4.342113313267151331e-01
3.739890499999999975e+03 3.338599999999999909e+03 4.228507344275265756e-01
3.740192300000000159e+03 3.338599999999999909e+03 4.129523216087382931e-01
3.740492799999999988e+03 3.338599999999999909e+03 4.202345717346535059e-01
3.740794699999999921e+03 3.338599999999999909e+03 3.872709218044526613e-01
3.741096500000000106e+03 3.338599999999999909e+03 3.711295563678768672e-01
3.741396999999999935e+03 3.338599999999999909e+03 3.784333092008568267e-01
3.741698800000000119e+03 3.338599999999999909e+03 3.514545794036670334e-01
3.742000700000000052e+03 3.338599999999999909e+03 3.492398005760019020e-01
3.720103900000000067e+03 3.338902999999999793e+03 2.378916158259107572e-02
3.720152999999999793e+03 3.338902999999999793e+03 2.011219867452563106e-02
3.720602300000000014e+03 3.338902999999999793e+03 2.600394041025623146e-02
3.720904199999999946e+03 3.338902999999999793e+03 4.129236513326520197e-02
3.721206000000000131e+03 3.338902999999999793e+03 5.716136294702135051e-02
3.721506499999999960e+03 3.338902999999999793e+03 7.814800504217853105e-02
3.721808399999999892e+03 3.338902999999999793e+03 7.981088105518278908e-02
3.722110200000000077e+03 3.338902999999999793e+03 8.273524921598338078e-02
3.722410699999999906e+03 3.338902999999999793e+03 8.439812522898762492e-02
3.722712500000000091e+03 3.338902999999999793e+03 8.731532582076664828e-02
3.723014400000000023e+03 3.338902999999999793e+03 9.618160870044883959e-02
3.723314800000000105e+03 3.338902999999999793e+03 1.139858501500289056e-01
3.723616700000000037e+03 3.338902999999999793e+03 1.434732291047681740e-01
3.723917199999999866e+03 3.338902999999999793e+03 1.564895344479394490e-01
3.724219000000000051e+03 3.338902999999999793e+03 1.745159705371881753e-01
3.724520899999999983e+03 3.338902999999999793e+03 1.967354345040554231e-01
3.724821300000000065e+03 3.338902999999999793e+03 2.127262809911782404e-01
3.725123199999999997e+03 3.338902999999999793e+03 2.468009041197224140e-01
3.725425099999999929e+03 3.338902999999999793e+03 2.646624861214750268e-01
3.725725500000000011e+03 3.338902999999999793e+03 3.368040683235777877e-01
3.726027399999999943e+03 3.338902999999999793e+03 4.278106921904530902e-01
3.726329200000000128e+03 3.338902999999999793e+03 5.744878246478630768e-01
3.726629699999999957e+03 3.338902999999999793e+03 7.898374359009360246e-01
3.726931599999999889e+03 3.338902999999999793e+03 1.161303868012826701e+00
3.727233400000000074e+03 3.338902999999999793e+03 1.674767010011042334e+00
3.727533899999999903e+03 3.338902999999999793e+03 2.579020350203301337e+00
3.727835700000000088e+03 3.338902999999999793e+03 3.784677135321603547e+00
3.728137600000000020e+03 3.338902999999999793e+03 5.020781753643535517e+00
3.728438000000000102e+03 3.338902999999999793e+03 5.904041284171615445e+00
3.728739900000000034e+03 3.338902999999999793e+03 5.925171277647204526e+00
3.729041799999999967e+03 3.338902999999999793e+03 5.243657312369257362e+00
3.729342200000000048e+03 3.338902999999999793e+03 4.384380467787350355e+00
3.729644099999999980e+03 3.338902999999999793e+03 3.720298030369860953e+00
3.729944500000000062e+03 3.338902999999999793e+03 3.370664013497672862e+00
3.730246399999999994e+03 3.338902999999999793e+03 3.259538023387250405e+00
3.730548299999999927e+03 3.338902999999999793e+03 3.081058387181133895e+00
3.730848700000000008e+03 3.338902999999999793e+03 2.681115203346545073e+00
3.731150599999999940e+03 3.338902999999999793e+03 2.129921978018785023e+00
3.731452400000000125e+03 3.338902999999999793e+03 1.616752706350454094e+00
3.731752899999999954e+03 3.338902999999999793e+03 1.210989456470350500e+00
3.732054799999999886e+03 3.338902999999999793e+03 1.011358324081580662e+00
3.732356600000000071e+03 3.338902999999999793e+03 9.313467510937939453e-01
3.732657099999999900e+03 3.338902999999999793e+03 9.091416222649698620e-01
3.732958900000000085e+03 3.338902999999999793e+03 9.712844456819824668e-01
3.733260800000000017e+03 3.338902999999999793e+03 9.886873032663544558e-01
3.733561200000000099e+03 3.338902999999999793e+03 1.009480420997929340e+00
3.733863100000000031e+03 3.338902999999999793e+03 1.074769807215411266e+00
3.734164999999999964e+03 3.338902999999999793e+03 1.081622003200032101e+00
3.734465400000000045e+03 3.338902999999999793e+03 1.056492506210407356e+00
3.734767299999999977e+03 3.338902999999999793e+03 1.010684572593553154e+00
3.735069100000000162e+03 3.338902999999999793e+03 9.417612288821353150e-01
3.735369599999999991e+03 3.338902999999999793e+03 8.504894049614619700e-01
3.735671499999999924e+03 3.338902999999999793e+03 7.333641595799852420e-01
3.735971900000000005e+03 3.338902999999999793e+03 6.393328215860075714e-01
3.736273799999999937e+03 3.338902999999999793e+03 5.675782881110694733e-01
3.736575600000000122e+03 3.338902999999999793e+03 5.119292822275994803e-01
3.736876099999999951e+03 3.338902999999999793e+03 4.921611268661091887e-01
3.737177999999999884e+03 3.338902999999999793e+03 4.728445283529777998e-01
3.737479800000000068e+03 3.338902999999999793e+03 4.578284712527885825e-01
3.737780299999999897e+03 3.338902999999999793e+03 4.618996504570402895e-01
3.738082100000000082e+03 3.338902999999999793e+03 4.559505681691371493e-01
3.738384000000000015e+03 3.338902999999999793e+03 4.644369698906761768e-01
3.738684499999999844e+03 3.338902999999999793e+03 4.432998088460660124e-01
3.738986300000000028e+03 3.338902999999999793e+03 4.327849850914226582e-01
3.739288199999999961e+03 3.338902999999999793e+03 4.144790138103326971e-01
3.739588600000000042e+03 3.338902999999999793e+03 4.063151526947644254e-01
3.739890499999999975e+03 3.338902999999999793e+03 3.879518408615018621e-01
3.740192300000000159e+03 3.338902999999999793e+03 3.876651381006390729e-01
3.740492799999999988e+03 3.338902999999999793e+03 3.496411844412098402e-01
3.740794699999999921e+03 3.338902999999999793e+03 3.560131533013856098e-01
3.741096500000000106e+03 3.338902999999999793e+03 3.366105439599954008e-01
3.741396999999999935e+03 3.338902999999999793e+03 3.362306628018522092e-01
3.741698800000000119e+03 3.338902999999999793e+03 3.109363117247314068e-01
3.742000700000000052e+03 3.338902999999999793e+03 3.048080402112890441e-01
3.720103900000000067e+03 3.339199999999999818e+03 1.567547345017375471e-02
3.720152999999999793e+03 3.339199999999999818e+03 1.809094421044286916e-02
3.720602300000000014e+03 3.339199999999999818e+03 2.288604788587324940e-02
3.720904199999999946e+03 3.339199999999999818e+03 3.153013612588675962e-02
3.721206000000000131e+03 3.339199999999999818e+03 4.204495988053005839e-02
3.721506499999999960e+03 3.339199999999999818e+03 5.989937431326111672e-02
3.721808399999999892e+03 3.339199999999999818e+03 8.497153075071324502e-02
3.722110200000000077e+03 3.339199999999999818e+03 8.497153075071324502e-02
3.722410699999999906e+03 3.339199999999999818e+03 9.125748878263018060e-02
3.722712500000000091e+03 3.339199999999999818e+03 9.246880794727554975e-02
3.723014400000000023e+03 3.339199999999999818e+03 9.155135911251457981e-02
3.723314800000000105e+03 3.339199999999999818e+03 1.103447250870712992e-01
3.723616700000000037e+03 3.339199999999999818e+03 1.351660166087684800e-01
3.723917199999999866e+03 3.339199999999999818e+03 1.544252745697272666e-01
3.724219000000000051e+03 3.339199999999999818e+03 1.680651584177751123e-01
3.724520899999999983e+03 3.339199999999999818e+03 1.964558993122141883e-01
3.724821300000000065e+03 3.339199999999999818e+03 2.130774918732351864e-01
3.725123199999999997e+03 3.339199999999999818e+03 2.234131264023392072e-01
3.725425099999999929e+03 3.339199999999999818e+03 2.705255575811193469e-01
3.725725500000000011e+03 3.339199999999999818e+03 2.998050770342330917e-01
3.726027399999999943e+03 3.339199999999999818e+03 3.735952001112969878e-01
3.726329200000000128e+03 3.339199999999999818e+03 4.536497785132131977e-01
3.726629699999999957e+03 3.339199999999999818e+03 6.008573110782193805e-01
3.726931599999999889e+03 3.339199999999999818e+03 8.196903608757754034e-01
3.727233400000000074e+03 3.339199999999999818e+03 1.136941300908510089e+00
3.727533899999999903e+03 3.339199999999999818e+03 1.680522567935362810e+00
3.727835700000000088e+03 3.339199999999999818e+03 2.518647916334616266e+00
3.728137600000000020e+03 3.339199999999999818e+03 3.555687640220482670e+00
3.728438000000000102e+03 3.339199999999999818e+03 4.678738192365190507e+00
3.728739900000000034e+03 3.339199999999999818e+03 5.345752165512500653e+00
3.729041799999999967e+03 3.339199999999999818e+03 5.337581136827911799e+00
3.729342200000000048e+03 3.339199999999999818e+03 4.713723096759473208e+00
3.729644099999999980e+03 3.339199999999999818e+03 3.980645639940350478e+00
3.729944500000000062e+03 3.339199999999999818e+03 3.308005125111107336e+00
3.730246399999999994e+03 3.339199999999999818e+03 2.974082419534200383e+00
3.730548299999999927e+03 3.339199999999999818e+03 2.849560242922463793e+00
3.730848700000000008e+03 3.339199999999999818e+03 2.622183450851196085e+00
3.731150599999999940e+03 3.339199999999999818e+03 2.305111700044000678e+00
3.731452400000000125e+03 3.339199999999999818e+03 1.829629506291085006e+00
3.731752899999999954e+03 3.339199999999999818e+03 1.349409549414911647e+00
3.732054799999999886e+03 3.339199999999999818e+03 1.081607668061989047e+00
3.732356600000000071e+03 3.339199999999999818e+03 9.076149300633754580e-01
3.732657099999999900e+03 3.339199999999999818e+03 8.169523495095356580e-01
3.732958900000000085e+03 3.339199999999999818e+03 8.210593665588953316e-01
3.733260800000000017e+03 3.339199999999999818e+03 8.390356296649930101e-01
3.733561200000000099e+03 3.339199999999999818e+03 8.433361710779351261e-01
3.733863100000000031e+03 3.339199999999999818e+03 8.775828158629968012e-01
3.734164999999999964e+03 3.339199999999999818e+03 9.190830404978875823e-01
3.734465400000000045e+03 3.339199999999999818e+03 9.410659746870430054e-01
3.734767299999999977e+03 3.339199999999999818e+03 9.280783396199580038e-01
3.735069100000000162e+03 3.339199999999999818e+03 8.906851320344270073e-01
3.735369599999999991e+03 3.339199999999999818e+03 7.935143988090013201e-01
3.735671499999999924e+03 3.339199999999999818e+03 7.212509679335319390e-01
3.735971900000000005e+03 3.339199999999999818e+03 6.357347019371792918e-01
3.736273799999999937e+03 3.339199999999999818e+03 5.667110122594595234e-01
3.736575600000000122e+03 3.339199999999999818e+03 4.999594419615774332e-01
3.736876099999999951e+03 3.339199999999999818e+03 4.555921897180587044e-01
3.737177999999999884e+03 3.339199999999999818e+03 4.159340303217115009e-01
3.737479800000000068e+03 3.339199999999999818e+03 3.933633554727872794e-01
3.737780299999999897e+03 3.339199999999999818e+03 4.003087298546886830e-01
3.738082100000000082e+03 3.339199999999999818e+03 3.955351288863230286e-01
3.738384000000000015e+03 3.339199999999999818e+03 4.156903329749780940e-01
3.738684499999999844e+03 3.339199999999999818e+03 3.995059621242728065e-01
3.738986300000000028e+03 3.339199999999999818e+03 4.003230649927318474e-01
3.739288199999999961e+03 3.339199999999999818e+03 3.771789846220820475e-01
3.739588600000000042e+03 3.339199999999999818e+03 3.683342044494645751e-01
3.739890499999999975e+03 3.339199999999999818e+03 3.498347088047922271e-01
3.740192300000000159e+03 3.339199999999999818e+03 3.235584007717163257e-01
3.740492799999999988e+03 3.339199999999999818e+03 3.200892973652764151e-01
3.740794699999999921e+03 3.339199999999999818e+03 3.105564305665882152e-01
3.741096500000000106e+03 3.339199999999999818e+03 2.873191717986580129e-01
3.741396999999999935e+03 3.339199999999999818e+03 2.898564912322937892e-01
3.741698800000000119e+03 3.339199999999999818e+03 2.993391850478310245e-01
3.742000700000000052e+03 3.339199999999999818e+03 2.777576347238835397e-01
3.720103900000000067e+03 3.339500000000000000e+03 1.404126771325577699e-02
3.720152999999999793e+03 3.339500000000000000e+03 1.146094286549055076e-02
3.720602300000000014e+03 3.339500000000000000e+03 2.051358253973355542e-02
3.720904199999999946e+03 3.339500000000000000e+03 2.344511826955571546e-02
3.721206000000000131e+03 3.339500000000000000e+03 3.268411473835954040e-02
3.721506499999999960e+03 3.339500000000000000e+03 4.633116615542896832e-02
3.721808399999999892e+03 3.339500000000000000e+03 7.015616558312788575e-02
3.722110200000000077e+03 3.339500000000000000e+03 9.355827843855418768e-02
3.722410699999999906e+03 3.339500000000000000e+03 1.018726585035754778e-01
3.722712500000000091e+03 3.339500000000000000e+03 1.062735458828195090e-01
3.723014400000000023e+03 3.339500000000000000e+03 9.929233365581023596e-02
3.723314800000000105e+03 3.339500000000000000e+03 1.056786376540291700e-01
3.723616700000000037e+03 3.339500000000000000e+03 1.224149113193953031e-01
3.723917199999999866e+03 3.339500000000000000e+03 1.430288398254308535e-01
3.724219000000000051e+03 3.339500000000000000e+03 1.684378720068967494e-01
3.724520899999999983e+03 3.339500000000000000e+03 1.961835316893945358e-01
3.724821300000000065e+03 3.339500000000000000e+03 2.145898489367864537e-01
3.725123199999999997e+03 3.339500000000000000e+03 2.339996258471982171e-01
3.725425099999999929e+03 3.339500000000000000e+03 2.598172094628936057e-01
3.725725500000000011e+03 3.339500000000000000e+03 2.765104777141303427e-01
3.726027399999999943e+03 3.339500000000000000e+03 3.376140036230152464e-01
3.726329200000000128e+03 3.339500000000000000e+03 3.936428906646285419e-01
3.726629699999999957e+03 3.339500000000000000e+03 4.937881650340055772e-01
3.726931599999999889e+03 3.339500000000000000e+03 6.113506321257979881e-01
3.727233400000000074e+03 3.339500000000000000e+03 7.921167228497952850e-01
3.727533899999999903e+03 3.339500000000000000e+03 1.110471468511851745e+00
3.727835700000000088e+03 3.339500000000000000e+03 1.595020637077053438e+00
3.728137600000000020e+03 3.339500000000000000e+03 2.297549914726244591e+00
3.728438000000000102e+03 3.339500000000000000e+03 3.188607760349793097e+00
3.728739900000000034e+03 3.339500000000000000e+03 4.160515784536651829e+00
3.729041799999999967e+03 3.339500000000000000e+03 4.854479817205066716e+00
3.729342200000000048e+03 3.339500000000000000e+03 4.885945445209759264e+00
3.729644099999999980e+03 3.339500000000000000e+03 4.259335058637039317e+00
3.729944500000000062e+03 3.339500000000000000e+03 3.460545329028161365e+00
3.730246399999999994e+03 3.339500000000000000e+03 2.924289317541353128e+00
3.730548299999999927e+03 3.339500000000000000e+03 2.579758609812522696e+00
3.730848700000000008e+03 3.339500000000000000e+03 2.405880552918254534e+00
3.731150599999999940e+03 3.339500000000000000e+03 2.298316844611552501e+00
3.731452400000000125e+03 3.339500000000000000e+03 1.954388212680534087e+00
3.731752899999999954e+03 3.339500000000000000e+03 1.568529301973330403e+00
3.732054799999999886e+03 3.339500000000000000e+03 1.178520368802637996e+00
3.732356600000000071e+03 3.339500000000000000e+03 9.363712169779145889e-01
3.732657099999999900e+03 3.339500000000000000e+03 7.687504478394768803e-01
3.732958900000000085e+03 3.339500000000000000e+03 7.145707936054286336e-01
3.733260800000000017e+03 3.339500000000000000e+03 6.906597833494707572e-01
3.733561200000000099e+03 3.339500000000000000e+03 6.972037738661643891e-01
3.733863100000000031e+03 3.339500000000000000e+03 7.373493279559782954e-01
3.734164999999999964e+03 3.339500000000000000e+03 7.536842177561364764e-01
3.734465400000000045e+03 3.339500000000000000e+03 7.939874583644250805e-01
3.734767299999999977e+03 3.339500000000000000e+03 7.967971454208804261e-01
3.735069100000000162e+03 3.339500000000000000e+03 7.900739656786477383e-01
3.735369599999999991e+03 3.339500000000000000e+03 7.610381435722674004e-01
3.735671499999999924e+03 3.339500000000000000e+03 7.014756450030200652e-01
3.735971900000000005e+03 3.339500000000000000e+03 6.326239769818179370e-01
3.736273799999999937e+03 3.339500000000000000e+03 5.558163073466730886e-01
3.736575600000000122e+03 3.339500000000000000e+03 4.950424896127803565e-01
3.736876099999999951e+03 3.339500000000000000e+03 4.373865644032707278e-01
3.737177999999999884e+03 3.339500000000000000e+03 4.011330002921692506e-01
3.737479800000000068e+03 3.339500000000000000e+03 3.760536762856955817e-01
3.737780299999999897e+03 3.339500000000000000e+03 3.687570910217372600e-01
3.738082100000000082e+03 3.339500000000000000e+03 3.720541727716594194e-01
3.738384000000000015e+03 3.339500000000000000e+03 3.622131005050437391e-01
3.738684499999999844e+03 3.339500000000000000e+03 3.519706443732201206e-01
3.738986300000000028e+03 3.339500000000000000e+03 3.611451327208297646e-01
3.739288199999999961e+03 3.339500000000000000e+03 3.485015409667801545e-01
3.739588600000000042e+03 3.339500000000000000e+03 3.299590399079783687e-01
3.739890499999999975e+03 3.339500000000000000e+03 3.135094690034750942e-01
3.740192300000000159e+03 3.339500000000000000e+03 3.061340404802794790e-01
3.740492799999999988e+03 3.339500000000000000e+03 2.909244590165077637e-01
3.740794699999999921e+03 3.339500000000000000e+03 2.792269863733054525e-01
3.741096500000000106e+03 3.339500000000000000e+03 2.657591241817752192e-01
3.741396999999999935e+03 3.339500000000000000e+03 2.630426155226001650e-01
3.741698800000000119e+03 3.339500000000000000e+03 2.523629376804607527e-01
3.742000700000000052e+03 3.339500000000000000e+03 2.505997157011545240e-01
3.720103900000000067e+03 3.339800000000000182e+03 1.218486733666912861e-02
3.720152999999999793e+03 3.339800000000000182e+03 1.145377529646898068e-02
3.720602300000000014e+03 3.339800000000000182e+03 1.735985217024272123e-02
3.720904199999999946e+03 3.339800000000000182e+03 2.086479342179048749e-02
3.721206000000000131e+03 3.339800000000000182e+03 2.529435107712079550e-02
3.721506499999999960e+03 3.339800000000000182e+03 3.413913124973826790e-02
3.721808399999999892e+03 3.339800000000000182e+03 4.666804189944275677e-02
3.722110200000000077e+03 3.339800000000000182e+03 6.786971106524704311e-02
3.722410699999999906e+03 3.339800000000000182e+03 1.031269830823502431e-01
3.722712500000000091e+03 3.339800000000000182e+03 1.038007345703778339e-01
3.723014400000000023e+03 3.339800000000000182e+03 1.067466054382431306e-01
3.723314800000000105e+03 3.339800000000000182e+03 1.087248544881964651e-01
3.723616700000000037e+03 3.339800000000000182e+03 1.032129939106090771e-01
3.723917199999999866e+03 3.339800000000000182e+03 1.416526665732893986e-01
3.724219000000000051e+03 3.339800000000000182e+03 1.597292756456891172e-01
3.724520899999999983e+03 3.339800000000000182e+03 1.889371194085871786e-01
3.724821300000000065e+03 3.339800000000000182e+03 2.134215351862705778e-01
3.725123199999999997e+03 3.339800000000000182e+03 2.440557251844610587e-01
3.725425099999999929e+03 3.339800000000000182e+03 2.598530473080014613e-01
3.725725500000000011e+03 3.339800000000000182e+03 2.846456685536123965e-01
3.726027399999999943e+03 3.339800000000000182e+03 2.965510006984402591e-01
3.726329200000000128e+03 3.339800000000000182e+03 3.542499313220793811e-01
3.726629699999999957e+03 3.339800000000000182e+03 4.223776748721029262e-01
3.726931599999999889e+03 3.339800000000000182e+03 5.006690312947128518e-01
3.727233400000000074e+03 3.339800000000000182e+03 6.141388164751887535e-01
3.727533899999999903e+03 3.339800000000000182e+03 7.595257865087160498e-01
3.727835700000000088e+03 3.339800000000000182e+03 1.039218664868423625e+00
3.728137600000000020e+03 3.339800000000000182e+03 1.460865247700326330e+00
3.728438000000000102e+03 3.339800000000000182e+03 2.110089314536100602e+00
3.728739900000000034e+03 3.339800000000000182e+03 2.922597771252263055e+00
3.729041799999999967e+03 3.339800000000000182e+03 3.837853329892631837e+00
3.729342200000000048e+03 3.339800000000000182e+03 4.384452143477565400e+00
3.729644099999999980e+03 3.339800000000000182e+03 4.315299437557458262e+00
3.729944500000000062e+03 3.339800000000000182e+03 3.819361001816981016e+00
3.730246399999999994e+03 3.339800000000000182e+03 3.124479520313805381e+00
3.730548299999999927e+03 3.339800000000000182e+03 2.588273681810147941e+00
3.730848700000000008e+03 3.339800000000000182e+03 2.262815875247715880e+00
3.731150599999999940e+03 3.339800000000000182e+03 2.099631831333629961e+00
3.731452400000000125e+03 3.339800000000000182e+03 1.942038491256368848e+00
3.731752899999999954e+03 3.339800000000000182e+03 1.727807020770660618e+00
3.732054799999999886e+03 3.339800000000000182e+03 1.372080570230137964e+00
3.732356600000000071e+03 3.339800000000000182e+03 1.057739663220160553e+00
3.732657099999999900e+03 3.339800000000000182e+03 8.249871943827156162e-01
3.732958900000000085e+03 3.339800000000000182e+03 7.042064888002382839e-01
3.733260800000000017e+03 3.339800000000000182e+03 6.237218562570279179e-01
3.733561200000000099e+03 3.339800000000000182e+03 6.053513768547438278e-01
3.733863100000000031e+03 3.339800000000000182e+03 5.981121321429581084e-01
3.734164999999999964e+03 3.339800000000000182e+03 6.000617109168251417e-01
3.734465400000000045e+03 3.339800000000000182e+03 6.499981642901038192e-01
3.734767299999999977e+03 3.339800000000000182e+03 6.642401239359635445e-01
3.735069100000000162e+03 3.339800000000000182e+03 6.847250361996107815e-01
3.735369599999999991e+03 3.339800000000000182e+03 6.927527135037693240e-01
3.735671499999999924e+03 3.339800000000000182e+03 6.480915909303661682e-01
3.735971900000000005e+03 3.339800000000000182e+03 6.268254136433677459e-01
3.736273799999999937e+03 3.339800000000000182e+03 5.604178866585209917e-01
3.736575600000000122e+03 3.339800000000000182e+03 4.822985518924287618e-01
3.736876099999999951e+03 3.339800000000000182e+03 4.358312019255899949e-01
3.737177999999999884e+03 3.339800000000000182e+03 3.730576324346793204e-01
3.737479800000000068e+03 3.339800000000000182e+03 3.690509613516215759e-01
3.737780299999999897e+03 3.339800000000000182e+03 3.365603709768444363e-01
3.738082100000000082e+03 3.339800000000000182e+03 3.064135756721206860e-01
3.738384000000000015e+03 3.339800000000000182e+03 3.114308739872197473e-01
3.738684499999999844e+03 3.339800000000000182e+03 3.156669072789676789e-01
3.738986300000000028e+03 3.339800000000000182e+03 3.241031360173556863e-01
3.739288199999999961e+03 3.339800000000000182e+03 3.052165916455185091e-01
3.739588600000000042e+03 3.339800000000000182e+03 3.004071528320449991e-01
3.739890499999999975e+03 3.339800000000000182e+03 2.836995494427651532e-01
3.740192300000000159e+03 3.339800000000000182e+03 2.728191796680217718e-01
3.740492799999999988e+03 3.339800000000000182e+03 2.628132533139099225e-01
3.740794699999999921e+03 3.339800000000000182e+03 2.635013399399806500e-01
3.741096500000000106e+03 3.339800000000000182e+03 2.455322444029044704e-01
3.741396999999999935e+03 3.339800000000000182e+03 2.318565227097487691e-01
3.741698800000000119e+03 3.339800000000000182e+03 2.100026047629816039e-01
3.742000700000000052e+03 3.339800000000000182e+03 2.261798080446652814e-01
3.720103900000000067e+03 3.340099999999999909e+03 9.790899283464722658e-03
3.720152999999999793e+03 3.340099999999999909e+03 1.183365645461219480e-02
3.720602300000000014e+03 3.340099999999999909e+03 1.164729966005137278e-02
3.720904199999999946e+03 3.340099999999999909e+03 1.403410014423420692e-02
3.721206000000000131e+03 3.340099999999999909e+03 1.773256575936436527e-02
3.721506499999999960e+03 3.340099999999999909e+03 2.529435107712079550e-02
3.721808399999999892e+03 3.340099999999999909e+03 3.471253677146387412e-02
3.722110200000000077e+03 3.340099999999999909e+03 4.927703702329427199e-02
3.722410699999999906e+03 3.340099999999999909e+03 7.124563607440655144e-02
3.722712500000000091e+03 3.340099999999999909e+03 1.073916866501844203e-01
3.723014400000000023e+03 3.340099999999999909e+03 1.236047277769759395e-01
3.723314800000000105e+03 3.340099999999999909e+03 1.184225753743807785e-01
3.723616700000000037e+03 3.340099999999999909e+03 1.146954394831643381e-01
3.723917199999999866e+03 3.340099999999999909e+03 1.255471389818214323e-01
3.724219000000000051e+03 3.340099999999999909e+03 1.314388807175520257e-01
3.724520899999999983e+03 3.340099999999999909e+03 1.820920909929877596e-01
3.724821300000000065e+03 3.340099999999999909e+03 1.942912934676999936e-01
3.725123199999999997e+03 3.340099999999999909e+03 2.306595386831465644e-01
3.725425099999999929e+03 3.340099999999999909e+03 2.554879977738653274e-01
3.725725500000000011e+03 3.340099999999999909e+03 3.033028507167592758e-01
3.726027399999999943e+03 3.340099999999999909e+03 3.046216834167281839e-01
3.726329200000000128e+03 3.340099999999999909e+03 3.360729762833776779e-01
3.726629699999999957e+03 3.340099999999999909e+03 3.843107157985442557e-01
3.726931599999999889e+03 3.340099999999999909e+03 4.373937319722922545e-01
3.727233400000000074e+03 3.340099999999999909e+03 5.005686853284109228e-01
3.727533899999999903e+03 3.340099999999999909e+03 5.901704656670583304e-01
3.727835700000000088e+03 3.340099999999999909e+03 7.133881447168695100e-01
3.728137600000000020e+03 3.340099999999999909e+03 9.282145234313678994e-01
3.728438000000000102e+03 3.340099999999999909e+03 1.348054878869834994e+00
3.728739900000000034e+03 3.340099999999999909e+03 1.904587943118665194e+00
3.729041799999999967e+03 3.340099999999999909e+03 2.658422679824254509e+00
3.729342200000000048e+03 3.340099999999999909e+03 3.399929197812743720e+00
3.729644099999999980e+03 3.340099999999999909e+03 3.952735126170357383e+00
3.729944500000000062e+03 3.340099999999999909e+03 3.962017128053290538e+00
3.730246399999999994e+03 3.340099999999999909e+03 3.427481333131658925e+00
3.730548299999999927e+03 3.340099999999999909e+03 2.769132950931425974e+00
3.730848700000000008e+03 3.340099999999999909e+03 2.275918191419145753e+00
3.731150599999999940e+03 3.340099999999999909e+03 1.978349395919642539e+00
3.731452400000000125e+03 3.340099999999999909e+03 1.825343300016186499e+00
3.731752899999999954e+03 3.340099999999999909e+03 1.732609292015112601e+00
3.732054799999999886e+03 3.340099999999999909e+03 1.501032304497204928e+00
3.732356600000000071e+03 3.340099999999999909e+03 1.179208455428708779e+00
3.732657099999999900e+03 3.340099999999999909e+03 9.371166441561578075e-01
3.732958900000000085e+03 3.340099999999999909e+03 7.266553149757958296e-01
3.733260800000000017e+03 3.340099999999999909e+03 6.087989775541190474e-01
3.733561200000000099e+03 3.340099999999999909e+03 5.319411349358230678e-01
3.733863100000000031e+03 3.340099999999999909e+03 5.089260708075615813e-01
3.734164999999999964e+03 3.340099999999999909e+03 5.134631419982154110e-01
3.734465400000000045e+03 3.340099999999999909e+03 5.345644651977177197e-01
3.734767299999999977e+03 3.340099999999999909e+03 5.496521979881227038e-01
3.735069100000000162e+03 3.340099999999999909e+03 5.699364183191660826e-01
3.735369599999999991e+03 3.340099999999999909e+03 5.943993313897847353e-01
3.735671499999999924e+03 3.340099999999999909e+03 5.923995796327666818e-01
3.735971900000000005e+03 3.340099999999999909e+03 5.954386288979124364e-01
3.736273799999999937e+03 3.340099999999999909e+03 5.314680753803994184e-01
3.736575600000000122e+03 3.340099999999999909e+03 4.818684977511346057e-01
3.736876099999999951e+03 3.340099999999999909e+03 4.507755833355635566e-01
3.737177999999999884e+03 3.340099999999999909e+03 3.815225314491535458e-01
3.737479800000000068e+03 3.340099999999999909e+03 3.485803842260174479e-01
3.737780299999999897e+03 3.340099999999999909e+03 3.061412080493010612e-01
3.738082100000000082e+03 3.340099999999999909e+03 2.973250981527698622e-01
3.738384000000000015e+03 3.340099999999999909e+03 2.785173970401699783e-01
3.738684499999999844e+03 3.340099999999999909e+03 2.845453225873104119e-01
3.738986300000000028e+03 3.340099999999999909e+03 2.617667882367606946e-01
3.739288199999999961e+03 3.340099999999999909e+03 2.636518588894336546e-01
3.739588600000000042e+03 3.340099999999999909e+03 2.632934804383551541e-01
3.739890499999999975e+03 3.340099999999999909e+03 2.676943678175991437e-01
3.740192300000000159e+03 3.340099999999999909e+03 2.647915023638632848e-01
3.740492799999999988e+03 3.340099999999999909e+03 2.368953237319125771e-01
3.740794699999999921e+03 3.340099999999999909e+03 2.355334856178142311e-01
3.741096500000000106e+03 3.340099999999999909e+03 2.300072899021837203e-01
3.741396999999999935e+03 3.340099999999999909e+03 2.254773862805514451e-01
3.741698800000000119e+03 3.340099999999999909e+03 2.153137734079650645e-01
3.742000700000000052e+03 3.340099999999999909e+03 1.944633151242176894e-01
3.720103900000000067e+03 3.340402500000000146e+03 8.701428792186070849e-03
3.720152999999999793e+03 3.340402500000000146e+03 9.074142381307714889e-03
3.720602300000000014e+03 3.340402500000000146e+03 1.036430480519032887e-02
3.720904199999999946e+03 3.340402500000000146e+03 1.405560285129891542e-02
3.721206000000000131e+03 3.340402500000000146e+03 1.442831644042055945e-02
3.721506499999999960e+03 3.340402500000000146e+03 2.256350727990259764e-02
3.721808399999999892e+03 3.340402500000000146e+03 2.626197289503275425e-02
3.722110200000000077e+03 3.340402500000000146e+03 4.344980340875779362e-02
3.722410699999999906e+03 3.340402500000000146e+03 5.489641113620520596e-02
3.722712500000000091e+03 3.340402500000000146e+03 7.836303211282562298e-02
3.723014400000000023e+03 3.340402500000000146e+03 1.133049310929797465e-01
3.723314800000000105e+03 3.340402500000000146e+03 1.195263810037025670e-01
3.723616700000000037e+03 3.340402500000000146e+03 1.295036370817281290e-01
3.723917199999999866e+03 3.340402500000000146e+03 1.311020049735382442e-01
3.724219000000000051e+03 3.340402500000000146e+03 1.342342326359643734e-01
3.724520899999999983e+03 3.340402500000000146e+03 1.546474692093959546e-01
3.724821300000000065e+03 3.340402500000000146e+03 1.912379090645111579e-01
3.725123199999999997e+03 3.340402500000000146e+03 2.164247466063084213e-01
3.725425099999999929e+03 3.340402500000000146e+03 2.547784084407299088e-01
3.725725500000000011e+03 3.340402500000000146e+03 2.992961796337016422e-01
3.726027399999999943e+03 3.340402500000000146e+03 3.169212318577424581e-01
3.726329200000000128e+03 3.340402500000000146e+03 3.330195918801888144e-01
3.726629699999999957e+03 3.340402500000000146e+03 3.623206140403672504e-01
3.726931599999999889e+03 3.340402500000000146e+03 3.898369115141747665e-01
3.727233400000000074e+03 3.340402500000000146e+03 4.414864138836087637e-01
3.727533899999999903e+03 3.340402500000000146e+03 4.832733412793623340e-01
3.727835700000000088e+03 3.340402500000000146e+03 5.600523406384209091e-01
3.728137600000000020e+03 3.340402500000000146e+03 6.591153120855408609e-01
3.728438000000000102e+03 3.340402500000000146e+03 8.911653591588721834e-01
3.728739900000000034e+03 3.340402500000000146e+03 1.204760838990605931e+00
3.729041799999999967e+03 3.340402500000000146e+03 1.739948882693200360e+00
3.729342200000000048e+03 3.340402500000000146e+03 2.358889970412840764e+00
3.729644099999999980e+03 3.340402500000000146e+03 3.067526016868409755e+00
3.729944500000000062e+03 3.340402500000000146e+03 3.590916241961499722e+00
3.730246399999999994e+03 3.340402500000000146e+03 3.491007497369834400e+00
3.730548299999999927e+03 3.340402500000000146e+03 3.056308771349652620e+00
3.730848700000000008e+03 3.340402500000000146e+03 2.455981860379029325e+00
3.731150599999999940e+03 3.340402500000000146e+03 2.003593574013612599e+00
3.731452400000000125e+03 3.340402500000000146e+03 1.760061081367725988e+00
3.731752899999999954e+03 3.340402500000000146e+03 1.598353556672083453e+00
3.732054799999999886e+03 3.340402500000000146e+03 1.495212238451690157e+00
3.732356600000000071e+03 3.340402500000000146e+03 1.301307993711154909e+00
3.732657099999999900e+03 3.340402500000000146e+03 1.082152403307628408e+00
3.732958900000000085e+03 3.340402500000000146e+03 8.214177450099737765e-01
3.733260800000000017e+03 3.340402500000000146e+03 6.517828889764747391e-01
3.733561200000000099e+03 3.340402500000000146e+03 5.136494987927762157e-01
3.733863100000000031e+03 3.340402500000000146e+03 4.692750789802359046e-01
3.734164999999999964e+03 3.340402500000000146e+03 4.558143843577273091e-01
3.734465400000000045e+03 3.340402500000000146e+03 4.491198748915809502e-01
3.734767299999999977e+03 3.340402500000000146e+03 4.529616918871424147e-01
3.735069100000000162e+03 3.340402500000000146e+03 4.821193626668895393e-01
3.735369599999999991e+03 3.340402500000000146e+03 4.981173767230339666e-01
3.735671499999999924e+03 3.340402500000000146e+03 5.172189481655181664e-01
3.735971900000000005e+03 3.340402500000000146e+03 5.212112841105327465e-01
3.736273799999999937e+03 3.340402500000000146e+03 5.194982351143775379e-01
3.736575600000000122e+03 3.340402500000000146e+03 4.762132857931157814e-01
3.736876099999999951e+03 3.340402500000000146e+03 4.292442059947670918e-01
3.737177999999999884e+03 3.340402500000000146e+03 3.797593094698473171e-01
3.737479800000000068e+03 3.340402500000000146e+03 3.480284814113565606e-01
3.737780299999999897e+03 3.340402500000000146e+03 2.985650875935014770e-01
3.738082100000000082e+03 3.340402500000000146e+03 2.797215486357937375e-01
3.738384000000000015e+03 3.340402500000000146e+03 2.539899758483571968e-01
3.738684499999999844e+03 3.340402500000000146e+03 2.614872530449194321e-01
3.738986300000000028e+03 3.340402500000000146e+03 2.372321994759263308e-01
3.739288199999999961e+03 3.340402500000000146e+03 2.503416832163780081e-01
3.739588600000000042e+03 3.340402500000000146e+03 2.464855310827732959e-01
3.739890499999999975e+03 3.340402500000000146e+03 2.314264685684545853e-01
3.740192300000000159e+03 3.340402500000000146e+03 2.291041762054658593e-01
3.740492799999999988e+03 3.340402500000000146e+03 2.245097644626394551e-01
3.740794699999999921e+03 3.340402500000000146e+03 2.201733852045895667e-01
3.741096500000000106e+03 3.340402500000000146e+03 2.030142249669507903e-01
3.741396999999999935e+03 3.340402500000000146e+03 1.980614347730458857e-01
3.741698800000000119e+03 3.340402500000000146e+03 1.817838855250602514e-01
3.742000700000000052e+03 3.340402500000000146e+03 1.754764247860785831e-01
3.720103900000000067e+03 3.340699999999999818e+03 7.590455593842709674e-03
3.720152999999999793e+03 3.340699999999999818e+03 1.129608877799443724e-02
3.720602300000000014e+03 3.340699999999999818e+03 1.036430480519032887e-02
3.720904199999999946e+03 3.340699999999999818e+03 1.165446722907294112e-02
3.721206000000000131e+03 3.340699999999999818e+03 1.517374361866384927e-02
3.721506499999999960e+03 3.340699999999999818e+03 2.090063126689833614e-02
3.721808399999999892e+03 3.340699999999999818e+03 2.755213531891536824e-02
3.722110200000000077e+03 3.340699999999999818e+03 3.088505491394545610e-02
3.722410699999999906e+03 3.340699999999999818e+03 4.567891737446608258e-02
3.722712500000000091e+03 3.340699999999999818e+03 6.472314826477777727e-02
3.723014400000000023e+03 3.340699999999999818e+03 9.169471049294596054e-02
3.723314800000000105e+03 3.340699999999999818e+03 1.271311717355884108e-01
3.723616700000000037e+03 3.340699999999999818e+03 1.502465818301519096e-01
3.723917199999999866e+03 3.340699999999999818e+03 1.444623536297448552e-01
3.724219000000000051e+03 3.340699999999999818e+03 1.470283433394669603e-01
3.724520899999999983e+03 3.340699999999999818e+03 1.480676408475946060e-01
3.724821300000000065e+03 3.340699999999999818e+03 1.643165198194939669e-01
3.725123199999999997e+03 3.340699999999999818e+03 2.221803045306291746e-01
3.725425099999999929e+03 3.340699999999999818e+03 2.504061913375721371e-01
3.725725500000000011e+03 3.340699999999999818e+03 2.861795283242283827e-01
3.726027399999999943e+03 3.340699999999999818e+03 3.094526249372664406e-01
3.726329200000000128e+03 3.340699999999999818e+03 3.412121232718434150e-01
3.726629699999999957e+03 3.340699999999999818e+03 3.359582951790325844e-01
3.726931599999999889e+03 3.340699999999999818e+03 3.749068652422443138e-01
3.727233400000000074e+03 3.340699999999999818e+03 3.916503064766320708e-01
3.727533899999999903e+03 3.340699999999999818e+03 4.173675441260255026e-01
3.727835700000000088e+03 3.340699999999999818e+03 4.632829912782033821e-01
3.728137600000000020e+03 3.340699999999999818e+03 5.389223471628322715e-01
3.728438000000000102e+03 3.340699999999999818e+03 6.438268873625320188e-01
3.728739900000000034e+03 3.340699999999999818e+03 8.226505668816838091e-01
3.729041799999999967e+03 3.340699999999999818e+03 1.116434885937797938e+00
3.729342200000000048e+03 3.340699999999999818e+03 1.590698592957046742e+00
3.729644099999999980e+03 3.340699999999999818e+03 2.193347796290658458e+00
3.729944500000000062e+03 3.340699999999999818e+03 2.805594374544152725e+00
3.730246399999999994e+03 3.340699999999999818e+03 3.168072675102994840e+00
3.730548299999999927e+03 3.340699999999999818e+03 3.207673493947169163e+00
3.730848700000000008e+03 3.340699999999999818e+03 2.729747159157898118e+00
3.731150599999999940e+03 3.340699999999999818e+03 2.117858959355482629e+00
3.731452400000000125e+03 3.340699999999999818e+03 1.744994851284385584e+00
3.731752899999999954e+03 3.340699999999999818e+03 1.537787598439816383e+00
3.732054799999999886e+03 3.340699999999999818e+03 1.419257509530112094e+00
3.732356600000000071e+03 3.340699999999999818e+03 1.336486422469020940e+00
3.732657099999999900e+03 3.340699999999999818e+03 1.178692390459155748e+00
3.732958900000000085e+03 3.340699999999999818e+03 9.272325664754127450e-01
3.733260800000000017e+03 3.340699999999999818e+03 7.117754416870162304e-01
3.733561200000000099e+03 3.340699999999999818e+03 5.806447664373918238e-01
3.733863100000000031e+03 3.340699999999999818e+03 4.698628196400047030e-01
3.734164999999999964e+03 3.340699999999999818e+03 4.235889940367482676e-01
3.734465400000000045e+03 3.340699999999999818e+03 4.047382875100189459e-01
3.734767299999999977e+03 3.340699999999999818e+03 4.043655739208973365e-01
3.735069100000000162e+03 3.340699999999999818e+03 4.026238546486557990e-01
3.735369599999999991e+03 3.340699999999999818e+03 4.257966052953918723e-01
3.735671499999999924e+03 3.340699999999999818e+03 4.530548702844228726e-01
3.735971900000000005e+03 3.340699999999999818e+03 4.722997931073384947e-01
3.736273799999999937e+03 3.340699999999999818e+03 4.531265459746385837e-01
3.736575600000000122e+03 3.340699999999999818e+03 4.408915056548184386e-01
3.736876099999999951e+03 3.340699999999999818e+03 4.384401970494414824e-01
3.737177999999999884e+03 3.340699999999999818e+03 3.816300449844771125e-01
3.737479800000000068e+03 3.340699999999999818e+03 3.432405453049477417e-01
3.737780299999999897e+03 3.340699999999999818e+03 3.025717586765591660e-01
3.738082100000000082e+03 3.340699999999999818e+03 2.522410890070940770e-01
3.738384000000000015e+03 3.340699999999999818e+03 2.612220529911213895e-01
3.738684499999999844e+03 3.340699999999999818e+03 2.455967525240986271e-01
3.738986300000000028e+03 3.340699999999999818e+03 2.306021981309740454e-01
3.739288199999999961e+03 3.340699999999999818e+03 2.154857950644827325e-01
3.739588600000000042e+03 3.340699999999999818e+03 2.174640441144360670e-01
3.739890499999999975e+03 3.340699999999999818e+03 2.012868408327524450e-01
3.740192300000000159e+03 3.340699999999999818e+03 2.143103137449452189e-01
3.740492799999999988e+03 3.340699999999999818e+03 1.990218890219362380e-01
3.740794699999999921e+03 3.340699999999999818e+03 1.937537257910822708e-01
3.741096500000000106e+03 3.340699999999999818e+03 1.875752812944888603e-01
3.741396999999999935e+03 3.340699999999999818e+03 1.758706410822649391e-01
3.741698800000000119e+03 3.340699999999999818e+03 1.777915495800456991e-01
3.742000700000000052e+03 3.340699999999999818e+03 1.615641733152110571e-01
3.720103900000000067e+03 3.341000000000000000e+03 6.113936375399273669e-03
3.720152999999999793e+03 3.341000000000000000e+03 7.038552779181813691e-03
3.720602300000000014e+03 3.341000000000000000e+03 1.018511557965107693e-02
3.720904199999999946e+03 3.341000000000000000e+03 1.166163479809451120e-02
3.721206000000000131e+03 3.341000000000000000e+03 1.333167838012033757e-02
3.721506499999999960e+03 3.341000000000000000e+03 1.536726798224624137e-02
3.721808399999999892e+03 3.341000000000000000e+03 2.128767999406312381e-02
3.722110200000000077e+03 3.341000000000000000e+03 2.368881561628909810e-02
3.722410699999999906e+03 3.341000000000000000e+03 3.367323926333621459e-02
3.722712500000000091e+03 3.341000000000000000e+03 4.697624736737027185e-02
3.723014400000000023e+03 3.341000000000000000e+03 7.268631744774213532e-02
3.723314800000000105e+03 3.341000000000000000e+03 1.038939129676582362e-01
3.723616700000000037e+03 3.341000000000000000e+03 1.357322545614725040e-01
3.723917199999999866e+03 3.341000000000000000e+03 1.585824646022379047e-01
3.724219000000000051e+03 3.341000000000000000e+03 1.586398051544104792e-01
3.724520899999999983e+03 3.341000000000000000e+03 1.615283354701032015e-01
3.724821300000000065e+03 3.341000000000000000e+03 1.733691594937369906e-01
3.725123199999999997e+03 3.341000000000000000e+03 1.950725584910511790e-01
3.725425099999999929e+03 3.341000000000000000e+03 2.166684439530418005e-01
3.725725500000000011e+03 3.341000000000000000e+03 2.775282725151932972e-01
3.726027399999999943e+03 3.341000000000000000e+03 3.105922684116960708e-01
3.726329200000000128e+03 3.341000000000000000e+03 3.473260596472427242e-01
3.726629699999999957e+03 3.341000000000000000e+03 3.538198771807851695e-01
3.726931599999999889e+03 3.341000000000000000e+03 3.500569034444608874e-01
3.727233400000000074e+03 3.341000000000000000e+03 3.596399432263000517e-01
3.727533899999999903e+03 3.341000000000000000e+03 3.927971175200832277e-01
3.727835700000000088e+03 3.341000000000000000e+03 4.069387311996409684e-01
3.728137600000000020e+03 3.341000000000000000e+03 4.318173632735107237e-01
3.728438000000000102e+03 3.341000000000000000e+03 4.964258304339433936e-01
3.728739900000000034e+03 3.341000000000000000e+03 5.909875685355173713e-01
3.729041799999999967e+03 3.341000000000000000e+03 7.525589094197500106e-01
3.729342200000000048e+03 3.341000000000000000e+03 1.004190755060010654e+00
3.729644099999999980e+03 3.341000000000000000e+03 1.442071881725769611e+00
3.729944500000000062e+03 3.341000000000000000e+03 2.025447491960379764e+00
3.730246399999999994e+03 3.341000000000000000e+03 2.507638530317485070e+00
3.730548299999999927e+03 3.341000000000000000e+03 2.890379548500305429e+00
3.730848700000000008e+03 3.341000000000000000e+03 2.834945569687482347e+00
3.731150599999999940e+03 3.341000000000000000e+03 2.394154409998965782e+00
3.731452400000000125e+03 3.341000000000000000e+03 1.937329398409197267e+00
3.731752899999999954e+03 3.341000000000000000e+03 1.593902496309688610e+00
3.732054799999999886e+03 3.341000000000000000e+03 1.337396703734760273e+00
3.732356600000000071e+03 3.341000000000000000e+03 1.270559122608619473e+00
3.732657099999999900e+03 3.341000000000000000e+03 1.181408899118330691e+00
3.732958900000000085e+03 3.341000000000000000e+03 1.037799486202152677e+00
3.733260800000000017e+03 3.341000000000000000e+03 8.221846748952816863e-01
3.733561200000000099e+03 3.341000000000000000e+03 6.261373270172969629e-01
3.733863100000000031e+03 3.341000000000000000e+03 4.968128791611081674e-01
3.734164999999999964e+03 3.341000000000000000e+03 4.020217788508439472e-01
3.734465400000000045e+03 3.341000000000000000e+03 3.541137475106695409e-01
3.734767299999999977e+03 3.341000000000000000e+03 3.560919965606228477e-01
3.735069100000000162e+03 3.341000000000000000e+03 3.571026237926642755e-01
3.735369599999999991e+03 3.341000000000000000e+03 3.647647550767226798e-01
3.735671499999999924e+03 3.341000000000000000e+03 3.751505625889777207e-01
3.735971900000000005e+03 3.341000000000000000e+03 3.979864374916999847e-01
3.736273799999999937e+03 3.341000000000000000e+03 4.046021036986092168e-01
3.736575600000000122e+03 3.341000000000000000e+03 4.335304122696659879e-01
3.736876099999999951e+03 3.341000000000000000e+03 4.101713048283691099e-01
3.737177999999999884e+03 3.341000000000000000e+03 3.742617840303030241e-01
3.737479800000000068e+03 3.341000000000000000e+03 3.491752924548077730e-01
3.737780299999999897e+03 3.341000000000000000e+03 3.053886133020362048e-01
3.738082100000000082e+03 3.341000000000000000e+03 2.736864555196317772e-01
3.738384000000000015e+03 3.341000000000000000e+03 2.544487002657376262e-01
3.738684499999999844e+03 3.341000000000000000e+03 2.215710611637957406e-01
3.738986300000000028e+03 3.341000000000000000e+03 2.092428424466952208e-01
3.739288199999999961e+03 3.341000000000000000e+03 1.950582233530080145e-01
3.739588600000000042e+03 3.341000000000000000e+03 1.872742433955829344e-01
3.739890499999999975e+03 3.341000000000000000e+03 1.868656919613534140e-01
3.740192300000000159e+03 3.341000000000000000e+03 1.884927301292498303e-01
3.740492799999999988e+03 3.341000000000000000e+03 1.826296586696055380e-01
3.740794699999999921e+03 3.341000000000000000e+03 1.916679632058053695e-01
3.741096500000000106e+03 3.341000000000000000e+03 1.794902634381577988e-01
3.741396999999999935e+03 3.341000000000000000e+03 1.628328330320289452e-01
3.741698800000000119e+03 3.341000000000000000e+03 1.622737626483464757e-01
3.742000700000000052e+03 3.341000000000000000e+03 1.496015006182105922e-01
3.720103900000000067e+03 3.341300000000000182e+03 5.934747149860021727e-03
3.720152999999999793e+03 3.341300000000000182e+03 5.941914718881592672e-03
3.720602300000000014e+03 3.341300000000000182e+03 6.859363553642561749e-03
3.720904199999999946e+03 3.341300000000000182e+03 9.819569559551002969e-03
3.721206000000000131e+03 3.341300000000000182e+03 9.826737128572573046e-03
3.721506499999999960e+03 3.341300000000000182e+03 1.278694313448101513e-02
3.721808399999999892e+03 3.341300000000000182e+03 1.482253273660691546e-02
3.722110200000000077e+03 3.341300000000000182e+03 2.185391794676715821e-02
3.722410699999999906e+03 3.341300000000000182e+03 2.519400511081881441e-02
3.722712500000000091e+03 3.341300000000000182e+03 3.314283915574002537e-02
3.723014400000000023e+03 3.341300000000000182e+03 4.722711228312522630e-02
3.723314800000000105e+03 3.341300000000000182e+03 8.017642707528285784e-02
3.723616700000000037e+03 3.341300000000000182e+03 1.157275694222704293e-01
3.723917199999999866e+03 3.341300000000000182e+03 1.567834047778238205e-01
3.724219000000000051e+03 3.341300000000000182e+03 1.861991080423474054e-01
3.724520899999999983e+03 3.341300000000000182e+03 1.785656470343752744e-01
3.724821300000000065e+03 3.341300000000000182e+03 1.715199266861719141e-01
3.725123199999999997e+03 3.341300000000000182e+03 1.899620817786716875e-01
3.725425099999999929e+03 3.341300000000000182e+03 2.112497617727348009e-01
3.725725500000000011e+03 3.341300000000000182e+03 2.512304617750527047e-01
3.726027399999999943e+03 3.341300000000000182e+03 2.971029035131011464e-01
3.726329200000000128e+03 3.341300000000000182e+03 3.410759394604335748e-01
3.726629699999999957e+03 3.341300000000000182e+03 3.511320387976963886e-01
3.726931599999999889e+03 3.341300000000000182e+03 3.691513073179235604e-01
3.727233400000000074e+03 3.341300000000000182e+03 3.609229380811611598e-01
3.727533899999999903e+03 3.341300000000000182e+03 3.661552634669072992e-01
3.727835700000000088e+03 3.341300000000000182e+03 3.708428536070141335e-01
3.728137600000000020e+03 3.341300000000000182e+03 3.583856186475252725e-01
3.728438000000000102e+03 3.341300000000000182e+03 4.031470871872304129e-01
3.728739900000000034e+03 3.341300000000000182e+03 4.571833900408472373e-01
3.729041799999999967e+03 3.341300000000000182e+03 5.563108696091613181e-01
3.729342200000000048e+03 3.341300000000000182e+03 6.756007208351521021e-01
3.729644099999999980e+03 3.341300000000000182e+03 9.215415166722860096e-01
3.729944500000000062e+03 3.341300000000000182e+03 1.299731128526409485e+00
3.730246399999999994e+03 3.341300000000000182e+03 1.821544488434754250e+00
3.730548299999999927e+03 3.341300000000000182e+03 2.280254570677195947e+00
3.730848700000000008e+03 3.341300000000000182e+03 2.580969928977168593e+00
3.731150599999999940e+03 3.341300000000000182e+03 2.537032730874943631e+00
3.731452400000000125e+03 3.341300000000000182e+03 2.187642411349489002e+00
3.731752899999999954e+03 3.341300000000000182e+03 1.727319626077193915e+00
3.732054799999999886e+03 3.341300000000000182e+03 1.400908532834892695e+00
3.732356600000000071e+03 3.341300000000000182e+03 1.230657265865538585e+00
3.732657099999999900e+03 3.341300000000000182e+03 1.109991241387406458e+00
3.732958900000000085e+03 3.341300000000000182e+03 1.046608428529662405e+00
3.733260800000000017e+03 3.341300000000000182e+03 9.269817015596577559e-01
3.733561200000000099e+03 3.341300000000000182e+03 7.625935060499481333e-01
3.733863100000000031e+03 3.341300000000000182e+03 5.896687358355484632e-01
3.734164999999999964e+03 3.341300000000000182e+03 4.554560059066488642e-01
3.734465400000000045e+03 3.341300000000000182e+03 3.638974792251127299e-01
3.734767299999999977e+03 3.341300000000000182e+03 3.262820769999129622e-01
3.735069100000000162e+03 3.341300000000000182e+03 3.178171779854387369e-01
3.735369599999999991e+03 3.341300000000000182e+03 3.239167792227948262e-01
3.735671499999999924e+03 3.341300000000000182e+03 3.216661625500218391e-01
3.735971900000000005e+03 3.341300000000000182e+03 3.329479161899731032e-01
3.736273799999999937e+03 3.341300000000000182e+03 3.685133936750038530e-01
3.736575600000000122e+03 3.341300000000000182e+03 3.663057824163601928e-01
3.736876099999999951e+03 3.341300000000000182e+03 3.897222304098297285e-01
3.737177999999999884e+03 3.341300000000000182e+03 3.644852198848814173e-01
3.737479800000000068e+03 3.341300000000000182e+03 3.317222618872846529e-01
3.737780299999999897e+03 3.341300000000000182e+03 3.227197951961925937e-01
3.738082100000000082e+03 3.341300000000000182e+03 2.788256025080975142e-01
3.738384000000000015e+03 3.341300000000000182e+03 2.395903296840229124e-01
3.738684499999999844e+03 3.341300000000000182e+03 1.949220395415982021e-01
3.738986300000000028e+03 3.341300000000000182e+03 2.038169926973666390e-01
3.739288199999999961e+03 3.341300000000000182e+03 1.882848706276242789e-01
3.739588600000000042e+03 3.341300000000000182e+03 1.772109764892985106e-01
3.739890499999999975e+03 3.341300000000000182e+03 1.820562531478799040e-01
3.740192300000000159e+03 3.341300000000000182e+03 1.757344572708550989e-01
3.740492799999999988e+03 3.341300000000000182e+03 1.734838405980820841e-01
3.740794699999999921e+03 3.341300000000000182e+03 1.631912114831074734e-01
3.741096500000000106e+03 3.341300000000000182e+03 1.625819681162740116e-01
3.741396999999999935e+03 3.341300000000000182e+03 1.533429716474701832e-01
3.741698800000000119e+03 3.341300000000000182e+03 1.433513804314014983e-01
3.742000700000000052e+03 3.341300000000000182e+03 1.482181597970475828e-01
3.720103900000000067e+03 3.341599999999999909e+03 3.899157547734120963e-03
3.720152999999999793e+03 3.341599999999999909e+03 6.500985102564057865e-03
3.720602300000000014e+03 3.341599999999999909e+03 8.350217910129137042e-03
3.720904199999999946e+03 3.341599999999999909e+03 7.232077142764205789e-03
3.721206000000000131e+03 3.341599999999999909e+03 9.461191108472499084e-03
3.721506499999999960e+03 3.341599999999999909e+03 1.520958146377169792e-02
3.721808399999999892e+03 3.341599999999999909e+03 1.557512748387177189e-02
3.722110200000000077e+03 3.341599999999999909e+03 1.834897669521939195e-02
3.722410699999999906e+03 3.341599999999999909e+03 2.316558307771448416e-02
3.722712500000000091e+03 3.341599999999999909e+03 2.798218946020957290e-02
3.723014400000000023e+03 3.341599999999999909e+03 4.075479745664744441e-02
3.723314800000000105e+03 3.341599999999999909e+03 5.537663826065039596e-02
3.723616700000000037e+03 3.341599999999999909e+03 8.556643897950355626e-02
3.723917199999999866e+03 3.341599999999999909e+03 1.271813447187394031e-01
3.724219000000000051e+03 3.341599999999999909e+03 1.660224012466276489e-01
3.724520899999999983e+03 3.341599999999999909e+03 1.907433468020228451e-01
3.724821300000000065e+03 3.341599999999999909e+03 1.927789364041487263e-01
3.725123199999999997e+03 3.341599999999999909e+03 1.832173993293742531e-01
3.725425099999999929e+03 3.341599999999999909e+03 1.880125030048046264e-01
3.725725500000000011e+03 3.341599999999999909e+03 2.394756485796777912e-01
3.726027399999999943e+03 3.341599999999999909e+03 2.805529866422958873e-01
3.726329200000000128e+03 3.341599999999999909e+03 3.239884549130105373e-01
3.726629699999999957e+03 3.341599999999999909e+03 3.618260517778789653e-01
3.726931599999999889e+03 3.341599999999999909e+03 3.588013376507763752e-01
3.727233400000000074e+03 3.341599999999999909e+03 3.724627242058888843e-01
3.727533899999999903e+03 3.341599999999999909e+03 3.526085580161398281e-01
3.727835700000000088e+03 3.341599999999999909e+03 3.589876944453372354e-01
3.728137600000000020e+03 3.341599999999999909e+03 3.520781579085436319e-01
3.728438000000000102e+03 3.341599999999999909e+03 3.415489990158572242e-01
3.728739900000000034e+03 3.341599999999999909e+03 3.820457639877281597e-01
3.729041799999999967e+03 3.341599999999999909e+03 4.157906789412800230e-01
3.729342200000000048e+03 3.341599999999999909e+03 4.880111044026201328e-01
3.729644099999999980e+03 3.341599999999999909e+03 6.225392073684689054e-01
3.729944500000000062e+03 3.341599999999999909e+03 8.732751068810331585e-01
3.730246399999999994e+03 3.341599999999999909e+03 1.183982056397074434e+00
3.730548299999999927e+03 3.341599999999999909e+03 1.635761099395657725e+00
3.730848700000000008e+03 3.341599999999999909e+03 2.089726250945819874e+00
3.731150599999999940e+03 3.341599999999999909e+03 2.281157684373913419e+00
3.731452400000000125e+03 3.341599999999999909e+03 2.261052653268409429e+00
3.731752899999999954e+03 3.341599999999999909e+03 1.961247576234176337e+00
3.732054799999999886e+03 3.341599999999999909e+03 1.581961326319752947e+00
3.732356600000000071e+03 3.341599999999999909e+03 1.270035890070044582e+00
3.732657099999999900e+03 3.341599999999999909e+03 1.094229757108973855e+00
3.732958900000000085e+03 3.341599999999999909e+03 1.006864258305056214e+00
3.733260800000000017e+03 3.341599999999999909e+03 9.637800009163985937e-01
3.733561200000000099e+03 3.341599999999999909e+03 8.323912931819974492e-01
3.733863100000000031e+03 3.341599999999999909e+03 6.615236152767884903e-01
3.734164999999999964e+03 3.341599999999999909e+03 5.106176170966522099e-01
3.734465400000000045e+03 3.341599999999999909e+03 4.107160400740084150e-01
3.734767299999999977e+03 3.341599999999999909e+03 3.409612583560884813e-01
3.735069100000000162e+03 3.341599999999999909e+03 3.023638991749336147e-01
3.735369599999999991e+03 3.341599999999999909e+03 2.909029563094430726e-01
3.735671499999999924e+03 3.341599999999999909e+03 2.858928255633655935e-01
3.735971900000000005e+03 3.341599999999999909e+03 2.920927727670236673e-01
3.736273799999999937e+03 3.341599999999999909e+03 2.964148168870304190e-01
3.736575600000000122e+03 3.341599999999999909e+03 3.100188628899704923e-01
3.736876099999999951e+03 3.341599999999999909e+03 3.243253306570243466e-01
3.737177999999999884e+03 3.341599999999999909e+03 3.336288352470222485e-01
3.737479800000000068e+03 3.341599999999999909e+03 3.194943891364860900e-01
3.737780299999999897e+03 3.341599999999999909e+03 3.168423885985051647e-01
3.738082100000000082e+03 3.341599999999999909e+03 2.680957516828070819e-01
3.738384000000000015e+03 3.341599999999999909e+03 2.672141406931539676e-01
3.738684499999999844e+03 3.341599999999999909e+03 2.235063047996196373e-01
3.738986300000000028e+03 3.341599999999999909e+03 1.863926324059297923e-01
3.739288199999999961e+03 3.341599999999999909e+03 1.696850290166499464e-01
3.739588600000000042e+03 3.341599999999999909e+03 1.741934299312175305e-01
3.739890499999999975e+03 3.341599999999999909e+03 1.574284859897651379e-01
3.740192300000000159e+03 3.341599999999999909e+03 1.550918584887332752e-01
3.740492799999999988e+03 3.341599999999999909e+03 1.434732291047681740e-01
3.740794699999999921e+03 3.341599999999999909e+03 1.469136622351218391e-01
3.741096500000000106e+03 3.341599999999999909e+03 1.488990788540967558e-01
3.741396999999999935e+03 3.341599999999999909e+03 1.400256284053929823e-01
3.741698800000000119e+03 3.341599999999999909e+03 1.502967548133029019e-01
3.742000700000000052e+03 3.341599999999999909e+03 1.284213341594710178e-01
3.720103900000000067e+03 3.341900000000000091e+03 4.823773951516660552e-03
3.720152999999999793e+03 3.341900000000000091e+03 5.196487540638304592e-03
3.720602300000000014e+03 3.341900000000000091e+03 5.562033560738378554e-03
3.720904199999999946e+03 3.341900000000000091e+03 6.307460738981666634e-03
3.721206000000000131e+03 3.341900000000000091e+03 8.156693546546744944e-03
3.721506499999999960e+03 3.341900000000000091e+03 1.019945071769421709e-02
3.721808399999999892e+03 3.341900000000000091e+03 1.482970030562848554e-02
3.722110200000000077e+03 3.341900000000000091e+03 1.409144069640676754e-02
3.722410699999999906e+03 3.341900000000000091e+03 1.724517106589759999e-02
3.722712500000000091e+03 3.341900000000000091e+03 2.001902027724521832e-02
3.723014400000000023e+03 3.341900000000000091e+03 2.910749779659607336e-02
3.723314800000000105e+03 3.341900000000000091e+03 4.188010579303395181e-02
3.723616700000000037e+03 3.341900000000000091e+03 6.171276927571834464e-02
3.723917199999999866e+03 3.341900000000000091e+03 8.576713091210751150e-02
3.724219000000000051e+03 3.341900000000000091e+03 1.404270122706009205e-01
3.724520899999999983e+03 3.341900000000000091e+03 1.840703400429410941e-01
3.724821300000000065e+03 3.341900000000000091e+03 2.170769953872712932e-01
3.725123199999999997e+03 3.341900000000000091e+03 2.219939477360683699e-01
3.725425099999999929e+03 3.341900000000000091e+03 2.071284095853320462e-01
3.725725500000000011e+03 3.341900000000000091e+03 2.248968131898042289e-01
3.726027399999999943e+03 3.341900000000000091e+03 2.441919089958708711e-01
3.726329200000000128e+03 3.341900000000000091e+03 3.093092735568350182e-01
3.726629699999999957e+03 3.341900000000000091e+03 3.407749015615276211e-01
3.726931599999999889e+03 3.341900000000000091e+03 3.808416123921044005e-01
3.727233400000000074e+03 3.341900000000000091e+03 3.778312334030449748e-01
3.727533899999999903e+03 3.341900000000000091e+03 3.532034662449301532e-01
3.727835700000000088e+03 3.341900000000000091e+03 3.427173127663731278e-01
3.728137600000000020e+03 3.341900000000000091e+03 3.358149437986011621e-01
3.728438000000000102e+03 3.341900000000000091e+03 3.271995258346739321e-01
3.728739900000000034e+03 3.341900000000000091e+03 3.394919067066666241e-01
3.729041799999999967e+03 3.341900000000000091e+03 3.455341673918501666e-01
3.729342200000000048e+03 3.341900000000000091e+03 3.912775928875104059e-01
3.729644099999999980e+03 3.341900000000000091e+03 4.566529899332509856e-01
3.729944500000000062e+03 3.341900000000000091e+03 5.617223842204467354e-01
3.730246399999999994e+03 3.341900000000000091e+03 7.657974094025898903e-01
3.730548299999999927e+03 3.341900000000000091e+03 1.042257714133569158e+00
3.730848700000000008e+03 3.341900000000000091e+03 1.454557786961344856e+00
3.731150599999999940e+03 3.341900000000000091e+03 1.841298308658201099e+00
3.731452400000000125e+03 3.341900000000000091e+03 2.088113547915966706e+00
3.731752899999999954e+03 3.341900000000000091e+03 2.032966271864006469e+00
3.732054799999999886e+03 3.341900000000000091e+03 1.723936533499012880e+00
3.732356600000000071e+03 3.341900000000000091e+03 1.392522477079655596e+00
3.732657099999999900e+03 3.341900000000000091e+03 1.147699822009886628e+00
3.732958900000000085e+03 3.341900000000000091e+03 9.752767816269968248e-01
3.733260800000000017e+03 3.341900000000000091e+03 9.173556563636892092e-01
3.733561200000000099e+03 3.341900000000000091e+03 8.563668115591493990e-01
3.733863100000000031e+03 3.341900000000000091e+03 7.504588116964300282e-01
3.734164999999999964e+03 3.341900000000000091e+03 6.017317544988509681e-01
3.734465400000000045e+03 3.341900000000000091e+03 4.555993572870802311e-01
3.734767299999999977e+03 3.341900000000000091e+03 3.756881302655954991e-01
3.735069100000000162e+03 3.341900000000000091e+03 3.036755643058809406e-01
3.735369599999999991e+03 3.341900000000000091e+03 2.763169533505479558e-01
3.735671499999999924e+03 3.341900000000000091e+03 2.598458797389799346e-01
3.735971900000000005e+03 3.341900000000000091e+03 2.639959022024689905e-01
3.736273799999999937e+03 3.341900000000000091e+03 2.696081087463583770e-01
3.736575600000000122e+03 3.341900000000000091e+03 2.809543705075037701e-01
3.736876099999999951e+03 3.341900000000000091e+03 2.907667724980332324e-01
3.737177999999999884e+03 3.341900000000000091e+03 2.873550096437658685e-01
3.737479800000000068e+03 3.341900000000000091e+03 2.943003840256672721e-01
3.737780299999999897e+03 3.341900000000000091e+03 2.894694425051290709e-01
3.738082100000000082e+03 3.341900000000000091e+03 2.710201198436076875e-01
3.738384000000000015e+03 3.341900000000000091e+03 2.655297619730849767e-01
3.738684499999999844e+03 3.341900000000000091e+03 2.256350727990259764e-01
3.738986300000000028e+03 3.341900000000000091e+03 1.972801697496947282e-01
3.739288199999999961e+03 3.341900000000000091e+03 1.818913990603837905e-01
3.739588600000000042e+03 3.341900000000000091e+03 1.688464234411262421e-01
3.739890499999999975e+03 3.341900000000000091e+03 1.556867667175236003e-01
3.740192300000000159e+03 3.341900000000000091e+03 1.382910767021730269e-01
3.740492799999999988e+03 3.341900000000000091e+03 1.433012074482505060e-01
3.740794699999999921e+03 3.341900000000000091e+03 1.342557353430290645e-01
3.741096500000000106e+03 3.341900000000000091e+03 1.307436265224597161e-01
3.741396999999999935e+03 3.341900000000000091e+03 1.378251847157709598e-01
3.741698800000000119e+03 3.341900000000000091e+03 1.189314727749122558e-01
3.742000700000000052e+03 3.341900000000000091e+03 1.250955821334625018e-01
3.720103900000000067e+03 3.342202499999999873e+03 5.397179473242266767e-03
3.720152999999999793e+03 3.342202499999999873e+03 3.913492685777260685e-03
3.720602300000000014e+03 3.342202499999999873e+03 5.210822678681444747e-03
3.720904199999999946e+03 3.342202499999999873e+03 6.694509466146449095e-03
3.721206000000000131e+03 3.342202499999999873e+03 7.253579849828916022e-03
3.721506499999999960e+03 3.342202499999999873e+03 8.550909842733099217e-03
3.721808399999999892e+03 3.342202499999999873e+03 1.059366701388057136e-02
3.722110200000000077e+03 3.342202499999999873e+03 1.263642418502804177e-02
3.722410699999999906e+03 3.342202499999999873e+03 1.543177610344037207e-02
3.722712500000000091e+03 3.342202499999999873e+03 2.304373440434779111e-02
3.723014400000000023e+03 3.342202499999999873e+03 2.490013478093443949e-02
3.723314800000000105e+03 3.342202499999999873e+03 3.380942307474604086e-02
3.723616700000000037e+03 3.342202499999999873e+03 4.124219215011420969e-02
3.723917199999999866e+03 3.342202499999999873e+03 7.687934532536061516e-02
3.724219000000000051e+03 3.342202499999999873e+03 9.434671103092689970e-02
3.724520899999999983e+03 3.342202499999999873e+03 1.429213262901072867e-01
3.724821300000000065e+03 3.342202499999999873e+03 1.941837799323764546e-01
3.725123199999999997e+03 3.342202499999999873e+03 2.394254755965267989e-01
3.725425099999999929e+03 3.342202499999999873e+03 2.276563272631087209e-01
3.725725500000000011e+03 3.342202499999999873e+03 2.392606215090306576e-01
3.726027399999999943e+03 3.342202499999999873e+03 2.429375844170961196e-01
3.726329200000000128e+03 3.342202499999999873e+03 2.697801304028760727e-01
3.726629699999999957e+03 3.342202499999999873e+03 3.119254362497080879e-01
3.726931599999999889e+03 3.342202499999999873e+03 3.680475016886017858e-01
3.727233400000000074e+03 3.342202499999999873e+03 3.789135363253020028e-01
3.727533899999999903e+03 3.342202499999999873e+03 3.707066697956042933e-01
3.727835700000000088e+03 3.342202499999999873e+03 3.585361375969782771e-01
3.728137600000000020e+03 3.342202499999999873e+03 3.263537526901286734e-01
3.728438000000000102e+03 3.342202499999999873e+03 3.059476836857186743e-01
3.728739900000000034e+03 3.342202499999999873e+03 2.956837248468303092e-01
3.729041799999999967e+03 3.342202499999999873e+03 3.083559868769661927e-01
3.729342200000000048e+03 3.342202499999999873e+03 3.319802943720611688e-01
3.729644099999999980e+03 3.342202499999999873e+03 3.547803314296755772e-01
3.729944500000000062e+03 3.342202499999999873e+03 4.143571651369659659e-01
3.730246399999999994e+03 3.342202499999999873e+03 5.084458436831164052e-01
3.730548299999999927e+03 3.342202499999999873e+03 6.774427860736956797e-01
3.730848700000000008e+03 3.342202499999999873e+03 9.537239015791357799e-01
3.731150599999999940e+03 3.342202499999999873e+03 1.311163401115813754e+00
3.731452400000000125e+03 3.342202499999999873e+03 1.648046312698629112e+00
3.731752899999999954e+03 3.342202499999999873e+03 1.886927053049516356e+00
3.732054799999999886e+03 3.342202499999999873e+03 1.821752347936379524e+00
3.732356600000000071e+03 3.342202499999999873e+03 1.613398284048359166e+00
3.732657099999999900e+03 3.342202499999999873e+03 1.305945410868110779e+00
3.732958900000000085e+03 3.342202499999999873e+03 1.067523394934603687e+00
3.733260800000000017e+03 3.342202499999999873e+03 9.119011363382742985e-01
3.733561200000000099e+03 3.342202499999999873e+03 8.178913010513612081e-01
3.733863100000000031e+03 3.342202499999999873e+03 7.882390680091259094e-01
3.734164999999999964e+03 3.342202499999999873e+03 6.794210351236490419e-01
3.734465400000000045e+03 3.342202499999999873e+03 5.737280623315766936e-01
3.734767299999999977e+03 3.342202499999999873e+03 4.340321421011759107e-01
3.735069100000000162e+03 3.342202499999999873e+03 3.285183585346428403e-01
3.735369599999999991e+03 3.342202499999999873e+03 2.712924874664273123e-01
3.735671499999999924e+03 3.342202499999999873e+03 2.569501818542656024e-01
3.735971900000000005e+03 3.342202499999999873e+03 2.356625018602025168e-01
3.736273799999999937e+03 3.342202499999999873e+03 2.365369452808340489e-01
3.736575600000000122e+03 3.342202499999999873e+03 2.371461886476674830e-01
3.736876099999999951e+03 3.342202499999999873e+03 2.441058981676120232e-01
3.737177999999999884e+03 3.342202499999999873e+03 2.569143440091577468e-01
3.737479800000000068e+03 3.342202499999999873e+03 2.644116212057200932e-01
3.737780299999999897e+03 3.342202499999999873e+03 2.628490911590177781e-01
3.738082100000000082e+03 3.342202499999999873e+03 2.607704961427624313e-01
3.738384000000000015e+03 3.342202499999999873e+03 2.397193459264111703e-01
3.738684499999999844e+03 3.342202499999999873e+03 2.234991372305980550e-01
3.738986300000000028e+03 3.342202499999999873e+03 2.020537707180604103e-01
3.739288199999999961e+03 3.342202499999999873e+03 1.857117133488806471e-01
3.739588600000000042e+03 3.342202499999999873e+03 1.711830509421580770e-01
3.739890499999999975e+03 3.342202499999999873e+03 1.474870677568474453e-01
3.740192300000000159e+03 3.342202499999999873e+03 1.351301787636606244e-01
3.740492799999999988e+03 3.342202499999999873e+03 1.247228685443408785e-01
3.740794699999999921e+03 3.342202499999999873e+03 1.283496584692553344e-01
3.741096500000000106e+03 3.342202499999999873e+03 1.299623614991086140e-01
3.741396999999999935e+03 3.342202499999999873e+03 1.175768022298355059e-01
3.741698800000000119e+03 3.342202499999999873e+03 1.206445217710674922e-01
3.742000700000000052e+03 3.342202499999999873e+03 1.211964245857283934e-01
3.720103900000000067e+03 3.342500000000000000e+03 5.217990247703014825e-03
3.720152999999999793e+03 3.342500000000000000e+03 4.666087433042118843e-03
3.720602300000000014e+03 3.342500000000000000e+03 4.658919864020548765e-03
3.720904199999999946e+03 3.342500000000000000e+03 4.838109089559800707e-03
3.721206000000000131e+03 3.342500000000000000e+03 6.888033829728842060e-03
3.721506499999999960e+03 3.342500000000000000e+03 7.260747418850486100e-03
3.721808399999999892e+03 3.342500000000000000e+03 8.565244980776239372e-03
3.722110200000000077e+03 3.342500000000000000e+03 1.376890009043611404e-02
3.722410699999999906e+03 3.342500000000000000e+03 1.433513804314015018e-02
3.722712500000000091e+03 3.342500000000000000e+03 1.767522520719180465e-02
3.723014400000000023e+03 3.342500000000000000e+03 2.120883673482585122e-02
3.723314800000000105e+03 3.342500000000000000e+03 2.938703298843730813e-02
3.723616700000000037e+03 3.342500000000000000e+03 3.849701321485287514e-02
3.723917199999999866e+03 3.342500000000000000e+03 4.814456111788618931e-02
3.724219000000000051e+03 3.342500000000000000e+03 8.105087049591440385e-02
3.724520899999999983e+03 3.342500000000000000e+03 1.128175363995129882e-01
3.724821300000000065e+03 3.342500000000000000e+03 1.550273503675391462e-01
3.725123199999999997e+03 3.342500000000000000e+03 2.186825308481029628e-01
3.725425099999999929e+03 3.342500000000000000e+03 2.580611550526090148e-01
3.725725500000000011e+03 3.342500000000000000e+03 2.638740535291023148e-01
3.726027399999999943e+03 3.342500000000000000e+03 2.447151415344454850e-01
3.726329200000000128e+03 3.342500000000000000e+03 2.538179541918395010e-01
3.726629699999999957e+03 3.342500000000000000e+03 2.680240759925913707e-01
3.726931599999999889e+03 3.342500000000000000e+03 3.370549332393327768e-01
3.727233400000000074e+03 3.342500000000000000e+03 3.394560688615587685e-01
3.727533899999999903e+03 3.342500000000000000e+03 3.690007883684706114e-01
3.727835700000000088e+03 3.342500000000000000e+03 3.588013376507763752e-01
3.728137600000000020e+03 3.342500000000000000e+03 3.390833552724371036e-01
3.728438000000000102e+03 3.342500000000000000e+03 3.053814457330146226e-01
3.728739900000000034e+03 3.342500000000000000e+03 2.883011287546131118e-01
3.729041799999999967e+03 3.342500000000000000e+03 2.847245118128496344e-01
3.729342200000000048e+03 3.342500000000000000e+03 2.865952473274794299e-01
3.729644099999999980e+03 3.342500000000000000e+03 2.926088377365767546e-01
3.729944500000000062e+03 3.342500000000000000e+03 3.316935916111983795e-01
3.730246399999999994e+03 3.342500000000000000e+03 3.741686056330226218e-01
3.730548299999999927e+03 3.342500000000000000e+03 4.684006355596043725e-01
3.730848700000000008e+03 3.342500000000000000e+03 6.239010454825670848e-01
3.731150599999999940e+03 3.342500000000000000e+03 8.691394195555872670e-01
3.731452400000000125e+03 3.342500000000000000e+03 1.199585854157032339e+00
3.731752899999999954e+03 3.342500000000000000e+03 1.491298745765913036e+00
3.732054799999999886e+03 3.342500000000000000e+03 1.715959029178005357e+00
3.732356600000000071e+03 3.342500000000000000e+03 1.680307540864715898e+00
3.732657099999999900e+03 3.342500000000000000e+03 1.448429515447902327e+00
3.732958900000000085e+03 3.342500000000000000e+03 1.199392329793450118e+00
3.733260800000000017e+03 3.342500000000000000e+03 9.481116950352463935e-01
3.733561200000000099e+03 3.342500000000000000e+03 8.153181437726175762e-01
3.733863100000000031e+03 3.342500000000000000e+03 7.463016216639193345e-01
3.734164999999999964e+03 3.342500000000000000e+03 6.979348659063645544e-01
3.734465400000000045e+03 3.342500000000000000e+03 6.159593790066675290e-01
3.734767299999999977e+03 3.342500000000000000e+03 5.209675867637993951e-01
3.735069100000000162e+03 3.342500000000000000e+03 3.896505547196139618e-01
3.735369599999999991e+03 3.342500000000000000e+03 3.049370564536772465e-01
3.735671499999999924e+03 3.342500000000000000e+03 2.378056049976519648e-01
3.735971900000000005e+03 3.342500000000000000e+03 2.201232122214385745e-01
3.736273799999999937e+03 3.342500000000000000e+03 2.158943464987121974e-01
3.736575600000000122e+03 3.342500000000000000e+03 2.081175341103086995e-01
3.736876099999999951e+03 3.342500000000000000e+03 2.170339899731418831e-01
3.737177999999999884e+03 3.342500000000000000e+03 2.300861331614209859e-01
3.737479800000000068e+03 3.342500000000000000e+03 2.257282511963063509e-01
3.737780299999999897e+03 3.342500000000000000e+03 2.411671948687683087e-01
3.738082100000000082e+03 3.342500000000000000e+03 2.469370879311322264e-01
3.738384000000000015e+03 3.342500000000000000e+03 2.376550860481989602e-01
3.738684499999999844e+03 3.342500000000000000e+03 2.293048681380698284e-01
3.738986300000000028e+03 3.342500000000000000e+03 2.176719036160616183e-01
3.739288199999999961e+03 3.342500000000000000e+03 1.858693998673551784e-01
3.739588600000000042e+03 3.342500000000000000e+03 1.560451451686021007e-01
3.739890499999999975e+03 3.342500000000000000e+03 1.441828184379036204e-01
3.740192300000000159e+03 3.342500000000000000e+03 1.412727854151461793e-01
3.740492799999999988e+03 3.342500000000000000e+03 1.199636027140183331e-01
3.740794699999999921e+03 3.342500000000000000e+03 1.261062093655039018e-01
3.741096500000000106e+03 3.342500000000000000e+03 1.164371587554058757e-01
3.741396999999999935e+03 3.342500000000000000e+03 1.162508019608450432e-01
3.741698800000000119e+03 3.342500000000000000e+03 1.064097296942293353e-01
3.742000700000000052e+03 3.342500000000000000e+03 1.149463043989192995e-01
3.720103900000000067e+03 3.342800000000000182e+03 5.217990247703014825e-03
3.720152999999999793e+03 3.342800000000000182e+03 3.734303460238009176e-03
3.720602300000000014e+03 3.342800000000000182e+03 3.540779096655617079e-03
3.720904199999999946e+03 3.342800000000000182e+03 3.913492685777260685e-03
3.721206000000000131e+03 3.342800000000000182e+03 4.658919864020548765e-03
3.721506499999999960e+03 3.342800000000000182e+03 6.895201398750412138e-03
3.721808399999999892e+03 3.342800000000000182e+03 7.267914987872056178e-03
3.722110200000000077e+03 3.342800000000000182e+03 7.454271782432877330e-03
3.722410699999999906e+03 3.342800000000000182e+03 1.173331048831021198e-02
3.722712500000000091e+03 3.342800000000000182e+03 1.676494394145240652e-02
3.723014400000000023e+03 3.342800000000000182e+03 1.490137599584418458e-02
3.723314800000000105e+03 3.342800000000000182e+03 2.680670814067208363e-02
3.723616700000000037e+03 3.342800000000000182e+03 3.315000672476159371e-02
3.723917199999999866e+03 3.342800000000000182e+03 4.169374899847312632e-02
3.724219000000000051e+03 3.342800000000000182e+03 5.508993549978759285e-02
3.724520899999999983e+03 3.342800000000000182e+03 7.851355106227859981e-02
3.724821300000000065e+03 3.342800000000000182e+03 1.283854963143631900e-01
3.725123199999999997e+03 3.342800000000000182e+03 1.727312458508172555e-01
3.725425099999999929e+03 3.342800000000000182e+03 2.391387728356639819e-01
3.725725500000000011e+03 3.342800000000000182e+03 2.944939083892496590e-01
3.726027399999999943e+03 3.342800000000000182e+03 2.930173891708062195e-01
3.726329200000000128e+03 3.342800000000000182e+03 2.634368318187865210e-01
3.726629699999999957e+03 3.342800000000000182e+03 2.731273851359493077e-01
3.726931599999999889e+03 3.342800000000000182e+03 2.809113650933743878e-01
3.727233400000000074e+03 3.342800000000000182e+03 3.263394175520855089e-01
3.727533899999999903e+03 3.342800000000000182e+03 3.527734121036359416e-01
3.727835700000000088e+03 3.342800000000000182e+03 3.544004502715323301e-01
3.728137600000000020e+03 3.342800000000000182e+03 3.364456898724992873e-01
3.728438000000000102e+03 3.342800000000000182e+03 3.068149595373286243e-01
3.728739900000000034e+03 3.342800000000000182e+03 2.850040470046908969e-01
3.729041799999999967e+03 3.342800000000000182e+03 2.810403813357626457e-01
3.729342200000000048e+03 3.342800000000000182e+03 2.609281826612369626e-01
3.729644099999999980e+03 3.342800000000000182e+03 2.647843347948417025e-01
3.729944500000000062e+03 3.342800000000000182e+03 2.791266404070034124e-01
3.730246399999999994e+03 3.342800000000000182e+03 2.848033550720869278e-01
3.730548299999999927e+03 3.342800000000000182e+03 3.480571516874428339e-01
3.730848700000000008e+03 3.342800000000000182e+03 4.352577964038643610e-01
3.731150599999999940e+03 3.342800000000000182e+03 5.615790328400153131e-01
3.731452400000000125e+03 3.342800000000000182e+03 7.790359093854297701e-01
3.731752899999999954e+03 3.342800000000000182e+03 1.053145251477334288e+00
3.732054799999999886e+03 3.342800000000000182e+03 1.359673508253800067e+00
3.732356600000000071e+03 3.342800000000000182e+03 1.521366697811399549e+00
3.732657099999999900e+03 3.342800000000000182e+03 1.506472489384576674e+00
3.732958900000000085e+03 3.342800000000000182e+03 1.342944402157455475e+00
3.733260800000000017e+03 3.342800000000000182e+03 1.072232487781775268e+00
3.733561200000000099e+03 3.342800000000000182e+03 8.813457895993210833e-01
3.733863100000000031e+03 3.342800000000000182e+03 7.460722594552290365e-01
3.734164999999999964e+03 3.342800000000000182e+03 6.899215237402490652e-01
3.734465400000000045e+03 3.342800000000000182e+03 6.539833326660967616e-01
3.734767299999999977e+03 3.342800000000000182e+03 5.685029045148520810e-01
3.735069100000000162e+03 3.342800000000000182e+03 4.508974320089302323e-01
3.735369599999999991e+03 3.342800000000000182e+03 3.803828879747238600e-01
3.735671499999999924e+03 3.342800000000000182e+03 2.671209622958735652e-01
3.735971900000000005e+03 3.342800000000000182e+03 2.217502503893349630e-01
3.736273799999999937e+03 3.342800000000000182e+03 2.050713172761413905e-01
3.736575600000000122e+03 3.342800000000000182e+03 1.959541694807042933e-01
3.736876099999999951e+03 3.342800000000000182e+03 1.922843741416604135e-01
3.737177999999999884e+03 3.342800000000000182e+03 2.033797709870508730e-01
3.737479800000000068e+03 3.342800000000000182e+03 2.145110056775491880e-01
3.737780299999999897e+03 3.342800000000000182e+03 2.215997314398820139e-01
3.738082100000000082e+03 3.342800000000000182e+03 2.322364038678920162e-01
3.738384000000000015e+03 3.342800000000000182e+03 2.258859377147809100e-01
3.738684499999999844e+03 3.342800000000000182e+03 2.177292441682341650e-01
3.738986300000000028e+03 3.342800000000000182e+03 2.151489193204689232e-01
3.739288199999999961e+03 3.342800000000000182e+03 1.880626759879556187e-01
3.739588600000000042e+03 3.342800000000000182e+03 1.749746949545686603e-01
3.739890499999999975e+03 3.342800000000000182e+03 1.557799451148040026e-01
3.740192300000000159e+03 3.342800000000000182e+03 1.331877675588151455e-01
3.740492799999999988e+03 3.342800000000000182e+03 1.247730415274918708e-01
3.740794699999999921e+03 3.342800000000000182e+03 1.156845640081410054e-01
3.741096500000000106e+03 3.342800000000000182e+03 1.089183788517788659e-01
3.741396999999999935e+03 3.342800000000000182e+03 9.927083094874554481e-02
3.741698800000000119e+03 3.342800000000000182e+03 1.067251027311784256e-01
3.742000700000000052e+03 3.342800000000000182e+03 1.056356322398997738e-01
3.720103900000000067e+03 3.343099999999999909e+03 2.616162692873077490e-03
3.720152999999999793e+03 3.343099999999999909e+03 4.486898207502866900e-03
3.720602300000000014e+03 3.343099999999999909e+03 3.734303460238009176e-03
3.720904199999999946e+03 3.343099999999999909e+03 5.411514611285406923e-03
3.721206000000000131e+03 3.343099999999999909e+03 3.361589871116365136e-03
3.721506499999999960e+03 3.343099999999999909e+03 6.716012173211160195e-03
3.721808399999999892e+03 3.343099999999999909e+03 7.275082556893625388e-03
3.722110200000000077e+03 3.343099999999999909e+03 6.895201398750412138e-03
3.722410699999999906e+03 3.343099999999999909e+03 1.007043447530595569e-02
3.722712500000000091e+03 3.343099999999999909e+03 1.287295396273985433e-02
3.723014400000000023e+03 3.343099999999999909e+03 1.846365779956451320e-02
3.723314800000000105e+03 3.343099999999999909e+03 2.254917214185945748e-02
3.723616700000000037e+03 3.343099999999999909e+03 2.721525957490157285e-02
3.723917199999999866e+03 3.343099999999999909e+03 3.446883942473048801e-02
3.724219000000000051e+03 3.343099999999999909e+03 4.434574953645405160e-02
3.724520899999999983e+03 3.343099999999999909e+03 5.644460604486434274e-02
3.724821300000000065e+03 3.343099999999999909e+03 8.996015878972601909e-02
3.725123199999999997e+03 3.343099999999999909e+03 1.426274559602229153e-01
3.725425099999999929e+03 3.343099999999999909e+03 1.983122996888008194e-01
3.725725500000000011e+03 3.343099999999999909e+03 2.654652538518908478e-01
3.726027399999999943e+03 3.343099999999999909e+03 3.046360185547713484e-01
3.726329200000000128e+03 3.343099999999999909e+03 3.107499549301706021e-01
3.726629699999999957e+03 3.343099999999999909e+03 2.778364779831207776e-01
3.726931599999999889e+03 3.343099999999999909e+03 2.757435478288223218e-01
3.727233400000000074e+03 3.343099999999999909e+03 2.914190212789961043e-01
3.727533899999999903e+03 3.343099999999999909e+03 3.450324375603402438e-01
3.727835700000000088e+03 3.343099999999999909e+03 3.381372361615898603e-01
3.728137600000000020e+03 3.343099999999999909e+03 3.443515185032910986e-01
3.728438000000000102e+03 3.343099999999999909e+03 3.137173285051006455e-01
3.728739900000000034e+03 3.343099999999999909e+03 2.965510006984402591e-01
3.729041799999999967e+03 3.343099999999999909e+03 2.652143889361359141e-01
3.729342200000000048e+03 3.343099999999999909e+03 2.683107787534542155e-01
3.729644099999999980e+03 3.343099999999999909e+03 2.531370351347903003e-01
3.729944500000000062e+03 3.343099999999999909e+03 2.449014983290063174e-01
3.730246399999999994e+03 3.343099999999999909e+03 2.468224068267871052e-01
3.730548299999999927e+03 3.343099999999999909e+03 2.800799270868722379e-01
3.730848700000000008e+03 3.343099999999999909e+03 3.060982026351716234e-01
3.731150599999999940e+03 3.343099999999999909e+03 3.857298944648151484e-01
3.731452400000000125e+03 3.343099999999999909e+03 5.068904812054357834e-01
3.731752899999999954e+03 3.343099999999999909e+03 7.119259606364692905e-01
3.732054799999999886e+03 3.343099999999999909e+03 9.694065425983310336e-01
3.732356600000000071e+03 3.343099999999999909e+03 1.245221766117369233e+00
3.732657099999999900e+03 3.343099999999999909e+03 1.407904080199945174e+00
3.732958900000000085e+03 3.343099999999999909e+03 1.395002455961118937e+00
3.733260800000000017e+03 3.343099999999999909e+03 1.229324098027526624e+00
3.733561200000000099e+03 3.343099999999999909e+03 9.818709451268413657e-01
3.733863100000000031e+03 3.343099999999999909e+03 8.130173541166936246e-01
3.734164999999999964e+03 3.343099999999999909e+03 7.095606628593511545e-01
3.734465400000000045e+03 3.343099999999999909e+03 6.378993077816935697e-01
3.734767299999999977e+03 3.343099999999999909e+03 5.834687886318903338e-01
3.735069100000000162e+03 3.343099999999999909e+03 5.284791990984047949e-01
3.735369599999999991e+03 3.343099999999999909e+03 4.218257720574420944e-01
3.735671499999999924e+03 3.343099999999999909e+03 3.322669971329239580e-01
3.735971900000000005e+03 3.343099999999999909e+03 2.650495348486398006e-01
3.736273799999999937e+03 3.343099999999999909e+03 2.109988968569798395e-01
3.736575600000000122e+03 3.343099999999999909e+03 1.716991159117111643e-01
3.736876099999999951e+03 3.343099999999999909e+03 1.859697458336571907e-01
3.737177999999999884e+03 3.343099999999999909e+03 1.844072157869549033e-01
3.737479800000000068e+03 3.343099999999999909e+03 1.941551096562902090e-01
3.737780299999999897e+03 3.343099999999999909e+03 2.009356299506954713e-01
3.738082100000000082e+03 3.343099999999999909e+03 1.938970771715136654e-01
3.738384000000000015e+03 3.343099999999999909e+03 2.135577189976803902e-01
3.738684499999999844e+03 3.343099999999999909e+03 2.205819366388190594e-01
3.738986300000000028e+03 3.343099999999999909e+03 2.044907441853942298e-01
3.739288199999999961e+03 3.343099999999999909e+03 1.965347425714514540e-01
3.739588600000000042e+03 3.343099999999999909e+03 1.831242209320938508e-01
3.739890499999999975e+03 3.343099999999999909e+03 1.580090590805122985e-01
3.740192300000000159e+03 3.343099999999999909e+03 1.460105485384040058e-01
3.740492799999999988e+03 3.343099999999999909e+03 1.224077437503737348e-01
3.740794699999999921e+03 3.343099999999999909e+03 1.134697851804758600e-01
3.741096500000000106e+03 3.343099999999999909e+03 1.079507570338668898e-01
3.741396999999999935e+03 3.343099999999999909e+03 9.464774892983283949e-02
3.741698800000000119e+03 3.343099999999999909e+03 1.015572854666264013e-01
3.742000700000000052e+03 3.343099999999999909e+03 8.606816881101346517e-02
3.720103900000000067e+03 3.343400000000000091e+03 3.734303460238009176e-03
3.720152999999999793e+03 3.343400000000000091e+03 2.057092309190611430e-03
3.720602300000000014e+03 3.343400000000000091e+03 3.555114234698757234e-03
3.720904199999999946e+03 3.343400000000000091e+03 3.547946665677187590e-03
3.721206000000000131e+03 3.343400000000000091e+03 5.418682180306976133e-03
3.721506499999999960e+03 3.343400000000000091e+03 5.232325385746154980e-03
3.721808399999999892e+03 3.343400000000000091e+03 7.289417694936766411e-03
3.722110200000000077e+03 3.343400000000000091e+03 6.164109358550264213e-03
3.722410699999999906e+03 3.343400000000000091e+03 4.479730638481296823e-03
3.722712500000000091e+03 3.343400000000000091e+03 1.120291038071402796e-02
3.723014400000000023e+03 3.343400000000000091e+03 1.120291038071402796e-02
3.723314800000000105e+03 3.343400000000000091e+03 1.642090062841704279e-02
3.723616700000000037e+03 3.343400000000000091e+03 2.034872845223744189e-02
3.723917199999999866e+03 3.343400000000000091e+03 2.892830857105682316e-02
3.724219000000000051e+03 3.343400000000000091e+03 3.434699075136379842e-02
3.724520899999999983e+03 3.343400000000000091e+03 4.459661445220900605e-02
3.724821300000000065e+03 3.343400000000000091e+03 6.178444496593404195e-02
3.725123199999999997e+03 3.343400000000000091e+03 1.143442286011074061e-01
3.725425099999999929e+03 3.343400000000000091e+03 1.496015006182105922e-01
3.725725500000000011e+03 3.343400000000000091e+03 2.286096139429775465e-01
3.726027399999999943e+03 3.343400000000000091e+03 2.802519487433899337e-01
3.726329200000000128e+03 3.343400000000000091e+03 3.204190055402686421e-01
3.726629699999999957e+03 3.343400000000000091e+03 3.312850401769688591e-01
3.726931599999999889e+03 3.343400000000000091e+03 2.918419078512687337e-01
3.727233400000000074e+03 3.343400000000000091e+03 2.803307920026272271e-01
3.727533899999999903e+03 3.343400000000000091e+03 2.793918404608015105e-01
3.727835700000000088e+03 3.343400000000000091e+03 3.288122288645271563e-01
3.728137600000000020e+03 3.343400000000000091e+03 3.475339191488682200e-01
3.728438000000000102e+03 3.343400000000000091e+03 3.250420875591813474e-01
3.728739900000000034e+03 3.343400000000000091e+03 2.987227741119760083e-01
3.729041799999999967e+03 3.343400000000000091e+03 2.765606506972813627e-01
3.729342200000000048e+03 3.343400000000000091e+03 2.492522127250993702e-01
3.729644099999999980e+03 3.343400000000000091e+03 2.427655627605784516e-01
3.729944500000000062e+03 3.343400000000000091e+03 2.375404049438538390e-01
3.730246399999999994e+03 3.343400000000000091e+03 2.286812896331932299e-01
3.730548299999999927e+03 3.343400000000000091e+03 2.304158413364131852e-01
3.730848700000000008e+03 3.343400000000000091e+03 2.451523632447612788e-01
3.731150599999999940e+03 3.343400000000000091e+03 2.803953001238213005e-01
3.731452400000000125e+03 3.343400000000000091e+03 3.442368373989459496e-01
3.731752899999999954e+03 3.343400000000000091e+03 4.670603001525708287e-01
3.732054799999999886e+03 3.343400000000000091e+03 6.602477879909489644e-01
3.732356600000000071e+03 3.343400000000000091e+03 8.631401642845331068e-01
3.732657099999999900e+03 3.343400000000000091e+03 1.128806110069028090e+00
3.732958900000000085e+03 3.343400000000000091e+03 1.289345321014154333e+00
3.733260800000000017e+03 3.343400000000000091e+03 1.285166628274579059e+00
3.733561200000000099e+03 3.343400000000000091e+03 1.143327604906728912e+00
3.733863100000000031e+03 3.343400000000000091e+03 9.224804682141117818e-01
3.734164999999999964e+03 3.343400000000000091e+03 7.460865945932723120e-01
3.734465400000000045e+03 3.343400000000000091e+03 6.317925389753158427e-01
3.734767299999999977e+03 3.343400000000000091e+03 5.861709621530223346e-01
3.735069100000000162e+03 3.343400000000000091e+03 5.393739040111912297e-01
3.735369599999999991e+03 3.343400000000000091e+03 4.666374135802981438e-01
3.735671499999999924e+03 3.343400000000000091e+03 3.827123479067341960e-01
3.735971900000000005e+03 3.343400000000000091e+03 3.027796181781847173e-01
3.736273799999999937e+03 3.343400000000000091e+03 2.331968581167823684e-01
3.736575600000000122e+03 3.343400000000000091e+03 1.991222349882382503e-01
3.736876099999999951e+03 3.343400000000000091e+03 1.655135038460961716e-01
3.737177999999999884e+03 3.343400000000000091e+03 1.694771695150244228e-01
3.737479800000000068e+03 3.343400000000000091e+03 1.838123075581645782e-01
3.737780299999999897e+03 3.343400000000000091e+03 1.722868565714798794e-01
3.738082100000000082e+03 3.343400000000000091e+03 1.926929255758899062e-01
3.738384000000000015e+03 3.343400000000000091e+03 1.906430008357208605e-01
3.738684499999999844e+03 3.343400000000000091e+03 1.878404813482869584e-01
3.738986300000000028e+03 3.343400000000000091e+03 1.971511535073064980e-01
3.739288199999999961e+03 3.343400000000000091e+03 1.939257474475999665e-01
3.739588600000000042e+03 3.343400000000000091e+03 1.831887290532879520e-01
3.739890499999999975e+03 3.343400000000000091e+03 1.701222507269657402e-01
3.740192300000000159e+03 3.343400000000000091e+03 1.469208298041433935e-01
3.740492799999999988e+03 3.343400000000000091e+03 1.213182732590950830e-01
3.740794699999999921e+03 3.343400000000000091e+03 1.161934614086724826e-01
3.741096500000000106e+03 3.343400000000000091e+03 1.059366701388056997e-01
3.741396999999999935e+03 3.343400000000000091e+03 9.498462467384663488e-02
3.741698800000000119e+03 3.343400000000000091e+03 8.949426680332395190e-02
3.742000700000000052e+03 3.343400000000000091e+03 8.822560708650604988e-02
3.720103900000000067e+03 3.343699999999999818e+03 3.368757440137935214e-03
3.720152999999999793e+03 3.343699999999999818e+03 2.623330261894647568e-03
3.720602300000000014e+03 3.343699999999999818e+03 3.741471029259578820e-03
3.720904199999999946e+03 3.343699999999999818e+03 4.114184618381222860e-03
3.721206000000000131e+03 3.343699999999999818e+03 3.927827823820400840e-03
3.721506499999999960e+03 3.343699999999999818e+03 4.300541412942044880e-03
3.721808399999999892e+03 3.343699999999999818e+03 5.239492954767724191e-03
3.722110200000000077e+03 3.343699999999999818e+03 8.042012442201625436e-03
3.722410699999999906e+03 3.343699999999999818e+03 6.730347311254301218e-03
3.722712500000000091e+03 3.343699999999999818e+03 1.047181834051388004e-02
3.723014400000000023e+03 3.343699999999999818e+03 1.421328936977345886e-02
3.723314800000000105e+03 3.343699999999999818e+03 1.607685731538167559e-02
3.723616700000000037e+03 3.343699999999999818e+03 1.682228449362496714e-02
3.723917199999999866e+03 3.343699999999999818e+03 2.316558307771448416e-02
3.724219000000000051e+03 3.343699999999999818e+03 2.951604923082556953e-02
3.724520899999999983e+03 3.343699999999999818e+03 4.277605192073020285e-02
3.724821300000000065e+03 3.343699999999999818e+03 5.378543793786184218e-02
3.725123199999999997e+03 3.343699999999999818e+03 7.784696714327257738e-02
3.725425099999999929e+03 3.343699999999999818e+03 1.052772537888212734e-01
3.725725500000000011e+03 3.343699999999999818e+03 1.723728673997387273e-01
3.726027399999999943e+03 3.343699999999999818e+03 2.474101474865558481e-01
3.726329200000000128e+03 3.343699999999999818e+03 3.055749700965970095e-01
3.726629699999999957e+03 3.343699999999999818e+03 3.297870182514607285e-01
3.726931599999999889e+03 3.343699999999999818e+03 3.235727359097594902e-01
3.727233400000000074e+03 3.343699999999999818e+03 2.896988047138192579e-01
3.727533899999999903e+03 3.343699999999999818e+03 2.915050321072549244e-01
3.727835700000000088e+03 3.343699999999999818e+03 2.851904037992517016e-01
3.728137600000000020e+03 3.343699999999999818e+03 3.011310773032235821e-01
3.728438000000000102e+03 3.343699999999999818e+03 3.077109056650249030e-01
3.728739900000000034e+03 3.343699999999999818e+03 3.109219765866882979e-01
3.729041799999999967e+03 3.343699999999999818e+03 2.833483385607081795e-01
3.729342200000000048e+03 3.343699999999999818e+03 2.417621030975586061e-01
3.729644099999999980e+03 3.343699999999999818e+03 2.280362084212519125e-01
3.729944500000000062e+03 3.343699999999999818e+03 2.188545525046206586e-01
3.730246399999999994e+03 3.343699999999999818e+03 2.006991001729836466e-01
3.730548299999999927e+03 3.343699999999999818e+03 2.019820950278446992e-01
3.730848700000000008e+03 3.343699999999999818e+03 1.981187753252184325e-01
3.731150599999999940e+03 3.343699999999999818e+03 2.269324027919301379e-01
3.731452400000000125e+03 3.343699999999999818e+03 2.422136599459175366e-01
3.731752899999999954e+03 3.343699999999999818e+03 3.237160872901908570e-01
3.732054799999999886e+03 3.343699999999999818e+03 4.191522688123964224e-01
3.732356600000000071e+03 3.343699999999999818e+03 5.864720000519282328e-01
3.732657099999999900e+03 3.343699999999999818e+03 8.232884805246035720e-01
3.732958900000000085e+03 3.343699999999999818e+03 1.055603727651732715e+00
3.733260800000000017e+03 3.343699999999999818e+03 1.195529010090823796e+00
3.733561200000000099e+03 3.343699999999999818e+03 1.166292496051839489e+00
3.733863100000000031e+03 3.343699999999999818e+03 1.053410451531132219e+00
3.734164999999999964e+03 3.343699999999999818e+03 8.077635260238827941e-01
3.734465400000000045e+03 3.343699999999999818e+03 6.930035784195243131e-01
3.734767299999999977e+03 3.343699999999999818e+03 5.848521294530534265e-01
3.735069100000000162e+03 3.343699999999999818e+03 5.402340122937796529e-01
3.735369599999999991e+03 3.343699999999999818e+03 4.884984990960868911e-01
3.735671499999999924e+03 3.343699999999999818e+03 4.430776142063972967e-01
3.735971900000000005e+03 3.343699999999999818e+03 3.736525406634695901e-01
3.736273799999999937e+03 3.343699999999999818e+03 2.833053331465787972e-01
3.736575600000000122e+03 3.343699999999999818e+03 2.336340798270981900e-01
3.736876099999999951e+03 3.343699999999999818e+03 1.835184372282801790e-01
3.737177999999999884e+03 3.343699999999999818e+03 1.683948665927673394e-01
3.737479800000000068e+03 3.343699999999999818e+03 1.613276435374992601e-01
3.737780299999999897e+03 3.343699999999999818e+03 1.581739131680084121e-01
3.738082100000000082e+03 3.343699999999999818e+03 1.685525531112418984e-01
3.738384000000000015e+03 3.343699999999999818e+03 1.657500336238079963e-01
3.738684499999999844e+03 3.343699999999999818e+03 1.722940241405014616e-01
3.738986300000000028e+03 3.343699999999999818e+03 1.885715733884870959e-01
3.739288199999999961e+03 3.343699999999999818e+03 1.740429109817645537e-01
3.739588600000000042e+03 3.343699999999999818e+03 1.716847807736679998e-01
3.739890499999999975e+03 3.343699999999999818e+03 1.681440016770123780e-01
3.740192300000000159e+03 3.343699999999999818e+03 1.634277412608192703e-01
3.740492799999999988e+03 3.343699999999999818e+03 1.293316154252104333e-01
3.740794699999999921e+03 3.343699999999999818e+03 1.163583154961686100e-01
3.741096500000000106e+03 3.343699999999999818e+03 1.101081953093595023e-01
3.741396999999999935e+03 3.343699999999999818e+03 9.621027897653511296e-02
3.741698800000000119e+03 3.343699999999999818e+03 8.502170373386423730e-02
3.742000700000000052e+03 3.343699999999999818e+03 8.595348770666834393e-02
3.720103900000000067e+03 3.344000000000000000e+03 3.562281803720326878e-03
3.720152999999999793e+03 3.344000000000000000e+03 3.003211420037861686e-03
3.720602300000000014e+03 3.344000000000000000e+03 3.003211420037861686e-03
3.720904199999999946e+03 3.344000000000000000e+03 3.189568214598683272e-03
3.721206000000000131e+03 3.344000000000000000e+03 4.121352187402792938e-03
3.721506499999999960e+03 3.344000000000000000e+03 3.748638598281149332e-03
3.721808399999999892e+03 3.344000000000000000e+03 4.873946934667651096e-03
3.722110200000000077e+03 3.344000000000000000e+03 4.873946934667651096e-03
3.722410699999999906e+03 3.344000000000000000e+03 7.117396038419083679e-03
3.722712500000000091e+03 3.344000000000000000e+03 7.490109627540727719e-03
3.723014400000000023e+03 3.344000000000000000e+03 1.029979668399619817e-02
3.723314800000000105e+03 3.344000000000000000e+03 1.348219732957331093e-02
3.723616700000000037e+03 3.344000000000000000e+03 1.179781860950434268e-02
3.723917199999999866e+03 3.344000000000000000e+03 2.171056656633575666e-02
3.724219000000000051e+03 3.344000000000000000e+03 2.302223169728308261e-02
3.724520899999999983e+03 3.344000000000000000e+03 3.704916427249571598e-02
3.724821300000000065e+03 3.344000000000000000e+03 4.172241927455940663e-02
3.725123199999999997e+03 3.344000000000000000e+03 6.285241275014799567e-02
3.725425099999999929e+03 3.344000000000000000e+03 8.272091407794023021e-02
3.725725500000000011e+03 3.344000000000000000e+03 1.172614291928864155e-01
3.726027399999999943e+03 3.344000000000000000e+03 1.826224911005839557e-01
3.726329200000000128e+03 3.344000000000000000e+03 2.491877046039052412e-01
3.726629699999999957e+03 3.344000000000000000e+03 3.172437724637131029e-01
3.726931599999999889e+03 3.344000000000000000e+03 3.425094532647476320e-01
3.727233400000000074e+03 3.344000000000000000e+03 3.310413428302354522e-01
3.727533899999999903e+03 3.344000000000000000e+03 2.872044906943129194e-01
3.727835700000000088e+03 3.344000000000000000e+03 2.599533932743035014e-01
3.728137600000000020e+03 3.344000000000000000e+03 2.753636666706791303e-01
3.728438000000000102e+03 3.344000000000000000e+03 2.752059801522045990e-01
3.728739900000000034e+03 3.344000000000000000e+03 2.905875832724939545e-01
3.729041799999999967e+03 3.344000000000000000e+03 2.799509108444839800e-01
3.729342200000000048e+03 3.344000000000000000e+03 2.790908025618955568e-01
3.729644099999999980e+03 3.344000000000000000e+03 2.579679766553285569e-01
3.729944500000000062e+03 3.344000000000000000e+03 2.164749195894594136e-01
3.730246399999999994e+03 3.344000000000000000e+03 2.072072528445693118e-01
3.730548299999999927e+03 3.344000000000000000e+03 1.850809672749824664e-01
3.730848700000000008e+03 3.344000000000000000e+03 1.873172488097123445e-01
3.731150599999999940e+03 3.344000000000000000e+03 1.928219418182781364e-01
3.731452400000000125e+03 3.344000000000000000e+03 1.990290565909578202e-01
3.731752899999999954e+03 3.344000000000000000e+03 2.348310638537003392e-01
3.732054799999999886e+03 3.344000000000000000e+03 2.886093342225406477e-01
3.732356600000000071e+03 3.344000000000000000e+03 4.005524272014220899e-01
3.732657099999999900e+03 3.344000000000000000e+03 5.383847794862146596e-01
3.732958900000000085e+03 3.344000000000000000e+03 7.633030953830836074e-01
3.733260800000000017e+03 3.344000000000000000e+03 9.657295796902655161e-01
3.733561200000000099e+03 3.344000000000000000e+03 1.106930689415196012e+00
3.733863100000000031e+03 3.344000000000000000e+03 1.089527831830823912e+00
3.734164999999999964e+03 3.344000000000000000e+03 9.672777745989248332e-01
3.734465400000000045e+03 3.344000000000000000e+03 7.987180539186612416e-01
3.734767299999999977e+03 3.344000000000000000e+03 6.385515565626563861e-01
3.735069100000000162e+03 3.344000000000000000e+03 5.399903149470463015e-01
3.735369599999999991e+03 3.344000000000000000e+03 4.999952798066852888e-01
3.735671499999999924e+03 3.344000000000000000e+03 4.683863004215612080e-01
3.735971900000000005e+03 3.344000000000000000e+03 4.256245836388741766e-01
3.736273799999999937e+03 3.344000000000000000e+03 3.342810840279851758e-01
3.736575600000000122e+03 3.344000000000000000e+03 2.594229931667073052e-01
3.736876099999999951e+03 3.344000000000000000e+03 2.027705276202174112e-01
3.737177999999999884e+03 3.344000000000000000e+03 1.666531473205258018e-01
3.737479800000000068e+03 3.344000000000000000e+03 1.482181597970475828e-01
3.737780299999999897e+03 3.344000000000000000e+03 1.591917079690713666e-01
3.738082100000000082e+03 3.344000000000000000e+03 1.559806370474079718e-01
3.738384000000000015e+03 3.344000000000000000e+03 1.532426256811681986e-01
3.738684499999999844e+03 3.344000000000000000e+03 1.478597813459690824e-01
3.738986300000000028e+03 3.344000000000000000e+03 1.705881427133677797e-01
3.739288199999999961e+03 3.344000000000000000e+03 1.629905195505035043e-01
3.739588600000000042e+03 3.344000000000000000e+03 1.655278389841393083e-01
3.739890499999999975e+03 3.344000000000000000e+03 1.612631354163051034e-01
3.740192300000000159e+03 3.344000000000000000e+03 1.466054567671943032e-01
3.740492799999999988e+03 3.344000000000000000e+03 1.427134667884817631e-01
3.740794699999999921e+03 3.344000000000000000e+03 1.241924684367446963e-01
3.741096500000000106e+03 3.344000000000000000e+03 1.144589097054525273e-01
3.741396999999999935e+03 3.344000000000000000e+03 1.036430480519032887e-01
3.741698800000000119e+03 3.344000000000000000e+03 9.008200746309269480e-02
3.742000700000000052e+03 3.344000000000000000e+03 7.929481608562974349e-02
3.720103900000000067e+03 3.344302000000000135e+03 2.436973467333825548e-03
3.720152999999999793e+03 3.344302000000000135e+03 3.383092578181075370e-03
3.720602300000000014e+03 3.344302000000000135e+03 3.569449372741897390e-03
3.720904199999999946e+03 3.344302000000000135e+03 2.064259878212181508e-03
3.721206000000000131e+03 3.344302000000000135e+03 4.501233345546007056e-03
3.721506499999999960e+03 3.344302000000000135e+03 4.687590140106829076e-03
3.721808399999999892e+03 3.344302000000000135e+03 4.687590140106829076e-03
3.722110200000000077e+03 3.344302000000000135e+03 5.812898476493330406e-03
3.722410699999999906e+03 3.344302000000000135e+03 5.060303729228473116e-03
3.722712500000000091e+03 3.344302000000000135e+03 7.877158354705511914e-03
3.723014400000000023e+03 3.344302000000000135e+03 6.558325654736618486e-03
3.723314800000000105e+03 3.344302000000000135e+03 1.030696425301776825e-02
3.723616700000000037e+03 3.344302000000000135e+03 1.180498617852591275e-02
3.723917199999999866e+03 3.344302000000000135e+03 1.480103002954220523e-02
3.724219000000000051e+03 3.344302000000000135e+03 2.153854490981807479e-02
3.724520899999999983e+03 3.344302000000000135e+03 3.107857927752784646e-02
3.724821300000000065e+03 3.344302000000000135e+03 3.443300157962263935e-02
3.725123199999999997e+03 3.344302000000000135e+03 4.302691683648515730e-02
3.725425099999999929e+03 3.344302000000000135e+03 6.902368967771982389e-02
3.725725500000000011e+03 3.344302000000000135e+03 9.518531660645059012e-02
3.726027399999999943e+03 3.344302000000000135e+03 1.251959280997644863e-01
3.726329200000000128e+03 3.344302000000000135e+03 1.850092915847667829e-01
3.726629699999999957e+03 3.344302000000000135e+03 2.553088085483261049e-01
3.726931599999999889e+03 3.344302000000000135e+03 3.228703141456455983e-01
3.727233400000000074e+03 3.344302000000000135e+03 3.637612954137028898e-01
3.727533899999999903e+03 3.344302000000000135e+03 3.180537077631505061e-01
3.727835700000000088e+03 3.344302000000000135e+03 2.702173521131918110e-01
3.728137600000000020e+03 3.344302000000000135e+03 2.556026788782104209e-01
3.728438000000000102e+03 3.344302000000000135e+03 2.511301158087507202e-01
3.728739900000000034e+03 3.344302000000000135e+03 2.650280321415750540e-01
3.729041799999999967e+03 3.344302000000000135e+03 2.743458718696161758e-01
3.729342200000000048e+03 3.344302000000000135e+03 2.787467592488602208e-01
3.729644099999999980e+03 3.344302000000000135e+03 2.493883965365092104e-01
3.729944500000000062e+03 3.344302000000000135e+03 2.206894501741425985e-01
3.730246399999999994e+03 3.344302000000000135e+03 1.939687528617293766e-01
3.730548299999999927e+03 3.344302000000000135e+03 1.768095926240906279e-01
3.730848700000000008e+03 3.344302000000000135e+03 1.583029294103966700e-01
3.731150599999999940e+03 3.344302000000000135e+03 1.614136543657581080e-01
3.731452400000000125e+03 3.344302000000000135e+03 1.550488530746038651e-01
3.731752899999999954e+03 3.344302000000000135e+03 1.712260563562875149e-01
3.732054799999999886e+03 3.344302000000000135e+03 2.121528754694526342e-01
3.732356600000000071e+03 3.344302000000000135e+03 2.532660513771786137e-01
3.732657099999999900e+03 3.344302000000000135e+03 3.503866116194531144e-01
3.732958900000000085e+03 3.344302000000000135e+03 5.147031314389470813e-01
3.733260800000000017e+03 3.344302000000000135e+03 6.942650705673206746e-01
3.733561200000000099e+03 3.344302000000000135e+03 8.781203835396146351e-01
3.733863100000000031e+03 3.344302000000000135e+03 1.000434948892708009e+00
3.734164999999999964e+03 3.344302000000000135e+03 9.892822114951448365e-01
3.734465400000000045e+03 3.344302000000000135e+03 8.800054541922874840e-01
3.734767299999999977e+03 3.344302000000000135e+03 7.198031189911748839e-01
3.735069100000000162e+03 3.344302000000000135e+03 5.969724886685283671e-01
3.735369599999999991e+03 3.344302000000000135e+03 5.074280488820533952e-01
3.735671499999999924e+03 3.344302000000000135e+03 4.471344582726060057e-01
3.735971900000000005e+03 3.344302000000000135e+03 4.281977409176178639e-01
3.736273799999999937e+03 3.344302000000000135e+03 3.748925301042011493e-01
3.736575600000000122e+03 3.344302000000000135e+03 3.174803022414248721e-01
3.736876099999999951e+03 3.344302000000000135e+03 2.452885470561711190e-01
3.737177999999999884e+03 3.344302000000000135e+03 1.978105698572909243e-01
3.737479800000000068e+03 3.344302000000000135e+03 1.613276435374992601e-01
3.737780299999999897e+03 3.344302000000000135e+03 1.464907756628491819e-01
3.738082100000000082e+03 3.344302000000000135e+03 1.465696189220864754e-01
3.738384000000000015e+03 3.344302000000000135e+03 1.414304719336207106e-01
3.738684499999999844e+03 3.344302000000000135e+03 1.342127299288996545e-01
3.738986300000000028e+03 3.344302000000000135e+03 1.431721912058622481e-01
3.739288199999999961e+03 3.344302000000000135e+03 1.577653617337789194e-01
3.739588600000000042e+03 3.344302000000000135e+03 1.505046143149284255e-01
3.739890499999999975e+03 3.344302000000000135e+03 1.630693628097407699e-01
3.740192300000000159e+03 3.344302000000000135e+03 1.550560206436254196e-01
3.740492799999999988e+03 3.344302000000000135e+03 1.452794564982038683e-01
3.740794699999999921e+03 3.344302000000000135e+03 1.328078864006719262e-01
3.741096500000000106e+03 3.344302000000000135e+03 1.190246511721926720e-01
3.741396999999999935e+03 3.344302000000000135e+03 1.100723574642516467e-01
3.741698800000000119e+03 3.344302000000000135e+03 9.282001882933246795e-02
3.742000700000000052e+03 3.344302000000000135e+03 7.726639405252541670e-02
3.720103900000000067e+03 3.344599999999999909e+03 3.189568214598683272e-03
3.720152999999999793e+03 3.344599999999999909e+03 3.003211420037861686e-03
3.720602300000000014e+03 3.344599999999999909e+03 3.755806167302718976e-03
3.720904199999999946e+03 3.344599999999999909e+03 3.569449372741897390e-03
3.721206000000000131e+03 3.344599999999999909e+03 2.064259878212181508e-03
3.721506499999999960e+03 3.344599999999999909e+03 3.375925009159505292e-03
3.721808399999999892e+03 3.344599999999999909e+03 3.375925009159505292e-03
3.722110200000000077e+03 3.344599999999999909e+03 3.189568214598683272e-03
3.722410699999999906e+03 3.344599999999999909e+03 5.812898476493330406e-03
3.722712500000000091e+03 3.344599999999999909e+03 4.873946934667651096e-03
3.723014400000000023e+03 3.344599999999999909e+03 8.436228738387977974e-03
3.723314800000000105e+03 3.344599999999999909e+03 7.124563607440653756e-03
3.723616700000000037e+03 3.344599999999999909e+03 1.181215374754748457e-02
3.723917199999999866e+03 3.344599999999999909e+03 1.442831644042055945e-02
3.724219000000000051e+03 3.344599999999999909e+03 1.648540874961117175e-02
3.724520899999999983e+03 3.344599999999999909e+03 2.397551837715190121e-02
3.724821300000000065e+03 3.344599999999999909e+03 2.958772492104126683e-02
3.725123199999999997e+03 3.344599999999999909e+03 3.894857006321178483e-02
3.725425099999999929e+03 3.344599999999999909e+03 4.998662635642969754e-02
3.725725500000000011e+03 3.344599999999999909e+03 7.224192816840478704e-02
3.726027399999999943e+03 3.344599999999999909e+03 9.897696061886115948e-02
3.726329200000000128e+03 3.344599999999999909e+03 1.455589916900450753e-01
3.726629699999999957e+03 3.344599999999999909e+03 2.021397815463192582e-01
3.726931599999999889e+03 3.344599999999999909e+03 2.599748959813681926e-01
3.727233400000000074e+03 3.344599999999999909e+03 3.295433209047273215e-01
3.727533899999999903e+03 3.344599999999999909e+03 3.335929974019144484e-01
3.727835700000000088e+03 3.344599999999999909e+03 3.042489698276065746e-01
3.728137600000000020e+03 3.344599999999999909e+03 2.691063789148484542e-01
3.728438000000000102e+03 3.344599999999999909e+03 2.395544918389150568e-01
3.728739900000000034e+03 3.344599999999999909e+03 2.336985879482922912e-01
3.729041799999999967e+03 3.344599999999999909e+03 2.471664501398224412e-01
3.729342200000000048e+03 3.344599999999999909e+03 2.621466693949039417e-01
3.729644099999999980e+03 3.344599999999999909e+03 2.489010018430424243e-01
3.729944500000000062e+03 3.344599999999999909e+03 2.237428345773314620e-01
3.730246399999999994e+03 3.344599999999999909e+03 1.912235739264680490e-01
3.730548299999999927e+03 3.344599999999999909e+03 1.770604575398455616e-01
3.730848700000000008e+03 3.344599999999999909e+03 1.557512748387177293e-01
3.731150599999999940e+03 3.344599999999999909e+03 1.478741164840122191e-01
3.731452400000000125e+03 3.344599999999999909e+03 1.491141059247438339e-01
3.731752899999999954e+03 3.344599999999999909e+03 1.512858793382795830e-01
3.732054799999999886e+03 3.344599999999999909e+03 1.671047041688847046e-01
3.732356600000000071e+03 3.344599999999999909e+03 1.975668725105575452e-01
3.732657099999999900e+03 3.344599999999999909e+03 2.358990316379143137e-01
3.732958900000000085e+03 3.344599999999999909e+03 3.278159367705289484e-01
3.733260800000000017e+03 3.344599999999999909e+03 4.779621726343788457e-01
3.733561200000000099e+03 3.344599999999999909e+03 6.739163421150831113e-01
3.733863100000000031e+03 3.344599999999999909e+03 8.344412179221666337e-01
3.734164999999999964e+03 3.344599999999999909e+03 9.517456525291824176e-01
3.734465400000000045e+03 3.344599999999999909e+03 9.439545050027356998e-01
3.734767299999999977e+03 3.344599999999999909e+03 8.299184818695558574e-01
3.735069100000000162e+03 3.344599999999999909e+03 6.789766458443116104e-01
3.735369599999999991e+03 3.344599999999999909e+03 5.364208655743043508e-01
3.735671499999999924e+03 3.344599999999999909e+03 4.601005906326262607e-01
3.735971900000000005e+03 3.344599999999999909e+03 4.237180102791365810e-01
3.736273799999999937e+03 3.344599999999999909e+03 4.013050219486869463e-01
3.736575600000000122e+03 3.344599999999999909e+03 3.456130106510874600e-01
3.736876099999999951e+03 3.344599999999999909e+03 2.750697963407947588e-01
3.737177999999999884e+03 3.344599999999999909e+03 2.221516342545429012e-01
3.737479800000000068e+03 3.344599999999999909e+03 1.891163086341264010e-01
3.737780299999999897e+03 3.344599999999999909e+03 1.611556218809815644e-01
3.738082100000000082e+03 3.344599999999999909e+03 1.340765461174898143e-01
3.738384000000000015e+03 3.344599999999999909e+03 1.280271178632846896e-01
3.738684499999999844e+03 3.344599999999999909e+03 1.368073899147080330e-01
3.738986300000000028e+03 3.344599999999999909e+03 1.406563744792911352e-01
3.739288199999999961e+03 3.344599999999999909e+03 1.231460033595954545e-01
3.739588600000000042e+03 3.344599999999999909e+03 1.444336833536585818e-01
3.739890499999999975e+03 3.344599999999999909e+03 1.449067429090822035e-01
3.740192300000000159e+03 3.344599999999999909e+03 1.455016511378725286e-01
3.740492799999999988e+03 3.344599999999999909e+03 1.445411968889821486e-01
3.740794699999999921e+03 3.344599999999999909e+03 1.267512905774451915e-01
3.741096500000000106e+03 3.344599999999999909e+03 1.210244029292107115e-01
3.741396999999999935e+03 3.344599999999999909e+03 1.107389413832576552e-01
3.741698800000000119e+03 3.344599999999999909e+03 9.253331606846966484e-02
3.742000700000000052e+03 3.344599999999999909e+03 8.210450314208521394e-02
3.720103900000000067e+03 3.344898000000000138e+03 3.942162961863540996e-03
3.720152999999999793e+03 3.344898000000000138e+03 3.569449372741897390e-03
3.720602300000000014e+03 3.344898000000000138e+03 1.691546289090537685e-03
3.720904199999999946e+03 3.344898000000000138e+03 3.942162961863540996e-03
3.721206000000000131e+03 3.344898000000000138e+03 4.881114503689221173e-03
3.721506499999999960e+03 3.344898000000000138e+03 3.755806167302718976e-03
3.721808399999999892e+03 3.344898000000000138e+03 4.694757709128399153e-03
3.722110200000000077e+03 3.344898000000000138e+03 4.508400914567577134e-03
3.722410699999999906e+03 3.344898000000000138e+03 3.942162961863540996e-03
3.722712500000000091e+03 3.344898000000000138e+03 5.253828092810864346e-03
3.723014400000000023e+03 3.344898000000000138e+03 9.941418232917694289e-03
3.723314800000000105e+03 3.344898000000000138e+03 8.249871943827155954e-03
3.723616700000000037e+03 3.344898000000000138e+03 1.106672656930419649e-02
3.723917199999999866e+03 3.344898000000000138e+03 1.255758092579077265e-02
3.724219000000000051e+03 3.344898000000000138e+03 1.781140901860163786e-02
3.724520899999999983e+03 3.344898000000000138e+03 1.629905195505034973e-02
3.724821300000000065e+03 3.344898000000000138e+03 2.454892389887750742e-02
3.725123199999999997e+03 3.344898000000000138e+03 2.771698940641148176e-02
3.725425099999999929e+03 3.344898000000000138e+03 4.064011635230232317e-02
3.725725500000000011e+03 3.344898000000000138e+03 6.065913662954754149e-02
3.726027399999999943e+03 3.344898000000000138e+03 7.692951830851160744e-02
3.726329200000000128e+03 3.344898000000000138e+03 9.956470127862991626e-02
3.726629699999999957e+03 3.344898000000000138e+03 1.410147529303696634e-01
3.726931599999999889e+03 3.344898000000000138e+03 2.134645406003999601e-01
3.727233400000000074e+03 3.344898000000000138e+03 2.598817175840877902e-01
3.727533899999999903e+03 3.344898000000000138e+03 3.109004738796235512e-01
3.727835700000000088e+03 3.344898000000000138e+03 3.209064002337354005e-01
3.728137600000000020e+03 3.344898000000000138e+03 2.916913889018157846e-01
3.728438000000000102e+03 3.344898000000000138e+03 2.462490013050614712e-01
3.728739900000000034e+03 3.344898000000000138e+03 2.212198502817388224e-01
3.729041799999999967e+03 3.344898000000000138e+03 2.312687820499800262e-01
3.729342200000000048e+03 3.344898000000000138e+03 2.363935939004026265e-01
3.729644099999999980e+03 3.344898000000000138e+03 2.269467379299733023e-01
3.729944500000000062e+03 3.344898000000000138e+03 2.197935040464463197e-01
3.730246399999999994e+03 3.344898000000000138e+03 2.068273716864260647e-01
3.730548299999999927e+03 3.344898000000000138e+03 1.811101340370326607e-01
3.730848700000000008e+03 3.344898000000000138e+03 1.605320433761049659e-01
3.731150599999999940e+03 3.344898000000000138e+03 1.430431749634739902e-01
3.731452400000000125e+03 3.344898000000000138e+03 1.290377450953260619e-01
3.731752899999999954e+03 3.344898000000000138e+03 1.339403623060800019e-01
3.732054799999999886e+03 3.344898000000000138e+03 1.333812919223975324e-01
3.732356600000000071e+03 3.344898000000000138e+03 1.495871654801674555e-01
3.732657099999999900e+03 3.344898000000000138e+03 1.685525531112418984e-01
3.732958900000000085e+03 3.344898000000000138e+03 2.277996786435401155e-01
3.733260800000000017e+03 3.344898000000000138e+03 3.056394782177911384e-01
3.733561200000000099e+03 3.344898000000000138e+03 4.225783668047069508e-01
3.733863100000000031e+03 3.344898000000000138e+03 6.010006624586508028e-01
3.734164999999999964e+03 3.344898000000000138e+03 7.584864890005884597e-01
3.734465400000000045e+03 3.344898000000000138e+03 8.870440069714692344e-01
3.734767299999999977e+03 3.344898000000000138e+03 8.510914807592737663e-01
3.735069100000000162e+03 3.344898000000000138e+03 7.812936936272243393e-01
3.735369599999999991e+03 3.344898000000000138e+03 6.247324834890692902e-01
3.735671499999999924e+03 3.344898000000000138e+03 5.139218664155960070e-01
3.735971900000000005e+03 3.344898000000000138e+03 4.189372417417492889e-01
3.736273799999999937e+03 3.344898000000000138e+03 3.910052252646907256e-01
3.736575600000000122e+03 3.344898000000000138e+03 3.694451776478079319e-01
3.736876099999999951e+03 3.344898000000000138e+03 3.352487058458971103e-01
3.737177999999999884e+03 3.344898000000000138e+03 2.765534831282597805e-01
3.737479800000000068e+03 3.344898000000000138e+03 2.208112988475093019e-01
3.737780299999999897e+03 3.344898000000000138e+03 1.608617515510971929e-01
3.738082100000000082e+03 3.344898000000000138e+03 1.482755003492201296e-01
3.738384000000000015e+03 3.344898000000000138e+03 1.337611730805407517e-01
3.738684499999999844e+03 3.344898000000000138e+03 1.265362635067981134e-01
3.738986300000000028e+03 3.344898000000000138e+03 1.293101127181457144e-01
3.739288199999999961e+03 3.344898000000000138e+03 1.235473872248033789e-01
3.739588600000000042e+03 3.344898000000000138e+03 1.246583604231467357e-01
3.739890499999999975e+03 3.344898000000000138e+03 1.310303292833225330e-01
3.740192300000000159e+03 3.344898000000000138e+03 1.451719429628803015e-01
3.740492799999999988e+03 3.344898000000000138e+03 1.256761552242096902e-01
3.740794699999999921e+03 3.344898000000000138e+03 1.324781782256796991e-01
3.741096500000000106e+03 3.344898000000000138e+03 1.236477331911053634e-01
3.741396999999999935e+03 3.344898000000000138e+03 1.089900545419945632e-01
3.741698800000000119e+03 3.344898000000000138e+03 9.867592271995520581e-02
3.742000700000000052e+03 3.344898000000000138e+03 8.400390893280128279e-02
3.720103900000000067e+03 3.345199999999999818e+03 3.949330530885111074e-03
3.720152999999999793e+03 3.345199999999999818e+03 3.956498099906681151e-03
3.720602300000000014e+03 3.345199999999999818e+03 3.762973736324289487e-03
3.720904199999999946e+03 3.345199999999999818e+03 1.877903083651359488e-03
3.721206000000000131e+03 3.345199999999999818e+03 2.064259878212181508e-03
3.721506499999999960e+03 3.345199999999999818e+03 3.383092578181075370e-03
3.721808399999999892e+03 3.345199999999999818e+03 3.003211420037861686e-03
3.722110200000000077e+03 3.345199999999999818e+03 4.135687325445933094e-03
3.722410699999999906e+03 3.345199999999999818e+03 4.322044120006755114e-03
3.722712500000000091e+03 3.345199999999999818e+03 7.325255540044616799e-03
3.723014400000000023e+03 3.345199999999999818e+03 6.013590409097292581e-03
3.723314800000000105e+03 3.345199999999999818e+03 6.945374381901402681e-03
3.723616700000000037e+03 3.345199999999999818e+03 8.636920670991940149e-03
3.723917199999999866e+03 3.345199999999999818e+03 1.257908363285548115e-02
3.724219000000000051e+03 3.345199999999999818e+03 1.576865184745416398e-02
3.724520899999999983e+03 3.345199999999999818e+03 1.913740928759210050e-02
3.724821300000000065e+03 3.345199999999999818e+03 2.026271762397860096e-02
3.725123199999999997e+03 3.345199999999999818e+03 2.438406981138139737e-02
3.725425099999999929e+03 3.345199999999999818e+03 3.056968187699636921e-02
3.725725500000000011e+03 3.345199999999999818e+03 4.425257113917364232e-02
3.726027399999999943e+03 3.345199999999999818e+03 5.959116884533360858e-02
3.726329200000000128e+03 3.345199999999999818e+03 8.075700016603003240e-02
3.726629699999999957e+03 3.345199999999999818e+03 1.103088872419634575e-01
3.726931599999999889e+03 3.345199999999999818e+03 1.494366465307145064e-01
3.727233400000000074e+03 3.345199999999999818e+03 1.957893153932081798e-01
3.727533899999999903e+03 3.345199999999999818e+03 2.627415776236942668e-01
3.727835700000000088e+03 3.345199999999999818e+03 3.014106124950647891e-01
3.728137600000000020e+03 3.345199999999999818e+03 3.058114998743087787e-01
3.728438000000000102e+03 3.345199999999999818e+03 2.830759709378885547e-01
3.728739900000000034e+03 3.345199999999999818e+03 2.348023935776140658e-01
3.729041799999999967e+03 3.345199999999999818e+03 2.146471894889590559e-01
3.729342200000000048e+03 3.345199999999999818e+03 2.174067035622634925e-01
3.729644099999999980e+03 3.345199999999999818e+03 2.101746264194992997e-01
3.729944500000000062e+03 3.345199999999999818e+03 2.078523340565106292e-01
3.730246399999999994e+03 3.345199999999999818e+03 1.984198132241243862e-01
3.730548299999999927e+03 3.345199999999999818e+03 1.767235817958317801e-01
3.730848700000000008e+03 3.345199999999999818e+03 1.524040201056445221e-01
3.731150599999999940e+03 3.345199999999999818e+03 1.402478230450616703e-01
3.731452400000000125e+03 3.345199999999999818e+03 1.276974096882924625e-01
3.731752899999999954e+03 3.345199999999999818e+03 1.272673555469982509e-01
3.732054799999999886e+03 3.345199999999999818e+03 1.234972142416524005e-01
3.732356600000000071e+03 3.345199999999999818e+03 1.270953338904805829e-01
3.732657099999999900e+03 3.345199999999999818e+03 1.294176262534692812e-01
3.732958900000000085e+03 3.345199999999999818e+03 1.594927458679772925e-01
3.733260800000000017e+03 3.345199999999999818e+03 2.029783871218429625e-01
3.733561200000000099e+03 3.345199999999999818e+03 2.926231728746198635e-01
3.733863100000000031e+03 3.345199999999999818e+03 4.061359634692251475e-01
3.734164999999999964e+03 3.345199999999999818e+03 5.556729559662415552e-01
3.734465400000000045e+03 3.345199999999999818e+03 7.097685223609766503e-01
3.734767299999999977e+03 3.345199999999999818e+03 8.089748451885280245e-01
3.735069100000000162e+03 3.345199999999999818e+03 8.072187907782433225e-01
3.735369599999999991e+03 3.345199999999999818e+03 7.121123174310300952e-01
3.735671499999999924e+03 3.345199999999999818e+03 5.942488124403317862e-01
3.735971900000000005e+03 3.345199999999999818e+03 4.729377067502582577e-01
3.736273799999999937e+03 3.345199999999999818e+03 3.971191616400900348e-01
3.736575600000000122e+03 3.345199999999999818e+03 3.761325195449327641e-01
3.736876099999999951e+03 3.345199999999999818e+03 3.418428693457415957e-01
3.737177999999999884e+03 3.345199999999999818e+03 3.006078447646489127e-01
3.737479800000000068e+03 3.345199999999999818e+03 2.544200299896513529e-01
3.737780299999999897e+03 3.345199999999999818e+03 2.111780860825191175e-01
3.738082100000000082e+03 3.345199999999999818e+03 1.662159256102100358e-01
3.738384000000000015e+03 3.345199999999999818e+03 1.360476275984215944e-01
3.738684499999999844e+03 3.345199999999999818e+03 1.141363690994818686e-01
3.738986300000000028e+03 3.345199999999999818e+03 1.198274189026085068e-01
3.739288199999999961e+03 3.345199999999999818e+03 1.133479365071091705e-01
3.739588600000000042e+03 3.345199999999999818e+03 1.208882191178008852e-01
3.739890499999999975e+03 3.345199999999999818e+03 1.250669118573762284e-01
3.740192300000000159e+03 3.345199999999999818e+03 1.283854963143631900e-01
3.740492799999999988e+03 3.345199999999999818e+03 1.369507412951394276e-01
3.740794699999999921e+03 3.345199999999999818e+03 1.233681979992641287e-01
3.741096500000000106e+03 3.345199999999999818e+03 1.201857973536870072e-01
3.741396999999999935e+03 3.345199999999999818e+03 1.198202513335869523e-01
3.741698800000000119e+03 3.345199999999999818e+03 1.018296530894460539e-01
3.742000700000000052e+03 3.345199999999999818e+03 9.322140269454040618e-02
3.720103900000000067e+03 3.345500000000000000e+03 2.824022194498609310e-03
3.720152999999999793e+03 3.345500000000000000e+03 2.637665399937787723e-03
3.720602300000000014e+03 3.345500000000000000e+03 3.762973736324289487e-03
3.720904199999999946e+03 3.345500000000000000e+03 2.444141036355395626e-03
3.721206000000000131e+03 3.345500000000000000e+03 3.196735783620253783e-03
3.721506499999999960e+03 3.345500000000000000e+03 3.762973736324289487e-03
3.721808399999999892e+03 3.345500000000000000e+03 4.888282072710791251e-03
3.722110200000000077e+03 3.345500000000000000e+03 3.762973736324289487e-03
3.722410699999999906e+03 3.345500000000000000e+03 3.949330530885111074e-03
3.722712500000000091e+03 3.345500000000000000e+03 4.135687325445933094e-03
3.723014400000000023e+03 3.345500000000000000e+03 4.701925278149969231e-03
3.723314800000000105e+03 3.345500000000000000e+03 6.766185156362150739e-03
3.723616700000000037e+03 3.345500000000000000e+03 6.013590409097292581e-03
3.723917199999999866e+03 3.345500000000000000e+03 8.450563876431118129e-03
3.724219000000000051e+03 3.345500000000000000e+03 1.352520274370273314e-02
3.724520899999999983e+03 3.345500000000000000e+03 1.558229505289334196e-02
3.724821300000000065e+03 3.345500000000000000e+03 1.933093365117449433e-02
3.725123199999999997e+03 3.345500000000000000e+03 1.576148427843259564e-02
3.725425099999999929e+03 3.345500000000000000e+03 3.039766022047869082e-02
3.725725500000000011e+03 3.345500000000000000e+03 4.089098126805727762e-02
3.726027399999999943e+03 3.345500000000000000e+03 4.894732884830204495e-02
3.726329200000000128e+03 3.345500000000000000e+03 6.318928849416177718e-02
3.726629699999999957e+03 3.345500000000000000e+03 8.264207081870296456e-02
3.726931599999999889e+03 3.345500000000000000e+03 1.024747343013873713e-01
3.727233400000000074e+03 3.345500000000000000e+03 1.514794037018619699e-01
3.727533899999999903e+03 3.345500000000000000e+03 1.917109686199347796e-01
3.727835700000000088e+03 3.345500000000000000e+03 2.553804842385417606e-01
3.728137600000000020e+03 3.345500000000000000e+03 2.784170510738679938e-01
3.728438000000000102e+03 3.345500000000000000e+03 2.924368160800590588e-01
3.728739900000000034e+03 3.345500000000000000e+03 2.624262045867451487e-01
3.729041799999999967e+03 3.345500000000000000e+03 2.233916236952745160e-01
3.729342200000000048e+03 3.345500000000000000e+03 1.914099307210288536e-01
3.729644099999999980e+03 3.345500000000000000e+03 1.957248072720140231e-01
3.729944500000000062e+03 3.345500000000000000e+03 1.950868936290942879e-01
3.730246399999999994e+03 3.345500000000000000e+03 1.897398871390030273e-01
3.730548299999999927e+03 3.345500000000000000e+03 1.783219496876418952e-01
3.730848700000000008e+03 3.345500000000000000e+03 1.677712880878907409e-01
3.731150599999999940e+03 3.345500000000000000e+03 1.416168287281815430e-01
3.731452400000000125e+03 3.345500000000000000e+03 1.205513433737870899e-01
3.731752899999999954e+03 3.345500000000000000e+03 1.180641969233022781e-01
3.732054799999999886e+03 3.345500000000000000e+03 1.116993956321480491e-01
3.732356600000000071e+03 3.345500000000000000e+03 1.106744332620635263e-01
3.732657099999999900e+03 3.345500000000000000e+03 1.159784343380253907e-01
3.732958900000000085e+03 3.345500000000000000e+03 1.277547502404650093e-01
3.733260800000000017e+03 3.345500000000000000e+03 1.647752442368744519e-01
3.733561200000000099e+03 3.345500000000000000e+03 1.863639621298435189e-01
3.733863100000000031e+03 3.345500000000000000e+03 2.692497302952798766e-01
3.734164999999999964e+03 3.345500000000000000e+03 3.736525406634695901e-01
3.734465400000000045e+03 3.345500000000000000e+03 5.053924592799275972e-01
3.734767299999999977e+03 3.345500000000000000e+03 6.755362127139580286e-01
3.735069100000000162e+03 3.345500000000000000e+03 7.508458604235948020e-01
3.735369599999999991e+03 3.345500000000000000e+03 7.632385872618895339e-01
3.735671499999999924e+03 3.345500000000000000e+03 6.503852130172685930e-01
3.735971900000000005e+03 3.345500000000000000e+03 5.433805750942488633e-01
3.736273799999999937e+03 3.345500000000000000e+03 4.460378202123057578e-01
3.736575600000000122e+03 3.345500000000000000e+03 3.715094375260201143e-01
3.736876099999999951e+03 3.345500000000000000e+03 3.448102429206715835e-01
3.737177999999999884e+03 3.345500000000000000e+03 3.122193065795924594e-01
3.737479800000000068e+03 3.345500000000000000e+03 2.950744814799968196e-01
3.737780299999999897e+03 3.345500000000000000e+03 2.374543941155949911e-01
3.738082100000000082e+03 3.345500000000000000e+03 1.992154133855186804e-01
3.738384000000000015e+03 3.345500000000000000e+03 1.481894895209612817e-01
3.738684499999999844e+03 3.345500000000000000e+03 1.260488688133313273e-01
3.738986300000000028e+03 3.345500000000000000e+03 1.151541639005448231e-01
3.739288199999999961e+03 3.345500000000000000e+03 1.086603463670023501e-01
3.739588600000000042e+03 3.345500000000000000e+03 1.096064654778495795e-01
3.739890499999999975e+03 3.345500000000000000e+03 1.123373092750677843e-01
3.740192300000000159e+03 3.345500000000000000e+03 1.062735458828195090e-01
3.740492799999999988e+03 3.345500000000000000e+03 1.150323152271781335e-01
3.740794699999999921e+03 3.345500000000000000e+03 1.207377001683479084e-01
3.741096500000000106e+03 3.345500000000000000e+03 1.096781411680652768e-01
3.741396999999999935e+03 3.345500000000000000e+03 1.085886706767866389e-01
3.741698800000000119e+03 3.345500000000000000e+03 9.939267962211222052e-02
3.742000700000000052e+03 3.345500000000000000e+03 1.049188753377427591e-01
3.720103900000000067e+03 3.345800000000000182e+03 3.390260147202645447e-03
3.720152999999999793e+03 3.345800000000000182e+03 4.716260416193109387e-03
3.720602300000000014e+03 3.345800000000000182e+03 3.576616941763467034e-03
3.720904199999999946e+03 3.345800000000000182e+03 4.142854894467503171e-03
3.721206000000000131e+03 3.345800000000000182e+03 3.956498099906681151e-03
3.721506499999999960e+03 3.345800000000000182e+03 3.576616941763467034e-03
3.721808399999999892e+03 3.345800000000000182e+03 4.329211689028325191e-03
3.722110200000000077e+03 3.345800000000000182e+03 4.329211689028325191e-03
3.722410699999999906e+03 3.345800000000000182e+03 3.390260147202645447e-03
3.722712500000000091e+03 3.345800000000000182e+03 4.329211689028325191e-03
3.723014400000000023e+03 3.345800000000000182e+03 4.895449641732361329e-03
3.723314800000000105e+03 3.345800000000000182e+03 4.701925278149969231e-03
3.723616700000000037e+03 3.345800000000000182e+03 7.153233883526934067e-03
3.723917199999999866e+03 3.345800000000000182e+03 7.712304267209400994e-03
3.724219000000000051e+03 3.345800000000000182e+03 1.260058633992019138e-02
3.724520899999999983e+03 3.345800000000000182e+03 1.221353761275540718e-02
3.724821300000000065e+03 3.345800000000000182e+03 1.560379775995805393e-02
3.725123199999999997e+03 3.345800000000000182e+03 2.161022060003377557e-02
3.725425099999999929e+03 3.345800000000000182e+03 2.535885919831492794e-02
3.725725500000000011e+03 3.345800000000000182e+03 3.399577986930686635e-02
3.726027399999999943e+03 3.345800000000000182e+03 4.673971758965846102e-02
3.726329200000000128e+03 3.345800000000000182e+03 5.387861633514225146e-02
3.726629699999999957e+03 3.345800000000000182e+03 6.587712687725055805e-02
3.726931599999999889e+03 3.345800000000000182e+03 8.067098933777118452e-02
3.727233400000000074e+03 3.345800000000000182e+03 1.048185293714407884e-01
3.727533899999999903e+03 3.345800000000000182e+03 1.479027867600984925e-01
3.727835700000000088e+03 3.345800000000000182e+03 1.812964908315934653e-01
3.728137600000000020e+03 3.345800000000000182e+03 2.467937365507008318e-01
3.728438000000000102e+03 3.345800000000000182e+03 2.732205635332296545e-01
3.728739900000000034e+03 3.345800000000000182e+03 2.713068226044704767e-01
3.729041799999999967e+03 3.345800000000000182e+03 2.363147506411653609e-01
3.729342200000000048e+03 3.345800000000000182e+03 2.139877731389745741e-01
3.729644099999999980e+03 3.345800000000000182e+03 1.757416248398766534e-01
3.729944500000000062e+03 3.345800000000000182e+03 1.764655493110552364e-01
3.730246399999999994e+03 3.345800000000000182e+03 1.812104800033346175e-01
3.730548299999999927e+03 3.345800000000000182e+03 1.659077201422825276e-01
3.730848700000000008e+03 3.345800000000000182e+03 1.525258687790111978e-01
3.731150599999999940e+03 3.345800000000000182e+03 1.411007637586285113e-01
3.731452400000000125e+03 3.345800000000000182e+03 1.292957775801025777e-01
3.731752899999999954e+03 3.345800000000000182e+03 1.156200558869468903e-01
3.732054799999999886e+03 3.345800000000000182e+03 9.657582499663518172e-02
3.732356600000000071e+03 3.345800000000000182e+03 1.070834811822569260e-01
3.732657099999999900e+03 3.345800000000000182e+03 1.029477938568109929e-01
3.732958900000000085e+03 3.345800000000000182e+03 1.030051344089835536e-01
3.733260800000000017e+03 3.345800000000000182e+03 1.103733953631575726e-01
3.733561200000000099e+03 3.345800000000000182e+03 1.386781254293378285e-01
3.733863100000000031e+03 3.345800000000000182e+03 1.799561554245598938e-01
3.734164999999999964e+03 3.345800000000000182e+03 2.507932400647369109e-01
3.734465400000000045e+03 3.345800000000000182e+03 3.496555195792529491e-01
3.734767299999999977e+03 3.345800000000000182e+03 4.783205510854574016e-01
3.735069100000000162e+03 3.345800000000000182e+03 6.512166510237707984e-01
3.735369599999999991e+03 3.345800000000000182e+03 6.961286385129288323e-01
3.735671499999999924e+03 3.345800000000000182e+03 7.065216135942053999e-01
3.735971900000000005e+03 3.345800000000000182e+03 6.210555205810038837e-01
3.736273799999999937e+03 3.345800000000000182e+03 4.977231604268475551e-01
3.736575600000000122e+03 3.345800000000000182e+03 4.195751553846690518e-01
3.736876099999999951e+03 3.345800000000000182e+03 3.457205241864109713e-01
3.737177999999999884e+03 3.345800000000000182e+03 3.161829722485207106e-01
3.737479800000000068e+03 3.345800000000000182e+03 3.002781365896566856e-01
3.737780299999999897e+03 3.345800000000000182e+03 2.567279872145969422e-01
3.738082100000000082e+03 3.345800000000000182e+03 2.240152022001511145e-01
3.738384000000000015e+03 3.345800000000000182e+03 1.775550198023339021e-01
3.738684499999999844e+03 3.345800000000000182e+03 1.410434232064559368e-01
3.738986300000000028e+03 3.345800000000000182e+03 1.226084356829776900e-01
3.739288199999999961e+03 3.345800000000000182e+03 1.106027575718478290e-01
3.739588600000000042e+03 3.345800000000000182e+03 1.039727562268955019e-01
3.739890499999999975e+03 3.345800000000000182e+03 1.114556982854146699e-01
3.740192300000000159e+03 3.345800000000000182e+03 1.054062700312095174e-01
3.740492799999999988e+03 3.345800000000000182e+03 1.061301945023881005e-01
3.740794699999999921e+03 3.345800000000000182e+03 1.154838720755370501e-01
3.741096500000000106e+03 3.345800000000000182e+03 1.167668669303980888e-01
3.741396999999999935e+03 3.345800000000000182e+03 1.024245613182363651e-01
3.741698800000000119e+03 3.345800000000000182e+03 1.110399792821636089e-01
3.742000700000000052e+03 3.345800000000000182e+03 9.580172754230562027e-02
3.720103900000000067e+03 3.346103000000000065e+03 2.264951810816143683e-03
3.720152999999999793e+03 3.346103000000000065e+03 2.644832968959357801e-03
3.720602300000000014e+03 3.346103000000000065e+03 3.017546558081001841e-03
3.720904199999999946e+03 3.346103000000000065e+03 2.824022194498609310e-03
3.721206000000000131e+03 3.346103000000000065e+03 3.583784510785037545e-03
3.721506499999999960e+03 3.346103000000000065e+03 2.824022194498609310e-03
3.721808399999999892e+03 3.346103000000000065e+03 3.203903352641823427e-03
3.722110200000000077e+03 3.346103000000000065e+03 4.142854894467503171e-03
3.722410699999999906e+03 3.346103000000000065e+03 4.142854894467503171e-03
3.722712500000000091e+03 3.346103000000000065e+03 5.461687594436397467e-03
3.723014400000000023e+03 3.346103000000000065e+03 5.081806436293183349e-03
3.723314800000000105e+03 3.346103000000000065e+03 4.515568483589147211e-03
3.723616700000000037e+03 3.346103000000000065e+03 7.905828630791792225e-03
3.723917199999999866e+03 3.346103000000000065e+03 8.837612603595902325e-03
3.724219000000000051e+03 3.346103000000000065e+03 8.837612603595902325e-03
3.724520899999999983e+03 3.346103000000000065e+03 9.403850556299938462e-03
3.724821300000000065e+03 3.346103000000000065e+03 1.824146315989584252e-02
3.725123199999999997e+03 3.346103000000000065e+03 1.766805763817023284e-02
3.725425099999999929e+03 3.346103000000000065e+03 2.067126905820809712e-02
3.725725500000000011e+03 3.346103000000000065e+03 2.836923818737435363e-02
3.726027399999999943e+03 3.346103000000000065e+03 3.736453730944479940e-02
3.726329200000000128e+03 3.346103000000000065e+03 4.563591196033667252e-02
3.726629699999999957e+03 3.346103000000000065e+03 6.156941789528694309e-02
3.726931599999999889e+03 3.346103000000000065e+03 6.622117019028592177e-02
3.727233400000000074e+03 3.346103000000000065e+03 8.605383367297031461e-02
3.727533899999999903e+03 3.346103000000000065e+03 1.051554051154545699e-01
3.727835700000000088e+03 3.346103000000000065e+03 1.333526216463112313e-01
3.728137600000000020e+03 3.346103000000000065e+03 1.706454832655403542e-01
3.728438000000000102e+03 3.346103000000000065e+03 2.244094184963374705e-01
3.728739900000000034e+03 3.346103000000000065e+03 2.342863286080610341e-01
3.729041799999999967e+03 3.346103000000000065e+03 2.568928413020930557e-01
3.729342200000000048e+03 3.346103000000000065e+03 2.289608248250344646e-01
3.729644099999999980e+03 3.346103000000000065e+03 1.882992057656674434e-01
3.729944500000000062e+03 3.346103000000000065e+03 1.706884886796697642e-01
3.730246399999999994e+03 3.346103000000000065e+03 1.462829161612236584e-01
3.730548299999999927e+03 3.346103000000000065e+03 1.466126243362158854e-01
3.730848700000000008e+03 3.346103000000000065e+03 1.522821714322778186e-01
3.731150599999999940e+03 3.346103000000000065e+03 1.511066901127403328e-01
3.731452400000000125e+03 3.346103000000000065e+03 1.294391289605339723e-01
3.731752899999999954e+03 3.346103000000000065e+03 1.189458079129553786e-01
3.732054799999999886e+03 3.346103000000000065e+03 1.114700334234577928e-01
3.732356600000000071e+03 3.346103000000000065e+03 9.294186750269917141e-02
3.732657099999999900e+03 3.346103000000000065e+03 9.271967286303049727e-02
3.732958900000000085e+03 3.346103000000000065e+03 9.671917637706659021e-02
3.733260800000000017e+03 3.346103000000000065e+03 9.239713225705983857e-02
3.733561200000000099e+03 3.346103000000000065e+03 1.062663783137979268e-01
3.733863100000000031e+03 3.346103000000000065e+03 1.332737783870739656e-01
3.734164999999999964e+03 3.346103000000000065e+03 1.678214610710417332e-01
3.734465400000000045e+03 3.346103000000000065e+03 2.179801090839891264e-01
3.734767299999999977e+03 3.346103000000000065e+03 3.175663130696837477e-01
3.735069100000000162e+03 3.346103000000000065e+03 4.414792463145872370e-01
3.735369599999999991e+03 3.346103000000000065e+03 5.647901037616788189e-01
3.735671499999999924e+03 3.346103000000000065e+03 6.604126420784451890e-01
3.735971900000000005e+03 3.346103000000000065e+03 6.708772928499374677e-01
3.736273799999999937e+03 3.346103000000000065e+03 5.969653210995068404e-01
3.736575600000000122e+03 3.346103000000000065e+03 4.821050275288463749e-01
3.736876099999999951e+03 3.346103000000000065e+03 3.887187707468098830e-01
3.737177999999999884e+03 3.346103000000000065e+03 3.323530079611827781e-01
3.737479800000000068e+03 3.346103000000000065e+03 3.071948406954718713e-01
3.737780299999999897e+03 3.346103000000000065e+03 2.796212026694917530e-01
3.738082100000000082e+03 3.346103000000000065e+03 2.520117267984038345e-01
3.738384000000000015e+03 3.346103000000000065e+03 2.034801169533528298e-01
3.738684499999999844e+03 3.346103000000000065e+03 1.814971827641974345e-01
3.738986300000000028e+03 3.346103000000000065e+03 1.348506435718193897e-01
3.739288199999999961e+03 3.346103000000000065e+03 1.191393322765377932e-01
3.739588600000000042e+03 3.346103000000000065e+03 9.504196522601919550e-02
3.739890499999999975e+03 3.346103000000000065e+03 1.025320748535599319e-01
3.740192300000000159e+03 3.346103000000000065e+03 9.575872212817619633e-02
3.740492799999999988e+03 3.346103000000000065e+03 9.717790079444707518e-02
3.740794699999999921e+03 3.346103000000000065e+03 9.774413874715109918e-02
3.741096500000000106e+03 3.346103000000000065e+03 1.046895131290525166e-01
3.741396999999999935e+03 3.346103000000000065e+03 1.107747792283654970e-01
3.741698800000000119e+03 3.346103000000000065e+03 9.970088509003974253e-02
3.742000700000000052e+03 3.346103000000000065e+03 9.659016013467831840e-02
3.720103900000000067e+03 3.346400000000000091e+03 2.451308605376965703e-03
3.720152999999999793e+03 3.346400000000000091e+03 2.644832968959357801e-03
3.720602300000000014e+03 3.346400000000000091e+03 1.512357063551285742e-03
3.720904199999999946e+03 3.346400000000000091e+03 2.637665399937787723e-03
3.721206000000000131e+03 3.346400000000000091e+03 4.150022463489073249e-03
3.721506499999999960e+03 3.346400000000000091e+03 3.583784510785037545e-03
3.721808399999999892e+03 3.346400000000000091e+03 1.318832699968893862e-03
3.722110200000000077e+03 3.346400000000000091e+03 3.583784510785037545e-03
3.722410699999999906e+03 3.346400000000000091e+03 1.505189494529715665e-03
3.722712500000000091e+03 3.346400000000000091e+03 2.637665399937787723e-03
3.723014400000000023e+03 3.346400000000000091e+03 4.336379258049895269e-03
3.723314800000000105e+03 3.346400000000000091e+03 5.648044388997218619e-03
3.723616700000000037e+03 3.346400000000000091e+03 6.400639136262077644e-03
3.723917199999999866e+03 3.346400000000000091e+03 7.153233883526934067e-03
3.724219000000000051e+03 3.346400000000000091e+03 9.224661330760686520e-03
3.724520899999999983e+03 3.346400000000000091e+03 9.224661330760686520e-03
3.724821300000000065e+03 3.346400000000000091e+03 1.374022981434983373e-02
3.725123199999999997e+03 3.346400000000000091e+03 1.505189494529715795e-02
3.725425099999999929e+03 3.346400000000000091e+03 1.975382022344712718e-02
3.725725500000000011e+03 3.346400000000000091e+03 2.407586434345388229e-02
3.726027399999999943e+03 3.346400000000000091e+03 3.065569270525521361e-02
3.726329200000000128e+03 3.346400000000000091e+03 3.910625658168633001e-02
3.726629699999999957e+03 3.346400000000000091e+03 4.867496122548237852e-02
3.726931599999999889e+03 3.346400000000000091e+03 5.390728661122853177e-02
3.727233400000000074e+03 3.346400000000000091e+03 6.570510522073287618e-02
3.727533899999999903e+03 3.346400000000000091e+03 8.070682718287905399e-02
3.727835700000000088e+03 3.346400000000000091e+03 1.016432962948852214e-01
3.728137600000000020e+03 3.346400000000000091e+03 1.248733874937938554e-01
3.728438000000000102e+03 3.346400000000000091e+03 1.651407902569745345e-01
3.728739900000000034e+03 3.346400000000000091e+03 2.143819894351609301e-01
3.729041799999999967e+03 3.346400000000000091e+03 2.335480689988393421e-01
3.729342200000000048e+03 3.346400000000000091e+03 2.387087186943697703e-01
3.729644099999999980e+03 3.346400000000000091e+03 2.024336518762036297e-01
3.729944500000000062e+03 3.346400000000000091e+03 1.658933850042393632e-01
3.730246399999999994e+03 3.346400000000000091e+03 1.480103002954220315e-01
3.730548299999999927e+03 3.346400000000000091e+03 1.419823747482815979e-01
3.730848700000000008e+03 3.346400000000000091e+03 1.437599318656309910e-01
3.731150599999999940e+03 3.346400000000000091e+03 1.420110450243678990e-01
3.731452400000000125e+03 3.346400000000000091e+03 1.299981993442164419e-01
3.731752899999999954e+03 3.346400000000000091e+03 1.259986958301803350e-01
3.732054799999999886e+03 3.346400000000000091e+03 1.112191685077028591e-01
3.732356600000000071e+03 3.346400000000000091e+03 9.270533772498736058e-02
3.732657099999999900e+03 3.346400000000000091e+03 9.451156511842301322e-02
3.732958900000000085e+03 3.346400000000000091e+03 8.662723919469592082e-02
3.733260800000000017e+03 3.346400000000000091e+03 8.249871943827155607e-02
3.733561200000000099e+03 3.346400000000000091e+03 9.004616961798483921e-02
3.733863100000000031e+03 3.346400000000000091e+03 9.910597686124943129e-02
3.734164999999999964e+03 3.346400000000000091e+03 1.159282613548743845e-01
3.734465400000000045e+03 3.346400000000000091e+03 1.503827656415617497e-01
3.734767299999999977e+03 3.346400000000000091e+03 2.018172409403485856e-01
3.735069100000000162e+03 3.346400000000000091e+03 3.060623647900637678e-01
3.735369599999999991e+03 3.346400000000000091e+03 4.074978015833234379e-01
3.735671499999999924e+03 3.346400000000000091e+03 5.432157210067528608e-01
3.735971900000000005e+03 3.346400000000000091e+03 6.069139069014460874e-01
3.736273799999999937e+03 3.346400000000000091e+03 6.262448405526206408e-01
3.736575600000000122e+03 3.346400000000000091e+03 5.392305526307599184e-01
3.736876099999999951e+03 3.346400000000000091e+03 4.485321342318121518e-01
3.737177999999999884e+03 3.346400000000000091e+03 3.747133408786619269e-01
3.737479800000000068e+03 3.346400000000000091e+03 3.000201041048802253e-01
3.737780299999999897e+03 3.346400000000000091e+03 2.874840258861541265e-01
3.738082100000000082e+03 3.346400000000000091e+03 2.550722787706142802e-01
3.738384000000000015e+03 3.346400000000000091e+03 2.360495505873672906e-01
3.738684499999999844e+03 3.346400000000000091e+03 2.075584637266262300e-01
3.738986300000000028e+03 3.346400000000000091e+03 1.605105406690402470e-01
3.739288199999999961e+03 3.346400000000000091e+03 1.270451609073295629e-01
3.739588600000000042e+03 3.346400000000000091e+03 1.064168972632508897e-01
3.739890499999999975e+03 3.346400000000000091e+03 9.086327248644383847e-02
3.740192300000000159e+03 3.346400000000000091e+03 9.438254887603474141e-02
3.740492799999999988e+03 3.346400000000000091e+03 9.471225705102696846e-02
3.740794699999999921e+03 3.346400000000000091e+03 9.545051666024870207e-02
3.741096500000000106e+03 3.346400000000000091e+03 8.696411493870971621e-02
3.741396999999999935e+03 3.346400000000000091e+03 9.322140269454040618e-02
3.741698800000000119e+03 3.346400000000000091e+03 8.806075299900993636e-02
3.742000700000000052e+03 3.346400000000000091e+03 9.985857160851428771e-02
3.720103900000000067e+03 3.346699999999999818e+03 2.264951810816143683e-03
3.720152999999999793e+03 3.346699999999999818e+03 3.218238490684963583e-03
3.720602300000000014e+03 3.346699999999999818e+03 2.644832968959357801e-03
3.720904199999999946e+03 3.346699999999999818e+03 3.777308874367429643e-03
3.721206000000000131e+03 3.346699999999999818e+03 3.777308874367429643e-03
3.721506499999999960e+03 3.346699999999999818e+03 2.644832968959357801e-03
3.721808399999999892e+03 3.346699999999999818e+03 3.397427716224215525e-03
3.722110200000000077e+03 3.346699999999999818e+03 4.529903621632287367e-03
3.722410699999999906e+03 3.346699999999999818e+03 2.831189763520179821e-03
3.722712500000000091e+03 3.346699999999999818e+03 6.414974274305216932e-03
3.723014400000000023e+03 3.346699999999999818e+03 3.397427716224215525e-03
3.723314800000000105e+03 3.346699999999999818e+03 4.150022463489073249e-03
3.723616700000000037e+03 3.346699999999999818e+03 5.468855163457966677e-03
3.723917199999999866e+03 3.346699999999999818e+03 5.841568752579610717e-03
3.724219000000000051e+03 3.346699999999999818e+03 5.841568752579610717e-03
3.724520899999999983e+03 3.346699999999999818e+03 7.346758247109327032e-03
3.724821300000000065e+03 3.346699999999999818e+03 8.479234152517398440e-03
3.725123199999999997e+03 3.346699999999999818e+03 1.374739738337140381e-02
3.725425099999999929e+03 3.346699999999999818e+03 1.845649023054294138e-02
3.725725500000000011e+03 3.346699999999999818e+03 1.996167972507265770e-02
3.726027399999999943e+03 3.346699999999999818e+03 2.296489114511051852e-02
3.726329200000000128e+03 3.346699999999999818e+03 3.161614695414560056e-02
3.726629699999999957e+03 3.346699999999999818e+03 4.081930557784158031e-02
3.726931599999999889e+03 3.346699999999999818e+03 4.363616020331861217e-02
3.727233400000000074e+03 3.346699999999999818e+03 5.545548151988766855e-02
3.727533899999999903e+03 3.346699999999999818e+03 6.746832720003911876e-02
3.727835700000000088e+03 3.346699999999999818e+03 7.812650233511381215e-02
3.728137600000000020e+03 3.346699999999999818e+03 9.049772646634376971e-02
3.728438000000000102e+03 3.346699999999999818e+03 1.181932131656905222e-01
3.728739900000000034e+03 3.346699999999999818e+03 1.523036741393425375e-01
3.729041799999999967e+03 3.346699999999999818e+03 1.983481375339086750e-01
3.729342200000000048e+03 3.346699999999999818e+03 2.286597869261285387e-01
3.729644099999999980e+03 3.346699999999999818e+03 2.127764539743292604e-01
3.729944500000000062e+03 3.346699999999999818e+03 1.902559521085560867e-01
3.730246399999999994e+03 3.346699999999999818e+03 1.594067350397184446e-01
3.730548299999999927e+03 3.346699999999999818e+03 1.399037797320263066e-01
3.730848700000000008e+03 3.346699999999999818e+03 1.237337440193642113e-01
3.731150599999999940e+03 3.346699999999999818e+03 1.348936489859488275e-01
3.731452400000000125e+03 3.346699999999999818e+03 1.299623614991086140e-01
3.731752899999999954e+03 3.346699999999999818e+03 1.151541639005448231e-01
3.732054799999999886e+03 3.346699999999999818e+03 1.147241097592506254e-01
3.732356600000000071e+03 3.346699999999999818e+03 1.030983128062639559e-01
3.732657099999999900e+03 3.346699999999999818e+03 8.683509869632145828e-02
3.732958900000000085e+03 3.346699999999999818e+03 8.640504455502726056e-02
3.733260800000000017e+03 3.346699999999999818e+03 7.649946416721740972e-02
3.733561200000000099e+03 3.346699999999999818e+03 7.926614580954345624e-02
3.733863100000000031e+03 3.346699999999999818e+03 8.887785586746892175e-02
3.734164999999999964e+03 3.346699999999999818e+03 9.049055889732220137e-02
3.734465400000000045e+03 3.346699999999999818e+03 1.086603463670023501e-01
3.734767299999999977e+03 3.346699999999999818e+03 1.481966570899828639e-01
3.735069100000000162e+03 3.346699999999999818e+03 1.915819523775465494e-01
3.735369599999999991e+03 3.346699999999999818e+03 2.895267830573016177e-01
3.735671499999999924e+03 3.346699999999999818e+03 3.922667174124870315e-01
3.735971900000000005e+03 3.346699999999999818e+03 5.157495965160963092e-01
3.736273799999999937e+03 3.346699999999999818e+03 5.658652391149142646e-01
3.736575600000000122e+03 3.346699999999999818e+03 5.807666151107584440e-01
3.736876099999999951e+03 3.346699999999999818e+03 5.083956706999654962e-01
3.737177999999999884e+03 3.346699999999999818e+03 4.080210341218980519e-01
3.737479800000000068e+03 3.346699999999999818e+03 3.458710431358639759e-01
3.737780299999999897e+03 3.346699999999999818e+03 2.903152156496743297e-01
3.738082100000000082e+03 3.346699999999999818e+03 2.666479027404499158e-01
3.738384000000000015e+03 3.346699999999999818e+03 2.386012051590462313e-01
3.738684499999999844e+03 3.346699999999999818e+03 2.346375394901179523e-01
3.738986300000000028e+03 3.346699999999999818e+03 1.829665344136192917e-01
3.739288199999999961e+03 3.346699999999999818e+03 1.551922044550352597e-01
3.739588600000000042e+03 3.346699999999999818e+03 1.181072023374317020e-01
3.739890499999999975e+03 3.346699999999999818e+03 9.904863630907687067e-02
3.740192300000000159e+03 3.346699999999999818e+03 9.408867854615036996e-02
3.740492799999999988e+03 3.346699999999999818e+03 9.109980226415564930e-02
3.740794699999999921e+03 3.346699999999999818e+03 8.299328170075989664e-02
3.741096500000000106e+03 3.346699999999999818e+03 9.219644032445586945e-02
3.741396999999999935e+03 3.346699999999999818e+03 8.479950909419554927e-02
3.741698800000000119e+03 3.346699999999999818e+03 8.938675326800039900e-02
3.742000700000000052e+03 3.346699999999999818e+03 9.734992245096475705e-02
3.720103900000000067e+03 3.347000000000000000e+03 2.272119379837713761e-03
3.720152999999999793e+03 3.347000000000000000e+03 2.838357332541749465e-03
3.720602300000000014e+03 3.347000000000000000e+03 2.644832968959357801e-03
3.720904199999999946e+03 3.347000000000000000e+03 2.458476174398535781e-03
3.721206000000000131e+03 3.347000000000000000e+03 3.024714127102571485e-03
3.721506499999999960e+03 3.347000000000000000e+03 3.777308874367429643e-03
3.721808399999999892e+03 3.347000000000000000e+03 3.024714127102571485e-03
3.722110200000000077e+03 3.347000000000000000e+03 4.529903621632287367e-03
3.722410699999999906e+03 3.347000000000000000e+03 3.024714127102571485e-03
3.722712500000000091e+03 3.347000000000000000e+03 2.831189763520179821e-03
3.723014400000000023e+03 3.347000000000000000e+03 4.343546827071465347e-03
3.723314800000000105e+03 3.347000000000000000e+03 4.150022463489073249e-03
3.723616700000000037e+03 3.347000000000000000e+03 5.096141574336323504e-03
3.723917199999999866e+03 3.347000000000000000e+03 6.414974274305216932e-03
3.724219000000000051e+03 3.347000000000000000e+03 5.662379527040359642e-03
3.724520899999999983e+03 3.347000000000000000e+03 9.052639674243004655e-03
3.724821300000000065e+03 3.347000000000000000e+03 8.672758516099790538e-03
3.725123199999999997e+03 3.347000000000000000e+03 1.224937545786325931e-02
3.725425099999999929e+03 3.347000000000000000e+03 1.451432726867940212e-02
3.725725500000000011e+03 3.347000000000000000e+03 1.696563587405636869e-02
3.726027399999999943e+03 3.347000000000000000e+03 2.090779883591990795e-02
3.726329200000000128e+03 3.347000000000000000e+03 2.353829666683612820e-02
3.726629699999999957e+03 3.347000000000000000e+03 2.880645989769013010e-02
3.726931599999999889e+03 3.347000000000000000e+03 3.746488327574677701e-02
3.727233400000000074e+03 3.347000000000000000e+03 4.382968456690101294e-02
3.727533899999999903e+03 3.347000000000000000e+03 5.228741601235369768e-02
3.727835700000000088e+03 3.347000000000000000e+03 6.240085590178907210e-02
3.728137600000000020e+03 3.347000000000000000e+03 8.006891353995930494e-02
3.728438000000000102e+03 3.347000000000000000e+03 8.808225570607465527e-02
3.728739900000000034e+03 3.347000000000000000e+03 1.156773964391194370e-01
3.729041799999999967e+03 3.347000000000000000e+03 1.471000190296826438e-01
3.729342200000000048e+03 3.347000000000000000e+03 1.859769134026787174e-01
3.729644099999999980e+03 3.347000000000000000e+03 1.931086445791409534e-01
3.729944500000000062e+03 3.347000000000000000e+03 1.797554634919559247e-01
3.730246399999999994e+03 3.347000000000000000e+03 1.681798395221202336e-01
3.730548299999999927e+03 3.347000000000000000e+03 1.490137599584418493e-01
3.730848700000000008e+03 3.347000000000000000e+03 1.120577740832265495e-01
3.731150599999999940e+03 3.347000000000000000e+03 1.217124895552814390e-01
3.731452400000000125e+03 3.347000000000000000e+03 1.207377001683479084e-01
3.731752899999999954e+03 3.347000000000000000e+03 1.088610382996062914e-01
3.732054799999999886e+03 3.347000000000000000e+03 1.114413631473715333e-01
3.732356600000000071e+03 3.347000000000000000e+03 9.961487426178089466e-02
3.732657099999999900e+03 3.347000000000000000e+03 8.950143437234552024e-02
3.732958900000000085e+03 3.347000000000000000e+03 8.549476328928784508e-02
3.733260800000000017e+03 3.347000000000000000e+03 7.988255674539848639e-02
3.733561200000000099e+03 3.347000000000000000e+03 7.461439351454447755e-02
3.733863100000000031e+03 3.347000000000000000e+03 7.216308490916752139e-02
3.734164999999999964e+03 3.347000000000000000e+03 7.695102101557632635e-02
3.734465400000000045e+03 3.347000000000000000e+03 8.381038456921889590e-02
3.734767299999999977e+03 3.347000000000000000e+03 1.117997415984500337e-01
3.735069100000000162e+03 3.347000000000000000e+03 1.429930019803229979e-01
3.735369599999999991e+03 3.347000000000000000e+03 1.846365779956451181e-01
3.735671499999999924e+03 3.347000000000000000e+03 2.682247679251953398e-01
3.735971900000000005e+03 3.347000000000000000e+03 3.773080008644703609e-01
3.736273799999999937e+03 3.347000000000000000e+03 4.914085321188443323e-01
3.736575600000000122e+03 3.347000000000000000e+03 5.372881414259144117e-01
3.736876099999999951e+03 3.347000000000000000e+03 5.248022361903392774e-01
3.737177999999999884e+03 3.347000000000000000e+03 4.734609392888328716e-01
3.737479800000000068e+03 3.347000000000000000e+03 3.812501638263338655e-01
3.737780299999999897e+03 3.347000000000000000e+03 3.111226685192922670e-01
3.738082100000000082e+03 3.347000000000000000e+03 2.767541750608637496e-01
3.738384000000000015e+03 3.347000000000000000e+03 2.419699625991841574e-01
3.738684499999999844e+03 3.347000000000000000e+03 2.321288903325684216e-01
3.738986300000000028e+03 3.347000000000000000e+03 2.123320646949919122e-01
3.739288199999999961e+03 3.347000000000000000e+03 1.720001538106170902e-01
3.739588600000000042e+03 3.347000000000000000e+03 1.372732819011100724e-01
3.739890499999999975e+03 3.347000000000000000e+03 1.174477859874472480e-01
3.740192300000000159e+03 3.347000000000000000e+03 1.011917394465263187e-01
3.740492799999999988e+03 3.347000000000000000e+03 9.046188862123591412e-02
3.740794699999999921e+03 3.347000000000000000e+03 8.566678494580554082e-02
3.741096500000000106e+03 3.347000000000000000e+03 8.067098933777118452e-02
3.741396999999999935e+03 3.347000000000000000e+03 8.473500097300143419e-02
3.741698800000000119e+03 3.347000000000000000e+03 8.563811466971925357e-02
3.742000700000000052e+03 3.347000000000000000e+03 8.124439485949680462e-02
