# Supplementary material for: Resonant inelastic X-ray scattering tools to count 5 f electrons of actinides and probe bond covalency
Source: Nat Commun. 2025 Feb 10;16:1221. doi: 10.1038/s41467-024-54574-7 (PMC11811144; doi:10.1038/s41467-024-54574-7)
Supplement: Supplementary file 3 — Source Data [file 41467_2024_54574_MOESM3_ESM.zip › Data_figures/Data_main_figures/Fig7/7b_CdSample_Map.dat]

# Ein | Eout | Intensity
3.720103999999999814e+03 3.332000000000000000e+03 3.236802494450830014e-01
3.720155799999999999e+03 3.332000000000000000e+03 3.748065192759423847e-01
3.720602300000000014e+03 3.332000000000000000e+03 7.293359857898629173e-01
3.720904199999999946e+03 3.332000000000000000e+03 1.241444457243001676e+00
3.721206000000000131e+03 3.332000000000000000e+03 1.919467816407444349e+00
3.721506499999999960e+03 3.332000000000000000e+03 2.652179727206466886e+00
3.721808399999999892e+03 3.332000000000000000e+03 2.985141978534483265e+00
3.722110200000000077e+03 3.332000000000000000e+03 2.942795980755047225e+00
3.722410699999999906e+03 3.332000000000000000e+03 2.702144850855832114e+00
3.722712500000000091e+03 3.332000000000000000e+03 2.251426608072440771e+00
3.723014400000000023e+03 3.332000000000000000e+03 1.922929752244862733e+00
3.723314800000000105e+03 3.332000000000000000e+03 1.732379929806422414e+00
3.723616700000000037e+03 3.332000000000000000e+03 1.670516641581251127e+00
3.723917199999999866e+03 3.332000000000000000e+03 1.619010490592248441e+00
3.724219000000000051e+03 3.332000000000000000e+03 1.411480697141708651e+00
3.724520899999999983e+03 3.332000000000000000e+03 1.300283031341070483e+00
3.724821300000000065e+03 3.332000000000000000e+03 1.223919750985262844e+00
3.725123199999999997e+03 3.332000000000000000e+03 1.214472895014833353e+00
3.725425099999999929e+03 3.332000000000000000e+03 1.397238737495848815e+00
3.725725500000000011e+03 3.332000000000000000e+03 1.542267329078297777e+00
3.726027399999999943e+03 3.332000000000000000e+03 1.686478817792287810e+00
3.726329200000000128e+03 3.332000000000000000e+03 1.669362662968778332e+00
3.726629699999999957e+03 3.332000000000000000e+03 1.550739395661793418e+00
3.726931599999999889e+03 3.332000000000000000e+03 1.364726644414006929e+00
3.727233400000000074e+03 3.332000000000000000e+03 1.185960305447027796e+00
3.727533899999999903e+03 3.332000000000000000e+03 1.036502156209248460e+00
3.727835700000000088e+03 3.332000000000000000e+03 1.046235714940540795e+00
3.728137600000000020e+03 3.332000000000000000e+03 9.973887320585406169e-01
3.728438000000000102e+03 3.332000000000000000e+03 9.547130261041124610e-01
3.728739900000000034e+03 3.332000000000000000e+03 8.856821688573709439e-01
3.729041799999999967e+03 3.332000000000000000e+03 8.012410382142538534e-01
3.729342200000000048e+03 3.332000000000000000e+03 7.034467264839519007e-01
3.729644099999999980e+03 3.332000000000000000e+03 6.127411405159824964e-01
3.729944500000000062e+03 3.332000000000000000e+03 4.950353220437588297e-01
3.730246399999999994e+03 3.332000000000000000e+03 4.517862105676049289e-01
3.730548299999999927e+03 3.332000000000000000e+03 3.934637014390893195e-01
3.730848700000000008e+03 3.332000000000000000e+03 3.478277894787525915e-01
3.731150599999999940e+03 3.332000000000000000e+03 3.099113493546468701e-01
3.731452400000000125e+03 3.332000000000000000e+03 2.713211577425135856e-01
3.731752899999999954e+03 3.332000000000000000e+03 2.726901634256335138e-01
3.732054799999999886e+03 3.332000000000000000e+03 2.670779568817441274e-01
3.732356600000000071e+03 3.332000000000000000e+03 2.459192931300692719e-01
3.732657099999999900e+03 3.332000000000000000e+03 2.527643215456686909e-01
3.732958900000000085e+03 3.332000000000000000e+03 2.449230010360710363e-01
3.733260800000000017e+03 3.332000000000000000e+03 2.242660671159060759e-01
3.733561200000000099e+03 3.332000000000000000e+03 2.149195571117787085e-01
3.733863100000000031e+03 3.332000000000000000e+03 2.107121940961170781e-01
3.734164999999999964e+03 3.332000000000000000e+03 2.027705276202174112e-01
3.734465400000000045e+03 3.332000000000000000e+03 1.969862994198103845e-01
3.734767299999999977e+03 3.332000000000000000e+03 2.037166467310646545e-01
3.735069100000000162e+03 3.332000000000000000e+03 2.139806055699530474e-01
3.735369599999999991e+03 3.332000000000000000e+03 2.058382471614494114e-01
3.735671499999999924e+03 3.332000000000000000e+03 2.021326139772976760e-01
3.735971900000000005e+03 3.332000000000000000e+03 1.990003863148715468e-01
3.736273799999999937e+03 3.332000000000000000e+03 2.081462043863949729e-01
3.736575600000000122e+03 3.332000000000000000e+03 2.017814030952407300e-01
3.736876099999999951e+03 3.332000000000000000e+03 2.059314255587298415e-01
3.737177999999999884e+03 3.332000000000000000e+03 1.994877810083383329e-01
3.737479800000000068e+03 3.332000000000000000e+03 1.987065159849871754e-01
3.737780299999999897e+03 3.332000000000000000e+03 2.023333059099016451e-01
3.738082100000000082e+03 3.332000000000000000e+03 2.028923762935841146e-01
3.738384000000000015e+03 3.332000000000000000e+03 1.816692044207151302e-01
3.738684499999999844e+03 3.332000000000000000e+03 1.906645035427855794e-01
3.738986300000000028e+03 3.332000000000000000e+03 1.943558015888941504e-01
3.739288199999999961e+03 3.332000000000000000e+03 1.821852693902681897e-01
3.739588600000000042e+03 3.332000000000000000e+03 1.851526429651981775e-01
3.739890499999999975e+03 3.332000000000000000e+03 1.807302528788894413e-01
3.740192300000000159e+03 3.332000000000000000e+03 1.877974759341575484e-01
3.740492799999999988e+03 3.332000000000000000e+03 1.822426099424407087e-01
3.740794699999999921e+03 3.332000000000000000e+03 1.849519510325942084e-01
3.741096500000000106e+03 3.332000000000000000e+03 1.871738974292809221e-01
3.741396999999999935e+03 3.332000000000000000e+03 1.821135937000524507e-01
3.741698800000000119e+03 3.332000000000000000e+03 1.731756351301545760e-01
3.742000700000000052e+03 3.332000000000000000e+03 1.741289218100234015e-01
3.720103999999999814e+03 3.332300000000000182e+03 2.879284151654915025e-01
3.720155799999999999e+03 3.332300000000000182e+03 2.650853726937476562e-01
3.720602300000000014e+03 3.332300000000000182e+03 4.822197086331915239e-01
3.720904199999999946e+03 3.332300000000000182e+03 8.104155265618636639e-01
3.721206000000000131e+03 3.332300000000000182e+03 1.377678441635983964e+00
3.721506499999999960e+03 3.332300000000000182e+03 2.111680514858889079e+00
3.721808399999999892e+03 3.332300000000000182e+03 2.890114348446507275e+00
3.722110200000000077e+03 3.332300000000000182e+03 3.281291595367715530e+00
3.722410699999999906e+03 3.332300000000000182e+03 3.261709796800785988e+00
3.722712500000000091e+03 3.332300000000000182e+03 2.945068100134884848e+00
3.723014400000000023e+03 3.332300000000000182e+03 2.500685988366561752e+00
3.723314800000000105e+03 3.332300000000000182e+03 2.110125152381208569e+00
3.723616700000000037e+03 3.332300000000000182e+03 1.884769614774023605e+00
3.723917199999999866e+03 3.332300000000000182e+03 1.823816607814591872e+00
3.724219000000000051e+03 3.332300000000000182e+03 1.675225734428422486e+00
3.724520899999999983e+03 3.332300000000000182e+03 1.550130152294960206e+00
3.724821300000000065e+03 3.332300000000000182e+03 1.419694731240427998e+00
3.725123199999999997e+03 3.332300000000000182e+03 1.323957511819316535e+00
3.725425099999999929e+03 3.332300000000000182e+03 1.382903599452708576e+00
3.725725500000000011e+03 3.332300000000000182e+03 1.481429003223210916e+00
3.726027399999999943e+03 3.332300000000000182e+03 1.674243777472467443e+00
3.726329200000000128e+03 3.332300000000000182e+03 1.765881147413240759e+00
3.726629699999999957e+03 3.332300000000000182e+03 1.777521279504270746e+00
3.726931599999999889e+03 3.332300000000000182e+03 1.614394576142357263e+00
3.727233400000000074e+03 3.332300000000000182e+03 1.356956999594624902e+00
3.727533899999999903e+03 3.332300000000000182e+03 1.230994141609552450e+00
3.727835700000000088e+03 3.332300000000000182e+03 1.136324889972655017e+00
3.728137600000000020e+03 3.332300000000000182e+03 1.066032540578117249e+00
3.728438000000000102e+03 3.332300000000000182e+03 1.044221628045479688e+00
3.728739900000000034e+03 3.332300000000000182e+03 9.626618601490336546e-01
3.729041799999999967e+03 3.332300000000000182e+03 9.244013767118925973e-01
3.729342200000000048e+03 3.332300000000000182e+03 8.536072974858449625e-01
3.729644099999999980e+03 3.332300000000000182e+03 6.801951325779785895e-01
3.729944500000000062e+03 3.332300000000000182e+03 6.011798516841900808e-01
3.730246399999999994e+03 3.332300000000000182e+03 4.989846525746438610e-01
3.730548299999999927e+03 3.332300000000000182e+03 4.565598115359706388e-01
3.730848700000000008e+03 3.332300000000000182e+03 4.090316613539394797e-01
3.731150599999999940e+03 3.332300000000000182e+03 3.708141833309278046e-01
3.731452400000000125e+03 3.332300000000000182e+03 3.232573628728103721e-01
3.731752899999999954e+03 3.332300000000000182e+03 3.028154560232925174e-01
3.732054799999999886e+03 3.332300000000000182e+03 3.095386357655252607e-01
3.732356600000000071e+03 3.332300000000000182e+03 2.819434950324804512e-01
3.732657099999999900e+03 3.332300000000000182e+03 2.770552129597696478e-01
3.732958900000000085e+03 3.332300000000000182e+03 2.630354479535785828e-01
3.733260800000000017e+03 3.332300000000000182e+03 2.498112831087818120e-01
3.733561200000000099e+03 3.332300000000000182e+03 2.318278524336624957e-01
3.733863100000000031e+03 3.332300000000000182e+03 2.422710004980900833e-01
3.734164999999999964e+03 3.332300000000000182e+03 2.127621188362860960e-01
3.734465400000000045e+03 3.332300000000000182e+03 2.262156458897731370e-01
3.734767299999999977e+03 3.332300000000000182e+03 2.228540560186567376e-01
3.735069100000000162e+03 3.332300000000000182e+03 2.136580649639823748e-01
3.735369599999999991e+03 3.332300000000000182e+03 2.052863443467885241e-01
3.735671499999999924e+03 3.332300000000000182e+03 2.118590051395682905e-01
3.735971900000000005e+03 3.332300000000000182e+03 2.273051163810518027e-01
3.736273799999999937e+03 3.332300000000000182e+03 2.122030484526036265e-01
3.736575600000000122e+03 3.332300000000000182e+03 2.293765438282855673e-01
3.736876099999999951e+03 3.332300000000000182e+03 2.208543042616387397e-01
3.737177999999999884e+03 3.332300000000000182e+03 2.118948429846761183e-01
3.737479800000000068e+03 3.332300000000000182e+03 2.241227157354746813e-01
3.737780299999999897e+03 3.332300000000000182e+03 2.099452642108090572e-01
3.738082100000000082e+03 3.332300000000000182e+03 2.242445644088413848e-01
3.738384000000000015e+03 3.332300000000000182e+03 2.025698356876134421e-01
3.738684499999999844e+03 3.332300000000000182e+03 2.197935040464463197e-01
3.738986300000000028e+03 3.332300000000000182e+03 2.236281534729863407e-01
3.739288199999999961e+03 3.332300000000000182e+03 1.943342988818294315e-01
3.739588600000000042e+03 3.332300000000000182e+03 2.107408643722033514e-01
3.739890499999999975e+03 3.332300000000000182e+03 1.947141800399726508e-01
3.740192300000000159e+03 3.332300000000000182e+03 2.160807032932730576e-01
3.740492799999999988e+03 3.332300000000000182e+03 1.907505143710443996e-01
3.740794699999999921e+03 3.332300000000000182e+03 1.989788836078068557e-01
3.741096500000000106e+03 3.332300000000000182e+03 1.954739423562590894e-01
3.741396999999999935e+03 3.332300000000000182e+03 2.015950463006799254e-01
3.741698800000000119e+03 3.332300000000000182e+03 1.964989047263435984e-01
3.742000700000000052e+03 3.332300000000000182e+03 1.933881797709821881e-01
3.720103999999999814e+03 3.332599999999999909e+03 2.089346369787676572e-01
3.720155799999999999e+03 3.332599999999999909e+03 2.053365173299395163e-01
3.720602300000000014e+03 3.332599999999999909e+03 3.257875147374246216e-01
3.720904199999999946e+03 3.332599999999999909e+03 5.619732491362017246e-01
3.721206000000000131e+03 3.332599999999999909e+03 9.165600562022948594e-01
3.721506499999999960e+03 3.332599999999999909e+03 1.490352626655065515e+00
3.721808399999999892e+03 3.332599999999999909e+03 2.328098093896175946e+00
3.722110200000000077e+03 3.332599999999999909e+03 3.131596916352224369e+00
3.722410699999999906e+03 3.332599999999999909e+03 3.471160498749106704e+00
3.722712500000000091e+03 3.332599999999999909e+03 3.558017100152493395e+00
3.723014400000000023e+03 3.332599999999999909e+03 3.131553910938095431e+00
3.723314800000000105e+03 3.332599999999999909e+03 2.684233095870928398e+00
3.723616700000000037e+03 3.332599999999999909e+03 2.332864527295519963e+00
3.723917199999999866e+03 3.332599999999999909e+03 2.064611089094238405e+00
3.724219000000000051e+03 3.332599999999999909e+03 1.973016724567594471e+00
3.724520899999999983e+03 3.332599999999999909e+03 1.858478971602904872e+00
3.724821300000000065e+03 3.332599999999999909e+03 1.671484263399162895e+00
3.725123199999999997e+03 3.332599999999999909e+03 1.518800708101677444e+00
3.725425099999999929e+03 3.332599999999999909e+03 1.418748612129580700e+00
3.725725500000000011e+03 3.332599999999999909e+03 1.456421354906953125e+00
3.726027399999999943e+03 3.332599999999999909e+03 1.582556234548542884e+00
3.726329200000000128e+03 3.332599999999999909e+03 1.717070002376348770e+00
3.726629699999999957e+03 3.332599999999999909e+03 1.814864314106650722e+00
3.726931599999999889e+03 3.332599999999999909e+03 1.787641886962727522e+00
3.727233400000000074e+03 3.332599999999999909e+03 1.642326592619415937e+00
3.727533899999999903e+03 3.332599999999999909e+03 1.397417926721388204e+00
3.727835700000000088e+03 3.332599999999999909e+03 1.226256378486294540e+00
3.728137600000000020e+03 3.332599999999999909e+03 1.135909170969403803e+00
3.728438000000000102e+03 3.332599999999999909e+03 1.076705050851235024e+00
3.728739900000000034e+03 3.332599999999999909e+03 1.068534022166645281e+00
3.729041799999999967e+03 3.332599999999999909e+03 9.935684177700438990e-01
3.729342200000000048e+03 3.332599999999999909e+03 9.598378379545350336e-01
3.729644099999999980e+03 3.332599999999999909e+03 8.121930836792130570e-01
3.729944500000000062e+03 3.332599999999999909e+03 7.187709890520687095e-01
3.730246399999999994e+03 3.332599999999999909e+03 6.530873865384005938e-01
3.730548299999999927e+03 3.332599999999999909e+03 5.261855770115023700e-01
3.730848700000000008e+03 3.332599999999999909e+03 4.732960852013367581e-01
3.731150599999999940e+03 3.332599999999999909e+03 4.007459515650044768e-01
3.731452400000000125e+03 3.332599999999999909e+03 3.805835799073278292e-01
3.731752899999999954e+03 3.332599999999999909e+03 3.678969827391487812e-01
3.732054799999999886e+03 3.332599999999999909e+03 3.389185011849409901e-01
3.732356600000000071e+03 3.332599999999999909e+03 3.353920572263285327e-01
3.732657099999999900e+03 3.332599999999999909e+03 3.165198479925345199e-01
3.732958900000000085e+03 3.332599999999999909e+03 2.824022194498609362e-01
3.733260800000000017e+03 3.332599999999999909e+03 2.878424043372326269e-01
3.733561200000000099e+03 3.332599999999999909e+03 2.736434501055023394e-01
3.733863100000000031e+03 3.332599999999999909e+03 2.629709398323844538e-01
3.734164999999999964e+03 3.332599999999999909e+03 2.412460381280055743e-01
3.734465400000000045e+03 3.332599999999999909e+03 2.503345156473564259e-01
3.734767299999999977e+03 3.332599999999999909e+03 2.448871631909631807e-01
3.735069100000000162e+03 3.332599999999999909e+03 2.373038751661420420e-01
3.735369599999999991e+03 3.332599999999999909e+03 2.437761899926198239e-01
3.735671499999999924e+03 3.332599999999999909e+03 2.286812896331932299e-01
3.735971900000000005e+03 3.332599999999999909e+03 2.394756485796777912e-01
3.736273799999999937e+03 3.332599999999999909e+03 2.257210836272847965e-01
3.736575600000000122e+03 3.332599999999999909e+03 2.356553342911809346e-01
3.736876099999999951e+03 3.332599999999999909e+03 2.340282961232845460e-01
3.737177999999999884e+03 3.332599999999999909e+03 2.305806954239092987e-01
3.737479800000000068e+03 3.332599999999999909e+03 2.400060486872739318e-01
3.737780299999999897e+03 3.332599999999999909e+03 2.301506412826151149e-01
3.738082100000000082e+03 3.332599999999999909e+03 2.216427368540114240e-01
3.738384000000000015e+03 3.332599999999999909e+03 2.300502953163131303e-01
3.738684499999999844e+03 3.332599999999999909e+03 2.255633971088102374e-01
3.738986300000000028e+03 3.332599999999999909e+03 2.396620053742385958e-01
3.739288199999999961e+03 3.332599999999999909e+03 2.172275143367242700e-01
3.739588600000000042e+03 3.332599999999999909e+03 2.206106069149053328e-01
3.739890499999999975e+03 3.332599999999999909e+03 2.284734301315677063e-01
3.740192300000000159e+03 3.332599999999999909e+03 2.148693841286276884e-01
3.740492799999999988e+03 3.332599999999999909e+03 2.216068990089035962e-01
3.740794699999999921e+03 3.332599999999999909e+03 2.316128253630153899e-01
3.741096500000000106e+03 3.332599999999999909e+03 2.196859905111227806e-01
3.741396999999999935e+03 3.332599999999999909e+03 2.180661199122479743e-01
3.741698800000000119e+03 3.332599999999999909e+03 2.136724001020254837e-01
3.742000700000000052e+03 3.332599999999999909e+03 2.223594937561684248e-01
3.720103999999999814e+03 3.332900000000000091e+03 1.631195357928917622e-01
3.720155799999999999e+03 3.332900000000000091e+03 1.433513804314014983e-01
3.720602300000000014e+03 3.332900000000000091e+03 2.311971063597643428e-01
3.720904199999999946e+03 3.332900000000000091e+03 3.790353849986686785e-01
3.721206000000000131e+03 3.332900000000000091e+03 6.060609661878791909e-01
3.721506499999999960e+03 3.332900000000000091e+03 1.030682090163733688e+00
3.721808399999999892e+03 3.332900000000000091e+03 1.620780880140576308e+00
3.722110200000000077e+03 3.332900000000000091e+03 2.521056219525864339e+00
3.722410699999999906e+03 3.332900000000000091e+03 3.404552279831655870e+00
3.722712500000000091e+03 3.332900000000000091e+03 3.897874552879259547e+00
3.723014400000000023e+03 3.332900000000000091e+03 3.862581443017048421e+00
3.723314800000000105e+03 3.332900000000000091e+03 3.493437303268146721e+00
3.723616700000000037e+03 3.332900000000000091e+03 2.961747033248078864e+00
3.723917199999999866e+03 3.332900000000000091e+03 2.569265288764944088e+00
3.724219000000000051e+03 3.332900000000000091e+03 2.296374433406707105e+00
3.724520899999999983e+03 3.332900000000000091e+03 2.144558153960831159e+00
3.724821300000000065e+03 3.332900000000000091e+03 2.008087639790136603e+00
3.725123199999999997e+03 3.332900000000000091e+03 1.833715020633380099e+00
3.725425099999999929e+03 3.332900000000000091e+03 1.649013934516540880e+00
3.725725500000000011e+03 3.332900000000000091e+03 1.568679820922783463e+00
3.726027399999999943e+03 3.332900000000000091e+03 1.550165990140067951e+00
3.726329200000000128e+03 3.332900000000000091e+03 1.678680502696819454e+00
3.726629699999999957e+03 3.332900000000000091e+03 1.837786199837631695e+00
3.726931599999999889e+03 3.332900000000000091e+03 1.911475976948393996e+00
3.727233400000000074e+03 3.332900000000000091e+03 1.867359589620630089e+00
3.727533899999999903e+03 3.332900000000000091e+03 1.672459052786096523e+00
3.727835700000000088e+03 3.332900000000000091e+03 1.410376891512386655e+00
3.728137600000000020e+03 3.332900000000000091e+03 1.281733362713247004e+00
3.728438000000000102e+03 3.332900000000000091e+03 1.182663223697105526e+00
3.728739900000000034e+03 3.332900000000000091e+03 1.143119745405103416e+00
3.729041799999999967e+03 3.332900000000000091e+03 1.106636819085311751e+00
3.729342200000000048e+03 3.332900000000000091e+03 1.096186503451862526e+00
3.729644099999999980e+03 3.332900000000000091e+03 9.704386725374372080e-01
3.729944500000000062e+03 3.332900000000000091e+03 8.431641494214173749e-01
3.730246399999999994e+03 3.332900000000000091e+03 7.256375201747327086e-01
3.730548299999999927e+03 3.332900000000000091e+03 6.399277298147978410e-01
3.730848700000000008e+03 3.332900000000000091e+03 5.338978812787117390e-01
3.731150599999999940e+03 3.332900000000000091e+03 4.851010713798626361e-01
3.731452400000000125e+03 3.332900000000000091e+03 4.261549837464703727e-01
3.731752899999999954e+03 3.332900000000000091e+03 4.119846997908263586e-01
3.732054799999999886e+03 3.332900000000000091e+03 3.837229751387755128e-01
3.732356600000000071e+03 3.332900000000000091e+03 3.624639654207987283e-01
3.732657099999999900e+03 3.332900000000000091e+03 3.627578357506830442e-01
3.732958900000000085e+03 3.332900000000000091e+03 3.290917640563684188e-01
3.733260800000000017e+03 3.332900000000000091e+03 3.239884549130105373e-01
3.733561200000000099e+03 3.332900000000000091e+03 3.111370036573353759e-01
3.733863100000000031e+03 3.332900000000000091e+03 2.842371171193829316e-01
3.734164999999999964e+03 3.332900000000000091e+03 2.854125984389203619e-01
3.734465400000000045e+03 3.332900000000000091e+03 2.764029641788067759e-01
3.734767299999999977e+03 3.332900000000000091e+03 2.599820635503897748e-01
3.735069100000000162e+03 3.332900000000000091e+03 2.656372755084085435e-01
3.735369599999999991e+03 3.332900000000000091e+03 2.661820107540478486e-01
3.735671499999999924e+03 3.332900000000000091e+03 2.641034157377925573e-01
3.735971900000000005e+03 3.332900000000000091e+03 2.645908104312593156e-01
3.736273799999999937e+03 3.332900000000000091e+03 2.680455786996561174e-01
3.736575600000000122e+03 3.332900000000000091e+03 2.468869149479812064e-01
3.736876099999999951e+03 3.332900000000000091e+03 2.500764831625799101e-01
3.737177999999999884e+03 3.332900000000000091e+03 2.597598689107211145e-01
3.737479800000000068e+03 3.332900000000000091e+03 2.696654492985309237e-01
3.737780299999999897e+03 3.332900000000000091e+03 2.722887795604255756e-01
3.738082100000000082e+03 3.332900000000000091e+03 2.852334092133811394e-01
3.738384000000000015e+03 3.332900000000000091e+03 2.594229931667073052e-01
3.738684499999999844e+03 3.332900000000000091e+03 2.561044087097203437e-01
3.738986300000000028e+03 3.332900000000000091e+03 2.538036190537963921e-01
3.739288199999999961e+03 3.332900000000000091e+03 2.391172701285992908e-01
3.739588600000000042e+03 3.332900000000000091e+03 2.559180519151594835e-01
3.739890499999999975e+03 3.332900000000000091e+03 2.360280478803025439e-01
3.740192300000000159e+03 3.332900000000000091e+03 2.365082750047477478e-01
3.740492799999999988e+03 3.332900000000000091e+03 2.561545816928713082e-01
3.740794699999999921e+03 3.332900000000000091e+03 2.457616066115947406e-01
3.741096500000000106e+03 3.332900000000000091e+03 2.404647731046544445e-01
3.741396999999999935e+03 3.332900000000000091e+03 2.324657660765822587e-01
3.741698800000000119e+03 3.332900000000000091e+03 2.468439095338517963e-01
3.742000700000000052e+03 3.332900000000000091e+03 2.225745208268155306e-01
3.720103999999999814e+03 3.333199999999999818e+03 1.385849470320573984e-01
3.720155799999999999e+03 3.333199999999999818e+03 1.384344280826044216e-01
3.720602300000000014e+03 3.333199999999999818e+03 1.850522969988962207e-01
3.720904199999999946e+03 3.333199999999999818e+03 2.582188415710835461e-01
3.721206000000000131e+03 3.333199999999999818e+03 4.169159872776665443e-01
3.721506499999999960e+03 3.333199999999999818e+03 6.469662825939797024e-01
3.721808399999999892e+03 3.333199999999999818e+03 1.087305885434137309e+00
3.722110200000000077e+03 3.333199999999999818e+03 1.758563059442217913e+00
3.722410699999999906e+03 3.333199999999999818e+03 2.704166105319914859e+00
3.722712500000000091e+03 3.333199999999999818e+03 3.691735267818904820e+00
3.723014400000000023e+03 3.333199999999999818e+03 4.266058238379271117e+00
3.723314800000000105e+03 3.333199999999999818e+03 4.259091361290304967e+00
3.723616700000000037e+03 3.333199999999999818e+03 3.820113596564246095e+00
3.723917199999999866e+03 3.333199999999999818e+03 3.345004116400451810e+00
3.724219000000000051e+03 3.333199999999999818e+03 2.861838288656413098e+00
3.724520899999999983e+03 3.333199999999999818e+03 2.515379504860780546e+00
3.724821300000000065e+03 3.333199999999999818e+03 2.337673966108993806e+00
3.725123199999999997e+03 3.333199999999999818e+03 2.191025503927670037e+00
3.725425099999999929e+03 3.333199999999999818e+03 1.979087655528864342e+00
3.725725500000000011e+03 3.333199999999999818e+03 1.792343812240877687e+00
3.726027399999999943e+03 3.333199999999999818e+03 1.654239092333265493e+00
3.726329200000000128e+03 3.333199999999999818e+03 1.682443476433143736e+00
3.726629699999999957e+03 3.333199999999999818e+03 1.749818625235902481e+00
3.726931599999999889e+03 3.333199999999999818e+03 1.907770343764242149e+00
3.727233400000000074e+03 3.333199999999999818e+03 1.979489039394072281e+00
3.727533899999999903e+03 3.333199999999999818e+03 1.921152195127513673e+00
3.727835700000000088e+03 3.333199999999999818e+03 1.736099898128617092e+00
3.728137600000000020e+03 3.333199999999999818e+03 1.472082493219083466e+00
3.728438000000000102e+03 3.333199999999999818e+03 1.361995800616788710e+00
3.728739900000000034e+03 3.333199999999999818e+03 1.232434822982888090e+00
3.729041799999999967e+03 3.333199999999999818e+03 1.214652084240372742e+00
3.729342200000000048e+03 3.333199999999999818e+03 1.172263081046807320e+00
3.729644099999999980e+03 3.333199999999999818e+03 1.142202296570342446e+00
3.729944500000000062e+03 3.333199999999999818e+03 1.005896636487144225e+00
3.730246399999999994e+03 3.333199999999999818e+03 8.613769423052268781e-01
3.730548299999999927e+03 3.333199999999999818e+03 7.252934768616975392e-01
3.730848700000000008e+03 3.333199999999999818e+03 6.695512925809469218e-01
3.731150599999999940e+03 3.333199999999999818e+03 5.767742791657438639e-01
3.731452400000000125e+03 3.333199999999999818e+03 5.328729189086273133e-01
3.731752899999999954e+03 3.333199999999999818e+03 4.883551477156554688e-01
3.732054799999999886e+03 3.333199999999999818e+03 4.421673329406579089e-01
3.732356600000000071e+03 3.333199999999999818e+03 4.540081569642916981e-01
3.732657099999999900e+03 3.333199999999999818e+03 4.133035324907952113e-01
3.732958900000000085e+03 3.333199999999999818e+03 3.711223887988553405e-01
3.733260800000000017e+03 3.333199999999999818e+03 3.782684551133607687e-01
3.733561200000000099e+03 3.333199999999999818e+03 3.354350626404579705e-01
3.733863100000000031e+03 3.333199999999999818e+03 3.380655604713741491e-01
3.734164999999999964e+03 3.333199999999999818e+03 3.221678923815317064e-01
3.734465400000000045e+03 3.333199999999999818e+03 3.063132297058187570e-01
3.734767299999999977e+03 3.333199999999999818e+03 3.021990450874375012e-01
3.735069100000000162e+03 3.333199999999999818e+03 2.905159075822782988e-01
3.735369599999999991e+03 3.333199999999999818e+03 2.910391401208529127e-01
3.735671499999999924e+03 3.333199999999999818e+03 2.983428929538328167e-01
3.735971900000000005e+03 3.333199999999999818e+03 2.846385009845908143e-01
3.736273799999999937e+03 3.333199999999999818e+03 3.058616728574597987e-01
3.736575600000000122e+03 3.333199999999999818e+03 3.009733907847489953e-01
3.736876099999999951e+03 3.333199999999999818e+03 2.947304381669614837e-01
3.737177999999999884e+03 3.333199999999999818e+03 2.889462099665544015e-01
3.737479800000000068e+03 3.333199999999999818e+03 2.904442318920625876e-01
3.737780299999999897e+03 3.333199999999999818e+03 2.974111089810286823e-01
3.738082100000000082e+03 3.333199999999999818e+03 2.961496168332323764e-01
3.738384000000000015e+03 3.333199999999999818e+03 2.910463076898744395e-01
3.738684499999999844e+03 3.333199999999999818e+03 2.772415697543305080e-01
3.738986300000000028e+03 3.333199999999999818e+03 2.809257002314174967e-01
3.739288199999999961e+03 3.333199999999999818e+03 2.798577324472035777e-01
3.739588600000000042e+03 3.333199999999999818e+03 2.759944127445773110e-01
3.739890499999999975e+03 3.333199999999999818e+03 2.604336203987486775e-01
3.740192300000000159e+03 3.333199999999999818e+03 2.718658929881529462e-01
3.740492799999999988e+03 3.333199999999999818e+03 2.685974815143170047e-01
3.740794699999999921e+03 3.333199999999999818e+03 2.777074617407325752e-01
3.741096500000000106e+03 3.333199999999999818e+03 2.726184877354178027e-01
3.741396999999999935e+03 3.333199999999999818e+03 2.630211128155354738e-01
3.741698800000000119e+03 3.333199999999999818e+03 2.833483385607081795e-01
3.742000700000000052e+03 3.333199999999999818e+03 2.820796788438902913e-01
3.720103999999999814e+03 3.333500000000000000e+03 1.223504031982011742e-01
3.720155799999999999e+03 3.333500000000000000e+03 1.102658818278340336e-01
3.720602300000000014e+03 3.333500000000000000e+03 1.438172724178035378e-01
3.720904199999999946e+03 3.333500000000000000e+03 2.009069596746091979e-01
3.721206000000000131e+03 3.333500000000000000e+03 2.935047838642730333e-01
3.721506499999999960e+03 3.333500000000000000e+03 4.593049904712319664e-01
3.721808399999999892e+03 3.333500000000000000e+03 7.380589172891137695e-01
3.722110200000000077e+03 3.333500000000000000e+03 1.232241298619305647e+00
3.722410699999999906e+03 3.333500000000000000e+03 1.938189506691785580e+00
3.722712500000000091e+03 3.333500000000000000e+03 3.032691631423579448e+00
3.723014400000000023e+03 3.333500000000000000e+03 4.022511410595341452e+00
3.723314800000000105e+03 3.333500000000000000e+03 4.592863547917758638e+00
3.723616700000000037e+03 3.333500000000000000e+03 4.579008636999064130e+00
3.723917199999999866e+03 3.333500000000000000e+03 4.124075863630989325e+00
3.724219000000000051e+03 3.333500000000000000e+03 3.555895499722108610e+00
3.724520899999999983e+03 3.333500000000000000e+03 3.076091261849186242e+00
3.724821300000000065e+03 3.333500000000000000e+03 2.696016579342389807e+00
3.725123199999999997e+03 3.333500000000000000e+03 2.588603389985140169e+00
3.725425099999999929e+03 3.333500000000000000e+03 2.349701146927188233e+00
3.725725500000000011e+03 3.333500000000000000e+03 2.099072760949947547e+00
3.726027399999999943e+03 3.333500000000000000e+03 1.898638860830761832e+00
3.726329200000000128e+03 3.333500000000000000e+03 1.749926138771225936e+00
3.726629699999999957e+03 3.333500000000000000e+03 1.795088991176138959e+00
3.726931599999999889e+03 3.333500000000000000e+03 1.840509876065828498e+00
3.727233400000000074e+03 3.333500000000000000e+03 1.976170454937085319e+00
3.727533899999999903e+03 3.333500000000000000e+03 2.009707510389011631e+00
3.727835700000000088e+03 3.333500000000000000e+03 1.961369424907543291e+00
3.728137600000000020e+03 3.333500000000000000e+03 1.733584081402046229e+00
3.728438000000000102e+03 3.333500000000000000e+03 1.561010522069703477e+00
3.728739900000000034e+03 3.333500000000000000e+03 1.411021972724328055e+00
3.729041799999999967e+03 3.333500000000000000e+03 1.303673291488273156e+00
3.729342200000000048e+03 3.333500000000000000e+03 1.306239281197995261e+00
3.729644099999999980e+03 3.333500000000000000e+03 1.242025030333748781e+00
3.729944500000000062e+03 3.333500000000000000e+03 1.150939563207636462e+00
3.730246399999999994e+03 3.333500000000000000e+03 1.051066656461078885e+00
3.730548299999999927e+03 3.333500000000000000e+03 9.160224885256772476e-01
3.730848700000000008e+03 3.333500000000000000e+03 7.541429421735169614e-01
3.731150599999999940e+03 3.333500000000000000e+03 6.739450123911694401e-01
3.731452400000000125e+03 3.333500000000000000e+03 6.366951561860697550e-01
3.731752899999999954e+03 3.333500000000000000e+03 5.532789879130373123e-01
3.732054799999999886e+03 3.333500000000000000e+03 5.071700163972769904e-01
3.732356600000000071e+03 3.333500000000000000e+03 4.806141731723598265e-01
3.732657099999999900e+03 3.333500000000000000e+03 4.615412720059618445e-01
3.732958900000000085e+03 3.333500000000000000e+03 4.093326992528453778e-01
3.733260800000000017e+03 3.333500000000000000e+03 4.106085265386848482e-01
3.733561200000000099e+03 3.333500000000000000e+03 4.098702669294631562e-01
3.733863100000000031e+03 3.333500000000000000e+03 3.881597003631274134e-01
3.734164999999999964e+03 3.333500000000000000e+03 3.880665219658470111e-01
3.734465400000000045e+03 3.333500000000000000e+03 3.664563013658131974e-01
3.734767299999999977e+03 3.333500000000000000e+03 3.647790902147658443e-01
3.735069100000000162e+03 3.333500000000000000e+03 3.329479161899731032e-01
3.735369599999999991e+03 3.333500000000000000e+03 3.312993753150120235e-01
3.735671499999999924e+03 3.333500000000000000e+03 3.232286925967240987e-01
3.735971900000000005e+03 3.333500000000000000e+03 3.315287375237022660e-01
3.736273799999999937e+03 3.333500000000000000e+03 3.289699153830017431e-01
3.736575600000000122e+03 3.333500000000000000e+03 3.288337315715919029e-01
3.736876099999999951e+03 3.333500000000000000e+03 3.217091679641512769e-01
3.737177999999999884e+03 3.333500000000000000e+03 3.275077313026014125e-01
3.737479800000000068e+03 3.333500000000000000e+03 3.253574605961304100e-01
3.737780299999999897e+03 3.333500000000000000e+03 3.316290834900041951e-01
3.738082100000000082e+03 3.333500000000000000e+03 3.254434714243892857e-01
3.738384000000000015e+03 3.333500000000000000e+03 3.163048209218874418e-01
3.738684499999999844e+03 3.333500000000000000e+03 3.083631544459877749e-01
3.738986300000000028e+03 3.333500000000000000e+03 3.240888008793125219e-01
3.739288199999999961e+03 3.333500000000000000e+03 3.209780759239511116e-01
3.739588600000000042e+03 3.333500000000000000e+03 3.116674037649315721e-01
3.739890499999999975e+03 3.333500000000000000e+03 3.178745185376112281e-01
3.740192300000000159e+03 3.333500000000000000e+03 3.024284072961277436e-01
3.740492799999999988e+03 3.333500000000000000e+03 2.987012714049113171e-01
3.740794699999999921e+03 3.333500000000000000e+03 3.064852513623363972e-01
3.741096500000000106e+03 3.333500000000000000e+03 3.024857478483002904e-01
3.741396999999999935e+03 3.333500000000000000e+03 3.061483756183226435e-01
3.741698800000000119e+03 3.333500000000000000e+03 2.832981655775572150e-01
3.742000700000000052e+03 3.333500000000000000e+03 2.906090859795586456e-01
3.720103999999999814e+03 3.333800000000000182e+03 1.183007267010140889e-01
3.720155799999999999e+03 3.333800000000000182e+03 1.218415057976697108e-01
3.720602300000000014e+03 3.333800000000000182e+03 1.394952282977967861e-01
3.720904199999999946e+03 3.333800000000000182e+03 1.778560577012398281e-01
3.721206000000000131e+03 3.333800000000000182e+03 2.258716025767377733e-01
3.721506499999999960e+03 3.333800000000000182e+03 3.389471714610272635e-01
3.721808399999999892e+03 3.333800000000000182e+03 5.449216024338865427e-01
3.722110200000000077e+03 3.333800000000000182e+03 8.162140899003138550e-01
3.722410699999999906e+03 3.333800000000000182e+03 1.360139400240202079e+00
3.722712500000000091e+03 3.333800000000000182e+03 2.258350479747277983e+00
3.723014400000000023e+03 3.333800000000000182e+03 3.340689239849467196e+00
3.723314800000000105e+03 3.333800000000000182e+03 4.462908353987671717e+00
3.723616700000000037e+03 3.333800000000000182e+03 5.080595117128537730e+00
3.723917199999999866e+03 3.333800000000000182e+03 5.078738716751951543e+00
3.724219000000000051e+03 3.333800000000000182e+03 4.594175213048706574e+00
3.724520899999999983e+03 3.333800000000000182e+03 3.981491413084896180e+00
3.724821300000000065e+03 3.333800000000000182e+03 3.360708260126711977e+00
3.725123199999999997e+03 3.333800000000000182e+03 2.976519393001534119e+00
3.725425099999999929e+03 3.333800000000000182e+03 2.756991089008886231e+00
3.725725500000000011e+03 3.333800000000000182e+03 2.582346102229309714e+00
3.726027399999999943e+03 3.333800000000000182e+03 2.328248612845629228e+00
3.726329200000000128e+03 3.333800000000000182e+03 2.016337511733964138e+00
3.726629699999999957e+03 3.333800000000000182e+03 1.898896893315538570e+00
3.726931599999999889e+03 3.333800000000000182e+03 1.886425323218006378e+00
3.727233400000000074e+03 3.333800000000000182e+03 1.924212747099723897e+00
3.727533899999999903e+03 3.333800000000000182e+03 2.000282157125647053e+00
3.727835700000000088e+03 3.333800000000000182e+03 2.087475634273046943e+00
3.728137600000000020e+03 3.333800000000000182e+03 2.061113315411712499e+00
3.728438000000000102e+03 3.333800000000000182e+03 1.818462433755478891e+00
3.728739900000000034e+03 3.333800000000000182e+03 1.645014431002504773e+00
3.729041799999999967e+03 3.333800000000000182e+03 1.500000174558099086e+00
3.729342200000000048e+03 3.333800000000000182e+03 1.370883586203535565e+00
3.729644099999999980e+03 3.333800000000000182e+03 1.368174245113382259e+00
3.729944500000000062e+03 3.333800000000000182e+03 1.335346778994591199e+00
3.730246399999999994e+03 3.333800000000000182e+03 1.211806559338809430e+00
3.730548299999999927e+03 3.333800000000000182e+03 1.078425267416411870e+00
3.730848700000000008e+03 3.333800000000000182e+03 9.644609199734477389e-01
3.731150599999999940e+03 3.333800000000000182e+03 8.565173305086023481e-01
3.731452400000000125e+03 3.333800000000000182e+03 7.592462513168748428e-01
3.731752899999999954e+03 3.333800000000000182e+03 6.809190570491571171e-01
3.732054799999999886e+03 3.333800000000000182e+03 6.071647718172009656e-01
3.732356600000000071e+03 3.333800000000000182e+03 6.014880571521176167e-01
3.732657099999999900e+03 3.333800000000000182e+03 5.512433983109112923e-01
3.732958900000000085e+03 3.333800000000000182e+03 5.217846896322583250e-01
3.733260800000000017e+03 3.333800000000000182e+03 4.806500110174676821e-01
3.733561200000000099e+03 3.333800000000000182e+03 4.471201231345628413e-01
3.733863100000000031e+03 3.333800000000000182e+03 4.492775614100554815e-01
3.734164999999999964e+03 3.333800000000000182e+03 4.179481172167726633e-01
3.734465400000000045e+03 3.333800000000000182e+03 4.056844066208661892e-01
3.734767299999999977e+03 3.333800000000000182e+03 4.060427850719447451e-01
3.735069100000000162e+03 3.333800000000000182e+03 3.790568877057334252e-01
3.735369599999999991e+03 3.333800000000000182e+03 3.840885211588755954e-01
3.735671499999999924e+03 3.333800000000000182e+03 3.680331665505586214e-01
3.735971900000000005e+03 3.333800000000000182e+03 3.707783454858199490e-01
3.736273799999999937e+03 3.333800000000000182e+03 3.545868070660931903e-01
3.736575600000000122e+03 3.333800000000000182e+03 3.862674621414329268e-01
3.736876099999999951e+03 3.333800000000000182e+03 3.737027136466205546e-01
3.737177999999999884e+03 3.333800000000000182e+03 3.606577380273630062e-01
3.737479800000000068e+03 3.333800000000000182e+03 3.625356411110143839e-01
3.737780299999999897e+03 3.333800000000000182e+03 3.540062339753460297e-01
3.738082100000000082e+03 3.333800000000000182e+03 3.483008490341761854e-01
3.738384000000000015e+03 3.333800000000000182e+03 3.666569932984171665e-01
3.738684499999999844e+03 3.333800000000000182e+03 3.623062789023241970e-01
3.738986300000000028e+03 3.333800000000000182e+03 3.671802258369917804e-01
3.739288199999999961e+03 3.333800000000000182e+03 3.371481116366131792e-01
3.739588600000000042e+03 3.333800000000000182e+03 3.532894770731889733e-01
3.739890499999999975e+03 3.333800000000000182e+03 3.437924481196086846e-01
3.740192300000000159e+03 3.333800000000000182e+03 3.345462840817832184e-01
3.740492799999999988e+03 3.333800000000000182e+03 3.414486530495552397e-01
3.740794699999999921e+03 3.333800000000000182e+03 3.296651695780940527e-01
3.741096500000000106e+03 3.333800000000000182e+03 3.410185989082610281e-01
3.741396999999999935e+03 3.333800000000000182e+03 3.305682832748118583e-01
3.741698800000000119e+03 3.333800000000000182e+03 3.267838068314228295e-01
3.742000700000000052e+03 3.333800000000000182e+03 3.420578964163886737e-01
3.720103999999999814e+03 3.334099999999999909e+03 1.142653853418701404e-01
3.720155799999999999e+03 3.334099999999999909e+03 1.144015691532799667e-01
3.720602300000000014e+03 3.334099999999999909e+03 1.226514410971071140e-01
3.720904199999999946e+03 3.334099999999999909e+03 1.478024407937965079e-01
3.721206000000000131e+03 3.334099999999999909e+03 1.936318771177155673e-01
3.721506499999999960e+03 3.334099999999999909e+03 2.471521150017793322e-01
3.721808399999999892e+03 3.334099999999999909e+03 3.607724191317081552e-01
3.722110200000000077e+03 3.334099999999999909e+03 5.722945485272625810e-01
3.722410699999999906e+03 3.334099999999999909e+03 9.308163509861978602e-01
3.722712500000000091e+03 3.334099999999999909e+03 1.562544381840319296e+00
3.723014400000000023e+03 3.334099999999999909e+03 2.406625980096497752e+00
3.723314800000000105e+03 3.334099999999999909e+03 3.670318571582452893e+00
3.723616700000000037e+03 3.334099999999999909e+03 4.915425656595477477e+00
3.723917199999999866e+03 3.334099999999999909e+03 5.621237680856546959e+00
3.724219000000000051e+03 3.334099999999999909e+03 5.568649226945287189e+00
3.724520899999999983e+03 3.334099999999999909e+03 5.089267875644637229e+00
3.724821300000000065e+03 3.334099999999999909e+03 4.326351828988719284e+00
3.725123199999999997e+03 3.334099999999999909e+03 3.709338817335880112e+00
3.725425099999999929e+03 3.334099999999999909e+03 3.274568415625483286e+00
3.725725500000000011e+03 3.334099999999999909e+03 3.070643909392793081e+00
3.726027399999999943e+03 3.334099999999999909e+03 2.794011583005295840e+00
3.726329200000000128e+03 3.334099999999999909e+03 2.503072788850744690e+00
3.726629699999999957e+03 3.334099999999999909e+03 2.176059619810631673e+00
3.726931599999999889e+03 3.334099999999999909e+03 2.035897807593828990e+00
3.727233400000000074e+03 3.334099999999999909e+03 1.976693687475659766e+00
3.727533899999999903e+03 3.334099999999999909e+03 2.040642738286107871e+00
3.727835700000000088e+03 3.334099999999999909e+03 2.105817443399244926e+00
3.728137600000000020e+03 3.334099999999999909e+03 2.170117705091750171e+00
3.728438000000000102e+03 3.334099999999999909e+03 2.130473880833445577e+00
3.728739900000000034e+03 3.334099999999999909e+03 1.952467304182753161e+00
3.729041799999999967e+03 3.334099999999999909e+03 1.740149574625804441e+00
3.729342200000000048e+03 3.334099999999999909e+03 1.592576496040698064e+00
3.729644099999999980e+03 3.334099999999999909e+03 1.529208018320996842e+00
3.729944500000000062e+03 3.334099999999999909e+03 1.437592151087288439e+00
3.730246399999999994e+03 3.334099999999999909e+03 1.387727373404225473e+00
3.730548299999999927e+03 3.334099999999999909e+03 1.313664882704341785e+00
3.730848700000000008e+03 3.334099999999999909e+03 1.196790502238620046e+00
3.731150599999999940e+03 3.334099999999999909e+03 1.040523162430349480e+00
3.731452400000000125e+03 3.334099999999999909e+03 9.192908999995130781e-01
3.731752899999999954e+03 3.334099999999999909e+03 8.490558911571478573e-01
3.732054799999999886e+03 3.334099999999999909e+03 7.635324575917739054e-01
3.732356600000000071e+03 3.334099999999999909e+03 7.079551273985195126e-01
3.732657099999999900e+03 3.334099999999999909e+03 6.450740443722851047e-01
3.732958900000000085e+03 3.334099999999999909e+03 5.949584017734671493e-01
3.733260800000000017e+03 3.334099999999999909e+03 5.742871327152591077e-01
3.733561200000000099e+03 3.334099999999999909e+03 5.289450910848068066e-01
3.733863100000000031e+03 3.334099999999999909e+03 5.194695648382912090e-01
3.734164999999999964e+03 3.334099999999999909e+03 4.841979576831448862e-01
3.734465400000000045e+03 3.334099999999999909e+03 4.750449720425998223e-01
3.734767299999999977e+03 3.334099999999999909e+03 4.548969355229663947e-01
3.735069100000000162e+03 3.334099999999999909e+03 4.469481014780451456e-01
3.735369599999999991e+03 3.334099999999999909e+03 4.329785094550050450e-01
3.735671499999999924e+03 3.334099999999999909e+03 4.089528180947021863e-01
3.735971900000000005e+03 3.334099999999999909e+03 4.123502458109264412e-01
3.736273799999999937e+03 3.334099999999999909e+03 4.146868733119582484e-01
3.736575600000000122e+03 3.334099999999999909e+03 4.059854445197721984e-01
3.736876099999999951e+03 3.334099999999999909e+03 4.209441610677889245e-01
3.737177999999999884e+03 3.334099999999999909e+03 3.901021115679728646e-01
3.737479800000000068e+03 3.334099999999999909e+03 3.966819399297742410e-01
3.737780299999999897e+03 3.334099999999999909e+03 4.185000200314334950e-01
3.738082100000000082e+03 3.334099999999999909e+03 4.303551791931103931e-01
3.738384000000000015e+03 3.334099999999999909e+03 4.246211239758543310e-01
3.738684499999999844e+03 3.334099999999999909e+03 4.082217260545020765e-01
3.738986300000000028e+03 3.334099999999999909e+03 4.171381819173352601e-01
3.739288199999999961e+03 3.334099999999999909e+03 3.946965233107992965e-01
3.739588600000000042e+03 3.334099999999999909e+03 3.796517959345237503e-01
3.739890499999999975e+03 3.334099999999999909e+03 3.744338056868207198e-01
3.740192300000000159e+03 3.334099999999999909e+03 3.875002840131430148e-01
3.740492799999999988e+03 3.334099999999999909e+03 3.711653942129847228e-01
3.740794699999999921e+03 3.334099999999999909e+03 3.768421088780682382e-01
3.741096500000000106e+03 3.334099999999999909e+03 3.837803156909481150e-01
3.741396999999999935e+03 3.334099999999999909e+03 3.805835799073278292e-01
3.741698800000000119e+03 3.334099999999999909e+03 3.791428985339923008e-01
3.742000700000000052e+03 3.334099999999999909e+03 3.784118064937921355e-01
3.720103999999999814e+03 3.334400000000000091e+03 1.305572697278989114e-01
3.720155799999999999e+03 3.334400000000000091e+03 1.243429873861976592e-01
3.720602300000000014e+03 3.334400000000000091e+03 1.293459505632535700e-01
3.720904199999999946e+03 3.334400000000000091e+03 1.332594432490308289e-01
3.721206000000000131e+03 3.334400000000000091e+03 1.679719800204947100e-01
3.721506499999999960e+03 3.334400000000000091e+03 1.928506120943644375e-01
3.721808399999999892e+03 3.334400000000000091e+03 2.599748959813681926e-01
3.722110200000000077e+03 3.334400000000000091e+03 4.112607753196477200e-01
3.722410699999999906e+03 3.334400000000000091e+03 6.360214046980422475e-01
3.722712500000000091e+03 3.334400000000000091e+03 1.028187776144227294e+00
3.723014400000000023e+03 3.334400000000000091e+03 1.661514174890158957e+00
3.723314800000000105e+03 3.334400000000000091e+03 2.643320611895806138e+00
3.723616700000000037e+03 3.334400000000000091e+03 4.019013636912815102e+00
3.723917199999999866e+03 3.334400000000000091e+03 5.411708135648988893e+00
3.724219000000000051e+03 3.334400000000000091e+03 6.148319203995745497e+00
3.724520899999999983e+03 3.334400000000000091e+03 6.111305877568357303e+00
3.724821300000000065e+03 3.334400000000000091e+03 5.598394638384803557e+00
3.725123199999999997e+03 3.334400000000000091e+03 4.851978335616538907e+00
3.725425099999999929e+03 3.334400000000000091e+03 4.122484663308201291e+00
3.725725500000000011e+03 3.334400000000000091e+03 3.689176445678203464e+00
3.726027399999999943e+03 3.334400000000000091e+03 3.394825888669385616e+00
3.726329200000000128e+03 3.334400000000000091e+03 3.081495608891449578e+00
3.726629699999999957e+03 3.334400000000000091e+03 2.802032092740432745e+00
3.726931599999999889e+03 3.334400000000000091e+03 2.451279935100879381e+00
3.727233400000000074e+03 3.334400000000000091e+03 2.303025937458723860e+00
3.727533899999999903e+03 3.334400000000000091e+03 2.170339899731418498e+00
3.727835700000000088e+03 3.334400000000000091e+03 2.143612034849983861e+00
3.728137600000000020e+03 3.334400000000000091e+03 2.209102113000069423e+00
3.728438000000000102e+03 3.334400000000000091e+03 2.266399659758500995e+00
3.728739900000000034e+03 3.334400000000000091e+03 2.180288485533357967e+00
3.729041799999999967e+03 3.334400000000000091e+03 2.092277905517498926e+00
3.729342200000000048e+03 3.334400000000000091e+03 1.831686598600275717e+00
3.729644099999999980e+03 3.334400000000000091e+03 1.700663436885974988e+00
3.729944500000000062e+03 3.334400000000000091e+03 1.591436852566268545e+00
3.730246399999999994e+03 3.334400000000000091e+03 1.594382723434133675e+00
3.730548299999999927e+03 3.334400000000000091e+03 1.564185755146259238e+00
3.730848700000000008e+03 3.334400000000000091e+03 1.474017736854907445e+00
3.731150599999999940e+03 3.334400000000000091e+03 1.357172026665272035e+00
3.731452400000000125e+03 3.334400000000000091e+03 1.252367832431874550e+00
3.731752899999999954e+03 3.334400000000000091e+03 1.070970995633979017e+00
3.732054799999999886e+03 3.334400000000000091e+03 9.625185087686022323e-01
3.732356600000000071e+03 3.334400000000000091e+03 8.469701285718710393e-01
3.732657099999999900e+03 3.334400000000000091e+03 7.688221235296925915e-01
3.732958900000000085e+03 3.334400000000000091e+03 7.216738545058046794e-01
3.733260800000000017e+03 3.334400000000000091e+03 6.636452157071731639e-01
3.733561200000000099e+03 3.334400000000000091e+03 6.251123646472125372e-01
3.733863100000000031e+03 3.334400000000000091e+03 5.832537615612433113e-01
3.734164999999999964e+03 3.334400000000000091e+03 5.590058755612716812e-01
3.734465400000000045e+03 3.334400000000000091e+03 5.268019879473573308e-01
3.734767299999999977e+03 3.334400000000000091e+03 5.274470691592986205e-01
3.735069100000000162e+03 3.334400000000000091e+03 5.144307638161274010e-01
3.735369599999999991e+03 3.334400000000000091e+03 5.215051544404170070e-01
3.735671499999999924e+03 3.334400000000000091e+03 4.708304414579166375e-01
3.735971900000000005e+03 3.334400000000000091e+03 4.853591038646392075e-01
3.736273799999999937e+03 3.334400000000000091e+03 4.638635643689505428e-01
3.736575600000000122e+03 3.334400000000000091e+03 4.819115031652639880e-01
3.736876099999999951e+03 3.334400000000000091e+03 4.745647449181547017e-01
3.737177999999999884e+03 3.334400000000000091e+03 4.699990034514145432e-01
3.737479800000000068e+03 3.334400000000000091e+03 4.798687459941164968e-01
3.737780299999999897e+03 3.334400000000000091e+03 4.625447316689816346e-01
3.738082100000000082e+03 3.334400000000000091e+03 4.692392411351280490e-01
3.738384000000000015e+03 3.334400000000000091e+03 4.562874439131510140e-01
3.738684499999999844e+03 3.334400000000000091e+03 4.771594049039630248e-01
3.738986300000000028e+03 3.334400000000000091e+03 4.637202129885191759e-01
3.739288199999999961e+03 3.334400000000000091e+03 4.441885874047407090e-01
3.739588600000000042e+03 3.334400000000000091e+03 4.651322240857684309e-01
3.739890499999999975e+03 3.334400000000000091e+03 4.285131139545669265e-01
3.740192300000000159e+03 3.334400000000000091e+03 4.472276366698863526e-01
3.740492799999999988e+03 3.334400000000000091e+03 4.468764257878294344e-01
3.740794699999999921e+03 3.334400000000000091e+03 4.289360005268395559e-01
3.741096500000000106e+03 3.334400000000000091e+03 4.353939802152742566e-01
3.741396999999999935e+03 3.334400000000000091e+03 4.337669420473778126e-01
3.741698800000000119e+03 3.334400000000000091e+03 4.254310592752917897e-01
3.742000700000000052e+03 3.334400000000000091e+03 4.428195817216207808e-01
3.720103999999999814e+03 3.334699999999999818e+03 1.251242524095488029e-01
3.720155799999999999e+03 3.334699999999999818e+03 1.188597970846965585e-01
3.720602300000000014e+03 3.334699999999999818e+03 1.371801035038296701e-01
3.720904199999999946e+03 3.334699999999999818e+03 1.299336912230223129e-01
3.721206000000000131e+03 3.334699999999999818e+03 1.478669489149906646e-01
3.721506499999999960e+03 3.334699999999999818e+03 1.764798844490983731e-01
3.721808399999999892e+03 3.334699999999999818e+03 2.220942937023703545e-01
3.722110200000000077e+03 3.334699999999999818e+03 3.079546030117582545e-01
3.722410699999999906e+03 3.334699999999999818e+03 4.805640001892088065e-01
3.722712500000000091e+03 3.334699999999999818e+03 7.763265682952763536e-01
3.723014400000000023e+03 3.334699999999999818e+03 1.242182716852223479e+00
3.723314800000000105e+03 3.334699999999999818e+03 1.987172673385195543e+00
3.723616700000000037e+03 3.334699999999999818e+03 3.077130559357313278e+00
3.723917199999999866e+03 3.334699999999999818e+03 4.485436023422466612e+00
3.724219000000000051e+03 3.334699999999999818e+03 5.959167057516510546e+00
3.724520899999999983e+03 3.334699999999999818e+03 6.709683209765113787e+00
3.724821300000000065e+03 3.334699999999999818e+03 6.723401936872398288e+00
3.725123199999999997e+03 3.334699999999999818e+03 5.972083016893381391e+00
3.725425099999999929e+03 3.334699999999999818e+03 5.190352101555840036e+00
3.725725500000000011e+03 3.334699999999999818e+03 4.372367622107198315e+00
3.726027399999999943e+03 3.334699999999999818e+03 3.894620476543467102e+00
3.726329200000000128e+03 3.334699999999999818e+03 3.635606034810989318e+00
3.726629699999999957e+03 3.334699999999999818e+03 3.347971489975382298e+00
3.726931599999999889e+03 3.334699999999999818e+03 2.952049312361894273e+00
3.727233400000000074e+03 3.334699999999999818e+03 2.693421919356581373e+00
3.727533899999999903e+03 3.334699999999999818e+03 2.457623233684968600e+00
3.727835700000000088e+03 3.334699999999999818e+03 2.340770355926311996e+00
3.728137600000000020e+03 3.334699999999999818e+03 2.262486167072723653e+00
3.728438000000000102e+03 3.334699999999999818e+03 2.315719702195924601e+00
3.728739900000000034e+03 3.334699999999999818e+03 2.398268594617347205e+00
3.729041799999999967e+03 3.334699999999999818e+03 2.331552862164572915e+00
3.729342200000000048e+03 3.334699999999999818e+03 2.157732145822476966e+00
3.729644099999999980e+03 3.334699999999999818e+03 1.931538002639768603e+00
3.729944500000000062e+03 3.334699999999999818e+03 1.780223453025402636e+00
3.730246399999999994e+03 3.334699999999999818e+03 1.732716805550436279e+00
3.730548299999999927e+03 3.334699999999999818e+03 1.728129561376631207e+00
3.730848700000000008e+03 3.334699999999999818e+03 1.708791460156435127e+00
3.731150599999999940e+03 3.334699999999999818e+03 1.628192146508879778e+00
3.731452400000000125e+03 3.334699999999999818e+03 1.490961870021899172e+00
3.731752899999999954e+03 3.334699999999999818e+03 1.345381375624789433e+00
3.732054799999999886e+03 3.334699999999999818e+03 1.170542864481630474e+00
3.732356600000000071e+03 3.334699999999999818e+03 1.045776990523160199e+00
3.732657099999999900e+03 3.334699999999999818e+03 9.467498569211481030e-01
3.732958900000000085e+03 3.334699999999999818e+03 8.243707834468605444e-01
3.733260800000000017e+03 3.334699999999999818e+03 7.811001692636420080e-01
3.733561200000000099e+03 3.334699999999999818e+03 7.112450415794201453e-01
3.733863100000000031e+03 3.334699999999999818e+03 6.775574671780407732e-01
3.734164999999999964e+03 3.334699999999999818e+03 6.406086488718469862e-01
3.734465400000000045e+03 3.334699999999999818e+03 6.392683134648133869e-01
3.734767299999999977e+03 3.334699999999999818e+03 5.972090184462401918e-01
3.735069100000000162e+03 3.334699999999999818e+03 5.474660894365438457e-01
3.735369599999999991e+03 3.334699999999999818e+03 5.711620726218545885e-01
3.735671499999999924e+03 3.334699999999999818e+03 5.551640585657101612e-01
3.735971900000000005e+03 3.334699999999999818e+03 5.629695412301999324e-01
3.736273799999999937e+03 3.334699999999999818e+03 5.539742421081295110e-01
3.736575600000000122e+03 3.334699999999999818e+03 5.441044995654275018e-01
3.736876099999999951e+03 3.334699999999999818e+03 5.303212643369482615e-01
3.737177999999999884e+03 3.334699999999999818e+03 5.354389086183493074e-01
3.737479800000000068e+03 3.334699999999999818e+03 5.139003637085312048e-01
3.737780299999999897e+03 3.334699999999999818e+03 5.374816657894967431e-01
3.738082100000000082e+03 3.334699999999999818e+03 5.204228515181599235e-01
3.738384000000000015e+03 3.334699999999999818e+03 5.290812748962167023e-01
3.738684499999999844e+03 3.334699999999999818e+03 5.209819219018424485e-01
3.738986300000000028e+03 3.334699999999999818e+03 5.021312153751131824e-01
3.739288199999999961e+03 3.334699999999999818e+03 5.144809367992784210e-01
3.739588600000000042e+03 3.334699999999999818e+03 5.137641798971214202e-01
3.739890499999999975e+03 3.334699999999999818e+03 4.985115930192202671e-01
3.740192300000000159e+03 3.334699999999999818e+03 4.971927603192514145e-01
3.740492799999999988e+03 3.334699999999999818e+03 5.075283948483554353e-01
3.740794699999999921e+03 3.334699999999999818e+03 4.890360667727046140e-01
3.741096500000000106e+03 3.334699999999999818e+03 4.960602844138433110e-01
3.741396999999999935e+03 3.334699999999999818e+03 4.806715137245323732e-01
3.741698800000000119e+03 3.334699999999999818e+03 4.911361644960247075e-01
3.742000700000000052e+03 3.334699999999999818e+03 4.854379471238765009e-01
3.720103999999999814e+03 3.335000000000000000e+03 1.239129332449034615e-01
3.720155799999999999e+03 3.335000000000000000e+03 1.242426414198956747e-01
3.720602300000000014e+03 3.335000000000000000e+03 1.306432805561577593e-01
3.720904199999999946e+03 3.335000000000000000e+03 1.385347740489064061e-01
3.721206000000000131e+03 3.335000000000000000e+03 1.571489507979239031e-01
3.721506499999999960e+03 3.335000000000000000e+03 1.526907228665073113e-01
3.721808399999999892e+03 3.335000000000000000e+03 1.773901657148377886e-01
3.722110200000000077e+03 3.335000000000000000e+03 2.372321994759263308e-01
3.722410699999999906e+03 3.335000000000000000e+03 3.283606720161683090e-01
3.722712500000000091e+03 3.335000000000000000e+03 5.459824026490788240e-01
3.723014400000000023e+03 3.335000000000000000e+03 8.250732052109743808e-01
3.723314800000000105e+03 3.335000000000000000e+03 1.339675990683619533e+00
3.723616700000000037e+03 3.335000000000000000e+03 2.131434335082336595e+00
3.723917199999999866e+03 3.335000000000000000e+03 3.352952950445373226e+00
3.724219000000000051e+03 3.335000000000000000e+03 4.870119452810132366e+00
3.724520899999999983e+03 3.335000000000000000e+03 6.505758703532423581e+00
3.724821300000000065e+03 3.335000000000000000e+03 7.477172165456794417e+00
3.725123199999999997e+03 3.335000000000000000e+03 7.394021197237559129e+00
3.725425099999999929e+03 3.335000000000000000e+03 6.751312450642393159e+00
3.725725500000000011e+03 3.335000000000000000e+03 5.817535893650286560e+00
3.726027399999999943e+03 3.335000000000000000e+03 4.943207154123082425e+00
3.726329200000000128e+03 3.335000000000000000e+03 4.349725271568058993e+00
3.726629699999999957e+03 3.335000000000000000e+03 4.069064771390439539e+00
3.726931599999999889e+03 3.335000000000000000e+03 3.787458152101972786e+00
3.727233400000000074e+03 3.335000000000000000e+03 3.470436574277928177e+00
3.727533899999999903e+03 3.335000000000000000e+03 3.110717787792391054e+00
3.727835700000000088e+03 3.335000000000000000e+03 2.832458423236997369e+00
3.728137600000000020e+03 3.335000000000000000e+03 2.645320363652824192e+00
3.728438000000000102e+03 3.335000000000000000e+03 2.407056034237792019e+00
3.728739900000000034e+03 3.335000000000000000e+03 2.465994954302162867e+00
3.729041799999999967e+03 3.335000000000000000e+03 2.526496404413235641e+00
3.729342200000000048e+03 3.335000000000000000e+03 2.514834769615141408e+00
3.729644099999999980e+03 3.335000000000000000e+03 2.266034113738400801e+00
3.729944500000000062e+03 3.335000000000000000e+03 2.060812277512806379e+00
3.730246399999999994e+03 3.335000000000000000e+03 1.969784150938866496e+00
3.730548299999999927e+03 3.335000000000000000e+03 1.937515755203758072e+00
3.730848700000000008e+03 3.335000000000000000e+03 1.965010549970500842e+00
3.731150599999999940e+03 3.335000000000000000e+03 1.946145508305728189e+00
3.731452400000000125e+03 3.335000000000000000e+03 1.905519727091468996e+00
3.731752899999999954e+03 3.335000000000000000e+03 1.779700220486827966e+00
3.732054799999999886e+03 3.335000000000000000e+03 1.583946742938727725e+00
3.732356600000000071e+03 3.335000000000000000e+03 1.394808931597536494e+00
3.732657099999999900e+03 3.335000000000000000e+03 1.201263065308079803e+00
3.732958900000000085e+03 3.335000000000000000e+03 1.060413166465206336e+00
3.733260800000000017e+03 3.335000000000000000e+03 9.707253752982999417e-01
3.733561200000000099e+03 3.335000000000000000e+03 8.380178348639301111e-01
3.733863100000000031e+03 3.335000000000000000e+03 8.146372247155684310e-01
3.734164999999999964e+03 3.335000000000000000e+03 7.388043444673569882e-01
3.734465400000000045e+03 3.335000000000000000e+03 7.283396936958647094e-01
3.734767299999999977e+03 3.335000000000000000e+03 6.957917627689150786e-01
3.735069100000000162e+03 3.335000000000000000e+03 6.939138596852636454e-01
3.735369599999999991e+03 3.335000000000000000e+03 6.638172373636909152e-01
3.735671499999999924e+03 3.335000000000000000e+03 6.409526921848823777e-01
3.735971900000000005e+03 3.335000000000000000e+03 6.501845210846646239e-01
3.736273799999999937e+03 3.335000000000000000e+03 6.254850782363341466e-01
3.736575600000000122e+03 3.335000000000000000e+03 6.263021811047931875e-01
3.736876099999999951e+03 3.335000000000000000e+03 6.106840482067920073e-01
3.737177999999999884e+03 3.335000000000000000e+03 6.344087016681888569e-01
3.737479800000000068e+03 3.335000000000000000e+03 6.459771580690030213e-01
3.737780299999999897e+03 3.335000000000000000e+03 6.199875527967899647e-01
3.738082100000000082e+03 3.335000000000000000e+03 5.864863351899713972e-01
3.738384000000000015e+03 3.335000000000000000e+03 6.258434566874127025e-01
3.738684499999999844e+03 3.335000000000000000e+03 5.715921267631487446e-01
3.738986300000000028e+03 3.335000000000000000e+03 5.941054610599003638e-01
3.739288199999999961e+03 3.335000000000000000e+03 6.054732255281105591e-01
3.739588600000000042e+03 3.335000000000000000e+03 5.905861846703094331e-01
3.739890499999999975e+03 3.335000000000000000e+03 5.787238579396110083e-01
3.740192300000000159e+03 3.335000000000000000e+03 5.726672621163841903e-01
3.740492799999999988e+03 3.335000000000000000e+03 5.541749340407334801e-01
3.740794699999999921e+03 3.335000000000000000e+03 5.713914348305447755e-01
3.741096500000000106e+03 3.335000000000000000e+03 5.785948416972227504e-01
3.741396999999999935e+03 3.335000000000000000e+03 5.735703758131021068e-01
3.741698800000000119e+03 3.335000000000000000e+03 5.685172396528952454e-01
3.742000700000000052e+03 3.335000000000000000e+03 5.745523327690571502e-01
3.720103999999999814e+03 3.335300000000000182e+03 1.161647911325861954e-01
3.720155799999999999e+03 3.335300000000000182e+03 1.161074505804136348e-01
3.720602300000000014e+03 3.335300000000000182e+03 1.362769898071118368e-01
3.720904199999999946e+03 3.335300000000000182e+03 1.469710027872943858e-01
3.721206000000000131e+03 3.335300000000000182e+03 1.469423325112081125e-01
3.721506499999999960e+03 3.335300000000000182e+03 1.541027339637566218e-01
3.721808399999999892e+03 3.335300000000000182e+03 1.722796890024583250e-01
3.722110200000000077e+03 3.335300000000000182e+03 2.174927143905223403e-01
3.722410699999999906e+03 3.335300000000000182e+03 2.847460145199143811e-01
3.722712500000000091e+03 3.335300000000000182e+03 3.969758102596585569e-01
3.723014400000000023e+03 3.335300000000000182e+03 5.928081310669961468e-01
3.723314800000000105e+03 3.335300000000000182e+03 9.795128149187448674e-01
3.723616700000000037e+03 3.335300000000000182e+03 1.610567094284838907e+00
3.723917199999999866e+03 3.335300000000000182e+03 2.436464569933294300e+00
3.724219000000000051e+03 3.335300000000000182e+03 3.817999163702882726e+00
3.724520899999999983e+03 3.335300000000000182e+03 5.605598045251481309e+00
3.724821300000000065e+03 3.335300000000000182e+03 7.250024735594217340e+00
3.725123199999999997e+03 3.335300000000000182e+03 8.074445692024228904e+00
3.725425099999999929e+03 3.335300000000000182e+03 8.004318196717187917e+00
3.725725500000000011e+03 3.335300000000000182e+03 7.213147592978239153e+00
3.726027399999999943e+03 3.335300000000000182e+03 6.140291526691586732e+00
3.726329200000000128e+03 3.335300000000000182e+03 5.249197843222931148e+00
3.726629699999999957e+03 3.335300000000000182e+03 4.643036531068749362e+00
3.726931599999999889e+03 3.335300000000000182e+03 4.460822591402394899e+00
3.727233400000000074e+03 3.335300000000000182e+03 4.214544919821246793e+00
3.727533899999999903e+03 3.335300000000000182e+03 3.864315994720268765e+00
3.727835700000000088e+03 3.335300000000000182e+03 3.475296186074552374e+00
3.728137600000000020e+03 3.335300000000000182e+03 3.002401484738423498e+00
3.728438000000000102e+03 3.335300000000000182e+03 2.782579310415891349e+00
3.728739900000000034e+03 3.335300000000000182e+03 2.572010467700205805e+00
3.729041799999999967e+03 3.335300000000000182e+03 2.572419019134435381e+00
3.729342200000000048e+03 3.335300000000000182e+03 2.627172078890209317e+00
3.729644099999999980e+03 3.335300000000000182e+03 2.504463297240929087e+00
3.729944500000000062e+03 3.335300000000000182e+03 2.333323251712900337e+00
3.730246399999999994e+03 3.335300000000000182e+03 2.162534417066928949e+00
3.730548299999999927e+03 3.335300000000000182e+03 2.088837472387145233e+00
3.730848700000000008e+03 3.335300000000000182e+03 2.124868841858578161e+00
3.731150599999999940e+03 3.335300000000000182e+03 2.198085559413916368e+00
3.731452400000000125e+03 3.335300000000000182e+03 2.233378669276127493e+00
3.731752899999999954e+03 3.335300000000000182e+03 2.160176286858832118e+00
3.732054799999999886e+03 3.335300000000000182e+03 2.002367919710923871e+00
3.732356600000000071e+03 3.335300000000000182e+03 1.749044527781572933e+00
3.732657099999999900e+03 3.335300000000000182e+03 1.485636366238872519e+00
3.732958900000000085e+03 3.335300000000000182e+03 1.315069726232569680e+00
3.733260800000000017e+03 3.335300000000000182e+03 1.121846400549083356e+00
3.733561200000000099e+03 3.335300000000000182e+03 1.025421094501901109e+00
3.733863100000000031e+03 3.335300000000000182e+03 9.460976081401852866e-01
3.734164999999999964e+03 3.335300000000000182e+03 8.487046802750910501e-01
3.734465400000000045e+03 3.335300000000000182e+03 8.567108548721847905e-01
3.734767299999999977e+03 3.335300000000000182e+03 7.910917604797107483e-01
3.735069100000000162e+03 3.335300000000000182e+03 7.525804121268147018e-01
3.735369599999999991e+03 3.335300000000000182e+03 7.633245980901482985e-01
3.735671499999999924e+03 3.335300000000000182e+03 7.577768996674529856e-01
3.735971900000000005e+03 3.335300000000000182e+03 7.588663701587317068e-01
3.736273799999999937e+03 3.335300000000000182e+03 7.339805705158404248e-01
3.736575600000000122e+03 3.335300000000000182e+03 7.311637158903633305e-01
3.736876099999999951e+03 3.335300000000000182e+03 7.383169497738903964e-01
3.737177999999999884e+03 3.335300000000000182e+03 7.273577367399096660e-01
3.737479800000000068e+03 3.335300000000000182e+03 7.131587825081793230e-01
3.737780299999999897e+03 3.335300000000000182e+03 6.825962682002044701e-01
3.738082100000000082e+03 3.335300000000000182e+03 6.737013150444360887e-01
3.738384000000000015e+03 3.335300000000000182e+03 6.520337538922297282e-01
3.738684499999999844e+03 3.335300000000000182e+03 6.943009084124284191e-01
3.738986300000000028e+03 3.335300000000000182e+03 7.125925445554752713e-01
3.739288199999999961e+03 3.335300000000000182e+03 6.683758112614094360e-01
3.739588600000000042e+03 3.335300000000000182e+03 6.784605808747585787e-01
3.739890499999999975e+03 3.335300000000000182e+03 6.430957953223318535e-01
3.740192300000000159e+03 3.335300000000000182e+03 6.606635069942000671e-01
3.740492799999999988e+03 3.335300000000000182e+03 6.648565348718186163e-01
3.740794699999999921e+03 3.335300000000000182e+03 6.374835887784424671e-01
3.741096500000000106e+03 3.335300000000000182e+03 6.238150346543083202e-01
3.741396999999999935e+03 3.335300000000000182e+03 6.257789485662185180e-01
3.741698800000000119e+03 3.335300000000000182e+03 6.390461188251447266e-01
3.742000700000000052e+03 3.335300000000000182e+03 6.275278354074815823e-01
3.720103999999999814e+03 3.335599999999999909e+03 1.063953945561861847e-01
3.720155799999999999e+03 3.335599999999999909e+03 1.025249072845383497e-01
3.720602300000000014e+03 3.335599999999999909e+03 1.201857973536870072e-01
3.720904199999999946e+03 3.335599999999999909e+03 1.500745601736342416e-01
3.721206000000000131e+03 3.335599999999999909e+03 1.566185506903277069e-01
3.721506499999999960e+03 3.335599999999999909e+03 1.707601643698854754e-01
3.721808399999999892e+03 3.335599999999999909e+03 1.577151887506279271e-01
3.722110200000000077e+03 3.335599999999999909e+03 1.889371194085871786e-01
3.722410699999999906e+03 3.335599999999999909e+03 2.164820871584809958e-01
3.722712500000000091e+03 3.335599999999999909e+03 3.181397185914093262e-01
3.723014400000000023e+03 3.335599999999999909e+03 4.423178518901109135e-01
3.723314800000000105e+03 3.335599999999999909e+03 6.792131756220234351e-01
3.723616700000000037e+03 3.335599999999999909e+03 1.133880748936299643e+00
3.723917199999999866e+03 3.335599999999999909e+03 1.753144377261910858e+00
3.724219000000000051e+03 3.335599999999999909e+03 2.749450806398194391e+00
3.724520899999999983e+03 3.335599999999999909e+03 4.224550846175358920e+00
3.724821300000000065e+03 3.335599999999999909e+03 6.149007290621816502e+00
3.725123199999999997e+03 3.335599999999999909e+03 7.902717905836431633e+00
3.725425099999999929e+03 3.335599999999999909e+03 8.901662000372651207e+00
3.725725500000000011e+03 3.335599999999999909e+03 8.661297573234300273e+00
3.726027399999999943e+03 3.335599999999999909e+03 7.864493260244397987e+00
3.726329200000000128e+03 3.335599999999999909e+03 6.765246204820324571e+00
3.726629699999999957e+03 3.335599999999999909e+03 5.705033730287722982e+00
3.726931599999999889e+03 3.335599999999999909e+03 5.136559496048956674e+00
3.727233400000000074e+03 3.335599999999999909e+03 4.985646330299799089e+00
3.727533899999999903e+03 3.335599999999999909e+03 4.826676816970396189e+00
3.727835700000000088e+03 3.335599999999999909e+03 4.510651531240350565e+00
3.728137600000000020e+03 3.335599999999999909e+03 4.055575406491843893e+00
3.728438000000000102e+03 3.335599999999999909e+03 3.494799141382245011e+00
3.728739900000000034e+03 3.335599999999999909e+03 3.010579680992035545e+00
3.729041799999999967e+03 3.335599999999999909e+03 2.761298797990849874e+00
3.729342200000000048e+03 3.335599999999999909e+03 2.682627560410096645e+00
3.729644099999999980e+03 3.335599999999999909e+03 2.705492105588905183e+00
3.729944500000000062e+03 3.335599999999999909e+03 2.597921229713181734e+00
3.730246399999999994e+03 3.335599999999999909e+03 2.446169458388499862e+00
3.730548299999999927e+03 3.335599999999999909e+03 2.320622319406678624e+00
3.730848700000000008e+03 3.335599999999999909e+03 2.279638159741340431e+00
3.731150599999999940e+03 3.335599999999999909e+03 2.421197647917349816e+00
3.731452400000000125e+03 3.335599999999999909e+03 2.520031257155779691e+00
3.731752899999999954e+03 3.335599999999999909e+03 2.554127382991388195e+00
3.732054799999999886e+03 3.335599999999999909e+03 2.462088629185406941e+00
3.732356600000000071e+03 3.335599999999999909e+03 2.276957488927273676e+00
3.732657099999999900e+03 3.335599999999999909e+03 2.017878539073601818e+00
3.732958900000000085e+03 3.335599999999999909e+03 1.728566783086947112e+00
3.733260800000000017e+03 3.335599999999999909e+03 1.463854123982321287e+00
3.733561200000000099e+03 3.335599999999999909e+03 1.255700752026904565e+00
3.733863100000000031e+03 3.335599999999999909e+03 1.130304131994536165e+00
3.734164999999999964e+03 3.335599999999999909e+03 1.025349418811685398e+00
3.734465400000000045e+03 3.335599999999999909e+03 9.409727962897626030e-01
3.734767299999999977e+03 3.335599999999999909e+03 9.248529335602514445e-01
3.735069100000000162e+03 3.335599999999999909e+03 8.917817700947270332e-01
3.735369599999999991e+03 3.335599999999999909e+03 8.924626891517762894e-01
3.735671499999999924e+03 3.335599999999999909e+03 8.722573120799702595e-01
3.735971900000000005e+03 3.335599999999999909e+03 8.246861564838096070e-01
3.736273799999999937e+03 3.335599999999999909e+03 8.555353735526471937e-01
3.736575600000000122e+03 3.335599999999999909e+03 8.227867506930934827e-01
3.736876099999999951e+03 3.335599999999999909e+03 8.197907068420773324e-01
3.737177999999999884e+03 3.335599999999999909e+03 8.309004388255109008e-01
3.737479800000000068e+03 3.335599999999999909e+03 8.396878784459559375e-01
3.737780299999999897e+03 3.335599999999999909e+03 8.351508072553021078e-01
3.738082100000000082e+03 3.335599999999999909e+03 8.266930758098492982e-01
3.738384000000000015e+03 3.335599999999999909e+03 7.907907225808048501e-01
3.738684499999999844e+03 3.335599999999999909e+03 8.012267030762108000e-01
3.738986300000000028e+03 3.335599999999999909e+03 7.785270119848983761e-01
3.739288199999999961e+03 3.335599999999999909e+03 7.537558934463521876e-01
3.739588600000000042e+03 3.335599999999999909e+03 7.579489213239706258e-01
3.739890499999999975e+03 3.335599999999999909e+03 7.606869326902104822e-01
3.740192300000000159e+03 3.335599999999999909e+03 7.364892196733899832e-01
3.740492799999999988e+03 3.335599999999999909e+03 7.522793742279088036e-01
3.740794699999999921e+03 3.335599999999999909e+03 7.349410247647306660e-01
3.741096500000000106e+03 3.335599999999999909e+03 7.171367833151506277e-01
3.741396999999999935e+03 3.335599999999999909e+03 7.269205150295938722e-01
3.741698800000000119e+03 3.335599999999999909e+03 7.338300515663873647e-01
3.742000700000000052e+03 3.335599999999999909e+03 7.109225009734494449e-01
3.720103999999999814e+03 3.335900000000000091e+03 9.198141325380877753e-02
3.720155799999999999e+03 3.335900000000000091e+03 9.532866798688199861e-02
3.720602300000000014e+03 3.335900000000000091e+03 1.088323680235200180e-01
3.720904199999999946e+03 3.335900000000000091e+03 1.387354659815103752e-01
3.721206000000000131e+03 3.335900000000000091e+03 1.578943779761671773e-01
3.721506499999999960e+03 3.335900000000000091e+03 1.637072764526605051e-01
3.721808399999999892e+03 3.335900000000000091e+03 1.725592241942995597e-01
3.722110200000000077e+03 3.335900000000000091e+03 1.862922864396278078e-01
3.722410699999999906e+03 3.335900000000000091e+03 1.898115628292187107e-01
3.722712500000000091e+03 3.335900000000000091e+03 2.581328307428246704e-01
3.723014400000000023e+03 3.335900000000000091e+03 3.341664029236400268e-01
3.723314800000000105e+03 3.335900000000000091e+03 5.132911203416977708e-01
3.723616700000000037e+03 3.335900000000000091e+03 7.671234096715804363e-01
3.723917199999999866e+03 3.335900000000000091e+03 1.265240786394614458e+00
3.724219000000000051e+03 3.335900000000000091e+03 2.074029274788581567e+00
3.724520899999999983e+03 3.335900000000000091e+03 3.097672812173133394e+00
3.724821300000000065e+03 3.335900000000000091e+03 4.759932414241535348e+00
3.725123199999999997e+03 3.335900000000000091e+03 6.680418025450043373e+00
3.725425099999999929e+03 3.335900000000000091e+03 8.515745749113277085e+00
3.725725500000000011e+03 3.335900000000000091e+03 9.631542721408155927e+00
3.726027399999999943e+03 3.335900000000000091e+03 9.353763583977206864e+00
3.726329200000000128e+03 3.335900000000000091e+03 8.299837067476522279e+00
3.726629699999999957e+03 3.335900000000000091e+03 7.120277401165755471e+00
3.726931599999999889e+03 3.335900000000000091e+03 6.077001892231122859e+00
3.727233400000000074e+03 3.335900000000000091e+03 5.589908236663264418e+00
3.727533899999999903e+03 3.335900000000000091e+03 5.503367008296827123e+00
3.727835700000000088e+03 3.335900000000000091e+03 5.443474801552588005e+00
3.728137600000000020e+03 3.335900000000000091e+03 5.148737195816604384e+00
3.728438000000000102e+03 3.335900000000000091e+03 4.504824297625813045e+00
3.728739900000000034e+03 3.335900000000000091e+03 3.801406241417947918e+00
3.729041799999999967e+03 3.335900000000000091e+03 3.239382819298595173e+00
3.729342200000000048e+03 3.335900000000000091e+03 2.892436640809495696e+00
3.729644099999999980e+03 3.335900000000000091e+03 2.765979220561935126e+00
3.729944500000000062e+03 3.335900000000000091e+03 2.731137667548082959e+00
3.730246399999999994e+03 3.335900000000000091e+03 2.635830502268265541e+00
3.730548299999999927e+03 3.335900000000000091e+03 2.546823630158408402e+00
3.730848700000000008e+03 3.335900000000000091e+03 2.487160785622859027e+00
3.731150599999999940e+03 3.335900000000000091e+03 2.546486754414394760e+00
3.731452400000000125e+03 3.335900000000000091e+03 2.753686839689942545e+00
3.731752899999999954e+03 3.335900000000000091e+03 2.904521162179863225e+00
3.732054799999999886e+03 3.335900000000000091e+03 2.868238927792675419e+00
3.732356600000000071e+03 3.335900000000000091e+03 2.763148030798415089e+00
3.732657099999999900e+03 3.335900000000000091e+03 2.512175601508138456e+00
3.732958900000000085e+03 3.335900000000000091e+03 2.200544035588314795e+00
3.733260800000000017e+03 3.335900000000000091e+03 1.878698683812753734e+00
3.733561200000000099e+03 3.335900000000000091e+03 1.564830836358200195e+00
3.733863100000000031e+03 3.335900000000000091e+03 1.339704660959705862e+00
3.734164999999999964e+03 3.335900000000000091e+03 1.226313719038467198e+00
3.734465400000000045e+03 3.335900000000000091e+03 1.111797468780842291e+00
3.734767299999999977e+03 3.335900000000000091e+03 1.066390919029195805e+00
3.735069100000000162e+03 3.335900000000000091e+03 1.023966077990522416e+00
3.735369599999999991e+03 3.335900000000000091e+03 9.986430566373154516e-01
3.735671499999999924e+03 3.335900000000000091e+03 9.696717426521290761e-01
3.735971900000000005e+03 3.335900000000000091e+03 9.571499995714463083e-01
3.736273799999999937e+03 3.335900000000000091e+03 9.513872740781038617e-01
3.736575600000000122e+03 3.335900000000000091e+03 9.444849051103318960e-01
3.736876099999999951e+03 3.335900000000000091e+03 9.485704194526268784e-01
3.737177999999999884e+03 3.335900000000000091e+03 9.485059113314326940e-01
3.737479800000000068e+03 3.335900000000000091e+03 9.308378536932625513e-01
3.737780299999999897e+03 3.335900000000000091e+03 8.890652614355520900e-01
3.738082100000000082e+03 3.335900000000000091e+03 9.230108683217079779e-01
3.738384000000000015e+03 3.335900000000000091e+03 9.172911482424950247e-01
3.738684499999999844e+03 3.335900000000000091e+03 9.037086049466196425e-01
3.738986300000000028e+03 3.335900000000000091e+03 8.747731288065414557e-01
3.739288199999999961e+03 3.335900000000000091e+03 8.885061910518695649e-01
3.739588600000000042e+03 3.335900000000000091e+03 8.345558990265116162e-01
3.739890499999999975e+03 3.335900000000000091e+03 8.411715652334208482e-01
3.740192300000000159e+03 3.335900000000000091e+03 8.241629239452350486e-01
3.740492799999999988e+03 3.335900000000000091e+03 8.443898037241057697e-01
3.740794699999999921e+03 3.335900000000000091e+03 8.299041467315125820e-01
3.741096500000000106e+03 3.335900000000000091e+03 8.008109840729596973e-01
3.741396999999999935e+03 3.335900000000000091e+03 8.067959042059708041e-01
3.741698800000000119e+03 3.335900000000000091e+03 8.169953549236650403e-01
3.742000700000000052e+03 3.335900000000000091e+03 8.363262885748394826e-01
3.720103999999999814e+03 3.336199999999999818e+03 9.147251585327730028e-02
3.720155799999999999e+03 3.336199999999999818e+03 9.178072132120480842e-02
3.720602300000000014e+03 3.336199999999999818e+03 9.709188996618822731e-02
3.720904199999999946e+03 3.336199999999999818e+03 1.297831722735693638e-01
3.721206000000000131e+03 3.336199999999999818e+03 1.573854805756357000e-01
3.721506499999999960e+03 3.336199999999999818e+03 1.554502369398117756e-01
3.721808399999999892e+03 3.336199999999999818e+03 1.811244691750757696e-01
3.722110200000000077e+03 3.336199999999999818e+03 1.888009355971773384e-01
3.722410699999999906e+03 3.336199999999999818e+03 1.993157593518206372e-01
3.722712500000000091e+03 3.336199999999999818e+03 2.183743253801754824e-01
3.723014400000000023e+03 3.336199999999999818e+03 2.756001964483909550e-01
3.723314800000000105e+03 3.336199999999999818e+03 3.742187786161736418e-01
3.723616700000000037e+03 3.336199999999999818e+03 5.591420593726815769e-01
3.723917199999999866e+03 3.336199999999999818e+03 9.064824541579673545e-01
3.724219000000000051e+03 3.336199999999999818e+03 1.488725588487169293e+00
3.724520899999999983e+03 3.336199999999999818e+03 2.287859361409081416e+00
3.724821300000000065e+03 3.336199999999999818e+03 3.527354239878216280e+00
3.725123199999999997e+03 3.336199999999999818e+03 5.101065694254141469e+00
3.725425099999999929e+03 3.336199999999999818e+03 7.296097869264870361e+00
3.725725500000000011e+03 3.336199999999999818e+03 9.360264569079770780e+00
3.726027399999999943e+03 3.336199999999999818e+03 1.031600255755396667e+01
3.726329200000000128e+03 3.336199999999999818e+03 1.001891398917891074e+01
3.726629699999999957e+03 3.336199999999999818e+03 8.849059211323348606e+00
3.726931599999999889e+03 3.336199999999999818e+03 7.463016216639193345e+00
3.727233400000000074e+03 3.336199999999999818e+03 6.440978214715474159e+00
3.727533899999999903e+03 3.336199999999999818e+03 5.992080534463561037e+00
3.727835700000000088e+03 3.336199999999999818e+03 6.050259692211644946e+00
3.728137600000000020e+03 3.336199999999999818e+03 6.110503109837941871e+00
3.728438000000000102e+03 3.336199999999999818e+03 5.723583398915545573e+00
3.728739900000000034e+03 3.336199999999999818e+03 4.898424182876312649e+00
3.729041799999999967e+03 3.336199999999999818e+03 4.007473850788088043e+00
3.729342200000000048e+03 3.336199999999999818e+03 3.355067383306736595e+00
3.729644099999999980e+03 3.336199999999999818e+03 2.890931451314966427e+00
3.729944500000000062e+03 3.336199999999999818e+03 2.734900641284407019e+00
3.730246399999999994e+03 3.336199999999999818e+03 2.756819067352368258e+00
3.730548299999999927e+03 3.336199999999999818e+03 2.714766939902816922e+00
3.730848700000000008e+03 3.336199999999999818e+03 2.614836692604086910e+00
3.731150599999999940e+03 3.336199999999999818e+03 2.612062843392739531e+00
3.731452400000000125e+03 3.336199999999999818e+03 2.832730790859817382e+00
3.731752899999999954e+03 3.336199999999999818e+03 3.023244775453149735e+00
3.732054799999999886e+03 3.336199999999999818e+03 3.197043989088180549e+00
3.732356600000000071e+03 3.336199999999999818e+03 3.168703421176892743e+00
3.732657099999999900e+03 3.336199999999999818e+03 3.051284305465531865e+00
3.732958900000000085e+03 3.336199999999999818e+03 2.720486659982029654e+00
3.733260800000000017e+03 3.336199999999999818e+03 2.333380592265072995e+00
3.733561200000000099e+03 3.336199999999999818e+03 1.949112881880658232e+00
3.733863100000000031e+03 3.336199999999999818e+03 1.676121680556118987e+00
3.734164999999999964e+03 3.336199999999999818e+03 1.451404056591854008e+00
3.734465400000000045e+03 3.336199999999999818e+03 1.279568756868732837e+00
3.734767299999999977e+03 3.336199999999999818e+03 1.207247985441090909e+00
3.735069100000000162e+03 3.336199999999999818e+03 1.118284118745363154e+00
3.735369599999999991e+03 3.336199999999999818e+03 1.083643257664114845e+00
3.735671499999999924e+03 3.336199999999999818e+03 1.063179848107532299e+00
3.735971900000000005e+03 3.336199999999999818e+03 1.089520664261802496e+00
3.736273799999999937e+03 3.336199999999999818e+03 1.073314790704032351e+00
3.736575600000000122e+03 3.336199999999999818e+03 1.045010060637852289e+00
3.736876099999999951e+03 3.336199999999999818e+03 1.057725328082117500e+00
3.737177999999999884e+03 3.336199999999999818e+03 1.033706804290836168e+00
3.737479800000000068e+03 3.336199999999999818e+03 1.037390934767923323e+00
3.737780299999999897e+03 3.336199999999999818e+03 1.018439882274891906e+00
3.738082100000000082e+03 3.336199999999999818e+03 1.042508579049324258e+00
3.738384000000000015e+03 3.336199999999999818e+03 1.010003653536504009e+00
3.738684499999999844e+03 3.336199999999999818e+03 9.758358520106793499e-01
3.738986300000000028e+03 3.336199999999999818e+03 9.815985775040216854e-01
3.739288199999999961e+03 3.336199999999999818e+03 9.617587464523158491e-01
3.739588600000000042e+03 3.336199999999999818e+03 9.292896587846032341e-01
3.739890499999999975e+03 3.336199999999999818e+03 9.588845512746660971e-01
3.740192300000000159e+03 3.336199999999999818e+03 9.228245115271471732e-01
3.740492799999999988e+03 3.336199999999999818e+03 8.723218202011643330e-01
3.740794699999999921e+03 3.336199999999999818e+03 9.037372752227059713e-01
3.741096500000000106e+03 3.336199999999999818e+03 8.897820183377090908e-01
3.741396999999999935e+03 3.336199999999999818e+03 8.691895925387381761e-01
3.741698800000000119e+03 3.336199999999999818e+03 9.076292652014186224e-01
3.742000700000000052e+03 3.336199999999999818e+03 8.886280397252362961e-01
3.720103999999999814e+03 3.336500000000000000e+03 8.599649312079776786e-02
3.720155799999999999e+03 3.336500000000000000e+03 8.279975733717750974e-02
3.720602300000000014e+03 3.336500000000000000e+03 8.436228738387978321e-02
3.720904199999999946e+03 3.336500000000000000e+03 1.175983049369002109e-01
3.721206000000000131e+03 3.336500000000000000e+03 1.321197997746011987e-01
3.721506499999999960e+03 3.336500000000000000e+03 1.522104957420621074e-01
3.721808399999999892e+03 3.336500000000000000e+03 1.840416697668548207e-01
3.722110200000000077e+03 3.336500000000000000e+03 1.914744388422229826e-01
3.722410699999999906e+03 3.336500000000000000e+03 2.017455652501329022e-01
3.722712500000000091e+03 3.336500000000000000e+03 2.175572225117164971e-01
3.723014400000000023e+03 3.336500000000000000e+03 2.428085681747078617e-01
3.723314800000000105e+03 3.336500000000000000e+03 2.915982105045353823e-01
3.723616700000000037e+03 3.336500000000000000e+03 4.251228538073642538e-01
3.723917199999999866e+03 3.336500000000000000e+03 6.333550690220181023e-01
3.724219000000000051e+03 3.336500000000000000e+03 1.022840769654135951e+00
3.724520899999999983e+03 3.336500000000000000e+03 1.638456105347768199e+00
3.724821300000000065e+03 3.336500000000000000e+03 2.629164663078205511e+00
3.725123199999999997e+03 3.336500000000000000e+03 3.809742124190033774e+00
3.725425099999999929e+03 3.336500000000000000e+03 5.546687795463197013e+00
3.725725500000000011e+03 3.336500000000000000e+03 7.866966071556840134e+00
3.726027399999999943e+03 3.336500000000000000e+03 9.940773151705752042e+00
3.726329200000000128e+03 3.336500000000000000e+03 1.082540168791695301e+01
3.726629699999999957e+03 3.336500000000000000e+03 1.048218264531906918e+01
3.726931599999999889e+03 3.336500000000000000e+03 9.172875644579843168e+00
3.727233400000000074e+03 3.336500000000000000e+03 7.618509458993134587e+00
3.727533899999999903e+03 3.336500000000000000e+03 6.668412347338913193e+00
3.727835700000000088e+03 3.336500000000000000e+03 6.383838354475517285e+00
3.728137600000000020e+03 3.336500000000000000e+03 6.667487730935131474e+00
3.728438000000000102e+03 3.336500000000000000e+03 6.672361677869798946e+00
3.728739900000000034e+03 3.336500000000000000e+03 6.230868096417167656e+00
3.729041799999999967e+03 3.336500000000000000e+03 5.146486579143831896e+00
3.729342200000000048e+03 3.336500000000000000e+03 4.093936235895287545e+00
3.729644099999999980e+03 3.336500000000000000e+03 3.323967301322143797e+00
3.729944500000000062e+03 3.336500000000000000e+03 2.833139342294046514e+00
3.730246399999999994e+03 3.336500000000000000e+03 2.695342827854362078e+00
3.730548299999999927e+03 3.336500000000000000e+03 2.727668564141642715e+00
3.730848700000000008e+03 3.336500000000000000e+03 2.696783509227697717e+00
3.731150599999999940e+03 3.336500000000000000e+03 2.702080342734638041e+00
3.731452400000000125e+03 3.336500000000000000e+03 2.800648751919269319e+00
3.731752899999999954e+03 3.336500000000000000e+03 3.007777161504601615e+00
3.732054799999999886e+03 3.336500000000000000e+03 3.291319024428892348e+00
3.732356600000000071e+03 3.336500000000000000e+03 3.392682785531936585e+00
3.732657099999999900e+03 3.336500000000000000e+03 3.405290539440877673e+00
3.732958900000000085e+03 3.336500000000000000e+03 3.234344018276432031e+00
3.733260800000000017e+03 3.336500000000000000e+03 2.789560522642900331e+00
3.733561200000000099e+03 3.336500000000000000e+03 2.424523399943358193e+00
3.733863100000000031e+03 3.336500000000000000e+03 2.050498145690766716e+00
3.734164999999999964e+03 3.336500000000000000e+03 1.722567527815892952e+00
3.734465400000000045e+03 3.336500000000000000e+03 1.464793075524146726e+00
3.734767299999999977e+03 3.336500000000000000e+03 1.353745928672961618e+00
3.735069100000000162e+03 3.336500000000000000e+03 1.243035657565790375e+00
3.735369599999999991e+03 3.336500000000000000e+03 1.212265283756189804e+00
3.735671499999999924e+03 3.336500000000000000e+03 1.167088096213233728e+00
3.735971900000000005e+03 3.336500000000000000e+03 1.169453393990351975e+00
3.736273799999999937e+03 3.336500000000000000e+03 1.160085381279159833e+00
3.736575600000000122e+03 3.336500000000000000e+03 1.157734418640084861e+00
3.736876099999999951e+03 3.336500000000000000e+03 1.109747544040672995e+00
3.737177999999999884e+03 3.336500000000000000e+03 1.146904221848492389e+00
3.737479800000000068e+03 3.336500000000000000e+03 1.131744813367871805e+00
3.737780299999999897e+03 3.336500000000000000e+03 1.148903973605510442e+00
3.738082100000000082e+03 3.336500000000000000e+03 1.145341691801790018e+00
3.738384000000000015e+03 3.336500000000000000e+03 1.123021881868620842e+00
3.738684499999999844e+03 3.336500000000000000e+03 1.101361488285436119e+00
3.738986300000000028e+03 3.336500000000000000e+03 1.067387211123193902e+00
3.739288199999999961e+03 3.336500000000000000e+03 1.058993987798935388e+00
3.739588600000000042e+03 3.336500000000000000e+03 1.024066423956824456e+00
3.739890499999999975e+03 3.336500000000000000e+03 1.001990311370388742e+00
3.740192300000000159e+03 3.336500000000000000e+03 9.686611154200878149e-01
3.740492799999999988e+03 3.336500000000000000e+03 9.740654624623515945e-01
3.740794699999999921e+03 3.336500000000000000e+03 9.476027976347149995e-01
3.741096500000000106e+03 3.336500000000000000e+03 9.638946820207436872e-01
3.741396999999999935e+03 3.336500000000000000e+03 9.495810466846682507e-01
3.741698800000000119e+03 3.336500000000000000e+03 9.489789708868563434e-01
3.742000700000000052e+03 3.336500000000000000e+03 9.552505937807301839e-01
3.720103999999999814e+03 3.336800000000000182e+03 1.053202592029506696e-01
3.720155799999999999e+03 3.336800000000000182e+03 1.026539235269266076e-01
3.720602300000000014e+03 3.336800000000000182e+03 9.730691703683533311e-02
3.720904199999999946e+03 3.336800000000000182e+03 1.066390919029195777e-01
3.721206000000000131e+03 3.336800000000000182e+03 1.078074056534354952e-01
3.721506499999999960e+03 3.336800000000000182e+03 1.365923628440608995e-01
3.721808399999999892e+03 3.336800000000000182e+03 1.625819681162740116e-01
3.722110200000000077e+03 3.336800000000000182e+03 1.958251532383160354e-01
3.722410699999999906e+03 3.336800000000000182e+03 2.107551995102464881e-01
3.722712500000000091e+03 3.336800000000000182e+03 2.256780782131553587e-01
3.723014400000000023e+03 3.336800000000000182e+03 2.394756485796777912e-01
3.723314800000000105e+03 3.336800000000000182e+03 2.598888851531093724e-01
3.723616700000000037e+03 3.336800000000000182e+03 3.441078211565577472e-01
3.723917199999999866e+03 3.336800000000000182e+03 4.720417606225620344e-01
3.724219000000000051e+03 3.336800000000000182e+03 7.174449887830782746e-01
3.724520899999999983e+03 3.336800000000000182e+03 1.122555989882218830e+00
3.724821300000000065e+03 3.336800000000000182e+03 1.835643096700182664e+00
3.725123199999999997e+03 3.336800000000000182e+03 2.774071405987287520e+00
3.725425099999999929e+03 3.336800000000000182e+03 4.128347734767845445e+00
3.725725500000000011e+03 3.336800000000000182e+03 5.988288890451149982e+00
3.726027399999999943e+03 3.336800000000000182e+03 8.259591167420405000e+00
3.726329200000000128e+03 3.336800000000000182e+03 1.036919308726303868e+01
3.726629699999999957e+03 3.336800000000000182e+03 1.133733813771357468e+01
3.726931599999999889e+03 3.336800000000000182e+03 1.077089949307693395e+01
3.727233400000000074e+03 3.336800000000000182e+03 9.246135367549310757e+00
3.727533899999999903e+03 3.336800000000000182e+03 7.758119368395275828e+00
3.727835700000000088e+03 3.336800000000000182e+03 6.645648148126406696e+00
3.728137600000000020e+03 3.336800000000000182e+03 6.582458859632244419e+00
3.728438000000000102e+03 3.336800000000000182e+03 6.982803427332041402e+00
3.728739900000000034e+03 3.336800000000000182e+03 7.086539653781225745e+00
3.729041799999999967e+03 3.336800000000000182e+03 6.476242654301597845e+00
3.729342200000000048e+03 3.336800000000000182e+03 5.205877056056561258e+00
3.729644099999999980e+03 3.336800000000000182e+03 4.078124578633703479e+00
3.729944500000000062e+03 3.336800000000000182e+03 3.264920867722449493e+00
3.730246399999999994e+03 3.336800000000000182e+03 2.781117126335491019e+00
3.730548299999999927e+03 3.336800000000000182e+03 2.633701734268859340e+00
3.730848700000000008e+03 3.336800000000000182e+03 2.620448899147976185e+00
3.731150599999999940e+03 3.336800000000000182e+03 2.676570964586869827e+00
3.731452400000000125e+03 3.336800000000000182e+03 2.772358356991132311e+00
3.731752899999999954e+03 3.336800000000000182e+03 2.914340731739414103e+00
3.732054799999999886e+03 3.336800000000000182e+03 3.182429315853199547e+00
3.732356600000000071e+03 3.336800000000000182e+03 3.445335747564389983e+00
3.732657099999999900e+03 3.336800000000000182e+03 3.565399696244710537e+00
3.732958900000000085e+03 3.336800000000000182e+03 3.459233663897214317e+00
3.733260800000000017e+03 3.336800000000000182e+03 3.234723899434574612e+00
3.733561200000000099e+03 3.336800000000000182e+03 2.831096585122899523e+00
3.733863100000000031e+03 3.336800000000000182e+03 2.443323933486936550e+00
3.734164999999999964e+03 3.336800000000000182e+03 2.025813037980479958e+00
3.734465400000000045e+03 3.336800000000000182e+03 1.711120920088445407e+00
3.734767299999999977e+03 3.336800000000000182e+03 1.491090886264287318e+00
3.735069100000000162e+03 3.336800000000000182e+03 1.342385331773773061e+00
3.735369599999999991e+03 3.336800000000000182e+03 1.276852248209557894e+00
3.735671499999999924e+03 3.336800000000000182e+03 1.236735364395830095e+00
3.735971900000000005e+03 3.336800000000000182e+03 1.205420255340590385e+00
3.736273799999999937e+03 3.336800000000000182e+03 1.216271954839247549e+00
3.736575600000000122e+03 3.336800000000000182e+03 1.207405671959565385e+00
3.736876099999999951e+03 3.336800000000000182e+03 1.171574994420736537e+00
3.737177999999999884e+03 3.336800000000000182e+03 1.183272467063938960e+00
3.737479800000000068e+03 3.336800000000000182e+03 1.185709440531272696e+00
3.737780299999999897e+03 3.336800000000000182e+03 1.182197331710703514e+00
3.738082100000000082e+03 3.336800000000000182e+03 1.170671880724018621e+00
3.738384000000000015e+03 3.336800000000000182e+03 1.160321911056871436e+00
3.738684499999999844e+03 3.336800000000000182e+03 1.160931154423704870e+00
3.738986300000000028e+03 3.336800000000000182e+03 1.154014450317889962e+00
3.739288199999999961e+03 3.336800000000000182e+03 1.119710464980655518e+00
3.739588600000000042e+03 3.336800000000000182e+03 1.076325169693091777e+00
3.739890499999999975e+03 3.336800000000000182e+03 1.052292310763767391e+00
3.740192300000000159e+03 3.336800000000000182e+03 1.022518229048165361e+00
3.740492799999999988e+03 3.336800000000000182e+03 1.004577803787175316e+00
3.740794699999999921e+03 3.336800000000000182e+03 9.934680718037418590e-01
3.741096500000000106e+03 3.336800000000000182e+03 9.972955536612602145e-01
3.741396999999999935e+03 3.336800000000000182e+03 9.929090014200593339e-01
3.741698800000000119e+03 3.336800000000000182e+03 9.586193512208680545e-01
3.742000700000000052e+03 3.336800000000000182e+03 9.737715921324671120e-01
3.720103999999999814e+03 3.337099999999999909e+03 1.261707174866980308e-01
3.720155799999999999e+03 3.337099999999999909e+03 1.328723945218660274e-01
3.720602300000000014e+03 3.337099999999999909e+03 1.125666714837580268e-01
3.720904199999999946e+03 3.337099999999999909e+03 1.000879338172045163e-01
3.721206000000000131e+03 3.337099999999999909e+03 1.026682586649697582e-01
3.721506499999999960e+03 3.337099999999999909e+03 1.150394827961997019e-01
3.721808399999999892e+03 3.337099999999999909e+03 1.482898354872632662e-01
3.722110200000000077e+03 3.337099999999999909e+03 1.664667905259649971e-01
3.722410699999999906e+03 3.337099999999999909e+03 1.990147214529147113e-01
3.722712500000000091e+03 3.337099999999999909e+03 2.209044772447896765e-01
3.723014400000000023e+03 3.337099999999999909e+03 2.450735199855240132e-01
3.723314800000000105e+03 3.337099999999999909e+03 2.656086052323222702e-01
3.723616700000000037e+03 3.337099999999999909e+03 2.954830329142263401e-01
3.723917199999999866e+03 3.337099999999999909e+03 3.734518487308656209e-01
3.724219000000000051e+03 3.337099999999999909e+03 5.410296124551740027e-01
3.724520899999999983e+03 3.337099999999999909e+03 8.034128116277896581e-01
3.724821300000000065e+03 3.337099999999999909e+03 1.344041040217755834e+00
3.725123199999999997e+03 3.337099999999999909e+03 2.104011216005809093e+00
3.725425099999999929e+03 3.337099999999999909e+03 3.105241765059911341e+00
3.725725500000000011e+03 3.337099999999999909e+03 4.579431523571336982e+00
3.726027399999999943e+03 3.337099999999999909e+03 6.453937179506471722e+00
3.726329200000000128e+03 3.337099999999999909e+03 8.779311597174450199e+00
3.726629699999999957e+03 3.337099999999999909e+03 1.073842323784020003e+01
3.726931599999999889e+03 3.337099999999999909e+03 1.142534155016041097e+01
3.727233400000000074e+03 3.337099999999999909e+03 1.052500170265392931e+01
3.727533899999999903e+03 3.337099999999999909e+03 8.986554687864128255e+00
3.727835700000000088e+03 3.337099999999999909e+03 7.407252529651378481e+00
3.728137600000000020e+03 3.337099999999999909e+03 6.673135775324128716e+00
3.728438000000000102e+03 3.337099999999999909e+03 6.696365866523036559e+00
3.728739900000000034e+03 3.337099999999999909e+03 7.160100414649599010e+00
3.729041799999999967e+03 3.337099999999999909e+03 7.182398721875703274e+00
3.729342200000000048e+03 3.337099999999999909e+03 6.250005505704759656e+00
3.729644099999999980e+03 3.337099999999999909e+03 5.011600097726904401e+00
3.729944500000000062e+03 3.337099999999999909e+03 3.763668990519381197e+00
3.730246399999999994e+03 3.337099999999999909e+03 3.026721046428611395e+00
3.730548299999999927e+03 3.337099999999999909e+03 2.640632773512717524e+00
3.730848700000000008e+03 3.337099999999999909e+03 2.503646194372470379e+00
3.731150599999999940e+03 3.337099999999999909e+03 2.505488259611013735e+00
3.731452400000000125e+03 3.337099999999999909e+03 2.606629826074389200e+00
3.731752899999999954e+03 3.337099999999999909e+03 2.718228875740235306e+00
3.732054799999999886e+03 3.337099999999999909e+03 2.920454668114813135e+00
3.732356600000000071e+03 3.337099999999999909e+03 3.178186114992429978e+00
3.732657099999999900e+03 3.337099999999999909e+03 3.476141959219098077e+00
3.732958900000000085e+03 3.337099999999999909e+03 3.528142672470588881e+00
3.733260800000000017e+03 3.337099999999999909e+03 3.420277926264981172e+00
3.733561200000000099e+03 3.337099999999999909e+03 3.147222216819247631e+00
3.733863100000000031e+03 3.337099999999999909e+03 2.730105537608976896e+00
3.734164999999999964e+03 3.337099999999999909e+03 2.264679443193323927e+00
3.734465400000000045e+03 3.337099999999999909e+03 1.905046667536045568e+00
3.734767299999999977e+03 3.337099999999999909e+03 1.623590567197031875e+00
3.735069100000000162e+03 3.337099999999999909e+03 1.466577800210517646e+00
3.735369599999999991e+03 3.337099999999999909e+03 1.291524261996711775e+00
3.735671499999999924e+03 3.337099999999999909e+03 1.285037612032190912e+00
3.735971900000000005e+03 3.337099999999999909e+03 1.230750444262818988e+00
3.736273799999999937e+03 3.337099999999999909e+03 1.249665658910742660e+00
3.736575600000000122e+03 3.337099999999999909e+03 1.204345119987354940e+00
3.736876099999999951e+03 3.337099999999999909e+03 1.185802618928553320e+00
3.737177999999999884e+03 3.337099999999999909e+03 1.219167652723961881e+00
3.737479800000000068e+03 3.337099999999999909e+03 1.205792968929712217e+00
3.737780299999999897e+03 3.337099999999999909e+03 1.245221766117369233e+00
3.738082100000000082e+03 3.337099999999999909e+03 1.195650858764190527e+00
3.738384000000000015e+03 3.337099999999999909e+03 1.192425452704483968e+00
3.738684499999999844e+03 3.337099999999999909e+03 1.145635562131674501e+00
3.738986300000000028e+03 3.337099999999999909e+03 1.126985547537549204e+00
3.739288199999999961e+03 3.337099999999999909e+03 1.104615564621229007e+00
3.739588600000000042e+03 3.337099999999999909e+03 1.120341211054553643e+00
3.739890499999999975e+03 3.337099999999999909e+03 1.071859774192653658e+00
3.740192300000000159e+03 3.337099999999999909e+03 1.055338527597934783e+00
3.740492799999999988e+03 3.337099999999999909e+03 1.009129210115872421e+00
3.740794699999999921e+03 3.337099999999999909e+03 1.004498960527938189e+00
3.741096500000000106e+03 3.337099999999999909e+03 9.916045038581334792e-01
3.741396999999999935e+03 3.337099999999999909e+03 9.902211630369704976e-01
3.741698800000000119e+03 3.337099999999999909e+03 1.001058527397584497e+00
3.742000700000000052e+03 3.337099999999999909e+03 9.843294213012400151e-01
3.720103999999999814e+03 3.337400000000000091e+03 1.261277120725685930e-01
3.720155799999999999e+03 3.337400000000000091e+03 1.506192954192735467e-01
3.720602300000000014e+03 3.337400000000000091e+03 1.373951305744767759e-01
3.720904199999999946e+03 3.337400000000000091e+03 1.159569316309606718e-01
3.721206000000000131e+03 3.337400000000000091e+03 1.056069619638134865e-01
3.721506499999999960e+03 3.337400000000000091e+03 1.069688000779118048e-01
3.721808399999999892e+03 3.337400000000000091e+03 1.330229134713190320e-01
3.722110200000000077e+03 3.337400000000000091e+03 1.587759889658202916e-01
3.722410699999999906e+03 3.337400000000000091e+03 1.934885257372842005e-01
3.722712500000000091e+03 3.337400000000000091e+03 2.266887054451967587e-01
3.723014400000000023e+03 3.337400000000000091e+03 2.498901263680191054e-01
3.723314800000000105e+03 3.337400000000000091e+03 2.560614032955909614e-01
3.723616700000000037e+03 3.337400000000000091e+03 2.944867408202280767e-01
3.723917199999999866e+03 3.337400000000000091e+03 3.395994202419901353e-01
3.724219000000000051e+03 3.337400000000000091e+03 4.338887907207445438e-01
3.724520899999999983e+03 3.337400000000000091e+03 5.718573268169468982e-01
3.724821300000000065e+03 3.337400000000000091e+03 9.276984584618147567e-01
3.725123199999999997e+03 3.337400000000000091e+03 1.440186811073096873e+00
3.725425099999999929e+03 3.337400000000000091e+03 2.247756812733397336e+00
3.725725500000000011e+03 3.337400000000000091e+03 3.299762420736301660e+00
3.726027399999999943e+03 3.337400000000000091e+03 4.667979671263813302e+00
3.726329200000000128e+03 3.337400000000000091e+03 6.579254956279602773e+00
3.726629699999999957e+03 3.337400000000000091e+03 8.924985269968841450e+00
3.726931599999999889e+03 3.337400000000000091e+03 1.091060974844537768e+01
3.727233400000000074e+03 3.337400000000000091e+03 1.129862609742807500e+01
3.727533899999999903e+03 3.337400000000000091e+03 1.020790128157064736e+01
3.727835700000000088e+03 3.337400000000000091e+03 8.501217086706555293e+00
3.728137600000000020e+03 3.337400000000000091e+03 7.092359719826740516e+00
3.728438000000000102e+03 3.337400000000000091e+03 6.495580755521793925e+00
3.728739900000000034e+03 3.337400000000000091e+03 6.749864601700035216e+00
3.729041799999999967e+03 3.337400000000000091e+03 7.076469219305918656e+00
3.729342200000000048e+03 3.337400000000000091e+03 7.003403020700034176e+00
3.729644099999999980e+03 3.337400000000000091e+03 6.097393626097489694e+00
3.729944500000000062e+03 3.337400000000000091e+03 4.621254288812197686e+00
3.730246399999999994e+03 3.337400000000000091e+03 3.549315671360306901e+00
3.730548299999999927e+03 3.337400000000000091e+03 2.789897398386914418e+00
3.730848700000000008e+03 3.337400000000000091e+03 2.454727535800254490e+00
3.731150599999999940e+03 3.337400000000000091e+03 2.378271077047166226e+00
3.731452400000000125e+03 3.337400000000000091e+03 2.365140090599650247e+00
3.731752899999999954e+03 3.337400000000000091e+03 2.477477399874718156e+00
3.732054799999999886e+03 3.337400000000000091e+03 2.618148109492052011e+00
3.732356600000000071e+03 3.337400000000000091e+03 2.846112642223088240e+00
3.732657099999999900e+03 3.337400000000000091e+03 3.107650068251158970e+00
3.732958900000000085e+03 3.337400000000000091e+03 3.334338773696355673e+00
3.733260800000000017e+03 3.337400000000000091e+03 3.349498182176976258e+00
3.733561200000000099e+03 3.337400000000000091e+03 3.254628238607474966e+00
3.733863100000000031e+03 3.337400000000000091e+03 2.991506779825637619e+00
3.734164999999999964e+03 3.337400000000000091e+03 2.544021110670974473e+00
3.734465400000000045e+03 3.337400000000000091e+03 2.180525015311069570e+00
3.734767299999999977e+03 3.337400000000000091e+03 1.793375942179983529e+00
3.735069100000000162e+03 3.337400000000000091e+03 1.531558980960072036e+00
3.735369599999999991e+03 3.337400000000000091e+03 1.371041272722010262e+00
3.735671499999999924e+03 3.337400000000000091e+03 1.281998562767045158e+00
3.735971900000000005e+03 3.337400000000000091e+03 1.228865373610146250e+00
3.736273799999999937e+03 3.337400000000000091e+03 1.226980302957473290e+00
3.736575600000000122e+03 3.337400000000000091e+03 1.151262103813607052e+00
3.736876099999999951e+03 3.337400000000000091e+03 1.192690652758282122e+00
3.737177999999999884e+03 3.337400000000000091e+03 1.165898279755653189e+00
3.737479800000000068e+03 3.337400000000000091e+03 1.181380228842244584e+00
3.737780299999999897e+03 3.337400000000000091e+03 1.197156048258720240e+00
3.738082100000000082e+03 3.337400000000000091e+03 1.143700318495850521e+00
3.738384000000000015e+03 3.337400000000000091e+03 1.162479349332364187e+00
3.738684499999999844e+03 3.337400000000000091e+03 1.146452665000133431e+00
3.738986300000000028e+03 3.337400000000000091e+03 1.138439322834018164e+00
3.739288199999999961e+03 3.337400000000000091e+03 1.082324424964145937e+00
3.739588600000000042e+03 3.337400000000000091e+03 1.081077267954392740e+00
3.739890499999999975e+03 3.337400000000000091e+03 1.055618062789775768e+00
3.740192300000000159e+03 3.337400000000000091e+03 9.939984719113380551e-01
3.740492799999999988e+03 3.337400000000000091e+03 1.000520959720966774e+00
3.740794699999999921e+03 3.337400000000000091e+03 9.813548801572883340e-01
3.741096500000000106e+03 3.337400000000000091e+03 9.608197949104901880e-01
3.741396999999999935e+03 3.337400000000000091e+03 9.338482326823219770e-01
3.741698800000000119e+03 3.337400000000000091e+03 9.568131238274325545e-01
3.742000700000000052e+03 3.337400000000000091e+03 9.399836717647858109e-01
3.720103999999999814e+03 3.337699999999999818e+03 1.260058633992019173e-01
3.720155799999999999e+03 3.337699999999999818e+03 1.308081346436538728e-01
3.720602300000000014e+03 3.337699999999999818e+03 1.462112404710079749e-01
3.720904199999999946e+03 3.337699999999999818e+03 1.421185585596914658e-01
3.721206000000000131e+03 3.337699999999999818e+03 1.188812997917612635e-01
3.721506499999999960e+03 3.337699999999999818e+03 1.171897535026707321e-01
3.721808399999999892e+03 3.337699999999999818e+03 1.204940028216145292e-01
3.722110200000000077e+03 3.337699999999999818e+03 1.424912721488131029e-01
3.722410699999999906e+03 3.337699999999999818e+03 1.701867588481598692e-01
3.722712500000000091e+03 3.337699999999999818e+03 2.257210836272847965e-01
3.723014400000000023e+03 3.337699999999999818e+03 2.538752947440120478e-01
3.723314800000000105e+03 3.337699999999999818e+03 2.465070337898380148e-01
3.723616700000000037e+03 3.337699999999999818e+03 2.669274379322911783e-01
3.723917199999999866e+03 3.337699999999999818e+03 3.068938027965659177e-01
3.724219000000000051e+03 3.337699999999999818e+03 3.811856557051396810e-01
3.724520899999999983e+03 3.337699999999999818e+03 4.705580738350970127e-01
3.724821300000000065e+03 3.337699999999999818e+03 6.679242544130505888e-01
3.725123199999999997e+03 3.337699999999999818e+03 1.011888724189176747e+00
3.725425099999999929e+03 3.337699999999999818e+03 1.541041674775609271e+00
3.725725500000000011e+03 3.337699999999999818e+03 2.383324213207373532e+00
3.726027399999999943e+03 3.337699999999999818e+03 3.452531986862046320e+00
3.726329200000000128e+03 3.337699999999999818e+03 4.825909887085088279e+00
3.726629699999999957e+03 3.337699999999999818e+03 6.700508721417503644e+00
3.726931599999999889e+03 3.337699999999999818e+03 8.976835464270880749e+00
3.727233400000000074e+03 3.337699999999999818e+03 1.064715858148854899e+01
3.727533899999999903e+03 3.337699999999999818e+03 1.073859525949671756e+01
3.727835700000000088e+03 3.337699999999999818e+03 9.590099837325436027e+00
3.728137600000000020e+03 3.337699999999999818e+03 7.911498177887854588e+00
3.728438000000000102e+03 3.337699999999999818e+03 6.710715339704219851e+00
3.728739900000000034e+03 3.337699999999999818e+03 6.203229950269993687e+00
3.729041799999999967e+03 3.337699999999999818e+03 6.558641027773567167e+00
3.729342200000000048e+03 3.337699999999999818e+03 6.885044953446846527e+00
3.729644099999999980e+03 3.337699999999999818e+03 6.525053799338489391e+00
3.729944500000000062e+03 3.337699999999999818e+03 5.476244927119205741e+00
3.730246399999999994e+03 3.337699999999999818e+03 4.204123274463884563e+00
3.730548299999999927e+03 3.337699999999999818e+03 3.200040032939197587e+00
3.730848700000000008e+03 3.337699999999999818e+03 2.572089310959442710e+00
3.731150599999999940e+03 3.337699999999999818e+03 2.235342583188037580e+00
3.731452400000000125e+03 3.337699999999999818e+03 2.195741764343862812e+00
3.731752899999999954e+03 3.337699999999999818e+03 2.206629301687628164e+00
3.732054799999999886e+03 3.337699999999999818e+03 2.361792835866577178e+00
3.732356600000000071e+03 3.337699999999999818e+03 2.496378279384598553e+00
3.732657099999999900e+03 3.337699999999999818e+03 2.678463202808564425e+00
3.732958900000000085e+03 3.337699999999999818e+03 2.945490986707157699e+00
3.733260800000000017e+03 3.337699999999999818e+03 3.097056401237278322e+00
3.733561200000000099e+03 3.337699999999999818e+03 3.082943457833807077e+00
3.733863100000000031e+03 3.337699999999999818e+03 2.959840459888340547e+00
3.734164999999999964e+03 3.337699999999999818e+03 2.683294144329102959e+00
3.734465400000000045e+03 3.337699999999999818e+03 2.340627004545880574e+00
3.734767299999999977e+03 3.337699999999999818e+03 1.965218409472126337e+00
3.735069100000000162e+03 3.337699999999999818e+03 1.659657774513572548e+00
3.735369599999999991e+03 3.337699999999999818e+03 1.445956704135460624e+00
3.735671499999999924e+03 3.337699999999999818e+03 1.269512657531470134e+00
3.735971900000000005e+03 3.337699999999999818e+03 1.216752181963692836e+00
3.736273799999999937e+03 3.337699999999999818e+03 1.137564879413386576e+00
3.736575600000000122e+03 3.337699999999999818e+03 1.134877041030297740e+00
3.736876099999999951e+03 3.337699999999999818e+03 1.118671167472527816e+00
3.737177999999999884e+03 3.337699999999999818e+03 1.107016700243454999e+00
3.737479800000000068e+03 3.337699999999999818e+03 1.137543376706321885e+00
3.737780299999999897e+03 3.337699999999999818e+03 1.086839993447735075e+00
3.738082100000000082e+03 3.337699999999999818e+03 1.130626672600506755e+00
3.738384000000000015e+03 3.337699999999999818e+03 1.141292015304603114e+00
3.738684499999999844e+03 3.337699999999999818e+03 1.083349387334230585e+00
3.738986300000000028e+03 3.337699999999999818e+03 1.043655390092775415e+00
3.739288199999999961e+03 3.337699999999999818e+03 1.029176900669203976e+00
3.739588600000000042e+03 3.337699999999999818e+03 1.010713242869639483e+00
3.739890499999999975e+03 3.337699999999999818e+03 1.013938648929345820e+00
3.740192300000000159e+03 3.337699999999999818e+03 9.421411100402784511e-01
3.740492799999999988e+03 3.337699999999999818e+03 9.480830247591600646e-01
3.740794699999999921e+03 3.337699999999999818e+03 9.592142594496584351e-01
3.741096500000000106e+03 3.337699999999999818e+03 9.104962928100466257e-01
3.741396999999999935e+03 3.337699999999999818e+03 9.026764750075136901e-01
3.741698800000000119e+03 3.337699999999999818e+03 8.703507387202327195e-01
3.742000700000000052e+03 3.337699999999999818e+03 9.004831988869131942e-01
3.720103999999999814e+03 3.338000000000000000e+03 1.032631668937600694e-01
3.720155799999999999e+03 3.338000000000000000e+03 1.029406262877894107e-01
3.720602300000000014e+03 3.338000000000000000e+03 1.369292385880747087e-01
3.720904199999999946e+03 3.338000000000000000e+03 1.622450923722602301e-01
3.721206000000000131e+03 3.338000000000000000e+03 1.398679418869184510e-01
3.721506499999999960e+03 3.338000000000000000e+03 1.353380382652861480e-01
3.721808399999999892e+03 3.338000000000000000e+03 1.193901971922927407e-01
3.722110200000000077e+03 3.338000000000000000e+03 1.355817356120195272e-01
3.722410699999999906e+03 3.338000000000000000e+03 1.508271549208990980e-01
3.722712500000000091e+03 3.338000000000000000e+03 1.900194223308442620e-01
3.723014400000000023e+03 3.338000000000000000e+03 2.247749645164375532e-01
3.723314800000000105e+03 3.338000000000000000e+03 2.488293261528267408e-01
3.723616700000000037e+03 3.338000000000000000e+03 2.936481352447044002e-01
3.723917199999999866e+03 3.338000000000000000e+03 3.258161850135108950e-01
3.724219000000000051e+03 3.338000000000000000e+03 3.454409889945697643e-01
3.724520899999999983e+03 3.338000000000000000e+03 3.941517880651599914e-01
3.724821300000000065e+03 3.338000000000000000e+03 5.369225954058143291e-01
3.725123199999999997e+03 3.338000000000000000e+03 7.201614974422533288e-01
3.725425099999999929e+03 3.338000000000000000e+03 1.083041181866303049e+00
3.725725500000000011e+03 3.338000000000000000e+03 1.701114993734333725e+00
3.726027399999999943e+03 3.338000000000000000e+03 2.479663508426297014e+00
3.726329200000000128e+03 3.338000000000000000e+03 3.467239838494307946e+00
3.726629699999999957e+03 3.338000000000000000e+03 4.810958338106092747e+00
3.726931599999999889e+03 3.338000000000000000e+03 6.740159713244829653e+00
3.727233400000000074e+03 3.338000000000000000e+03 8.791819005117091024e+00
3.727533899999999903e+03 3.338000000000000000e+03 1.023060814023098075e+01
3.727835700000000088e+03 3.338000000000000000e+03 1.007872735266391118e+01
3.728137600000000020e+03 3.338000000000000000e+03 8.863731225110504042e+00
3.728438000000000102e+03 3.338000000000000000e+03 7.272108015749673804e+00
3.728739900000000034e+03 3.338000000000000000e+03 6.178143458694497880e+00
3.729041799999999967e+03 3.338000000000000000e+03 5.855653025706996750e+00
3.729342200000000048e+03 3.338000000000000000e+03 6.228380949966682678e+00
3.729644099999999980e+03 3.338000000000000000e+03 6.376900147662636797e+00
3.729944500000000062e+03 3.338000000000000000e+03 5.909173263591060099e+00
3.730246399999999994e+03 3.338000000000000000e+03 4.966809958911112766e+00
3.730548299999999927e+03 3.338000000000000000e+03 3.839516205905636248e+00
3.730848700000000008e+03 3.338000000000000000e+03 2.850678383689828621e+00
3.731150599999999940e+03 3.338000000000000000e+03 2.294790400652940043e+00
3.731452400000000125e+03 3.338000000000000000e+03 2.067886668137095985e+00
3.731752899999999954e+03 3.338000000000000000e+03 2.017333803827962235e+00
3.732054799999999886e+03 3.338000000000000000e+03 2.034127418045500679e+00
3.732356600000000071e+03 3.338000000000000000e+03 2.146980792290122064e+00
3.732657099999999900e+03 3.338000000000000000e+03 2.301269883048439269e+00
3.732958900000000085e+03 3.338000000000000000e+03 2.479806859806728436e+00
3.733260800000000017e+03 3.338000000000000000e+03 2.658831231258484085e+00
3.733561200000000099e+03 3.338000000000000000e+03 2.828043200719710271e+00
3.733863100000000031e+03 3.338000000000000000e+03 2.813894419471131059e+00
3.734164999999999964e+03 3.338000000000000000e+03 2.634138955979175023e+00
3.734465400000000045e+03 3.338000000000000000e+03 2.367942610087084176e+00
3.734767299999999977e+03 3.338000000000000000e+03 2.040191181437749357e+00
3.735069100000000162e+03 3.338000000000000000e+03 1.748836668279947215e+00
3.735369599999999991e+03 3.338000000000000000e+03 1.504300715971041091e+00
3.735671499999999924e+03 3.338000000000000000e+03 1.259062341898020909e+00
3.735971900000000005e+03 3.338000000000000000e+03 1.182190164141681876e+00
3.736273799999999937e+03 3.338000000000000000e+03 1.104844926829919194e+00
3.736575600000000122e+03 3.338000000000000000e+03 1.080296002931041777e+00
3.736876099999999951e+03 3.338000000000000000e+03 1.052794040595277369e+00
3.737177999999999884e+03 3.338000000000000000e+03 1.049934180555670782e+00
3.737479800000000068e+03 3.338000000000000000e+03 1.044085444234069682e+00
3.737780299999999897e+03 3.338000000000000000e+03 1.026453224441007395e+00
3.738082100000000082e+03 3.338000000000000000e+03 1.020310617789521812e+00
3.738384000000000015e+03 3.338000000000000000e+03 1.029707300776800061e+00
3.738684499999999844e+03 3.338000000000000000e+03 1.041598297783584703e+00
3.738986300000000028e+03 3.338000000000000000e+03 1.006713739355603154e+00
3.739288199999999961e+03 3.338000000000000000e+03 9.599310163518154360e-01
3.739588600000000042e+03 3.338000000000000000e+03 9.594077838132408775e-01
3.739890499999999975e+03 3.338000000000000000e+03 9.367439305670363092e-01
3.740192300000000159e+03 3.338000000000000000e+03 9.461119432782283400e-01
3.740492799999999988e+03 3.338000000000000000e+03 8.873378773013536058e-01
3.740794699999999921e+03 3.338000000000000000e+03 8.776186537081046568e-01
3.741096500000000106e+03 3.338000000000000000e+03 8.369928724938455744e-01
3.741396999999999935e+03 3.338000000000000000e+03 8.262558540995336154e-01
3.741698800000000119e+03 3.338000000000000000e+03 8.230232804708054184e-01
3.742000700000000052e+03 3.338000000000000000e+03 8.245356375343566580e-01
3.720103999999999814e+03 3.338300000000000182e+03 7.369694467978350760e-02
3.720155799999999999e+03 3.338300000000000182e+03 7.918730255030619058e-02
3.720602300000000014e+03 3.338300000000000182e+03 1.104092332082654421e-01
3.720904199999999946e+03 3.338300000000000182e+03 1.600231459755734886e-01
3.721206000000000131e+03 3.338300000000000182e+03 1.604532001168677002e-01
3.721506499999999960e+03 3.338300000000000182e+03 1.559089613571922606e-01
3.721808399999999892e+03 3.338300000000000182e+03 1.415666557450305507e-01
3.722110200000000077e+03 3.338300000000000182e+03 1.401188068026733846e-01
3.722410699999999906e+03 3.338300000000000182e+03 1.363630006353706847e-01
3.722712500000000091e+03 3.338300000000000182e+03 1.612129624331541389e-01
3.723014400000000023e+03 3.338300000000000182e+03 2.142673083308158088e-01
3.723314800000000105e+03 3.338300000000000182e+03 2.552586355651750849e-01
3.723616700000000037e+03 3.338300000000000182e+03 2.825742411063786319e-01
3.723917199999999866e+03 3.338300000000000182e+03 3.249059037477715073e-01
3.724219000000000051e+03 3.338300000000000182e+03 3.513829037134513777e-01
3.724520899999999983e+03 3.338300000000000182e+03 3.733228324884773630e-01
3.724821300000000065e+03 3.338300000000000182e+03 4.612043962619480908e-01
3.725123199999999997e+03 3.338300000000000182e+03 5.739144191261374983e-01
3.725425099999999929e+03 3.338300000000000182e+03 7.765415953659234871e-01
3.725725500000000011e+03 3.338300000000000182e+03 1.141528545082314938e+00
3.726027399999999943e+03 3.338300000000000182e+03 1.672846101513261408e+00
3.726329200000000128e+03 3.338300000000000182e+03 2.336319295563916931e+00
3.726629699999999957e+03 3.338300000000000182e+03 3.315516737445713069e+00
3.726931599999999889e+03 3.338300000000000182e+03 4.665399346416047699e+00
3.727233400000000074e+03 3.338300000000000182e+03 6.315610264959190978e+00
3.727533899999999903e+03 3.338300000000000182e+03 8.239256774106209491e+00
3.727835700000000088e+03 3.338300000000000182e+03 9.486564302808856652e+00
3.728137600000000020e+03 3.338300000000000182e+03 9.272426010720430156e+00
3.728438000000000102e+03 3.338300000000000182e+03 7.990169415468607816e+00
3.728739900000000034e+03 3.338300000000000182e+03 6.661495643233097397e+00
3.729041799999999967e+03 3.338300000000000182e+03 5.707642725411574247e+00
3.729342200000000048e+03 3.338300000000000182e+03 5.423484451551428442e+00
3.729644099999999980e+03 3.338300000000000182e+03 5.587535771317124755e+00
3.729944500000000062e+03 3.338300000000000182e+03 5.725274945204636978e+00
3.730246399999999994e+03 3.338300000000000182e+03 5.395301570158615334e+00
3.730548299999999927e+03 3.338300000000000182e+03 4.416770712195825510e+00
3.730848700000000008e+03 3.338300000000000182e+03 3.390016449855912217e+00
3.731150599999999940e+03 3.338300000000000182e+03 2.551690409524054459e+00
3.731452400000000125e+03 3.338300000000000182e+03 2.131498843203530225e+00
3.731752899999999954e+03 3.338300000000000182e+03 1.812850227211589837e+00
3.732054799999999886e+03 3.338300000000000182e+03 1.780080101644971213e+00
3.732356600000000071e+03 3.338300000000000182e+03 1.825364802723250968e+00
3.732657099999999900e+03 3.338300000000000182e+03 1.915762183223292947e+00
3.732958900000000085e+03 3.338300000000000182e+03 2.000748049112048843e+00
3.733260800000000017e+03 3.338300000000000182e+03 2.190301579456491510e+00
3.733561200000000099e+03 3.338300000000000182e+03 2.322335368402833833e+00
3.733863100000000031e+03 3.338300000000000182e+03 2.435776483307223295e+00
3.734164999999999964e+03 3.338300000000000182e+03 2.458641028486031832e+00
3.734465400000000045e+03 3.338300000000000182e+03 2.348231795277766487e+00
3.734767299999999977e+03 3.338300000000000182e+03 2.110619714643696909e+00
3.735069100000000162e+03 3.338300000000000182e+03 1.814104551790364450e+00
3.735369599999999991e+03 3.338300000000000182e+03 1.545614583811371068e+00
3.735671499999999924e+03 3.338300000000000182e+03 1.342034120891716142e+00
3.735971900000000005e+03 3.338300000000000182e+03 1.145477875613199803e+00
3.736273799999999937e+03 3.338300000000000182e+03 1.032273290486522166e+00
3.736575600000000122e+03 3.338300000000000182e+03 1.014368703070640088e+00
3.736876099999999951e+03 3.338300000000000182e+03 9.674856341005502181e-01
3.737177999999999884e+03 3.338300000000000182e+03 9.788175607236525577e-01
3.737479800000000068e+03 3.338300000000000182e+03 9.468717055945148342e-01
3.737780299999999897e+03 3.338300000000000182e+03 9.536092204747905754e-01
3.738082100000000082e+03 3.338300000000000182e+03 9.319703295986705438e-01
3.738384000000000015e+03 3.338300000000000182e+03 9.345076490323064311e-01
3.738684499999999844e+03 3.338300000000000182e+03 9.321781891002961506e-01
3.738986300000000028e+03 3.338300000000000182e+03 9.148398396371180130e-01
3.739288199999999961e+03 3.338300000000000182e+03 8.659068459268592921e-01
3.739588600000000042e+03 3.338300000000000182e+03 8.652976025600257470e-01
3.739890499999999975e+03 3.338300000000000182e+03 8.221058316360445595e-01
3.740192300000000159e+03 3.338300000000000182e+03 8.232884805246035720e-01
3.740492799999999988e+03 3.338300000000000182e+03 8.224642100871230044e-01
3.740794699999999921e+03 3.338300000000000182e+03 8.020509735136913676e-01
3.741096500000000106e+03 3.338300000000000182e+03 7.578557429266902234e-01
3.741396999999999935e+03 3.338300000000000182e+03 7.525517418507284839e-01
3.741698800000000119e+03 3.338300000000000182e+03 7.092739600984883097e-01
3.742000700000000052e+03 3.338300000000000182e+03 7.502294494877397302e-01
3.720103999999999814e+03 3.338599999999999909e+03 6.333980744361475401e-02
3.720155799999999999e+03 3.338599999999999909e+03 5.327654053733036493e-02
3.720602300000000014e+03 3.338599999999999909e+03 8.543742273711529833e-02
3.720904199999999946e+03 3.338599999999999909e+03 1.232750196019837263e-01
3.721206000000000131e+03 3.338599999999999909e+03 1.641875035771057090e-01
3.721506499999999960e+03 3.338599999999999909e+03 1.737705433589449011e-01
3.721808399999999892e+03 3.338599999999999909e+03 1.732903162344996972e-01
3.722110200000000077e+03 3.338599999999999909e+03 1.487772301807300523e-01
3.722410699999999906e+03 3.338599999999999909e+03 1.382265685809788980e-01
3.722712500000000091e+03 3.338599999999999909e+03 1.522606687252130997e-01
3.723014400000000023e+03 3.338599999999999909e+03 1.841921887163077698e-01
3.723314800000000105e+03 3.338599999999999909e+03 2.205891042078406139e-01
3.723616700000000037e+03 3.338599999999999909e+03 2.734140878968120969e-01
3.723917199999999866e+03 3.338599999999999909e+03 3.047148618140085863e-01
3.724219000000000051e+03 3.338599999999999909e+03 3.309768347090413787e-01
3.724520899999999983e+03 3.338599999999999909e+03 3.672734042342722383e-01
3.724821300000000065e+03 3.338599999999999909e+03 4.064298337991095189e-01
3.725123199999999997e+03 3.338599999999999909e+03 4.880111044026201328e-01
3.725425099999999929e+03 3.338599999999999909e+03 6.286603113128896858e-01
3.725725500000000011e+03 3.338599999999999909e+03 8.587106066292028439e-01
3.726027399999999943e+03 3.338599999999999909e+03 1.202467216903703617e+00
3.726329200000000128e+03 3.338599999999999909e+03 1.772833689364163856e+00
3.726629699999999957e+03 3.338599999999999909e+03 2.456591103745862537e+00
3.726931599999999889e+03 3.338599999999999909e+03 3.426219840983862674e+00
3.727233400000000074e+03 3.338599999999999909e+03 4.703530813610800720e+00
3.727533899999999903e+03 3.338599999999999909e+03 6.368399410803055716e+00
3.727835700000000088e+03 3.338599999999999909e+03 7.932391641585731179e+00
3.728137600000000020e+03 3.338599999999999909e+03 8.727310883922960727e+00
3.728438000000000102e+03 3.338599999999999909e+03 8.407780656941366004e+00
3.728739900000000034e+03 3.338599999999999909e+03 7.169038373219497551e+00
3.729041799999999967e+03 3.338599999999999909e+03 5.976813612447616997e+00
3.729342200000000048e+03 3.338599999999999909e+03 5.183392392035895746e+00
3.729644099999999980e+03 3.338599999999999909e+03 4.993552158930590679e+00
3.729944500000000062e+03 3.338599999999999909e+03 5.167788594275937619e+00
3.730246399999999994e+03 3.338599999999999909e+03 5.115845221576619473e+00
3.730548299999999927e+03 3.338599999999999909e+03 4.646706326407793242e+00
3.730848700000000008e+03 3.338599999999999909e+03 3.822163521304414946e+00
3.731150599999999940e+03 3.338599999999999909e+03 2.842356836055786040e+00
3.731452400000000125e+03 3.338599999999999909e+03 2.231522268899540862e+00
3.731752899999999954e+03 3.338599999999999909e+03 1.821250618104869767e+00
3.732054799999999886e+03 3.338599999999999909e+03 1.663936813219449862e+00
3.732356600000000071e+03 3.338599999999999909e+03 1.630070049592531323e+00
3.732657099999999900e+03 3.338599999999999909e+03 1.655708443982687239e+00
3.732958900000000085e+03 3.338599999999999909e+03 1.753237555659191482e+00
3.733260800000000017e+03 3.338599999999999909e+03 1.871308920151514954e+00
3.733561200000000099e+03 3.338599999999999909e+03 2.006962331453750359e+00
3.733863100000000031e+03 3.338599999999999909e+03 2.142436553530446375e+00
3.734164999999999964e+03 3.338599999999999909e+03 2.135663200805062889e+00
3.734465400000000045e+03 3.338599999999999909e+03 2.154349053244295931e+00
3.734767299999999977e+03 3.338599999999999909e+03 2.074136788323905023e+00
3.735069100000000162e+03 3.338599999999999909e+03 1.820813396394554085e+00
3.735369599999999991e+03 3.338599999999999909e+03 1.563239636035411717e+00
3.735671499999999924e+03 3.338599999999999909e+03 1.364253584858583279e+00
3.735971900000000005e+03 3.338599999999999909e+03 1.180269255643900950e+00
3.736273799999999937e+03 3.338599999999999909e+03 1.013608940754353815e+00
3.736575600000000122e+03 3.338599999999999909e+03 9.385358228224287558e-01
3.736876099999999951e+03 3.338599999999999909e+03 8.918032728017919464e-01
3.737177999999999884e+03 3.338599999999999909e+03 8.879399530991656242e-01
3.737479800000000068e+03 3.338599999999999909e+03 8.663153973610887570e-01
3.737780299999999897e+03 3.338599999999999909e+03 8.735259717967881476e-01
3.738082100000000082e+03 3.338599999999999909e+03 8.351436396862804701e-01
3.738384000000000015e+03 3.338599999999999909e+03 8.641937969307039724e-01
3.738684499999999844e+03 3.338599999999999909e+03 8.475435340935966178e-01
3.738986300000000028e+03 3.338599999999999909e+03 8.356310343797471729e-01
3.739288199999999961e+03 3.338599999999999909e+03 8.234174967669918299e-01
3.739588600000000042e+03 3.338599999999999909e+03 7.903176630253812007e-01
3.739890499999999975e+03 3.338599999999999909e+03 7.719328484850539462e-01
3.740192300000000159e+03 3.338599999999999909e+03 7.352133923875503463e-01
3.740492799999999988e+03 3.338599999999999909e+03 7.468965298927096041e-01
3.740794699999999921e+03 3.338599999999999909e+03 7.309128509746083413e-01
3.741096500000000106e+03 3.338599999999999909e+03 6.774786239188035353e-01
3.741396999999999935e+03 3.338599999999999909e+03 7.094889871691354433e-01
3.741698800000000119e+03 3.338599999999999909e+03 6.830048196344340461e-01
3.742000700000000052e+03 3.338599999999999909e+03 6.620325126773199953e-01
3.720103999999999814e+03 3.338900000000000091e+03 4.385118727396571797e-02
3.720155799999999999e+03 3.338900000000000091e+03 4.343546827071465694e-02
3.720602300000000014e+03 3.338900000000000091e+03 6.343298584089515635e-02
3.720904199999999946e+03 3.338900000000000091e+03 9.897696061886115948e-02
3.721206000000000131e+03 3.338900000000000091e+03 1.394880607287752317e-01
3.721506499999999960e+03 3.338900000000000091e+03 1.672265528422514080e-01
3.721808399999999892e+03 3.338900000000000091e+03 1.928649472324075742e-01
3.722110200000000077e+03 3.338900000000000091e+03 1.923847201079623703e-01
3.722410699999999906e+03 3.338900000000000091e+03 1.610409407766364431e-01
3.722712500000000091e+03 3.338900000000000091e+03 1.564823668789178668e-01
3.723014400000000023e+03 3.338900000000000091e+03 1.618867139211817296e-01
3.723314800000000105e+03 3.338900000000000091e+03 1.881701895232791577e-01
3.723616700000000037e+03 3.338900000000000091e+03 2.505065373038741217e-01
3.723917199999999866e+03 3.338900000000000091e+03 2.945655840794653701e-01
3.724219000000000051e+03 3.338900000000000091e+03 3.321308133215141178e-01
3.724520899999999983e+03 3.338900000000000091e+03 3.752294058482150141e-01
3.724821300000000065e+03 3.338900000000000091e+03 4.314088118392812587e-01
3.725123199999999997e+03 3.338900000000000091e+03 4.343331800000818088e-01
3.725425099999999929e+03 3.338900000000000091e+03 5.504191278734307247e-01
3.725725500000000011e+03 3.338900000000000091e+03 6.507937644514981690e-01
3.726027399999999943e+03 3.338900000000000091e+03 8.999814690554033270e-01
3.726329200000000128e+03 3.338900000000000091e+03 1.211512689008924948e+00
3.726629699999999957e+03 3.338900000000000091e+03 1.705781081167375701e+00
3.726931599999999889e+03 3.338900000000000091e+03 2.347866249257666293e+00
3.727233400000000074e+03 3.338900000000000091e+03 3.115204685999894085e+00
3.727533899999999903e+03 3.338900000000000091e+03 4.203858074410085521e+00
3.727835700000000088e+03 3.338900000000000091e+03 5.714251224049461619e+00
3.728137600000000020e+03 3.338900000000000091e+03 7.095506282627209060e+00
3.728438000000000102e+03 3.338900000000000091e+03 7.906065160569504258e+00
3.728739900000000034e+03 3.338900000000000091e+03 7.498130137275865081e+00
3.729041799999999967e+03 3.338900000000000091e+03 6.562805385375099831e+00
3.729342200000000048e+03 3.338900000000000091e+03 5.480093911683789010e+00
3.729644099999999980e+03 3.338900000000000091e+03 4.690385492025241021e+00
3.729944500000000062e+03 3.338900000000000091e+03 4.510056623011559296e+00
3.730246399999999994e+03 3.338900000000000091e+03 4.552775334380117833e+00
3.730548299999999927e+03 3.338900000000000091e+03 4.500753118421561894e+00
3.730848700000000008e+03 3.338900000000000091e+03 4.075522751078874073e+00
3.731150599999999940e+03 3.338900000000000091e+03 3.319931959962999724e+00
3.731452400000000125e+03 3.338900000000000091e+03 2.544035445809017748e+00
3.731752899999999954e+03 3.338900000000000091e+03 2.009055261608048593e+00
3.732054799999999886e+03 3.338900000000000091e+03 1.604087611889339460e+00
3.732356600000000071e+03 3.338900000000000091e+03 1.473085952882103422e+00
3.732657099999999900e+03 3.338900000000000091e+03 1.365873455457458086e+00
3.732958900000000085e+03 3.338900000000000091e+03 1.385806464906444546e+00
3.733260800000000017e+03 3.338900000000000091e+03 1.494244616633778167e+00
3.733561200000000099e+03 3.338900000000000091e+03 1.562838252170203779e+00
3.733863100000000031e+03 3.338900000000000091e+03 1.677935075518576014e+00
3.734164999999999964e+03 3.338900000000000091e+03 1.796852213155445188e+00
3.734465400000000045e+03 3.338900000000000091e+03 1.851340072857420749e+00
3.734767299999999977e+03 3.338900000000000091e+03 1.871036552528695385e+00
3.735069100000000162e+03 3.338900000000000091e+03 1.751022776831526073e+00
3.735369599999999991e+03 3.338900000000000091e+03 1.575338492543822078e+00
3.735671499999999924e+03 3.338900000000000091e+03 1.347144597604095440e+00
3.735971900000000005e+03 3.338900000000000091e+03 1.183530499548715476e+00
3.736273799999999937e+03 3.338900000000000091e+03 1.018482887689021288e+00
3.736575600000000122e+03 3.338900000000000091e+03 9.080521517736912518e-01
3.736876099999999951e+03 3.338900000000000091e+03 8.361542669183217313e-01
3.737177999999999884e+03 3.338900000000000091e+03 7.980012970165043518e-01
3.737479800000000068e+03 3.338900000000000091e+03 8.031404440049699778e-01
3.737780299999999897e+03 3.338900000000000091e+03 7.486884221481022728e-01
3.738082100000000082e+03 3.338900000000000091e+03 7.519998390360674856e-01
3.738384000000000015e+03 3.338900000000000091e+03 7.614538625755185031e-01
3.738684499999999844e+03 3.338900000000000091e+03 7.324753810213107119e-01
3.738986300000000028e+03 3.338900000000000091e+03 7.624859925146246775e-01
3.739288199999999961e+03 3.338900000000000091e+03 7.387685066222492436e-01
3.739588600000000042e+03 3.338900000000000091e+03 7.239674765927069933e-01
3.739890499999999975e+03 3.338900000000000091e+03 6.932687784733223557e-01
3.740192300000000159e+03 3.338900000000000091e+03 6.887962154038625995e-01
3.740492799999999988e+03 3.338900000000000091e+03 6.595381986578136013e-01
3.740794699999999921e+03 3.338900000000000091e+03 6.425438925076709662e-01
3.741096500000000106e+03 3.338900000000000091e+03 6.283377707069189855e-01
3.741396999999999935e+03 3.338900000000000091e+03 5.988718944592444915e-01
3.741698800000000119e+03 3.338900000000000091e+03 5.920340336126665992e-01
3.742000700000000052e+03 3.338900000000000091e+03 5.774551982227931202e-01
3.720103999999999814e+03 3.339199999999999818e+03 3.985885132895118643e-02
3.720155799999999999e+03 3.339199999999999818e+03 3.896290520125492846e-02
3.720602300000000014e+03 3.339199999999999818e+03 5.187169700910263664e-02
3.720904199999999946e+03 3.339199999999999818e+03 6.574811063486230012e-02
3.721206000000000131e+03 3.339199999999999818e+03 1.008548637025125233e-01
3.721506499999999960e+03 3.339199999999999818e+03 1.410792610515637924e-01
3.721808399999999892e+03 3.339199999999999818e+03 1.886575842167459438e-01
3.722110200000000077e+03 3.339199999999999818e+03 2.015807111626367887e-01
3.722410699999999906e+03 3.339199999999999818e+03 1.972873373187163104e-01
3.722712500000000091e+03 3.339199999999999818e+03 1.828805235853604438e-01
3.723014400000000023e+03 3.339199999999999818e+03 1.720431592247465002e-01
3.723314800000000105e+03 3.339199999999999818e+03 1.856328700896433814e-01
3.723616700000000037e+03 3.339199999999999818e+03 2.070997393092457173e-01
3.723917199999999866e+03 3.339199999999999818e+03 2.502628399571407702e-01
3.724219000000000051e+03 3.339199999999999818e+03 3.310198401231707610e-01
3.724520899999999983e+03 3.339199999999999818e+03 3.711367239368985049e-01
3.724821300000000065e+03 3.339199999999999818e+03 4.119703646527831942e-01
3.725123199999999997e+03 3.339199999999999818e+03 4.619283207331266183e-01
3.725425099999999929e+03 3.339199999999999818e+03 4.987481227969320918e-01
3.725725500000000011e+03 3.339199999999999818e+03 5.714487753827174332e-01
3.726027399999999943e+03 3.339199999999999818e+03 6.654371079625657215e-01
3.726329200000000128e+03 3.339199999999999818e+03 8.776329888461478212e-01
3.726629699999999957e+03 3.339199999999999818e+03 1.157562396983567110e+00
3.726931599999999889e+03 3.339199999999999818e+03 1.592992215043949278e+00
3.727233400000000074e+03 3.339199999999999818e+03 2.164455325564709653e+00
3.727533899999999903e+03 3.339199999999999818e+03 2.900055766679424885e+00
3.727835700000000088e+03 3.339199999999999818e+03 3.954089796715433813e+00
3.728137600000000020e+03 3.339199999999999818e+03 5.203217887949558751e+00
3.728438000000000102e+03 3.339199999999999818e+03 6.380089715877235612e+00
3.728739900000000034e+03 3.339199999999999818e+03 7.039420055033423829e+00
3.729041799999999967e+03 3.339199999999999818e+03 6.888879602873386965e+00
3.729342200000000048e+03 3.339199999999999818e+03 6.009254029839243394e+00
3.729644099999999980e+03 3.339199999999999818e+03 4.969211094533338979e+00
3.729944500000000062e+03 3.339199999999999818e+03 4.311493458407003487e+00
3.730246399999999994e+03 3.339199999999999818e+03 4.000528476406186584e+00
3.730548299999999927e+03 3.339199999999999818e+03 3.944327567708055593e+00
3.730848700000000008e+03 3.339199999999999818e+03 3.933619219589829630e+00
3.731150599999999940e+03 3.339199999999999818e+03 3.563894506750180380e+00
3.731452400000000125e+03 3.339199999999999818e+03 2.908470492710748534e+00
3.731752899999999954e+03 3.339199999999999818e+03 2.246258790807888595e+00
3.732054799999999886e+03 3.339199999999999818e+03 1.739547498827992422e+00
3.732356600000000071e+03 3.339199999999999818e+03 1.426969813797321462e+00
3.732657099999999900e+03 3.339199999999999818e+03 1.241444457243001676e+00
3.732958900000000085e+03 3.339199999999999818e+03 1.214386884186574589e+00
3.733260800000000017e+03 3.339199999999999818e+03 1.247579896325465620e+00
3.733561200000000099e+03 3.339199999999999818e+03 1.272816906850414043e+00
3.733863100000000031e+03 3.339199999999999818e+03 1.314625336953232138e+00
3.734164999999999964e+03 3.339199999999999818e+03 1.470777995657157833e+00
3.734465400000000045e+03 3.339199999999999818e+03 1.534870397848037360e+00
3.734767299999999977e+03 3.339199999999999818e+03 1.577417087560077258e+00
3.735069100000000162e+03 3.339199999999999818e+03 1.580678331464891784e+00
3.735369599999999991e+03 3.339199999999999818e+03 1.560566132790366156e+00
3.735671499999999924e+03 3.339199999999999818e+03 1.355846026396281712e+00
3.735971900000000005e+03 3.339199999999999818e+03 1.195607853350061145e+00
3.736273799999999937e+03 3.339199999999999818e+03 1.030223365746353092e+00
3.736575600000000122e+03 3.339199999999999818e+03 9.035150805830373111e-01
3.736876099999999951e+03 3.339199999999999818e+03 7.736817353263170105e-01
3.737177999999999884e+03 3.339199999999999818e+03 7.437786373683267227e-01
3.737479800000000068e+03 3.339199999999999818e+03 7.067079703887662046e-01
3.737780299999999897e+03 3.339199999999999818e+03 6.642042860908556889e-01
3.738082100000000082e+03 3.339199999999999818e+03 6.591009769474978075e-01
3.738384000000000015e+03 3.339199999999999818e+03 6.474966827015758986e-01
3.738684499999999844e+03 3.339199999999999818e+03 6.717015632874180353e-01
3.738986300000000028e+03 3.339199999999999818e+03 6.527218405183005112e-01
3.739288199999999961e+03 3.339199999999999818e+03 6.513743375422452742e-01
3.739588600000000042e+03 3.339199999999999818e+03 6.376556104349601073e-01
3.739890499999999975e+03 3.339199999999999818e+03 6.004057542298605332e-01
3.740192300000000159e+03 3.339199999999999818e+03 6.185683741305191274e-01
3.740492799999999988e+03 3.339199999999999818e+03 5.735202028299510868e-01
3.740794699999999921e+03 3.339199999999999818e+03 5.795051229629620826e-01
3.741096500000000106e+03 3.339199999999999818e+03 5.601670217427660026e-01
3.741396999999999935e+03 3.339199999999999818e+03 5.653205038692749040e-01
3.741698800000000119e+03 3.339199999999999818e+03 5.178066888252869093e-01
3.742000700000000052e+03 3.339199999999999818e+03 5.181722348453869920e-01
3.720103999999999814e+03 3.339500000000000000e+03 3.139395231447692641e-02
3.720155799999999999e+03 3.339500000000000000e+03 3.400294743832843469e-02
3.720602300000000014e+03 3.339500000000000000e+03 4.294807357724789165e-02
3.720904199999999946e+03 3.339500000000000000e+03 5.874539570078833595e-02
3.721206000000000131e+03 3.339500000000000000e+03 7.287984181132452222e-02
3.721506499999999960e+03 3.339500000000000000e+03 1.049117077687211907e-01
3.721808399999999892e+03 3.339500000000000000e+03 1.489922572513771581e-01
3.722110200000000077e+03 3.339500000000000000e+03 1.962910452247180748e-01
3.722410699999999906e+03 3.339500000000000000e+03 2.401278973606406353e-01
3.722712500000000091e+03 3.339500000000000000e+03 2.263518297011829772e-01
3.723014400000000023e+03 3.339500000000000000e+03 1.790243714517557594e-01
3.723314800000000105e+03 3.339500000000000000e+03 1.779850739436281137e-01
3.723616700000000037e+03 3.339500000000000000e+03 1.867080054428788827e-01
3.723917199999999866e+03 3.339500000000000000e+03 2.273051163810518027e-01
3.724219000000000051e+03 3.339500000000000000e+03 2.948164489952203593e-01
3.724520899999999983e+03 3.339500000000000000e+03 3.464444486575895543e-01
3.724821300000000065e+03 3.339500000000000000e+03 3.962733884955447206e-01
3.725123199999999997e+03 3.339500000000000000e+03 4.451132038085232057e-01
3.725425099999999929e+03 3.339500000000000000e+03 4.765501615371295352e-01
3.725725500000000011e+03 3.339500000000000000e+03 5.093919627939637040e-01
3.726027399999999943e+03 3.339500000000000000e+03 5.581887726928127513e-01
3.726329200000000128e+03 3.339500000000000000e+03 6.884378369527840436e-01
3.726629699999999957e+03 3.339500000000000000e+03 8.683868248083224106e-01
3.726931599999999889e+03 3.339500000000000000e+03 1.103554764406036615e+00
3.727233400000000074e+03 3.339500000000000000e+03 1.488782929039341729e+00
3.727533899999999903e+03 3.339500000000000000e+03 1.976385482007732453e+00
3.727835700000000088e+03 3.339500000000000000e+03 2.679129786727570295e+00
3.728137600000000020e+03 3.339500000000000000e+03 3.502052721232074006e+00
3.728438000000000102e+03 3.339500000000000000e+03 4.572328462670960825e+00
3.728739900000000034e+03 3.339500000000000000e+03 5.706782617128985713e+00
3.729041799999999967e+03 3.339500000000000000e+03 6.429689293506500647e+00
3.729342200000000048e+03 3.339500000000000000e+03 6.215171120259928905e+00
3.729644099999999980e+03 3.339500000000000000e+03 5.493719460393793774e+00
3.729944500000000062e+03 3.339500000000000000e+03 4.566888277783588634e+00
3.730246399999999994e+03 3.339500000000000000e+03 3.788941838889437363e+00
3.730548299999999927e+03 3.339500000000000000e+03 3.559751651855713295e+00
3.730848700000000008e+03 3.339500000000000000e+03 3.491946448911660283e+00
3.731150599999999940e+03 3.339500000000000000e+03 3.443594028292148224e+00
3.731452400000000125e+03 3.339500000000000000e+03 3.156432543011964853e+00
3.731752899999999954e+03 3.339500000000000000e+03 2.538394568989041922e+00
3.732054799999999886e+03 3.339500000000000000e+03 1.961720635789600209e+00
3.732356600000000071e+03 3.339500000000000000e+03 1.511941344548034749e+00
3.732657099999999900e+03 3.339500000000000000e+03 1.258202233615432375e+00
3.732958900000000085e+03 3.339500000000000000e+03 1.126455147429953119e+00
3.733260800000000017e+03 3.339500000000000000e+03 1.044321974011781506e+00
3.733561200000000099e+03 3.339500000000000000e+03 1.039813573097214006e+00
3.733863100000000031e+03 3.339500000000000000e+03 1.103977650978309244e+00
3.734164999999999964e+03 3.339500000000000000e+03 1.135708479036799945e+00
3.734465400000000045e+03 3.339500000000000000e+03 1.239731408246846467e+00
3.734767299999999977e+03 3.339500000000000000e+03 1.295530933079769520e+00
3.735069100000000162e+03 3.339500000000000000e+03 1.333590724584306608e+00
3.735369599999999991e+03 3.339500000000000000e+03 1.379305479803880408e+00
3.735671499999999924e+03 3.339500000000000000e+03 1.335497297944044259e+00
3.735971900000000005e+03 3.339500000000000000e+03 1.207520353063910479e+00
3.736273799999999937e+03 3.339500000000000000e+03 1.101167963921853676e+00
3.736575600000000122e+03 3.339500000000000000e+03 8.856033255981338170e-01
3.736876099999999951e+03 3.339500000000000000e+03 8.044664442739605237e-01
3.737177999999999884e+03 3.339500000000000000e+03 7.303609481599474540e-01
3.737479800000000068e+03 3.339500000000000000e+03 6.570223819312425162e-01
3.737780299999999897e+03 3.339500000000000000e+03 6.192421256185466349e-01
3.738082100000000082e+03 3.339500000000000000e+03 6.118165241121999998e-01
3.738384000000000015e+03 3.339500000000000000e+03 6.021618086401451242e-01
3.738684499999999844e+03 3.339500000000000000e+03 5.794191121347033180e-01
3.738986300000000028e+03 3.339500000000000000e+03 5.936754069186062077e-01
3.739288199999999961e+03 3.339500000000000000e+03 5.699579210262307738e-01
3.739588600000000042e+03 3.339500000000000000e+03 5.870955785568048313e-01
3.739890499999999975e+03 3.339500000000000000e+03 5.425132992426390244e-01
3.740192300000000159e+03 3.339500000000000000e+03 5.367792440253829067e-01
3.740492799999999988e+03 3.339500000000000000e+03 5.192473701986224377e-01
3.740794699999999921e+03 3.339500000000000000e+03 5.221860734974662632e-01
3.741096500000000106e+03 3.339500000000000000e+03 5.028336371392270188e-01
3.741396999999999935e+03 3.339500000000000000e+03 4.601579311847988074e-01
3.741698800000000119e+03 3.339500000000000000e+03 4.703287116264067702e-01
3.742000700000000052e+03 3.339500000000000000e+03 4.635553589010230069e-01
3.720103999999999814e+03 3.339800000000000182e+03 2.809687056455469414e-02
3.720155799999999999e+03 3.339800000000000182e+03 2.718658929881529254e-02
3.720602300000000014e+03 3.339800000000000182e+03 3.046216834167281978e-02
3.720904199999999946e+03 3.339800000000000182e+03 4.365766291038332414e-02
3.721206000000000131e+03 3.339800000000000182e+03 5.876689840785304098e-02
3.721506499999999960e+03 3.339800000000000182e+03 7.925897824052188789e-02
3.721808399999999892e+03 3.339800000000000182e+03 1.174477859874472480e-01
3.722110200000000077e+03 3.339800000000000182e+03 1.732759810964565605e-01
3.722410699999999906e+03 3.339800000000000182e+03 2.225673532577939762e-01
3.722712500000000091e+03 3.339800000000000182e+03 2.307097116662975844e-01
3.723014400000000023e+03 3.339800000000000182e+03 2.307025440972760022e-01
3.723314800000000105e+03 3.339800000000000182e+03 2.032865925897704429e-01
3.723616700000000037e+03 3.339800000000000182e+03 1.974378562681692595e-01
3.723917199999999866e+03 3.339800000000000182e+03 2.166111034008692260e-01
3.724219000000000051e+03 3.339800000000000182e+03 2.502915102332270436e-01
3.724520899999999983e+03 3.339800000000000182e+03 3.205265190755921534e-01
3.724821300000000065e+03 3.339800000000000182e+03 3.753082491074522520e-01
3.725123199999999997e+03 3.339800000000000182e+03 4.333727257511914566e-01
3.725425099999999929e+03 3.339800000000000182e+03 4.677340516405983917e-01
3.725725500000000011e+03 3.339800000000000182e+03 4.999594419615774332e-01
3.726027399999999943e+03 3.339800000000000182e+03 5.222792518947466656e-01
3.726329200000000128e+03 3.339800000000000182e+03 6.129059946034787210e-01
3.726629699999999957e+03 3.339800000000000182e+03 6.978416875090840410e-01
3.726931599999999889e+03 3.339800000000000182e+03 8.657276567013199031e-01
3.727233400000000074e+03 3.339800000000000182e+03 1.084109149650517079e+00
3.727533899999999903e+03 3.339800000000000182e+03 1.435606734468313439e+00
3.727835700000000088e+03 3.339800000000000182e+03 1.898337822931855934e+00
3.728137600000000020e+03 3.339800000000000182e+03 2.543046321284041067e+00
3.728438000000000102e+03 3.339800000000000182e+03 3.336331357884351867e+00
3.728739900000000034e+03 3.339800000000000182e+03 4.302526829561020172e+00
3.729041799999999967e+03 3.339800000000000182e+03 5.307204979314497528e+00
3.729342200000000048e+03 3.339800000000000182e+03 5.918620119561489368e+00
3.729644099999999980e+03 3.339800000000000182e+03 5.730815476058309876e+00
3.729944500000000062e+03 3.339800000000000182e+03 4.918593722103010712e+00
3.730246399999999994e+03 3.339800000000000182e+03 4.110292628402509862e+00
3.730548299999999927e+03 3.339800000000000182e+03 3.468651849591557035e+00
3.730848700000000008e+03 3.339800000000000182e+03 3.166180436881300242e+00
3.731150599999999940e+03 3.339800000000000182e+03 3.100984229061098940e+00
3.731452400000000125e+03 3.339800000000000182e+03 2.980547566791656777e+00
3.731752899999999954e+03 3.339800000000000182e+03 2.642532179303433537e+00
3.732054799999999886e+03 3.339800000000000182e+03 2.185850519094096445e+00
3.732356600000000071e+03 3.339800000000000182e+03 1.729469896783665028e+00
3.732657099999999900e+03 3.339800000000000182e+03 1.342170304703125927e+00
3.732958900000000085e+03 3.339800000000000182e+03 1.057768333496246882e+00
3.733260800000000017e+03 3.339800000000000182e+03 9.834621454496300652e-01
3.733561200000000099e+03 3.339800000000000182e+03 9.170259481886968711e-01
3.733863100000000031e+03 3.339800000000000182e+03 9.078371247030442293e-01
3.734164999999999964e+03 3.339800000000000182e+03 9.294473453030779320e-01
3.734465400000000045e+03 3.339800000000000182e+03 9.809319935850158156e-01
3.734767299999999977e+03 3.339800000000000182e+03 1.074225071969771683e+00
3.735069100000000162e+03 3.339800000000000182e+03 1.156200558869468820e+00
3.735369599999999991e+03 3.339800000000000182e+03 1.206065336552531786e+00
3.735671499999999924e+03 3.339800000000000182e+03 1.178255168748839843e+00
3.735971900000000005e+03 3.339800000000000182e+03 1.116520896766056703e+00
3.736273799999999937e+03 3.339800000000000182e+03 1.023084467000869413e+00
3.736575600000000122e+03 3.339800000000000182e+03 9.349305356045789495e-01
3.736876099999999951e+03 3.339800000000000182e+03 7.970408427676138885e-01
3.737177999999999884e+03 3.339800000000000182e+03 6.727265256575025720e-01
3.737479800000000068e+03 3.339800000000000182e+03 6.306313927938214103e-01
3.737780299999999897e+03 3.339800000000000182e+03 5.744089813886258389e-01
3.738082100000000082e+03 3.339800000000000182e+03 5.357829519313846989e-01
3.738384000000000015e+03 3.339800000000000182e+03 5.297478588152226830e-01
3.738684499999999844e+03 3.339800000000000182e+03 5.295399993135971872e-01
3.738986300000000028e+03 3.339800000000000182e+03 5.117930984161895847e-01
3.739288199999999961e+03 3.339800000000000182e+03 5.093059519657048284e-01
3.739588600000000042e+03 3.339800000000000182e+03 5.174268076671436623e-01
3.739890499999999975e+03 3.339800000000000182e+03 5.023677451528250071e-01
3.740192300000000159e+03 3.339800000000000182e+03 4.825494168081836954e-01
3.740492799999999988e+03 3.339800000000000182e+03 4.741920313290329814e-01
3.740794699999999921e+03 3.339800000000000182e+03 4.630106236553837018e-01
3.741096500000000106e+03 3.339800000000000182e+03 4.518578862578206401e-01
3.741396999999999935e+03 3.339800000000000182e+03 4.371715373326235388e-01
3.741698800000000119e+03 3.339800000000000182e+03 4.340249745321542729e-01
3.742000700000000052e+03 3.339800000000000182e+03 4.128161377973284529e-01
3.720103999999999814e+03 3.340099999999999909e+03 2.435539953529511706e-02
3.720155799999999999e+03 3.340099999999999909e+03 1.916607956367838081e-02
3.720602300000000014e+03 3.340099999999999909e+03 2.482845909071873872e-02
3.720904199999999946e+03 3.340099999999999909e+03 3.379508793670290417e-02
3.721206000000000131e+03 3.340099999999999909e+03 4.797970703039008272e-02
3.721506499999999960e+03 3.340099999999999909e+03 5.907510387578055605e-02
3.721808399999999892e+03 3.340099999999999909e+03 8.198982203774009270e-02
3.722110200000000077e+03 3.340099999999999909e+03 1.298906858088929028e-01
3.722410699999999906e+03 3.340099999999999909e+03 1.898832385194344219e-01
3.722712500000000091e+03 3.340099999999999909e+03 2.457472714735515762e-01
3.723014400000000023e+03 3.340099999999999909e+03 2.625337181220687155e-01
3.723314800000000105e+03 3.340099999999999909e+03 2.426150438111254748e-01
3.723616700000000037e+03 3.340099999999999909e+03 2.348310638537003392e-01
3.723917199999999866e+03 3.340099999999999909e+03 2.028565384484762590e-01
3.724219000000000051e+03 3.340099999999999909e+03 2.240510400452589701e-01
3.724520899999999983e+03 3.340099999999999909e+03 2.737581312098474329e-01
3.724821300000000065e+03 3.340099999999999909e+03 3.487022328993841236e-01
3.725123199999999997e+03 3.340099999999999909e+03 3.834864453610637436e-01
3.725425099999999929e+03 3.340099999999999909e+03 4.421314950955500533e-01
3.725725500000000011e+03 3.340099999999999909e+03 4.885343369411947467e-01
3.726027399999999943e+03 3.340099999999999909e+03 5.280204746810243099e-01
3.726329200000000128e+03 3.340099999999999909e+03 5.538165555896549241e-01
3.726629699999999957e+03 3.340099999999999909e+03 6.100748048399584622e-01
3.726931599999999889e+03 3.340099999999999909e+03 6.875777286701957314e-01
3.727233400000000074e+03 3.340099999999999909e+03 8.258473026653039284e-01
3.727533899999999903e+03 3.340099999999999909e+03 1.000442116461729647e+00
3.727835700000000088e+03 3.340099999999999909e+03 1.319334429800403719e+00
3.728137600000000020e+03 3.340099999999999909e+03 1.690786526774251231e+00
3.728438000000000102e+03 3.340099999999999909e+03 2.259060069080413236e+00
3.728739900000000034e+03 3.340099999999999909e+03 2.954579464226508634e+00
3.729041799999999967e+03 3.340099999999999909e+03 3.876536699902045413e+00
3.729342200000000048e+03 3.340099999999999909e+03 4.782854299972516543e+00
3.729644099999999980e+03 3.340099999999999909e+03 5.376422193355799628e+00
3.729944500000000062e+03 3.340099999999999909e+03 5.211231230115673796e+00
3.730246399999999994e+03 3.340099999999999909e+03 4.551621355767644594e+00
3.730548299999999927e+03 3.340099999999999909e+03 3.702128242900181387e+00
3.730848700000000008e+03 3.340099999999999909e+03 3.124099639155662356e+00
3.731150599999999940e+03 3.340099999999999909e+03 2.783353407870220675e+00
3.731452400000000125e+03 3.340099999999999909e+03 2.702711088808535944e+00
3.731752899999999954e+03 3.340099999999999909e+03 2.610356961965605738e+00
3.732054799999999886e+03 3.340099999999999909e+03 2.347264173459854497e+00
3.732356600000000071e+03 3.340099999999999909e+03 1.906881565205567286e+00
3.732657099999999900e+03 3.340099999999999909e+03 1.489012291248032138e+00
3.732958900000000085e+03 3.340099999999999909e+03 1.183666683360125482e+00
3.733260800000000017e+03 3.340099999999999909e+03 9.984782025498192271e-01
3.733561200000000099e+03 3.340099999999999909e+03 8.479592530968477204e-01
3.733863100000000031e+03 3.340099999999999909e+03 7.979797943094396606e-01
3.734164999999999964e+03 3.340099999999999909e+03 8.060719797347922766e-01
3.734465400000000045e+03 3.340099999999999909e+03 8.367993481302631320e-01
3.734767299999999977e+03 3.340099999999999909e+03 8.870583421095125098e-01
3.735069100000000162e+03 3.340099999999999909e+03 9.664320014543795745e-01
3.735369599999999991e+03 3.340099999999999909e+03 1.018948779675423522e+00
3.735671499999999924e+03 3.340099999999999909e+03 1.026990792117625118e+00
3.735971900000000005e+03 3.340099999999999909e+03 1.063796259043387371e+00
3.736273799999999937e+03 3.340099999999999909e+03 9.875548273609464633e-01
3.736575600000000122e+03 3.340099999999999909e+03 9.448432835614103409e-01
3.736876099999999951e+03 3.340099999999999909e+03 8.133972352748367607e-01
3.737177999999999884e+03 3.340099999999999909e+03 7.099620467245589817e-01
3.737479800000000068e+03 3.340099999999999909e+03 6.048854848683418162e-01
3.737780299999999897e+03 3.340099999999999909e+03 5.474015813153497723e-01
3.738082100000000082e+03 3.340099999999999909e+03 5.044248374620156072e-01
3.738384000000000015e+03 3.340099999999999909e+03 4.809653840544167447e-01
3.738684499999999844e+03 3.340099999999999909e+03 4.850078929825822338e-01
3.738986300000000028e+03 3.340099999999999909e+03 4.842051252521664129e-01
3.739288199999999961e+03 3.340099999999999909e+03 4.590254552793907039e-01
3.739588600000000042e+03 3.340099999999999909e+03 4.509834428371891080e-01
3.739890499999999975e+03 3.340099999999999909e+03 4.618853153189972360e-01
3.740192300000000159e+03 3.340099999999999909e+03 4.387268998103042716e-01
3.740492799999999988e+03 3.340099999999999909e+03 4.437585332634464974e-01
3.740794699999999921e+03 3.340099999999999909e+03 4.133178676288383757e-01
3.741096500000000106e+03 3.340099999999999909e+03 4.236463345889208698e-01
3.741396999999999935e+03 3.340099999999999909e+03 3.924817444831341096e-01
3.741698800000000119e+03 3.340099999999999909e+03 3.962805560645663028e-01
3.742000700000000052e+03 3.340099999999999909e+03 3.646357388343344219e-01
3.720103999999999814e+03 3.340400000000000091e+03 1.847799293760765335e-02
3.720155799999999999e+03 3.340400000000000091e+03 2.181808010165930609e-02
3.720602300000000014e+03 3.340400000000000091e+03 2.630497830916217819e-02
3.720904199999999946e+03 3.340400000000000091e+03 2.794635161510172078e-02
3.721206000000000131e+03 3.340400000000000091e+03 3.693448316815059473e-02
3.721506499999999960e+03 3.340400000000000091e+03 5.301134048353227379e-02
3.721808399999999892e+03 3.340400000000000091e+03 6.555458627127989935e-02
3.722110200000000077e+03 3.340400000000000091e+03 9.155135911251457981e-02
3.722410699999999906e+03 3.340400000000000091e+03 1.298763506708497661e-01
3.722712500000000091e+03 3.340400000000000091e+03 1.972013264904574625e-01
3.723014400000000023e+03 3.340400000000000091e+03 2.442349144100003089e-01
3.723314800000000105e+03 3.340400000000000091e+03 2.799867486895918356e-01
3.723616700000000037e+03 3.340400000000000091e+03 2.894622749361074887e-01
3.723917199999999866e+03 3.340400000000000091e+03 2.385581997449168212e-01
3.724219000000000051e+03 3.340400000000000091e+03 2.412030327138761643e-01
3.724520899999999983e+03 3.340400000000000091e+03 2.540544839695512702e-01
3.724821300000000065e+03 3.340400000000000091e+03 3.142047231985673483e-01
3.725123199999999997e+03 3.340400000000000091e+03 3.656893714805052320e-01
3.725425099999999929e+03 3.340400000000000091e+03 4.270580974431882337e-01
3.725725500000000011e+03 3.340400000000000091e+03 4.947414517138744583e-01
3.726027399999999943e+03 3.340400000000000091e+03 5.077577570570456222e-01
3.726329200000000128e+03 3.340400000000000091e+03 5.318264538314779744e-01
3.726629699999999957e+03 3.340400000000000091e+03 5.565402318178516161e-01
3.726931599999999889e+03 3.340400000000000091e+03 6.101679832372388645e-01
3.727233400000000074e+03 3.340400000000000091e+03 6.787186133595350945e-01
3.727533899999999903e+03 3.340400000000000091e+03 7.883107436993416206e-01
3.727835700000000088e+03 3.340400000000000091e+03 9.530358149530649969e-01
3.728137600000000020e+03 3.340400000000000091e+03 1.211806559338809430e+00
3.728438000000000102e+03 3.340400000000000091e+03 1.555763861545914173e+00
3.728739900000000034e+03 3.340400000000000091e+03 2.046133096156630859e+00
3.729041799999999967e+03 3.340400000000000091e+03 2.702904613172118609e+00
3.729342200000000048e+03 3.340400000000000091e+03 3.557472364906853368e+00
3.729644099999999980e+03 3.340400000000000091e+03 4.378761093674439664e+00
3.729944500000000062e+03 3.340400000000000091e+03 4.963899925888355824e+00
3.730246399999999994e+03 3.340400000000000091e+03 4.824562384109032820e+00
3.730548299999999927e+03 3.340400000000000091e+03 4.105927578868374006e+00
3.730848700000000008e+03 3.340400000000000091e+03 3.330747821616548698e+00
3.731150599999999940e+03 3.340400000000000091e+03 2.764488366205448244e+00
3.731452400000000125e+03 3.340400000000000091e+03 2.461314531731077171e+00
3.731752899999999954e+03 3.340400000000000091e+03 2.355428034575422824e+00
3.732054799999999886e+03 3.340400000000000091e+03 2.325073379769073245e+00
3.732356600000000071e+03 3.340400000000000091e+03 2.084644444509526906e+00
3.732657099999999900e+03 3.340400000000000091e+03 1.705652064924987554e+00
3.732958900000000085e+03 3.340400000000000091e+03 1.390486887477529798e+00
3.733260800000000017e+03 3.340400000000000091e+03 1.071365211930165318e+00
3.733561200000000099e+03 3.340400000000000091e+03 8.505180752375481879e-01
3.733863100000000031e+03 3.340400000000000091e+03 7.436926265400678471e-01
3.734164999999999964e+03 3.340400000000000091e+03 7.123130093636340643e-01
3.734465400000000045e+03 3.340400000000000091e+03 6.927598810727909617e-01
3.734767299999999977e+03 3.340400000000000091e+03 7.172873022646036878e-01
3.735069100000000162e+03 3.340400000000000091e+03 7.971626914409805087e-01
3.735369599999999991e+03 3.340400000000000091e+03 8.307570874450794784e-01
3.735671499999999924e+03 3.340400000000000091e+03 8.681574625996322236e-01
3.735971900000000005e+03 3.340400000000000091e+03 9.055793404612494379e-01
3.736273799999999937e+03 3.340400000000000091e+03 9.445924186456555738e-01
3.736575600000000122e+03 3.340400000000000091e+03 9.091416222649698620e-01
3.736876099999999951e+03 3.340400000000000091e+03 8.316745362798405594e-01
3.737177999999999884e+03 3.340400000000000091e+03 7.014899801410632296e-01
3.737479800000000068e+03 3.340400000000000091e+03 6.211702016853489772e-01
3.737780299999999897e+03 3.340400000000000091e+03 5.447925861914982848e-01
3.738082100000000082e+03 3.340400000000000091e+03 4.769515454023374734e-01
3.738384000000000015e+03 3.340400000000000091e+03 4.558573897718567469e-01
3.738684499999999844e+03 3.340400000000000091e+03 4.108808941615045840e-01
3.738986300000000028e+03 3.340400000000000091e+03 4.223848424411245639e-01
3.739288199999999961e+03 3.340400000000000091e+03 4.140632948070817054e-01
3.739588600000000042e+03 3.340400000000000091e+03 4.153104518168348469e-01
3.739890499999999975e+03 3.340400000000000091e+03 4.112464401816046666e-01
3.740192300000000159e+03 3.340400000000000091e+03 4.016060598475928445e-01
3.740492799999999988e+03 3.340400000000000091e+03 3.898154088071100754e-01
3.740794699999999921e+03 3.340400000000000091e+03 3.810781421698161697e-01
3.741096500000000106e+03 3.340400000000000091e+03 3.686997504695646577e-01
3.741396999999999935e+03 3.340400000000000091e+03 3.642415225381480659e-01
3.741698800000000119e+03 3.340400000000000091e+03 3.546728178943520104e-01
3.742000700000000052e+03 3.340400000000000091e+03 3.336861757991948507e-01
3.720103999999999814e+03 3.340699999999999818e+03 1.728817648002702045e-02
3.720155799999999999e+03 3.340699999999999818e+03 1.991150674192166889e-02
3.720602300000000014e+03 3.340699999999999818e+03 2.368881561628909810e-02
3.720904199999999946e+03 3.340699999999999818e+03 2.226963695001822272e-02
3.721206000000000131e+03 3.340699999999999818e+03 3.575900184861310199e-02
3.721506499999999960e+03 3.340699999999999818e+03 4.048242983382778493e-02
3.721808399999999892e+03 3.340699999999999818e+03 4.593694985924260538e-02
3.722110200000000077e+03 3.340699999999999818e+03 7.007015475486905176e-02
3.722410699999999906e+03 3.340699999999999818e+03 9.985857160851428771e-02
3.722712500000000091e+03 3.340699999999999818e+03 1.641444981629762712e-01
3.723014400000000023e+03 3.340699999999999818e+03 2.136293946878960737e-01
3.723314800000000105e+03 3.340699999999999818e+03 2.845381550182888297e-01
3.723616700000000037e+03 3.340699999999999818e+03 2.923579728208217654e-01
3.723917199999999866e+03 3.340699999999999818e+03 3.027652830401415529e-01
3.724219000000000051e+03 3.340699999999999818e+03 2.670707893127225452e-01
3.724520899999999983e+03 3.340699999999999818e+03 2.490371856544522366e-01
3.724821300000000065e+03 3.340699999999999818e+03 2.657877944578614926e-01
3.725123199999999997e+03 3.340699999999999818e+03 3.277227583732485461e-01
3.725425099999999929e+03 3.340699999999999818e+03 3.905034954331808028e-01
3.725725500000000011e+03 3.340699999999999818e+03 4.635195210559151513e-01
3.726027399999999943e+03 3.340699999999999818e+03 5.106247846656737366e-01
3.726329200000000128e+03 3.340699999999999818e+03 5.417822072024388591e-01
3.726629699999999957e+03 3.340699999999999818e+03 5.436242724409823257e-01
3.726931599999999889e+03 3.340699999999999818e+03 5.715132835039115067e-01
3.727233400000000074e+03 3.340699999999999818e+03 5.668041906567399257e-01
3.727533899999999903e+03 3.340699999999999818e+03 6.510732996433392650e-01
3.727835700000000088e+03 3.340699999999999818e+03 7.317299538430673822e-01
3.728137600000000020e+03 3.340699999999999818e+03 9.092778060763796466e-01
3.728438000000000102e+03 3.340699999999999818e+03 1.092151162092718675e+00
3.728739900000000034e+03 3.340699999999999818e+03 1.427980441029362835e+00
3.729041799999999967e+03 3.340699999999999818e+03 1.870943374131414982e+00
3.729342200000000048e+03 3.340699999999999818e+03 2.485806115077782152e+00
3.729644099999999980e+03 3.340699999999999818e+03 3.247518010138077393e+00
3.729944500000000062e+03 3.340699999999999818e+03 4.144116386615300129e+00
3.730246399999999994e+03 3.340699999999999818e+03 4.443627593319648739e+00
3.730548299999999927e+03 3.340699999999999818e+03 4.339977377698723160e+00
3.730848700000000008e+03 3.340699999999999818e+03 3.750115117499592365e+00
3.731150599999999940e+03 3.340699999999999818e+03 2.974455133123321993e+00
3.731452400000000125e+03 3.340699999999999818e+03 2.439689975993000637e+00
3.731752899999999954e+03 3.340699999999999818e+03 2.210220253767434695e+00
3.732054799999999886e+03 3.340699999999999818e+03 2.069313014372388349e+00
3.732356600000000071e+03 3.340699999999999818e+03 2.008997921055876379e+00
3.732657099999999900e+03 3.340699999999999818e+03 1.835248880403996141e+00
3.732958900000000085e+03 3.340699999999999818e+03 1.556430445464920043e+00
3.733260800000000017e+03 3.340699999999999818e+03 1.200997865254281649e+00
3.733561200000000099e+03 3.340699999999999818e+03 9.467856947662558476e-01
3.733863100000000031e+03 3.340699999999999818e+03 7.813295314723323060e-01
3.734164999999999964e+03 3.340699999999999818e+03 6.846318578023304902e-01
3.734465400000000045e+03 3.340699999999999818e+03 6.194714878272368219e-01
3.734767299999999977e+03 3.340699999999999818e+03 5.922633958213568972e-01
3.735069100000000162e+03 3.340699999999999818e+03 6.140169678018220223e-01
3.735369599999999991e+03 3.340699999999999818e+03 6.829403115132398616e-01
3.735671499999999924e+03 3.340699999999999818e+03 7.152947180766071611e-01
3.735971900000000005e+03 3.340699999999999818e+03 7.753661140463858903e-01
3.736273799999999937e+03 3.340699999999999818e+03 8.011836976620814177e-01
3.736575600000000122e+03 3.340699999999999818e+03 7.904395116987478209e-01
3.736876099999999951e+03 3.340699999999999818e+03 7.951055991317900196e-01
3.737177999999999884e+03 3.340699999999999818e+03 7.153663937668228723e-01
3.737479800000000068e+03 3.340699999999999818e+03 6.311474577633745531e-01
3.737780299999999897e+03 3.340699999999999818e+03 5.660014229263240493e-01
3.738082100000000082e+03 3.340699999999999818e+03 4.949779814915862275e-01
3.738384000000000015e+03 3.340699999999999818e+03 4.370066832451274808e-01
3.738684499999999844e+03 3.340699999999999818e+03 4.092753587006728866e-01
3.738986300000000028e+03 3.340699999999999818e+03 3.879661759995450265e-01
3.739288199999999961e+03 3.340699999999999818e+03 3.583927862165469103e-01
3.739588600000000042e+03 3.340699999999999818e+03 3.666856635745034398e-01
3.739890499999999975e+03 3.340699999999999818e+03 3.534758338677497780e-01
3.740192300000000159e+03 3.340699999999999818e+03 3.543717799954461123e-01
3.740492799999999988e+03 3.340699999999999818e+03 3.419002098979141424e-01
3.740794699999999921e+03 3.340699999999999818e+03 3.304320994634020181e-01
3.741096500000000106e+03 3.340699999999999818e+03 3.631233817707831268e-01
3.741396999999999935e+03 3.340699999999999818e+03 3.321738187356435557e-01
3.741698800000000119e+03 3.340699999999999818e+03 3.204835136614627711e-01
3.742000700000000052e+03 3.340699999999999818e+03 3.144125827001928997e-01
3.720103999999999814e+03 3.341000000000000000e+03 1.918758227074308931e-02
3.720155799999999999e+03 3.341000000000000000e+03 1.825579829793897921e-02
3.720602300000000014e+03 3.341000000000000000e+03 2.013370138159033956e-02
3.720904199999999946e+03 3.341000000000000000e+03 2.438406981138139737e-02
3.721206000000000131e+03 3.341000000000000000e+03 2.674936758849951954e-02
3.721506499999999960e+03 3.341000000000000000e+03 3.029014668515513445e-02
3.721808399999999892e+03 3.341000000000000000e+03 4.496216047230907481e-02
3.722110200000000077e+03 3.341000000000000000e+03 5.867372001057263170e-02
3.722410699999999906e+03 3.341000000000000000e+03 8.088601640841830420e-02
3.722712500000000091e+03 3.341000000000000000e+03 1.125595039147364723e-01
3.723014400000000023e+03 3.341000000000000000e+03 1.648110820819823075e-01
3.723314800000000105e+03 3.341000000000000000e+03 2.242517319778629115e-01
3.723616700000000037e+03 3.341000000000000000e+03 3.025574235385160016e-01
3.723917199999999866e+03 3.341000000000000000e+03 3.113591982970040362e-01
3.724219000000000051e+03 3.341000000000000000e+03 3.335499919877850106e-01
3.724520899999999983e+03 3.341000000000000000e+03 2.706044008403565848e-01
3.724821300000000065e+03 3.341000000000000000e+03 2.653935781616751366e-01
3.725123199999999997e+03 3.341000000000000000e+03 2.980705253310131364e-01
3.725425099999999929e+03 3.341000000000000000e+03 3.442726752440538607e-01
3.725725500000000011e+03 3.341000000000000000e+03 4.182204848395922880e-01
3.726027399999999943e+03 3.341000000000000000e+03 4.664797270618235570e-01
3.726329200000000128e+03 3.341000000000000000e+03 5.216628409588915938e-01
3.726629699999999957e+03 3.341000000000000000e+03 5.365068764025632264e-01
3.726931599999999889e+03 3.341000000000000000e+03 5.438823049257588416e-01
3.727233400000000074e+03 3.341000000000000000e+03 5.397896230144423324e-01
3.727533899999999903e+03 3.341000000000000000e+03 5.687752721376717613e-01
3.727835700000000088e+03 3.341000000000000000e+03 6.138234434382395799e-01
3.728137600000000020e+03 3.341000000000000000e+03 6.974546387819192672e-01
3.728438000000000102e+03 3.341000000000000000e+03 7.961162263638312808e-01
3.728739900000000034e+03 3.341000000000000000e+03 9.942134989819850777e-01
3.729041799999999967e+03 3.341000000000000000e+03 1.294326781484145705e+00
3.729342200000000048e+03 3.341000000000000000e+03 1.714554185649777684e+00
3.729644099999999980e+03 3.341000000000000000e+03 2.314666069549753402e+00
3.729944500000000062e+03 3.341000000000000000e+03 3.038017135206605435e+00
3.730246399999999994e+03 3.341000000000000000e+03 3.773431219526760305e+00
3.730548299999999927e+03 3.341000000000000000e+03 4.125172501691289462e+00
3.730848700000000008e+03 3.341000000000000000e+03 3.947760833269387426e+00
3.731150599999999940e+03 3.341000000000000000e+03 3.395048083309053943e+00
3.731452400000000125e+03 3.341000000000000000e+03 2.730062532194847513e+00
3.731752899999999954e+03 3.341000000000000000e+03 2.228110506045273720e+00
3.732054799999999886e+03 3.341000000000000000e+03 1.968099772218797394e+00
3.732356600000000071e+03 3.341000000000000000e+03 1.853662365220409836e+00
3.732657099999999900e+03 3.341000000000000000e+03 1.812549189312683717e+00
3.732958900000000085e+03 3.341000000000000000e+03 1.665076456693879381e+00
3.733260800000000017e+03 3.341000000000000000e+03 1.387591189592815466e+00
3.733561200000000099e+03 3.341000000000000000e+03 1.092846416287810873e+00
3.733863100000000031e+03 3.341000000000000000e+03 8.723289877701859707e-01
3.734164999999999964e+03 3.341000000000000000e+03 6.822880627322770453e-01
3.734465400000000045e+03 3.341000000000000000e+03 5.751759112739338597e-01
3.734767299999999977e+03 3.341000000000000000e+03 5.571423076156634124e-01
3.735069100000000162e+03 3.341000000000000000e+03 5.630268817823724792e-01
3.735369599999999991e+03 3.341000000000000000e+03 5.715992943321702713e-01
3.735671499999999924e+03 3.341000000000000000e+03 5.797416527406739073e-01
3.735971900000000005e+03 3.341000000000000000e+03 6.614949450007022724e-01
3.736273799999999937e+03 3.341000000000000000e+03 6.720456066004533158e-01
3.736575600000000122e+03 3.341000000000000000e+03 7.162049993423466043e-01
3.736876099999999951e+03 3.341000000000000000e+03 7.458142269704526317e-01
3.737177999999999884e+03 3.341000000000000000e+03 7.042494942143677772e-01
3.737479800000000068e+03 3.341000000000000000e+03 6.327314905171415038e-01
3.737780299999999897e+03 3.341000000000000000e+03 5.512362307418897656e-01
3.738082100000000082e+03 3.341000000000000000e+03 4.939315164144369441e-01
3.738384000000000015e+03 3.341000000000000000e+03 4.232664534307776227e-01
3.738684499999999844e+03 3.341000000000000000e+03 3.859664242425269731e-01
3.738986300000000028e+03 3.341000000000000000e+03 3.676461178233938476e-01
3.739288199999999961e+03 3.341000000000000000e+03 3.478206219097310092e-01
3.739588600000000042e+03 3.341000000000000000e+03 3.320591376312984622e-01
3.739890499999999975e+03 3.341000000000000000e+03 3.190069944430193316e-01
3.740192300000000159e+03 3.341000000000000000e+03 3.044783320362968171e-01
3.740492799999999988e+03 3.341000000000000000e+03 3.265616121917541692e-01
3.740794699999999921e+03 3.341000000000000000e+03 3.025287532624297282e-01
3.741096500000000106e+03 3.341000000000000000e+03 3.128070472393612023e-01
3.741396999999999935e+03 3.341000000000000000e+03 3.046718563998792040e-01
3.741698800000000119e+03 3.341000000000000000e+03 2.900141777507683760e-01
3.742000700000000052e+03 3.341000000000000000e+03 2.842156144123181849e-01
3.720103999999999814e+03 3.341300000000000182e+03 1.543177610344037207e-02
3.720155799999999999e+03 3.341300000000000182e+03 1.305931075730067635e-02
3.720602300000000014e+03 3.341300000000000182e+03 1.613419786755423621e-02
3.720904199999999946e+03 3.341300000000000182e+03 1.873602542238417615e-02
3.721206000000000131e+03 3.341300000000000182e+03 2.252766943479474551e-02
3.721506499999999960e+03 3.341300000000000182e+03 3.129360634817494186e-02
3.721808399999999892e+03 3.341300000000000182e+03 3.296364993020077516e-02
3.722110200000000077e+03 3.341300000000000182e+03 5.072488596565141727e-02
3.722410699999999906e+03 3.341300000000000182e+03 6.612799179300550556e-02
3.722712500000000091e+03 3.341300000000000182e+03 8.529407135668388984e-02
3.723014400000000023e+03 3.341300000000000182e+03 1.217554949694108629e-01
3.723314800000000105e+03 3.341300000000000182e+03 1.854035078809531389e-01
3.723616700000000037e+03 3.341300000000000182e+03 2.519615538152528700e-01
3.723917199999999866e+03 3.341300000000000182e+03 3.228344763005377427e-01
3.724219000000000051e+03 3.341300000000000182e+03 3.404523609555570318e-01
3.724520899999999983e+03 3.341300000000000182e+03 3.515047523868180535e-01
3.724821300000000065e+03 3.341300000000000182e+03 3.226624546440200469e-01
3.725123199999999997e+03 3.341300000000000182e+03 3.232143574586809898e-01
3.725425099999999929e+03 3.341300000000000182e+03 3.094741276443311317e-01
3.725725500000000011e+03 3.341300000000000182e+03 3.625714789561222395e-01
3.726027399999999943e+03 3.341300000000000182e+03 4.361250722554743109e-01
3.726329200000000128e+03 3.341300000000000182e+03 4.879752665575122772e-01
3.726629699999999957e+03 3.341300000000000182e+03 5.231536953153782532e-01
3.726931599999999889e+03 3.341300000000000182e+03 5.356969411031258232e-01
3.727233400000000074e+03 3.341300000000000182e+03 5.266371338598612173e-01
3.727533899999999903e+03 3.341300000000000182e+03 5.501324251125679909e-01
3.727835700000000088e+03 3.341300000000000182e+03 5.324141944912467173e-01
3.728137600000000020e+03 3.341300000000000182e+03 5.609196164900309700e-01
3.728438000000000102e+03 3.341300000000000182e+03 6.284524518112641900e-01
3.728739900000000034e+03 3.341300000000000182e+03 7.359086465826427670e-01
3.729041799999999967e+03 3.341300000000000182e+03 9.475024516684129594e-01
3.729342200000000048e+03 3.341300000000000182e+03 1.213648624577352786e+00
3.729644099999999980e+03 3.341300000000000182e+03 1.559103948709965826e+00
3.729944500000000062e+03 3.341300000000000182e+03 2.093926446392460061e+00
3.730246399999999994e+03 3.341300000000000182e+03 2.757069932268123580e+00
3.730548299999999927e+03 3.341300000000000182e+03 3.444611823093211456e+00
3.730848700000000008e+03 3.341300000000000182e+03 3.746258965365988125e+00
3.731150599999999940e+03 3.341300000000000182e+03 3.579899688375346667e+00
3.731452400000000125e+03 3.341300000000000182e+03 3.022528018550992623e+00
3.731752899999999954e+03 3.341300000000000182e+03 2.466288824632047127e+00
3.732054799999999886e+03 3.341300000000000182e+03 1.993881517989385177e+00
3.732356600000000071e+03 3.341300000000000182e+03 1.796587013101647035e+00
3.732657099999999900e+03 3.341300000000000182e+03 1.655636768292471528e+00
3.732958900000000085e+03 3.341300000000000182e+03 1.617462295683589346e+00
3.733260800000000017e+03 3.341300000000000182e+03 1.497978920094016120e+00
3.733561200000000099e+03 3.341300000000000182e+03 1.257549984834469559e+00
3.733863100000000031e+03 3.341300000000000182e+03 9.865298649908619266e-01
3.734164999999999964e+03 3.341300000000000182e+03 7.818455964418853377e-01
3.734465400000000045e+03 3.341300000000000182e+03 6.236358454287690423e-01
3.734767299999999977e+03 3.341300000000000182e+03 5.426566506230703357e-01
3.735069100000000162e+03 3.341300000000000182e+03 5.087182113059360855e-01
3.735369599999999991e+03 3.341300000000000182e+03 4.862837202684217042e-01
3.735671499999999924e+03 3.341300000000000182e+03 5.169322454046554327e-01
3.735971900000000005e+03 3.341300000000000182e+03 5.456885323191944526e-01
3.736273799999999937e+03 3.341300000000000182e+03 5.698432399218856803e-01
3.736575600000000122e+03 3.341300000000000182e+03 5.994954729641210900e-01
3.736876099999999951e+03 3.341300000000000182e+03 6.573592576752562699e-01
3.737177999999999884e+03 3.341300000000000182e+03 6.495251047346801698e-01
3.737479800000000068e+03 3.341300000000000182e+03 6.231054453211728461e-01
3.737780299999999897e+03 3.341300000000000182e+03 5.929944878615570625e-01
3.738082100000000082e+03 3.341300000000000182e+03 5.152263639775216397e-01
3.738384000000000015e+03 3.341300000000000182e+03 4.468119176666353609e-01
3.738684499999999844e+03 3.341300000000000182e+03 4.027958763051734947e-01
3.738986300000000028e+03 3.341300000000000182e+03 3.617400409496200897e-01
3.739288199999999961e+03 3.341300000000000182e+03 3.085710139476132707e-01
3.739588600000000042e+03 3.341300000000000182e+03 3.078829273215425433e-01
3.739890499999999975e+03 3.341300000000000182e+03 2.932037459653670242e-01
3.740192300000000159e+03 3.341300000000000182e+03 2.864518959470480630e-01
3.740492799999999988e+03 3.341300000000000182e+03 2.919565889556138827e-01
3.740794699999999921e+03 3.341300000000000182e+03 2.727260012707413694e-01
3.741096500000000106e+03 3.341300000000000182e+03 2.728836877892159007e-01
3.741396999999999935e+03 3.341300000000000182e+03 2.798075594640526131e-01
3.741698800000000119e+03 3.341300000000000182e+03 2.727690066848707517e-01
3.742000700000000052e+03 3.341300000000000182e+03 2.822875383455158427e-01
3.720103999999999814e+03 3.341599999999999909e+03 1.234972142416523866e-02
3.720155799999999999e+03 3.341599999999999909e+03 1.189099700678475542e-02
3.720602300000000014e+03 3.341599999999999909e+03 1.306647832632224643e-02
3.720904199999999946e+03 3.341599999999999909e+03 1.733118189415644092e-02
3.721206000000000131e+03 3.341599999999999909e+03 1.922342011585094143e-02
3.721506499999999960e+03 3.341599999999999909e+03 1.992584187996480558e-02
3.721808399999999892e+03 3.341599999999999909e+03 3.606003974751904873e-02
3.722110200000000077e+03 3.341599999999999909e+03 3.722835349803496618e-02
3.722410699999999906e+03 3.341599999999999909e+03 5.668113582257615357e-02
3.722712500000000091e+03 3.341599999999999909e+03 6.827109493045496746e-02
3.723014400000000023e+03 3.341599999999999909e+03 8.888502343649049009e-02
3.723314800000000105e+03 3.341599999999999909e+03 1.326860377273052227e-01
3.723616700000000037e+03 3.341599999999999909e+03 1.990433917290009846e-01
3.723917199999999866e+03 3.341599999999999909e+03 2.661676756160047397e-01
3.724219000000000051e+03 3.341599999999999909e+03 3.567872507557152129e-01
3.724520899999999983e+03 3.341599999999999909e+03 4.003087298546886830e-01
3.724821300000000065e+03 3.341599999999999909e+03 3.940872799439658625e-01
3.725123199999999997e+03 3.341599999999999909e+03 3.470823623005093173e-01
3.725425099999999929e+03 3.341599999999999909e+03 3.214798057554609789e-01
3.725725500000000011e+03 3.341599999999999909e+03 3.381444037306114425e-01
3.726027399999999943e+03 3.341599999999999909e+03 3.706421616744101089e-01
3.726329200000000128e+03 3.341599999999999909e+03 4.322975903979559553e-01
3.726629699999999957e+03 3.341599999999999909e+03 5.044893455832096807e-01
3.726931599999999889e+03 3.341599999999999909e+03 5.211611111273817265e-01
3.727233400000000074e+03 3.341599999999999909e+03 5.210392624540149953e-01
3.727533899999999903e+03 3.341599999999999909e+03 5.251462795033746689e-01
3.727835700000000088e+03 3.341599999999999909e+03 4.933724460307544746e-01
3.728137600000000020e+03 3.341599999999999909e+03 5.129757473047487082e-01
3.728438000000000102e+03 3.341599999999999909e+03 5.235049061974351714e-01
3.728739900000000034e+03 3.341599999999999909e+03 5.966141102174499222e-01
3.729041799999999967e+03 3.341599999999999909e+03 6.819440194192416538e-01
3.729342200000000048e+03 3.341599999999999909e+03 8.618356667226073631e-01
3.729644099999999980e+03 3.341599999999999909e+03 1.133293008276530900e+00
3.729944500000000062e+03 3.341599999999999909e+03 1.497118811811427808e+00
3.730246399999999994e+03 3.341599999999999909e+03 1.907347457191969520e+00
3.730548299999999927e+03 3.341599999999999909e+03 2.542171877863409257e+00
3.730848700000000008e+03 3.341599999999999909e+03 3.130371262049535641e+00
3.731150599999999940e+03 3.341599999999999909e+03 3.425768284135503716e+00
3.731452400000000125e+03 3.341599999999999909e+03 3.269407765929952525e+00
3.731752899999999954e+03 3.341599999999999909e+03 2.772408529974283109e+00
3.732054799999999886e+03 3.341599999999999909e+03 2.194566283024325326e+00
3.732356600000000071e+03 3.341599999999999909e+03 1.829686846843257664e+00
3.732657099999999900e+03 3.341599999999999909e+03 1.579875563734476129e+00
3.732958900000000085e+03 3.341599999999999909e+03 1.498681341858130178e+00
3.733260800000000017e+03 3.341599999999999909e+03 1.487736463962192612e+00
3.733561200000000099e+03 3.341599999999999909e+03 1.348563776270366388e+00
3.733863100000000031e+03 3.341599999999999909e+03 1.147836005821296412e+00
3.734164999999999964e+03 3.341599999999999909e+03 8.894881480078247193e-01
3.734465400000000045e+03 3.341599999999999909e+03 6.910611672146786955e-01
3.734767299999999977e+03 3.341599999999999909e+03 5.641521901187589449e-01
3.735069100000000162e+03 3.341599999999999909e+03 4.850365632586685627e-01
3.735369599999999991e+03 3.341599999999999909e+03 4.433499818292170325e-01
3.735671499999999924e+03 3.341599999999999909e+03 4.406048028939556493e-01
3.735971900000000005e+03 3.341599999999999909e+03 4.557928816506626180e-01
3.736273799999999937e+03 3.341599999999999909e+03 4.788796214691398712e-01
3.736575600000000122e+03 3.341599999999999909e+03 4.991638418001831945e-01
3.736876099999999951e+03 3.341599999999999909e+03 5.500320791462659509e-01
3.737177999999999884e+03 3.341599999999999909e+03 5.786235119733089682e-01
3.737479800000000068e+03 3.341599999999999909e+03 5.982984889375188020e-01
3.737780299999999897e+03 3.341599999999999909e+03 5.610773030085054458e-01
3.738082100000000082e+03 3.341599999999999909e+03 5.196702567708950671e-01
3.738384000000000015e+03 3.341599999999999909e+03 4.443176036471289669e-01
3.738684499999999844e+03 3.341599999999999909e+03 3.971621670542194171e-01
3.738986300000000028e+03 3.341599999999999909e+03 3.633742466865381160e-01
3.739288199999999961e+03 3.341599999999999909e+03 3.098683439405174878e-01
3.739588600000000042e+03 3.341599999999999909e+03 2.942717137495809987e-01
3.739890499999999975e+03 3.341599999999999909e+03 2.858498201492361557e-01
3.740192300000000159e+03 3.341599999999999909e+03 2.768473534581441520e-01
3.740492799999999988e+03 3.341599999999999909e+03 2.452598767800848178e-01
3.740794699999999921e+03 3.341599999999999909e+03 2.590001065944346759e-01
3.741096500000000106e+03 3.341599999999999909e+03 2.592939769243190473e-01
3.741396999999999935e+03 3.341599999999999909e+03 2.514239861386350916e-01
3.741698800000000119e+03 3.341599999999999909e+03 2.464568608066870226e-01
3.742000700000000052e+03 3.341599999999999909e+03 2.453100497632358101e-01
3.720103999999999814e+03 3.341900000000000091e+03 1.258625120187705122e-02
3.720155799999999999e+03 3.341900000000000091e+03 9.740726300313732114e-03
3.720602300000000014e+03 3.341900000000000091e+03 1.163296452200823262e-02
3.720904199999999946e+03 3.341900000000000091e+03 1.400542986814792487e-02
3.721206000000000131e+03 3.341900000000000091e+03 1.875036056042731630e-02
3.721506499999999960e+03 3.341900000000000091e+03 2.135218811525725277e-02
3.721808399999999892e+03 3.341900000000000091e+03 2.396118323910876105e-02
3.722110200000000077e+03 3.341900000000000091e+03 3.438282859647164708e-02
3.722410699999999906e+03 3.341900000000000091e+03 3.722835349803496618e-02
3.722712500000000091e+03 3.341900000000000091e+03 5.334104865852450084e-02
3.723014400000000023e+03 3.341900000000000091e+03 6.613515936202708778e-02
3.723314800000000105e+03 3.341900000000000091e+03 9.924932824168083978e-02
3.723616700000000037e+03 3.341900000000000091e+03 1.430790128085818180e-01
3.723917199999999866e+03 3.341900000000000091e+03 2.036163007647626977e-01
3.724219000000000051e+03 3.341900000000000091e+03 3.245116874515851513e-01
3.724520899999999983e+03 3.341900000000000091e+03 3.892348357163629147e-01
3.724821300000000065e+03 3.341900000000000091e+03 4.274451461703530075e-01
3.725123199999999997e+03 3.341900000000000091e+03 4.074834664452802735e-01
3.725425099999999929e+03 3.341900000000000091e+03 3.616396949833181607e-01
3.725725500000000011e+03 3.341900000000000091e+03 3.385171173197330519e-01
3.726027399999999943e+03 3.341900000000000091e+03 3.404380258175138674e-01
3.726329200000000128e+03 3.341900000000000091e+03 3.838949967952932085e-01
3.726629699999999957e+03 3.341900000000000091e+03 4.520155727762951714e-01
3.726931599999999889e+03 3.341900000000000091e+03 4.877244016417572881e-01
3.727233400000000074e+03 3.341900000000000091e+03 5.263719338060631747e-01
3.727533899999999903e+03 3.341900000000000091e+03 5.221215653762721898e-01
3.727835700000000088e+03 3.341900000000000091e+03 4.932505973573877989e-01
3.728137600000000020e+03 3.341900000000000091e+03 4.662933702672628078e-01
3.728438000000000102e+03 3.341900000000000091e+03 4.648455213249056417e-01
3.728739900000000034e+03 3.341900000000000091e+03 4.922256349873033177e-01
3.729041799999999967e+03 3.341900000000000091e+03 5.407644124013758491e-01
3.729342200000000048e+03 3.341900000000000091e+03 6.310184415209862951e-01
3.729644099999999980e+03 3.341900000000000091e+03 7.716963187073422326e-01
3.729944500000000062e+03 3.341900000000000091e+03 1.041297259884679027e+00
3.730246399999999994e+03 3.341900000000000091e+03 1.379692528531045292e+00
3.730548299999999927e+03 3.341900000000000091e+03 1.804750874217215362e+00
3.730848700000000008e+03 3.341900000000000091e+03 2.340483653165449152e+00
3.731150599999999940e+03 3.341900000000000091e+03 2.842263657658505416e+00
3.731452400000000125e+03 3.341900000000000091e+03 3.152440207066950606e+00
3.731752899999999954e+03 3.341900000000000091e+03 2.985658043504036296e+00
3.732054799999999886e+03 3.341900000000000091e+03 2.504828843261029281e+00
3.732356600000000071e+03 3.341900000000000091e+03 2.029791038787451374e+00
3.732657099999999900e+03 3.341900000000000091e+03 1.666094251494942391e+00
3.732958900000000085e+03 3.341900000000000091e+03 1.449655169750590833e+00
3.733260800000000017e+03 3.341900000000000091e+03 1.367435985504160456e+00
3.733561200000000099e+03 3.341900000000000091e+03 1.374553381542579444e+00
3.733863100000000031e+03 3.341900000000000091e+03 1.237237094227340073e+00
3.734164999999999964e+03 3.341900000000000091e+03 1.018389709291740886e+00
3.734465400000000045e+03 3.341900000000000091e+03 8.232024696963445853e-01
3.734767299999999977e+03 3.341900000000000091e+03 6.446439902309909487e-01
3.735069100000000162e+03 3.341900000000000091e+03 5.092557789825538084e-01
3.735369599999999991e+03 3.341900000000000091e+03 4.477437016394394398e-01
3.735671499999999924e+03 3.341900000000000091e+03 4.137550893391541140e-01
3.735971900000000005e+03 3.341900000000000091e+03 4.217827666433126010e-01
3.736273799999999937e+03 3.341900000000000091e+03 3.993339404677551108e-01
3.736575600000000122e+03 3.341900000000000091e+03 4.346987260201818914e-01
3.736876099999999951e+03 3.341900000000000091e+03 4.586025687071181300e-01
3.737177999999999884e+03 3.341900000000000091e+03 5.054282971250354528e-01
3.737479800000000068e+03 3.341900000000000091e+03 5.245872091196922549e-01
3.737780299999999897e+03 3.341900000000000091e+03 5.300130588690207256e-01
3.738082100000000082e+03 3.341900000000000091e+03 5.054354646940569795e-01
3.738384000000000015e+03 3.341900000000000091e+03 4.844273198918350731e-01
3.738684499999999844e+03 3.341900000000000091e+03 4.048744713214287860e-01
3.738986300000000028e+03 3.341900000000000091e+03 3.802682068703787666e-01
3.739288199999999961e+03 3.341900000000000091e+03 3.260240445151363908e-01
3.739588600000000042e+03 3.341900000000000091e+03 2.926446755816845546e-01
3.739890499999999975e+03 3.341900000000000091e+03 2.723246174055334312e-01
3.740192300000000159e+03 3.341900000000000091e+03 2.507215643745211997e-01
3.740492799999999988e+03 3.341900000000000091e+03 2.411456921617036175e-01
3.740794699999999921e+03 3.341900000000000091e+03 2.344583502645787298e-01
3.741096500000000106e+03 3.341900000000000091e+03 2.327453012684234657e-01
3.741396999999999935e+03 3.341900000000000091e+03 2.260436242332554413e-01
3.741698800000000119e+03 3.341900000000000091e+03 2.201590500665464023e-01
3.742000700000000052e+03 3.341900000000000091e+03 2.242875698229707671e-01
3.720103999999999814e+03 3.342199999999999818e+03 8.550909842733099217e-03
3.720155799999999999e+03 3.342199999999999818e+03 9.747893869335302192e-03
3.720602300000000014e+03 3.342199999999999818e+03 9.267666744890106986e-03
3.720904199999999946e+03 3.342199999999999818e+03 1.068684541116098063e-02
3.721206000000000131e+03 3.342199999999999818e+03 1.639223035233076248e-02
3.721506499999999960e+03 3.342199999999999818e+03 1.828446857402526299e-02
3.721808399999999892e+03 3.342199999999999818e+03 2.208328015545740070e-02
3.722110200000000077e+03 3.342199999999999818e+03 3.085638463785917232e-02
3.722410699999999906e+03 3.342199999999999818e+03 3.536478555242675292e-02
3.722712500000000091e+03 3.342199999999999818e+03 4.508400914567577134e-02
3.723014400000000023e+03 3.342199999999999818e+03 5.528345986336999363e-02
3.723314800000000105e+03 3.342199999999999818e+03 7.755309681338821981e-02
3.723616700000000037e+03 3.342199999999999818e+03 1.076855569800688195e-01
3.723917199999999866e+03 3.342199999999999818e+03 1.709106833193384245e-01
3.724219000000000051e+03 3.342199999999999818e+03 2.261583053376005625e-01
3.724520899999999983e+03 3.342199999999999818e+03 3.189783241669330582e-01
3.724821300000000065e+03 3.342199999999999818e+03 4.243487563530347062e-01
3.725123199999999997e+03 3.342199999999999818e+03 4.563662871723882519e-01
3.725425099999999929e+03 3.342199999999999818e+03 4.371858724706667032e-01
3.725725500000000011e+03 3.342199999999999818e+03 3.855076998251464881e-01
3.726027399999999943e+03 3.342199999999999818e+03 3.572459751730956423e-01
3.726329200000000128e+03 3.342199999999999818e+03 3.514904172487748890e-01
3.726629699999999957e+03 3.342199999999999818e+03 4.032546007225540352e-01
3.726931599999999889e+03 3.342199999999999818e+03 4.386695592581317249e-01
3.727233400000000074e+03 3.342199999999999818e+03 4.733319230464445582e-01
3.727533899999999903e+03 3.342199999999999818e+03 4.972931062855533990e-01
3.727835700000000088e+03 3.342199999999999818e+03 4.823200545994934529e-01
3.728137600000000020e+03 3.342199999999999818e+03 4.747869395578233620e-01
3.728438000000000102e+03 3.342199999999999818e+03 4.400887379244026176e-01
3.728739900000000034e+03 3.342199999999999818e+03 4.378596239586943217e-01
3.729041799999999967e+03 3.342199999999999818e+03 4.446759820982074118e-01
3.729342200000000048e+03 3.342199999999999818e+03 5.032995291256290304e-01
3.729644099999999980e+03 3.342199999999999818e+03 5.714846132278252888e-01
3.729944500000000062e+03 3.342199999999999818e+03 7.457783891253446651e-01
3.730246399999999994e+03 3.342199999999999818e+03 9.609918165670078283e-01
3.730548299999999927e+03 3.342199999999999818e+03 1.242318900663633263e+00
3.730848700000000008e+03 3.342199999999999818e+03 1.647902961318197690e+00
3.731150599999999940e+03 3.342199999999999818e+03 2.103875032194399530e+00
3.731452400000000125e+03 3.342199999999999818e+03 2.629730901030909340e+00
3.731752899999999954e+03 3.342199999999999818e+03 2.819341771927524221e+00
3.732054799999999886e+03 3.342199999999999818e+03 2.719232335403255263e+00
3.732356600000000071e+03 3.342199999999999818e+03 2.310387030843876310e+00
3.732657099999999900e+03 3.342199999999999818e+03 1.858729836518659528e+00
3.732958900000000085e+03 3.342199999999999818e+03 1.530892397041066166e+00
3.733260800000000017e+03 3.342199999999999818e+03 1.311285249789180485e+00
3.733561200000000099e+03 3.342199999999999818e+03 1.282528962874641243e+00
3.733863100000000031e+03 3.342199999999999818e+03 1.237151083399081308e+00
3.734164999999999964e+03 3.342199999999999818e+03 1.156451423785223698e+00
3.734465400000000045e+03 3.342199999999999818e+03 9.667187042152423082e-01
3.734767299999999977e+03 3.342199999999999818e+03 7.411553071064320708e-01
3.735069100000000162e+03 3.342199999999999818e+03 6.000688784858466684e-01
3.735369599999999991e+03 3.342199999999999818e+03 4.744500638138094972e-01
3.735671499999999924e+03 3.342199999999999818e+03 4.168658142945155798e-01
3.735971900000000005e+03 3.342199999999999818e+03 3.917649875809771087e-01
3.736273799999999937e+03 3.342199999999999818e+03 3.819382504524045374e-01
3.736575600000000122e+03 3.342199999999999818e+03 3.491609573167646641e-01
3.736876099999999951e+03 3.342199999999999818e+03 4.030682439279931750e-01
3.737177999999999884e+03 3.342199999999999818e+03 4.388272457766062562e-01
3.737479800000000068e+03 3.342199999999999818e+03 4.413430625031773968e-01
3.737780299999999897e+03 3.342199999999999818e+03 4.908351265971186983e-01
3.738082100000000082e+03 3.342199999999999818e+03 4.903764021797382133e-01
3.738384000000000015e+03 3.342199999999999818e+03 4.499083074839536067e-01
3.738684499999999844e+03 3.342199999999999818e+03 4.050823308230543374e-01
3.738986300000000028e+03 3.342199999999999818e+03 3.965600912564075653e-01
3.739288199999999961e+03 3.342199999999999818e+03 3.368900791518366633e-01
3.739588600000000042e+03 3.342199999999999818e+03 2.899353344915310826e-01
3.739890499999999975e+03 3.342199999999999818e+03 2.668700973801185761e-01
3.740192300000000159e+03 3.342199999999999818e+03 2.344010097124061553e-01
3.740492799999999988e+03 3.342199999999999818e+03 2.144034921422256490e-01
3.740794699999999921e+03 3.342199999999999818e+03 2.208901421067465676e-01
3.741096500000000106e+03 3.342199999999999818e+03 2.213273638170623614e-01
3.741396999999999935e+03 3.342199999999999818e+03 2.192487688008070146e-01
3.741698800000000119e+03 3.342199999999999818e+03 2.005772514996169709e-01
3.742000700000000052e+03 3.342199999999999818e+03 2.108125400624190349e-01
3.720103999999999814e+03 3.342500000000000000e+03 1.022095342475892732e-02
3.720155799999999999e+03 3.342500000000000000e+03 6.658671621038599574e-03
3.720602300000000014e+03 3.342500000000000000e+03 9.511364091623489628e-03
3.720904199999999946e+03 3.342500000000000000e+03 1.188382943776318534e-02
3.721206000000000131e+03 3.342500000000000000e+03 1.164729966005137278e-02
3.721506499999999960e+03 3.342500000000000000e+03 1.710181968546619843e-02
3.721808399999999892e+03 3.342500000000000000e+03 2.066410148918652531e-02
3.722110200000000077e+03 3.342500000000000000e+03 2.422638329290685219e-02
3.722410699999999906e+03 3.342500000000000000e+03 2.469944284833047732e-02
3.722712500000000091e+03 3.342500000000000000e+03 3.750072112085463261e-02
3.723014400000000023e+03 3.342500000000000000e+03 4.676122029672317298e-02
3.723314800000000105e+03 3.342500000000000000e+03 5.789245498722148803e-02
3.723616700000000037e+03 3.342500000000000000e+03 7.640628576993699350e-02
3.723917199999999866e+03 3.342500000000000000e+03 1.171467480885413082e-01
3.724219000000000051e+03 3.342500000000000000e+03 1.676422718455024830e-01
3.724520899999999983e+03 3.342500000000000000e+03 2.560470681575477969e-01
3.724821300000000065e+03 3.342500000000000000e+03 3.562210128030111611e-01
3.725123199999999997e+03 3.342500000000000000e+03 4.584233794815788521e-01
3.725425099999999929e+03 3.342500000000000000e+03 4.932434297883662722e-01
3.725725500000000011e+03 3.342500000000000000e+03 4.655622782270626425e-01
3.726027399999999943e+03 3.342500000000000000e+03 4.170163332439685844e-01
3.726329200000000128e+03 3.342500000000000000e+03 3.568660940149524508e-01
3.726629699999999957e+03 3.342500000000000000e+03 3.734805190069518943e-01
3.726931599999999889e+03 3.342500000000000000e+03 3.972338427444351283e-01
3.727233400000000074e+03 3.342500000000000000e+03 4.159483654597545543e-01
3.727533899999999903e+03 3.342500000000000000e+03 4.716403767573540962e-01
3.727835700000000088e+03 3.342500000000000000e+03 4.782202051191554171e-01
3.728137600000000020e+03 3.342500000000000000e+03 4.631969804499445620e-01
3.728438000000000102e+03 3.342500000000000000e+03 4.316095037718851724e-01
3.728739900000000034e+03 3.342500000000000000e+03 4.248218159084583556e-01
3.729041799999999967e+03 3.342500000000000000e+03 4.287568113013003335e-01
3.729342200000000048e+03 3.342500000000000000e+03 4.423393545971756047e-01
3.729644099999999980e+03 3.342500000000000000e+03 4.740200096725153411e-01
3.729944500000000062e+03 3.342500000000000000e+03 5.671410664007536795e-01
3.730246399999999994e+03 3.342500000000000000e+03 6.695512925809469218e-01
3.730548299999999927e+03 3.342500000000000000e+03 8.697128250773129565e-01
3.730848700000000008e+03 3.342500000000000000e+03 1.178391352560249850e+00
3.731150599999999940e+03 3.342500000000000000e+03 1.539400301469669774e+00
3.731452400000000125e+03 3.342500000000000000e+03 1.947378330177438333e+00
3.731752899999999954e+03 3.342500000000000000e+03 2.366229561090928968e+00
3.732054799999999886e+03 3.342500000000000000e+03 2.566297915190014045e+00
3.732356600000000071e+03 3.342500000000000000e+03 2.438966051521822109e+00
3.732657099999999900e+03 3.342500000000000000e+03 2.135957071134947149e+00
3.732958900000000085e+03 3.342500000000000000e+03 1.694936549237740397e+00
3.733260800000000017e+03 3.342500000000000000e+03 1.386860097552615301e+00
3.733561200000000099e+03 3.342500000000000000e+03 1.211010959177415192e+00
3.733863100000000031e+03 3.342500000000000000e+03 1.172463772979411400e+00
3.734164999999999964e+03 3.342500000000000000e+03 1.128576747860337681e+00
3.734465400000000045e+03 3.342500000000000000e+03 1.056865219799529187e+00
3.734767299999999977e+03 3.342500000000000000e+03 8.577358172422693272e-01
3.735069100000000162e+03 3.342500000000000000e+03 6.952972005064267380e-01
3.735369599999999991e+03 3.342500000000000000e+03 5.489641113620520319e-01
3.735671499999999924e+03 3.342500000000000000e+03 4.306132116778869645e-01
3.735971900000000005e+03 3.342500000000000000e+03 3.828772019942302540e-01
3.736273799999999937e+03 3.342500000000000000e+03 3.510746982455238419e-01
3.736575600000000122e+03 3.342500000000000000e+03 3.483008490341761854e-01
3.736876099999999951e+03 3.342500000000000000e+03 3.489244275390528394e-01
3.737177999999999884e+03 3.342500000000000000e+03 3.536550230932890559e-01
3.737479800000000068e+03 3.342500000000000000e+03 3.825689965263027181e-01
3.737780299999999897e+03 3.342500000000000000e+03 3.914711172510927928e-01
3.738082100000000082e+03 3.342500000000000000e+03 4.410850300184008255e-01
3.738384000000000015e+03 3.342500000000000000e+03 4.360103911511292174e-01
3.738684499999999844e+03 3.342500000000000000e+03 4.353223045250584344e-01
3.738986300000000028e+03 3.342500000000000000e+03 3.954562856270857907e-01
3.739288199999999961e+03 3.342500000000000000e+03 3.402445014539314805e-01
3.739588600000000042e+03 3.342500000000000000e+03 2.994610337211977558e-01
3.739890499999999975e+03 3.342500000000000000e+03 2.447868172246611962e-01
3.740192300000000159e+03 3.342500000000000000e+03 2.348382314227219214e-01
3.740492799999999988e+03 3.342500000000000000e+03 2.141167893813628320e-01
3.740794699999999921e+03 3.342500000000000000e+03 2.078308313494458825e-01
3.741096500000000106e+03 3.342500000000000000e+03 2.086766044939911691e-01
3.741396999999999935e+03 3.342500000000000000e+03 2.049423010337531603e-01
3.741698800000000119e+03 3.342500000000000000e+03 1.947356827470373697e-01
3.742000700000000052e+03 3.342500000000000000e+03 1.885500706814224048e-01
3.720103999999999814e+03 3.342800000000000182e+03 6.902368967771982215e-03
3.720155799999999999e+03 3.342800000000000182e+03 8.816109896531192092e-03
3.720602300000000014e+03 3.342800000000000182e+03 8.328715203064426809e-03
3.720904199999999946e+03 3.342800000000000182e+03 1.213469435351813806e-02
3.721206000000000131e+03 3.342800000000000182e+03 1.403410014423420692e-02
3.721506499999999960e+03 3.342800000000000182e+03 1.449999213063626197e-02
3.721808399999999892e+03 3.342800000000000182e+03 1.474368947736964461e-02
3.722110200000000077e+03 3.342800000000000182e+03 2.163889087612005588e-02
3.722410699999999906e+03 3.342800000000000182e+03 2.495747533310700011e-02
3.722712500000000091e+03 3.342800000000000182e+03 3.041916292754339585e-02
3.723014400000000023e+03 3.342800000000000182e+03 3.279162827368309330e-02
3.723314800000000105e+03 3.342800000000000182e+03 4.773600968365670355e-02
3.723616700000000037e+03 3.342800000000000182e+03 7.031385210160244481e-02
3.723917199999999866e+03 3.342800000000000182e+03 8.784572592836284444e-02
3.724219000000000051e+03 3.342800000000000182e+03 1.312740266300559400e-01
3.724520899999999983e+03 3.342800000000000182e+03 1.815330206093052900e-01
3.724821300000000065e+03 3.342800000000000182e+03 2.846815063987201966e-01
3.725123199999999997e+03 3.342800000000000182e+03 4.025235086823538699e-01
3.725425099999999929e+03 3.342800000000000182e+03 5.048548916033097633e-01
3.725725500000000011e+03 3.342800000000000182e+03 5.018875180283797199e-01
3.726027399999999943e+03 3.342800000000000182e+03 4.852515903293156407e-01
3.726329200000000128e+03 3.342800000000000182e+03 4.183853389270884016e-01
3.726629699999999957e+03 3.342800000000000182e+03 3.545509692209853347e-01
3.726931599999999889e+03 3.342800000000000182e+03 3.502002548248923097e-01
3.727233400000000074e+03 3.342800000000000182e+03 3.890843167669099656e-01
3.727533899999999903e+03 3.342800000000000182e+03 4.096265695827298048e-01
3.727835700000000088e+03 3.342800000000000182e+03 4.193242904689141182e-01
3.728137600000000020e+03 3.342800000000000182e+03 4.350284341951741740e-01
3.728438000000000102e+03 3.342800000000000182e+03 4.329426716098971895e-01
3.728739900000000034e+03 3.342800000000000182e+03 4.040215306078619451e-01
3.729041799999999967e+03 3.342800000000000182e+03 3.841386941420265599e-01
3.729342200000000048e+03 3.342800000000000182e+03 3.921735390152066847e-01
3.729644099999999980e+03 3.342800000000000182e+03 3.856653863436210750e-01
3.729944500000000062e+03 3.342800000000000182e+03 4.396371810760436594e-01
3.730246399999999994e+03 3.342800000000000182e+03 5.027547938799897809e-01
3.730548299999999927e+03 3.342800000000000182e+03 6.230911101831297927e-01
3.730848700000000008e+03 3.342800000000000182e+03 8.190596148018771672e-01
3.731150599999999940e+03 3.342800000000000182e+03 1.031900576897400557e+00
3.731452400000000125e+03 3.342800000000000182e+03 1.419988601570312259e+00
3.731752899999999954e+03 3.342800000000000182e+03 1.762519557542124637e+00
3.732054799999999886e+03 3.342800000000000182e+03 2.124574971528693901e+00
3.732356600000000071e+03 3.342800000000000182e+03 2.389423814444729732e+00
3.732657099999999900e+03 3.342800000000000182e+03 2.223401413198101917e+00
3.732958900000000085e+03 3.342800000000000182e+03 1.955276991239208506e+00
3.733260800000000017e+03 3.342800000000000182e+03 1.584649164702841562e+00
3.733561200000000099e+03 3.342800000000000182e+03 1.301652037024190411e+00
3.733863100000000031e+03 3.342800000000000182e+03 1.108493219461898383e+00
3.734164999999999964e+03 3.342800000000000182e+03 1.084876079535824989e+00
3.734465400000000045e+03 3.342800000000000182e+03 1.040150448841227648e+00
3.734767299999999977e+03 3.342800000000000182e+03 9.579957727159915670e-01
3.735069100000000162e+03 3.342800000000000182e+03 7.910415874965597283e-01
3.735369599999999991e+03 3.342800000000000182e+03 6.482851152939486106e-01
3.735671499999999924e+03 3.342800000000000182e+03 4.937594947579193594e-01
3.735971900000000005e+03 3.342800000000000182e+03 3.976638968857293399e-01
3.736273799999999937e+03 3.342800000000000182e+03 3.257373417542736016e-01
3.736575600000000122e+03 3.342800000000000182e+03 3.271923582656523499e-01
3.736876099999999951e+03 3.342800000000000182e+03 3.294859803525547748e-01
3.737177999999999884e+03 3.342800000000000182e+03 3.139395231447693058e-01
3.737479800000000068e+03 3.342800000000000182e+03 3.240457954651830841e-01
3.737780299999999897e+03 3.342800000000000182e+03 3.746416651884462157e-01
3.738082100000000082e+03 3.342800000000000182e+03 3.810351367556867874e-01
3.738384000000000015e+03 3.342800000000000182e+03 3.867691919729428496e-01
3.738684499999999844e+03 3.342800000000000182e+03 3.864394837979506225e-01
3.738986300000000028e+03 3.342800000000000182e+03 3.790568877057334252e-01
3.739288199999999961e+03 3.342800000000000182e+03 3.441723292777518761e-01
3.739588600000000042e+03 3.342800000000000182e+03 3.290630937802821454e-01
3.739890499999999975e+03 3.342800000000000182e+03 2.842729549644907316e-01
3.740192300000000159e+03 3.342800000000000182e+03 2.513953158625488182e-01
3.740492799999999988e+03 3.342800000000000182e+03 2.152564328557924622e-01
3.740794699999999921e+03 3.342800000000000182e+03 1.940475961209666700e-01
3.741096500000000106e+03 3.342800000000000182e+03 1.972299967665437637e-01
3.741396999999999935e+03 3.342800000000000182e+03 1.813896692288738954e-01
3.741698800000000119e+03 3.342800000000000182e+03 1.855396916923629513e-01
3.742000700000000052e+03 3.342800000000000182e+03 1.815831935924562823e-01
3.720103999999999814e+03 3.343099999999999909e+03 5.483190301501106832e-03
3.720155799999999999e+03 3.343099999999999909e+03 5.010130746077482572e-03
3.720602300000000014e+03 3.343099999999999909e+03 1.001309392313339507e-02
3.720904199999999946e+03 3.343099999999999909e+03 9.052639674243004655e-03
3.721206000000000131e+03 3.343099999999999909e+03 1.357537572685372021e-02
3.721506499999999960e+03 3.343099999999999909e+03 1.238555926927308905e-02
3.721808399999999892e+03 3.343099999999999909e+03 1.000592635411182499e-02
3.722110200000000077e+03 3.343099999999999909e+03 1.666459797515042543e-02
3.722410699999999906e+03 3.343099999999999909e+03 2.404719406736760545e-02
3.722712500000000091e+03 3.343099999999999909e+03 2.474961583148146613e-02
3.723014400000000023e+03 3.343099999999999909e+03 3.259810391010069947e-02
3.723314800000000105e+03 3.343099999999999909e+03 3.783042929584685271e-02
3.723616700000000037e+03 3.343099999999999909e+03 5.090407519119067442e-02
3.723917199999999866e+03 3.343099999999999909e+03 7.298018777762649290e-02
3.724219000000000051e+03 3.343099999999999909e+03 9.222511060054215670e-02
3.724520899999999983e+03 3.343099999999999909e+03 1.494796519448439165e-01
3.724821300000000065e+03 3.343099999999999909e+03 2.173923684242203835e-01
3.725123199999999997e+03 3.343099999999999909e+03 3.009017150945333396e-01
3.725425099999999929e+03 3.343099999999999909e+03 4.043369036448110077e-01
3.725725500000000011e+03 3.343099999999999909e+03 5.215266571474818091e-01
3.726027399999999943e+03 3.343099999999999909e+03 5.393739040111912297e-01
3.726329200000000128e+03 3.343099999999999909e+03 5.068618109293494545e-01
3.726629699999999957e+03 3.343099999999999909e+03 4.341969961886719687e-01
3.726931599999999889e+03 3.343099999999999909e+03 3.583282780953527258e-01
3.727233400000000074e+03 3.343099999999999909e+03 3.550813693285815309e-01
3.727533899999999903e+03 3.343099999999999909e+03 3.844182293338678225e-01
3.727835700000000088e+03 3.343099999999999909e+03 3.964740804281486897e-01
3.728137600000000020e+03 3.343099999999999909e+03 4.170019981059254199e-01
3.728438000000000102e+03 3.343099999999999909e+03 4.124075863630989880e-01
3.728739900000000034e+03 3.343099999999999909e+03 3.936357230956069042e-01
3.729041799999999967e+03 3.343099999999999909e+03 4.018712599013909426e-01
3.729342200000000048e+03 3.343099999999999909e+03 3.606720731654061707e-01
3.729644099999999980e+03 3.343099999999999909e+03 3.526587309992908481e-01
3.729944500000000062e+03 3.343099999999999909e+03 3.586149808562155705e-01
3.730246399999999994e+03 3.343099999999999909e+03 4.051253362371837197e-01
3.730548299999999927e+03 3.343099999999999909e+03 4.564092925865176342e-01
3.730848700000000008e+03 3.343099999999999909e+03 5.726959323924705192e-01
3.731150599999999940e+03 3.343099999999999909e+03 7.237022765389088397e-01
3.731452400000000125e+03 3.343099999999999909e+03 9.443128834538142558e-01
3.731752899999999954e+03 3.343099999999999909e+03 1.261133769345254674e+00
3.732054799999999886e+03 3.343099999999999909e+03 1.604868876912690645e+00
3.732356600000000071e+03 3.343099999999999909e+03 1.932104240592472433e+00
3.732657099999999900e+03 3.343099999999999909e+03 2.160577670724040278e+00
3.732958900000000085e+03 3.343099999999999909e+03 2.085626401465481727e+00
3.733260800000000017e+03 3.343099999999999909e+03 1.790566255123528183e+00
3.733561200000000099e+03 3.343099999999999909e+03 1.458858328374286639e+00
3.733863100000000031e+03 3.343099999999999909e+03 1.176155071025519971e+00
3.734164999999999964e+03 3.343099999999999909e+03 1.045010060637852289e+00
3.734465400000000045e+03 3.343099999999999909e+03 9.827883939616023357e-01
3.734767299999999977e+03 3.343099999999999909e+03 9.705246833656959726e-01
3.735069100000000162e+03 3.343099999999999909e+03 8.814748058417094523e-01
3.735369599999999991e+03 3.343099999999999909e+03 7.605435813097791709e-01
3.735671499999999924e+03 3.343099999999999909e+03 5.910879145018194114e-01
3.735971900000000005e+03 3.343099999999999909e+03 4.589107741750456659e-01
3.736273799999999937e+03 3.343099999999999909e+03 3.897293979788512552e-01
3.736575600000000122e+03 3.343099999999999909e+03 3.308908238807825031e-01
3.736876099999999951e+03 3.343099999999999909e+03 2.876130421285423844e-01
3.737177999999999884e+03 3.343099999999999909e+03 3.057039863389852674e-01
3.737479800000000068e+03 3.343099999999999909e+03 2.985794227315445859e-01
3.737780299999999897e+03 3.343099999999999909e+03 3.099328520617116167e-01
3.738082100000000082e+03 3.343099999999999909e+03 3.425739613859417054e-01
3.738384000000000015e+03 3.343099999999999909e+03 3.558626343519326607e-01
3.738684499999999844e+03 3.343099999999999909e+03 3.713517510075455830e-01
3.738986300000000028e+03 3.343099999999999909e+03 3.622346032121084858e-01
3.739288199999999961e+03 3.343099999999999909e+03 3.585934781491508239e-01
3.739588600000000042e+03 3.343099999999999909e+03 3.348831598257970832e-01
3.739890499999999975e+03 3.343099999999999909e+03 2.900500155958761761e-01
3.740192300000000159e+03 3.343099999999999909e+03 2.544702029728023729e-01
3.740492799999999988e+03 3.343099999999999909e+03 2.203669095681719536e-01
3.740794699999999921e+03 3.343099999999999909e+03 2.032005817615115950e-01
3.741096500000000106e+03 3.343099999999999909e+03 1.884927301292498303e-01
3.741396999999999935e+03 3.343099999999999909e+03 1.837908048510998593e-01
3.741698800000000119e+03 3.343099999999999909e+03 1.741647596551312571e-01
3.742000700000000052e+03 3.343099999999999909e+03 1.788523497952380914e-01
3.720103999999999814e+03 3.343400000000000091e+03 6.916704105815122371e-03
3.720155799999999999e+03 3.343400000000000091e+03 7.396931230260316709e-03
3.720602300000000014e+03 3.343400000000000091e+03 6.680174328103309807e-03
3.720904199999999946e+03 3.343400000000000091e+03 1.216336462960441664e-02
3.721206000000000131e+03 3.343400000000000091e+03 8.579580118819379528e-03
3.721506499999999960e+03 3.343400000000000091e+03 1.168313750515922143e-02
3.721808399999999892e+03 3.343400000000000091e+03 1.596934378005812616e-02
3.722110200000000077e+03 3.343400000000000091e+03 1.453582997574411236e-02
3.722410699999999906e+03 3.343400000000000091e+03 1.834180912619782361e-02
3.722712500000000091e+03 3.343400000000000091e+03 2.167472872122790453e-02
3.723014400000000023e+03 3.343400000000000091e+03 3.001061149331390315e-02
3.723314800000000105e+03 3.343400000000000091e+03 3.237590927043203226e-02
3.723616700000000037e+03 3.343400000000000091e+03 4.572192278859550651e-02
3.723917199999999866e+03 3.343400000000000091e+03 5.663096283942516129e-02
3.724219000000000051e+03 3.343400000000000091e+03 8.255605999044413057e-02
3.724520899999999983e+03 3.343400000000000091e+03 1.091549086294906767e-01
3.724821300000000065e+03 3.343400000000000091e+03 1.443548400944213161e-01
3.725123199999999997e+03 3.343400000000000091e+03 2.288604788587324801e-01
3.725425099999999929e+03 3.343400000000000091e+03 3.380798956094172580e-01
3.725725500000000011e+03 3.343400000000000091e+03 4.407123164292792161e-01
3.726027399999999943e+03 3.343400000000000091e+03 5.236625927159096472e-01
3.726329200000000128e+03 3.343400000000000091e+03 5.494730087625835369e-01
3.726629699999999957e+03 3.343400000000000091e+03 5.030128263647662967e-01
3.726931599999999889e+03 3.343400000000000091e+03 4.046379415437170168e-01
3.727233400000000074e+03 3.343400000000000091e+03 3.529956067433046019e-01
3.727533899999999903e+03 3.343400000000000091e+03 3.417998639316121579e-01
3.727835700000000088e+03 3.343400000000000091e+03 3.547659962916324128e-01
3.728137600000000020e+03 3.343400000000000091e+03 3.916574740456535975e-01
3.728438000000000102e+03 3.343400000000000091e+03 3.782039469921665842e-01
3.728739900000000034e+03 3.343400000000000091e+03 3.912990955945750970e-01
3.729041799999999967e+03 3.343400000000000091e+03 3.858517431381818241e-01
3.729342200000000048e+03 3.343400000000000091e+03 3.560131533013856098e-01
3.729644099999999980e+03 3.343400000000000091e+03 3.530386121574340397e-01
3.729944500000000062e+03 3.343400000000000091e+03 3.326683809981318962e-01
3.730246399999999994e+03 3.343400000000000091e+03 3.372627927409583282e-01
3.730548299999999927e+03 3.343400000000000091e+03 3.794296012948550345e-01
3.730848700000000008e+03 3.343400000000000091e+03 4.187938903613178665e-01
3.731150599999999940e+03 3.343400000000000091e+03 5.622097789139135493e-01
3.731452400000000125e+03 3.343400000000000091e+03 6.925233512950790260e-01
3.731752899999999954e+03 3.343400000000000091e+03 8.997091014325836467e-01
3.732054799999999886e+03 3.343400000000000091e+03 1.174069308440243153e+00
3.732356600000000071e+03 3.343400000000000091e+03 1.489277491301830070e+00
3.732657099999999900e+03 3.343400000000000091e+03 1.798730116239096510e+00
3.732958900000000085e+03 3.343400000000000091e+03 1.991107668778037354e+00
3.733260800000000017e+03 3.343400000000000091e+03 1.957778472827736538e+00
3.733561200000000099e+03 3.343400000000000091e+03 1.676050004865903054e+00
3.733863100000000031e+03 3.343400000000000091e+03 1.350964911892592379e+00
3.734164999999999964e+03 3.343400000000000091e+03 1.088768069514537640e+00
3.734465400000000045e+03 3.343400000000000091e+03 1.002542214185049518e+00
3.734767299999999977e+03 3.343400000000000091e+03 8.817328383264858571e-01
3.735069100000000162e+03 3.343400000000000091e+03 8.883771748094814180e-01
3.735369599999999991e+03 3.343400000000000091e+03 8.374014239280750393e-01
3.735671499999999924e+03 3.343400000000000091e+03 6.757942451987345445e-01
3.735971900000000005e+03 3.343400000000000091e+03 5.369440981128790202e-01
3.736273799999999937e+03 3.343400000000000091e+03 4.413287273651342324e-01
3.736575600000000122e+03 3.343400000000000091e+03 3.439286319310184692e-01
3.736876099999999951e+03 3.343400000000000091e+03 3.094956303513958229e-01
3.737177999999999884e+03 3.343400000000000091e+03 2.890537235018780238e-01
3.737479800000000068e+03 3.343400000000000091e+03 2.703033629414506867e-01
3.737780299999999897e+03 3.343400000000000091e+03 2.558033708108143900e-01
3.738082100000000082e+03 3.343400000000000091e+03 2.860075066677106870e-01
3.738384000000000015e+03 3.343400000000000091e+03 3.098611763714959055e-01
3.738684499999999844e+03 3.343400000000000091e+03 3.224474275733729689e-01
3.738986300000000028e+03 3.343400000000000091e+03 3.153085288278891785e-01
3.739288199999999961e+03 3.343400000000000091e+03 3.472113785428975752e-01
3.739588600000000042e+03 3.343400000000000091e+03 3.225047681255455156e-01
3.739890499999999975e+03 3.343400000000000091e+03 2.995900499635860137e-01
3.740192300000000159e+03 3.343400000000000091e+03 2.906879292387959390e-01
3.740492799999999988e+03 3.343400000000000091e+03 2.409736705051859218e-01
3.740794699999999921e+03 3.343400000000000091e+03 2.078523340565106292e-01
3.741096500000000106e+03 3.343400000000000091e+03 1.952015747334394369e-01
3.741396999999999935e+03 3.343400000000000091e+03 1.835542750733880346e-01
3.741698800000000119e+03 3.343400000000000091e+03 1.637072764526605051e-01
3.742000700000000052e+03 3.343400000000000091e+03 1.587974916728850105e-01
3.720103999999999814e+03 3.343699999999999818e+03 5.017298315099052650e-03
3.720155799999999999e+03 3.343699999999999818e+03 6.687341897124879884e-03
3.720602300000000014e+03 3.343699999999999818e+03 7.877158354705511914e-03
3.720904199999999946e+03 3.343699999999999818e+03 8.830445034574332247e-03
3.721206000000000131e+03 3.343699999999999818e+03 5.490357870522677777e-03
3.721506499999999960e+03 3.343699999999999818e+03 9.066974812286144811e-03
3.721808399999999892e+03 3.343699999999999818e+03 1.216336462960441664e-02
3.722110200000000077e+03 3.343699999999999818e+03 1.263642418502804177e-02
3.722410699999999906e+03 3.343699999999999818e+03 1.239989440731622920e-02
3.722712500000000091e+03 3.343699999999999818e+03 1.715199266861719071e-02
3.723014400000000023e+03 3.343699999999999818e+03 2.310824252554192007e-02
3.723314800000000105e+03 3.343699999999999818e+03 3.001061149331390315e-02
3.723616700000000037e+03 3.343699999999999818e+03 4.453210633101487709e-02
3.723917199999999866e+03 3.343699999999999818e+03 4.569325251250922620e-02
3.724219000000000051e+03 3.343699999999999818e+03 6.091716911432406428e-02
3.724520899999999983e+03 3.343699999999999818e+03 8.682076355827832159e-02
3.724821300000000065e+03 3.343699999999999818e+03 1.132045851266777620e-01
3.725123199999999997e+03 3.343699999999999818e+03 1.576076752153043881e-01
3.725425099999999929e+03 3.343699999999999818e+03 2.428945790029667096e-01
3.725725500000000011e+03 3.343699999999999818e+03 3.277012556661837994e-01
3.726027399999999943e+03 3.343699999999999818e+03 4.458801336938311710e-01
3.726329200000000128e+03 3.343699999999999818e+03 5.388865093177245269e-01
3.726629699999999957e+03 3.343699999999999818e+03 5.459393972349494417e-01
3.726931599999999889e+03 3.343699999999999818e+03 4.684508085427553925e-01
3.727233400000000074e+03 3.343699999999999818e+03 4.171883549004861691e-01
3.727533899999999903e+03 3.343699999999999818e+03 3.512610550400846465e-01
3.727835700000000088e+03 3.343699999999999818e+03 3.151795125855009205e-01
3.728137600000000020e+03 3.343699999999999818e+03 3.402373338849098983e-01
3.728438000000000102e+03 3.343699999999999818e+03 3.670440420255819958e-01
3.728739900000000034e+03 3.343699999999999818e+03 3.842103698322422711e-01
3.729041799999999967e+03 3.343699999999999818e+03 3.891416573190824568e-01
3.729342200000000048e+03 3.343699999999999818e+03 3.658972309821307278e-01
3.729644099999999980e+03 3.343699999999999818e+03 3.477131083744074980e-01
3.729944500000000062e+03 3.343699999999999818e+03 3.282173206357368866e-01
3.730246399999999994e+03 3.343699999999999818e+03 3.197452540522410236e-01
3.730548299999999927e+03 3.343699999999999818e+03 3.165700209756854844e-01
3.730848700000000008e+03 3.343699999999999818e+03 3.413411395142316729e-01
3.731150599999999940e+03 3.343699999999999818e+03 3.904461548810082561e-01
3.731452400000000125e+03 3.343699999999999818e+03 5.126675418368211723e-01
3.731752899999999954e+03 3.343699999999999818e+03 6.508726077107354069e-01
3.732054799999999886e+03 3.343699999999999818e+03 8.392506567356401437e-01
3.732356600000000071e+03 3.343699999999999818e+03 1.045518958038383683e+00
3.732657099999999900e+03 3.343699999999999818e+03 1.399145310855586466e+00
3.732958900000000085e+03 3.343699999999999818e+03 1.703494626649494803e+00
3.733260800000000017e+03 3.343699999999999818e+03 1.858486139171926066e+00
3.733561200000000099e+03 3.343699999999999818e+03 1.822942164393960285e+00
3.733863100000000031e+03 3.343699999999999818e+03 1.535458138507806325e+00
3.734164999999999964e+03 3.343699999999999818e+03 1.230929633488358377e+00
3.734465400000000045e+03 3.343699999999999818e+03 9.990014350883938965e-01
3.734767299999999977e+03 3.343699999999999818e+03 8.934016406936020616e-01
3.735069100000000162e+03 3.343699999999999818e+03 8.417091329100386821e-01
3.735369599999999991e+03 3.343699999999999818e+03 8.374730996182907505e-01
3.735671499999999924e+03 3.343699999999999818e+03 7.752155950969330522e-01
3.735971900000000005e+03 3.343699999999999818e+03 6.347025719980732283e-01
3.736273799999999937e+03 3.343699999999999818e+03 5.087110437369145588e-01
3.736575600000000122e+03 3.343699999999999818e+03 3.963809020308682318e-01
3.736876099999999951e+03 3.343699999999999818e+03 3.236300764619319814e-01
3.737177999999999884e+03 3.343699999999999818e+03 2.915193672452980889e-01
3.737479800000000068e+03 3.343699999999999818e+03 2.554736626358222185e-01
3.737780299999999897e+03 3.343699999999999818e+03 2.592079660960602272e-01
3.738082100000000082e+03 3.343699999999999818e+03 2.504061913375721371e-01
3.738384000000000015e+03 3.343699999999999818e+03 2.611288745938409317e-01
3.738684499999999844e+03 3.343699999999999818e+03 2.914978645382333977e-01
3.738986300000000028e+03 3.343699999999999818e+03 3.089795653818427912e-01
3.739288199999999961e+03 3.343699999999999818e+03 3.102768953747469527e-01
3.739588600000000042e+03 3.343699999999999818e+03 3.105134251524587774e-01
3.739890499999999975e+03 3.343699999999999818e+03 3.012027529934392378e-01
3.740192300000000159e+03 3.343699999999999818e+03 2.893977668149133597e-01
3.740492799999999988e+03 3.343699999999999818e+03 2.394039728894620522e-01
3.740794699999999921e+03 3.343699999999999818e+03 2.203382392920856803e-01
3.741096500000000106e+03 3.343699999999999818e+03 1.844143833559764578e-01
3.741396999999999935e+03 3.343699999999999818e+03 1.618150382309659907e-01
3.741698800000000119e+03 3.343699999999999818e+03 1.529057499371543893e-01
3.742000700000000052e+03 3.343699999999999818e+03 1.419680396102384612e-01
3.720103999999999814e+03 3.344000000000000000e+03 6.199947203658114601e-03
3.720155799999999999e+03 3.344000000000000000e+03 7.640628576993699350e-03
3.720602300000000014e+03 3.344000000000000000e+03 7.160401452548505012e-03
3.720904199999999946e+03 3.344000000000000000e+03 1.049332104757859027e-02
3.721206000000000131e+03 3.344000000000000000e+03 5.483190301501106832e-03
3.721506499999999960e+03 3.344000000000000000e+03 1.001309392313339507e-02
3.721808399999999892e+03 3.344000000000000000e+03 1.096638060300221366e-02
3.722110200000000077e+03 3.344000000000000000e+03 1.382624064260867640e-02
3.722410699999999906e+03 3.344000000000000000e+03 1.287295396273985433e-02
3.722712500000000091e+03 3.344000000000000000e+03 1.786874957077419848e-02
3.723014400000000023e+03 3.344000000000000000e+03 2.239865319240648411e-02
3.723314800000000105e+03 3.344000000000000000e+03 2.429805898312255297e-02
3.723616700000000037e+03 3.344000000000000000e+03 3.334353108834398755e-02
3.723917199999999866e+03 3.344000000000000000e+03 4.380101429081472569e-02
3.724219000000000051e+03 3.344000000000000000e+03 5.355607572917159276e-02
3.724520899999999983e+03 3.344000000000000000e+03 7.209857678797337854e-02
3.724821300000000065e+03 3.344000000000000000e+03 8.517939025233876860e-02
3.725123199999999997e+03 3.344000000000000000e+03 1.303207399501871144e-01
3.725425099999999929e+03 3.344000000000000000e+03 1.788165119501302358e-01
3.725725500000000011e+03 3.344000000000000000e+03 2.508004076337584931e-01
3.726027399999999943e+03 3.344000000000000000e+03 3.506733143803159036e-01
3.726329200000000128e+03 3.344000000000000000e+03 4.479873989861728467e-01
3.726629699999999957e+03 3.344000000000000000e+03 5.102592386455736539e-01
3.726931599999999889e+03 3.344000000000000000e+03 5.327510702352605820e-01
3.727233400000000074e+03 3.344000000000000000e+03 4.736687987904584229e-01
3.727533899999999903e+03 3.344000000000000000e+03 3.832427480143303367e-01
3.727835700000000088e+03 3.344000000000000000e+03 3.306256238269844050e-01
3.728137600000000020e+03 3.344000000000000000e+03 3.156023991577735499e-01
3.728438000000000102e+03 3.344000000000000000e+03 3.227484654722789226e-01
3.728739900000000034e+03 3.344000000000000000e+03 3.345821219268910740e-01
3.729041799999999967e+03 3.344000000000000000e+03 3.730648000037008472e-01
3.729342200000000048e+03 3.344000000000000000e+03 3.440791508804714183e-01
3.729644099999999980e+03 3.344000000000000000e+03 3.292279478677782589e-01
3.729944500000000062e+03 3.344000000000000000e+03 2.927163512719002658e-01
3.730246399999999994e+03 3.344000000000000000e+03 2.998122446032546740e-01
3.730548299999999927e+03 3.344000000000000000e+03 2.894264370909996331e-01
3.730848700000000008e+03 3.344000000000000000e+03 2.660458269426380640e-01
3.731150599999999940e+03 3.344000000000000000e+03 3.116889064719963187e-01
3.731452400000000125e+03 3.344000000000000000e+03 3.665279770560289085e-01
3.731752899999999954e+03 3.344000000000000000e+03 4.610395421744519218e-01
3.732054799999999886e+03 3.344000000000000000e+03 6.078815287193580774e-01
3.732356600000000071e+03 3.344000000000000000e+03 7.718826755019029262e-01
3.732657099999999900e+03 3.344000000000000000e+03 9.878128598457229792e-01
3.732958900000000085e+03 3.344000000000000000e+03 1.274221750378641715e+00
3.733260800000000017e+03 3.344000000000000000e+03 1.552287590570452513e+00
3.733561200000000099e+03 3.344000000000000000e+03 1.686894536795538801e+00
3.733863100000000031e+03 3.344000000000000000e+03 1.688736602034082157e+00
3.734164999999999964e+03 3.344000000000000000e+03 1.452235494598356214e+00
3.734465400000000045e+03 3.344000000000000000e+03 1.136489744060150908e+00
3.734767299999999977e+03 3.344000000000000000e+03 9.589490593958603926e-01
3.735069100000000162e+03 3.344000000000000000e+03 8.328786878754642631e-01
3.735369599999999991e+03 3.344000000000000000e+03 8.010475138506715220e-01
3.735671499999999924e+03 3.344000000000000000e+03 7.723557350573264646e-01
3.735971900000000005e+03 3.344000000000000000e+03 7.036545859855773966e-01
3.736273799999999937e+03 3.344000000000000000e+03 6.084334315340189647e-01
3.736575600000000122e+03 3.344000000000000000e+03 4.895736344493223924e-01
3.736876099999999951e+03 3.344000000000000000e+03 3.871132352859781300e-01
3.737177999999999884e+03 3.344000000000000000e+03 3.195875675337664923e-01
3.737479800000000068e+03 3.344000000000000000e+03 2.699449844903721862e-01
3.737780299999999897e+03 3.344000000000000000e+03 2.465572067729890071e-01
3.738082100000000082e+03 3.344000000000000000e+03 2.485641260990286150e-01
3.738384000000000015e+03 3.344000000000000000e+03 2.482774233381657980e-01
3.738684499999999844e+03 3.344000000000000000e+03 2.652287240741790231e-01
3.738986300000000028e+03 3.344000000000000000e+03 2.671639677100030030e-01
3.739288199999999961e+03 3.344000000000000000e+03 2.910534752588960217e-01
3.739588600000000042e+03 3.344000000000000000e+03 2.735359365701787726e-01
3.739890499999999975e+03 3.344000000000000000e+03 2.895339506263231444e-01
3.740192300000000159e+03 3.344000000000000000e+03 2.874410204720246886e-01
3.740492799999999988e+03 3.344000000000000000e+03 2.612148854220998073e-01
3.740794699999999921e+03 3.344000000000000000e+03 2.246746185501355686e-01
3.741096500000000106e+03 3.344000000000000000e+03 2.183098172589813535e-01
3.741396999999999935e+03 3.344000000000000000e+03 1.831027182250291596e-01
3.741698800000000119e+03 3.344000000000000000e+03 1.681440016770123780e-01
3.742000700000000052e+03 3.344000000000000000e+03 1.530132634724779561e-01
3.720103999999999814e+03 3.344300000000000182e+03 7.640628576993699350e-03
3.720155799999999999e+03 3.344300000000000182e+03 5.017298315099052650e-03
3.720602300000000014e+03 3.344300000000000182e+03 8.357385479150707119e-03
3.720904199999999946e+03 3.344300000000000182e+03 6.680174328103309807e-03
3.721206000000000131e+03 3.344300000000000182e+03 6.923871674836692448e-03
3.721506499999999960e+03 3.344300000000000182e+03 8.586747687840949605e-03
3.721808399999999892e+03 3.344300000000000182e+03 8.350217910129137042e-03
3.722110200000000077e+03 3.344300000000000182e+03 9.776564145421582502e-03
3.722410699999999906e+03 3.344300000000000182e+03 2.718658929881529254e-02
3.722712500000000091e+03 3.344300000000000182e+03 1.644957090450332310e-02
3.723014400000000023e+03 3.344300000000000182e+03 2.335910744129687452e-02
3.723314800000000105e+03 3.344300000000000182e+03 2.168189629024947634e-02
3.723616700000000037e+03 3.344300000000000182e+03 3.120759551991610786e-02
3.723917199999999866e+03 3.344300000000000182e+03 4.119918673598479270e-02
3.724219000000000051e+03 3.344300000000000182e+03 4.261836540225566461e-02
3.724520899999999983e+03 3.344300000000000182e+03 5.569201129759948632e-02
3.724821300000000065e+03 3.344300000000000182e+03 7.687934532536061516e-02
3.725123199999999997e+03 3.344300000000000182e+03 9.896262548081802279e-02
3.725425099999999929e+03 3.344300000000000182e+03 1.368073899147080330e-01
3.725725500000000011e+03 3.344300000000000182e+03 1.866936703048357182e-01
3.726027399999999943e+03 3.344300000000000182e+03 2.672284758311970765e-01
3.726329200000000128e+03 3.344300000000000182e+03 3.724698917749105220e-01
3.726629699999999957e+03 3.344300000000000182e+03 4.673255002063689267e-01
3.726931599999999889e+03 3.344300000000000182e+03 5.171042670611730729e-01
3.727233400000000074e+03 3.344300000000000182e+03 5.207597272621737883e-01
3.727533899999999903e+03 3.344300000000000182e+03 4.613262449353147665e-01
3.727835700000000088e+03 3.344300000000000182e+03 3.673665826315526406e-01
3.728137600000000020e+03 3.344300000000000182e+03 2.973896062739639912e-01
3.728438000000000102e+03 3.344300000000000182e+03 2.858426525802145735e-01
3.728739900000000034e+03 3.344300000000000182e+03 3.021560396733080633e-01
3.729041799999999967e+03 3.344300000000000182e+03 3.263250824140424000e-01
3.729342200000000048e+03 3.344300000000000182e+03 3.561350019747522855e-01
3.729644099999999980e+03 3.344300000000000182e+03 3.316649213351120506e-01
3.729944500000000062e+03 3.344300000000000182e+03 2.963144709207284899e-01
3.730246399999999994e+03 3.344300000000000182e+03 2.847890199340438189e-01
3.730548299999999927e+03 3.344300000000000182e+03 2.678950597502031128e-01
3.730848700000000008e+03 3.344300000000000182e+03 2.564126141776478796e-01
3.731150599999999940e+03 3.344300000000000182e+03 2.697657952648329083e-01
3.731452400000000125e+03 3.344300000000000182e+03 2.942000380593652875e-01
3.731752899999999954e+03 3.344300000000000182e+03 3.367969007545562055e-01
3.732054799999999886e+03 3.344300000000000182e+03 4.159770357358408832e-01
3.732356600000000071e+03 3.344300000000000182e+03 5.504477981495170535e-01
3.732657099999999900e+03 3.344300000000000182e+03 7.469108650307528796e-01
3.732958900000000085e+03 3.344300000000000182e+03 9.217135383288037609e-01
3.733260800000000017e+03 3.344300000000000182e+03 1.188404446483382948e+00
3.733561200000000099e+03 3.344300000000000182e+03 1.498007590370102671e+00
3.733863100000000031e+03 3.344300000000000182e+03 1.624185475425822256e+00
3.734164999999999964e+03 3.344300000000000182e+03 1.571468005272174340e+00
3.734465400000000045e+03 3.344300000000000182e+03 1.363078103539045793e+00
3.734767299999999977e+03 3.344300000000000182e+03 1.078375094433261072e+00
3.735069100000000162e+03 3.344300000000000182e+03 8.922619972191724314e-01
3.735369599999999991e+03 3.344300000000000182e+03 7.913927983786167575e-01
3.735671499999999924e+03 3.344300000000000182e+03 7.378152199423803070e-01
3.735971900000000005e+03 3.344300000000000182e+03 7.167138967428781093e-01
3.736273799999999937e+03 3.344300000000000182e+03 6.549294517769440604e-01
3.736575600000000122e+03 3.344300000000000182e+03 5.515516037788388282e-01
3.736876099999999951e+03 3.344300000000000182e+03 4.482024260568199248e-01
3.737177999999999884e+03 3.344300000000000182e+03 3.635964413262067207e-01
3.737479800000000068e+03 3.344300000000000182e+03 2.848893659003457479e-01
3.737780299999999897e+03 3.344300000000000182e+03 2.367806426275674003e-01
3.738082100000000082e+03 3.344300000000000182e+03 2.448083199317259151e-01
3.738384000000000015e+03 3.344300000000000182e+03 2.319927065211586370e-01
3.738684499999999844e+03 3.344300000000000182e+03 2.232769425909294225e-01
3.738986300000000028e+03 3.344300000000000182e+03 2.395186539938072012e-01
3.739288199999999961e+03 3.344300000000000182e+03 2.430809357975275142e-01
3.739588600000000042e+03 3.344300000000000182e+03 2.633651561285708098e-01
3.739890499999999975e+03 3.344300000000000182e+03 2.485856288060933617e-01
3.740192300000000159e+03 3.344300000000000182e+03 2.560614032955909614e-01
3.740492799999999988e+03 3.344300000000000182e+03 2.568283331808989267e-01
3.740794699999999921e+03 3.344300000000000182e+03 2.328599823727685869e-01
3.741096500000000106e+03 3.344300000000000182e+03 2.153496112530728923e-01
3.741396999999999935e+03 3.344300000000000182e+03 1.876039515705751337e-01
3.741698800000000119e+03 3.344300000000000182e+03 1.691761316161184692e-01
3.742000700000000052e+03 3.344300000000000182e+03 1.630980330858270433e-01
3.720103999999999814e+03 3.344599999999999909e+03 3.813146719475280031e-03
3.720155799999999999e+03 3.344599999999999909e+03 6.207114772679684679e-03
3.720602300000000014e+03 3.344599999999999909e+03 5.010130746077482572e-03
3.720904199999999946e+03 3.344599999999999909e+03 6.916704105815122371e-03
3.721206000000000131e+03 3.344599999999999909e+03 6.199947203658114601e-03
3.721506499999999960e+03 3.344599999999999909e+03 6.429309412348357955e-03
3.721808399999999892e+03 3.344599999999999909e+03 1.095921303398064359e-02
3.722110200000000077e+03 3.344599999999999909e+03 1.071551568724726268e-02
3.722410699999999906e+03 3.344599999999999909e+03 1.166880236711608128e-02
3.722712500000000091e+03 3.344599999999999909e+03 1.404126771325577699e-02
3.723014400000000023e+03 3.344599999999999909e+03 1.785441443273105833e-02
3.723314800000000105e+03 3.344599999999999909e+03 2.117299888971800256e-02
3.723616700000000037e+03 3.344599999999999909e+03 2.616879449775234498e-02
3.723917199999999866e+03 3.344599999999999909e+03 2.996043851016291087e-02
3.724219000000000051e+03 3.344599999999999909e+03 4.160773817021428539e-02
3.724520899999999983e+03 3.344599999999999909e+03 4.802271244451950666e-02
3.724821300000000065e+03 3.344599999999999909e+03 6.012873652195136615e-02
3.725123199999999997e+03 3.344599999999999909e+03 7.770361576284118277e-02
3.725425099999999929e+03 3.344599999999999909e+03 1.026324208198619165e-01
3.725725500000000011e+03 3.344599999999999909e+03 1.460320512454686970e-01
3.726027399999999943e+03 3.344599999999999909e+03 2.027203546370664466e-01
3.726329200000000128e+03 3.344599999999999909e+03 2.618384639269764058e-01
3.726629699999999957e+03 3.344599999999999909e+03 3.330339270182319789e-01
3.726931599999999889e+03 3.344599999999999909e+03 4.495857668779829064e-01
3.727233400000000074e+03 3.344599999999999909e+03 4.898961750552930927e-01
3.727533899999999903e+03 3.344599999999999909e+03 5.094994763292872708e-01
3.727835700000000088e+03 3.344599999999999909e+03 4.061502986072683119e-01
3.728137600000000020e+03 3.344599999999999909e+03 3.445522104358950677e-01
3.728438000000000102e+03 3.344599999999999909e+03 3.060408620829990767e-01
3.728739900000000034e+03 3.344599999999999909e+03 2.702101845441702288e-01
3.729041799999999967e+03 3.344599999999999909e+03 2.860863499269479804e-01
3.729342200000000048e+03 3.344599999999999909e+03 3.165700209756854844e-01
3.729644099999999980e+03 3.344599999999999909e+03 3.264827689325169313e-01
3.729944500000000062e+03 3.344599999999999909e+03 3.120257822160100725e-01
3.730246399999999994e+03 3.344599999999999909e+03 2.898994966464232270e-01
3.730548299999999927e+03 3.344599999999999909e+03 2.694934276420132280e-01
3.730848700000000008e+03 3.344599999999999909e+03 2.576024306352284743e-01
3.731150599999999940e+03 3.344599999999999909e+03 2.431382763497000887e-01
3.731452400000000125e+03 3.344599999999999909e+03 2.314408037064977219e-01
3.731752899999999954e+03 3.344599999999999909e+03 2.621896748090333240e-01
3.732054799999999886e+03 3.344599999999999909e+03 3.275005637335798303e-01
3.732356600000000071e+03 3.344599999999999909e+03 3.854503592729738859e-01
3.732657099999999900e+03 3.344599999999999909e+03 5.198852838415423117e-01
3.732958900000000085e+03 3.344599999999999909e+03 6.830908304626929217e-01
3.733260800000000017e+03 3.344599999999999909e+03 8.579508443129163497e-01
3.733561200000000099e+03 3.344599999999999909e+03 1.105554516163054668e+00
3.733863100000000031e+03 3.344599999999999909e+03 1.328293891077366284e+00
3.734164999999999964e+03 3.344599999999999909e+03 1.519273767657100871e+00
3.734465400000000045e+03 3.344599999999999909e+03 1.479801965055314472e+00
3.734767299999999977e+03 3.344599999999999909e+03 1.262122893870231355e+00
3.735069100000000162e+03 3.344599999999999909e+03 1.022475223634035979e+00
3.735369599999999991e+03 3.344599999999999909e+03 8.462103662555845451e-01
3.735671499999999924e+03 3.344599999999999909e+03 7.253938228279993572e-01
3.735971900000000005e+03 3.344599999999999909e+03 6.997625960068648565e-01
3.736273799999999937e+03 3.344599999999999909e+03 6.340789934931967409e-01
3.736575600000000122e+03 3.344599999999999909e+03 5.968649751332048004e-01
3.736876099999999951e+03 3.344599999999999909e+03 5.140437150889626272e-01
3.737177999999999884e+03 3.344599999999999909e+03 4.202202365966103415e-01
3.737479800000000068e+03 3.344599999999999909e+03 3.261602283265462865e-01
3.737780299999999897e+03 3.344599999999999909e+03 2.730843797218198699e-01
3.738082100000000082e+03 3.344599999999999909e+03 2.386298754351325047e-01
3.738384000000000015e+03 3.344599999999999909e+03 2.129484756308469007e-01
3.738684499999999844e+03 3.344599999999999909e+03 2.352467828569514419e-01
3.738986300000000028e+03 3.344599999999999909e+03 2.289106518418834724e-01
3.739288199999999961e+03 3.344599999999999909e+03 2.211051691773936456e-01
3.739588600000000042e+03 3.344599999999999909e+03 2.298065979695797512e-01
3.739890499999999975e+03 3.344599999999999909e+03 2.413607192323506956e-01
3.740192300000000159e+03 3.344599999999999909e+03 2.406941353133446870e-01
3.740492799999999988e+03 3.344599999999999909e+03 2.517465267446057364e-01
3.740794699999999921e+03 3.344599999999999909e+03 2.436256710431668193e-01
3.741096500000000106e+03 3.344599999999999909e+03 2.146615246270021649e-01
3.741396999999999935e+03 3.344599999999999909e+03 2.023189707718585084e-01
3.741698800000000119e+03 3.344599999999999909e+03 1.624027788907347614e-01
3.742000700000000052e+03 3.344599999999999909e+03 1.659220552803256643e-01
3.720103999999999814e+03 3.344900000000000091e+03 6.450812119413067321e-03
3.720155799999999999e+03 3.344900000000000091e+03 5.734055217256060419e-03
3.720602300000000014e+03 3.344900000000000091e+03 6.450812119413067321e-03
3.720904199999999946e+03 3.344900000000000091e+03 5.253828092810864346e-03
3.721206000000000131e+03 3.344900000000000091e+03 8.120855701438894556e-03
3.721506499999999960e+03 3.344900000000000091e+03 6.687341897124879884e-03
3.721808399999999892e+03 3.344900000000000091e+03 9.790899283464722658e-03
3.722110200000000077e+03 3.344900000000000091e+03 8.593915256862519683e-03
3.722410699999999906e+03 3.344900000000000091e+03 1.002742906117653522e-02
3.722712500000000091e+03 3.344900000000000091e+03 1.384057578065181482e-02
3.723014400000000023e+03 3.344900000000000091e+03 1.527408958496582862e-02
3.723314800000000105e+03 3.344900000000000091e+03 1.741002515339371004e-02
3.723616700000000037e+03 3.344900000000000091e+03 1.835614426424096376e-02
3.723917199999999866e+03 3.344900000000000091e+03 2.764531371619577751e-02
3.724219000000000051e+03 3.344900000000000091e+03 3.670512095946035225e-02
3.724520899999999983e+03 3.344900000000000091e+03 4.360748992723233186e-02
3.724821300000000065e+03 3.344900000000000091e+03 4.787936106408809817e-02
3.725123199999999997e+03 3.344900000000000091e+03 5.357757843623630473e-02
3.725425099999999929e+03 3.344900000000000091e+03 7.928048094758659292e-02
3.725725500000000011e+03 3.344900000000000091e+03 1.078360759295217824e-01
3.726027399999999943e+03 3.344900000000000091e+03 1.408427312738519677e-01
3.726329200000000128e+03 3.344900000000000091e+03 1.884353895770772835e-01
3.726629699999999957e+03 3.344900000000000091e+03 2.627129073476079935e-01
3.726931599999999889e+03 3.344900000000000091e+03 3.386819714072291654e-01
3.727233400000000074e+03 3.344900000000000091e+03 4.215247341585360852e-01
3.727533899999999903e+03 3.344900000000000091e+03 5.039517779065919578e-01
3.727835700000000088e+03 3.344900000000000091e+03 4.541586759137447027e-01
3.728137600000000020e+03 3.344900000000000091e+03 4.119560295147400297e-01
3.728438000000000102e+03 3.344900000000000091e+03 3.297296776992881262e-01
3.728739900000000034e+03 3.344900000000000091e+03 2.927020161338571569e-01
3.729041799999999967e+03 3.344900000000000091e+03 2.669632757773990339e-01
3.729342200000000048e+03 3.344900000000000091e+03 2.544988732488886463e-01
3.729644099999999980e+03 3.344900000000000091e+03 2.723389525435765957e-01
3.729944500000000062e+03 3.344900000000000091e+03 2.864232256709617896e-01
3.730246399999999994e+03 3.344900000000000091e+03 2.974111089810286823e-01
3.730548299999999927e+03 3.344900000000000091e+03 2.571652089249127360e-01
3.730848700000000008e+03 3.344900000000000091e+03 2.574089062716460874e-01
3.731150599999999940e+03 3.344900000000000091e+03 2.238360129746118921e-01
3.731452400000000125e+03 3.344900000000000091e+03 2.194709634404757026e-01
3.731752899999999954e+03 3.344900000000000091e+03 2.252766943479474759e-01
3.732054799999999886e+03 3.344900000000000091e+03 2.258787701457593278e-01
3.732356600000000071e+03 3.344900000000000091e+03 2.862942094285735317e-01
3.732657099999999900e+03 3.344900000000000091e+03 3.474049029064799621e-01
3.732958900000000085e+03 3.344900000000000091e+03 4.842194603902095773e-01
3.733260800000000017e+03 3.344900000000000091e+03 6.068063933661225207e-01
3.733561200000000099e+03 3.344900000000000091e+03 7.810714989875557901e-01
3.733863100000000031e+03 3.344900000000000091e+03 1.034538242297338373e+00
3.734164999999999964e+03 3.344900000000000091e+03 1.304956286343134098e+00
3.734465400000000045e+03 3.344900000000000091e+03 1.426396408275595995e+00
3.734767299999999977e+03 3.344900000000000091e+03 1.398493062074623650e+00
3.735069100000000162e+03 3.344900000000000091e+03 1.206201520363941571e+00
3.735369599999999991e+03 3.344900000000000091e+03 9.963924399645422980e-01
3.735671499999999924e+03 3.344900000000000091e+03 7.862464838211293827e-01
3.735971900000000005e+03 3.344900000000000091e+03 7.148861666423776962e-01
3.736273799999999937e+03 3.344900000000000091e+03 6.358923884556538786e-01
3.736575600000000122e+03 3.344900000000000091e+03 6.151064382931007435e-01
3.736876099999999951e+03 3.344900000000000091e+03 5.724952404598666611e-01
3.737177999999999884e+03 3.344900000000000091e+03 4.955370518752686970e-01
3.737479800000000068e+03 3.344900000000000091e+03 3.947610314319934810e-01
3.737780299999999897e+03 3.344900000000000091e+03 3.032956831477377491e-01
3.738082100000000082e+03 3.344900000000000091e+03 2.692712330023445677e-01
3.738384000000000015e+03 3.344900000000000091e+03 1.998748297355031067e-01
3.738684499999999844e+03 3.344900000000000091e+03 2.035446250745469865e-01
3.738986300000000028e+03 3.344900000000000091e+03 2.067843662722966547e-01
3.739288199999999961e+03 3.344900000000000091e+03 2.065191662184985566e-01
3.739588600000000042e+03 3.344900000000000091e+03 1.920693470710132800e-01
3.739890499999999975e+03 3.344900000000000091e+03 2.087411126151852703e-01
3.740192300000000159e+03 3.344900000000000091e+03 2.302724899559817906e-01
3.740492799999999988e+03 3.344900000000000091e+03 2.381711510177519919e-01
3.740794699999999921e+03 3.344900000000000091e+03 2.321360579015900039e-01
3.741096500000000106e+03 3.344900000000000091e+03 2.201662176355679845e-01
3.741396999999999935e+03 3.344900000000000091e+03 2.096227236048384124e-01
3.741698800000000119e+03 3.344900000000000091e+03 1.920263416568838699e-01
3.742000700000000052e+03 3.344900000000000091e+03 1.666244770444395285e-01
3.720103999999999814e+03 3.345199999999999818e+03 7.654963715036840373e-03
3.720155799999999999e+03 3.345199999999999818e+03 4.787936106408810163e-03
3.720602300000000014e+03 3.345199999999999818e+03 5.260995661832435291e-03
3.720904199999999946e+03 3.345199999999999818e+03 7.654963715036840373e-03
3.721206000000000131e+03 3.345199999999999818e+03 5.741222786277629629e-03
3.721506499999999960e+03 3.345199999999999818e+03 7.647796146015270295e-03
3.721808399999999892e+03 3.345199999999999818e+03 7.411266368303457731e-03
3.722110200000000077e+03 3.345199999999999818e+03 7.167569021570075090e-03
3.722410699999999906e+03 3.345199999999999818e+03 9.317839728041097530e-03
3.722712500000000091e+03 3.345199999999999818e+03 8.120855701438894556e-03
3.723014400000000023e+03 3.345199999999999818e+03 1.242139711438094117e-02
3.723314800000000105e+03 3.345199999999999818e+03 1.647824118058960341e-02
3.723616700000000037e+03 3.345199999999999818e+03 1.862851188706062325e-02
3.723917199999999866e+03 3.345199999999999818e+03 2.124467457993370334e-02
3.724219000000000051e+03 3.345199999999999818e+03 2.983142226777464948e-02
3.724520899999999983e+03 3.345199999999999818e+03 3.650442902685639701e-02
3.724821300000000065e+03 3.345199999999999818e+03 3.935712149744128446e-02
3.725123199999999997e+03 3.345199999999999818e+03 5.223007546018113706e-02
3.725425099999999929e+03 3.345199999999999818e+03 7.130297662657909818e-02
3.725725500000000011e+03 3.345199999999999818e+03 9.347943517931692203e-02
3.726027399999999943e+03 3.345199999999999818e+03 1.091907464745985185e-01
3.726329200000000128e+03 3.345199999999999818e+03 1.508988306111147815e-01
3.726629699999999957e+03 3.345199999999999818e+03 1.956459640127767574e-01
3.726931599999999889e+03 3.345199999999999818e+03 2.527786566837117999e-01
3.727233400000000074e+03 3.345199999999999818e+03 3.233362061320476655e-01
3.727533899999999903e+03 3.345199999999999818e+03 3.950979071760072348e-01
3.727835700000000088e+03 3.345199999999999818e+03 4.602869474271870653e-01
3.728137600000000020e+03 3.345199999999999818e+03 4.482525990399708893e-01
3.728438000000000102e+03 3.345199999999999818e+03 3.748495246900717670e-01
3.728739900000000034e+03 3.345199999999999818e+03 2.979128388125386051e-01
3.729041799999999967e+03 3.345199999999999818e+03 2.608851772471075803e-01
3.729342200000000048e+03 3.345199999999999818e+03 2.471234447256930311e-01
3.729644099999999980e+03 3.345199999999999818e+03 2.507287319435427819e-01
3.729944500000000062e+03 3.345199999999999818e+03 2.665547243431695135e-01
3.730246399999999994e+03 3.345199999999999818e+03 2.675510164371677768e-01
3.730548299999999927e+03 3.345199999999999818e+03 2.568139980428557623e-01
3.730848700000000008e+03 3.345199999999999818e+03 2.396046648220660213e-01
3.731150599999999940e+03 3.345199999999999818e+03 2.250544997082787879e-01
3.731452400000000125e+03 3.345199999999999818e+03 2.049996415859257071e-01
3.731752899999999954e+03 3.345199999999999818e+03 2.053580200370042075e-01
3.732054799999999886e+03 3.345199999999999818e+03 2.123822376781429044e-01
3.732356600000000071e+03 3.345199999999999818e+03 2.348812368368513592e-01
3.732657099999999900e+03 3.345199999999999818e+03 2.737007906576748861e-01
3.732958900000000085e+03 3.345199999999999818e+03 3.500067304613098673e-01
3.733260800000000017e+03 3.345199999999999818e+03 4.722281174171227836e-01
3.733561200000000099e+03 3.345199999999999818e+03 5.509638631190700853e-01
3.733863100000000031e+03 3.345199999999999818e+03 7.520500120192185056e-01
3.734164999999999964e+03 3.345199999999999818e+03 9.931670339048358498e-01
3.734465400000000045e+03 3.345199999999999818e+03 1.220859199013052399e+00
3.734767299999999977e+03 3.345199999999999818e+03 1.352692296026790864e+00
3.735069100000000162e+03 3.345199999999999818e+03 1.249550977806397345e+00
3.735369599999999991e+03 3.345199999999999818e+03 1.135271257326484262e+00
3.735671499999999924e+03 3.345199999999999818e+03 9.279421558085482191e-01
3.735971900000000005e+03 3.345199999999999818e+03 7.350198680239680149e-01
3.736273799999999937e+03 3.345199999999999818e+03 6.139166218355199822e-01
3.736575600000000122e+03 3.345199999999999818e+03 6.032871169765317010e-01
3.736876099999999951e+03 3.345199999999999818e+03 5.674707745757459065e-01
3.737177999999999884e+03 3.345199999999999818e+03 5.339623893999059234e-01
3.737479800000000068e+03 3.345199999999999818e+03 4.706799225084636884e-01
3.737780299999999897e+03 3.345199999999999818e+03 3.713732537146102741e-01
3.738082100000000082e+03 3.345199999999999818e+03 2.964148168870304190e-01
3.738384000000000015e+03 3.345199999999999818e+03 2.405221136568269913e-01
3.738684499999999844e+03 3.345199999999999818e+03 2.087554477532284347e-01
3.738986300000000028e+03 3.345199999999999818e+03 1.877258002439418094e-01
3.739288199999999961e+03 3.345199999999999818e+03 1.924994012123074916e-01
3.739588600000000042e+03 3.345199999999999818e+03 1.876111191395966882e-01
3.739890499999999975e+03 3.345199999999999818e+03 1.861130972140885576e-01
3.740192300000000159e+03 3.345199999999999818e+03 2.009069596746091979e-01
3.740492799999999988e+03 3.345199999999999818e+03 2.090278153760480873e-01
3.740794699999999921e+03 3.345199999999999818e+03 2.197935040464463197e-01
3.741096500000000106e+03 3.345199999999999818e+03 2.213560340931486070e-01
3.741396999999999935e+03 3.345199999999999818e+03 2.173852008551988013e-01
3.741698800000000119e+03 3.345199999999999818e+03 1.941694447943333179e-01
3.742000700000000052e+03 3.345199999999999818e+03 1.840846751809842308e-01
3.720103999999999814e+03 3.345500000000000000e+03 5.268163230854004501e-03
3.720155799999999999e+03 3.345500000000000000e+03 4.078346773273372472e-03
3.720602300000000014e+03 3.345500000000000000e+03 4.314876550985185036e-03
3.720904199999999946e+03 3.345500000000000000e+03 7.662131284058409583e-03
3.721206000000000131e+03 3.345500000000000000e+03 7.662131284058409583e-03
3.721506499999999960e+03 3.345500000000000000e+03 6.221449910722824835e-03
3.721808399999999892e+03 3.345500000000000000e+03 6.701677035168020907e-03
3.722110200000000077e+03 3.345500000000000000e+03 7.181904159613214378e-03
3.722410699999999906e+03 3.345500000000000000e+03 8.615417963927229916e-03
3.722712500000000091e+03 3.345500000000000000e+03 1.267942959915746397e-02
3.723014400000000023e+03 3.345500000000000000e+03 1.530992743007368075e-02
3.723314800000000105e+03 3.345500000000000000e+03 1.386924605673809513e-02
3.723616700000000037e+03 3.345500000000000000e+03 1.674344123438769455e-02
3.723917199999999866e+03 3.345500000000000000e+03 2.247032888262218836e-02
3.724219000000000051e+03 3.345500000000000000e+03 2.127334485601998365e-02
3.724520899999999983e+03 3.345500000000000000e+03 2.915050321072549383e-02
3.724821300000000065e+03 3.345500000000000000e+03 3.582350996980723096e-02
3.725123199999999997e+03 3.345500000000000000e+03 4.416656031091480139e-02
3.725425099999999929e+03 3.345500000000000000e+03 5.586403295411716124e-02
3.725725500000000011e+03 3.345500000000000000e+03 7.828418885358835733e-02
3.726027399999999943e+03 3.345500000000000000e+03 7.968186481279453115e-02
3.726329200000000128e+03 3.345500000000000000e+03 1.125810066218011635e-01
3.726629699999999957e+03 3.345500000000000000e+03 1.468563216829492646e-01
3.726931599999999889e+03 3.345500000000000000e+03 1.840058319217469651e-01
3.727233400000000074e+03 3.345500000000000000e+03 2.348525665607650859e-01
3.727533899999999903e+03 3.345500000000000000e+03 2.984360713511132190e-01
3.727835700000000088e+03 3.345500000000000000e+03 3.791070606888843897e-01
3.728137600000000020e+03 3.345500000000000000e+03 4.116119862017046382e-01
3.728438000000000102e+03 3.345500000000000000e+03 4.220121288520028435e-01
3.728739900000000034e+03 3.345500000000000000e+03 3.603351974213923614e-01
3.729041799999999967e+03 3.345500000000000000e+03 3.002064608994410300e-01
3.729342200000000048e+03 3.345500000000000000e+03 2.314981442586702687e-01
3.729644099999999980e+03 3.345500000000000000e+03 2.275058083136557718e-01
3.729944500000000062e+03 3.345500000000000000e+03 2.245671050148120018e-01
3.730246399999999994e+03 3.345500000000000000e+03 2.526424728723020152e-01
3.730548299999999927e+03 3.345500000000000000e+03 2.459407958371339631e-01
3.730848700000000008e+03 3.345500000000000000e+03 2.400777243774896708e-01
3.731150599999999940e+03 3.345500000000000000e+03 2.168261304715163318e-01
3.731452400000000125e+03 3.345500000000000000e+03 1.972801697496947282e-01
3.731752899999999954e+03 3.345500000000000000e+03 1.891593140482558388e-01
3.732054799999999886e+03 3.345500000000000000e+03 1.729964459046153258e-01
3.732356600000000071e+03 3.345500000000000000e+03 1.884138868700125646e-01
3.732657099999999900e+03 3.345500000000000000e+03 1.960975208611356879e-01
3.732958900000000085e+03 3.345500000000000000e+03 2.452025362279122711e-01
3.733260800000000017e+03 3.345500000000000000e+03 3.126063553067572887e-01
3.733561200000000099e+03 3.345500000000000000e+03 4.266065405948292755e-01
3.733863100000000031e+03 3.345500000000000000e+03 5.326292215618938508e-01
3.734164999999999964e+03 3.345500000000000000e+03 7.030095047736361069e-01
3.734465400000000045e+03 3.345500000000000000e+03 9.224876357831333085e-01
3.734767299999999977e+03 3.345500000000000000e+03 1.088524372167804177e+00
3.735069100000000162e+03 3.345500000000000000e+03 1.247708912567853989e+00
3.735369599999999991e+03 3.345500000000000000e+03 1.214300873358315824e+00
3.735671499999999924e+03 3.345500000000000000e+03 1.044701855169924753e+00
3.735971900000000005e+03 3.345500000000000000e+03 8.697128250773129565e-01
3.736273799999999937e+03 3.345500000000000000e+03 6.833345278094262731e-01
3.736575600000000122e+03 3.345500000000000000e+03 6.024843492461158245e-01
3.736876099999999951e+03 3.345500000000000000e+03 5.637221359774647889e-01
3.737177999999999884e+03 3.345500000000000000e+03 5.439898184610824083e-01
3.737479800000000068e+03 3.345500000000000000e+03 4.865704230292844934e-01
3.737780299999999897e+03 3.345500000000000000e+03 4.305487035566927800e-01
3.738082100000000082e+03 3.345500000000000000e+03 3.537266987835047671e-01
3.738384000000000015e+03 3.345500000000000000e+03 2.728980229272590652e-01
3.738684499999999844e+03 3.345500000000000000e+03 2.273839596402890684e-01
3.738986300000000028e+03 3.345500000000000000e+03 1.988211970893323244e-01
3.739288199999999961e+03 3.345500000000000000e+03 1.814470097810464422e-01
3.739588600000000042e+03 3.345500000000000000e+03 1.664309526808571416e-01
3.739890499999999975e+03 3.345500000000000000e+03 1.764655493110552364e-01
3.740192300000000159e+03 3.345500000000000000e+03 1.783362848256850319e-01
3.740492799999999988e+03 3.345500000000000000e+03 1.897327195699814451e-01
3.740794699999999921e+03 3.345500000000000000e+03 1.953520936828924137e-01
3.741096500000000106e+03 3.345500000000000000e+03 1.896753790178088706e-01
3.741396999999999935e+03 3.345500000000000000e+03 1.980757699110890224e-01
3.741698800000000119e+03 3.345500000000000000e+03 1.956818018578845852e-01
3.742000700000000052e+03 3.345500000000000000e+03 1.917181361889563618e-01
3.720103999999999814e+03 3.345800000000000182e+03 4.314876550985185036e-03
3.720155799999999999e+03 3.345800000000000182e+03 6.479482395499347631e-03
3.720602300000000014e+03 3.345800000000000182e+03 7.676466422101550606e-03
3.720904199999999946e+03 3.345800000000000182e+03 7.189071728634785323e-03
3.721206000000000131e+03 3.345800000000000182e+03 5.755557924320770652e-03
3.721506499999999960e+03 3.345800000000000182e+03 6.472314826477777554e-03
3.721808399999999892e+03 3.345800000000000182e+03 8.142358408503604789e-03
3.722110200000000077e+03 3.345800000000000182e+03 8.142358408503604789e-03
3.722410699999999906e+03 3.345800000000000182e+03 8.622585532948799994e-03
3.722712500000000091e+03 3.345800000000000182e+03 1.148961314157682934e-02
3.723014400000000023e+03 3.345800000000000182e+03 1.029262911497462636e-02
3.723314800000000105e+03 3.345800000000000182e+03 1.219920247471226703e-02
3.723616700000000037e+03 3.345800000000000182e+03 1.817695503870171009e-02
3.723917199999999866e+03 3.345800000000000182e+03 1.865001459412533522e-02
3.724219000000000051e+03 3.345800000000000182e+03 2.056375552288454422e-02
3.724520899999999983e+03 3.345800000000000182e+03 2.389667511791463209e-02
3.724821300000000065e+03 3.345800000000000182e+03 3.848267807680973152e-02
3.725123199999999997e+03 3.345800000000000182e+03 4.156473275608486145e-02
3.725425099999999929e+03 3.345800000000000182e+03 4.944189111079037857e-02
3.725725500000000011e+03 3.345800000000000182e+03 6.040827171379258703e-02
3.726027399999999943e+03 3.345800000000000182e+03 7.444953942704837790e-02
3.726329200000000128e+03 3.345800000000000182e+03 9.041888320710650406e-02
3.726629699999999957e+03 3.345800000000000182e+03 1.142510502038269898e-01
3.726931599999999889e+03 3.345800000000000182e+03 1.535579987181172890e-01
3.727233400000000074e+03 3.345800000000000182e+03 1.820562531478799040e-01
3.727533899999999903e+03 3.345800000000000182e+03 2.282727381989637372e-01
3.727835700000000088e+03 3.345800000000000182e+03 2.826960897797453076e-01
3.728137600000000020e+03 3.345800000000000182e+03 3.524293687906006056e-01
3.728438000000000102e+03 3.345800000000000182e+03 4.025808492345264167e-01
3.728739900000000034e+03 3.345800000000000182e+03 3.979792699226784025e-01
3.729041799999999967e+03 3.345800000000000182e+03 3.337650190584321441e-01
3.729342200000000048e+03 3.345800000000000182e+03 2.863587175497676052e-01
3.729644099999999980e+03 3.345800000000000182e+03 2.272764461049655016e-01
3.729944500000000062e+03 3.345800000000000182e+03 2.196358175279717884e-01
3.730246399999999994e+03 3.345800000000000182e+03 2.071785825684829829e-01
3.730548299999999927e+03 3.345800000000000182e+03 2.165609304177182615e-01
3.730848700000000008e+03 3.345800000000000182e+03 2.268965649468223100e-01
3.731150599999999940e+03 3.345800000000000182e+03 2.289393221179697735e-01
3.731452400000000125e+03 3.345800000000000182e+03 1.906788386808286884e-01
3.731752899999999954e+03 3.345800000000000182e+03 1.896538763107441794e-01
3.732054799999999886e+03 3.345800000000000182e+03 1.613563138135855057e-01
3.732356600000000071e+03 3.345800000000000182e+03 1.666746500275905207e-01
3.732657099999999900e+03 3.345800000000000182e+03 1.978177374263125066e-01
3.732958900000000085e+03 3.345800000000000182e+03 1.938397366193411187e-01
3.733260800000000017e+03 3.345800000000000182e+03 2.458834552849614441e-01
3.733561200000000099e+03 3.345800000000000182e+03 2.894407722290427976e-01
3.733863100000000031e+03 3.345800000000000182e+03 3.946606854656914409e-01
3.734164999999999964e+03 3.345800000000000182e+03 5.403845312432326020e-01
3.734465400000000045e+03 3.345800000000000182e+03 6.884235018147409901e-01
3.734767299999999977e+03 3.345800000000000182e+03 8.770595833244221318e-01
3.735069100000000162e+03 3.345800000000000182e+03 1.063172680538510662e+00
3.735369599999999991e+03 3.345800000000000182e+03 1.180290758350965641e+00
3.735671499999999924e+03 3.345800000000000182e+03 1.132096024249928501e+00
3.735971900000000005e+03 3.345800000000000182e+03 9.805091070127430752e-01
3.736273799999999937e+03 3.345800000000000182e+03 8.123507701976875328e-01
3.736575600000000122e+03 3.345800000000000182e+03 6.244171104521202276e-01
3.736876099999999951e+03 3.345800000000000182e+03 5.487634194294480627e-01
3.737177999999999884e+03 3.345800000000000182e+03 5.150901801661118551e-01
3.737479800000000068e+03 3.345800000000000182e+03 5.011779286952443568e-01
3.737780299999999897e+03 3.345800000000000182e+03 4.679992516943964342e-01
3.738082100000000082e+03 3.345800000000000182e+03 4.038065035372148670e-01
3.738384000000000015e+03 3.345800000000000182e+03 3.171004210832816805e-01
3.738684499999999844e+03 3.345800000000000182e+03 2.724177958028138336e-01
3.738986300000000028e+03 3.345800000000000182e+03 2.121887133145605175e-01
3.739288199999999961e+03 3.345800000000000182e+03 1.872312379814534966e-01
3.739588600000000042e+03 3.345800000000000182e+03 1.766949115197454789e-01
3.739890499999999975e+03 3.345800000000000182e+03 1.614064867967365258e-01
3.740192300000000159e+03 3.345800000000000182e+03 1.712905644774816438e-01
3.740492799999999988e+03 3.345800000000000182e+03 1.772754846104926674e-01
3.740794699999999921e+03 3.345800000000000182e+03 1.768310953311553191e-01
3.741096500000000106e+03 3.345800000000000182e+03 1.868513568233102773e-01
3.741396999999999935e+03 3.345800000000000182e+03 1.978607428404419444e-01
3.741698800000000119e+03 3.345800000000000182e+03 1.778775604083045470e-01
3.742000700000000052e+03 3.345800000000000182e+03 1.820849234239661774e-01
3.720103999999999814e+03 3.346099999999999909e+03 5.038801022163762883e-03
3.720155799999999999e+03 3.346099999999999909e+03 4.802271244451950319e-03
3.720602300000000014e+03 3.346099999999999909e+03 6.479482395499347631e-03
3.720904199999999946e+03 3.346099999999999909e+03 6.716012173211160195e-03
3.721206000000000131e+03 3.346099999999999909e+03 6.716012173211160195e-03
3.721506499999999960e+03 3.346099999999999909e+03 5.992087702032582348e-03
3.721808399999999892e+03 3.346099999999999909e+03 6.472314826477777554e-03
3.722110200000000077e+03 3.346099999999999909e+03 6.708844604189590118e-03
3.722410699999999906e+03 3.346099999999999909e+03 9.346510004127377841e-03
3.722712500000000091e+03 3.346099999999999909e+03 8.622585532948799994e-03
3.723014400000000023e+03 3.346099999999999909e+03 1.197700783504359462e-02
3.723314800000000105e+03 3.346099999999999909e+03 9.583039781839190405e-03
3.723616700000000037e+03 3.346099999999999909e+03 1.676494394145240652e-02
3.723917199999999866e+03 3.346099999999999909e+03 1.316682429262422752e-02
3.724219000000000051e+03 3.346099999999999909e+03 1.962480398105886578e-02
3.724520899999999983e+03 3.346099999999999909e+03 2.727260012707413694e-02
3.724821300000000065e+03 3.346099999999999909e+03 2.823305437596452735e-02
3.725123199999999997e+03 3.346099999999999909e+03 3.466953135733445712e-02
3.725425099999999929e+03 3.346099999999999909e+03 3.442583401060107101e-02
3.725725500000000011e+03 3.346099999999999909e+03 4.874663691569808277e-02
3.726027399999999943e+03 3.346099999999999909e+03 5.756274681222927486e-02
3.726329200000000128e+03 3.346099999999999909e+03 7.141765773092423331e-02
3.726629699999999957e+03 3.346099999999999909e+03 8.715763930229211698e-02
3.726931599999999889e+03 3.346099999999999909e+03 1.114413631473715333e-01
3.727233400000000074e+03 3.346099999999999909e+03 1.402478230450616703e-01
3.727533899999999903e+03 3.346099999999999909e+03 1.714625861339993118e-01
3.727835700000000088e+03 3.346099999999999909e+03 2.171415035084654221e-01
3.728137600000000020e+03 3.346099999999999909e+03 2.809830407835900434e-01
3.728438000000000102e+03 3.346099999999999909e+03 3.385601227338624897e-01
3.728739900000000034e+03 3.346099999999999909e+03 3.618045490708142187e-01
3.729041799999999967e+03 3.346099999999999909e+03 3.772793305883840320e-01
3.729342200000000048e+03 3.346099999999999909e+03 3.069583109177599911e-01
3.729644099999999980e+03 3.346099999999999909e+03 2.549217598211612756e-01
3.729944500000000062e+03 3.346099999999999909e+03 2.101531237124346085e-01
3.730246399999999994e+03 3.346099999999999909e+03 1.889084491325009052e-01
3.730548299999999927e+03 3.346099999999999909e+03 1.965060722953651806e-01
3.730848700000000008e+03 3.346099999999999909e+03 2.087267774771421613e-01
3.731150599999999940e+03 3.346099999999999909e+03 1.972443319045868726e-01
3.731452400000000125e+03 3.346099999999999909e+03 2.011649921593857415e-01
3.731752899999999954e+03 3.346099999999999909e+03 1.860987620760454209e-01
3.732054799999999886e+03 3.346099999999999909e+03 1.839269886625096995e-01
3.732356600000000071e+03 3.346099999999999909e+03 1.603098487364363056e-01
3.732657099999999900e+03 3.346099999999999909e+03 1.614208219347796625e-01
3.732958900000000085e+03 3.346099999999999909e+03 1.775765225093985933e-01
3.733260800000000017e+03 3.346099999999999909e+03 1.869588703586338441e-01
3.733561200000000099e+03 3.346099999999999909e+03 2.177865847204067395e-01
3.733863100000000031e+03 3.346099999999999909e+03 2.805099812281664495e-01
3.734164999999999964e+03 3.346099999999999909e+03 3.650442902685638868e-01
3.734465400000000045e+03 3.346099999999999909e+03 4.646878348064311104e-01
3.734767299999999977e+03 3.346099999999999909e+03 6.236573481358338444e-01
3.735069100000000162e+03 3.346099999999999909e+03 8.277968814391710728e-01
3.735369599999999991e+03 3.346099999999999909e+03 9.697290832043017339e-01
3.735671499999999924e+03 3.346099999999999909e+03 1.116126680469870625e+00
3.735971900000000005e+03 3.346099999999999909e+03 1.059115836472302119e+00
3.736273799999999937e+03 3.346099999999999909e+03 9.314112592149880188e-01
3.736575600000000122e+03 3.346099999999999909e+03 7.496632115350356784e-01
3.736876099999999951e+03 3.346099999999999909e+03 5.845940969682767996e-01
3.737177999999999884e+03 3.346099999999999909e+03 5.216413382518269026e-01
3.737479800000000068e+03 3.346099999999999909e+03 4.932649324954309633e-01
3.737780299999999897e+03 3.346099999999999909e+03 4.689668735123084797e-01
3.738082100000000082e+03 3.346099999999999909e+03 4.279182057257766014e-01
3.738384000000000015e+03 3.346099999999999909e+03 3.745914922052952511e-01
3.738684499999999844e+03 3.346099999999999909e+03 3.134521284513024919e-01
3.738986300000000028e+03 3.346099999999999909e+03 2.534452406027178917e-01
3.739288199999999961e+03 3.346099999999999909e+03 2.113644428770799222e-01
3.739588600000000042e+03 3.346099999999999909e+03 1.759853221866100603e-01
3.739890499999999975e+03 3.346099999999999909e+03 1.726308998845152709e-01
3.740192300000000159e+03 3.346099999999999909e+03 1.677139475357181941e-01
3.740492799999999988e+03 3.346099999999999909e+03 1.641229954559115800e-01
3.740794699999999921e+03 3.346099999999999909e+03 1.449139104781037857e-01
3.741096500000000106e+03 3.346099999999999909e+03 1.563318479294648899e-01
3.741396999999999935e+03 3.346099999999999909e+03 1.755481004762942665e-01
3.741698800000000119e+03 3.346099999999999909e+03 1.848372699282490872e-01
3.742000700000000052e+03 3.346099999999999909e+03 1.752685652844530317e-01
3.720103999999999814e+03 3.346400000000000091e+03 4.322044120006755114e-03
3.720155799999999999e+03 3.346400000000000091e+03 5.289665937918715602e-03
3.720602300000000014e+03 3.346400000000000091e+03 4.809438813473520397e-03
3.720904199999999946e+03 3.346400000000000091e+03 3.050517375580224025e-02
3.721206000000000131e+03 3.346400000000000091e+03 4.802271244451950319e-03
3.721506499999999960e+03 3.346400000000000091e+03 4.802271244451950319e-03
3.721808399999999892e+03 3.346400000000000091e+03 6.959709519944542837e-03
3.722110200000000077e+03 3.346400000000000091e+03 8.400390893280127586e-03
3.722410699999999906e+03 3.346400000000000091e+03 8.880618017725322791e-03
3.722712500000000091e+03 3.346400000000000091e+03 6.959709519944542837e-03
3.723014400000000023e+03 3.346400000000000091e+03 5.275330799875575447e-03
3.723314800000000105e+03 3.346400000000000091e+03 9.346510004127377841e-03
3.723616700000000037e+03 3.346400000000000091e+03 1.126741850190815866e-02
3.723917199999999866e+03 3.346400000000000091e+03 1.341768920837918024e-02
3.724219000000000051e+03 3.346400000000000091e+03 1.629188438602878139e-02
3.724520899999999983e+03 3.346400000000000091e+03 2.371031832335380660e-02
3.724821300000000065e+03 3.346400000000000091e+03 2.083612314570420718e-02
3.725123199999999997e+03 3.346400000000000091e+03 3.183834159381427470e-02
3.725425099999999929e+03 3.346400000000000091e+03 3.207487137152608553e-02
3.725725500000000011e+03 3.346400000000000091e+03 4.091965154414355793e-02
3.726027399999999943e+03 3.346400000000000091e+03 5.046685348087489448e-02
3.726329200000000128e+03 3.346400000000000091e+03 6.170560170669677630e-02
3.726629699999999957e+03 3.346400000000000091e+03 7.528814500257206832e-02
3.726931599999999889e+03 3.346400000000000091e+03 8.960178033864751868e-02
3.727233400000000074e+03 3.346400000000000091e+03 1.024532315943226524e-01
3.727533899999999903e+03 3.346400000000000091e+03 1.325570214849169648e-01
3.727835700000000088e+03 3.346400000000000091e+03 1.499383763622244015e-01
3.728137600000000020e+03 3.346400000000000091e+03 2.045695874446314955e-01
3.728438000000000102e+03 3.346400000000000091e+03 2.592581390792111362e-01
3.728739900000000034e+03 3.346400000000000091e+03 3.040697806020672966e-01
3.729041799999999967e+03 3.346400000000000091e+03 3.462509242940071674e-01
3.729342200000000048e+03 3.346400000000000091e+03 3.536048501101380914e-01
3.729644099999999980e+03 3.346400000000000091e+03 2.992675093576153689e-01
3.729944500000000062e+03 3.346400000000000091e+03 2.274843056065910252e-01
3.730246399999999994e+03 3.346400000000000091e+03 1.895463627754206404e-01
3.730548299999999927e+03 3.346400000000000091e+03 1.778273874251535547e-01
3.730848700000000008e+03 3.346400000000000091e+03 1.855611943994276702e-01
3.731150599999999940e+03 3.346400000000000091e+03 1.854823511401904046e-01
3.731452400000000125e+03 3.346400000000000091e+03 1.927359309900192885e-01
3.731752899999999954e+03 3.346400000000000091e+03 1.816978746968014036e-01
3.732054799999999886e+03 3.346400000000000091e+03 1.655063362770745894e-01
3.732356600000000071e+03 3.346400000000000091e+03 1.670115257716043022e-01
3.732657099999999900e+03 3.346400000000000091e+03 1.525043660719464789e-01
3.732958900000000085e+03 3.346400000000000091e+03 1.462112404710079749e-01
3.733260800000000017e+03 3.346400000000000091e+03 1.482826679182417118e-01
3.733561200000000099e+03 3.346400000000000091e+03 1.770246196947377060e-01
3.733863100000000031e+03 3.346400000000000091e+03 1.887220923379400450e-01
3.734164999999999964e+03 3.346400000000000091e+03 2.598315446009367702e-01
3.734465400000000045e+03 3.346400000000000091e+03 3.449750970081676971e-01
3.734767299999999977e+03 3.346400000000000091e+03 4.690027113574162798e-01
3.735069100000000162e+03 3.346400000000000091e+03 6.025273546602452068e-01
3.735369599999999991e+03 3.346400000000000091e+03 7.426819993080264748e-01
3.735671499999999924e+03 3.346400000000000091e+03 9.159794831115476432e-01
3.735971900000000005e+03 3.346400000000000091e+03 1.014727081521718643e+00
3.736273799999999937e+03 3.346400000000000091e+03 9.974102347656053080e-01
3.736575600000000122e+03 3.346400000000000091e+03 8.675267165257340984e-01
3.736876099999999951e+03 3.346400000000000091e+03 7.226988168758889941e-01
3.737177999999999884e+03 3.346400000000000091e+03 5.803293934004427612e-01
3.737479800000000068e+03 3.346400000000000091e+03 4.923976566438210134e-01
3.737780299999999897e+03 3.346400000000000091e+03 4.525818107289992787e-01
3.738082100000000082e+03 3.346400000000000091e+03 4.494137452214652106e-01
3.738384000000000015e+03 3.346400000000000091e+03 3.991834215183022172e-01
3.738684499999999844e+03 3.346400000000000091e+03 3.632954034273008226e-01
3.738986300000000028e+03 3.346400000000000091e+03 2.815636138743372596e-01
3.739288199999999961e+03 3.346400000000000091e+03 2.451236929686750055e-01
3.739588600000000042e+03 3.346400000000000091e+03 1.847727618070549860e-01
3.739890499999999975e+03 3.346400000000000091e+03 1.710755374068345380e-01
3.740192300000000159e+03 3.346400000000000091e+03 1.586469727234320337e-01
3.740492799999999988e+03 3.346400000000000091e+03 1.489349166992045836e-01
3.740794699999999921e+03 3.346400000000000091e+03 1.456736727943901966e-01
3.741096500000000106e+03 3.346400000000000091e+03 1.446917158384350977e-01
3.741396999999999935e+03 3.346400000000000091e+03 1.610982813288089899e-01
3.741698800000000119e+03 3.346400000000000091e+03 1.797913013370637525e-01
3.742000700000000052e+03 3.346400000000000091e+03 1.645387144591626272e-01
3.720103999999999814e+03 3.346699999999999818e+03 4.085514342294942550e-03
3.720155799999999999e+03 3.346699999999999818e+03 6.013590409097292581e-03
3.720602300000000014e+03 3.346699999999999818e+03 6.006422840075723371e-03
3.720904199999999946e+03 3.346699999999999818e+03 5.762725493342340730e-03
3.721206000000000131e+03 3.346699999999999818e+03 5.526195715630527298e-03
3.721506499999999960e+03 3.346699999999999818e+03 6.006422840075723371e-03
3.721808399999999892e+03 3.346699999999999818e+03 7.203406866677925478e-03
3.722110200000000077e+03 3.346699999999999818e+03 5.999255271054153293e-03
3.722410699999999906e+03 3.346699999999999818e+03 8.887785586746892869e-03
3.722712500000000091e+03 3.346699999999999818e+03 9.117147795437135355e-03
3.723014400000000023e+03 3.346699999999999818e+03 8.400390893280127586e-03
3.723314800000000105e+03 3.346699999999999818e+03 8.156693546546744944e-03
3.723616700000000037e+03 3.346699999999999818e+03 9.360845142170517996e-03
3.723917199999999866e+03 3.346699999999999818e+03 1.366855412413413295e-02
3.724219000000000051e+03 3.346699999999999818e+03 1.918758227074308931e-02
3.724520899999999983e+03 3.346699999999999818e+03 1.966064182616671444e-02
3.724821300000000065e+03 3.346699999999999818e+03 2.110132319950230179e-02
3.725123199999999997e+03 3.346699999999999818e+03 3.187417943892212335e-02
3.725425099999999929e+03 3.346699999999999818e+03 3.162331452316716890e-02
3.725725500000000011e+03 3.346699999999999818e+03 4.118485159794164907e-02
3.726027399999999943e+03 3.346699999999999818e+03 4.380818185983630098e-02
3.726329200000000128e+03 3.346699999999999818e+03 4.547822544186212734e-02
3.726629699999999957e+03 3.346699999999999818e+03 6.506719157781314100e-02
3.726931599999999889e+03 3.346699999999999818e+03 7.389763661238747672e-02
3.727233400000000074e+03 3.346699999999999818e+03 8.581730389525850378e-02
3.727533899999999903e+03 3.346699999999999818e+03 1.018224855204244717e-01
3.727835700000000088e+03 3.346699999999999818e+03 1.213254408281166652e-01
3.728137600000000020e+03 3.346699999999999818e+03 1.566472209664139803e-01
3.728438000000000102e+03 3.346699999999999818e+03 1.916106226536328228e-01
3.728739900000000034e+03 3.346699999999999818e+03 2.440557251844610587e-01
3.729041799999999967e+03 3.346699999999999818e+03 2.884444801350445342e-01
3.729342200000000048e+03 3.346699999999999818e+03 3.310341752612138699e-01
3.729644099999999980e+03 3.346699999999999818e+03 3.234723899434574501e-01
3.729944500000000062e+03 3.346699999999999818e+03 2.616736098394802923e-01
3.730246399999999994e+03 3.346699999999999818e+03 2.180016117910538176e-01
3.730548299999999927e+03 3.346699999999999818e+03 1.736988676687291899e-01
3.730848700000000008e+03 3.346699999999999818e+03 1.573496427305278444e-01
3.731150599999999940e+03 3.346699999999999818e+03 1.675562610172436351e-01
3.731452400000000125e+03 3.346699999999999818e+03 1.722223484502857505e-01
3.731752899999999954e+03 3.346699999999999818e+03 1.656998606406569763e-01
3.732054799999999886e+03 3.346699999999999818e+03 1.777127063208084334e-01
3.732356600000000071e+03 3.346699999999999818e+03 1.593135566424380423e-01
3.732657099999999900e+03 3.346699999999999818e+03 1.400256284053929823e-01
3.732958900000000085e+03 3.346699999999999818e+03 1.387139632744456563e-01
3.733260800000000017e+03 3.346699999999999818e+03 1.386566227222731096e-01
3.733561200000000099e+03 3.346699999999999818e+03 1.423694234754463994e-01
3.733863100000000031e+03 3.346699999999999818e+03 1.616430165744483227e-01
3.734164999999999964e+03 3.346699999999999818e+03 1.910658874079934622e-01
3.734465400000000045e+03 3.346699999999999818e+03 2.491016937756463934e-01
3.734767299999999977e+03 3.346699999999999818e+03 3.296723371471156350e-01
3.735069100000000162e+03 3.346699999999999818e+03 4.513131510121813350e-01
3.735369599999999991e+03 3.346699999999999818e+03 5.479964895441400419e-01
3.735671499999999924e+03 3.346699999999999818e+03 7.342959435527894874e-01
3.735971900000000005e+03 3.346699999999999818e+03 8.878682774089499130e-01
3.736273799999999937e+03 3.346699999999999818e+03 9.811971936388138582e-01
3.736575600000000122e+03 3.346699999999999818e+03 9.433667643429669569e-01
3.736876099999999951e+03 3.346699999999999818e+03 8.032479575402936556e-01
3.737177999999999884e+03 3.346699999999999818e+03 6.690423951804155278e-01
3.737479800000000068e+03 3.346699999999999818e+03 5.445202185686786045e-01
3.737780299999999897e+03 3.346699999999999818e+03 4.944475813839900313e-01
3.738082100000000082e+03 3.346699999999999818e+03 4.540224921023348070e-01
3.738384000000000015e+03 3.346699999999999818e+03 4.124075863630989880e-01
3.738684499999999844e+03 3.346699999999999818e+03 3.757741410938543192e-01
3.738986300000000028e+03 3.346699999999999818e+03 3.494691627846921445e-01
3.739288199999999961e+03 3.346699999999999818e+03 2.662608540132851420e-01
3.739588600000000042e+03 3.346699999999999818e+03 2.235349750757059106e-01
3.739890499999999975e+03 3.346699999999999818e+03 1.959685046187474022e-01
3.740192300000000159e+03 3.346699999999999818e+03 1.577438590267142005e-01
3.740492799999999988e+03 3.346699999999999818e+03 1.584176105147417912e-01
3.740794699999999921e+03 3.346699999999999818e+03 1.436309156232427331e-01
3.741096500000000106e+03 3.346699999999999818e+03 1.423765910444679816e-01
3.741396999999999935e+03 3.346699999999999818e+03 1.428209803238053022e-01
3.741698800000000119e+03 3.346699999999999818e+03 1.444265157846370273e-01
3.742000700000000052e+03 3.346699999999999818e+03 1.646318928564430573e-01
3.720103999999999814e+03 3.347000000000000000e+03 5.045968591185332960e-03
3.720155799999999999e+03 3.347000000000000000e+03 4.329211689028325191e-03
3.720602300000000014e+03 3.347000000000000000e+03 5.045968591185332960e-03
3.720904199999999946e+03 3.347000000000000000e+03 5.769893062363909940e-03
3.721206000000000131e+03 3.347000000000000000e+03 4.329211689028325191e-03
3.721506499999999960e+03 3.347000000000000000e+03 6.966877088966112047e-03
3.721808399999999892e+03 3.347000000000000000e+03 6.006422840075723371e-03
3.722110200000000077e+03 3.347000000000000000e+03 4.802271244451950319e-03
3.722410699999999906e+03 3.347000000000000000e+03 6.242952617787535935e-03
3.722712500000000091e+03 3.347000000000000000e+03 7.203406866677925478e-03
3.723014400000000023e+03 3.347000000000000000e+03 1.152545098668468146e-02
3.723314800000000105e+03 3.347000000000000000e+03 7.439936644389738042e-03
3.723616700000000037e+03 3.347000000000000000e+03 1.103805629321791618e-02
3.723917199999999866e+03 3.347000000000000000e+03 9.353677573148947919e-03
3.724219000000000051e+03 3.347000000000000000e+03 1.606968974636010725e-02
3.724520899999999983e+03 3.347000000000000000e+03 1.654274930178373237e-02
3.724821300000000065e+03 3.347000000000000000e+03 2.157438275492592344e-02
3.725123199999999997e+03 3.347000000000000000e+03 2.036306359028058205e-02
3.725425099999999929e+03 3.347000000000000000e+03 2.659884863904654617e-02
3.725725500000000011e+03 3.347000000000000000e+03 3.688431018499960246e-02
3.726027399999999943e+03 3.347000000000000000e+03 4.332795473539110404e-02
3.726329200000000128e+03 3.347000000000000000e+03 4.618781477499755983e-02
3.726629699999999957e+03 3.347000000000000000e+03 4.353581423701663455e-02
3.726931599999999889e+03 3.347000000000000000e+03 5.811464962689016911e-02
3.727233400000000074e+03 3.347000000000000000e+03 7.074390624289664253e-02
3.727533899999999903e+03 3.347000000000000000e+03 7.981804862420435742e-02
3.727835700000000088e+03 3.347000000000000000e+03 9.410301368419350665e-02
3.728137600000000020e+03 3.347000000000000000e+03 1.196410621080477021e-01
3.728438000000000102e+03 3.347000000000000000e+03 1.455876619661313487e-01
3.728739900000000034e+03 3.347000000000000000e+03 1.619942274565052687e-01
3.729041799999999967e+03 3.347000000000000000e+03 2.250616672773003424e-01
3.729342200000000048e+03 3.347000000000000000e+03 2.686548220664895514e-01
3.729644099999999980e+03 3.347000000000000000e+03 2.927808593930944503e-01
3.729944500000000062e+03 3.347000000000000000e+03 2.944007299919692566e-01
3.730246399999999994e+03 3.347000000000000000e+03 2.368523183177831393e-01
3.730548299999999927e+03 3.347000000000000000e+03 2.044190684951785464e-01
3.730848700000000008e+03 3.347000000000000000e+03 1.716991159117111643e-01
3.731150599999999940e+03 3.347000000000000000e+03 1.380975523385906401e-01
3.731452400000000125e+03 3.347000000000000000e+03 1.501820737089577806e-01
3.731752899999999954e+03 3.347000000000000000e+03 1.555219126300274868e-01
3.732054799999999886e+03 3.347000000000000000e+03 1.701652561410951503e-01
3.732356600000000071e+03 3.347000000000000000e+03 1.633847358466898603e-01
3.732657099999999900e+03 3.347000000000000000e+03 1.464836080938276275e-01
3.732958900000000085e+03 3.347000000000000000e+03 1.435162345188976118e-01
3.733260800000000017e+03 3.347000000000000000e+03 1.337683406495623062e-01
3.733561200000000099e+03 3.347000000000000000e+03 1.317900915996089717e-01
3.733863100000000031e+03 3.347000000000000000e+03 1.411796070178657769e-01
3.734164999999999964e+03 3.347000000000000000e+03 1.448637374949527934e-01
3.734465400000000045e+03 3.347000000000000000e+03 1.922915417106819957e-01
3.734767299999999977e+03 3.347000000000000000e+03 2.382213240009030120e-01
3.735069100000000162e+03 3.347000000000000000e+03 3.085423436715270529e-01
3.735369599999999991e+03 3.347000000000000000e+03 4.127086242620048862e-01
3.735671499999999924e+03 3.347000000000000000e+03 5.350231896150982047e-01
3.735971900000000005e+03 3.347000000000000000e+03 6.749699747612539769e-01
3.736273799999999937e+03 3.347000000000000000e+03 8.497941507663696603e-01
3.736575600000000122e+03 3.347000000000000000e+03 9.432090778244924811e-01
3.736876099999999951e+03 3.347000000000000000e+03 8.947276409625923854e-01
3.737177999999999884e+03 3.347000000000000000e+03 7.640198522852406082e-01
3.737479800000000068e+03 3.347000000000000000e+03 6.286029707607171391e-01
3.737780299999999897e+03 3.347000000000000000e+03 5.054426322630786172e-01
3.738082100000000082e+03 3.347000000000000000e+03 4.280185516920785860e-01
3.738384000000000015e+03 3.347000000000000000e+03 4.212667016737596248e-01
3.738684499999999844e+03 3.347000000000000000e+03 3.923957336548752894e-01
3.738986300000000028e+03 3.347000000000000000e+03 3.703339562064826285e-01
3.739288199999999961e+03 3.347000000000000000e+03 3.414844908946630953e-01
3.739588600000000042e+03 3.347000000000000000e+03 2.683681193056267067e-01
3.739890499999999975e+03 3.347000000000000000e+03 2.084114044401930432e-01
3.740192300000000159e+03 3.347000000000000000e+03 1.769314412974573036e-01
3.740492799999999988e+03 3.347000000000000000e+03 1.653629848966431948e-01
3.740794699999999921e+03 3.347000000000000000e+03 1.480031327264004770e-01
3.741096500000000106e+03 3.347000000000000000e+03 1.373807954364336392e-01
3.741396999999999935e+03 3.347000000000000000e+03 1.359831194772274654e-01
3.741698800000000119e+03 3.347000000000000000e+03 1.356820815783215117e-01
3.742000700000000052e+03 3.347000000000000000e+03 1.385132713418417150e-01
