# Supplementary material for: Resonant inelastic X-ray scattering tools to count 5 f electrons of actinides and probe bond covalency
Source: Nat Commun. 2025 Feb 10;16:1221. doi: 10.1038/s41467-024-54574-7 (PMC11811144; doi:10.1038/s41467-024-54574-7)
Supplement: Supplementary file 3 — Source Data [file 41467_2024_54574_MOESM3_ESM.zip › Data_figures/Data_main_figures/Fig7/7c_PbSample_Map.dat]

# Ein | Eout | Intensity
3.718661560760000157e+03 3.319694131469999775e+03 4.912328451526615930e-02
3.718767614429999867e+03 3.319694131469999775e+03 5.930189122584093170e-02
3.718873668090000137e+03 3.319694131469999775e+03 6.633372777510804230e-02
3.718979721749999953e+03 3.319694131469999775e+03 6.932980878499965527e-02
3.719085775410000224e+03 3.319694131469999775e+03 6.831783968281859853e-02
3.719191829070000040e+03 3.319694131469999775e+03 6.406664568473557919e-02
3.719297882729999856e+03 3.319694131469999775e+03 5.771394773010959239e-02
3.719403936390000126e+03 3.319694131469999775e+03 5.040219911079865667e-02
3.719509990049999942e+03 3.319694131469999775e+03 4.304651948582095128e-02
3.719616043720000107e+03 3.319694131469999775e+03 3.625192650500555502e-02
3.719722097379999923e+03 3.319694131469999775e+03 3.033469072745444139e-02
3.719828151040000193e+03 3.319694131469999775e+03 2.539222503059254329e-02
3.719934204700000009e+03 3.319694131469999775e+03 2.138175210076621868e-02
3.720040258359999825e+03 3.319694131469999775e+03 1.818711645849631353e-02
3.720146312020000096e+03 3.319694131469999775e+03 1.566658885356897110e-02
3.720252365679999912e+03 3.319694131469999775e+03 1.368207506451835434e-02
3.720358419340000182e+03 3.319694131469999775e+03 1.211363130778108678e-02
3.720464472999999998e+03 3.319694131469999775e+03 1.086411863453644669e-02
3.720570526670000163e+03 3.319694131469999775e+03 9.858282017995510793e-03
3.720676580329999979e+03 3.319694131469999775e+03 9.039360568536982873e-03
3.720782633989999795e+03 3.319694131469999775e+03 8.365117703387514939e-03
3.720888687650000065e+03 3.319694131469999775e+03 7.804232172867597329e-03
3.720994741309999881e+03 3.319694131469999775e+03 7.333386187462432627e-03
3.721100794970000152e+03 3.319694131469999775e+03 6.935067922460771452e-03
3.721206848629999968e+03 3.319694131469999775e+03 6.595974805758158220e-03
3.721312902289999784e+03 3.319694131469999775e+03 6.305875196229565431e-03
3.721418955959999948e+03 3.319694131469999775e+03 6.056801702610848520e-03
3.721525009620000219e+03 3.319694131469999775e+03 5.842477895119195345e-03
3.721631063280000035e+03 3.319694131469999775e+03 5.657907451175669088e-03
3.721737116939999851e+03 3.319694131469999775e+03 5.499076330910139011e-03
3.721843170600000121e+03 3.319694131469999775e+03 5.362734138730404845e-03
3.721949224259999937e+03 3.319694131469999775e+03 5.246231560314822823e-03
3.722055277920000208e+03 3.319694131469999775e+03 5.147398013208320799e-03
3.722161331580000024e+03 3.319694131469999775e+03 5.064448515894202398e-03
3.722267385250000189e+03 3.319694131469999775e+03 4.995912060309509913e-03
3.722373438910000004e+03 3.319694131469999775e+03 4.940576005001790123e-03
3.722479492569999820e+03 3.319694131469999775e+03 4.897442543008907918e-03
3.722585546230000091e+03 3.319694131469999775e+03 4.865694368246156927e-03
3.722691599889999907e+03 3.319694131469999775e+03 4.844667416212858867e-03
3.722797653550000177e+03 3.319694131469999775e+03 4.833829089011488708e-03
3.722903707209999993e+03 3.319694131469999775e+03 4.832760758220864747e-03
3.723009760869999809e+03 3.319694131469999775e+03 4.841143616818514676e-03
3.723115814539999974e+03 3.319694131469999775e+03 4.858747152497688154e-03
3.723221868199999790e+03 3.319694131469999775e+03 4.885419659101939913e-03
3.723327921860000060e+03 3.319694131469999775e+03 4.921080304481166394e-03
3.723433975519999876e+03 3.319694131469999775e+03 4.965712342663995867e-03
3.723540029180000147e+03 3.319694131469999775e+03 5.019357103077205957e-03
3.723646082839999963e+03 3.319694131469999775e+03 5.082108412362885269e-03
3.723752136499999779e+03 3.319694131469999775e+03 5.154107104778170301e-03
3.723858190160000049e+03 3.319694131469999775e+03 5.235535256564606728e-03
3.723964243819999865e+03 3.319694131469999775e+03 5.326609743470088823e-03
3.724070297490000030e+03 3.319694131469999775e+03 5.427574675301787693e-03
3.724176351149999846e+03 3.319694131469999775e+03 5.538692208953756649e-03
3.724282404810000116e+03 3.319694131469999775e+03 5.660231180967945433e-03
3.724388458469999932e+03 3.319694131469999775e+03 5.792452936112280591e-03
3.724494512130000203e+03 3.319694131469999775e+03 5.935593673835197134e-03
3.724600565790000019e+03 3.319694131469999775e+03 6.089842612214650328e-03
3.724706619449999835e+03 3.319694131469999775e+03 6.255315306539639165e-03
3.724812673110000105e+03 3.319694131469999775e+03 6.432021590133074791e-03
3.724918726779999815e+03 3.319694131469999775e+03 6.619827871216936270e-03
3.725024780440000086e+03 3.319694131469999775e+03 6.818413971072769669e-03
3.725130834099999902e+03 3.319694131469999775e+03 7.027225372431478677e-03
3.725236887760000172e+03 3.319694131469999775e+03 7.245422693325239728e-03
3.725342941419999988e+03 3.319694131469999775e+03 7.471831406916111876e-03
3.725448995079999804e+03 3.319694131469999775e+03 7.704896229923916852e-03
3.725555048740000075e+03 3.319694131469999775e+03 7.942646052459163136e-03
3.725661102399999891e+03 3.319694131469999775e+03 8.182676524448402947e-03
3.725767156070000055e+03 3.319694131469999775e+03 8.422158088021547417e-03
3.725873209729999871e+03 3.319694131469999775e+03 8.657876924283382583e-03
3.725979263390000142e+03 3.319694131469999775e+03 8.886314554933194207e-03
3.726085317049999958e+03 3.319694131469999775e+03 9.103768433380479003e-03
3.726191370709999774e+03 3.319694131469999775e+03 9.306510798541757501e-03
3.726297424370000044e+03 3.319694131469999775e+03 9.490976796189515285e-03
3.726403478029999860e+03 3.319694131469999775e+03 9.653966322696194355e-03
3.726509531690000131e+03 3.319694131469999775e+03 9.792838525350254508e-03
3.726615585359999841e+03 3.319694131469999775e+03 9.905674847497533686e-03
3.726721639020000111e+03 3.319694131469999775e+03 9.991387140694838603e-03
3.726827692679999927e+03 3.319694131469999775e+03 1.004975224839570538e-02
3.726933746340000198e+03 3.319694131469999775e+03 1.008136324860375681e-02
3.727039800000000014e+03 3.319694131469999775e+03 1.008749892912955831e-02
3.727145853659999830e+03 3.319694131469999775e+03 1.006992506831443784e-02
3.727251907320000100e+03 3.319694131469999775e+03 1.003065150171661944e-02
3.727357960979999916e+03 3.319694131469999775e+03 9.971675885658656813e-03
3.727464014640000187e+03 3.319694131469999775e+03 9.894747368416185324e-03
3.727570068309999897e+03 3.319694131469999775e+03 9.801180801494949885e-03
3.727676121970000167e+03 3.319694131469999775e+03 9.691745245922077714e-03
3.727782175629999983e+03 3.319694131469999775e+03 9.566640511009825987e-03
3.727888229289999799e+03 3.319694131469999775e+03 9.425563760413254583e-03
3.727994282950000070e+03 3.319694131469999775e+03 9.267856365965469398e-03
3.728100336609999886e+03 3.319694131469999775e+03 9.092710670329086017e-03
3.728206390270000156e+03 3.319694131469999775e+03 8.899408491107738822e-03
3.728312443929999972e+03 3.319694131469999775e+03 8.687559174680467219e-03
3.728418497600000137e+03 3.319694131469999775e+03 8.457305482952882578e-03
3.728524551259999953e+03 3.319694131469999775e+03 8.209470642668316095e-03
3.728630604920000224e+03 3.319694131469999775e+03 7.945628806783025522e-03
3.728736658580000039e+03 3.319694131469999775e+03 7.668092515548416942e-03
3.728842712239999855e+03 3.319694131469999775e+03 7.379822526565090433e-03
3.728948765900000126e+03 3.319694131469999775e+03 7.084275541109823736e-03
3.729054819559999942e+03 3.319694131469999775e+03 6.785212217694587718e-03
3.729160873220000212e+03 3.319694131469999775e+03 6.486490540459665874e-03
3.729266926889999922e+03 3.319694131469999775e+03 6.191868136114009498e-03
3.729372980550000193e+03 3.319694131469999775e+03 5.904832363898924498e-03
3.729479034210000009e+03 3.319694131469999775e+03 5.628470303818661202e-03
3.729585087869999825e+03 3.319694131469999775e+03 5.365383623265649639e-03
3.729691141530000095e+03 3.319694131469999775e+03 5.117646966150051456e-03
3.729797195189999911e+03 3.319694131469999775e+03 4.886803793108743070e-03
3.729903248850000182e+03 3.319694131469999775e+03 4.673890820358596147e-03
3.730009302509999998e+03 3.319694131469999775e+03 4.479481253520237356e-03
3.730115356180000163e+03 3.319694131469999775e+03 4.303737515376908004e-03
3.730221409839999978e+03 3.319694131469999775e+03 4.146465637832613335e-03
3.730327463499999794e+03 3.319694131469999775e+03 4.007165464931816169e-03
3.730433517160000065e+03 3.319694131469999775e+03 3.885072934393485593e-03
3.730539570819999881e+03 3.319694131469999775e+03 3.779192734562652253e-03
3.730645624480000151e+03 3.319694131469999775e+03 3.688321447427151366e-03
3.730751678139999967e+03 3.319694131469999775e+03 3.611062836003642567e-03
3.730857731799999783e+03 3.319694131469999775e+03 3.545838198916674306e-03
3.730963785460000054e+03 3.319694131469999775e+03 3.490895673162560352e-03
3.731069839130000219e+03 3.319694131469999775e+03 3.444322957907789209e-03
3.731175892790000034e+03 3.319694131469999775e+03 3.404068049753949336e-03
3.731281946449999850e+03 3.319694131469999775e+03 3.367972088240338106e-03
3.731388000110000121e+03 3.319694131469999775e+03 3.333817200144119364e-03
3.731494053769999937e+03 3.319694131469999775e+03 3.299390285223229285e-03
3.731600107430000207e+03 3.319694131469999775e+03 3.262561136419369484e-03
3.731706161090000023e+03 3.319694131469999775e+03 3.221370442720507699e-03
3.731812214749999839e+03 3.319694131469999775e+03 3.174120553661050059e-03
3.731918268420000004e+03 3.319694131469999775e+03 3.119459953943618750e-03
3.732024322079999820e+03 3.319694131469999775e+03 3.056451733046720073e-03
3.732130375740000090e+03 3.319694131469999775e+03 2.984617272273458726e-03
3.732236429399999906e+03 3.319694131469999775e+03 2.903948917450653588e-03
3.732342483060000177e+03 3.319694131469999775e+03 2.814889189430978388e-03
3.732448536719999993e+03 3.319694131469999775e+03 2.718278422737870070e-03
3.732554590379999809e+03 3.319694131469999775e+03 2.615276779110867547e-03
3.732660644040000079e+03 3.319694131469999775e+03 2.507269582887645173e-03
3.732766697709999789e+03 3.319694131469999775e+03 2.395766354251028813e-03
3.732872751370000060e+03 3.319694131469999775e+03 2.282303637826697557e-03
3.732978805029999876e+03 3.319694131469999775e+03 2.168359980550374749e-03
3.733084858690000146e+03 3.319694131469999775e+03 2.055288719737937819e-03
3.733190912349999962e+03 3.319694131469999775e+03 1.944271223503775620e-03
3.733296966009999778e+03 3.319694131469999775e+03 1.836290450071236544e-03
3.733403019670000049e+03 3.319694131469999775e+03 1.732122558512577118e-03
3.733509073329999865e+03 3.319694131469999775e+03 1.632342990473040125e-03
3.733615127000000030e+03 3.319694131469999775e+03 1.537342928454322674e-03
3.733721180659999845e+03 3.319694131469999775e+03 1.447352162123131817e-03
3.733827234320000116e+03 3.319694131469999775e+03 1.362464942415669020e-03
3.733933287979999932e+03 3.319694131469999775e+03 1.282666162988376933e-03
3.734039341640000202e+03 3.319694131469999775e+03 1.207856011256717554e-03
3.734145395300000018e+03 3.319694131469999775e+03 1.137871961504375185e-03
3.734251448959999834e+03 3.319694131469999775e+03 1.072507574909493597e-03
3.734357502620000105e+03 3.319694131469999775e+03 1.011528001879282790e-03
3.734463556279999921e+03 3.319694131469999775e+03 9.546823593492706006e-04
3.734569609950000086e+03 3.319694131469999775e+03 9.017133098396213579e-04
3.734675663609999901e+03 3.319694131469999775e+03 8.523642375048308926e-04
3.734781717270000172e+03 3.319694131469999775e+03 8.063844310097152733e-04
3.734887770929999988e+03 3.319694131469999775e+03 7.635326637563408323e-04
3.734993824589999804e+03 3.319694131469999775e+03 7.235795209728283729e-04
3.735099878250000074e+03 3.319694131469999775e+03 6.863087707640399973e-04
3.735205931909999890e+03 3.319694131469999775e+03 6.515180220513878614e-04
3.735311985570000161e+03 3.319694131469999775e+03 6.190188627642755374e-04
3.735418039239999871e+03 3.319694131469999775e+03 5.886366293735976378e-04
3.735524092900000142e+03 3.319694131469999775e+03 5.602099246465471437e-04
3.735630146559999957e+03 3.319694131469999775e+03 5.335899737643218926e-04
3.735736200219999773e+03 3.319694131469999775e+03 5.086398870252745955e-04
3.735842253880000044e+03 3.319694131469999775e+03 4.852338777755153668e-04
3.735948307539999860e+03 3.319694131469999775e+03 4.632564677743600430e-04
3.736054361200000130e+03 3.319694131469999775e+03 4.426017017295579654e-04
3.736160414859999946e+03 3.319694131469999775e+03 4.231723877719547710e-04
3.736266468530000111e+03 3.319694131469999775e+03 4.048793766333608083e-04
3.736372522189999927e+03 3.319694131469999775e+03 3.876408860888022351e-04
3.736478575850000198e+03 3.319694131469999775e+03 3.713818711073013103e-04
3.736584629510000013e+03 3.319694131469999775e+03 3.560334379424086944e-04
3.736690683169999829e+03 3.319694131469999775e+03 3.415323019366452509e-04
3.736796736830000100e+03 3.319694131469999775e+03 3.278202901881856982e-04
3.736902790489999916e+03 3.319694131469999775e+03 3.148438889797294912e-04
3.737008844150000186e+03 3.319694131469999775e+03 3.025538332621797977e-04
3.737114897810000002e+03 3.319694131469999775e+03 2.909047340804588868e-04
3.737220951480000167e+03 3.319694131469999775e+03 2.798547403089700044e-04
3.737327005139999983e+03 3.319694131469999775e+03 2.693652321589523613e-04
3.737433058799999799e+03 3.319694131469999775e+03 2.594005441442443285e-04
3.737539112460000069e+03 3.319694131469999775e+03 2.499277144187681703e-04
3.737645166119999885e+03 3.319694131469999775e+03 2.409162564638476719e-04
3.737751219780000156e+03 3.319694131469999775e+03 2.323379489873052912e-04
3.737857273439999972e+03 3.319694131469999775e+03 2.241666409042209515e-04
3.737963327099999788e+03 3.319694131469999775e+03 2.163780703678779547e-04
3.738069380769999952e+03 3.319694131469999775e+03 2.089496993790727159e-04
3.738175434430000223e+03 3.319694131469999775e+03 2.018605663867999774e-04
3.738281488090000039e+03 3.319694131469999775e+03 1.950911531396794783e-04
3.738387541749999855e+03 3.319694131469999775e+03 1.886232342270826212e-04
3.738493595410000125e+03 3.319694131469999775e+03 1.824395762946387251e-04
3.738599649069999941e+03 3.319694131469999775e+03 1.765230133193519864e-04
3.738705702730000212e+03 3.319694131469999775e+03 1.708534469142993493e-04
3.738811756390000028e+03 3.319694131469999775e+03 1.653991014408472788e-04
3.738917810060000193e+03 3.319694131469999775e+03 1.600948114327196568e-04
3.739023863720000008e+03 3.319694131469999775e+03 1.547976976889249730e-04
3.739129917379999824e+03 3.319694131469999775e+03 1.492166538522483887e-04
3.739235971040000095e+03 3.319694131469999775e+03 1.428364611021013517e-04
3.739342024699999911e+03 3.319694131469999775e+03 1.348989105150045066e-04
3.739448078360000181e+03 3.319694131469999775e+03 1.245310360203218884e-04
3.739554132019999997e+03 3.319694131469999775e+03 1.110686038555142719e-04
3.739660185679999813e+03 3.319694131469999775e+03 9.448665983299790847e-05
3.739766239349999978e+03 3.319694131469999775e+03 7.569491786858336866e-05
3.718661560760000157e+03 3.319799836849999792e+03 5.901324500696834841e-02
3.718767614429999867e+03 3.319799836849999792e+03 7.201266134834732879e-02
3.718873668090000137e+03 3.319799836849999792e+03 8.156946916295891581e-02
3.718979721749999953e+03 3.319799836849999792e+03 8.647594077783181399e-02
3.719085775410000224e+03 3.319799836849999792e+03 8.655090231066828177e-02
3.719191829070000040e+03 3.319799836849999792e+03 8.249793602128314973e-02
3.719297882729999856e+03 3.319799836849999792e+03 7.552605637711699849e-02
3.719403936390000126e+03 3.319799836849999792e+03 6.694959378301043595e-02
3.719509990049999942e+03 3.319799836849999792e+03 5.790709869483721961e-02
3.719616043720000107e+03 3.319799836849999792e+03 4.923041249600903363e-02
3.719722097379999923e+03 3.319799836849999792e+03 4.142889237662458063e-02
3.719828151040000193e+03 3.319799836849999792e+03 3.473857761609994155e-02
3.719934204700000009e+03 3.319799836849999792e+03 2.919666996794790734e-02
3.720040258359999825e+03 3.319799836849999792e+03 2.471654313928156252e-02
3.720146312020000096e+03 3.319799836849999792e+03 2.115002899401985034e-02
3.720252365679999912e+03 3.319799836849999792e+03 1.833182700425232611e-02
3.720358419340000182e+03 3.319799836849999792e+03 1.610639532918675676e-02
3.720464472999999998e+03 3.319799836849999792e+03 1.434084333354946825e-02
3.720570526670000163e+03 3.319799836849999792e+03 1.292840197916494960e-02
3.720676580329999979e+03 3.319799836849999792e+03 1.178662357605403561e-02
3.720782633989999795e+03 3.319799836849999792e+03 1.085334024954458070e-02
3.720888687650000065e+03 3.319799836849999792e+03 1.008221574766009036e-02
3.720994741309999881e+03 3.319799836849999792e+03 9.438788847718482256e-03
3.721100794970000152e+03 3.319799836849999792e+03 8.897310583539964901e-03
3.721206848629999968e+03 3.319799836849999792e+03 8.438366096805543712e-03
3.721312902289999784e+03 3.319799836849999792e+03 8.047147586420669990e-03
3.721418955959999948e+03 3.319799836849999792e+03 7.712221397444901649e-03
3.721525009620000219e+03 3.319799836849999792e+03 7.424652095741638043e-03
3.721631063280000035e+03 3.319799836849999792e+03 7.177377958959739283e-03
3.721737116939999851e+03 3.319799836849999792e+03 6.964761810096149752e-03
3.721843170600000121e+03 3.319799836849999792e+03 6.782264218579735562e-03
3.721949224259999937e+03 3.319799836849999792e+03 6.626202720107879016e-03
3.722055277920000208e+03 3.319799836849999792e+03 6.493572169925792593e-03
3.722161331580000024e+03 3.319799836849999792e+03 6.381909095351696003e-03
3.722267385250000189e+03 3.319799836849999792e+03 6.289188130044422523e-03
3.722373438910000004e+03 3.319799836849999792e+03 6.213742139773297500e-03
3.722479492569999820e+03 3.319799836849999792e+03 6.154200056892861377e-03
3.722585546230000091e+03 3.319799836849999792e+03 6.109438101654347288e-03
3.722691599889999907e+03 3.319799836849999792e+03 6.078541226900542431e-03
3.722797653550000177e+03 3.319799836849999792e+03 6.060772439449799327e-03
3.722903707209999993e+03 3.319799836849999792e+03 6.055548233379839766e-03
3.723009760869999809e+03 3.319799836849999792e+03 6.062418788203081770e-03
3.723115814539999974e+03 3.319799836849999792e+03 6.081051885409270719e-03
3.723221868199999790e+03 3.319799836849999792e+03 6.111219711943756752e-03
3.723327921860000060e+03 3.319799836849999792e+03 6.152787871563267577e-03
3.723433975519999876e+03 3.319799836849999792e+03 6.205706031346886094e-03
3.723540029180000147e+03 3.319799836849999792e+03 6.269999701460501722e-03
3.723646082839999963e+03 3.319799836849999792e+03 6.345762685752468282e-03
3.723752136499999779e+03 3.319799836849999792e+03 6.433149749337491348e-03
3.723858190160000049e+03 3.319799836849999792e+03 6.532369029736554908e-03
3.723964243819999865e+03 3.319799836849999792e+03 6.643673677877332505e-03
3.724070297490000030e+03 3.319799836849999792e+03 6.767352162442541973e-03
3.724176351149999846e+03 3.319799836849999792e+03 6.903716608348624793e-03
3.724282404810000116e+03 3.319799836849999792e+03 7.053088467304262019e-03
3.724388458469999932e+03 3.319799836849999792e+03 7.215780740882618040e-03
3.724494512130000203e+03 3.319799836849999792e+03 7.392075911637870783e-03
3.724600565790000019e+03 3.319799836849999792e+03 7.582198712385651400e-03
3.724706619449999835e+03 3.319799836849999792e+03 7.786282911224273393e-03
3.724812673110000105e+03 3.319799836849999792e+03 8.004331452233117219e-03
3.724918726779999815e+03 3.319799836849999792e+03 8.236169623159950506e-03
3.725024780440000086e+03 3.319799836849999792e+03 8.481391483689586230e-03
3.725130834099999902e+03 3.319799836849999792e+03 8.739300638505980920e-03
3.725236887760000172e+03 3.319799836849999792e+03 9.008847614737927612e-03
3.725342941419999988e+03 3.319799836849999792e+03 9.288567598090572905e-03
3.725448995079999804e+03 3.319799836849999792e+03 9.576524018781697872e-03
3.725555048740000075e+03 3.319799836849999792e+03 9.870265273256507293e-03
3.725661102399999891e+03 3.319799836849999792e+03 1.016680340357891191e-02
3.725767156070000055e+03 3.319799836849999792e+03 1.046262438622730384e-02
3.725873209729999871e+03 3.319799836849999792e+03 1.075373927557832406e-02
3.725979263390000142e+03 3.319799836849999792e+03 1.103578329351641123e-02
3.726085317049999958e+03 3.319799836849999792e+03 1.130416572058591529e-02
3.726191370709999774e+03 3.319799836849999792e+03 1.155426715670425375e-02
3.726297424370000044e+03 3.319799836849999792e+03 1.178167294125542601e-02
3.726403478029999860e+03 3.319799836849999792e+03 1.198242340463505015e-02
3.726509531690000131e+03 3.319799836849999792e+03 1.215325479340417618e-02
3.726615585359999841e+03 3.319799836849999792e+03 1.229180096029668275e-02
3.726721639020000111e+03 3.319799836849999792e+03 1.239672672882497287e-02
3.726827692679999927e+03 3.319799836849999792e+03 1.246776992947194566e-02
3.726933746340000198e+03 3.319799836849999792e+03 1.250568002340212218e-02
3.727039800000000014e+03 3.319799836849999792e+03 1.251205536600809819e-02
3.727145853659999830e+03 3.319799836849999792e+03 1.248909604409083850e-02
3.727251907320000100e+03 3.319799836849999792e+03 1.243930211073546697e-02
3.727357960979999916e+03 3.319799836849999792e+03 1.236515560482142825e-02
3.727464014640000187e+03 3.319799836849999792e+03 1.226882755309243074e-02
3.727570068309999897e+03 3.319799836849999792e+03 1.215194791282783043e-02
3.727676121970000167e+03 3.319799836849999792e+03 1.201546784824702487e-02
3.727782175629999983e+03 3.319799836849999792e+03 1.185963128735935401e-02
3.727888229289999799e+03 3.319799836849999792e+03 1.168405818566826092e-02
3.727994282950000070e+03 3.319799836849999792e+03 1.148792723081555438e-02
3.728100336609999886e+03 3.319799836849999792e+03 1.127023269831656065e-02
3.728206390270000156e+03 3.319799836849999792e+03 1.103008048960262520e-02
3.728312443929999972e+03 3.319799836849999792e+03 1.076698342426541007e-02
3.728418497600000137e+03 3.319799836849999792e+03 1.048111647584967776e-02
3.728524551259999953e+03 3.319799836849999792e+03 1.017349892053187078e-02
3.728630604920000224e+03 3.319799836849999792e+03 9.846081441775518528e-03
3.728736658580000039e+03 3.319799836849999792e+03 9.501730295954554165e-03
3.728842712239999855e+03 3.319799836849999792e+03 9.144115246008867326e-03
3.728948765900000126e+03 3.319799836849999792e+03 8.777520552232145890e-03
3.729054819559999942e+03 3.319799836849999792e+03 8.406606803194997118e-03
3.729160873220000212e+03 3.319799836849999792e+03 8.036154672615040268e-03
3.729266926889999922e+03 3.319799836849999792e+03 7.670819847480664366e-03
3.729372980550000193e+03 3.319799836849999792e+03 7.314922451000159705e-03
3.729479034210000009e+03 3.319799836849999792e+03 6.972285973750395362e-03
3.729585087869999825e+03 3.319799836849999792e+03 6.646131866910819606e-03
3.729691141530000095e+03 3.319799836849999792e+03 6.339028098026144517e-03
3.729797195189999911e+03 3.319799836849999792e+03 6.052884127557171985e-03
3.729903248850000182e+03 3.319799836849999792e+03 5.788981322240528866e-03
3.730009302509999998e+03 3.319799836849999792e+03 5.548026647347241089e-03
3.730115356180000163e+03 3.319799836849999792e+03 5.330218107024570912e-03
3.730221409839999978e+03 3.319799836849999792e+03 5.135312228032892432e-03
3.730327463499999794e+03 3.319799836849999792e+03 4.962686333564212716e-03
3.730433517160000065e+03 3.319799836849999792e+03 4.811390983154722155e-03
3.730539570819999881e+03 3.319799836849999792e+03 4.680190471007660696e-03
3.730645624480000151e+03 3.319799836849999792e+03 4.567591523558975873e-03
3.730751678139999967e+03 3.319799836849999792e+03 4.471862255249481333e-03
3.730857731799999783e+03 3.319799836849999792e+03 4.391045007689566536e-03
3.730963785460000054e+03 3.319799836849999792e+03 4.322967883224944179e-03
3.731069839130000219e+03 3.319799836849999792e+03 4.265260515186586852e-03
3.731175892790000034e+03 3.319799836849999792e+03 4.215379760920470731e-03
3.731281946449999850e+03 3.319799836849999792e+03 4.170650393712937824e-03
3.731388000110000121e+03 3.319799836849999792e+03 4.128324370775877938e-03
3.731494053769999937e+03 3.319799836849999792e+03 4.085659844493301843e-03
3.731600107430000207e+03 3.319799836849999792e+03 4.040017925306096415e-03
3.731706161090000023e+03 3.319799836849999792e+03 3.988971679180964951e-03
3.731812214749999839e+03 3.319799836849999792e+03 3.930418535336621146e-03
3.731918268420000004e+03 3.319799836849999792e+03 3.862684889897224395e-03
3.732024322079999820e+03 3.319799836849999792e+03 3.784610872154414545e-03
3.732130375740000090e+03 3.319799836849999792e+03 3.695604404176423136e-03
3.732236429399999906e+03 3.319799836849999792e+03 3.595656838801350452e-03
3.732342483060000177e+03 3.319799836849999792e+03 3.485317147881225423e-03
3.732448536719999993e+03 3.319799836849999792e+03 3.365627006208312452e-03
3.732554590379999809e+03 3.319799836849999792e+03 3.238024141747777081e-03
3.732660644040000079e+03 3.319799836849999792e+03 3.104225039227195230e-03
3.732766697709999789e+03 3.319799836849999792e+03 2.966099853113954299e-03
3.732872751370000060e+03 3.319799836849999792e+03 2.825552038404454368e-03
3.732978805029999876e+03 3.319799836849999792e+03 2.684413045058386352e-03
3.733084858690000146e+03 3.319799836849999792e+03 2.544359084181537986e-03
3.733190912349999962e+03 3.319799836849999792e+03 2.406853234380275201e-03
3.733296966009999778e+03 3.319799836849999792e+03 2.273112719629901551e-03
3.733403019670000049e+03 3.319799836849999792e+03 2.144098547856798653e-03
3.733509073329999865e+03 3.319799836849999792e+03 2.020523073229399738e-03
3.733615127000000030e+03 3.319799836849999792e+03 1.902870407803286448e-03
3.733721180659999845e+03 3.319799836849999792e+03 1.791424764035431721e-03
3.733827234320000116e+03 3.319799836849999792e+03 1.686302490629977601e-03
3.733933287979999932e+03 3.319799836849999792e+03 1.587484507944118741e-03
3.734039341640000202e+03 3.319799836849999792e+03 1.494846844866937240e-03
3.734145395300000018e+03 3.319799836849999792e+03 1.408187882785777402e-03
3.734251448959999834e+03 3.319799836849999792e+03 1.327251644106400156e-03
3.734357502620000105e+03 3.319799836849999792e+03 1.251746994992112118e-03
3.734463556279999921e+03 3.319799836849999792e+03 1.181362975742536285e-03
3.734569609950000086e+03 3.319799836849999792e+03 1.115780663992291082e-03
3.734675663609999901e+03 3.319799836849999792e+03 1.054682061058569587e-03
3.734781717270000172e+03 3.319799836849999792e+03 9.977565094556252890e-04
3.734887770929999988e+03 3.319799836849999792e+03 9.447051250357144233e-04
3.734993824589999804e+03 3.319799836849999792e+03 8.952436760734396298e-04
3.735099878250000074e+03 3.319799836849999792e+03 8.491042769937052559e-04
3.735205931909999890e+03 3.319799836849999792e+03 8.060361982311035076e-04
3.735311985570000161e+03 3.319799836849999792e+03 7.658060331487752349e-04
3.735418039239999871e+03 3.319799836849999792e+03 7.281974104486502002e-04
3.735524092900000142e+03 3.319799836849999792e+03 6.930103968322031457e-04
3.735630146559999957e+03 3.319799836849999792e+03 6.600607001926427639e-04
3.735736200219999773e+03 3.319799836849999792e+03 6.291787564152089918e-04
3.735842253880000044e+03 3.319799836849999792e+03 6.002087598640700730e-04
3.735948307539999860e+03 3.319799836849999792e+03 5.730076783113010599e-04
3.736054361200000130e+03 3.319799836849999792e+03 5.474442796860155705e-04
3.736160414859999946e+03 3.319799836849999792e+03 5.233981906721461548e-04
3.736266468530000111e+03 3.319799836849999792e+03 5.007590019816326662e-04
3.736372522189999927e+03 3.319799836849999792e+03 4.794254287499801924e-04
3.736478575850000198e+03 3.319799836849999792e+03 4.593045283124249007e-04
3.736584629510000013e+03 3.319799836849999792e+03 4.403109746538216439e-04
3.736690683169999829e+03 3.319799836849999792e+03 4.223663890045429616e-04
3.736796736830000100e+03 3.319799836849999792e+03 4.053987262929334662e-04
3.736902790489999916e+03 3.319799836849999792e+03 3.893417157154417446e-04
3.737008844150000186e+03 3.319799836849999792e+03 3.741343517277313378e-04
3.737114897810000002e+03 3.319799836849999792e+03 3.597204311605864597e-04
3.737220951480000167e+03 3.319799836849999792e+03 3.460481329858121997e-04
3.737327005139999983e+03 3.319799836849999792e+03 3.330696380444228165e-04
3.737433058799999799e+03 3.319799836849999792e+03 3.207407856326546032e-04
3.737539112460000069e+03 3.319799836849999792e+03 3.090207626623675237e-04
3.737645166119999885e+03 3.319799836849999792e+03 2.978718203292430190e-04
3.737751219780000156e+03 3.319799836849999792e+03 2.872590136027039736e-04
3.737857273439999972e+03 3.319799836849999792e+03 2.771499601966467201e-04
3.737963327099999788e+03 3.319799836849999792e+03 2.675146177881601475e-04
3.738069380769999952e+03 3.319799836849999792e+03 2.583250807446307667e-04
3.738175434430000223e+03 3.319799836849999792e+03 2.495553984069980849e-04
3.738281488090000039e+03 3.319799836849999792e+03 2.411814097113347988e-04
3.738387541749999855e+03 3.319799836849999792e+03 2.331805553017853895e-04
3.738493595410000125e+03 3.319799836849999792e+03 2.255315035951474957e-04
3.738599649069999941e+03 3.319799836849999792e+03 2.182130064844721451e-04
3.738705702730000212e+03 3.319799836849999792e+03 2.112001919182606726e-04
3.738811756390000028e+03 3.319799836849999792e+03 2.044537571378409510e-04
3.738917810060000193e+03 3.319799836849999792e+03 1.978931357321329009e-04
3.739023863720000008e+03 3.319799836849999792e+03 1.913417197724576288e-04
3.739129917379999824e+03 3.319799836849999792e+03 1.844397152731213588e-04
3.739235971040000095e+03 3.319799836849999792e+03 1.765503598722293287e-04
3.739342024699999911e+03 3.319799836849999792e+03 1.667365965666495794e-04
3.739448078360000181e+03 3.319799836849999792e+03 1.539195587605334491e-04
3.739554132019999997e+03 3.319799836849999792e+03 1.372783665781474581e-04
3.739660185679999813e+03 3.319799836849999792e+03 1.167822279699248870e-04
3.739766239349999978e+03 3.319799836849999792e+03 9.355549154409838761e-05
3.718661560760000157e+03 3.319905542229999810e+03 6.563334330791939508e-02
3.718767614429999867e+03 3.319905542229999810e+03 8.110673364974244071e-02
3.718873668090000137e+03 3.319905542229999810e+03 9.323498907543921466e-02
3.718979721749999953e+03 3.319905542229999810e+03 1.005154459470512657e-01
3.719085775410000224e+03 3.319905542229999810e+03 1.024745599521548201e-01
3.719191829070000040e+03 3.319905542229999810e+03 9.959206224937713903e-02
3.719297882729999856e+03 3.319905542229999810e+03 9.296939373856047406e-02
3.719403936390000126e+03 3.319905542229999810e+03 8.394513595493303948e-02
3.719509990049999942e+03 3.319905542229999810e+03 7.379507638854347629e-02
3.719616043720000107e+03 3.319905542229999810e+03 6.355776150755812481e-02
3.719722097379999923e+03 3.319905542229999810e+03 5.396707550246258173e-02
3.719828151040000193e+03 3.319905542229999810e+03 4.545762850326331983e-02
3.719934204700000009e+03 3.319905542229999810e+03 3.821296115693159634e-02
3.720040258359999825e+03 3.319905542229999810e+03 3.223329606205715264e-02
3.720146312020000096e+03 3.319905542229999810e+03 2.740498965345153359e-02
3.720252365679999912e+03 3.319905542229999810e+03 2.355949997232495083e-02
3.720358419340000182e+03 3.319905542229999810e+03 2.051594532153514644e-02
3.720464472999999998e+03 3.319905542229999810e+03 1.810685521878632048e-02
3.720570526670000163e+03 3.319905542229999810e+03 1.619024402393685891e-02
3.720676580329999979e+03 3.319905542229999810e+03 1.465243594349428628e-02
3.720782633989999795e+03 3.319905542229999810e+03 1.340574542056986729e-02
3.720888687650000065e+03 3.319905542229999810e+03 1.238402390526518321e-02
3.720994741309999881e+03 3.319905542229999810e+03 1.153789348310909832e-02
3.721100794970000152e+03 3.319905542229999810e+03 1.083055024786635373e-02
3.721206848629999968e+03 3.319905542229999810e+03 1.023442375293361593e-02
3.721312902289999784e+03 3.319905542229999810e+03 9.728668666706997981e-03
3.721418955959999948e+03 3.319905542229999810e+03 9.297342767873363958e-03
3.721525009620000219e+03 3.319905542229999810e+03 8.928104655565179473e-03
3.721631063280000035e+03 3.319905542229999810e+03 8.611286811460257609e-03
3.721737116939999851e+03 3.319905542229999810e+03 8.339233239067454784e-03
3.721843170600000121e+03 3.319905542229999810e+03 8.105821916845468503e-03
3.721949224259999937e+03 3.319905542229999810e+03 7.906116493145511764e-03
3.722055277920000208e+03 3.319905542229999810e+03 7.736109042038224158e-03
3.722161331580000024e+03 3.319905542229999810e+03 7.592527691517992998e-03
3.722267385250000189e+03 3.319905542229999810e+03 7.472691053695422296e-03
3.722373438910000004e+03 3.319905542229999810e+03 7.374396860123454307e-03
3.722479492569999820e+03 3.319905542229999810e+03 7.295835913188350105e-03
3.722585546230000091e+03 3.319905542229999810e+03 7.235524999100561953e-03
3.722691599889999907e+03 3.319905542229999810e+03 7.192254159516729174e-03
3.722797653550000177e+03 3.319905542229999810e+03 7.165044942632690407e-03
3.722903707209999993e+03 3.319905542229999810e+03 7.153117118448216148e-03
3.723009760869999809e+03 3.319905542229999810e+03 7.155861957344968396e-03
3.723115814539999974e+03 3.319905542229999810e+03 7.172820609650098524e-03
3.723221868199999790e+03 3.319905542229999810e+03 7.203666436764307943e-03
3.723327921860000060e+03 3.319905542229999810e+03 7.248190367218500241e-03
3.723433975519999876e+03 3.319905542229999810e+03 7.306288508698538346e-03
3.723540029180000147e+03 3.319905542229999810e+03 7.377951354887647695e-03
3.723646082839999963e+03 3.319905542229999810e+03 7.463253990344625305e-03
3.723752136499999779e+03 3.319905542229999810e+03 7.562346719739675149e-03
3.723858190160000049e+03 3.319905542229999810e+03 7.675445534691733955e-03
3.723964243819999865e+03 3.319905542229999810e+03 7.802821792133298774e-03
3.724070297490000030e+03 3.319905542229999810e+03 7.944790422309090661e-03
3.724176351149999846e+03 3.319905542229999810e+03 8.101695915540139264e-03
3.724282404810000116e+03 3.319905542229999810e+03 8.273895255302417956e-03
3.724388458469999932e+03 3.319905542229999810e+03 8.461736878414175683e-03
3.724494512130000203e+03 3.319905542229999810e+03 8.665534671339443148e-03
3.724600565790000019e+03 3.319905542229999810e+03 8.885535985144965565e-03
3.724706619449999835e+03 3.319905542229999810e+03 9.121882708948009233e-03
3.724812673110000105e+03 3.319905542229999810e+03 9.374564632383067947e-03
3.724918726779999815e+03 3.319905542229999810e+03 9.643364716077868631e-03
3.725024780440000086e+03 3.319905542229999810e+03 9.927796547912350056e-03
3.725130834099999902e+03 3.319905542229999810e+03 1.022703525828832713e-02
3.725236887760000172e+03 3.319905542229999810e+03 1.053984454089400280e-02
3.725342941419999988e+03 3.319905542229999810e+03 1.086450416891399616e-02
3.725448995079999804e+03 3.319905542229999810e+03 1.119874441970958139e-02
3.725555048740000075e+03 3.319905542229999810e+03 1.153969590916650162e-02
3.725661102399999891e+03 3.319905542229999810e+03 1.188386512099501822e-02
3.725767156070000055e+03 3.319905542229999810e+03 1.222714687465811106e-02
3.725873209729999871e+03 3.319905542229999810e+03 1.256488448914282359e-02
3.725979263390000142e+03 3.319905542229999810e+03 1.289198587205293844e-02
3.726085317049999958e+03 3.319905542229999810e+03 1.320309880602709394e-02
3.726191370709999774e+03 3.319905542229999810e+03 1.349284135759682909e-02
3.726297424370000044e+03 3.319905542229999810e+03 1.375607425701562067e-02
3.726403478029999860e+03 3.319905542229999810e+03 1.398819263877005767e-02
3.726509531690000131e+03 3.319905542229999810e+03 1.418540659129800992e-02
3.726615585359999841e+03 3.319905542229999810e+03 1.434497562780102237e-02
3.726721639020000111e+03 3.319905542229999810e+03 1.446536319052292921e-02
3.726827692679999927e+03 3.319905542229999810e+03 1.454628444614669211e-02
3.726933746340000198e+03 3.319905542229999810e+03 1.458863340211935186e-02
3.727039800000000014e+03 3.319905542229999810e+03 1.459429188219948242e-02
3.727145853659999830e+03 3.319905542229999810e+03 1.456584025499628107e-02
3.727251907320000100e+03 3.319905542229999810e+03 1.450620481757709281e-02
3.727357960979999916e+03 3.319905542229999810e+03 1.441828667593863383e-02
3.727464014640000187e+03 3.319905542229999810e+03 1.430462018266110205e-02
3.727570068309999897e+03 3.319905542229999810e+03 1.416710515255016969e-02
3.727676121970000167e+03 3.319905542229999810e+03 1.400684703755367307e-02
3.727782175629999983e+03 3.319905542229999810e+03 1.382412469464450698e-02
3.727888229289999799e+03 3.319905542229999810e+03 1.361848843727569112e-02
3.727994282950000070e+03 3.319905542229999810e+03 1.338897393995816185e-02
3.728100336609999886e+03 3.319905542229999810e+03 1.313440240828637681e-02
3.728206390270000156e+03 3.319905542229999810e+03 1.285372618128789550e-02
3.728312443929999972e+03 3.319905542229999810e+03 1.254637319462809097e-02
3.728418497600000137e+03 3.319905542229999810e+03 1.221254449448813499e-02
3.728524551259999953e+03 3.319905542229999810e+03 1.185342634673390051e-02
3.728630604920000224e+03 3.319905542229999810e+03 1.147129141698503829e-02
3.728736658580000039e+03 3.319905542229999810e+03 1.106947989695413435e-02
3.728842712239999855e+03 3.319905542229999810e+03 1.065226846805778123e-02
3.728948765900000126e+03 3.319905542229999810e+03 1.022464964364666606e-02
3.729054819559999942e+03 3.319905542229999810e+03 9.792053910831757454e-03
3.729160873220000212e+03 3.319905542229999810e+03 9.360050920702980837e-03
3.729266926889999922e+03 3.319905542229999810e+03 8.934063811689516715e-03
3.729372980550000193e+03 3.319905542229999810e+03 8.519123834814495283e-03
3.729479034210000009e+03 3.319905542229999810e+03 8.119682755259106585e-03
3.729585087869999825e+03 3.319905542229999810e+03 7.739490175055872487e-03
3.729691141530000095e+03 3.319905542229999810e+03 7.381533768964233452e-03
3.729797195189999911e+03 3.319905542229999810e+03 7.048033620858694739e-03
3.729903248850000182e+03 3.319905542229999810e+03 6.740477842956240327e-03
3.730009302509999998e+03 3.319905542229999810e+03 6.459685299361226513e-03
3.730115356180000163e+03 3.319905542229999810e+03 6.205881992304972464e-03
3.730221409839999978e+03 3.319905542229999810e+03 5.978779801591583946e-03
3.730327463499999794e+03 3.319905542229999810e+03 5.777649126872018252e-03
3.730433517160000065e+03 3.319905542229999810e+03 5.601380047902404687e-03
3.730539570819999881e+03 3.319905542229999810e+03 5.448529551219648617e-03
3.730645624480000151e+03 3.319905542229999810e+03 5.317354992360637071e-03
3.730751678139999967e+03 3.319905542229999810e+03 5.205836197701214051e-03
3.730857731799999783e+03 3.319905542229999810e+03 5.111690433993976504e-03
3.730963785460000054e+03 3.319905542229999810e+03 5.032385853321509270e-03
3.731069839130000219e+03 3.319905542229999810e+03 4.965159870375175817e-03
3.731175892790000034e+03 3.319905542229999810e+03 4.907049093694514086e-03
3.731281946449999850e+03 3.319905542229999810e+03 4.854936720484430597e-03
3.731388000110000121e+03 3.319905542229999810e+03 4.805621559071019885e-03
3.731494053769999937e+03 3.319905542229999810e+03 4.755910037252551216e-03
3.731600107430000207e+03 3.319905542229999810e+03 4.702728875725465003e-03
3.731706161090000023e+03 3.319905542229999810e+03 4.643251998506654245e-03
3.731812214749999839e+03 3.319905542229999810e+03 4.575031399748142810e-03
3.731918268420000004e+03 3.319905542229999810e+03 4.496118904799838688e-03
3.732024322079999820e+03 3.319905542229999810e+03 4.405164813571861397e-03
3.732130375740000090e+03 3.319905542229999810e+03 4.301480773476626385e-03
3.732236429399999906e+03 3.319905542229999810e+03 4.185057904049785393e-03
3.732342483060000177e+03 3.319905542229999810e+03 4.056536653142645346e-03
3.732448536719999993e+03 3.319905542229999810e+03 3.917131122030683213e-03
3.732554590379999809e+03 3.319905542229999810e+03 3.768516448922305979e-03
3.732660644040000079e+03 3.319905542229999810e+03 3.612692167823878305e-03
3.732766697709999789e+03 3.319905542229999810e+03 3.451836517671397729e-03
3.732872751370000060e+03 3.319905542229999810e+03 3.288166268273697880e-03
3.732978805029999876e+03 3.319905542229999810e+03 3.123814107578209726e-03
3.733084858690000146e+03 3.319905542229999810e+03 2.960731745692783429e-03
3.733190912349999962e+03 3.319905542229999810e+03 2.800622536089534317e-03
3.733296966009999778e+03 3.319905542229999810e+03 2.644903413284961039e-03
3.733403019670000049e+03 3.319905542229999810e+03 2.494692870680178306e-03
3.733509073329999865e+03 3.319905542229999810e+03 2.350819808389591030e-03
3.733615127000000030e+03 3.319905542229999810e+03 2.213847337836664150e-03
3.733721180659999845e+03 3.319905542229999810e+03 2.084105811945372640e-03
3.733827234320000116e+03 3.319905542229999810e+03 1.961730145549244169e-03
3.733933287979999932e+03 3.319905542229999810e+03 1.846697593190267314e-03
3.734039341640000202e+03 3.319905542229999810e+03 1.738863312474341755e-03
3.734145395300000018e+03 3.319905542229999810e+03 1.637992092085884498e-03
3.734251448959999834e+03 3.319905542229999810e+03 1.543785473144736707e-03
3.734357502620000105e+03 3.319905542229999810e+03 1.455904110858998683e-03
3.734463556279999921e+03 3.319905542229999810e+03 1.373985624215492106e-03
3.734569609950000086e+03 3.319905542229999810e+03 1.297658406123758899e-03
3.734675663609999901e+03 3.319905542229999810e+03 1.226551966394202279e-03
3.734781717270000172e+03 3.319905542229999810e+03 1.160304400225362857e-03
3.734887770929999988e+03 3.319905542229999810e+03 1.098567545331364430e-03
3.734993824589999804e+03 3.319905542229999810e+03 1.041010330472777815e-03
3.735099878250000074e+03 3.319905542229999810e+03 9.873207428544401518e-04
3.735205931909999890e+03 3.319905542229999810e+03 9.372067655460436563e-04
3.735311985570000161e+03 3.319905542229999810e+03 8.903965666330391051e-04
3.735418039239999871e+03 3.319905542229999810e+03 8.466381609431735365e-04
3.735524092900000142e+03 3.319905542229999810e+03 8.056987133097587902e-04
3.735630146559999957e+03 3.319905542229999810e+03 7.673636107276168806e-04
3.735736200219999773e+03 3.319905542229999810e+03 7.314353987124013173e-04
3.735842253880000044e+03 3.319905542229999810e+03 6.977326514070180145e-04
3.735948307539999860e+03 3.319905542229999810e+03 6.660888235067231097e-04
3.736054361200000130e+03 3.319905542229999810e+03 6.363511161874428656e-04
3.736160414859999946e+03 3.319905542229999810e+03 6.083793795963100435e-04
3.736266468530000111e+03 3.319905542229999810e+03 5.820450683558774920e-04
3.736372522189999927e+03 3.319905542229999810e+03 5.572302605960547479e-04
3.736478575850000198e+03 3.319905542229999810e+03 5.338267451743934850e-04
3.736584629510000013e+03 3.319905542229999810e+03 5.117351776989998617e-04
3.736690683169999829e+03 3.319905542229999810e+03 4.908643040567808738e-04
3.736796736830000100e+03 3.319905542229999810e+03 4.711302489147744231e-04
3.736902790489999916e+03 3.319905542229999810e+03 4.524558653705758608e-04
3.737008844150000186e+03 3.319905542229999810e+03 4.347701412234493976e-04
3.737114897810000002e+03 3.319905542229999810e+03 4.180076578977489992e-04
3.737220951480000167e+03 3.319905542229999810e+03 4.021080991963839964e-04
3.737327005139999983e+03 3.319905542229999810e+03 3.870158073541450660e-04
3.737433058799999799e+03 3.319905542229999810e+03 3.726793826290272045e-04
3.737539112460000069e+03 3.319905542229999810e+03 3.590513209823118445e-04
3.737645166119999885e+03 3.319905542229999810e+03 3.460876837954753970e-04
3.737751219780000156e+03 3.319905542229999810e+03 3.337477945456920588e-04
3.737857273439999972e+03 3.319905542229999810e+03 3.219939591080111835e-04
3.737963327099999788e+03 3.319905542229999810e+03 3.107912083248741560e-04
3.738069380769999952e+03 3.319905542229999810e+03 3.001070635217099511e-04
3.738175434430000223e+03 3.319905542229999810e+03 2.899113260329968882e-04
3.738281488090000039e+03 3.319905542229999810e+03 2.801758837621711579e-04
3.738387541749999855e+03 3.319905542229999810e+03 2.708744899631321821e-04
3.738493595410000125e+03 3.319905542229999810e+03 2.619823258043482489e-04
3.738599649069999941e+03 3.319905542229999810e+03 2.534746697892755894e-04
3.738705702730000212e+03 3.319905542229999810e+03 2.453225927001654975e-04
3.738811756390000028e+03 3.319905542229999810e+03 2.374804095104200230e-04
3.738917810060000193e+03 3.319905542229999810e+03 2.298545207109230681e-04
3.739023863720000008e+03 3.319905542229999810e+03 2.222398021606390988e-04
3.739129917379999824e+03 3.319905542229999810e+03 2.142184098680279599e-04
3.739235971040000095e+03 3.319905542229999810e+03 2.050508789795471305e-04
3.739342024699999911e+03 3.319905542229999810e+03 1.936490427422123866e-04
3.739448078360000181e+03 3.319905542229999810e+03 1.787600812982583030e-04
3.739554132019999997e+03 3.319905542229999810e+03 1.594307908450415907e-04
3.739660185679999813e+03 3.319905542229999810e+03 1.356254836863335291e-04
3.739766239349999978e+03 3.319905542229999810e+03 1.086498903566143596e-04
3.718661560760000157e+03 3.320011247609999828e+03 6.814131568517735327e-02
3.718767614429999867e+03 3.320011247609999828e+03 8.542323010485085300e-02
3.718873668090000137e+03 3.320011247609999828e+03 9.986581299933279532e-02
3.718979721749999953e+03 3.320011247609999828e+03 1.097551938855868270e-01
3.719085775410000224e+03 3.320011247609999828e+03 1.142939212912811725e-01
3.719191829070000040e+03 3.320011247609999828e+03 1.136055227694130337e-01
3.719297882729999856e+03 3.320011247609999828e+03 1.084963185625847371e-01
3.719403936390000126e+03 3.320011247609999828e+03 1.001412114925232799e-01
3.719509990049999942e+03 3.320011247609999828e+03 8.980894702095448823e-02
3.719616043720000107e+03 3.320011247609999828e+03 7.866663604772344831e-02
3.719722097379999923e+03 3.320011247609999828e+03 6.766079005889610865e-02
3.719828151040000193e+03 3.320011247609999828e+03 5.746281808712995487e-02
3.719934204700000009e+03 3.320011247609999828e+03 4.846777156430896044e-02
3.720040258359999825e+03 3.320011247609999828e+03 4.083300164143551653e-02
3.720146312020000096e+03 3.320011247609999828e+03 3.453955763566288195e-02
3.720252365679999912e+03 3.320011247609999828e+03 2.945858635371390380e-02
3.720358419340000182e+03 3.320011247609999828e+03 2.540909921375216970e-02
3.720464472999999998e+03 3.320011247609999828e+03 2.220005916607842300e-02
3.720570526670000163e+03 3.320011247609999828e+03 1.965584798694418323e-02
3.720676580329999979e+03 3.320011247609999828e+03 1.762806461573833069e-02
3.720782633989999795e+03 3.320011247609999828e+03 1.599805863580066809e-02
3.720888687650000065e+03 3.320011247609999828e+03 1.467432458336430552e-02
3.720994741309999881e+03 3.320011247609999828e+03 1.358779194015692984e-02
3.721100794970000152e+03 3.320011247609999828e+03 1.268684445805718861e-02
3.721206848629999968e+03 3.320011247609999828e+03 1.193295412356047865e-02
3.721312902289999784e+03 3.320011247609999828e+03 1.129721166772018962e-02
3.721418955959999948e+03 3.320011247609999828e+03 1.075772239592551367e-02
3.721525009620000219e+03 3.320011247609999828e+03 1.029771383621404766e-02
3.721631063280000035e+03 3.320011247609999828e+03 9.904181966641298004e-03
3.721737116939999851e+03 3.320011247609999828e+03 9.566926466959805794e-03
3.721843170600000121e+03 3.320011247609999828e+03 9.277860373518062587e-03
3.721949224259999937e+03 3.320011247609999828e+03 9.030511615328971550e-03
3.722055277920000208e+03 3.320011247609999828e+03 8.819658908675339151e-03
3.722161331580000024e+03 3.320011247609999828e+03 8.641062452377315864e-03
3.722267385250000189e+03 3.320011247609999828e+03 8.491262257791704071e-03
3.722373438910000004e+03 3.320011247609999828e+03 8.367425343039198993e-03
3.722479492569999820e+03 3.320011247609999828e+03 8.267228687610268800e-03
3.722585546230000091e+03 3.320011247609999828e+03 8.188768686593855470e-03
3.722691599889999907e+03 3.320011247609999828e+03 8.130490474023917974e-03
3.722797653550000177e+03 3.320011247609999828e+03 8.091132303985263188e-03
3.722903707209999993e+03 3.320011247609999828e+03 8.069681448856481920e-03
3.723009760869999809e+03 3.320011247609999828e+03 8.065338968827776706e-03
3.723115814539999974e+03 3.320011247609999828e+03 8.077491340200065179e-03
3.723221868199999790e+03 3.320011247609999828e+03 8.105687379973082821e-03
3.723327921860000060e+03 3.320011247609999828e+03 8.149619225201402972e-03
3.723433975519999876e+03 3.320011247609999828e+03 8.209106354725445934e-03
3.723540029180000147e+03 3.320011247609999828e+03 8.284081800465326398e-03
3.723646082839999963e+03 3.320011247609999828e+03 8.374579795843174398e-03
3.723752136499999779e+03 3.320011247609999828e+03 8.480724155324984026e-03
3.723858190160000049e+03 3.320011247609999828e+03 8.602716679955612483e-03
3.723964243819999865e+03 3.320011247609999828e+03 8.740824852083033808e-03
3.724070297490000030e+03 3.320011247609999828e+03 8.895368029598317572e-03
3.724176351149999846e+03 3.320011247609999828e+03 9.066701280124326440e-03
3.724282404810000116e+03 3.320011247609999828e+03 9.255195910251274444e-03
3.724388458469999932e+03 3.320011247609999828e+03 9.461215653686865304e-03
3.724494512130000203e+03 3.320011247609999828e+03 9.685087407567512935e-03
3.724600565790000019e+03 3.320011247609999828e+03 9.927065381239445069e-03
3.724706619449999835e+03 3.320011247609999828e+03 1.018728758868120074e-02
3.724812673110000105e+03 3.320011247609999828e+03 1.046572383020655250e-02
3.724918726779999815e+03 3.320011247609999828e+03 1.076211474349023089e-02
3.725024780440000086e+03 3.320011247609999828e+03 1.107590223939907727e-02
3.725130834099999902e+03 3.320011247609999828e+03 1.140615274772597068e-02
3.725236887760000172e+03 3.320011247609999828e+03 1.175147622624954889e-02
3.725342941419999988e+03 3.320011247609999828e+03 1.210994582374012515e-02
3.725448995079999804e+03 3.320011247609999828e+03 1.247902533188448293e-02
3.725555048740000075e+03 3.320011247609999828e+03 1.285551387411664262e-02
3.725661102399999891e+03 3.320011247609999828e+03 1.323551925126913512e-02
3.725767156070000055e+03 3.320011247609999828e+03 1.361447241528673802e-02
3.725873209729999871e+03 3.320011247609999828e+03 1.398719498456520161e-02
3.725979263390000142e+03 3.320011247609999828e+03 1.434802888538139025e-02
3.726085317049999958e+03 3.320011247609999828e+03 1.469103167478331973e-02
3.726191370709999774e+03 3.320011247609999828e+03 1.501023292193231357e-02
3.726297424370000044e+03 3.320011247609999828e+03 1.529993693741657154e-02
3.726403478029999860e+03 3.320011247609999828e+03 1.555504664597714623e-02
3.726509531690000131e+03 3.320011247609999828e+03 1.577137461013029124e-02
3.726615585359999841e+03 3.320011247609999828e+03 1.594590244563181061e-02
3.726721639020000111e+03 3.320011247609999828e+03 1.607695104204122372e-02
3.726827692679999927e+03 3.320011247609999828e+03 1.616423199953231915e-02
3.726933746340000198e+03 3.320011247609999828e+03 1.620876493002974469e-02
3.727039800000000014e+03 3.320011247609999828e+03 1.621266363621767792e-02
3.727145853659999830e+03 3.320011247609999828e+03 1.617881345828659639e-02
3.727251907320000100e+03 3.320011247609999828e+03 1.611047871434753698e-02
3.727357960979999916e+03 3.320011247609999828e+03 1.601089013738823952e-02
3.727464014640000187e+03 3.320011247609999828e+03 1.588286570600531272e-02
3.727570068309999897e+03 3.320011247609999828e+03 1.572851391960069026e-02
3.727676121970000167e+03 3.320011247609999828e+03 1.554905735006522662e-02
3.727782175629999983e+03 3.320011247609999828e+03 1.534479810193080385e-02
3.727888229289999799e+03 3.320011247609999828e+03 1.511522798328600835e-02
3.727994282950000070e+03 3.320011247609999828e+03 1.485926719249659744e-02
3.728100336609999886e+03 3.320011247609999828e+03 1.457559853327738963e-02
3.728206390270000156e+03 3.320011247609999828e+03 1.426305173716579597e-02
3.728312443929999972e+03 3.320011247609999828e+03 1.392098615975778664e-02
3.728418497600000137e+03 3.320011247609999828e+03 1.354962101794807486e-02
3.728524551259999953e+03 3.320011247609999828e+03 1.315027054582000761e-02
3.728630604920000224e+03 3.320011247609999828e+03 1.272545583082198943e-02
3.728736658580000039e+03 3.320011247609999828e+03 1.227888330672421806e-02
3.728842712239999855e+03 3.320011247609999828e+03 1.181529875968374138e-02
3.728948765900000126e+03 3.320011247609999828e+03 1.134024194422979075e-02
3.729054819559999942e+03 3.320011247609999828e+03 1.085973784379884455e-02
3.729160873220000212e+03 3.320011247609999828e+03 1.037996483025985933e-02
3.729266926889999922e+03 3.320011247609999828e+03 9.906937550056229072e-03
3.729372980550000193e+03 3.320011247609999828e+03 9.446234670065679559e-03
3.729479034210000009e+03 3.320011247609999828e+03 9.002790845278352619e-03
3.729585087869999825e+03 3.320011247609999828e+03 8.580760800906694907e-03
3.729691141530000095e+03 3.320011247609999828e+03 8.183453264243818054e-03
3.729797195189999911e+03 3.320011247609999828e+03 7.813324935261456786e-03
3.729903248850000182e+03 3.320011247609999828e+03 7.472020249074728081e-03
3.730009302509999998e+03 3.320011247609999828e+03 7.160441182780408025e-03
3.730115356180000163e+03 3.320011247609999828e+03 6.878832185071341587e-03
3.730221409839999978e+03 3.320011247609999828e+03 6.626867678876966622e-03
3.730327463499999794e+03 3.320011247609999828e+03 6.403732763627640809e-03
3.730433517160000065e+03 3.320011247609999828e+03 6.208191147453041153e-03
3.730539570819999881e+03 3.320011247609999828e+03 6.038637595361022112e-03
3.730645624480000151e+03 3.320011247609999828e+03 5.893135087436953377e-03
3.730751678139999967e+03 3.320011247609999828e+03 5.769439360365568453e-03
3.730857731799999783e+03 3.320011247609999828e+03 5.665015528156861803e-03
3.730963785460000054e+03 3.320011247609999828e+03 5.577053006446749603e-03
3.731069839130000219e+03 3.320011247609999828e+03 5.502485903419522886e-03
3.731175892790000034e+03 3.320011247609999828e+03 5.438026219359909028e-03
3.731281946449999850e+03 3.320011247609999828e+03 5.380216404727967451e-03
3.731388000110000121e+03 3.320011247609999828e+03 5.325505890938011209e-03
3.731494053769999937e+03 3.320011247609999828e+03 5.270353097912865506e-03
3.731600107430000207e+03 3.320011247609999828e+03 5.211350343146967448e-03
3.731706161090000023e+03 3.320011247609999828e+03 5.145364521344170453e-03
3.731812214749999839e+03 3.320011247609999828e+03 5.069682151126718612e-03
3.731918268420000004e+03 3.320011247609999828e+03 4.982144303192177076e-03
3.732024322079999820e+03 3.320011247609999828e+03 4.881255875775011681e-03
3.732130375740000090e+03 3.320011247609999828e+03 4.766255194931824646e-03
3.732236429399999906e+03 3.320011247609999828e+03 4.637133994051158108e-03
3.732342483060000177e+03 3.320011247609999828e+03 4.494603878681131121e-03
3.732448536719999993e+03 3.320011247609999828e+03 4.340012320378837905e-03
3.732554590379999809e+03 3.320011247609999828e+03 4.175217711332143526e-03
3.732660644040000079e+03 3.320011247609999828e+03 4.002437808250103313e-03
3.732766697709999789e+03 3.320011247609999828e+03 3.824088172626841000e-03
3.732872751370000060e+03 3.320011247609999828e+03 3.642626757188008844e-03
3.732978805029999876e+03 3.320011247609999828e+03 3.460417987661770865e-03
3.733084858690000146e+03 3.320011247609999828e+03 3.279625374685701290e-03
3.733190912349999962e+03 3.320011247609999828e+03 3.102136862378960906e-03
3.733296966009999778e+03 3.320011247609999828e+03 2.929522685699393909e-03
3.733403019670000049e+03 3.320011247609999828e+03 2.763022099858062318e-03
3.733509073329999865e+03 3.320011247609999828e+03 2.603553244834052108e-03
3.733615127000000030e+03 3.320011247609999828e+03 2.451739583455971126e-03
3.733721180659999845e+03 3.320011247609999828e+03 2.307946554642944809e-03
3.733827234320000116e+03 3.320011247609999828e+03 2.172322969634789529e-03
3.733933287979999932e+03 3.320011247609999828e+03 2.044842905622085410e-03
3.734039341640000202e+03 3.320011247609999828e+03 1.925345139753549626e-03
3.734145395300000018e+03 3.320011247609999828e+03 1.813568329627189037e-03
3.734251448959999834e+03 3.320011247609999828e+03 1.709181085059295266e-03
3.734357502620000105e+03 3.320011247609999828e+03 1.611806759739424066e-03
3.734463556279999921e+03 3.320011247609999828e+03 1.521043236507243828e-03
3.734569609950000086e+03 3.320011247609999828e+03 1.436478230981042166e-03
3.734675663609999901e+03 3.320011247609999828e+03 1.357700750324202822e-03
3.734781717270000172e+03 3.320011247609999828e+03 1.284309366148927772e-03
3.734887770929999988e+03 3.320011247609999828e+03 1.215917926508674638e-03
3.734993824589999804e+03 3.320011247609999828e+03 1.152159263684176746e-03
3.735099878250000074e+03 3.320011247609999828e+03 1.092687370489469571e-03
3.735205931909999890e+03 3.320011247609999828e+03 1.037178433816252380e-03
3.735311985570000161e+03 3.320011247609999828e+03 9.853310383628052175e-04
3.735418039239999871e+03 3.320011247609999828e+03 9.368657867787935330e-04
3.735524092900000142e+03 3.320011247609999828e+03 8.915245244373917180e-04
3.735630146559999957e+03 3.320011247609999828e+03 8.490693096058478341e-04
3.735736200219999773e+03 3.320011247609999828e+03 8.092812335017668781e-04
3.735842253880000044e+03 3.320011247609999828e+03 7.719591666280403719e-04
3.735948307539999860e+03 3.320011247609999828e+03 7.369184847592859158e-04
3.736054361200000130e+03 3.320011247609999828e+03 7.039898102572510761e-04
3.736160414859999946e+03 3.320011247609999828e+03 6.730177931080671061e-04
3.736266468530000111e+03 3.320011247609999828e+03 6.438599496150172524e-04
3.736372522189999927e+03 3.320011247609999828e+03 6.163855715521041490e-04
3.736478575850000198e+03 3.320011247609999828e+03 5.904747130109403407e-04
3.736584629510000013e+03 3.320011247609999828e+03 5.660172565730103812e-04
3.736690683169999829e+03 3.320011247609999828e+03 5.429120560706886690e-04
3.736796736830000100e+03 3.320011247609999828e+03 5.210661506898816219e-04
3.736902790489999916e+03 3.320011247609999828e+03 5.003940445998893540e-04
3.737008844150000186e+03 3.320011247609999828e+03 4.808170472122173995e-04
3.737114897810000002e+03 3.320011247609999828e+03 4.622626708174518389e-04
3.737220951480000167e+03 3.320011247609999828e+03 4.446640835947612098e-04
3.737327005139999983e+03 3.320011247609999828e+03 4.279596157528035632e-04
3.737433058799999799e+03 3.320011247609999828e+03 4.120923146417470348e-04
3.737539112460000069e+03 3.320011247609999828e+03 3.970095425717369759e-04
3.737645166119999885e+03 3.320011247609999828e+03 3.826626105559716965e-04
3.737751219780000156e+03 3.320011247609999828e+03 3.690064426288216268e-04
3.737857273439999972e+03 3.320011247609999828e+03 3.559992674388466941e-04
3.737963327099999788e+03 3.320011247609999828e+03 3.436023355322247066e-04
3.738069380769999952e+03 3.320011247609999828e+03 3.317796620831584627e-04
3.738175434430000223e+03 3.320011247609999828e+03 3.204977946472803148e-04
3.738281488090000039e+03 3.320011247609999828e+03 3.097255971744543703e-04
3.738387541749999855e+03 3.320011247609999828e+03 2.994340013667473252e-04
3.738493595410000125e+03 3.320011247609999828e+03 2.895955193016933027e-04
3.738599649069999941e+03 3.320011247609999828e+03 2.801827714041705978e-04
3.738705702730000212e+03 3.320011247609999828e+03 2.711637302260739906e-04
3.738811756390000028e+03 3.320011247609999828e+03 2.624878567782494717e-04
3.738917810060000193e+03 3.320011247609999828e+03 2.540516717352520417e-04
3.739023863720000008e+03 3.320011247609999828e+03 2.456284677033490453e-04
3.739129917379999824e+03 3.320011247609999828e+03 2.367564921501542560e-04
3.739235971040000095e+03 3.320011247609999828e+03 2.266186193212592521e-04
3.739342024699999911e+03 3.320011247609999828e+03 2.140124357036709472e-04
3.739448078360000181e+03 3.320011247609999828e+03 1.975536212036440231e-04
3.739554132019999997e+03 3.320011247609999828e+03 1.761889640706867271e-04
3.739660185679999813e+03 3.320011247609999828e+03 1.498791232426836427e-04
3.739766239349999978e+03 3.320011247609999828e+03 1.200670095074033426e-04
3.718661560760000157e+03 3.320116953000000194e+03 6.663297639611086287e-02
3.718767614429999867e+03 3.320116953000000194e+03 8.486130446061854182e-02
3.718873668090000137e+03 3.320116953000000194e+03 1.010730983849150305e-01
3.718979721749999953e+03 3.320116953000000194e+03 1.134764990166602788e-01
3.719085775410000224e+03 3.320116953000000194e+03 1.209923624735501774e-01
3.719191829070000040e+03 3.320116953000000194e+03 1.233282473990120753e-01
3.719297882729999856e+03 3.320116953000000194e+03 1.208533954352896400e-01
3.719403936390000126e+03 3.320116953000000194e+03 1.143953997233763120e-01
3.719509990049999942e+03 3.320116953000000194e+03 1.050370390673087823e-01
3.719616043720000107e+03 3.320116953000000194e+03 9.393791502009884997e-02
3.719722097379999923e+03 3.320116953000000194e+03 8.218453439845370412e-02
3.719828151040000193e+03 3.320116953000000194e+03 7.067655930341461279e-02
3.719934204700000009e+03 3.320116953000000194e+03 6.006104618128652733e-02
3.720040258359999825e+03 3.320116953000000194e+03 5.071947461428372855e-02
3.720146312020000096e+03 3.320116953000000194e+03 4.279942359878169400e-02
3.720252365679999912e+03 3.320116953000000194e+03 3.627312865794126567e-02
3.720358419340000182e+03 3.320116953000000194e+03 3.100327039719023153e-02
3.720464472999999998e+03 3.320116953000000194e+03 2.680095282744959784e-02
3.720570526670000163e+03 3.320116953000000194e+03 2.346812010082301864e-02
3.720676580329999979e+03 3.320116953000000194e+03 2.082322007482670378e-02
3.720782633989999795e+03 3.320116953000000194e+03 1.871303023032731827e-02
3.720888687650000065e+03 3.320116953000000194e+03 1.701509605829279459e-02
3.720994741309999881e+03 3.320116953000000194e+03 1.563496827904538658e-02
3.721100794970000152e+03 3.320116953000000194e+03 1.450132170063704422e-02
3.721206848629999968e+03 3.320116953000000194e+03 1.356081797142892446e-02
3.721312902289999784e+03 3.320116953000000194e+03 1.277360980488154163e-02
3.721418955959999948e+03 3.320116953000000194e+03 1.210977037870092192e-02
3.721525009620000219e+03 3.320116953000000194e+03 1.154661326334103719e-02
3.721631063280000035e+03 3.320116953000000194e+03 1.106674424975002263e-02
3.721737116939999851e+03 3.320116953000000194e+03 1.065666685417972041e-02
3.721843170600000121e+03 3.320116953000000194e+03 1.030578784088246463e-02
3.721949224259999937e+03 3.320116953000000194e+03 1.000570503681948165e-02
3.722055277920000208e+03 3.320116953000000194e+03 9.749692672666506604e-03
3.722161331580000024e+03 3.320116953000000194e+03 9.532325139997665717e-03
3.722267385250000189e+03 3.320116953000000194e+03 9.349198489370326784e-03
3.722373438910000004e+03 3.320116953000000194e+03 9.196721713905021620e-03
3.722479492569999820e+03 3.320116953000000194e+03 9.071958486120594925e-03
3.722585546230000091e+03 3.320116953000000194e+03 8.972505841400758506e-03
3.722691599889999907e+03 3.320116953000000194e+03 8.896400255702471838e-03
3.722797653550000177e+03 3.320116953000000194e+03 8.842044271844609615e-03
3.722903707209999993e+03 3.320116953000000194e+03 8.808148698733779189e-03
3.723009760869999809e+03 3.320116953000000194e+03 8.793686710771950188e-03
3.723115814539999974e+03 3.320116953000000194e+03 8.797857088877614543e-03
3.723221868199999790e+03 3.320116953000000194e+03 8.820054490325347080e-03
3.723327921860000060e+03 3.320116953000000194e+03 8.859845094366190082e-03
3.723433975519999876e+03 3.320116953000000194e+03 8.916946299703683992e-03
3.723540029180000147e+03 3.320116953000000194e+03 8.991209381711887799e-03
3.723646082839999963e+03 3.320116953000000194e+03 9.082604168870045749e-03
3.723752136499999779e+03 3.320116953000000194e+03 9.191204879507903699e-03
3.723858190160000049e+03 3.320116953000000194e+03 9.317176284528572508e-03
3.723964243819999865e+03 3.320116953000000194e+03 9.460759345807102580e-03
3.724070297490000030e+03 3.320116953000000194e+03 9.622255436949505789e-03
3.724176351149999846e+03 3.320116953000000194e+03 9.802008188316153545e-03
3.724282404810000116e+03 3.320116953000000194e+03 1.000038191477724790e-02
3.724388458469999932e+03 3.320116953000000194e+03 1.021773549402462018e-02
3.724494512130000203e+03 3.320116953000000194e+03 1.045439048999915847e-02
3.724600565790000019e+03 3.320116953000000194e+03 1.071059229510867850e-02
3.724706619449999835e+03 3.320116953000000194e+03 1.098646314142626319e-02
3.724812673110000105e+03 3.320116953000000194e+03 1.128194606512542865e-02
3.724918726779999815e+03 3.320116953000000194e+03 1.159673937814946487e-02
3.725024780440000086e+03 3.320116953000000194e+03 1.193022199354028257e-02
3.725130834099999902e+03 3.320116953000000194e+03 1.228137114411312347e-02
3.725236887760000172e+03 3.320116953000000194e+03 1.264867567521796993e-02
3.725342941419999988e+03 3.320116953000000194e+03 1.303005016926662117e-02
3.725448995079999804e+03 3.320116953000000194e+03 1.342275756203490343e-02
3.725555048740000075e+03 3.320116953000000194e+03 1.382335038205578792e-02
3.725661102399999891e+03 3.320116953000000194e+03 1.422764284528066359e-02
3.725767156070000055e+03 3.320116953000000194e+03 1.463072714640273678e-02
3.725873209729999871e+03 3.320116953000000194e+03 1.502704666773987605e-02
3.725979263390000142e+03 3.320116953000000194e+03 1.541053576764996914e-02
3.726085317049999958e+03 3.320116953000000194e+03 1.577482985775867722e-02
3.726191370709999774e+03 3.320116953000000194e+03 1.611354069348118132e-02
3.726297424370000044e+03 3.320116953000000194e+03 1.642058098686580841e-02
3.726403478029999860e+03 3.320116953000000194e+03 1.669051122163879228e-02
3.726509531690000131e+03 3.320116953000000194e+03 1.691887217414145619e-02
3.726615585359999841e+03 3.320116953000000194e+03 1.710246159902426358e-02
3.726721639020000111e+03 3.320116953000000194e+03 1.723951487115816042e-02
3.726827692679999927e+03 3.320116953000000194e+03 1.732975802267752025e-02
3.726933746340000198e+03 3.320116953000000194e+03 1.737431693323982992e-02
3.727039800000000014e+03 3.320116953000000194e+03 1.737548614716227791e-02
3.727145853659999830e+03 3.320116953000000194e+03 1.733638144473729006e-02
3.727251907320000100e+03 3.320116953000000194e+03 1.726051807772381250e-02
3.727357960979999916e+03 3.320116953000000194e+03 1.715136826130572376e-02
3.727464014640000187e+03 3.320116953000000194e+03 1.701195515753925122e-02
3.727570068309999897e+03 3.320116953000000194e+03 1.684453582487157111e-02
3.727676121970000167e+03 3.320116953000000194e+03 1.665041350242636720e-02
3.727782175629999983e+03 3.320116953000000194e+03 1.642990218701124647e-02
3.727888229289999799e+03 3.320116953000000194e+03 1.618244627173174785e-02
3.727994282950000070e+03 3.320116953000000194e+03 1.590687768392852822e-02
3.728100336609999886e+03 3.320116953000000194e+03 1.560177502061483971e-02
3.728206390270000156e+03 3.320116953000000194e+03 1.526587592829773375e-02
3.728312443929999972e+03 3.320116953000000194e+03 1.489848728640876668e-02
3.728418497600000137e+03 3.320116953000000194e+03 1.449983878856251664e-02
3.728524551259999953e+03 3.320116953000000194e+03 1.407133436551678309e-02
3.728630604920000224e+03 3.320116953000000194e+03 1.361567133305017357e-02
3.728736658580000039e+03 3.320116953000000194e+03 1.313681666428939687e-02
3.728842712239999855e+03 3.320116953000000194e+03 1.263984999088020762e-02
3.728948765900000126e+03 3.320116953000000194e+03 1.213070029905189730e-02
3.729054819559999942e+03 3.320116953000000194e+03 1.161581496216576581e-02
3.729160873220000212e+03 3.320116953000000194e+03 1.110180423341883271e-02
3.729266926889999922e+03 3.320116953000000194e+03 1.059510169320427783e-02
3.729372980550000193e+03 3.320116953000000194e+03 1.010167288470033634e-02
3.729479034210000009e+03 3.320116953000000194e+03 9.626792825378394439e-03
3.729585087869999825e+03 3.320116953000000194e+03 9.174900797161189211e-03
3.729691141530000095e+03 3.320116953000000194e+03 8.749529945491822669e-03
3.729797195189999911e+03 3.320116953000000194e+03 8.353301146489498091e-03
3.729903248850000182e+03 3.320116953000000194e+03 7.987965863730284860e-03
3.730009302509999998e+03 3.320116953000000194e+03 7.654481121500322262e-03
3.730115356180000163e+03 3.320116953000000194e+03 7.353100615585832743e-03
3.730221409839999978e+03 3.320116953000000194e+03 7.083468529219267250e-03
3.730327463499999794e+03 3.320116953000000194e+03 6.844706026781672246e-03
3.730433517160000065e+03 3.320116953000000194e+03 6.635484043664838759e-03
3.730539570819999881e+03 3.320116953000000194e+03 6.454079476007454526e-03
3.730645624480000151e+03 3.320116953000000194e+03 6.298414985698309008e-03
3.730751678139999967e+03 3.320116953000000194e+03 6.166085288194463922e-03
3.730857731799999783e+03 3.320116953000000194e+03 6.054374953876803453e-03
3.730963785460000054e+03 3.320116953000000194e+03 5.960274387177239702e-03
3.731069839130000219e+03 3.320116953000000194e+03 5.880501648417495696e-03
3.731175892790000034e+03 3.320116953000000194e+03 5.811537970033649192e-03
3.731281946449999850e+03 3.320116953000000194e+03 5.749683968113635489e-03
3.731388000110000121e+03 3.320116953000000194e+03 5.691141479231227006e-03
3.731494053769999937e+03 3.320116953000000194e+03 5.632122627824710445e-03
3.731600107430000207e+03 3.320116953000000194e+03 5.568983367625468701e-03
3.731706161090000023e+03 3.320116953000000194e+03 5.498373867858650371e-03
3.731812214749999839e+03 3.320116953000000194e+03 5.417393545299797886e-03
3.731918268420000004e+03 3.320116953000000194e+03 5.323735249430524424e-03
3.732024322079999820e+03 3.320116953000000194e+03 5.215801991604414843e-03
3.732130375740000090e+03 3.320116953000000194e+03 5.092781230949618154e-03
3.732236429399999906e+03 3.320116953000000194e+03 4.954666092756991255e-03
3.732342483060000177e+03 3.320116953000000194e+03 4.802219367485308608e-03
3.732448536719999993e+03 3.320116953000000194e+03 4.636883556648148212e-03
3.732554590379999809e+03 3.320116953000000194e+03 4.460647168301539248e-03
3.732660644040000079e+03 3.320116953000000194e+03 4.275882591512246249e-03
3.732766697709999789e+03 3.320116953000000194e+03 4.085173311558944545e-03
3.732872751370000060e+03 3.320116953000000194e+03 3.891147733230368097e-03
3.732978805029999876e+03 3.320116953000000194e+03 3.696333879863119426e-03
3.733084858690000146e+03 3.320116953000000194e+03 3.503044619917256713e-03
3.733190912349999962e+03 3.320116953000000194e+03 3.313297910536573861e-03
3.733296966009999778e+03 3.320116953000000194e+03 3.128771807872977092e-03
3.733403019670000049e+03 3.320116953000000194e+03 2.950790350057504261e-03
3.733509073329999865e+03 3.320116953000000194e+03 2.780334172375830380e-03
3.733615127000000030e+03 3.320116953000000194e+03 2.618068832085085600e-03
3.733721180659999845e+03 3.320116953000000194e+03 2.464384039678812338e-03
3.733827234320000116e+03 3.320116953000000194e+03 2.319437945772799634e-03
3.733933287979999932e+03 3.320116953000000194e+03 2.183201948713670189e-03
3.734039341640000202e+03 3.320116953000000194e+03 2.055502866815923143e-03
3.734145395300000018e+03 3.320116953000000194e+03 1.936060560235589771e-03
3.734251448959999834e+03 3.320116953000000194e+03 1.824520087686790602e-03
3.734357502620000105e+03 3.320116953000000194e+03 1.720478212832432345e-03
3.734463556279999921e+03 3.320116953000000194e+03 1.623504552272551915e-03
3.734569609950000086e+03 3.320116953000000194e+03 1.533157927774904264e-03
3.734675663609999901e+03 3.320116953000000194e+03 1.448998606647654373e-03
3.734781717270000172e+03 3.320116953000000194e+03 1.370597137509281613e-03
3.734887770929999988e+03 3.320116953000000194e+03 1.297540450625626895e-03
3.734993824589999804e+03 3.320116953000000194e+03 1.229435817282669785e-03
3.735099878250000074e+03 3.320116953000000194e+03 1.165913172026642039e-03
3.735205931909999890e+03 3.320116953000000194e+03 1.106626212151600201e-03
3.735311985570000161e+03 3.320116953000000194e+03 1.051252609043756099e-03
3.735418039239999871e+03 3.320116953000000194e+03 9.994935958478610213e-04
3.735524092900000142e+03 3.320116953000000194e+03 9.510731340235960198e-04
3.735630146559999957e+03 3.320116953000000194e+03 9.057368096397248143e-04
3.735736200219999773e+03 3.320116953000000194e+03 8.632505703794387522e-04
3.735842253880000044e+03 3.320116953000000194e+03 8.233993839662280025e-04
3.735948307539999860e+03 3.320116953000000194e+03 7.859858745022374471e-04
3.736054361200000130e+03 3.320116953000000194e+03 7.508289745041954802e-04
3.736160414859999946e+03 3.320116953000000194e+03 7.177626184469864832e-04
3.736266468530000111e+03 3.320116953000000194e+03 6.866344974231711066e-04
3.736372522189999927e+03 3.320116953000000194e+03 6.573048901753282460e-04
3.736478575850000198e+03 3.320116953000000194e+03 6.296455798885245347e-04
3.736584629510000013e+03 3.320116953000000194e+03 6.035388585091371874e-04
3.736690683169999829e+03 3.320116953000000194e+03 5.788766137223310716e-04
3.736796736830000100e+03 3.320116953000000194e+03 5.555594907276305804e-04
3.736902790489999916e+03 3.320116953000000194e+03 5.334961217685990588e-04
3.737008844150000186e+03 3.320116953000000194e+03 5.126024188668913900e-04
3.737114897810000002e+03 3.320116953000000194e+03 4.928009273423561692e-04
3.737220951480000167e+03 3.320116953000000194e+03 4.740202386018098780e-04
3.737327005139999983e+03 3.320116953000000194e+03 4.561944600515029590e-04
3.737433058799999799e+03 3.320116953000000194e+03 4.392627378891238231e-04
3.737539112460000069e+03 3.320116953000000194e+03 4.231688263203025723e-04
3.737645166119999885e+03 3.320116953000000194e+03 4.078606961635571548e-04
3.737751219780000156e+03 3.320116953000000194e+03 3.932901772928178749e-04
3.737857273439999972e+03 3.320116953000000194e+03 3.794126314212847026e-04
3.737963327099999788e+03 3.320116953000000194e+03 3.661866530871741372e-04
3.738069380769999952e+03 3.320116953000000194e+03 3.535737973504222173e-04
3.738175434430000223e+03 3.320116953000000194e+03 3.415383320918270824e-04
3.738281488090000039e+03 3.320116953000000194e+03 3.300470047223312293e-04
3.738387541749999855e+03 3.320116953000000194e+03 3.190687722694093256e-04
3.738493595410000125e+03 3.320116953000000194e+03 3.085742779801511492e-04
3.738599649069999941e+03 3.320116953000000194e+03 2.985342821734366194e-04
3.738705702730000212e+03 3.320116953000000194e+03 2.889145980087997386e-04
3.738811756390000028e+03 3.320116953000000194e+03 2.796613277378298809e-04
3.738917810060000193e+03 3.320116953000000194e+03 2.706641942708269059e-04
3.739023863720000008e+03 3.320116953000000194e+03 2.616816797406786108e-04
3.739129917379999824e+03 3.320116953000000194e+03 2.522219347532251915e-04
3.739235971040000095e+03 3.320116953000000194e+03 2.414146279890723001e-04
3.739342024699999911e+03 3.320116953000000194e+03 2.279790975240827294e-04
3.739448078360000181e+03 3.320116953000000194e+03 2.104409789864768979e-04
3.739554132019999997e+03 3.320116953000000194e+03 1.876786080765020890e-04
3.739660185679999813e+03 3.320116953000000194e+03 1.596501999714118028e-04
3.739766239349999978e+03 3.320116953000000194e+03 1.278926770560980366e-04
3.718661560760000157e+03 3.320222658380000212e+03 6.194452058135369032e-02
3.718767614429999867e+03 3.320222658380000212e+03 8.021193078819953415e-02
3.718873668090000137e+03 3.320222658380000212e+03 9.743950872391461682e-02
3.718979721749999953e+03 3.320222658380000212e+03 1.119126839413730062e-01
3.719085775410000224e+03 3.320222658380000212e+03 1.223828125622930252e-01
3.719191829070000040e+03 3.320222658380000212e+03 1.281774009874375730e-01
3.719297882729999856e+03 3.320222658380000212e+03 1.291754663116845281e-01
3.719403936390000126e+03 3.320222658380000212e+03 1.257273515562211674e-01
3.719509990049999942e+03 3.320222658380000212e+03 1.185565790207953052e-01
3.719616043720000107e+03 3.320222658380000212e+03 1.086418972256318755e-01
3.719722097379999923e+03 3.320222658380000212e+03 9.707516377714763001e-02
3.719828151040000193e+03 3.320222658380000212e+03 8.491106149445548645e-02
3.719934204700000009e+03 3.320222658380000212e+03 7.303928068322629308e-02
3.720040258359999825e+03 3.320222658380000212e+03 6.210570027360399342e-02
3.720146312020000096e+03 3.320222658380000212e+03 5.249184151106987828e-02
3.720252365679999912e+03 3.320222658380000212e+03 4.434359433693428609e-02
3.720358419340000182e+03 3.320222658380000212e+03 3.762941781195114355e-02
3.720464472999999998e+03 3.320222658380000212e+03 3.220682170297602814e-02
3.720570526670000163e+03 3.320222658380000212e+03 2.788123454959683806e-02
3.720676580329999979e+03 3.320222658380000212e+03 2.444913218752264514e-02
3.720782633989999795e+03 3.320222658380000212e+03 2.172413072676948956e-02
3.720888687650000065e+03 3.320222658380000212e+03 1.954898834070303154e-02
3.720994741309999881e+03 3.320222658380000212e+03 1.779804409472390825e-02
3.721100794970000152e+03 3.320222658380000212e+03 1.637436000858956062e-02
3.721206848629999968e+03 3.320222658380000212e+03 1.520470940049525183e-02
3.721312902289999784e+03 3.320222658380000212e+03 1.423431024925193335e-02
3.721418955959999948e+03 3.320222658380000212e+03 1.342221835393054945e-02
3.721525009620000219e+03 3.320222658380000212e+03 1.273766882062903581e-02
3.721631063280000035e+03 3.320222658380000212e+03 1.215732966582680659e-02
3.721737116939999851e+03 3.320222658380000212e+03 1.166330492595254315e-02
3.721843170600000121e+03 3.320222658380000212e+03 1.124170480129108550e-02
3.721949224259999937e+03 3.320222658380000212e+03 1.088162555619856010e-02
3.722055277920000208e+03 3.320222658380000212e+03 1.057441867684369950e-02
3.722161331580000024e+03 3.320222658380000212e+03 1.031316250821461174e-02
3.722267385250000189e+03 3.320222658380000212e+03 1.009227583567966907e-02
3.722373438910000004e+03 3.320222658380000212e+03 9.907231735770048037e-03
3.722479492569999820e+03 3.320222658380000212e+03 9.754343039634124496e-03
3.722585546230000091e+03 3.320222658380000212e+03 9.630599584852770484e-03
3.722691599889999907e+03 3.320222658380000212e+03 9.533543401606269299e-03
3.722797653550000177e+03 3.320222658380000212e+03 9.461172030726520618e-03
3.722903707209999993e+03 3.320222658380000212e+03 9.411862940834124155e-03
3.723009760869999809e+03 3.320222658380000212e+03 9.384313920981110849e-03
3.723115814539999974e+03 3.320222658380000212e+03 9.377495652277193644e-03
3.723221868199999790e+03 3.320222658380000212e+03 9.390613592493246217e-03
3.723327921860000060e+03 3.320222658380000212e+03 9.423076966742528759e-03
3.723433975519999876e+03 3.320222658380000212e+03 9.474473128068747196e-03
3.723540029180000147e+03 3.320222658380000212e+03 9.544545884998072854e-03
3.723646082839999963e+03 3.320222658380000212e+03 9.633176617097871305e-03
3.723752136499999779e+03 3.320222658380000212e+03 9.740367132523916963e-03
3.723858190160000049e+03 3.320222658380000212e+03 9.866223282360874619e-03
3.723964243819999865e+03 3.320222658380000212e+03 1.001093835608596327e-02
3.724070297490000030e+03 3.320222658380000212e+03 1.017477525702743454e-02
3.724176351149999846e+03 3.320222658380000212e+03 1.035804640357049222e-02
3.724282404810000116e+03 3.320222658380000212e+03 1.056109022619975031e-02
3.724388458469999932e+03 3.320222658380000212e+03 1.078424304554832965e-02
3.724494512130000203e+03 3.320222658380000212e+03 1.102780504863003046e-02
3.724600565790000019e+03 3.320222658380000212e+03 1.129199906606409738e-02
3.724706619449999835e+03 3.320222658380000212e+03 1.157692093974886649e-02
3.724812673110000105e+03 3.320222658380000212e+03 1.188248052146797552e-02
3.724918726779999815e+03 3.320222658380000212e+03 1.220833284000627517e-02
3.725024780440000086e+03 3.320222658380000212e+03 1.255379980842634413e-02
3.725130834099999902e+03 3.320222658380000212e+03 1.291778409577462421e-02
3.725236887760000172e+03 3.320222658380000212e+03 1.329867850760287767e-02
3.725342941419999988e+03 3.320222658380000212e+03 1.369427639385130749e-02
3.725448995079999804e+03 3.320222658380000212e+03 1.410169111347975637e-02
3.725555048740000075e+03 3.320222658380000212e+03 1.451729516276370133e-02
3.725661102399999891e+03 3.320222658380000212e+03 1.493669175749704446e-02
3.725767156070000055e+03 3.320222658380000212e+03 1.535473279803554851e-02
3.725873209729999871e+03 3.320222658380000212e+03 1.576559646851253757e-02
3.725979263390000142e+03 3.320222658380000212e+03 1.616293448864954477e-02
3.726085317049999958e+03 3.320222658380000212e+03 1.654009277744696027e-02
3.726191370709999774e+03 3.320222658380000212e+03 1.689040007504882118e-02
3.726297424370000044e+03 3.320222658380000212e+03 1.720750774957328574e-02
3.726403478029999860e+03 3.320222658380000212e+03 1.748575228852540173e-02
3.726509531690000131e+03 3.320222658380000212e+03 1.772050221429681896e-02
3.726615585359999841e+03 3.320222658380000212e+03 1.790844596023984103e-02
3.726721639020000111e+03 3.320222658380000212e+03 1.804777872864002375e-02
3.726827692679999927e+03 3.320222658380000212e+03 1.813825548981620045e-02
3.726933746340000198e+03 3.320222658380000212e+03 1.818109338175565373e-02
3.727039800000000014e+03 3.320222658380000212e+03 1.817872743516588119e-02
3.727145853659999830e+03 3.320222658380000212e+03 1.813444514991164117e-02
3.727251907320000100e+03 3.320222658380000212e+03 1.805194399720936108e-02
3.727357960979999916e+03 3.320222658380000212e+03 1.793486804655878772e-02
3.727464014640000187e+03 3.320222658380000212e+03 1.778638360602615223e-02
3.727570068309999897e+03 3.320222658380000212e+03 1.760884866275912869e-02
3.727676121970000167e+03 3.320222658380000212e+03 1.740361814712938424e-02
3.727782175629999983e+03 3.320222658380000212e+03 1.717100877080333585e-02
3.727888229289999799e+03 3.320222658380000212e+03 1.691042605683830066e-02
3.727994282950000070e+03 3.320222658380000212e+03 1.662063494372536740e-02
3.728100336609999886e+03 3.320222658380000212e+03 1.630013664514622443e-02
3.728206390270000156e+03 3.320222658380000212e+03 1.594760067139704487e-02
3.728312443929999972e+03 3.320222658380000212e+03 1.556229401399641249e-02
3.728418497600000137e+03 3.320222658380000212e+03 1.514445066030065470e-02
3.728524551259999953e+03 3.320222658380000212e+03 1.469553392340525698e-02
3.728630604920000224e+03 3.320222658380000212e+03 1.421836025343630600e-02
3.728736658580000039e+03 3.320222658380000212e+03 1.371707360833093227e-02
3.728842712239999855e+03 3.320222658380000212e+03 1.319698056587762652e-02
3.728948765900000126e+03 3.320222658380000212e+03 1.266427447103355731e-02
3.729054819559999942e+03 3.320222658380000212e+03 1.212568907232403764e-02
3.729160873220000212e+03 3.320222658380000212e+03 1.158812674282031462e-02
3.729266926889999922e+03 3.320222658380000212e+03 1.105830359700380079e-02
3.729372980550000193e+03 3.320222658380000212e+03 1.054244515465600253e-02
3.729479034210000009e+03 3.320222658380000212e+03 1.004605412045518620e-02
3.729585087869999825e+03 3.320222658380000212e+03 9.573759003863355210e-03
3.729691141530000095e+03 3.320222658380000212e+03 9.129240945112115577e-03
3.729797195189999911e+03 3.320222658380000212e+03 8.715227688657473798e-03
3.729903248850000182e+03 3.320222658380000212e+03 8.333538707985203159e-03
3.730009302509999998e+03 3.320222658380000212e+03 7.985163832827622821e-03
3.730115356180000163e+03 3.320222658380000212e+03 7.670358676181641445e-03
3.730221409839999978e+03 3.320222658380000212e+03 7.388742828615700586e-03
3.730327463499999794e+03 3.320222658380000212e+03 7.139390351233422354e-03
3.730433517160000065e+03 3.320222658380000212e+03 6.920905910809811018e-03
3.730539570819999881e+03 3.320222658380000212e+03 6.731483541978320641e-03
3.730645624480000151e+03 3.320222658380000212e+03 6.568948270369713398e-03
3.730751678139999967e+03 3.320222658380000212e+03 6.430783599073563138e-03
3.730857731799999783e+03 3.320222658380000212e+03 6.314150118724730712e-03
3.730963785460000054e+03 3.320222658380000212e+03 6.215902205622008715e-03
3.731069839130000219e+03 3.320222658380000212e+03 6.132610813502217123e-03
3.731175892790000034e+03 3.320222658380000212e+03 6.060600554117194158e-03
3.731281946449999850e+03 3.320222658380000212e+03 5.996008369005607908e-03
3.731388000110000121e+03 3.320222658380000212e+03 5.934868931893733449e-03
3.731494053769999937e+03 3.320222658380000212e+03 5.873228452512462699e-03
3.731600107430000207e+03 3.320222658380000212e+03 5.807284001758327222e-03
3.731706161090000023e+03 3.320222658380000212e+03 5.733540392499815279e-03
3.731812214749999839e+03 3.320222658380000212e+03 5.648971880945491061e-03
3.731918268420000004e+03 3.320222658380000212e+03 5.551172518045227426e-03
3.732024322079999820e+03 3.320222658380000212e+03 5.438477820212542571e-03
3.732130375740000090e+03 3.320222658380000212e+03 5.310042127007572922e-03
3.732236429399999906e+03 3.320222658380000212e+03 5.165860571134047591e-03
3.732342483060000177e+03 3.320222658380000212e+03 5.006731342629683681e-03
3.732448536719999993e+03 3.320222658380000212e+03 4.834161670147836543e-03
3.732554590379999809e+03 3.320222658380000212e+03 4.650228178647243873e-03
3.732660644040000079e+03 3.320222658380000212e+03 4.457407629063112400e-03
3.732766697709999789e+03 3.320222658380000212e+03 4.258396578738052503e-03
3.732872751370000060e+03 3.320222658380000212e+03 4.055937979470927018e-03
3.732978805029999876e+03 3.320222658380000212e+03 3.852669594320067524e-03
3.733084858690000146e+03 3.320222658380000212e+03 3.651004294658092425e-03
3.733190912349999962e+03 3.320222658380000212e+03 3.453046912344659436e-03
3.733296966009999778e+03 3.320222658380000212e+03 3.260547377958713730e-03
3.733403019670000049e+03 3.320222658380000212e+03 3.074886074714639188e-03
3.733509073329999865e+03 3.320222658380000212e+03 2.897084993283188196e-03
3.733615127000000030e+03 3.320222658380000212e+03 2.727837352446722298e-03
3.733721180659999845e+03 3.320222658380000212e+03 2.567548582358033550e-03
3.733827234320000116e+03 3.320222658380000212e+03 2.416382566089700628e-03
3.733933287979999932e+03 3.320222658380000212e+03 2.274308412462513421e-03
3.734039341640000202e+03 3.320222658380000212e+03 2.141144472414411616e-03
3.734145395300000018e+03 3.320222658380000212e+03 2.016597603405686275e-03
3.734251448959999834e+03 3.320222658380000212e+03 1.900296726683898705e-03
3.734357502620000105e+03 3.320222658380000212e+03 1.791820482393350050e-03
3.734463556279999921e+03 3.320222658380000212e+03 1.690719286869497807e-03
3.734569609950000086e+03 3.320222658380000212e+03 1.596532381518382324e-03
3.734675663609999901e+03 3.320222658380000212e+03 1.508800590632545071e-03
3.734781717270000172e+03 3.320222658380000212e+03 1.427075529213572792e-03
3.734887770929999988e+03 3.320222658380000212e+03 1.350925960117064627e-03
3.734993824589999804e+03 3.320222658380000212e+03 1.279941919925429170e-03
3.735099878250000074e+03 3.320222658380000212e+03 1.213737137395444953e-03
3.735205931909999890e+03 3.320222658380000212e+03 1.151950175221996310e-03
3.735311985570000161e+03 3.320222658380000212e+03 1.094244643783352441e-03
3.735418039239999871e+03 3.320222658380000212e+03 1.040308763726152620e-03
3.735524092900000142e+03 3.320222658380000212e+03 9.898544902777076191e-04
3.735630146559999957e+03 3.320222658380000212e+03 9.426163576050488333e-04
3.735736200219999773e+03 3.320222658380000212e+03 8.983501587033055052e-04
3.735842253880000044e+03 3.320222658380000212e+03 8.568315439317353288e-04
3.735948307539999860e+03 3.320222658380000212e+03 8.178545960909642610e-04
3.736054361200000130e+03 3.320222658380000212e+03 7.812304209283530993e-04
3.736160414859999946e+03 3.320222658380000212e+03 7.467857802171951314e-04
3.736266468530000111e+03 3.320222658380000212e+03 7.143617890139777969e-04
3.736372522189999927e+03 3.320222658380000212e+03 6.838126946478251603e-04
3.736478575850000198e+03 3.320222658380000212e+03 6.550047480217143859e-04
3.736584629510000013e+03 3.320222658380000212e+03 6.278151679310362563e-04
3.736690683169999829e+03 3.320222658380000212e+03 6.021311909767468936e-04
3.736796736830000100e+03 3.320222658380000212e+03 5.778491973205128647e-04
3.736902790489999916e+03 3.320222658380000212e+03 5.548739052776136124e-04
3.737008844150000186e+03 3.320222658380000212e+03 5.331176313262467586e-04
3.737114897810000002e+03 3.320222658380000212e+03 5.124996137617603012e-04
3.737220951480000167e+03 3.320222658380000212e+03 4.929453982103701188e-04
3.737327005139999983e+03 3.320222658380000212e+03 4.743862824677605883e-04
3.737433058799999799e+03 3.320222658380000212e+03 4.567588165925348903e-04
3.737539112460000069e+03 3.320222658380000212e+03 4.400043523373803789e-04
3.737645166119999885e+03 3.320222658380000212e+03 4.240686351982485389e-04
3.737751219780000156e+03 3.320222658380000212e+03 4.089014333613482516e-04
3.737857273439999972e+03 3.320222658380000212e+03 3.944561994646466827e-04
3.737963327099999788e+03 3.320222658380000212e+03 3.806897620370952367e-04
3.738069380769999952e+03 3.320222658380000212e+03 3.675620436832476544e-04
3.738175434430000223e+03 3.320222658380000212e+03 3.550358024192614803e-04
3.738281488090000039e+03 3.320222658380000212e+03 3.430763852206927941e-04
3.738387541749999855e+03 3.320222658380000212e+03 3.316514422752278612e-04
3.738493595410000125e+03 3.320222658380000212e+03 3.207303793531717873e-04
3.738599649069999941e+03 3.320222658380000212e+03 3.102827270362377944e-04
3.738705702730000212e+03 3.320222658380000212e+03 3.002728815111321836e-04
3.738811756390000028e+03 3.320222658380000212e+03 2.906447686389846590e-04
3.738917810060000193e+03 3.320222658380000212e+03 2.812837497327282219e-04
3.739023863720000008e+03 3.320222658380000212e+03 2.719388485400132081e-04
3.739129917379999824e+03 3.320222658380000212e+03 2.620990320725202164e-04
3.739235971040000095e+03 3.320222658380000212e+03 2.508600857482801605e-04
3.739342024699999911e+03 3.320222658380000212e+03 2.368915408874280870e-04
3.739448078360000181e+03 3.320222658380000212e+03 2.186617418077458578e-04
3.739554132019999997e+03 3.320222658380000212e+03 1.950055019178178215e-04
3.739660185679999813e+03 3.320222658380000212e+03 1.658795470762561384e-04
3.739766239349999978e+03 3.320222658380000212e+03 1.328807033265250463e-04
3.718661560760000157e+03 3.320328363759999775e+03 5.526170433046059122e-02
3.718767614429999867e+03 3.320328363759999775e+03 7.275372343634686767e-02
3.718873668090000137e+03 3.320328363759999775e+03 9.015767478256173084e-02
3.718979721749999953e+03 3.320328363759999775e+03 1.059783003937348062e-01
3.719085775410000224e+03 3.320328363759999775e+03 1.189508361449448104e-01
3.719191829070000040e+03 3.320328363759999775e+03 1.281447624095020110e-01
3.719297882729999856e+03 3.320328363759999775e+03 1.330003942647176030e-01
3.719403936390000126e+03 3.320328363759999775e+03 1.333518583135597790e-01
3.719509990049999942e+03 3.320328363759999775e+03 1.294417687242944148e-01
3.719616043720000107e+03 3.320328363759999775e+03 1.218966076656410602e-01
3.719722097379999923e+03 3.320328363759999775e+03 1.116378430490333473e-01
3.719828151040000193e+03 3.320328363759999775e+03 9.973663829603916786e-02
3.719934204700000009e+03 3.320328363759999775e+03 8.724872243262053739e-02
3.720040258359999825e+03 3.320328363759999775e+03 7.507306283489423304e-02
3.720146312020000096e+03 3.320328363759999775e+03 6.386486829958835931e-02
3.720252365679999912e+03 3.320328363759999775e+03 5.401151827537686162e-02
3.720358419340000182e+03 3.320328363759999775e+03 4.566063657420902505e-02
3.720464472999999998e+03 3.320328363759999775e+03 3.877904629006528880e-02
3.720570526670000163e+03 3.320328363759999775e+03 3.322047750635526847e-02
3.720676580329999979e+03 3.320328363759999775e+03 2.878560882240284099e-02
3.720782633989999795e+03 3.320328363759999775e+03 2.526607712569397049e-02
3.720888687650000065e+03 3.320328363759999775e+03 2.247110684262678543e-02
3.720994741309999881e+03 3.320328363759999775e+03 2.023975514598564535e-02
3.721100794970000152e+03 3.320328363759999775e+03 1.844339324001937480e-02
3.721206848629999968e+03 3.320328363759999775e+03 1.698277907541498669e-02
3.721312902289999784e+03 3.320328363759999775e+03 1.578293108374916043e-02
3.721418955959999948e+03 3.320328363759999775e+03 1.478774218894638240e-02
3.721525009620000219e+03 3.320328363759999775e+03 1.395526851801606738e-02
3.721631063280000035e+03 3.320328363759999775e+03 1.325398756940510646e-02
3.721737116939999851e+03 3.320328363759999775e+03 1.265998884148547034e-02
3.721843170600000121e+03 3.320328363759999775e+03 1.215493076380406295e-02
3.721949224259999937e+03 3.320328363759999775e+03 1.172457746053113918e-02
3.722055277920000208e+03 3.320328363759999775e+03 1.135775460274767758e-02
3.722161331580000024e+03 3.320328363759999775e+03 1.104560117480457571e-02
3.722267385250000189e+03 3.320328363759999775e+03 1.078102842631804663e-02
3.722373438910000004e+03 3.320328363759999775e+03 1.055832409415913102e-02
3.722479492569999820e+03 3.320328363759999775e+03 1.037285925542532662e-02
3.722585546230000091e+03 3.320328363759999775e+03 1.022086848733116254e-02
3.722691599889999907e+03 3.320328363759999775e+03 1.009928304675819337e-02
3.722797653550000177e+03 3.320328363759999775e+03 1.000560288877812114e-02
3.722903707209999993e+03 3.320328363759999775e+03 9.937797482579413880e-03
3.723009760869999809e+03 3.320328363759999775e+03 9.894228207928906435e-03
3.723115814539999974e+03 3.320328363759999775e+03 9.873587059494438531e-03
3.723221868199999790e+03 3.320328363759999775e+03 9.874847737705874651e-03
3.723327921860000060e+03 3.320328363759999775e+03 9.897226154798760903e-03
3.723433975519999876e+03 3.320328363759999775e+03 9.940148059086844137e-03
3.723540029180000147e+03 3.320328363759999775e+03 1.000322195779136322e-02
3.723646082839999963e+03 3.320328363759999775e+03 1.008621584533514123e-02
3.723752136499999779e+03 3.320328363759999775e+03 1.018903645044306853e-02
3.723858190160000049e+03 3.320328363759999775e+03 1.031170982910117016e-02
3.723964243819999865e+03 3.320328363759999775e+03 1.045436217780270835e-02
3.724070297490000030e+03 3.320328363759999775e+03 1.061719974280944667e-02
3.724176351149999846e+03 3.320328363759999775e+03 1.080048666704718462e-02
3.724282404810000116e+03 3.320328363759999775e+03 1.100451955461794265e-02
3.724388458469999932e+03 3.320328363759999775e+03 1.122959745894511717e-02
3.724494512130000203e+03 3.320328363759999775e+03 1.147598594169938098e-02
3.724600565790000019e+03 3.320328363759999775e+03 1.174387384425220476e-02
3.724706619449999835e+03 3.320328363759999775e+03 1.203332151124047490e-02
3.724812673110000105e+03 3.320328363759999775e+03 1.234419947275227497e-02
3.724918726779999815e+03 3.320328363759999775e+03 1.267611711157224513e-02
3.725024780440000086e+03 3.320328363759999775e+03 1.302834170788658499e-02
3.725130834099999902e+03 3.320328363759999775e+03 1.339970954998115013e-02
3.725236887760000172e+03 3.320328363759999775e+03 1.378853257651001599e-02
3.725342941419999988e+03 3.320328363759999775e+03 1.419250625945466145e-02
3.725448995079999804e+03 3.320328363759999775e+03 1.460862702414864045e-02
3.725555048740000075e+03 3.320328363759999775e+03 1.503313015256526296e-02
3.725661102399999891e+03 3.320328363759999775e+03 1.546146135105099829e-02
3.725767156070000055e+03 3.320328363759999775e+03 1.588829631216143179e-02
3.725873209729999871e+03 3.320328363759999775e+03 1.630762186792074006e-02
3.725979263390000142e+03 3.320328363759999775e+03 1.671288896068742064e-02
3.726085317049999958e+03 3.320328363759999775e+03 1.709724116892871043e-02
3.726191370709999774e+03 3.320328363759999775e+03 1.745381300145616016e-02
3.726297424370000044e+03 3.320328363759999775e+03 1.777608049758027178e-02
3.726403478029999860e+03 3.320328363759999775e+03 1.805823460173345760e-02
3.726509531690000131e+03 3.320328363759999775e+03 1.829553777220139718e-02
3.726615585359999841e+03 3.320328363759999775e+03 1.848461900313531914e-02
3.726721639020000111e+03 3.320328363759999775e+03 1.862366407345499020e-02
3.726827692679999927e+03 3.320328363759999775e+03 1.871246736284832429e-02
3.726933746340000198e+03 3.320328363759999775e+03 1.875232826022546484e-02
3.727039800000000014e+03 3.320328363759999775e+03 1.874579654278007296e-02
3.727145853659999830e+03 3.320328363759999775e+03 1.869629336865218441e-02
3.727251907320000100e+03 3.320328363759999775e+03 1.860765358788330284e-02
3.727357960979999916e+03 3.320328363759999775e+03 1.848364746777225731e-02
3.727464014640000187e+03 3.320328363759999775e+03 1.832754359605191438e-02
3.727570068309999897e+03 3.320328363759999775e+03 1.814176932709902351e-02
3.727676121970000167e+03 3.320328363759999775e+03 1.792771186386300092e-02
3.727782175629999983e+03 3.320328363759999775e+03 1.768568416008460542e-02
3.727888229289999799e+03 3.320328363759999775e+03 1.741505802542776468e-02
3.727994282950000070e+03 3.320328363759999775e+03 1.711454495823826541e-02
3.728100336609999886e+03 3.320328363759999775e+03 1.678258602626677212e-02
3.728206390270000156e+03 3.320328363759999775e+03 1.641779801061569316e-02
3.728312443929999972e+03 3.320328363759999775e+03 1.601941601314523650e-02
3.728418497600000137e+03 3.320328363759999775e+03 1.558767402229955731e-02
3.728524551259999953e+03 3.320328363759999775e+03 1.512407460861316284e-02
3.728630604920000224e+03 3.320328363759999775e+03 1.463151563763596605e-02
3.728736658580000039e+03 3.320328363759999775e+03 1.411426292879288356e-02
3.728842712239999855e+03 3.320328363759999775e+03 1.357777951037392357e-02
3.728948765900000126e+03 3.320328363759999775e+03 1.302844073889653648e-02
3.729054819559999942e+03 3.320328363759999775e+03 1.247317702734969044e-02
3.729160873220000212e+03 3.320328363759999775e+03 1.191909065918809671e-02
3.729266926889999922e+03 3.320328363759999775e+03 1.137309025592188154e-02
3.729372980550000193e+03 3.320328363759999775e+03 1.084157751598107018e-02
3.729479034210000009e+03 3.320328363759999775e+03 1.033020838037591697e-02
3.729585087869999825e+03 3.320328363759999775e+03 9.843737546307306657e-03
3.729691141530000095e+03 3.320328363759999775e+03 9.385943555898302107e-03
3.729797195189999911e+03 3.320328363759999775e+03 8.959623022361622863e-03
3.729903248850000182e+03 3.320328363759999775e+03 8.566637485834251511e-03
3.730009302509999998e+03 3.320328363759999775e+03 8.207994704132087413e-03
3.730115356180000163e+03 3.320328363759999775e+03 7.883947171773635770e-03
3.730221409839999978e+03 3.320328363759999775e+03 7.594093420947423297e-03
3.730327463499999794e+03 3.320328363759999775e+03 7.337471335045801790e-03
3.730433517160000065e+03 3.320328363759999775e+03 7.112636633971728718e-03
3.730539570819999881e+03 3.320328363759999775e+03 6.917723439326221857e-03
3.730645624480000151e+03 3.320328363759999775e+03 6.750487170157072787e-03
3.730751678139999967e+03 3.320328363759999775e+03 6.608332867380493567e-03
3.730857731799999783e+03 3.320328363759999775e+03 6.488334367403884341e-03
3.730963785460000054e+03 3.320328363759999775e+03 6.387251497529716250e-03
3.731069839130000219e+03 3.320328363759999775e+03 6.301553533238856385e-03
3.731175892790000034e+03 3.320328363759999775e+03 6.227457346391913895e-03
3.731281946449999850e+03 3.320328363759999775e+03 6.160987749553717419e-03
3.731388000110000121e+03 3.320328363759999775e+03 6.098065314917013209e-03
3.731494053769999937e+03 3.320328363759999775e+03 6.034623380244613818e-03
3.731600107430000207e+03 3.320328363759999775e+03 5.966751276012630459e-03
3.731706161090000023e+03 3.320328363759999775e+03 5.890855578473825661e-03
3.731812214749999839e+03 3.320328363759999775e+03 5.803826288914422545e-03
3.731918268420000004e+03 3.320328363759999775e+03 5.703191308515119518e-03
3.732024322079999820e+03 3.320328363759999775e+03 5.587241389866504267e-03
3.732130375740000090e+03 3.320328363759999775e+03 5.455109498676800894e-03
3.732236429399999906e+03 3.320328363759999775e+03 5.306793211281173733e-03
3.732342483060000177e+03 3.320328363759999775e+03 5.143115724274190288e-03
3.732448536719999993e+03 3.320328363759999775e+03 4.965629012498335750e-03
3.732554590379999809e+03 3.320328363759999775e+03 4.776470109939030644e-03
3.732660644040000079e+03 3.320328363759999775e+03 4.578186980909260649e-03
3.732766697709999789e+03 3.320328363759999775e+03 4.373553048034488355e-03
3.732872751370000060e+03 3.320328363759999775e+03 4.165388900558283231e-03
3.732978805029999876e+03 3.320328363759999775e+03 3.956406476432959909e-03
3.733084858690000146e+03 3.320328363759999775e+03 3.749086052566316316e-03
3.733190912349999962e+03 3.320328363759999775e+03 3.545590838762420136e-03
3.733296966009999778e+03 3.320328363759999775e+03 3.347718889131458958e-03
3.733403019670000049e+03 3.320328363759999775e+03 3.156888137423821510e-03
3.733509073329999865e+03 3.320328363759999775e+03 2.974147952481853707e-03
3.733615127000000030e+03 3.320328363759999775e+03 2.800209664799140335e-03
3.733721180659999845e+03 3.320328363759999775e+03 2.635488757028064000e-03
3.733827234320000116e+03 3.320328363759999775e+03 2.480152443333038907e-03
3.733933287979999932e+03 3.320328363759999775e+03 2.334167782209613760e-03
3.734039341640000202e+03 3.320328363759999775e+03 2.197346947356384507e-03
3.734145395300000018e+03 3.320328363759999775e+03 2.069387607158012891e-03
3.734251448959999834e+03 3.320328363759999775e+03 1.949907430100975307e-03
3.734357502620000105e+03 3.320328363759999775e+03 1.838472514276493852e-03
3.734463556279999921e+03 3.320328363759999775e+03 1.734620054249517941e-03
3.734569609950000086e+03 3.320328363759999775e+03 1.637875854148984405e-03
3.734675663609999901e+03 3.320328363759999775e+03 1.547767428613700110e-03
3.734781717270000172e+03 3.320328363759999775e+03 1.463833456711856589e-03
3.734887770929999988e+03 3.320328363759999775e+03 1.385630308857979448e-03
3.734993824589999804e+03 3.320328363759999775e+03 1.312736282614466662e-03
3.735099878250000074e+03 3.320328363759999775e+03 1.244754084108701817e-03
3.735205931909999890e+03 3.320328363759999775e+03 1.181311996266530637e-03
3.735311985570000161e+03 3.320328363759999775e+03 1.122064091669156514e-03
3.735418039239999871e+03 3.320328363759999775e+03 1.066689775282887373e-03
3.735524092900000142e+03 3.320328363759999775e+03 1.014892877303884581e-03
3.735630146559999957e+03 3.320328363759999775e+03 9.664004599503927314e-04
3.735736200219999773e+03 3.320328363759999775e+03 9.209614568816206241e-04
3.735842253880000044e+03 3.320328363759999775e+03 8.783452296984316015e-04
3.735948307539999860e+03 3.320328363759999775e+03 8.383400999660290797e-04
3.736054361200000130e+03 3.320328363759999775e+03 8.007518963941281324e-04
3.736160414859999946e+03 3.320328363759999775e+03 7.654025458076801815e-04
3.736266468530000111e+03 3.320328363759999775e+03 7.321287315908038551e-04
3.736372522189999927e+03 3.320328363759999775e+03 7.007806388210003528e-04
3.736478575850000198e+03 3.320328363759999775e+03 6.712207965832874381e-04
3.736584629510000013e+03 3.320328363759999775e+03 6.433230160824852852e-04
3.736690683169999829e+03 3.320328363759999775e+03 6.169714146646326130e-04
3.736796736830000100e+03 3.320328363759999775e+03 5.920595152585487499e-04
3.736902790489999916e+03 3.320328363759999775e+03 5.684894156002856698e-04
3.737008844150000186e+03 3.320328363759999775e+03 5.461710255390794496e-04
3.737114897810000002e+03 3.320328363759999775e+03 5.250213709095531527e-04
3.737220951480000167e+03 3.320328363759999775e+03 5.049639610470172324e-04
3.737327005139999983e+03 3.320328363759999775e+03 4.859282164347608472e-04
3.737433058799999799e+03 3.320328363759999775e+03 4.678489526911937669e-04
3.737539112460000069e+03 3.320328363759999775e+03 4.506659160850024480e-04
3.737645166119999885e+03 3.320328363759999775e+03 4.343233646359558379e-04
3.737751219780000156e+03 3.320328363759999775e+03 4.187696889087099599e-04
3.737857273439999972e+03 3.320328363759999775e+03 4.039570674785982656e-04
3.737963327099999788e+03 3.320328363759999775e+03 3.898411526418167042e-04
3.738069380769999952e+03 3.320328363759999775e+03 3.763807820877830969e-04
3.738175434430000223e+03 3.320328363759999775e+03 3.635377119691917585e-04
3.738281488090000039e+03 3.320328363759999775e+03 3.512763603975284192e-04
3.738387541749999855e+03 3.320328363759999775e+03 3.395635103239630749e-04
3.738493595410000125e+03 3.320328363759999775e+03 3.283677462974329592e-04
3.738599649069999941e+03 3.320328363759999775e+03 3.176577858409363755e-04
3.738705702730000212e+03 3.320328363759999775e+03 3.073970998181333575e-04
3.738811756390000028e+03 3.320328363759999775e+03 2.975282210520324472e-04
3.738917810060000193e+03 3.320328363759999775e+03 2.879337632555439277e-04
3.739023863720000008e+03 3.320328363759999775e+03 2.783568376312040927e-04
3.739129917379999824e+03 3.320328363759999775e+03 2.682744577365528036e-04
3.739235971040000095e+03 3.320328363759999775e+03 2.567613265467635236e-04
3.739342024699999911e+03 3.320328363759999775e+03 2.424560103160962549e-04
3.739448078360000181e+03 3.320328363759999775e+03 2.237912593180880658e-04
3.739554132019999997e+03 3.320328363759999775e+03 1.995748794309340241e-04
3.739660185679999813e+03 3.320328363759999775e+03 1.697627390419807758e-04
3.739766239349999978e+03 3.320328363759999775e+03 1.359889725312032470e-04
3.718661560760000157e+03 3.320434069150000141e+03 4.774777166790326877e-02
3.718767614429999867e+03 3.320434069150000141e+03 6.383952164058795398e-02
3.718873668090000137e+03 3.320434069150000141e+03 8.062645917964604558e-02
3.718979721749999953e+03 3.320434069150000141e+03 9.693075541382849269e-02
3.719085775410000224e+03 3.320434069150000141e+03 1.116243962148604496e-01
3.719191829070000040e+03 3.320434069150000141e+03 1.236900128458749137e-01
3.719297882729999856e+03 3.320434069150000141e+03 1.322689780860368258e-01
3.719403936390000126e+03 3.320434069150000141e+03 1.367431407842005786e-01
3.719509990049999942e+03 3.320434069150000141e+03 1.368404552549689623e-01
3.719616043720000107e+03 3.320434069150000141e+03 1.327125220245838066e-01
3.719722097379999923e+03 3.320434069150000141e+03 1.249343387288317647e-01
3.719828151040000193e+03 3.320434069150000141e+03 1.144120062857971326e-01
3.719934204700000009e+03 3.320434069150000141e+03 1.022236953060527004e-01
3.720040258359999825e+03 3.320434069150000141e+03 8.944151626046893677e-02
3.720146312020000096e+03 3.320434069150000141e+03 7.698156582029284933e-02
3.720252365679999912e+03 3.320434069150000141e+03 6.551245352943020628e-02
3.720358419340000182e+03 3.320434069150000141e+03 5.542967865253774912e-02
3.720464472999999998e+03 3.320434069150000141e+03 4.688393860151433140e-02
3.720570526670000163e+03 3.320434069150000141e+03 3.984123298900092702e-02
3.720676580329999979e+03 3.320434069150000141e+03 3.415200002751660191e-02
3.720782633989999795e+03 3.320434069150000141e+03 2.961245515020194743e-02
3.720888687650000065e+03 3.320434069150000141e+03 2.600956321016602638e-02
3.720994741309999881e+03 3.320434069150000141e+03 2.314825630664176306e-02
3.721100794970000152e+03 3.320434069150000141e+03 2.086395408448547470e-02
3.721206848629999968e+03 3.320434069150000141e+03 1.902510518349461582e-02
3.721312902289999784e+03 3.320434069150000141e+03 1.753019964094510927e-02
3.721418955959999948e+03 3.320434069150000141e+03 1.630253216825979998e-02
3.721525009620000219e+03 3.320434069150000141e+03 1.528469850066359326e-02
3.721631063280000035e+03 3.320434069150000141e+03 1.443378026101273769e-02
3.721737116939999851e+03 3.320434069150000141e+03 1.371752001725592279e-02
3.721843170600000121e+03 3.320434069150000141e+03 1.311144905261497733e-02
3.721949224259999937e+03 3.320434069150000141e+03 1.259679825385055449e-02
3.722055277920000208e+03 3.320434069150000141e+03 1.215900167128682562e-02
3.722161331580000024e+03 3.320434069150000141e+03 1.178662852846219453e-02
3.722267385250000189e+03 3.320434069150000141e+03 1.147061780538097438e-02
3.722373438910000004e+03 3.320434069150000141e+03 1.120372469498307280e-02
3.722479492569999820e+03 3.320434069150000141e+03 1.098011562639113724e-02
3.722585546230000091e+03 3.320434069150000141e+03 1.079506825353007682e-02
3.722691599889999907e+03 3.320434069150000141e+03 1.064474642273151826e-02
3.722797653550000177e+03 3.320434069150000141e+03 1.052602937089709353e-02
3.722903707209999993e+03 3.320434069150000141e+03 1.043638064279799917e-02
3.723009760869999809e+03 3.320434069150000141e+03 1.037374643855314485e-02
3.723115814539999974e+03 3.320434069150000141e+03 1.033647598114825240e-02
3.723221868199999790e+03 3.320434069150000141e+03 1.032325847584292938e-02
3.723327921860000060e+03 3.320434069150000141e+03 1.033307261381948700e-02
3.723433975519999876e+03 3.320434069150000141e+03 1.036514554421144423e-02
3.723540029180000147e+03 3.320434069150000141e+03 1.041891892346101696e-02
3.723646082839999963e+03 3.320434069150000141e+03 1.049402012397195570e-02
3.723752136499999779e+03 3.320434069150000141e+03 1.059023699519528842e-02
3.723858190160000049e+03 3.320434069150000141e+03 1.070749475962346972e-02
3.723964243819999865e+03 3.320434069150000141e+03 1.084583372795933261e-02
3.724070297490000030e+03 3.320434069150000141e+03 1.100538655778970747e-02
3.724176351149999846e+03 3.320434069150000141e+03 1.118635377401327839e-02
3.724282404810000116e+03 3.320434069150000141e+03 1.138897622882414223e-02
3.724388458469999932e+03 3.320434069150000141e+03 1.161350312171780322e-02
3.724494512130000203e+03 3.320434069150000141e+03 1.186015415444386864e-02
3.724600565790000019e+03 3.320434069150000141e+03 1.212907440221429149e-02
3.724706619449999835e+03 3.320434069150000141e+03 1.242028059313540073e-02
3.724812673110000105e+03 3.320434069150000141e+03 1.273359777102289758e-02
3.724918726779999815e+03 3.320434069150000141e+03 1.306858585780975440e-02
3.725024780440000086e+03 3.320434069150000141e+03 1.342445652497611247e-02
3.725130834099999902e+03 3.320434069150000141e+03 1.379998211485158714e-02
3.725236887760000172e+03 3.320434069150000141e+03 1.419340017463457948e-02
3.725342941419999988e+03 3.320434069150000141e+03 1.460231946380015182e-02
3.725448995079999804e+03 3.320434069150000141e+03 1.502363594160331141e-02
3.725555048740000075e+03 3.320434069150000141e+03 1.545346994483503232e-02
3.725661102399999891e+03 3.320434069150000141e+03 1.588713803506697914e-02
3.725767156070000055e+03 3.320434069150000141e+03 1.631917414092387206e-02
3.725873209729999871e+03 3.320434069150000141e+03 1.674341383371366968e-02
3.725979263390000142e+03 3.320434069150000141e+03 1.715315208393141180e-02
3.726085317049999958e+03 3.320434069150000141e+03 1.754137816911872580e-02
3.726191370709999774e+03 3.320434069150000141e+03 1.790108163365758398e-02
3.726297424370000044e+03 3.320434069150000141e+03 1.822561125000637591e-02
3.726403478029999860e+03 3.320434069150000141e+03 1.850905660714563528e-02
3.726509531690000131e+03 3.320434069150000141e+03 1.874661177057630052e-02
3.726615585359999841e+03 3.320434069150000141e+03 1.893487514770505684e-02
3.726721639020000111e+03 3.320434069150000141e+03 1.907204147887388637e-02
3.726827692679999927e+03 3.320434069150000141e+03 1.915795173735964849e-02
3.726933746340000198e+03 3.320434069150000141e+03 1.919398388646241863e-02
3.727039800000000014e+03 3.320434069150000141e+03 1.918278933773343020e-02
3.727145853659999830e+03 3.320434069150000141e+03 1.912790272511791234e-02
3.727251907320000100e+03 3.320434069150000141e+03 1.903327204256103841e-02
3.727357960979999916e+03 3.320434069150000141e+03 1.890276875031523737e-02
3.727464014640000187e+03 3.320434069150000141e+03 1.873974105775072854e-02
3.727570068309999897e+03 3.320434069150000141e+03 1.854666791648740959e-02
3.727676121970000167e+03 3.320434069150000141e+03 1.832495755433322451e-02
3.727782175629999983e+03 3.320434069150000141e+03 1.807491496031628231e-02
3.727888229289999799e+03 3.320434069150000141e+03 1.779588041012073948e-02
3.727994282950000070e+03 3.320434069150000141e+03 1.748651879970715417e-02
3.728100336609999886e+03 3.320434069150000141e+03 1.714521999129863319e-02
3.728206390270000156e+03 3.320434069150000141e+03 1.677055605326320184e-02
3.728312443929999972e+03 3.320434069150000141e+03 1.636173421166723166e-02
3.728418497600000137e+03 3.320434069150000141e+03 1.591898575721219580e-02
3.728524551259999953e+03 3.320434069150000141e+03 1.544384112558884296e-02
3.728630604920000224e+03 3.320434069150000141e+03 1.493925850858466610e-02
3.728736658580000039e+03 3.320434069150000141e+03 1.440959487547025485e-02
3.728842712239999855e+03 3.320434069150000141e+03 1.386043046812620964e-02
3.728948765900000126e+03 3.320434069150000141e+03 1.329827682059866317e-02
3.729054819559999942e+03 3.320434069150000141e+03 1.273021105177977313e-02
3.729160873220000212e+03 3.320434069150000141e+03 1.216348396283574960e-02
3.729266926889999922e+03 3.320434069150000141e+03 1.160514645201692931e-02
3.729372980550000193e+03 3.320434069150000141e+03 1.106172957910523877e-02
3.729479034210000009e+03 3.320434069150000141e+03 1.053900085664781494e-02
3.729585087869999825e+03 3.320434069150000141e+03 1.004180581460626179e-02
3.729691141530000095e+03 3.320434069150000141e+03 9.573991939642877841e-03
3.729797195189999911e+03 3.320434069150000141e+03 9.138403247813130931e-03
3.729903248850000182e+03 3.320434069150000141e+03 8.736928584247910176e-03
3.730009302509999998e+03 3.320434069150000141e+03 8.370585036313023600e-03
3.730115356180000163e+03 3.320434069150000141e+03 8.039618871539181214e-03
3.730221409839999978e+03 3.320434069150000141e+03 7.743609244007972070e-03
3.730327463499999794e+03 3.320434069150000141e+03 7.481563677489298271e-03
3.730433517160000065e+03 3.320434069150000141e+03 7.251998350684026907e-03
3.730539570819999881e+03 3.320434069150000141e+03 7.053000039431261449e-03
3.730645624480000151e+03 3.320434069150000141e+03 6.882269982638335171e-03
3.730751678139999967e+03 3.320434069150000141e+03 6.737152844372932409e-03
3.730857731799999783e+03 3.320434069150000141e+03 6.614656314669609821e-03
3.730963785460000054e+03 3.320434069150000141e+03 6.511468678657707579e-03
3.731069839130000219e+03 3.320434069150000141e+03 6.423982769388215421e-03
3.731175892790000034e+03 3.320434069150000141e+03 6.348334906208235803e-03
3.731281946449999850e+03 3.320434069150000141e+03 6.280466471721974156e-03
3.731388000110000121e+03 3.320434069150000141e+03 6.216213505526813066e-03
3.731494053769999937e+03 3.320434069150000141e+03 6.151426055130470270e-03
3.731600107430000207e+03 3.320434069150000141e+03 6.082114253099926010e-03
3.731706161090000023e+03 3.320434069150000141e+03 6.004612755021798871e-03
3.731812214749999839e+03 3.320434069150000141e+03 5.915750169729129190e-03
3.731918268420000004e+03 3.320434069150000141e+03 5.813006513184486128e-03
3.732024322079999820e+03 3.320434069150000141e+03 5.694640509542915618e-03
3.732130375740000090e+03 3.320434069150000141e+03 5.559770356843054574e-03
3.732236429399999906e+03 3.320434069150000141e+03 5.408396367391952141e-03
3.732342483060000177e+03 3.320434069150000141e+03 5.241360987534057596e-03
3.732448536719999993e+03 3.320434069150000141e+03 5.060249822353739095e-03
3.732554590379999809e+03 3.320434069150000141e+03 4.867244876275161544e-03
3.732660644040000079e+03 3.320434069150000141e+03 4.664946819149214281e-03
3.732766697709999789e+03 3.320434069150000141e+03 4.456185732981204906e-03
3.732872751370000060e+03 3.320434069150000141e+03 4.243839234133736822e-03
3.732978805029999876e+03 3.320434069150000141e+03 4.030673564774651767e-03
3.733084858690000146e+03 3.320434069150000141e+03 3.819218184420338034e-03
3.733190912349999962e+03 3.320434069150000141e+03 3.611678741128142040e-03
3.733296966009999778e+03 3.320434069150000141e+03 3.409888119053818695e-03
3.733403019670000049e+03 3.320434069150000141e+03 3.215291274662680516e-03
3.733509073329999865e+03 3.320434069150000141e+03 3.028957116370674905e-03
3.733615127000000030e+03 3.320434069150000141e+03 2.851609720216376296e-03
3.733721180659999845e+03 3.320434069150000141e+03 2.683671424587630999e-03
3.733827234320000116e+03 3.320434069150000141e+03 2.525311404237678622e-03
3.733933287979999932e+03 3.320434069150000141e+03 2.376494774932223688e-03
3.734039341640000202e+03 3.320434069150000141e+03 2.237028789756267174e-03
3.734145395300000018e+03 3.320434069150000141e+03 2.106604038590462625e-03
3.734251448959999834e+03 3.320434069150000141e+03 1.984829648270374468e-03
3.734357502620000105e+03 3.320434069150000141e+03 1.871262276992629410e-03
3.734463556279999921e+03 3.320434069150000141e+03 1.765429223447243998e-03
3.734569609950000086e+03 3.320434069150000141e+03 1.666846274706830023e-03
3.734675663609999901e+03 3.320434069150000141e+03 1.575031053255115769e-03
3.734781717270000172e+03 3.320434069150000141e+03 1.489512646556431568e-03
3.734887770929999988e+03 3.320434069150000141e+03 1.409838254578583104e-03
3.734993824589999804e+03 3.320434069150000141e+03 1.335577503088499146e-03
3.735099878250000074e+03 3.320434069150000141e+03 1.266324968666840195e-03
3.735205931909999890e+03 3.320434069150000141e+03 1.201701364138306211e-03
3.735311985570000161e+03 3.320434069150000141e+03 1.141353748806463349e-03
3.735418039239999871e+03 3.320434069150000141e+03 1.084955054756520793e-03
3.735524092900000142e+03 3.320434069150000141e+03 1.032203154747512314e-03
3.735630146559999957e+03 3.320434069150000141e+03 9.828196395052543177e-04
3.735736200219999773e+03 3.320434069150000141e+03 9.365484254312767334e-04
3.735842253880000044e+03 3.320434069150000141e+03 8.931542781894701109e-04
3.735948307539999860e+03 3.320434069150000141e+03 8.524213111987241414e-04
3.736054361200000130e+03 3.320434069150000141e+03 8.141514996728619431e-04
3.736160414859999946e+03 3.320434069150000141e+03 7.781632404997783055e-04
3.736266468530000111e+03 3.320434069150000141e+03 7.442899833402673694e-04
3.736372522189999927e+03 3.320434069150000141e+03 7.123789527490830258e-04
3.736478575850000198e+03 3.320434069150000141e+03 6.822899705152447609e-04
3.736584629510000013e+03 3.320434069150000141e+03 6.538943743234467212e-04
3.736690683169999829e+03 3.320434069150000141e+03 6.270740210377426542e-04
3.736796736830000100e+03 3.320434069150000141e+03 6.017203645729628887e-04
3.736902790489999916e+03 3.320434069150000141e+03 5.777336049651565081e-04
3.737008844150000186e+03 3.320434069150000141e+03 5.550219088414862787e-04
3.737114897810000002e+03 3.320434069150000141e+03 5.335006996516275524e-04
3.737220951480000167e+03 3.320434069150000141e+03 5.130920130087072159e-04
3.737327005139999983e+03 3.320434069150000141e+03 4.937239122031444579e-04
3.737433058799999799e+03 3.320434069150000141e+03 4.753299602674811207e-04
3.737539112460000069e+03 3.320434069150000141e+03 4.578487450605911967e-04
3.737645166119999885e+03 3.320434069150000141e+03 4.412234523816706711e-04
3.737751219780000156e+03 3.320434069150000141e+03 4.254014810313709876e-04
3.737857273439999972e+03 3.320434069150000141e+03 4.103340937558846123e-04
3.737963327099999788e+03 3.320434069150000141e+03 3.959760984526394649e-04
3.738069380769999952e+03 3.320434069150000141e+03 3.822855544580517945e-04
3.738175434430000223e+03 3.320434069150000141e+03 3.692234990027267925e-04
3.738281488090000039e+03 3.320434069150000141e+03 3.567536832179974944e-04
3.738387541749999855e+03 3.320434069150000141e+03 3.448422672038981029e-04
3.738493595410000125e+03 3.320434069150000141e+03 3.334572466967631178e-04
3.738599649069999941e+03 3.320434069150000141e+03 3.225667599556277117e-04
3.738705702730000212e+03 3.320434069150000141e+03 3.121336292269761615e-04
3.738811756390000028e+03 3.320434069150000141e+03 3.020994357363234427e-04
3.738917810060000193e+03 3.320434069150000141e+03 2.923449558607509480e-04
3.739023863720000008e+03 3.320434069150000141e+03 2.826093890375165748e-04
3.739129917379999824e+03 3.320434069150000141e+03 2.723618757363437289e-04
3.739235971040000095e+03 3.320434069150000141e+03 2.606632606670669324e-04
3.739342024699999911e+03 3.320434069150000141e+03 2.461317778279586369e-04
3.739448078360000181e+03 3.320434069150000141e+03 2.271768271471749396e-04
3.739554132019999997e+03 3.320434069150000141e+03 2.025885258922884220e-04
3.739660185679999813e+03 3.320434069150000141e+03 1.723222413739596730e-04
3.739766239349999978e+03 3.320434069150000141e+03 1.380366660413644131e-04
3.718661560760000157e+03 3.320539774530000159e+03 4.031416308215063360e-02
3.718767614429999867e+03 3.320539774530000159e+03 5.461517356848366589e-02
3.718873668090000137e+03 3.320539774530000159e+03 7.014635543099581594e-02
3.718979721749999953e+03 3.320539774530000159e+03 8.608552846658722169e-02
3.719085775410000224e+03 3.320539774530000159e+03 1.015557929210796628e-01
3.719191829070000040e+03 3.320539774530000159e+03 1.156247779866331898e-01
3.719297882729999856e+03 3.320539774530000159e+03 1.273217460894212616e-01
3.719403936390000126e+03 3.320539774530000159e+03 1.357254028307882665e-01
3.719509990049999942e+03 3.320539774530000159e+03 1.401159948958927426e-01
3.719616043720000107e+03 3.320539774530000159e+03 1.401346137681134807e-01
3.719722097379999923e+03 3.320539774530000159e+03 1.358823068058254979e-01
3.719828151040000193e+03 3.320539774530000159e+03 1.279179667216297500e-01
3.719934204700000009e+03 3.320539774530000159e+03 1.171548736418838166e-01
3.720040258359999825e+03 3.320539774530000159e+03 1.046902097987586766e-01
3.720146312020000096e+03 3.320539774530000159e+03 9.161835925823276494e-02
3.720252365679999912e+03 3.320539774530000159e+03 7.887549921315399615e-02
3.720358419340000182e+03 3.320539774530000159e+03 6.714525242843367991e-02
3.720464472999999998e+03 3.320539774530000159e+03 5.683217951706673321e-02
3.720570526670000163e+03 3.320539774530000159e+03 4.809059376662758178e-02
3.720676580329999979e+03 3.320539774530000159e+03 4.088595168735306706e-02
3.720782633989999795e+03 3.320539774530000159e+03 3.506551088037784120e-02
3.720888687650000065e+03 3.320539774530000159e+03 3.042103535368797379e-02
3.720994741309999881e+03 3.320539774530000159e+03 2.673478002554694269e-02
3.721100794970000152e+03 3.320539774530000159e+03 2.380732929403172812e-02
3.721206848629999968e+03 3.320539774530000159e+03 2.147041044094835302e-02
3.721312902289999784e+03 3.320539774530000159e+03 1.958950340369446097e-02
3.721418955959999948e+03 3.320539774530000159e+03 1.806079508864188998e-02
3.721525009620000219e+03 3.320539774530000159e+03 1.680583140908055093e-02
3.721631063280000035e+03 3.320539774530000159e+03 1.576589404703651262e-02
3.721737116939999851e+03 3.320539774530000159e+03 1.489707939926174229e-02
3.721843170600000121e+03 3.320539774530000159e+03 1.416638874445197080e-02
3.721949224259999937e+03 3.320539774530000159e+03 1.354879179088175518e-02
3.722055277920000208e+03 3.320539774530000159e+03 1.302509054756246024e-02
3.722161331580000024e+03 3.320539774530000159e+03 1.258038901432005120e-02
3.722267385250000189e+03 3.320539774530000159e+03 1.220300089768678806e-02
3.722373438910000004e+03 3.320539774530000159e+03 1.188366669915603448e-02
3.722479492569999820e+03 3.320539774530000159e+03 1.161498745331625455e-02
3.722585546230000091e+03 3.320539774530000159e+03 1.139101039067010393e-02
3.722691599889999907e+03 3.320539774530000159e+03 1.120692194460627851e-02
3.722797653550000177e+03 3.320539774530000159e+03 1.105881743877634542e-02
3.722903707209999993e+03 3.320539774530000159e+03 1.094352622847496494e-02
3.723009760869999809e+03 3.320539774530000159e+03 1.085847743622169251e-02
3.723115814539999974e+03 3.320539774530000159e+03 1.080159572945125351e-02
3.723221868199999790e+03 3.320539774530000159e+03 1.077121952637048047e-02
3.723327921860000060e+03 3.320539774530000159e+03 1.076603604217383527e-02
3.723433975519999876e+03 3.320539774530000159e+03 1.078502899991257841e-02
3.723540029180000147e+03 3.320539774530000159e+03 1.082743581833179453e-02
3.723646082839999963e+03 3.320539774530000159e+03 1.089271177336577009e-02
3.723752136499999779e+03 3.320539774530000159e+03 1.098049909101484270e-02
3.723858190160000049e+03 3.320539774530000159e+03 1.109059922643200122e-02
3.723964243819999865e+03 3.320539774530000159e+03 1.122294676339925627e-02
3.724070297490000030e+03 3.320539774530000159e+03 1.137758346384444216e-02
3.724176351149999846e+03 3.320539774530000159e+03 1.155463103097784106e-02
3.724282404810000116e+03 3.320539774530000159e+03 1.175426113926478396e-02
3.724388458469999932e+03 3.320539774530000159e+03 1.197666125048704039e-02
3.724494512130000203e+03 3.320539774530000159e+03 1.222199470802436475e-02
3.724600565790000019e+03 3.320539774530000159e+03 1.249035362329203001e-02
3.724706619449999835e+03 3.320539774530000159e+03 1.278170319419035666e-02
3.724812673110000105e+03 3.320539774530000159e+03 1.309581639623050991e-02
3.724918726779999815e+03 3.320539774530000159e+03 1.343219854952787916e-02
3.725024780440000086e+03 3.320539774530000159e+03 1.379000218437360925e-02
3.725130834099999902e+03 3.320539774530000159e+03 1.416793399202988246e-02
3.725236887760000172e+03 3.320539774530000159e+03 1.456415750966136985e-02
3.725342941419999988e+03 3.320539774530000159e+03 1.497619753372742002e-02
3.725448995079999804e+03 3.320539774530000159e+03 1.540085495290614490e-02
3.725555048740000075e+03 3.320539774530000159e+03 1.583414343974240412e-02
3.725661102399999891e+03 3.320539774530000159e+03 1.627126173471965531e-02
3.725767156070000055e+03 3.320539774530000159e+03 1.670661639406428867e-02
3.725873209729999871e+03 3.320539774530000159e+03 1.713390902917864139e-02
3.725979263390000142e+03 3.320539774530000159e+03 1.754629846210054370e-02
3.726085317049999958e+03 3.320539774530000159e+03 1.793664137389694435e-02
3.726191370709999774e+03 3.320539774530000159e+03 1.829780503542090264e-02
3.726297424370000044e+03 3.320539774530000159e+03 1.862303352085028368e-02
3.726403478029999860e+03 3.320539774530000159e+03 1.890633626650457116e-02
3.726509531690000131e+03 3.320539774530000159e+03 1.914285752058352344e-02
3.726615585359999841e+03 3.320539774530000159e+03 1.932917991440018940e-02
3.726721639020000111e+03 3.320539774530000159e+03 1.946351733005149964e-02
3.726827692679999927e+03 3.320539774530000159e+03 1.954576242014912854e-02
3.726933746340000198e+03 3.320539774530000159e+03 1.957737173539549069e-02
3.727039800000000014e+03 3.320539774530000159e+03 1.956109379057228634e-02
3.727145853659999830e+03 3.320539774530000159e+03 1.950056860298527914e-02
3.727251907320000100e+03 3.320539774530000159e+03 1.939984697302360450e-02
3.727357960979999916e+03 3.320539774530000159e+03 1.926289044991354518e-02
3.727464014640000187e+03 3.320539774530000159e+03 1.909311643874285827e-02
3.727570068309999897e+03 3.320539774530000159e+03 1.889304695890994812e-02
3.727676121970000167e+03 3.320539774530000159e+03 1.866410546063698370e-02
3.727782175629999983e+03 3.320539774530000159e+03 1.840658622687227700e-02
3.727888229289999799e+03 3.320539774530000159e+03 1.811979811559404074e-02
3.727994282950000070e+03 3.320539774530000159e+03 1.780236168679094275e-02
3.728100336609999886e+03 3.320539774530000159e+03 1.745261890579323863e-02
3.728206390270000156e+03 3.320539774530000159e+03 1.706910013037577639e-02
3.728312443929999972e+03 3.320539774530000159e+03 1.665098600891226979e-02
3.728418497600000137e+03 3.320539774530000159e+03 1.619850347787376091e-02
3.728524551259999953e+03 3.320539774530000159e+03 1.571320529386379880e-02
3.728630604920000224e+03 3.320539774530000159e+03 1.519810004699046445e-02
3.728736658580000039e+03 3.320539774530000159e+03 1.465762153920299043e-02
3.728842712239999855e+03 3.320539774530000159e+03 1.409744898575144949e-02
3.728948765900000126e+03 3.320539774530000159e+03 1.352420879039584883e-02
3.729054819559999942e+03 3.320539774530000159e+03 1.294510151906849357e-02
3.729160873220000212e+03 3.320539774530000159e+03 1.236750250899537606e-02
3.729266926889999922e+03 3.320539774530000159e+03 1.179858142598319039e-02
3.729372980550000193e+03 3.320539774530000159e+03 1.124497669830286720e-02
3.729479034210000009e+03 3.320539774530000159e+03 1.071254774747562068e-02
3.729585087869999825e+03 3.320539774530000159e+03 1.020621415308396208e-02
3.729691141530000095e+03 3.320539774530000159e+03 9.729878730669570819e-03
3.729797195189999911e+03 3.320539774530000159e+03 9.286422510582139841e-03
3.729903248850000182e+03 3.320539774530000159e+03 8.877754363167792567e-03
3.730009302509999998e+03 3.320539774530000159e+03 8.504896295822029703e-03
3.730115356180000163e+03 3.320539774530000159e+03 8.168086507622481993e-03
3.730221409839999978e+03 3.320539774530000159e+03 7.866885183727285666e-03
3.730327463499999794e+03 3.320539774530000159e+03 7.600271852109928214e-03
3.730433517160000065e+03 3.320539774530000159e+03 7.366727217668289640e-03
3.730539570819999881e+03 3.320539774530000159e+03 7.164296286299150739e-03
3.730645624480000151e+03 3.320539774530000159e+03 6.990633061850825246e-03
3.730751678139999967e+03 3.320539774530000159e+03 6.843030053403420521e-03
3.730857731799999783e+03 3.320539774530000159e+03 6.718438240103113794e-03
3.730963785460000054e+03 3.320539774530000159e+03 6.613484956467590228e-03
3.731069839130000219e+03 3.320539774530000159e+03 6.524498261031812588e-03
3.731175892790000034e+03 3.320539774530000159e+03 6.447546534425372192e-03
3.731281946449999850e+03 3.320539774530000159e+03 6.378501082267432412e-03
3.731388000110000121e+03 3.320539774530000159e+03 6.313127202530508832e-03
3.731494053769999937e+03 3.320539774530000159e+03 6.247205479058639578e-03
3.731600107430000207e+03 3.320539774530000159e+03 6.176680214123406870e-03
3.731706161090000023e+03 3.320539774530000159e+03 6.097826491704415666e-03
3.731812214749999839e+03 3.320539774530000159e+03 6.007422279124814517e-03
3.731918268420000004e+03 3.320539774530000159e+03 5.902908318166259945e-03
3.732024322079999820e+03 3.320539774530000159e+03 5.782517333644734275e-03
3.732130375740000090e+03 3.320539774530000159e+03 5.645355916580967713e-03
3.732236429399999906e+03 3.320539774530000159e+03 5.491427316064472451e-03
3.732342483060000177e+03 3.320539774530000159e+03 5.321590588849720894e-03
3.732448536719999993e+03 3.320539774530000159e+03 5.137459810367020485e-03
3.732554590379999809e+03 3.320539774530000159e+03 4.941254757752414593e-03
3.732660644040000079e+03 3.320539774530000159e+03 4.735620160723177235e-03
3.732766697709999789e+03 3.320539774530000159e+03 4.523433299005227143e-03
3.732872751370000060e+03 3.320539774530000159e+03 4.307619149244911079e-03
3.732978805029999876e+03 3.320539774530000159e+03 4.090988923255926835e-03
3.733084858690000146e+03 3.320539774530000159e+03 3.876112689145577109e-03
3.733190912349999962e+03 3.320539774530000159e+03 3.665231021185462370e-03
3.733296966009999778e+03 3.320539774530000159e+03 3.460205357198201624e-03
3.733403019670000049e+03 3.320539774530000159e+03 3.262502694435327841e-03
3.733509073329999865e+03 3.320539774530000159e+03 3.073207759534667474e-03
3.733615127000000030e+03 3.320539774530000159e+03 2.893054813247847041e-03
3.733721180659999845e+03 3.320539774530000159e+03 2.722471508913077223e-03
3.733827234320000116e+03 3.320539774530000159e+03 2.561628301709090692e-03
3.733933287979999932e+03 3.320539774530000159e+03 2.410488382645112771e-03
3.734039341640000202e+03 3.320539774530000159e+03 2.268854645715362092e-03
3.734145395300000018e+03 3.320539774530000159e+03 2.136411567927952882e-03
3.734251448959999834e+03 3.320539774530000159e+03 2.012760984309986539e-03
3.734357502620000105e+03 3.320539774530000159e+03 1.897451548603238010e-03
3.734463556279999921e+03 3.320539774530000159e+03 1.790002206652260364e-03
3.734569609950000086e+03 3.320539774530000159e+03 1.689920319202018037e-03
3.734675663609999901e+03 3.320539774530000159e+03 1.596715209959723722e-03
3.734781717270000172e+03 3.320539774530000159e+03 1.509907937521451316e-03
3.734887770929999988e+03 3.320539774530000159e+03 1.429038039496855969e-03
3.734993824589999804e+03 3.320539774530000159e+03 1.353667906828685949e-03
3.735099878250000074e+03 3.320539774530000159e+03 1.283385342189281852e-03
3.735205931909999890e+03 3.320539774530000159e+03 1.217804757660761019e-03
3.735311985570000161e+03 3.320539774530000159e+03 1.156567381628399076e-03
3.735418039239999871e+03 3.320539774530000159e+03 1.099340770872792115e-03
3.735524092900000142e+03 3.320539774530000159e+03 1.045817857187858338e-03
3.735630146559999957e+03 3.320539774530000159e+03 9.957156991059370847e-04
3.735736200219999773e+03 3.320539774530000159e+03 9.487740615165677661e-04
3.735842253880000044e+03 3.320539774530000159e+03 9.047539098212321364e-04
3.735948307539999860e+03 3.320539774530000159e+03 8.634358788450720908e-04
3.736054361200000130e+03 3.320539774530000159e+03 8.246187587100513262e-04
3.736160414859999946e+03 3.320539774530000159e+03 7.881180296059593724e-04
3.736266468530000111e+03 3.320539774530000159e+03 7.537644717345547141e-04
3.736372522189999927e+03 3.320539774530000159e+03 7.214028696141753768e-04
3.736478575850000198e+03 3.320539774530000159e+03 6.908908179316692200e-04
3.736584629510000013e+03 3.320539774530000159e+03 6.620976228547097034e-04
3.736690683169999829e+03 3.320539774530000159e+03 6.349032863132219673e-04
3.736796736830000100e+03 3.320539774530000159e+03 6.091975644637752157e-04
3.736902790489999916e+03 3.320539774530000159e+03 5.848790993064646986e-04
3.737008844150000186e+03 3.320539774530000159e+03 5.618546252994439287e-04
3.737114897810000002e+03 3.320539774530000159e+03 5.400382490442596703e-04
3.737220951480000167e+03 3.320539774530000159e+03 5.193507956220737775e-04
3.737327005139999983e+03 3.320539774530000159e+03 4.997192150553403205e-04
3.737433058799999799e+03 3.320539774530000159e+03 4.810760451163085161e-04
3.737539112460000069e+03 3.320539774530000159e+03 4.633589279303574758e-04
3.737645166119999885e+03 3.320539774530000159e+03 4.465101761943742549e-04
3.737751219780000156e+03 3.320539774530000159e+03 4.304763827581519994e-04
3.737857273439999972e+03 3.320539774530000159e+03 4.152080666947996121e-04
3.737963327099999788e+03 3.320539774530000159e+03 4.006593495733264359e-04
3.738069380769999952e+03 3.320539774530000159e+03 3.867876565717431360e-04
3.738175434430000223e+03 3.320539774530000159e+03 3.735534376495542306e-04
3.738281488090000039e+03 3.320539774530000159e+03 3.609198983934927552e-04
3.738387541749999855e+03 3.320539774530000159e+03 3.488526899848454904e-04
3.738493595410000125e+03 3.320539774530000159e+03 3.373193288126630110e-04
3.738599649069999941e+03 3.320539774530000159e+03 3.262874850206578343e-04
3.738705702730000212e+03 3.320539774530000159e+03 3.157194645590300289e-04
3.738811756390000028e+03 3.320539774530000159e+03 3.055561090419885596e-04
3.738917810060000193e+03 3.320539774530000159e+03 2.956767960882661426e-04
3.739023863720000008e+03 3.320539774530000159e+03 2.858177790319366748e-04
3.739129917379999824e+03 3.320539774530000159e+03 2.754422956926664071e-04
3.739235971040000095e+03 3.320539774530000159e+03 2.636008212883513024e-04
3.739342024699999911e+03 3.320539774530000159e+03 2.488963920097164327e-04
3.739448078360000181e+03 3.320539774530000159e+03 2.297209692402831286e-04
3.739554132019999997e+03 3.320539774530000159e+03 2.048514810183779959e-04
3.739660185679999813e+03 3.320539774530000159e+03 1.742429658163477315e-04
3.739766239349999978e+03 3.320539774530000159e+03 1.395725185351603644e-04
3.718661560760000157e+03 3.320645479910000176e+03 3.354647192758618279e-02
3.718767614429999867e+03 3.320645479910000176e+03 4.589702571413516868e-02
3.718873668090000137e+03 3.320645479910000176e+03 5.975117074767264530e-02
3.718979721749999953e+03 3.320645479910000176e+03 7.462265782382636325e-02
3.719085775410000224e+03 3.320645479910000176e+03 8.994005550252005821e-02
3.719191829070000040e+03 3.320645479910000176e+03 1.049865424477843812e-01
3.719297882729999856e+03 3.320645479910000176e+03 1.188630525987424413e-01
3.719403936390000126e+03 3.320645479910000176e+03 1.305385940045871718e-01
3.719509990049999942e+03 3.320645479910000176e+03 1.389970180632149332e-01
3.719616043720000107e+03 3.320645479910000176e+03 1.434348426975331214e-01
3.719722097379999923e+03 3.320645479910000176e+03 1.434402511068389452e-01
3.719828151040000193e+03 3.320645479910000176e+03 1.390926454004249579e-01
3.719934204700000009e+03 3.320645479910000176e+03 1.309528197047526710e-01
3.720040258359999825e+03 3.320645479910000176e+03 1.199505898045241381e-01
3.720146312020000096e+03 3.320645479910000176e+03 1.072066642308077827e-01
3.720252365679999912e+03 3.320645479910000176e+03 9.383999751393168332e-02
3.720358419340000182e+03 3.320645479910000176e+03 8.080818478115429915e-02
3.720464472999999998e+03 3.320645479910000176e+03 6.881071233575798696e-02
3.720570526670000163e+03 3.320645479910000176e+03 5.826172664051219169e-02
3.720676580329999979e+03 3.320645479910000176e+03 4.931943261850373766e-02
3.720782633989999795e+03 3.320645479910000176e+03 4.194883578528648543e-02
3.720888687650000065e+03 3.320645479910000176e+03 3.599398445022954779e-02
3.720994741309999881e+03 3.320645479910000176e+03 3.124209625904048049e-02
3.721100794970000152e+03 3.320645479910000176e+03 2.747059586525229385e-02
3.721206848629999968e+03 3.320645479910000176e+03 2.447560039867773679e-02
3.721312902289999784e+03 3.320645479910000176e+03 2.208503969119987587e-02
3.721418955959999948e+03 3.320645479910000176e+03 2.016133932557285721e-02
3.721525009620000219e+03 3.320645479910000176e+03 1.859831663546040320e-02
3.721631063280000035e+03 3.320645479910000176e+03 1.731571883739484521e-02
3.721737116939999851e+03 3.320645479910000176e+03 1.625347682782804851e-02
3.721843170600000121e+03 3.320645479910000176e+03 1.536667503542920969e-02
3.721949224259999937e+03 3.320645479910000176e+03 1.462155408754432263e-02
3.722055277920000208e+03 3.320645479910000176e+03 1.399250814753851511e-02
3.722161331580000024e+03 3.320645479910000176e+03 1.345990031857249511e-02
3.722267385250000189e+03 3.320645479910000176e+03 1.300849742203866004e-02
3.722373438910000004e+03 3.320645479910000176e+03 1.262635266781406140e-02
3.722479492569999820e+03 3.320645479910000176e+03 1.230400469786100716e-02
3.722585546230000091e+03 3.320645479910000176e+03 1.203389820068094182e-02
3.722691599889999907e+03 3.320645479910000176e+03 1.180995991301401170e-02
3.722797653550000177e+03 3.320645479910000176e+03 1.162728441723430081e-02
3.722903707209999993e+03 3.320645479910000176e+03 1.148189836439794838e-02
3.723009760869999809e+03 3.320645479910000176e+03 1.137058139218562018e-02
3.723115814539999974e+03 3.320645479910000176e+03 1.129072850789146314e-02
3.723221868199999790e+03 3.320645479910000176e+03 1.124024310732633924e-02
3.723327921860000060e+03 3.320645479910000176e+03 1.121745280577627832e-02
3.723433975519999876e+03 3.320645479910000176e+03 1.122104232954371401e-02
3.723540029180000147e+03 3.320645479910000176e+03 1.124999915367727588e-02
3.723646082839999963e+03 3.320645479910000176e+03 1.130356856498406816e-02
3.723752136499999779e+03 3.320645479910000176e+03 1.138121550702396283e-02
3.723858190160000049e+03 3.320645479910000176e+03 1.148259101529604601e-02
3.723964243819999865e+03 3.320645479910000176e+03 1.160750134089466937e-02
3.724070297490000030e+03 3.320645479910000176e+03 1.175587803541868620e-02
3.724176351149999846e+03 3.320645479910000176e+03 1.192774736053244834e-02
3.724282404810000116e+03 3.320645479910000176e+03 1.212319741710601341e-02
3.724388458469999932e+03 3.320645479910000176e+03 1.234234138696763301e-02
3.724494512130000203e+03 3.320645479910000176e+03 1.258527527822106591e-02
3.724600565790000019e+03 3.320645479910000176e+03 1.285202860727453940e-02
3.724706619449999835e+03 3.320645479910000176e+03 1.314250659536143548e-02
3.724812673110000105e+03 3.320645479910000176e+03 1.345642277813772700e-02
3.724918726779999815e+03 3.320645479910000176e+03 1.379322151267031206e-02
3.725024780440000086e+03 3.320645479910000176e+03 1.415199081329782116e-02
3.725130834099999902e+03 3.320645479910000176e+03 1.453136734499200534e-02
3.725236887760000172e+03 3.320645479910000176e+03 1.492943730489970991e-02
3.725342941419999988e+03 3.320645479910000176e+03 1.534363931384735008e-02
3.725448995079999804e+03 3.320645479910000176e+03 1.577067818397141427e-02
3.725555048740000075e+03 3.320645479910000176e+03 1.620646121763646280e-02
3.725661102399999891e+03 3.320645479910000176e+03 1.664607100892712480e-02
3.725767156070000055e+03 3.320645479910000176e+03 1.708378984472288045e-02
3.725873209729999871e+03 3.320645479910000176e+03 1.751318990106264309e-02
3.725979263390000142e+03 3.320645479910000176e+03 1.792729971502637562e-02
3.726085317049999958e+03 3.320645479910000176e+03 1.831885039848529101e-02
3.726191370709999774e+03 3.320645479910000176e+03 1.868059486307032530e-02
3.726297424370000044e+03 3.320645479910000176e+03 1.900568091098879531e-02
3.726403478029999860e+03 3.320645479910000176e+03 1.928804630938863243e-02
3.726509531690000131e+03 3.320645479910000176e+03 1.952279352962236689e-02
3.726615585359999841e+03 3.320645479910000176e+03 1.970649652682255476e-02
3.726721639020000111e+03 3.320645479910000176e+03 1.983739404558551578e-02
3.726827692679999927e+03 3.320645479910000176e+03 1.991543443551316295e-02
3.726933746340000198e+03 3.320645479910000176e+03 1.994215498562945665e-02
3.727039800000000014e+03 3.320645479910000176e+03 1.992040162064142098e-02
3.727145853659999830e+03 3.320645479910000176e+03 1.985391841238238336e-02
3.727251907320000100e+03 3.320645479910000176e+03 1.974685637105388220e-02
3.727357960979999916e+03 3.320645479910000176e+03 1.960326374665974369e-02
3.727464014640000187e+03 3.320645479910000176e+03 1.942662347872035900e-02
3.727570068309999897e+03 3.320645479910000176e+03 1.921949720845940457e-02
3.727676121970000167e+03 3.320645479910000176e+03 1.898332076823055353e-02
3.727782175629999983e+03 3.320645479910000176e+03 1.871837573824351036e-02
3.727888229289999799e+03 3.320645479910000176e+03 1.842393845920146239e-02
3.727994282950000070e+03 3.320645479910000176e+03 1.809858481694460314e-02
3.728100336609999886e+03 3.320645479910000176e+03 1.774060900271068331e-02
3.728206390270000156e+03 3.320645479910000176e+03 1.734849983190095424e-02
3.728312443929999972e+03 3.320645479910000176e+03 1.692141112446715959e-02
3.728418497600000137e+03 3.320645479910000176e+03 1.645956435133230644e-02
3.728524551259999953e+03 3.320645479910000176e+03 1.596453226441099660e-02
3.728630604920000224e+03 3.320645479910000176e+03 1.543937009584596572e-02
3.728736658580000039e+03 3.320645479910000176e+03 1.488858324110400345e-02
3.728842712239999855e+03 3.320645479910000176e+03 1.431794328071594145e-02
3.728948765900000126e+03 3.320645479910000176e+03 1.373418376960616749e-02
3.729054819559999942e+03 3.320645479910000176e+03 1.314462025443320983e-02
3.729160873220000212e+03 3.320645479910000176e+03 1.255674381055432200e-02
3.729266926889999922e+03 3.320645479910000176e+03 1.197783415937865928e-02
3.729372980550000193e+03 3.320645479910000176e+03 1.141462884647763062e-02
3.729479034210000009e+03 3.320645479910000176e+03 1.087307171329011946e-02
3.729585087869999825e+03 3.320645479910000176e+03 1.035814987492308242e-02
3.729691141530000095e+03 3.320645479910000176e+03 9.873816059492728989e-03
3.729797195189999911e+03 3.320645479910000176e+03 9.422984034832075292e-03
3.729903248850000182e+03 3.320645479910000176e+03 9.007579535495352854e-03
3.730009302509999998e+03 3.320645479910000176e+03 8.628627374022647747e-03
3.730115356180000163e+03 3.320645479910000176e+03 8.286356516514903695e-03
3.730221409839999978e+03 3.320645479910000176e+03 7.980307860872766154e-03
3.730327463499999794e+03 3.320645479910000176e+03 7.709433368013487650e-03
3.730433517160000065e+03 3.320645479910000176e+03 7.472179359448986001e-03
3.730539570819999881e+03 3.320645479910000176e+03 7.266550755927505580e-03
3.730645624480000151e+03 3.320645479910000176e+03 7.090156556809117279e-03
3.730751678139999967e+03 3.320645479910000176e+03 6.940239859994165247e-03
3.730857731799999783e+03 3.320645479910000176e+03 6.813698168416629578e-03
3.730963785460000054e+03 3.320645479910000176e+03 6.707101570624081875e-03
3.731069839130000219e+03 3.320645479910000176e+03 6.616717495347459489e-03
3.731175892790000034e+03 3.320645479910000176e+03 6.538550919906750344e-03
3.731281946449999850e+03 3.320645479910000176e+03 6.468407921237233002e-03
3.731388000110000121e+03 3.320645479910000176e+03 6.401988104190649981e-03
3.731494053769999937e+03 3.320645479910000176e+03 6.335007687186569938e-03
3.731600107430000207e+03 3.320645479910000176e+03 6.263350104313419008e-03
3.731706161090000023e+03 3.320645479910000176e+03 6.183235482025930922e-03
3.731812214749999839e+03 3.320645479910000176e+03 6.091395191010574861e-03
3.731918268420000004e+03 3.320645479910000176e+03 5.985233966305534246e-03
3.732024322079999820e+03 3.320645479910000176e+03 5.862960852018035511e-03
3.732130375740000090e+03 3.320645479910000176e+03 5.723672088709085178e-03
3.732236429399999906e+03 3.320645479910000176e+03 5.567374016495647664e-03
3.732342483060000177e+03 3.320645479910000176e+03 5.394941393319028708e-03
3.732448536719999993e+03 3.320645479910000176e+03 5.208014906312306846e-03
3.732554590379999809e+03 3.320645479910000176e+03 5.008849473104500134e-03
3.732660644040000079e+03 3.320645479910000176e+03 4.800130694452948814e-03
3.732766697709999789e+03 3.320645479910000176e+03 4.584779536249897550e-03
3.732872751370000060e+03 3.320645479910000176e+03 4.365764728511945490e-03
3.732978805029999876e+03 3.320645479910000176e+03 4.145938952031947254e-03
3.733084858690000146e+03 3.320645479910000176e+03 3.927909651621541709e-03
3.733190912349999962e+03 3.320645479910000176e+03 3.713949480997950480e-03
3.733296966009999778e+03 3.320645479910000176e+03 3.505946038860594666e-03
3.733403019670000049e+03 3.320645479910000176e+03 3.305386449799287661e-03
3.733509073329999865e+03 3.320645479910000176e+03 3.113369814544743232e-03
3.733615127000000030e+03 3.320645479910000176e+03 2.930639568613700036e-03
3.733721180659999845e+03 3.320645479910000176e+03 2.757628054213985980e-03
3.733827234320000116e+03 3.320645479910000176e+03 2.594506707067258805e-03
3.733933287979999932e+03 3.320645479910000176e+03 2.441236760044167634e-03
3.734039341640000202e+03 3.320645479910000176e+03 2.297616923143129802e-03
3.734145395300000018e+03 3.320645479910000176e+03 2.163325890790037884e-03
3.734251448959999834e+03 3.320645479910000176e+03 2.037958645691691825e-03
3.734357502620000105e+03 3.320645479910000176e+03 1.921056348599206988e-03
3.734463556279999921e+03 3.320645479910000176e+03 1.812130147398809859e-03
3.734569609950000086e+03 3.320645479910000176e+03 1.710679553442956066e-03
3.734675663609999901e+03 3.320645479910000176e+03 1.616206174420887261e-03
3.734781717270000172e+03 3.320645479910000176e+03 1.528223615890828349e-03
3.734887770929999988e+03 3.320645479910000176e+03 1.446264311877280785e-03
3.734993824589999804e+03 3.320645479910000176e+03 1.369883952509342142e-03
3.735099878250000074e+03 3.320645479910000176e+03 1.298664070656740162e-03
3.735205931909999890e+03 3.320645479910000176e+03 1.232213249330471215e-03
3.735311985570000161e+03 3.320645479910000176e+03 1.170167325042532338e-03
3.735418039239999871e+03 3.320645479910000176e+03 1.112188887075400614e-03
3.735524092900000142e+03 3.320645479910000176e+03 1.057966304765323249e-03
3.735630146559999957e+03 3.320645479910000176e+03 1.007212455274608546e-03
3.735736200219999773e+03 3.320645479910000176e+03 9.596632761359057302e-04
3.735842253880000044e+03 3.320645479910000176e+03 9.150762307814850867e-04
3.735948307539999860e+03 3.320645479910000176e+03 8.732287491808922181e-04
3.736054361200000130e+03 3.320645479910000176e+03 8.339166877864322754e-04
3.736160414859999946e+03 3.320645479910000176e+03 7.969528420639569429e-04
3.736266468530000111e+03 3.320645479910000176e+03 7.621655378237160959e-04
3.736372522189999927e+03 3.320645479910000176e+03 7.293973190423849685e-04
3.736478575850000198e+03 3.320645479910000176e+03 6.985037373412293638e-04
3.736584629510000013e+03 3.320645479910000176e+03 6.693522357710886446e-04
3.736690683169999829e+03 3.320645479910000176e+03 6.418211146190920969e-04
3.736796736830000100e+03 3.320645479910000176e+03 6.157985718530667191e-04
3.736902790489999916e+03 3.320645479910000176e+03 5.911818188896946370e-04
3.737008844150000186e+03 3.320645479910000176e+03 5.678762746136317837e-04
3.737114897810000002e+03 3.320645479910000176e+03 5.457948355746138937e-04
3.737220951480000167e+03 3.320645479910000176e+03 5.248572146813870265e-04
3.737327005139999983e+03 3.320645479910000176e+03 5.049893404051607236e-04
3.737433058799999799e+03 3.320645479910000176e+03 4.861228120818211328e-04
3.737539112460000069e+03 3.320645479910000176e+03 4.681944090841035707e-04
3.737645166119999885e+03 3.320645479910000176e+03 4.511456501485720414e-04
3.737751219780000156e+03 3.320645479910000176e+03 4.349223965527689961e-04
3.737857273439999972e+03 3.320645479910000176e+03 4.194744919646116563e-04
3.737963327099999788e+03 3.320645479910000176e+03 4.047554327713744787e-04
3.738069380769999952e+03 3.320645479910000176e+03 3.907220640548908714e-04
3.738175434430000223e+03 3.320645479910000176e+03 3.773342967674603267e-04
3.738281488090000039e+03 3.320645479910000176e+03 3.645548354100893655e-04
3.738387541749999855e+03 3.320645479910000176e+03 3.523488647134413081e-04
3.738493595410000125e+03 3.320645479910000176e+03 3.406834634965598624e-04
3.738599649069999941e+03 3.320645479910000176e+03 3.295258770002072648e-04
3.738705702730000212e+03 3.320645479910000176e+03 3.188379470901356295e-04
3.738811756390000028e+03 3.320645479910000176e+03 3.085598607544614929e-04
3.738917810060000193e+03 3.320645479910000176e+03 2.985697747691918300e-04
3.739023863720000008e+03 3.320645479910000176e+03 2.886013901471837489e-04
3.739129917379999824e+03 3.320645479910000176e+03 2.781128468462364827e-04
3.739235971040000095e+03 3.320645479910000176e+03 2.661456759177295768e-04
3.739342024699999911e+03 3.320645479910000176e+03 2.512898132720317221e-04
3.739448078360000181e+03 3.320645479910000176e+03 2.319221966643937203e-04
3.739554132019999997e+03 3.320645479910000176e+03 2.068084030366750274e-04
3.739660185679999813e+03 3.320645479910000176e+03 1.759032132431957111e-04
3.739766239349999978e+03 3.320645479910000176e+03 1.408996117509720303e-04
3.718661560760000157e+03 3.320751185290000194e+03 2.773523216020506652e-02
3.718767614429999867e+03 3.320751185290000194e+03 3.816701836111038165e-02
3.718873668090000137e+03 3.320751185290000194e+03 5.015134250408075783e-02
3.718979721749999953e+03 3.320751185290000194e+03 6.347633812734922165e-02
3.719085775410000224e+03 3.320751185290000194e+03 7.786950277735384118e-02
3.719191829070000040e+03 3.320751185290000194e+03 9.289585731605246033e-02
3.719297882729999856e+03 3.320751185290000194e+03 1.078666377031086560e-01
3.719403936390000126e+03 3.320751185290000194e+03 1.218293674797332193e-01
3.719509990049999942e+03 3.320751185290000194e+03 1.336670593512591376e-01
3.719616043720000107e+03 3.320751185290000194e+03 1.422836224722947018e-01
3.719722097379999923e+03 3.320751185290000194e+03 1.468195390513773180e-01
3.719828151040000193e+03 3.320751185290000194e+03 1.468333633756543355e-01
3.719934204700000009e+03 3.320751185290000194e+03 1.423971152619560865e-01
3.720040258359999825e+03 3.320751185290000194e+03 1.340807562861882074e-01
3.720146312020000096e+03 3.320751185290000194e+03 1.228341238248545630e-01
3.720252365679999912e+03 3.320751185290000194e+03 1.098033211539108100e-01
3.720358419340000182e+03 3.320751185290000194e+03 9.613310882987489980e-02
3.720464472999999998e+03 3.320751185290000194e+03 8.280341723373084439e-02
3.720570526670000163e+03 3.320751185290000194e+03 7.053025711929017394e-02
3.720676580329999979e+03 3.320751185290000194e+03 5.973777763456684931e-02
3.720782633989999795e+03 3.320751185290000194e+03 5.058827616768857283e-02
3.720888687650000065e+03 3.320751185290000194e+03 4.304634099169377809e-02
3.720994741309999881e+03 3.320751185290000194e+03 3.695273479407935879e-02
3.721100794970000152e+03 3.320751185290000194e+03 3.208999449992907399e-02
3.721206848629999968e+03 3.320751185290000194e+03 2.823056166944427209e-02
3.721312902289999784e+03 3.320751185290000194e+03 2.516594008069442806e-02
3.721418955959999948e+03 3.320751185290000194e+03 2.272013563566350688e-02
3.721525009620000219e+03 3.320751185290000194e+03 2.075241680098630428e-02
3.721631063280000035e+03 3.320751185290000194e+03 1.915415127542803228e-02
3.721737116939999851e+03 3.320751185290000194e+03 1.784322684039397339e-02
3.721843170600000121e+03 3.320751185290000194e+03 1.675817822378723732e-02
3.721949224259999937e+03 3.320751185290000194e+03 1.585304421439647643e-02
3.722055277920000208e+03 3.320751185290000194e+03 1.509327985561540429e-02
3.722161331580000024e+03 3.320751185290000194e+03 1.445268530257835804e-02
3.722267385250000189e+03 3.320751185290000194e+03 1.391117108176054100e-02
3.722373438910000004e+03 3.320751185290000194e+03 1.345315673368788212e-02
3.722479492569999820e+03 3.320751185290000194e+03 1.306642754408584087e-02
3.722585546230000091e+03 3.320751185290000194e+03 1.274131488828312599e-02
3.722691599889999907e+03 3.320751185290000194e+03 1.247010323931737989e-02
3.722797653550000177e+03 3.320751185290000194e+03 1.224659614590673483e-02
3.722903707209999993e+03 3.320751185290000194e+03 1.206579453470766825e-02
3.723009760869999809e+03 3.320751185290000194e+03 1.192365522409244948e-02
3.723115814539999974e+03 3.320751185290000194e+03 1.181690738612946670e-02
3.723221868199999790e+03 3.320751185290000194e+03 1.174291133951520412e-02
3.723327921860000060e+03 3.320751185290000194e+03 1.169954855914497396e-02
3.723433975519999876e+03 3.320751185290000194e+03 1.168513486171919233e-02
3.723540029180000147e+03 3.320751185290000194e+03 1.169835083762197324e-02
3.723646082839999963e+03 3.320751185290000194e+03 1.173818505110033571e-02
3.723752136499999779e+03 3.320751185290000194e+03 1.180388652542789865e-02
3.723858190160000049e+03 3.320751185290000194e+03 1.189492370460375897e-02
3.723964243819999865e+03 3.320751185290000194e+03 1.201094753215178716e-02
3.724070297490000030e+03 3.320751185290000194e+03 1.215175657502574197e-02
3.724176351149999846e+03 3.320751185290000194e+03 1.231726229163537453e-02
3.724282404810000116e+03 3.320751185290000194e+03 1.250745263292979761e-02
3.724388458469999932e+03 3.320751185290000194e+03 1.272235220755404961e-02
3.724494512130000203e+03 3.320751185290000194e+03 1.296197727402920163e-02
3.724600565790000019e+03 3.320751185290000194e+03 1.322628389229248830e-02
3.724706619449999835e+03 3.320751185290000194e+03 1.351510773523140717e-02
3.724812673110000105e+03 3.320751185290000194e+03 1.382809440517804994e-02
3.724918726779999815e+03 3.320751185290000194e+03 1.416461971222202944e-02
3.725024780440000086e+03 3.320751185290000194e+03 1.452370034878725999e-02
3.725130834099999902e+03 3.320751185290000194e+03 1.490389682784188513e-02
3.725236887760000172e+03 3.320751185290000194e+03 1.530321249561366476e-02
3.725342941419999988e+03 3.320751185290000194e+03 1.571899486693603340e-02
3.725448995079999804e+03 3.320751185290000194e+03 1.614784832260091410e-02
3.725555048740000075e+03 3.320751185290000194e+03 1.658557003659615059e-02
3.725661102399999891e+03 3.320751185290000194e+03 1.702712333728730737e-02
3.725767156070000055e+03 3.320751185290000194e+03 1.746666381904021792e-02
3.725873209729999871e+03 3.320751185290000194e+03 1.789763255985437826e-02
3.725979263390000142e+03 3.320751185290000194e+03 1.831292697084871759e-02
3.726085317049999958e+03 3.320751185290000194e+03 1.870515262052416944e-02
3.726191370709999774e+03 3.320751185290000194e+03 1.906694896834276731e-02
3.726297424370000044e+03 3.320751185290000194e+03 1.939136930207203957e-02
3.726403478029999860e+03 3.320751185290000194e+03 1.967228224088094293e-02
3.726509531690000131e+03 3.320751185290000194e+03 1.990475161686760044e-02
3.726615585359999841e+03 3.320751185290000194e+03 2.008534625932540882e-02
3.726721639020000111e+03 3.320751185290000194e+03 2.021233349174678465e-02
3.726827692679999927e+03 3.320751185290000194e+03 2.028572097526962908e-02
3.726933746340000198e+03 3.320751185290000194e+03 2.030712998843945891e-02
3.727039800000000014e+03 3.320751185290000194e+03 2.027950652813283530e-02
3.727145853659999830e+03 3.320751185290000194e+03 2.020670063030280059e-02
3.727251907320000100e+03 3.320751185290000194e+03 2.009296458824444409e-02
3.727357960979999916e+03 3.320751185290000194e+03 1.994243359285521877e-02
3.727464014640000187e+03 3.320751185290000194e+03 1.975865560957137251e-02
3.727570068309999897e+03 3.320751185290000194e+03 1.954423079356211804e-02
3.727676121970000167e+03 3.320751185290000194e+03 1.930060584110786584e-02
3.727782175629999983e+03 3.320751185290000194e+03 1.902804790081545280e-02
3.727888229289999799e+03 3.320751185290000194e+03 1.872579903815678459e-02
3.727994282950000070e+03 3.320751185290000194e+03 1.839238881797341033e-02
3.728100336609999886e+03 3.320751185290000194e+03 1.802606220655380079e-02
3.728206390270000156e+03 3.320751185290000194e+03 1.762526524875480255e-02
3.728312443929999972e+03 3.320751185290000194e+03 1.718912390610006363e-02
3.728418497600000137e+03 3.320751185290000194e+03 1.671785328997672793e-02
3.728524551259999953e+03 3.320751185290000194e+03 1.621304530651292847e-02
3.728630604920000224e+03 3.320751185290000194e+03 1.567780095436521748e-02
3.728736658580000039e+03 3.320751185290000194e+03 1.511669623610055295e-02
3.728842712239999855e+03 3.320751185290000194e+03 1.453559394628616865e-02
3.728948765900000126e+03 3.320751185290000194e+03 1.394133345036065175e-02
3.729054819559999942e+03 3.320751185290000194e+03 1.334134375176360826e-02
3.729160873220000212e+03 3.320751185290000194e+03 1.274322998925937755e-02
3.729266926889999922e+03 3.320751185290000194e+03 1.215438016534772271e-02
3.729372980550000193e+03 3.320751185290000194e+03 1.158162912874804648e-02
3.729479034210000009e+03 3.320751185290000194e+03 1.103100334797376021e-02
3.729585087869999825e+03 3.320751185290000194e+03 1.050755575764045734e-02
3.729691141530000095e+03 3.320751185290000194e+03 1.001528740520763253e-02
3.729797195189999911e+03 3.320751185290000194e+03 9.557143359763717663e-03
3.729903248850000182e+03 3.320751185290000194e+03 9.135064962916461875e-03
3.730009302509999998e+03 3.320751185290000194e+03 8.750078765379608325e-03
3.730115356180000163e+03 3.320751185290000194e+03 8.402403625988399266e-03
3.730221409839999978e+03 3.320751185290000194e+03 8.091560470385273512e-03
3.730327463499999794e+03 3.320751185290000194e+03 7.816473190005055957e-03
3.730433517160000065e+03 3.320751185290000194e+03 7.575553395218939667e-03
3.730539570819999881e+03 3.320751185290000194e+03 7.366765761046331802e-03
3.730645624480000151e+03 3.320751185290000194e+03 7.187674282984895732e-03
3.730751678139999967e+03 3.320751185290000194e+03 7.035472805492511313e-03
3.730857731799999783e+03 3.320751185290000194e+03 6.907005667197536718e-03
3.730963785460000054e+03 3.320751185290000194e+03 6.798786173105639437e-03
3.731069839130000219e+03 3.320751185290000194e+03 6.707021728430472701e-03
3.731175892790000034e+03 3.320751185290000194e+03 6.627654645821162357e-03
3.731281946449999850e+03 3.320751185290000194e+03 6.556426627013414027e-03
3.731388000110000121e+03 3.320751185290000194e+03 6.488972527614776491e-03
3.731494053769999937e+03 3.320751185290000194e+03 6.420945202375484377e-03
3.731600107430000207e+03 3.320751185290000194e+03 6.348168235526112889e-03
3.731706161090000023e+03 3.320751185290000194e+03 6.266807781920327204e-03
3.731812214749999839e+03 3.320751185290000194e+03 6.173549516069063749e-03
3.731918268420000004e+03 3.320751185290000194e+03 6.065762929591764392e-03
3.732024322079999820e+03 3.320751185290000194e+03 5.941633967625090280e-03
3.732130375740000090e+03 3.320751185290000194e+03 5.800248888066138024e-03
3.732236429399999906e+03 3.320751185290000194e+03 5.641617258974250711e-03
3.732342483060000177e+03 3.320751185290000194e+03 5.466629445614188537e-03
3.732448536719999993e+03 3.320751185290000194e+03 5.276952439125536833e-03
3.732554590379999809e+03 3.320751185290000194e+03 5.074875807711711276e-03
3.732660644040000079e+03 3.320751185290000194e+03 4.863125393233137285e-03
3.732766697709999789e+03 3.320751185290000194e+03 4.644665125478950225e-03
3.732872751370000060e+03 3.320751185290000194e+03 4.422506721349101638e-03
3.732978805029999876e+03 3.320751185290000194e+03 4.199543564429548265e-03
3.733084858690000146e+03 3.320751185290000194e+03 3.978419748346102500e-03
3.733190912349999962e+03 3.320751185290000194e+03 3.761439346052056470e-03
3.733296966009999778e+03 3.320751185290000194e+03 3.550515544106670491e-03
3.733403019670000049e+03 3.320751185290000194e+03 3.347155118198713065e-03
3.733509073329999865e+03 3.320751185290000194e+03 3.152471164863232447e-03
3.733615127000000030e+03 3.320751185290000194e+03 2.967216009368832483e-03
3.733721180659999845e+03 3.320751185290000194e+03 2.791826483040032308e-03
3.733827234320000116e+03 3.320751185290000194e+03 2.626474877764296747e-03
3.733933287979999932e+03 3.320751185290000194e+03 2.471120408000574125e-03
3.734039341640000202e+03 3.320751185290000194e+03 2.325557591237588633e-03
3.734145395300000018e+03 3.320751185290000194e+03 2.189459370046332488e-03
3.734251448959999834e+03 3.320751185290000194e+03 2.062413933550865872e-03
3.734357502620000105e+03 3.320751185290000194e+03 1.943955027582592275e-03
3.734463556279999921e+03 3.320751185290000194e+03 1.833586093661692231e-03
3.734569609950000086e+03 3.320751185290000194e+03 1.730798895165334625e-03
3.734675663609999901e+03 3.320751185290000194e+03 1.635087432152773114e-03
3.734781717270000172e+03 3.320751185290000194e+03 1.545957969487679736e-03
3.734887770929999988e+03 3.320751185290000194e+03 1.462935950463232701e-03
3.734993824589999804e+03 3.320751185290000194e+03 1.385570474355888584e-03
3.735099878250000074e+03 3.320751185290000194e+03 1.313436908686276472e-03
3.735205931909999890e+03 3.320751185290000194e+03 1.246138105024662945e-03
3.735311985570000161e+03 3.320751185290000194e+03 1.183304598765387789e-03
3.735418039239999871e+03 3.320751185290000194e+03 1.124594096277074665e-03
3.735524092900000142e+03 3.320751185290000194e+03 1.069690483636142296e-03
3.735630146559999957e+03 3.320751185290000194e+03 1.018302530864363545e-03
3.735736200219999773e+03 3.320751185290000194e+03 9.701624174481895133e-04
3.735842253880000044e+03 3.320751185290000194e+03 9.250241693205698114e-04
3.735948307539999860e+03 3.320751185290000194e+03 8.826620717742812748e-04
3.736054361200000130e+03 3.320751185290000194e+03 8.428691045293332110e-04
3.736160414859999946e+03 3.320751185290000194e+03 8.054554330087955460e-04
3.736266468530000111e+03 3.320751185290000194e+03 7.702469811835929627e-04
3.736372522189999927e+03 3.320751185290000194e+03 7.370841018891186079e-04
3.736478575850000198e+03 3.320751185290000194e+03 7.058203484068369246e-04
3.736584629510000013e+03 3.320751185290000194e+03 6.763213398667003396e-04
3.736690683169999829e+03 3.320751185290000194e+03 6.484637090718843805e-04
3.736796736830000100e+03 3.320751185290000194e+03 6.221341263367225404e-04
3.736902790489999916e+03 3.320751185290000194e+03 5.972284006549371735e-04
3.737008844150000186e+03 3.320751185290000194e+03 5.736506615406589344e-04
3.737114897810000002e+03 3.320751185290000194e+03 5.513126196463713057e-04
3.737220951480000167e+03 3.320751185290000194e+03 5.301328980171567291e-04
3.737327005139999983e+03 3.320751185290000194e+03 5.100364248757236407e-04
3.737433058799999799e+03 3.320751185290000194e+03 4.909538824408170602e-04
3.737539112460000069e+03 3.320751185290000194e+03 4.728212091311597147e-04
3.737645166119999885e+03 3.320751185290000194e+03 4.555791515395004676e-04
3.737751219780000156e+03 3.320751185290000194e+03 4.391728600330080151e-04
3.737857273439999972e+03 3.320751185290000194e+03 4.235515210851887083e-04
3.737963327099999788e+03 3.320751185290000194e+03 4.086680209095689960e-04
3.738069380769999952e+03 3.320751185290000194e+03 3.944786365196030031e-04
3.738175434430000223e+03 3.320751185290000194e+03 3.809427500080815729e-04
3.738281488090000039e+03 3.320751185290000194e+03 3.680225744037122788e-04
3.738387541749999855e+03 3.320751185290000194e+03 3.556828379413362324e-04
3.738493595410000125e+03 3.320751185290000194e+03 3.438901924072964916e-04
3.738599649069999941e+03 3.320751185290000194e+03 3.326114695986974565e-04
3.738705702730000212e+03 3.320751185290000194e+03 3.218080619328456040e-04
3.738811756390000028e+03 3.320751185290000194e+03 3.114195273158088103e-04
3.738917810060000193e+03 3.320751185290000194e+03 3.013228577452197669e-04
3.739023863720000008e+03 3.320751185290000194e+03 2.912493284062188208e-04
3.739129917379999824e+03 3.320751185290000194e+03 2.806522415460288881e-04
3.739235971040000095e+03 3.320751185290000194e+03 2.685646457156080436e-04
3.739342024699999911e+03 3.320751185290000194e+03 2.535640564722908331e-04
3.739448078360000181e+03 3.320751185290000194e+03 2.340131712693548560e-04
3.739554132019999997e+03 3.320751185290000194e+03 2.086668130768546347e-04
3.739660185679999813e+03 3.320751185290000194e+03 1.774795303110190286e-04
3.739766239349999978e+03 3.320751185290000194e+03 1.421593848065970606e-04
3.718661560760000157e+03 3.320856890680000106e+03 2.295280719110226117e-02
3.718767614429999867e+03 3.320856890680000106e+03 3.163098992396047582e-02
3.718873668090000137e+03 3.320856890680000106e+03 4.174980220693040589e-02
3.718979721749999953e+03 3.320856890680000106e+03 5.329069546429681531e-02
3.719085775410000224e+03 3.320856890680000106e+03 6.622809823271481877e-02
3.719191829070000040e+03 3.320856890680000106e+03 8.041015841774176720e-02
3.719297882729999856e+03 3.320856890680000106e+03 9.542942631921788599e-02
3.719403936390000126e+03 3.320856890680000106e+03 1.105531419332378279e-01
3.719509990049999942e+03 3.320856890680000106e+03 1.247536658407295829e-01
3.719616043720000107e+03 3.320856890680000106e+03 1.368399127564317308e-01
3.719722097379999923e+03 3.320856890680000106e+03 1.456583088721228048e-01
3.719828151040000193e+03 3.320856890680000106e+03 1.503120617625334776e-01
3.719934204700000009e+03 3.320856890680000106e+03 1.503413900446886331e-01
3.720040258359999825e+03 3.320856890680000106e+03 1.458165141645351992e-01
3.720146312020000096e+03 3.320856890680000106e+03 1.373191776351987969e-01
3.720252365679999912e+03 3.320856890680000106e+03 1.258207123702631824e-01
3.720358419340000182e+03 3.320856890680000106e+03 1.124937487997151458e-01
3.720464472999999998e+03 3.320856890680000106e+03 9.850985276656851197e-02
3.720570526670000163e+03 3.320856890680000106e+03 8.487213643545485353e-02
3.720676580329999979e+03 3.320856890680000106e+03 7.231377219630835684e-02
3.720782633989999795e+03 3.320856890680000106e+03 6.126931532787388557e-02
3.720888687650000065e+03 3.320856890680000106e+03 5.190534329385454448e-02
3.720994741309999881e+03 3.320856890680000106e+03 4.418604586952482732e-02
3.721100794970000152e+03 3.320856890680000106e+03 3.794880759886248844e-02
3.721206848629999968e+03 3.320856890680000106e+03 3.297133419549942018e-02
3.721312902289999784e+03 3.320856890680000106e+03 2.902091633183064359e-02
3.721418955959999948e+03 3.320856890680000106e+03 2.588428524321861879e-02
3.721525009620000219e+03 3.320856890680000106e+03 2.338138543343681527e-02
3.721631063280000035e+03 3.320856890680000106e+03 2.136821656192700036e-02
3.721737116939999851e+03 3.320856890680000106e+03 1.973360951845508707e-02
3.721843170600000121e+03 3.320856890680000106e+03 1.839352631233154289e-02
3.721949224259999937e+03 3.320856890680000106e+03 1.728505573945264898e-02
3.722055277920000208e+03 3.320856890680000106e+03 1.636115385816530599e-02
3.722161331580000024e+03 3.320856890680000106e+03 1.558646252408687864e-02
3.722267385250000189e+03 3.320856890680000106e+03 1.493416732107022762e-02
3.722373438910000004e+03 3.320856890680000106e+03 1.438371085976745609e-02
3.722479492569999820e+03 3.320856890680000106e+03 1.391915395494076196e-02
3.722585546230000091e+03 3.320856890680000106e+03 1.352800544814929118e-02
3.722691599889999907e+03 3.320856890680000106e+03 1.320038314362410349e-02
3.722797653550000177e+03 3.320856890680000106e+03 1.292840668324451124e-02
3.722903707209999993e+03 3.320856890680000106e+03 1.270575309479231828e-02
3.723009760869999809e+03 3.320856890680000106e+03 1.252732726397734475e-02
3.723115814539999974e+03 3.320856890680000106e+03 1.238901443783328379e-02
3.723221868199999790e+03 3.320856890680000106e+03 1.228749194144030873e-02
3.723327921860000060e+03 3.320856890680000106e+03 1.222008409182489229e-02
3.723433975519999876e+03 3.320856890680000106e+03 1.218464889843941419e-02
3.723540029180000147e+03 3.320856890680000106e+03 1.217948827316492344e-02
3.723646082839999963e+03 3.320856890680000106e+03 1.220327561313258417e-02
3.723752136499999779e+03 3.320856890680000106e+03 1.225499608466835803e-02
3.723858190160000049e+03 3.320856890680000106e+03 1.233389593842289418e-02
3.723964243819999865e+03 3.320856890680000106e+03 1.243943786469092934e-02
3.724070297490000030e+03 3.320856890680000106e+03 1.257125984755809965e-02
3.724176351149999846e+03 3.320856890680000106e+03 1.272913526207410106e-02
3.724282404810000116e+03 3.320856890680000106e+03 1.291293213076975636e-02
3.724388458469999932e+03 3.320856890680000106e+03 1.312256955880186475e-02
3.724494512130000203e+03 3.320856890680000106e+03 1.335796944541857607e-02
3.724600565790000019e+03 3.320856890680000106e+03 1.361900167541266367e-02
3.724706619449999835e+03 3.320856890680000106e+03 1.390542119307233530e-02
3.724812673110000105e+03 3.320856890680000106e+03 1.421679573423802537e-02
3.724918726779999815e+03 3.320856890680000106e+03 1.455242363430655529e-02
3.725024780440000086e+03 3.320856890680000106e+03 1.491124214193825445e-02
3.725130834099999902e+03 3.320856890680000106e+03 1.529172814038951174e-02
3.725236887760000172e+03 3.320856890680000106e+03 1.569179516607378463e-02
3.725342941419999988e+03 3.320856890680000106e+03 1.610869309893633861e-02
3.725448995079999804e+03 3.320856890680000106e+03 1.653891973779130983e-02
3.725555048740000075e+03 3.320856890680000106e+03 1.697815634154649367e-02
3.725661102399999891e+03 3.320856890680000106e+03 1.742124157301711690e-02
3.725767156070000055e+03 3.320856890680000106e+03 1.786219938038371285e-02
3.725873209729999871e+03 3.320856890680000106e+03 1.829433532905932677e-02
3.725979263390000142e+03 3.320856890680000106e+03 1.871041194905852592e-02
3.726085317049999958e+03 3.320856890680000106e+03 1.910290630549035459e-02
3.726191370709999774e+03 3.320856890680000106e+03 1.946434237395901906e-02
3.726297424370000044e+03 3.320856890680000106e+03 1.978767793268151887e-02
3.726403478029999860e+03 3.320856890680000106e+03 2.006671255408498319e-02
3.726509531690000131e+03 3.320856890680000106e+03 2.029647261925574681e-02
3.726615585359999841e+03 3.320856890680000106e+03 2.047352401471095457e-02
3.726721639020000111e+03 3.320856890680000106e+03 2.059616564189015522e-02
3.726827692679999927e+03 3.320856890680000106e+03 2.066446803149833700e-02
3.726933746340000198e+03 3.320856890680000106e+03 2.068014025475916479e-02
3.727039800000000014e+03 3.320856890680000106e+03 2.064623209038682003e-02
3.727145853659999830e+03 3.320856890680000106e+03 2.056670282962816745e-02
3.727251907320000100e+03 3.320856890680000106e+03 2.044590864782837997e-02
3.727357960979999916e+03 3.320856890680000106e+03 2.028807339191185388e-02
3.727464014640000187e+03 3.320856890680000106e+03 2.009681079389358596e-02
3.727570068309999897e+03 3.320856890680000106e+03 1.987475930454441625e-02
3.727676121970000167e+03 3.320856890680000106e+03 1.962337542005186675e-02
3.727782175629999983e+03 3.320856890680000106e+03 1.934291013931224712e-02
3.727888229289999799e+03 3.320856890680000106e+03 1.903256912245201299e-02
3.727994282950000070e+03 3.320856890680000106e+03 1.869083333204443753e-02
3.728100336609999886e+03 3.320856890680000106e+03 1.831589632587794433e-02
3.728206390270000156e+03 3.320856890680000106e+03 1.790615950393006917e-02
3.728312443929999972e+03 3.320856890680000106e+03 1.746071956056375468e-02
3.728418497600000137e+03 3.320856890680000106e+03 1.697978439615127969e-02
3.728524551259999953e+03 3.320856890680000106e+03 1.646496480147715408e-02
3.728630604920000224e+03 3.320856890680000106e+03 1.591940781639852517e-02
3.728736658580000039e+03 3.320856890680000106e+03 1.534776078031498125e-02
3.728842712239999855e+03 3.320856890680000106e+03 1.475597876158285179e-02
3.728948765900000126e+03 3.320856890680000106e+03 1.415100818350892992e-02
3.729054819559999942e+03 3.320856890680000106e+03 1.354039279948766016e-02
3.729160873220000212e+03 3.320856890680000106e+03 1.293185302475304693e-02
3.729266926889999922e+03 3.320856890680000106e+03 1.233288617611938767e-02
3.729372980550000193e+03 3.320856890680000106e+03 1.175042519047207572e-02
3.729479034210000009e+03 3.320856890680000106e+03 1.119057966369921969e-02
3.729585087869999825e+03 3.320856890680000106e+03 1.065846855764110250e-02
3.729691141530000095e+03 3.320856890680000106e+03 1.015814116962379318e-02
3.729797195189999911e+03 3.320856890680000106e+03 9.692573555441175159e-03
3.729903248850000182e+03 3.320856890680000106e+03 9.263722146229324064e-03
3.730009302509999998e+03 3.320856890680000106e+03 8.872614556097774621e-03
3.730115356180000163e+03 3.320856890680000106e+03 8.519458748562885875e-03
3.730221409839999978e+03 3.320856890680000106e+03 8.203754814080008867e-03
3.730327463499999794e+03 3.320856890680000106e+03 7.924397667736745796e-03
3.730433517160000065e+03 3.320856890680000106e+03 7.679763281228700958e-03
3.730539570819999881e+03 3.320856890680000106e+03 7.467775152224060894e-03
3.730645624480000151e+03 3.320856890680000106e+03 7.285951348040852794e-03
3.730751678139999967e+03 3.320856890680000106e+03 7.131435550374254188e-03
3.730857731799999783e+03 3.320856890680000106e+03 7.001018044351728364e-03
3.730963785460000054e+03 3.320856890680000106e+03 6.891154485775886560e-03
3.731069839130000219e+03 3.320856890680000106e+03 6.797991417015715118e-03
3.731175892790000034e+03 3.320856890680000106e+03 6.717407676913148690e-03
3.731281946449999850e+03 3.320856890680000106e+03 6.645079819914355944e-03
3.731388000110000121e+03 3.320856890680000106e+03 6.576577228356514371e-03
3.731494053769999937e+03 3.320856890680000106e+03 6.507488732086125736e-03
3.731600107430000207e+03 3.320856890680000106e+03 6.433577483847425019e-03
3.731706161090000023e+03 3.320856890680000106e+03 6.350955181758496416e-03
3.731812214749999839e+03 3.320856890680000106e+03 6.256261430790332166e-03
3.731918268420000004e+03 3.320856890680000106e+03 6.146830229644848972e-03
3.732024322079999820e+03 3.320856890680000106e+03 6.020824305896543480e-03
3.732130375740000090e+03 3.320856890680000106e+03 5.877319947132920476e-03
3.732236429399999906e+03 3.320856890680000106e+03 5.716330084351638890e-03
3.732342483060000177e+03 3.320856890680000106e+03 5.538760931176490293e-03
3.732448536719999993e+03 3.320856890680000106e+03 5.346306106575320072e-03
3.732554590379999809e+03 3.320856890680000106e+03 5.141290208625109992e-03
3.732660644040000079e+03 3.320856890680000106e+03 4.926479726573338921e-03
3.732766697709999789e+03 3.320856890680000106e+03 4.704881960190694483e-03
3.732872751370000060e+03 3.320856890680000106e+03 4.479551995427309176e-03
3.732978805029999876e+03 3.320856890680000106e+03 4.253424258397139196e-03
3.733084858690000146e+03 3.320856890680000106e+03 4.029179776598572696e-03
3.733190912349999962e+03 3.320856890680000106e+03 3.809154266624330612e-03
3.733296966009999778e+03 3.320856890680000106e+03 3.595286665857929612e-03
3.733403019670000049e+03 3.320856890680000106e+03 3.389103505581595333e-03
3.733509073329999865e+03 3.320856890680000106e+03 3.191731929753627121e-03
3.733615127000000030e+03 3.320856890680000106e+03 3.003933159740553548e-03
3.733721180659999845e+03 3.320856890680000106e+03 2.826148486097755479e-03
3.733827234320000116e+03 3.320856890680000106e+03 2.658551000264736466e-03
3.733933287979999932e+03 3.320856890680000106e+03 2.501097823609896732e-03
3.734039341640000202e+03 3.320856890680000106e+03 2.353579195133163274e-03
3.734145395300000018e+03 3.320856890680000106e+03 2.215662212897365289e-03
3.734251448959999834e+03 3.320856890680000106e+03 2.086928176233381234e-03
3.734357502620000105e+03 3.320856890680000106e+03 1.966903318854931054e-03
3.734463556279999921e+03 3.320856890680000106e+03 1.855083280422190886e-03
3.734569609950000086e+03 3.320856890680000106e+03 1.750951985326621232e-03
3.734675663609999901e+03 3.320856890680000106e+03 1.653995741736519979e-03
3.734781717270000172e+03 3.320856890680000106e+03 1.563713397351942144e-03
3.734887770929999988e+03 3.320856890680000106e+03 1.479623335697578031e-03
3.734993824589999804e+03 3.320856890680000106e+03 1.401268002342303219e-03
3.735099878250000074e+03 3.320856890680000106e+03 1.328216541509068607e-03
3.735205931909999890e+03 3.320856890680000106e+03 1.260066019560649765e-03
3.735311985570000161e+03 3.320856890680000106e+03 1.196441621020426400e-03
3.735418039239999871e+03 3.320856890680000106e+03 1.136996123637713709e-03
3.735524092900000142e+03 3.320856890680000106e+03 1.081408888503961659e-03
3.735630146559999957e+03 3.320856890680000106e+03 1.029384540549478600e-03
3.735736200219999773e+03 3.320856890680000106e+03 9.806514668901475558e-04
3.735842253880000044e+03 3.320856890680000106e+03 9.349602254302938776e-04
3.735948307539999860e+03 3.320856890680000106e+03 8.920819305934211962e-04
3.736054361200000130e+03 3.320856890680000106e+03 8.518066640755499576e-04
3.736160414859999946e+03 3.320856890680000106e+03 8.139419447680297515e-04
3.736266468530000111e+03 3.320856890680000106e+03 7.783112818695849195e-04
3.736372522189999927e+03 3.320856890680000106e+03 7.447528255545728375e-04
3.736478575850000198e+03 3.320856890680000106e+03 7.131181186229082610e-04
3.736584629510000013e+03 3.320856890680000106e+03 6.832709426733678953e-04
3.736690683169999829e+03 3.320856890680000106e+03 6.550862486123460240e-04
3.736796736830000100e+03 3.320856890680000106e+03 6.284491653878985801e-04
3.736902790489999916e+03 3.320856890680000106e+03 6.032540877641429664e-04
3.737008844150000186e+03 3.320856890680000106e+03 5.794038462090606500e-04
3.737114897810000002e+03 3.320856890680000106e+03 5.568089573959635052e-04
3.737220951480000167e+03 3.320856890680000106e+03 5.353869474710629779e-04
3.737327005139999983e+03 3.320856890680000106e+03 5.150617383506217797e-04
3.737433058799999799e+03 3.320856890680000106e+03 4.957630902809135806e-04
3.737539112460000069e+03 3.320856890680000106e+03 4.774260970728042008e-04
3.737645166119999885e+03 3.320856890680000106e+03 4.599907302369463970e-04
3.737751219780000156e+03 3.320856890680000106e+03 4.434014262581461902e-04
3.737857273439999972e+03 3.320856890680000106e+03 4.276067108443235877e-04
3.737963327099999788e+03 3.320856890680000106e+03 4.125588557971583887e-04
3.738069380769999952e+03 3.320856890680000106e+03 3.982135655975055344e-04
3.738175434430000223e+03 3.320856890680000106e+03 3.845296894591676996e-04
3.738281488090000039e+03 3.320856890680000106e+03 3.714689458567821813e-04
3.738387541749999855e+03 3.320856890680000106e+03 3.589956044368662006e-04
3.738493595410000125e+03 3.320856890680000106e+03 3.470758885441006759e-04
3.738599649069999941e+03 3.320856890680000106e+03 3.356762155271867309e-04
3.738705702730000212e+03 3.320856890680000106e+03 3.247575279859874040e-04
3.738811756390000028e+03 3.320856890680000106e+03 3.142587563239672530e-04
3.738917810060000193e+03 3.320856890680000106e+03 3.040557346122167758e-04
3.739023863720000008e+03 3.320856890680000106e+03 2.938773309895997203e-04
3.739129917379999824e+03 3.320856890680000106e+03 2.831720512434340756e-04
3.739235971040000095e+03 3.320856890680000106e+03 2.709645365791819686e-04
3.739342024699999911e+03 3.320856890680000106e+03 2.558199944241826046e-04
3.739448078360000181e+03 3.320856890680000106e+03 2.360870126788570467e-04
3.739554132019999997e+03 3.320856890680000106e+03 2.105097618899536872e-04
3.739660185679999813e+03 3.320856890680000106e+03 1.790425660547741507e-04
3.739766239349999978e+03 3.320856890680000106e+03 1.434084335930704986e-04
3.718661560760000157e+03 3.320962596060000124e+03 1.913584891690740808e-02
3.718767614429999867e+03 3.320962596060000124e+03 2.629899179852131924e-02
3.718873668090000137e+03 3.320962596060000124e+03 3.469799501043217826e-02
3.718979721749999953e+03 3.320962596060000124e+03 4.442757674955790520e-02
3.719085775410000224e+03 3.320962596060000124e+03 5.563449903816531511e-02
3.719191829070000040e+03 3.320962596060000124e+03 6.840263919267114412e-02
3.719297882729999856e+03 3.320962596060000124e+03 8.260923334874435697e-02
3.719403936390000126e+03 3.320962596060000124e+03 9.781310450957685088e-02
3.719509990049999942e+03 3.320962596060000124e+03 1.132184678993449212e-01
3.719616043720000107e+03 3.320962596060000124e+03 1.277319573204225289e-01
3.719722097379999923e+03 3.320962596060000124e+03 1.401068258664797395e-01
3.719828151040000193e+03 3.320962596060000124e+03 1.491473487988261570e-01
3.719934204700000009e+03 3.320962596060000124e+03 1.539284748825461291e-01
3.720040258359999825e+03 3.320962596060000124e+03 1.539763069931907036e-01
3.720146312020000096e+03 3.320962596060000124e+03 1.493610774752514025e-01
3.720252365679999912e+03 3.320962596060000124e+03 1.406773228610712911e-01
3.720358419340000182e+03 3.320962596060000124e+03 1.289187872711567706e-01
3.720464472999999998e+03 3.320962596060000124e+03 1.152856129607602864e-01
3.720570526670000163e+03 3.320962596060000124e+03 1.009771543499446006e-01
3.720676580329999979e+03 3.320962596060000124e+03 8.702056941282022839e-02
3.720782633989999795e+03 3.320962596060000124e+03 7.416684916266715055e-02
3.720888687650000065e+03 3.320962596060000124e+03 6.286137157265787867e-02
3.720994741309999881e+03 3.320962596060000124e+03 5.327518666332704128e-02
3.721100794970000152e+03 3.320962596060000124e+03 4.537210234013597243e-02
3.721206848629999968e+03 3.320962596060000124e+03 3.898602564799095310e-02
3.721312902289999784e+03 3.320962596060000124e+03 3.388967135879859122e-02
3.721418955959999948e+03 3.320962596060000124e+03 2.984500165761875060e-02
3.721525009620000219e+03 3.320962596060000124e+03 2.663380687281810197e-02
3.721631063280000035e+03 3.320962596060000124e+03 2.407182470981878222e-02
3.721737116939999851e+03 3.320962596060000124e+03 2.201166782260309193e-02
3.721843170600000121e+03 3.320962596060000124e+03 2.033953796547131529e-02
3.721949224259999937e+03 3.320962596060000124e+03 1.896940105349211730e-02
3.722055277920000208e+03 3.320962596060000124e+03 1.783684714746897396e-02
3.722161331580000024e+03 3.320962596060000124e+03 1.689371017887552132e-02
3.722267385250000189e+03 3.320962596060000124e+03 1.610378945795520184e-02
3.722373438910000004e+03 3.320962596060000124e+03 1.543963408814390779e-02
3.722479492569999820e+03 3.320962596060000124e+03 1.488020237803949070e-02
3.722585546230000091e+03 3.320962596060000124e+03 1.440918414424227807e-02
3.722691599889999907e+03 3.320962596060000124e+03 1.401380259802441006e-02
3.722797653550000177e+03 3.320962596060000124e+03 1.368395511714290760e-02
3.722903707209999993e+03 3.320962596060000124e+03 1.341159141671506225e-02
3.723009760869999809e+03 3.320962596060000124e+03 1.319025821221844232e-02
3.723115814539999974e+03 3.320962596060000124e+03 1.301476147139703915e-02
3.723221868199999790e+03 3.320962596060000124e+03 1.288091255292985252e-02
3.723327921860000060e+03 3.320962596060000124e+03 1.278533484150196076e-02
3.723433975519999876e+03 3.320962596060000124e+03 1.272531444667976928e-02
3.723540029180000147e+03 3.320962596060000124e+03 1.269868323274636265e-02
3.723646082839999963e+03 3.320962596060000124e+03 1.270372563349266189e-02
3.723752136499999779e+03 3.320962596060000124e+03 1.273910287769630494e-02
3.723858190160000049e+03 3.320962596060000124e+03 1.280378973704675120e-02
3.723964243819999865e+03 3.320962596060000124e+03 1.289701992325955129e-02
3.724070297490000030e+03 3.320962596060000124e+03 1.301823694543419868e-02
3.724176351149999846e+03 3.320962596060000124e+03 1.316704768886123311e-02
3.724282404810000116e+03 3.320962596060000124e+03 1.334317626562632302e-02
3.724388458469999932e+03 3.320962596060000124e+03 1.354641587570480817e-02
3.724494512130000203e+03 3.320962596060000124e+03 1.377657655983872617e-02
3.724600565790000019e+03 3.320962596060000124e+03 1.403342688097972656e-02
3.724706619449999835e+03 3.320962596060000124e+03 1.431662781021592230e-02
3.724812673110000105e+03 3.320962596060000124e+03 1.462565750223904226e-02
3.724918726779999815e+03 3.320962596060000124e+03 1.495972632389009835e-02
3.725024780440000086e+03 3.320962596060000124e+03 1.531768255040647300e-02
3.725130834099999902e+03 3.320962596060000124e+03 1.569791065959370846e-02
3.725236887760000172e+03 3.320962596060000124e+03 1.609822618933362884e-02
3.725342941419999988e+03 3.320962596060000124e+03 1.651577365889270524e-02
3.725448995079999804e+03 3.320962596060000124e+03 1.694693694167721809e-02
3.725555048740000075e+03 3.320962596060000124e+03 1.738727438468638115e-02
3.725661102399999891e+03 3.320962596060000124e+03 1.783149334534453109e-02
3.725767156070000055e+03 3.320962596060000124e+03 1.827347989999019914e-02
3.725873209729999871e+03 3.320962596060000124e+03 1.870639839251967210e-02
3.725979263390000142e+03 3.320962596060000124e+03 1.912287142172812773e-02
3.726085317049999958e+03 3.320962596060000124e+03 1.951524332718220997e-02
3.726191370709999774e+03 3.320962596060000124e+03 1.987591938267253833e-02
3.726297424370000044e+03 3.320962596060000124e+03 2.019775980029415996e-02
3.726403478029999860e+03 3.320962596060000124e+03 2.047449431984238108e-02
3.726509531690000131e+03 3.320962596060000124e+03 2.070111239064125960e-02
3.726615585359999841e+03 3.320962596060000124e+03 2.087417871989572654e-02
3.726721639020000111e+03 3.320962596060000124e+03 2.099202662861085825e-02
3.726827692679999927e+03 3.320962596060000124e+03 2.105479316995164177e-02
3.726933746340000198e+03 3.320962596060000124e+03 2.106427932447250614e-02
3.727039800000000014e+03 3.320962596060000124e+03 2.102364283976227918e-02
3.727145853659999830e+03 3.320962596060000124e+03 2.093695612484064786e-02
3.727251907320000100e+03 3.320962596060000124e+03 2.080868242489810130e-02
3.727357960979999916e+03 3.320962596060000124e+03 2.064313649059206293e-02
3.727464014640000187e+03 3.320962596060000124e+03 2.044399897500014454e-02
3.727570068309999897e+03 3.320962596060000124e+03 2.021394665706510371e-02
3.727676121970000167e+03 3.320962596060000124e+03 1.995444483616956935e-02
3.727782175629999983e+03 3.320962596060000124e+03 1.966572653263678333e-02
3.727888229289999799e+03 3.320962596060000124e+03 1.934695861373864414e-02
3.727994282950000070e+03 3.320962596060000124e+03 1.899657080789819708e-02
3.728100336609999886e+03 3.320962596060000124e+03 1.861270270512736108e-02
3.728206390270000156e+03 3.320962596060000124e+03 1.819370885867581389e-02
3.728312443929999972e+03 3.320962596060000124e+03 1.773865507644160205e-02
3.728418497600000137e+03 3.320962596060000124e+03 1.724774115838179772e-02
3.728524551259999953e+03 3.320962596060000124e+03 1.672259668186446349e-02
3.728630604920000224e+03 3.320962596060000124e+03 1.616641539802844002e-02
3.728736658580000039e+03 3.320962596060000124e+03 1.558391732380574532e-02
3.728842712239999855e+03 3.320962596060000124e+03 1.498115165833913479e-02
3.728948765900000126e+03 3.320962596060000124e+03 1.436517406751912536e-02
3.729054819559999942e+03 3.320962596060000124e+03 1.374364536844704075e-02
3.729160873220000212e+03 3.320962596060000124e+03 1.312440350922447312e-02
3.729266926889999922e+03 3.320962596060000124e+03 1.251505716349561766e-02
3.729372980550000193e+03 3.320962596060000124e+03 1.192263906901506673e-02
3.729479034210000009e+03 3.320962596060000124e+03 1.135334326004945778e-02
3.729585087869999825e+03 3.320962596060000124e+03 1.081235560470440726e-02
3.729691141530000095e+03 3.320962596060000124e+03 1.030377410237867837e-02
3.729797195189999911e+03 3.320962596060000124e+03 9.830605853368477517e-03
3.729903248850000182e+03 3.320962596060000124e+03 9.394822092521862289e-03
3.730009302509999998e+03 3.320962596060000124e+03 8.997450927881569041e-03
3.730115356180000163e+03 3.320962596060000124e+03 8.638688635101128208e-03
3.730221409839999978e+03 3.320962596060000124e+03 8.318013508474575782e-03
3.730327463499999794e+03 3.320962596060000124e+03 8.034290402407044673e-03
3.730433517160000065e+03 3.320962596060000124e+03 7.785858476882824564e-03
3.730539570819999881e+03 3.320962596060000124e+03 7.570598815735424952e-03
3.730645624480000151e+03 3.320962596060000124e+03 7.385982275831745603e-03
3.730751678139999967e+03 3.320962596060000124e+03 7.229101060011671777e-03
3.730857731799999783e+03 3.320962596060000124e+03 7.096690058050549726e-03
3.730963785460000054e+03 3.320962596060000124e+03 6.985145914994897454e-03
3.731069839130000219e+03 3.320962596060000124e+03 6.890552935498573013e-03
3.731175892790000034e+03 3.320962596060000124e+03 6.808725105990271094e-03
3.731281946449999850e+03 3.320962596060000124e+03 6.735272466871721452e-03
3.731388000110000121e+03 3.320962596060000124e+03 6.665697595603966262e-03
3.731494053769999937e+03 3.320962596060000124e+03 6.595524031766024885e-03
3.731600107430000207e+03 3.320962596060000124e+03 6.520453334778239692e-03
3.731706161090000023e+03 3.320962596060000124e+03 6.436541728379144810e-03
3.731812214749999839e+03 3.320962596060000124e+03 6.340381914885426934e-03
3.731918268420000004e+03 3.320962596060000124e+03 6.229271786902241051e-03
3.732024322079999820e+03 3.320962596060000124e+03 6.101350486740442398e-03
3.732130375740000090e+03 3.320962596060000124e+03 5.955684220626325520e-03
3.732236429399999906e+03 3.320962596060000124e+03 5.792289422065638460e-03
3.732342483060000177e+03 3.320962596060000124e+03 5.612088519734999281e-03
3.732448536719999993e+03 3.320962596060000124e+03 5.416802315696517614e-03
3.732554590379999809e+03 3.320962596060000124e+03 5.208791132709713820e-03
3.732660644040000079e+03 3.320962596060000124e+03 4.990862887700943558e-03
3.732766697709999789e+03 3.320962596060000124e+03 4.766069062423679455e-03
3.732872751370000060e+03 3.320962596060000124e+03 4.537508906610755212e-03
3.732978805029999876e+03 3.320962596060000124e+03 4.308158625681460935e-03
3.733084858690000146e+03 3.320962596060000124e+03 4.080736829700806929e-03
3.733190912349999962e+03 3.320962596060000124e+03 3.857611420675548589e-03
3.733296966009999778e+03 3.320962596060000124e+03 3.640747513370793526e-03
3.733403019670000049e+03 3.320962596060000124e+03 3.431691706494266903e-03
3.733509073329999865e+03 3.320962596060000124e+03 3.231585395778012720e-03
3.733615127000000030e+03 3.320962596060000124e+03 3.041198807637160439e-03
3.733721180659999845e+03 3.320962596060000124e+03 2.860977720525478048e-03
3.733827234320000116e+03 3.320962596060000124e+03 2.691095990205804190e-03
3.733933287979999932e+03 3.320962596060000124e+03 2.531508561780565231e-03
3.734039341640000202e+03 3.320962596060000124e+03 2.382001278745807596e-03
3.734145395300000018e+03 3.320962596060000124e+03 2.242235255236074438e-03
3.734251448959999834e+03 3.320962596060000124e+03 2.111784747633023429e-03
3.734357502620000105e+03 3.320962596060000124e+03 1.990168317119554633e-03
3.734463556279999921e+03 3.320962596060000124e+03 1.876873638974310785e-03
3.734569609950000086e+03 3.320962596060000124e+03 1.771376638385130419e-03
3.734675663609999901e+03 3.320962596060000124e+03 1.673155777381205370e-03
3.734781717270000172e+03 3.320962596060000124e+03 1.581702340741006525e-03
3.734887770929999988e+03 3.320962596060000124e+03 1.496527516081866578e-03
3.734993824589999804e+03 3.320962596060000124e+03 1.417166968808977572e-03
3.735099878250000074e+03 3.320962596060000124e+03 1.343183502696159619e-03
3.735205931909999890e+03 3.320962596060000124e+03 1.274168290650410425e-03
3.735311985570000161e+03 3.320962596060000124e+03 1.209741066545993397e-03
3.735418039239999871e+03 3.320962596060000124e+03 1.149549587616976705e-03
3.735524092900000142e+03 3.320962596060000124e+03 1.093268605282876225e-03
3.735630146559999957e+03 3.320962596060000124e+03 1.040598521394321165e-03
3.735736200219999773e+03 3.320962596060000124e+03 9.912638592775475932e-04
3.735842253880000044e+03 3.320962596060000124e+03 9.450116442523359911e-04
3.735948307539999860e+03 3.320962596060000124e+03 9.016097626969204245e-04
3.736054361200000130e+03 3.320962596060000124e+03 8.608453487347955463e-04
3.736160414859999946e+03 3.320962596060000124e+03 8.225232322074766886e-04
3.736266468530000111e+03 3.320962596060000124e+03 7.864644703785834794e-04
3.736372522189999927e+03 3.320962596060000124e+03 7.525049766632253140e-04
3.736478575850000198e+03 3.320962596060000124e+03 7.204942503883241325e-04
3.736584629510000013e+03 3.320962596060000124e+03 6.902942029347240802e-04
3.736690683169999829e+03 3.320962596060000124e+03 6.617780714710479574e-04
3.736796736830000100e+03 3.320962596060000124e+03 6.348294139513765977e-04
3.736902790489999916e+03 3.320962596060000124e+03 6.093411847973481113e-04
3.737008844150000186e+03 3.320962596060000124e+03 5.852148933221130306e-04
3.737114897810000002e+03 3.320962596060000124e+03 5.623598436140964541e-04
3.737220951480000167e+03 3.320962596060000124e+03 5.406924487617112288e-04
3.737327005139999983e+03 3.320962596060000124e+03 5.201356096660397863e-04
3.737433058799999799e+03 3.320962596060000124e+03 5.006181506942894953e-04
3.737539112460000069e+03 3.320962596060000124e+03 4.820743075584260260e-04
3.737645166119999885e+03 3.320962596060000124e+03 4.644432633719530290e-04
3.737751219780000156e+03 3.320962596060000124e+03 4.476687276001374452e-04
3.737857273439999972e+03 3.320962596060000124e+03 4.316985525952471208e-04
3.737963327099999788e+03 3.320962596060000124e+03 4.164843843144550484e-04
3.738069380769999952e+03 3.320962596060000124e+03 4.019813449341223203e-04
3.738175434430000223e+03 3.320962596060000124e+03 3.881477427891772618e-04
3.738281488090000039e+03 3.320962596060000124e+03 3.749447952843807156e-04
3.738387541749999855e+03 3.320962596060000124e+03 3.623363079566144685e-04
3.738493595410000125e+03 3.320962596060000124e+03 3.502880706858533611e-04
3.738599649069999941e+03 3.320962596060000124e+03 3.387660813967463872e-04
3.738705702730000212e+03 3.320962596060000124e+03 3.277308273999687783e-04
3.738811756390000028e+03 3.320962596060000124e+03 3.171206045851999371e-04
3.738917810060000193e+03 3.320962596060000124e+03 3.068100781909107485e-04
3.739023863720000008e+03 3.320962596060000124e+03 2.965256897482699584e-04
3.739129917379999824e+03 3.320962596060000124e+03 2.857111128131439338e-04
3.739235971040000095e+03 3.320962596060000124e+03 2.733825213196321765e-04
3.739342024699999911e+03 3.320962596060000124e+03 2.580927291481765920e-04
3.739448078360000181e+03 3.320962596060000124e+03 2.381761188243463224e-04
3.739554132019999997e+03 3.320962596060000124e+03 2.123661385380787607e-04
3.739660185679999813e+03 3.320962596060000124e+03 1.806168909003158475e-04
3.739766239349999978e+03 3.320962596060000124e+03 1.446664377348668546e-04
3.718661560760000157e+03 3.321068301440000141e+03 1.615332273606020358e-02
3.718767614429999867e+03 3.321068301440000141e+03 2.206303381143912348e-02
3.718873668090000137e+03 3.321068301440000141e+03 2.896830866403790963e-02
3.718979721749999953e+03 3.321068301440000141e+03 3.701178972232784664e-02
3.719085775410000224e+03 3.321068301440000141e+03 4.643685142535767391e-02
3.719191829070000040e+03 3.321068301440000141e+03 5.749096644921055516e-02
3.719297882729999856e+03 3.321068301440000141e+03 7.028892683478987768e-02
3.719403936390000126e+03 3.321068301440000141e+03 8.468387292666143540e-02
3.719509990049999942e+03 3.321068301440000141e+03 1.001839037213191619e-01
3.719616043720000107e+03 3.321068301440000141e+03 1.159378374314262994e-01
3.719722097379999923e+03 3.321068301440000141e+03 1.308020816011827570e-01
3.719828151040000193e+03 3.321068301440000141e+03 1.434870735767050376e-01
3.719934204700000009e+03 3.321068301440000141e+03 1.527622846338376195e-01
3.720040258359999825e+03 3.321068301440000141e+03 1.576775596559905068e-01
3.720146312020000096e+03 3.321068301440000141e+03 1.577459651874549840e-01
3.720252365679999912e+03 3.321068301440000141e+03 1.530382207137302719e-01
3.720358419340000182e+03 3.321068301440000141e+03 1.441622095655165081e-01
3.720464472999999998e+03 3.321068301440000141e+03 1.321348944631854649e-01
3.720570526670000163e+03 3.321068301440000141e+03 1.181849183356473848e-01
3.720676580329999979e+03 3.321068301440000141e+03 1.035404432489226423e-01
3.720782633989999795e+03 3.321068301440000141e+03 8.925357570392794537e-02
3.720888687650000065e+03 3.321068301440000141e+03 7.609381367563307352e-02
3.720994741309999881e+03 3.321068301440000141e+03 6.451779504431877366e-02
3.721100794970000152e+03 3.321068301440000141e+03 5.470124490246455751e-02
3.721206848629999968e+03 3.321068301440000141e+03 4.660760732087348979e-02
3.721312902289999784e+03 3.321068301440000141e+03 4.006720802507867524e-02
3.721418955959999948e+03 3.321068301440000141e+03 3.484760345543929522e-02
3.721525009620000219e+03 3.321068301440000141e+03 3.070524096788185622e-02
3.721631063280000035e+03 3.321068301440000141e+03 2.741679318603073082e-02
3.721737116939999851e+03 3.321068301440000141e+03 2.479363823391992488e-02
3.721843170600000121e+03 3.321068301440000141e+03 2.268487749479082202e-02
3.721949224259999937e+03 3.321068301440000141e+03 2.097398648226033585e-02
3.722055277920000208e+03 3.321068301440000141e+03 1.957286103121711612e-02
3.722161331580000024e+03 3.321068301440000141e+03 1.841553689630080065e-02
3.722267385250000189e+03 3.321068301440000141e+03 1.745268440531633214e-02
3.722373438910000004e+03 3.321068301440000141e+03 1.664722939890471778e-02
3.722479492569999820e+03 3.321068301440000141e+03 1.597106140103577918e-02
3.722585546230000091e+03 3.321068301440000141e+03 1.540263711378146369e-02
3.722691599889999907e+03 3.321068301440000141e+03 1.492526235774239811e-02
3.722797653550000177e+03 3.321068301440000141e+03 1.452586493438086726e-02
3.722903707209999993e+03 3.321068301440000141e+03 1.419411442442996413e-02
3.723009760869999809e+03 3.321068301440000141e+03 1.392178502797067514e-02
3.723115814539999974e+03 3.321068301440000141e+03 1.370228882885973949e-02
3.723221868199999790e+03 3.321068301440000141e+03 1.353032938323251409e-02
3.723327921860000060e+03 3.321068301440000141e+03 1.340164109233293530e-02
3.723433975519999876e+03 3.321068301440000141e+03 1.331279037023852876e-02
3.723540029180000147e+03 3.321068301440000141e+03 1.326102172403689945e-02
3.723646082839999963e+03 3.321068301440000141e+03 1.324413665492928278e-02
3.723752136499999779e+03 3.321068301440000141e+03 1.326039653429226389e-02
3.723858190160000049e+03 3.321068301440000141e+03 1.330844282111295733e-02
3.723964243819999865e+03 3.321068301440000141e+03 1.338722949924559674e-02
3.724070297490000030e+03 3.321068301440000141e+03 1.349596364044423555e-02
3.724176351149999846e+03 3.321068301440000141e+03 1.363405068812668756e-02
3.724282404810000116e+03 3.321068301440000141e+03 1.380104151434809016e-02
3.724388458469999932e+03 3.321068301440000141e+03 1.399657861211231133e-02
3.724494512130000203e+03 3.321068301440000141e+03 1.422033901724794290e-02
3.724600565790000019e+03 3.321068301440000141e+03 1.447197177745854386e-02
3.724706619449999835e+03 3.321068301440000141e+03 1.475102807910080339e-02
3.724812673110000105e+03 3.321068301440000141e+03 1.505688259771217549e-02
3.724918726779999815e+03 3.321068301440000141e+03 1.538864536084847551e-02
3.725024780440000086e+03 3.321068301440000141e+03 1.574506450827903303e-02
3.725130834099999902e+03 3.321068301440000141e+03 1.612442189859867453e-02
3.725236887760000172e+03 3.321068301440000141e+03 1.652442559813135231e-02
3.725342941419999988e+03 3.321068301440000141e+03 1.694210587622423103e-02
3.725448995079999804e+03 3.321068301440000141e+03 1.737372426901466829e-02
3.725555048740000075e+03 3.321068301440000141e+03 1.781470822236974963e-02
3.725661102399999891e+03 3.321068301440000141e+03 1.825962622014528497e-02
3.725767156070000055e+03 3.321068301440000141e+03 1.870221937196195339e-02
3.725873209729999871e+03 3.321068301440000141e+03 1.913550428284031130e-02
3.725979263390000142e+03 3.321068301440000141e+03 1.955195782986769021e-02
3.726085317049999958e+03 3.321068301440000141e+03 1.994378674419037059e-02
3.726191370709999774e+03 3.321068301440000141e+03 2.030327381302329814e-02
3.726297424370000044e+03 3.321068301440000141e+03 2.062317916784270691e-02
3.726403478029999860e+03 3.321068301440000141e+03 2.089716159401849502e-02
3.726509531690000131e+03 3.321068301440000141e+03 2.112017392281114944e-02
3.726615585359999841e+03 3.321068301440000141e+03 2.128878137115662247e-02
3.726721639020000111e+03 3.321068301440000141e+03 2.140135456913833112e-02
3.726827692679999927e+03 3.321068301440000141e+03 2.145810089658197958e-02
3.726933746340000198e+03 3.321068301440000141e+03 2.146091758683007361e-02
3.727039800000000014e+03 3.321068301440000141e+03 2.141307481136095481e-02
3.727145853659999830e+03 3.321068301440000141e+03 2.131876223172332607e-02
3.727251907320000100e+03 3.321068301440000141e+03 2.118255359198177243e-02
3.727357960979999916e+03 3.321068301440000141e+03 2.100885697463147905e-02
3.727464014640000187e+03 3.321068301440000141e+03 2.080142120657170468e-02
3.727570068309999897e+03 3.321068301440000141e+03 2.056296143277130256e-02
3.727676121970000167e+03 3.321068301440000141e+03 2.029495067183242907e-02
3.727782175629999983e+03 3.321068301440000141e+03 1.999760196832639503e-02
3.727888229289999799e+03 3.321068301440000141e+03 1.967004078131609490e-02
3.727994282950000070e+03 3.321068301440000141e+03 1.931064271490373629e-02
3.728100336609999886e+03 3.321068301440000141e+03 1.891749057646010743e-02
3.728206390270000156e+03 3.321068301440000141e+03 1.848888965045002164e-02
3.728312443929999972e+03 3.321068301440000141e+03 1.802387308220232062e-02
3.728418497600000137e+03 3.321068301440000141e+03 1.752263160857052068e-02
3.728524551259999953e+03 3.321068301440000141e+03 1.698681351630635175e-02
3.728630604920000224e+03 3.321068301440000141e+03 1.641966005409767684e-02
3.728736658580000039e+03 3.321068301440000141e+03 1.582596546114277067e-02
3.728842712239999855e+03 3.321068301440000141e+03 1.521187520157939524e-02
3.728948765900000126e+03 3.321068301440000141e+03 1.458455669872170402e-02
3.729054819559999942e+03 3.321068301440000141e+03 1.395179050651783326e-02
3.729160873220000212e+03 3.321068301440000141e+03 1.332153472662258448e-02
3.729266926889999922e+03 3.321068301440000141e+03 1.270151177894639563e-02
3.729372980550000193e+03 3.321068301440000141e+03 1.209885622640794606e-02
3.729479034210000009e+03 3.321068301440000141e+03 1.151984811641049503e-02
3.729585087869999825e+03 3.321068301440000141e+03 1.096974131113470814e-02
3.729691141530000095e+03 3.321068301440000141e+03 1.045268311557285938e-02
3.729797195189999911e+03 3.321068301440000141e+03 9.971711827595965139e-03
3.729903248850000182e+03 3.321068301440000141e+03 9.528813243544870595e-03
3.730009302509999998e+03 3.321068301440000141e+03 9.125015394120932280e-03
3.730115356180000163e+03 3.321068301440000141e+03 8.760502034441479055e-03
3.730221409839999978e+03 3.321068301440000141e+03 8.434728630063090954e-03
3.730327463499999794e+03 3.321068301440000141e+03 8.146528793214626030e-03
3.730433517160000065e+03 3.321068301440000141e+03 7.894203581058224783e-03
3.730539570819999881e+03 3.321068301440000141e+03 7.675590291436187179e-03
3.730645624480000151e+03 3.321068301440000141e+03 7.488111137379821480e-03
3.730751678139999967e+03 3.321068301440000141e+03 7.328805361520327431e-03
3.730857731799999783e+03 3.321068301440000141e+03 7.194350937888423572e-03
3.730963785460000054e+03 3.321068301440000141e+03 7.081083948335393889e-03
3.731069839130000219e+03 3.321068301440000141e+03 6.985024883130339958e-03
3.731175892790000034e+03 3.321068301440000141e+03 6.901921287104823520e-03
3.731281946449999850e+03 3.321068301440000141e+03 6.827315103317663919e-03
3.731388000110000121e+03 3.321068301440000141e+03 6.756640553981879856e-03
3.731494053769999937e+03 3.321068301440000141e+03 6.685354407154082274e-03
3.731600107430000207e+03 3.321068301440000141e+03 6.609095260980963997e-03
3.731706161090000023e+03 3.321068301440000141e+03 6.523862659403793784e-03
3.731812214749999839e+03 3.321068301440000141e+03 6.426201408618321780e-03
3.731918268420000004e+03 3.321068301440000141e+03 6.313372557208250281e-03
3.732024322079999820e+03 3.321068301440000141e+03 6.183491211336958511e-03
3.732130375740000090e+03 3.321068301440000141e+03 6.035613346328681447e-03
3.732236429399999906e+03 3.321068301440000141e+03 5.869759044079868662e-03
3.732342483060000177e+03 3.321068301440000141e+03 5.686867363219682593e-03
3.732448536719999993e+03 3.321068301440000141e+03 5.488686928583509129e-03
3.732554590379999809e+03 3.321068301440000141e+03 5.277614595128387459e-03
3.732660644040000079e+03 3.321068301440000141e+03 5.056500619612860382e-03
3.732766697709999789e+03 3.321068301440000141e+03 4.828441619503976052e-03
3.732872751370000060e+03 3.321068301440000141e+03 4.596581946043932186e-03
3.732978805029999876e+03 3.321068301440000141e+03 4.363940457529269859e-03
3.733084858690000146e+03 3.321068301440000141e+03 4.133274119793825183e-03
3.733190912349999962e+03 3.321068301440000141e+03 3.906983669827052488e-03
3.733296966009999778e+03 3.321068301440000141e+03 3.687060914892941604e-03
3.733403019670000049e+03 3.321068301440000141e+03 3.475072901711225709e-03
3.733509073329999865e+03 3.321068301440000141e+03 3.272175532084714393e-03
3.733615127000000030e+03 3.321068301440000141e+03 3.079148179426253237e-03
3.733721180659999845e+03 3.321068301440000141e+03 2.896441156900500004e-03
3.733827234320000116e+03 3.321068301440000141e+03 2.724229054729776587e-03
3.733933287979999932e+03 3.321068301440000141e+03 2.562464553381595296e-03
3.734039341640000202e+03 3.321068301440000141e+03 2.410928970628589338e-03
3.734145395300000018e+03 3.321068301440000141e+03 2.269277278743124168e-03
3.734251448959999834e+03 3.321068301440000141e+03 2.137076516531135045e-03
3.734357502620000105e+03 3.321068301440000141e+03 2.013837389367033499e-03
3.734463556279999921e+03 3.321068301440000141e+03 1.899039422038695810e-03
3.734569609950000086e+03 3.321068301440000141e+03 1.792150356097829775e-03
3.734675663609999901e+03 3.321068301440000141e+03 1.692640628353913636e-03
3.734781717270000172e+03 3.321068301440000141e+03 1.599993789768959073e-03
3.734887770929999988e+03 3.321068301440000141e+03 1.513713671213861699e-03
3.734993824589999804e+03 3.321068301440000141e+03 1.433329008144885054e-03
3.735099878250000074e+03 3.321068301440000141e+03 1.358396125503817838e-03
3.735205931909999890e+03 3.321068301440000141e+03 1.288500175557310591e-03
3.735311985570000161e+03 3.321068301440000141e+03 1.223255324809849505e-03
3.735418039239999871e+03 3.321068301440000141e+03 1.162304202644401331e-03
3.735524092900000142e+03 3.321068301440000141e+03 1.105316851844413001e-03
3.735630146559999957e+03 3.321068301440000141e+03 1.051989359993555284e-03
3.735736200219999773e+03 3.321068301440000141e+03 1.002042303100208857e-03
3.735842253880000044e+03 3.321068301440000141e+03 9.552190982003792418e-04
3.735948307539999860e+03 3.321068301440000141e+03 9.112843359353903433e-04
3.736054361200000130e+03 3.321068301440000141e+03 8.700221430539914220e-04
3.736160414859999946e+03 3.321068301440000141e+03 8.312346077199578298e-04
3.736266468530000111e+03 3.321068301440000141e+03 7.947402884156936145e-04
3.736372522189999927e+03 3.321068301440000141e+03 7.603728189433459073e-04
3.736478575850000198e+03 3.321068301440000141e+03 7.279796146652787623e-04
3.736584629510000013e+03 3.321068301440000141e+03 6.974206776879851837e-04
3.736690683169999829e+03 3.321068301440000141e+03 6.685674939042985472e-04
3.736796736830000100e+03 3.321068301440000141e+03 6.413020152686573850e-04
3.736902790489999916e+03 3.321068301440000141e+03 6.155157247900765530e-04
3.737008844150000186e+03 3.321068301440000141e+03 5.911087844138021618e-04
3.737114897810000002e+03 3.321068301440000141e+03 5.679892640538834400e-04
3.737220951480000167e+03 3.321068301440000141e+03 5.460724454226289961e-04
3.737327005139999983e+03 3.321068301440000141e+03 5.252801915889185975e-04
3.737433058799999799e+03 3.321068301440000141e+03 5.055403743237070827e-04
3.737539112460000069e+03 3.321068301440000141e+03 4.867863539710231310e-04
3.737645166119999885e+03 3.321068301440000141e+03 4.689565075330703946e-04
3.737751219780000156e+03 3.321068301440000141e+03 4.519938000313911044e-04
3.737857273439999972e+03 3.321068301440000141e+03 4.358453944244389906e-04
3.737963327099999788e+03 3.321068301440000141e+03 4.204622971419953357e-04
3.738069380769999952e+03 3.321068301440000141e+03 4.057990370578044522e-04
3.738175434430000223e+03 3.321068301440000141e+03 3.918133728898889672e-04
3.738281488090000039e+03 3.321068301440000141e+03 3.784660137062424040e-04
3.738387541749999855e+03 3.321068301440000141e+03 3.657202944753861211e-04
3.738493595410000125e+03 3.321068301440000141e+03 3.535415655439900248e-04
3.738599649069999941e+03 3.321068301440000141e+03 3.418953992822179036e-04
3.738705702730000212e+03 3.321068301440000141e+03 3.307418206173735431e-04
3.738811756390000028e+03 3.321068301440000141e+03 3.200184809499504769e-04
3.738917810060000193e+03 3.321068301440000141e+03 3.095988597333996649e-04
3.739023863720000008e+03 3.321068301440000141e+03 2.992069398584724558e-04
3.739129917379999824e+03 3.321068301440000141e+03 2.882815026001936550e-04
3.739235971040000095e+03 3.321068301440000141e+03 2.758301527149543638e-04
3.739342024699999911e+03 3.321068301440000141e+03 2.603931640220149223e-04
3.739448078360000181e+03 3.321068301440000141e+03 2.402905479668938568e-04
3.739554132019999997e+03 3.321068301440000141e+03 2.142449077037359773e-04
3.739660185679999813e+03 3.321068301440000141e+03 1.822101262786725284e-04
3.739766239349999978e+03 3.321068301440000141e+03 1.459394995227804661e-04
3.718661560760000157e+03 3.321174006820000159e+03 1.385397863298440044e-02
3.718767614429999867e+03 3.321174006820000159e+03 1.875993198496716391e-02
3.718873668090000137e+03 3.321174006820000159e+03 2.442558137444624314e-02
3.718979721749999953e+03 3.321174006820000159e+03 3.099647247437558456e-02
3.719085775410000224e+03 3.321174006820000159e+03 3.875030657383975174e-02
3.719191829070000040e+03 3.321174006820000159e+03 4.802371943821438088e-02
3.719297882729999856e+03 3.321174006820000159e+03 5.909617436455832234e-02
3.719403936390000126e+03 3.321174006820000159e+03 7.206629340341907941e-02
3.719509990049999942e+03 3.321174006820000159e+03 8.674770288558282527e-02
3.719616043720000107e+03 3.321174006820000159e+03 1.026041334135922717e-01
3.719722097379999923e+03 3.321174006820000159e+03 1.187424247167046948e-01
3.719828151040000193e+03 3.321174006820000159e+03 1.339798740241580077e-01
3.719934204700000009e+03 3.321174006820000159e+03 1.469903066123350865e-01
3.720040258359999825e+03 3.321174006820000159e+03 1.565107850343938900e-01
3.720146312020000096e+03 3.321174006820000159e+03 1.615665245427090335e-01
3.720252365679999912e+03 3.321174006820000159e+03 1.616574796223919086e-01
3.720358419340000182e+03 3.321174006820000159e+03 1.568549272927537430e-01
3.720464472999999998e+03 3.321174006820000159e+03 1.477805482964864026e-01
3.720570526670000163e+03 3.321174006820000159e+03 1.354753343939890664e-01
3.720676580329999979e+03 3.321174006820000159e+03 1.211974575398269971e-01
3.720782633989999795e+03 3.321174006820000159e+03 1.062049548089110951e-01
3.720888687650000065e+03 3.321174006820000159e+03 9.157582896575387765e-02
3.720994741309999881e+03 3.321174006820000159e+03 7.809880878398911541e-02
3.721100794970000152e+03 3.321174006820000159e+03 6.624225275070648455e-02
3.721206848629999968e+03 3.321174006820000159e+03 5.618677538840068098e-02
3.721312902289999784e+03 3.321174006820000159e+03 4.789547737937262933e-02
3.721418955959999948e+03 3.321174006820000159e+03 4.119499527135645628e-02
3.721525009620000219e+03 3.321174006820000159e+03 3.584755218496702561e-02
3.721631063280000035e+03 3.321174006820000159e+03 3.160388543231739539e-02
3.721737116939999851e+03 3.321174006820000159e+03 2.823536450278843826e-02
3.721843170600000121e+03 3.321174006820000159e+03 2.554884757923486099e-02
3.721949224259999937e+03 3.321174006820000159e+03 2.338979428046832065e-02
3.722055277920000208e+03 3.321174006820000159e+03 2.163885186800905067e-02
3.722161331580000024e+03 3.321174006820000159e+03 2.020576834774196612e-02
3.722267385250000189e+03 3.321174006820000159e+03 1.902296675529962025e-02
3.722373438910000004e+03 3.321174006820000159e+03 1.803991020616072666e-02
3.722479492569999820e+03 3.321174006820000159e+03 1.721861854352205526e-02
3.722585546230000091e+03 3.321174006820000159e+03 1.653029739013217245e-02
3.722691599889999907e+03 3.321174006820000159e+03 1.595288358256543790e-02
3.722797653550000177e+03 3.321174006820000159e+03 1.546928517663880356e-02
3.722903707209999993e+03 3.321174006820000159e+03 1.506612412714363435e-02
3.723009760869999809e+03 3.321174006820000159e+03 1.473283423695852593e-02
3.723115814539999974e+03 3.321174006820000159e+03 1.446100797526631704e-02
3.723221868199999790e+03 3.321174006820000159e+03 1.424391777301838892e-02
3.723327921860000060e+03 3.321174006820000159e+03 1.407616045442691005e-02
3.723433975519999876e+03 3.321174006820000159e+03 1.395338938759313648e-02
3.723540029180000147e+03 3.321174006820000159e+03 1.387210972334625841e-02
3.723646082839999963e+03 3.321174006820000159e+03 1.382951934897919816e-02
3.723752136499999779e+03 3.321174006820000159e+03 1.382338307451252274e-02
3.723858190160000049e+03 3.321174006820000159e+03 1.385193088365162598e-02
3.723964243819999865e+03 3.321174006820000159e+03 1.391377333836484216e-02
3.724070297490000030e+03 3.321174006820000159e+03 1.400782876175026177e-02
3.724176351149999846e+03 3.321174006820000159e+03 1.413325786328878918e-02
3.724282404810000116e+03 3.321174006820000159e+03 1.428940217293080475e-02
3.724388458469999932e+03 3.321174006820000159e+03 1.447572313419014794e-02
3.724494512130000203e+03 3.321174006820000159e+03 1.469173906490727453e-02
3.724600565790000019e+03 3.321174006820000159e+03 1.493695751187421213e-02
3.724706619449999835e+03 3.321174006820000159e+03 1.521080089149631602e-02
3.724812673110000105e+03 3.321174006820000159e+03 1.551252382466479160e-02
3.724918726779999815e+03 3.321174006820000159e+03 1.584112135119369533e-02
3.725024780440000086e+03 3.321174006820000159e+03 1.619522835900959537e-02
3.725130834099999902e+03 3.321174006820000159e+03 1.657301218205590315e-02
3.725236887760000172e+03 3.321174006820000159e+03 1.697206246456816822e-02
3.725342941419999988e+03 3.321174006820000159e+03 1.738928503499030664e-02
3.725448995079999804e+03 3.321174006820000159e+03 1.782080952461370660e-02
3.725555048740000075e+03 3.321174006820000159e+03 1.826192345746529069e-02
3.725661102399999891e+03 3.321174006820000159e+03 1.870704795396153225e-02
3.725767156070000055e+03 3.321174006820000159e+03 1.914977124239380935e-02
3.725873209729999871e+03 3.321174006820000159e+03 1.958295495135988634e-02
3.725979263390000142e+03 3.321174006820000159e+03 1.999892382659624462e-02
3.726085317049999958e+03 3.321174006820000159e+03 2.038974159348804979e-02
3.726191370709999774e+03 3.321174006820000159e+03 2.074756436244908075e-02
3.726297424370000044e+03 3.321174006820000159e+03 2.106504937678859227e-02
3.726403478029999860e+03 3.321174006820000159e+03 2.133578316574395381e-02
3.726509531690000131e+03 3.321174006820000159e+03 2.155468218554646223e-02
3.726615585359999841e+03 3.321174006820000159e+03 2.171831388028202386e-02
3.726721639020000111e+03 3.321174006820000159e+03 2.182508918892944044e-02
3.726827692679999927e+03 3.321174006820000159e+03 2.187528979112352001e-02
3.726933746340000198e+03 3.321174006820000159e+03 2.187091371660069769e-02
3.727039800000000014e+03 3.321174006820000159e+03 2.181534821818561717e-02
3.727145853659999830e+03 3.321174006820000159e+03 2.171290452192558076e-02
3.727251907320000100e+03 3.321174006820000159e+03 2.156827042841922767e-02
3.727357960979999916e+03 3.321174006820000159e+03 2.138594984320677309e-02
3.727464014640000187e+03 3.321174006820000159e+03 2.116976100858540197e-02
3.727570068309999897e+03 3.321174006820000159e+03 2.092245738796129351e-02
3.727676121970000167e+03 3.321174006820000159e+03 2.064551848362873934e-02
3.727782175629999983e+03 3.321174006820000159e+03 2.033913516451555173e-02
3.727888229289999799e+03 3.321174006820000159e+03 2.000238863179357521e-02
3.727994282950000070e+03 3.321174006820000159e+03 1.963359723125644024e-02
3.728100336609999886e+03 3.321174006820000159e+03 1.923078394178646955e-02
3.728206390270000156e+03 3.321174006820000159e+03 1.879220215898953425e-02
3.728312443929999972e+03 3.321174006820000159e+03 1.831685043999032106e-02
3.728418497600000137e+03 3.321174006820000159e+03 1.780490940423085783e-02
3.728524551259999953e+03 3.321174006820000159e+03 1.725804593968994355e-02
3.728630604920000224e+03 3.321174006820000159e+03 1.667954960535173586e-02
3.728736658580000039e+03 3.321174006820000159e+03 1.607429048344233280e-02
3.728842712239999855e+03 3.321174006820000159e+03 1.544851255178815615e-02
3.728948765900000126e+03 3.321174006820000159e+03 1.480949764596102385e-02
3.729054819559999942e+03 3.321174006820000159e+03 1.416514888175214593e-02
3.729160873220000212e+03 3.321174006820000159e+03 1.352354728561765661e-02
3.729266926889999922e+03 3.321174006820000159e+03 1.289253155105114963e-02
3.729372980550000193e+03 3.321174006820000159e+03 1.227934020702842362e-02
3.729479034210000009e+03 3.321174006820000159e+03 1.169034097883600749e-02
3.729585087869999825e+03 3.321174006820000159e+03 1.113085687173782055e-02
3.729691141530000095e+03 3.321174006820000159e+03 1.060508513261144807e-02
3.729797195189999911e+03 3.321174006820000159e+03 1.011609541629283210e-02
3.729903248850000182e+03 3.321174006820000159e+03 9.665887821167255464e-03
3.730009302509999998e+03 3.321174006820000159e+03 9.255489691922571746e-03
3.730115356180000163e+03 3.321174006820000159e+03 8.885071376575470053e-03
3.730221409839999978e+03 3.321174006820000159e+03 8.554064412823579253e-03
3.730327463499999794e+03 3.321174006820000159e+03 8.261269913685951455e-03
3.730433517160000065e+03 3.321174006820000159e+03 8.004949460867313848e-03
3.730539570819999881e+03 3.321174006820000159e+03 7.782895108577931112e-03
3.730645624480000151e+03 3.321174006820000159e+03 7.592478904181824625e-03
3.730751678139999967e+03 3.321174006820000159e+03 7.430685557619502897e-03
3.730857731799999783e+03 3.321174006820000159e+03 7.294134513011849008e-03
3.730963785460000054e+03 3.321174006820000159e+03 7.179099640352436425e-03
3.731069839130000219e+03 3.321174006820000159e+03 7.081535940726659678e-03
3.731175892790000034e+03 3.321174006820000159e+03 6.997122828890314609e-03
3.731281946449999850e+03 3.321174006820000159e+03 6.921332467722133251e-03
3.731388000110000121e+03 3.321174006820000159e+03 6.849529075235714394e-03
3.731494053769999937e+03 3.321174006820000159e+03 6.777101071056690698e-03
3.731600107430000207e+03 3.321174006820000159e+03 6.699622634426822404e-03
3.731706161090000023e+03 3.321174006820000159e+03 6.613035344183188641e-03
3.731812214749999839e+03 3.321174006820000159e+03 6.513835050700298931e-03
3.731918268420000004e+03 3.321174006820000159e+03 6.399245170986071242e-03
3.732024322079999820e+03 3.321174006820000159e+03 6.267356292828565184e-03
3.732130375740000090e+03 3.321174006820000159e+03 6.117213998569417076e-03
3.732236429399999906e+03 3.321174006820000159e+03 5.948842170319713386e-03
3.732342483060000177e+03 3.321174006820000159e+03 5.763196934813167790e-03
3.732448536719999993e+03 3.321174006820000159e+03 5.562055417673634171e-03
3.732554590379999809e+03 3.321174006820000159e+03 5.347851863612448735e-03
3.732660644040000079e+03 3.321174006820000159e+03 5.123479838926823203e-03
3.732766697709999789e+03 3.321174006820000159e+03 4.892082111212447959e-03
3.732872751370000060e+03 3.321174006820000159e+03 4.656849130807901201e-03
3.732978805029999876e+03 3.321174006820000159e+03 4.420843338248154133e-03
3.733084858690000146e+03 3.321174006820000159e+03 4.186860877611105029e-03
3.733190912349999962e+03 3.321174006820000159e+03 3.957336011600504078e-03
3.733296966009999778e+03 3.321174006820000159e+03 3.734287787545692485e-03
3.733403019670000049e+03 3.321174006820000159e+03 3.519304104889468213e-03
3.733509073329999865e+03 3.321174006820000159e+03 3.313555642698217708e-03
3.733615127000000030e+03 3.321174006820000159e+03 3.117831074258971963e-03
3.733721180659999845e+03 3.321174006820000159e+03 2.932585300126148032e-03
3.733827234320000116e+03 3.321174006820000159e+03 2.757993616380066161e-03
3.733933287979999932e+03 3.321174006820000159e+03 2.594006347444131888e-03
3.734039341640000202e+03 3.321174006820000159e+03 2.440400148379684529e-03
3.734145395300000018e+03 3.321174006820000159e+03 2.296823682187715959e-03
3.734251448959999834e+03 3.321174006820000159e+03 2.162836584584368338e-03
3.734357502620000105e+03 3.321174006820000159e+03 2.037941510677091037e-03
3.734463556279999921e+03 3.321174006820000159e+03 1.921609637769388420e-03
3.734569609950000086e+03 3.321174006820000159e+03 1.813300328724288570e-03
3.734675663609999901e+03 3.321174006820000159e+03 1.712475805335442192e-03
3.734781717270000172e+03 3.321174006820000159e+03 1.618611702843247412e-03
3.734887770929999988e+03 3.321174006820000159e+03 1.531204323508398440e-03
3.734993824589999804e+03 3.321174006820000159e+03 1.449775312644641448e-03
3.735099878250000074e+03 3.321174006820000159e+03 1.373874368730256370e-03
3.735205931909999890e+03 3.321174006820000159e+03 1.303080488253174950e-03
3.735311985570000161e+03 3.321174006820000159e+03 1.237002146732381304e-03
3.735418039239999871e+03 3.321174006820000159e+03 1.175276732230874296e-03
3.735524092900000142e+03 3.321174006820000159e+03 1.117569474436074742e-03
3.735630146559999957e+03 3.321174006820000159e+03 1.063572050651392627e-03
3.735736200219999773e+03 3.321174006820000159e+03 1.013001001850834942e-03
3.735842253880000044e+03 3.321174006820000159e+03 9.655960572415153362e-04
3.735948307539999860e+03 3.321174006820000159e+03 9.211184400144134272e-04
3.736054361200000130e+03 3.321174006820000159e+03 8.793492051042444335e-04
3.736160414859999946e+03 3.321174006820000159e+03 8.400876411440925647e-04
3.736266468530000111e+03 3.321174006820000159e+03 8.031497557471256512e-04
3.736372522189999927e+03 3.321174006820000159e+03 7.683668557626161877e-04
3.736478575850000198e+03 3.321174006820000159e+03 7.355842288107944859e-04
3.736584629510000013e+03 3.321174006820000159e+03 7.046599264321296366e-04
3.736690683169999829e+03 3.321174006820000159e+03 6.754636439741528190e-04
3.736796736830000100e+03 3.321174006820000159e+03 6.478756906691604403e-04
3.736902790489999916e+03 3.321174006820000159e+03 6.217860452324143168e-04
3.737008844150000186e+03 3.321174006820000159e+03 5.970934943595981089e-04
3.737114897810000002e+03 3.321174006820000159e+03 5.737048509343897588e-04
3.737220951480000167e+03 3.321174006820000159e+03 5.515342460888642473e-04
3.737327005139999983e+03 3.321174006820000159e+03 5.305024874151899935e-04
3.737433058799999799e+03 3.321174006820000159e+03 5.105364762489731116e-04
3.737539112460000069e+03 3.321174006820000159e+03 4.915686788091404693e-04
3.737645166119999885e+03 3.321174006820000159e+03 4.735366467021959050e-04
3.737751219780000156e+03 3.321174006820000159e+03 4.563825818544694135e-04
3.737857273439999972e+03 3.321174006820000159e+03 4.400529411630055157e-04
3.737963327099999788e+03 3.321174006820000159e+03 4.244980777164396074e-04
3.738069380769999952e+03 3.321174006820000159e+03 4.096719160693876251e-04
3.738175434430000223e+03 3.321174006820000159e+03 3.955316562743075399e-04
3.738281488090000039e+03 3.321174006820000159e+03 3.820374910428142676e-04
3.738387541749999855e+03 3.321174006820000159e+03 3.691522772895128898e-04
3.738493595410000125e+03 3.321174006820000159e+03 3.568409187537284564e-04
3.738599649069999941e+03 3.321174006820000159e+03 3.450685552827518240e-04
3.738705702730000212e+03 3.321174006820000159e+03 3.337947415327209111e-04
3.738811756390000028e+03 3.321174006820000159e+03 3.229564733516139844e-04
3.738917810060000193e+03 3.321174006820000159e+03 3.124260255354575173e-04
3.739023863720000008e+03 3.321174006820000159e+03 3.019248866210629901e-04
3.739129917379999824e+03 3.321174006820000159e+03 2.908868785628123646e-04
3.739235971040000095e+03 3.321174006820000159e+03 2.783109229103928402e-04
3.739342024699999911e+03 3.321174006820000159e+03 2.627245890341756433e-04
3.739448078360000181e+03 3.321174006820000159e+03 2.424333308518358246e-04
3.739554132019999997e+03 3.321174006820000159e+03 2.161487678805874759e-04
3.739660185679999813e+03 3.321174006820000159e+03 1.838245647373374270e-04
3.739766239349999978e+03 3.321174006820000159e+03 1.472294536417516548e-04
3.718661560760000157e+03 3.321279712210000071e+03 1.209455895312349510e-02
3.718767614429999867e+03 3.321279712210000071e+03 1.621507358799353926e-02
3.718873668090000137e+03 3.321279712210000071e+03 2.088633747455417855e-02
3.718979721749999953e+03 3.321279712210000071e+03 2.623126562861408106e-02
3.719085775410000224e+03 3.321279712210000071e+03 3.251924832140560412e-02
3.719191829070000040e+03 3.321279712210000071e+03 4.011460525588508158e-02
3.719297882729999856e+03 3.321279712210000071e+03 4.938594335060276369e-02
3.719403936390000126e+03 3.321279712210000071e+03 6.060225712806359410e-02
3.719509990049999942e+03 3.321279712210000071e+03 7.383180061799375637e-02
3.719616043720000107e+03 3.321279712210000071e+03 8.885413969890773589e-02
3.719722097379999923e+03 3.321279712210000071e+03 1.051005869200977855e-01
3.719828151040000193e+03 3.321279712210000071e+03 1.216459563079341361e-01
3.719934204700000009e+03 3.321279712210000071e+03 1.372739278839542609e-01
3.720040258359999825e+03 3.321279712210000071e+03 1.506236549664415059e-01
3.720146312020000096e+03 3.321279712210000071e+03 1.603998504213971499e-01
3.720252365679999912e+03 3.321279712210000071e+03 1.656025483184829783e-01
3.720358419340000182e+03 3.321279712210000071e+03 1.657181389823813300e-01
3.720464472999999998e+03 3.321279712210000071e+03 1.608184168644835876e-01
3.720570526670000163e+03 3.321279712210000071e+03 1.515393012043458609e-01
3.720676580329999979e+03 3.321279712210000071e+03 1.389466544555651994e-01
3.720782633989999795e+03 3.321279712210000071e+03 1.243292545085097622e-01
3.720888687650000065e+03 3.321279712210000071e+03 1.089761338743494012e-01
3.720994741309999881e+03 3.321279712210000071e+03 9.399218787509171225e-02
3.721100794970000152e+03 3.321279712210000071e+03 8.018613813323723083e-02
3.721206848629999968e+03 3.321279712210000071e+03 6.803854980695564492e-02
3.721312902289999784e+03 3.321279712210000071e+03 5.773515412804819391e-02
3.721418955959999948e+03 3.321279712210000071e+03 4.923873166267788565e-02
3.721525009620000219e+03 3.321279712210000071e+03 4.237211782869770155e-02
3.721631063280000035e+03 3.321279712210000071e+03 3.689201951078875663e-02
3.721737116939999851e+03 3.321279712210000071e+03 3.254325944646788149e-02
3.721843170600000121e+03 3.321279712210000071e+03 2.909170947666052387e-02
3.721949224259999937e+03 3.321279712210000071e+03 2.633953949461884797e-02
3.722055277920000208e+03 3.321279712210000071e+03 2.412843028004578796e-02
3.722161331580000024e+03 3.321279712210000071e+03 2.233609363750452270e-02
3.722267385250000189e+03 3.321279712210000071e+03 2.087004801047462679e-02
3.722373438910000004e+03 3.321279712210000071e+03 1.966104229513707460e-02
3.722479492569999820e+03 3.321279712210000071e+03 1.865728652471094345e-02
3.722585546230000091e+03 3.321279712210000071e+03 1.781986030135930543e-02
3.722691599889999907e+03 3.321279712210000071e+03 1.711925969696642680e-02
3.722797653550000177e+03 3.321279712210000071e+03 1.653288236568571656e-02
3.722903707209999993e+03 3.321279712210000071e+03 1.604322394798237197e-02
3.723009760869999809e+03 3.321279712210000071e+03 1.563658932595431497e-02
3.723115814539999974e+03 3.321279712210000071e+03 1.530216777127154683e-02
3.723221868199999790e+03 3.321279712210000071e+03 1.503136298519483494e-02
3.723327921860000060e+03 3.321279712210000071e+03 1.481730179670740638e-02
3.723433975519999876e+03 3.321279712210000071e+03 1.465446887921779094e-02
3.723540029180000147e+03 3.321279712210000071e+03 1.453843113752097127e-02
3.723646082839999963e+03 3.321279712210000071e+03 1.446562644514213028e-02
3.723752136499999779e+03 3.321279712210000071e+03 1.443319883271651852e-02
3.723858190160000049e+03 3.321279712210000071e+03 1.443886723011501838e-02
3.723964243819999865e+03 3.321279712210000071e+03 1.448081825140103487e-02
3.724070297490000030e+03 3.321279712210000071e+03 1.455761580986894739e-02
3.724176351149999846e+03 3.321279712210000071e+03 1.466812191009894684e-02
3.724282404810000116e+03 3.321279712210000071e+03 1.481142402592183771e-02
3.724388458469999932e+03 3.321279712210000071e+03 1.498676520934176699e-02
3.724494512130000203e+03 3.321279712210000071e+03 1.519347361451593020e-02
3.724600565790000019e+03 3.321279712210000071e+03 1.543088857075130930e-02
3.724706619449999835e+03 3.321279712210000071e+03 1.569828080503952658e-02
3.724812673110000105e+03 3.321279712210000071e+03 1.599476501108215709e-02
3.724918726779999815e+03 3.321279712210000071e+03 1.631920380795996370e-02
3.725024780440000086e+03 3.321279712210000071e+03 1.667010334532801133e-02
3.725130834099999902e+03 3.321279712210000071e+03 1.704550249392717404e-02
3.725236887760000172e+03 3.321279712210000071e+03 1.744285976768351898e-02
3.725342941419999988e+03 3.321279712210000071e+03 1.785894483243286729e-02
3.725448995079999804e+03 3.321279712210000071e+03 1.828974450597042889e-02
3.725555048740000075e+03 3.321279712210000071e+03 1.873039619082714907e-02
3.725661102399999891e+03 3.321279712210000071e+03 1.917516411840412827e-02
3.725767156070000055e+03 3.321279712210000071e+03 1.961747481703357901e-02
3.725873209729999871e+03 3.321279712210000071e+03 2.005002692320022664e-02
3.725979263390000142e+03 3.321279712210000071e+03 2.046498598751841230e-02
3.726085317049999958e+03 3.321279712210000071e+03 2.085426680238720507e-02
3.726191370709999774e+03 3.321279712210000071e+03 2.120989420616007162e-02
3.726297424370000044e+03 3.321279712210000071e+03 2.152441946552155830e-02
3.726403478029999860e+03 3.321279712210000071e+03 2.179135539126082072e-02
3.726509531690000131e+03 3.321279712210000071e+03 2.200558225854093441e-02
3.726615585359999841e+03 3.321279712210000071e+03 2.216367150354535062e-02
3.726721639020000111e+03 3.321279712210000071e+03 2.226407749686899751e-02
3.726827692679999927e+03 3.321279712210000071e+03 2.230716036319351642e-02
3.726933746340000198e+03 3.321279712210000071e+03 2.229502366469987562e-02
3.727039800000000014e+03 3.321279712210000071e+03 2.223117657701844871e-02
3.727145853659999830e+03 3.321279712210000071e+03 2.212005635200179135e-02
3.727251907320000100e+03 3.321279712210000071e+03 2.196646849772158211e-02
3.727357960979999916e+03 3.321279712210000071e+03 2.177501525686005926e-02
3.727464014640000187e+03 3.321279712210000071e+03 2.154958547532672200e-02
3.727570068309999897e+03 3.321279712210000071e+03 2.129297076108713563e-02
3.727676121970000167e+03 3.321279712210000071e+03 2.100665567692138261e-02
3.727782175629999983e+03 3.321279712210000071e+03 2.069080648454394919e-02
3.727888229289999799e+03 3.321279712210000071e+03 2.034445702245554419e-02
3.727994282950000070e+03 3.321279712210000071e+03 1.996586498682167976e-02
3.728100336609999886e+03 3.321279712210000071e+03 1.955299024240685427e-02
3.728206390270000156e+03 3.321279712210000071e+03 1.910403147042998365e-02
3.728312443929999972e+03 3.321279712210000071e+03 1.861795055542520352e-02
3.728418497600000137e+03 3.321279712210000071e+03 1.809491683990335428e-02
3.728524551259999953e+03 3.321279712210000071e+03 1.753661565424134358e-02
3.728630604920000224e+03 3.321279712210000071e+03 1.694638567993351358e-02
3.728736658580000039e+03 3.321279712210000071e+03 1.632917450403275489e-02
3.728842712239999855e+03 3.321279712210000071e+03 1.569132693822050326e-02
3.728948765900000126e+03 3.321279712210000071e+03 1.504024197498625079e-02
3.729054819559999942e+03 3.321279712210000071e+03 1.438394821343810283e-02
3.729160873220000212e+03 3.321279712210000071e+03 1.373065246889104002e-02
3.729266926889999922e+03 3.321279712210000071e+03 1.308831231650070884e-02
3.729372980550000193e+03 3.321279712210000071e+03 1.246427245493221883e-02
3.729479034210000009e+03 3.321279712210000071e+03 1.186498999347073563e-02
3.729585087869999825e+03 3.321279712210000071e+03 1.129585824872247901e-02
3.729691141530000095e+03 3.321279712210000071e+03 1.076112504410785958e-02
3.729797195189999911e+03 3.321279712210000071e+03 1.026389153063997188e-02
3.729903248850000182e+03 3.321279712210000071e+03 9.806171813117792527e-03
3.730009302509999998e+03 3.321279712210000071e+03 9.388991891827888625e-03
3.730115356180000163e+03 3.321279712210000071e+03 9.012507760443613791e-03
3.730221409839999978e+03 3.321279712210000071e+03 8.676125860977856527e-03
3.730327463499999794e+03 3.321279712210000071e+03 8.378613476680559641e-03
3.730433517160000065e+03 3.321279712210000071e+03 8.118191265704668633e-03
3.730539570819999881e+03 3.321279712210000071e+03 7.892604505620825703e-03
3.730645624480000151e+03 3.321279712210000071e+03 7.699173481927706203e-03
3.730751678139999967e+03 3.321279712210000071e+03 7.534826726070757881e-03
3.730857731799999783e+03 3.321279712210000071e+03 7.396123465451236688e-03
3.730963785460000054e+03 3.321279712210000071e+03 7.279273637277717743e-03
3.731069839130000219e+03 3.321279712210000071e+03 7.180165006682193499e-03
3.731175892790000034e+03 3.321279712210000071e+03 7.094407098403027537e-03
3.731281946449999850e+03 3.321279712210000071e+03 7.017400541825192378e-03
3.731388000110000121e+03 3.321279712210000071e+03 6.944437833295481581e-03
3.731494053769999937e+03 3.321279712210000071e+03 6.870837402152571959e-03
3.731600107430000207e+03 3.321279712210000071e+03 6.792107491918801185e-03
3.731706161090000023e+03 3.321279712210000071e+03 6.704130379993392640e-03
3.731812214749999839e+03 3.321279712210000071e+03 6.603351860302019219e-03
3.731918268420000004e+03 3.321279712210000071e+03 6.486956901059239694e-03
3.732024322079999820e+03 3.321279712210000071e+03 6.353011071448325976e-03
3.732130375740000090e+03 3.321279712210000071e+03 6.200549392395973865e-03
3.732236429399999906e+03 3.321279712210000071e+03 6.029599703167217231e-03
3.732342483060000177e+03 3.321279712210000071e+03 5.841135652911961379e-03
3.732448536719999993e+03 3.321279712210000071e+03 5.636963572194979809e-03
3.732554590379999809e+03 3.321279712210000071e+03 5.419555987076164240e-03
3.732660644040000079e+03 3.321279712210000071e+03 5.191850782011384925e-03
3.732766697709999789e+03 3.321279712210000071e+03 4.957037929542280896e-03
3.732872751370000060e+03 3.321279712210000071e+03 4.718355015467914741e-03
3.732978805029999876e+03 3.321279712210000071e+03 4.478909026739616266e-03
3.733084858690000146e+03 3.321279712210000071e+03 4.241536137524009285e-03
3.733190912349999962e+03 3.321279712210000071e+03 4.008704850211635556e-03
3.733296966009999778e+03 3.321279712210000071e+03 3.782462016948765198e-03
3.733403019670000049e+03 3.321279712210000071e+03 3.564416806483888291e-03
3.733509073329999865e+03 3.321279712210000071e+03 3.355754954062914030e-03
3.733615127000000030e+03 3.321279712210000071e+03 3.157274590429992069e-03
3.733721180659999845e+03 3.321279712210000071e+03 2.969435258623767671e-03
3.733827234320000116e+03 3.321279712210000071e+03 2.792412932261466568e-03
3.733933287979999932e+03 3.321279712210000071e+03 2.626155486252263090e-03
3.734039341640000202e+03 3.321279712210000071e+03 2.470434771386763578e-03
3.734145395300000018e+03 3.321279712210000071e+03 2.324892967166546781e-03
3.734251448959999834e+03 3.321279712210000071e+03 2.189082112424738970e-03
3.734357502620000105e+03 3.321279712210000071e+03 2.062496608863315269e-03
3.734463556279999921e+03 3.321279712210000071e+03 1.944599081059045741e-03
3.734569609950000086e+03 3.321279712210000071e+03 1.834840310563585391e-03
3.734675663609999901e+03 3.321279712210000071e+03 1.732674107212471342e-03
3.734781717270000172e+03 3.321279712210000071e+03 1.637568001565030710e-03
3.734887770929999988e+03 3.321279712210000071e+03 1.549010588413989595e-03
3.734993824589999804e+03 3.321279712210000071e+03 1.466516256079665676e-03
3.735099878250000074e+03 3.321279712210000071e+03 1.389627922925328659e-03
3.735205931909999890e+03 3.321279712210000071e+03 1.317918289241616723e-03
3.735311985570000161e+03 3.321279712210000071e+03 1.250990011348546887e-03
3.735418039239999871e+03 3.321279712210000071e+03 1.188475118522192096e-03
3.735524092900000142e+03 3.321279712210000071e+03 1.130033919476985341e-03
3.735630146559999957e+03 3.321279712210000071e+03 1.075353582380381579e-03
3.735736200219999773e+03 3.321279712210000071e+03 1.024146523103676779e-03
3.735842253880000044e+03 3.321279712210000071e+03 9.761487013578176676e-04
3.735948307539999860e+03 3.321279712210000071e+03 9.311178988454088794e-04
3.736054361200000130e+03 3.321279712210000071e+03 8.888320313306979003e-04
3.736160414859999946e+03 3.321279712210000071e+03 8.490875265110294336e-04
3.736266468530000111e+03 3.321279712210000071e+03 8.116977853014927836e-04
3.736372522189999927e+03 3.321279712210000071e+03 7.764917370276346997e-04
3.736478575850000198e+03 3.321279712210000071e+03 7.433124955953274594e-04
3.736584629510000013e+03 3.321279712210000071e+03 7.120161196057386106e-04
3.736690683169999829e+03 3.321279712210000071e+03 6.824704742630797799e-04
3.736796736830000100e+03 3.321279712210000071e+03 6.545541892170862351e-04
3.736902790489999916e+03 3.321279712210000071e+03 6.281557055540939148e-04
3.737008844150000186e+03 3.321279712210000071e+03 6.031724058205884149e-04
3.737114897810000002e+03 3.321279712210000071e+03 5.795098215086452601e-04
3.737220951480000167e+03 3.321279712210000071e+03 5.570809122637533075e-04
3.737327005139999983e+03 3.321279712210000071e+03 5.358054109834219743e-04
3.737433058799999799e+03 3.321279712210000071e+03 5.156092295421321444e-04
3.737539112460000069e+03 3.321279712210000071e+03 4.964239206699143977e-04
3.737645166119999885e+03 3.321279712210000071e+03 4.781861913843892583e-04
3.737751219780000156e+03 3.321279712210000071e+03 4.608374625958810001e-04
3.737857273439999972e+03 3.321279712210000071e+03 4.443234695158238380e-04
3.737963327099999788e+03 3.321279712210000071e+03 4.285938989089141632e-04
3.738069380769999952e+03 3.321279712210000071e+03 4.136020601365505804e-04
3.738175434430000223e+03 3.321279712210000071e+03 3.993045848084671254e-04
3.738281488090000039e+03 3.321279712210000071e+03 3.856611398358817311e-04
3.738387541749999855e+03 3.321279712210000071e+03 3.726340948779253374e-04
3.738493595410000125e+03 3.321279712210000071e+03 3.601878984031970906e-04
3.738599649069999941e+03 3.321279712210000071e+03 3.482872495847755029e-04
3.738705702730000212e+03 3.321279712210000071e+03 3.368912242191816572e-04
3.738811756390000028e+03 3.321279712210000071e+03 3.259361512032510149e-04
3.738917810060000193e+03 3.321279712210000071e+03 3.152930815398644515e-04
3.739023863720000008e+03 3.321279712210000071e+03 3.046809730097634083e-04
3.739129917379999824e+03 3.321279712210000071e+03 2.935286193583267096e-04
3.739235971040000095e+03 3.321279712210000071e+03 2.808261410513844644e-04
3.739342024699999911e+03 3.321279712210000071e+03 2.650882323739266536e-04
3.739448078360000181e+03 3.321279712210000071e+03 2.446055955639457147e-04
3.739554132019999997e+03 3.321279712210000071e+03 2.180787216150508845e-04
3.739660185679999813e+03 3.321279712210000071e+03 1.854610570376978530e-04
3.739766239349999978e+03 3.321279712210000071e+03 1.485369804071687272e-04
3.718661560760000157e+03 3.321385417590000088e+03 1.075320831769024932e-02
3.718767614429999867e+03 3.321385417590000088e+03 1.426819419705271409e-02
3.718873668090000137e+03 3.321385417590000088e+03 1.816062221704701357e-02
3.718979721749999953e+03 3.321385417590000088e+03 2.252029755428362409e-02
3.719085775410000224e+03 3.321385417590000088e+03 2.758480928640379137e-02
3.719191829070000040e+03 3.321385417590000088e+03 3.370424907439112383e-02
3.719297882729999856e+03 3.321385417590000088e+03 4.127390950750688819e-02
3.719403936390000126e+03 3.321385417590000088e+03 5.065540676279262078e-02
3.719509990049999942e+03 3.321385417590000088e+03 6.209397910240285062e-02
3.719616043720000107e+03 3.321385417590000088e+03 7.563229057943600397e-02
3.719722097379999923e+03 3.321385417590000088e+03 9.102673982442618938e-02
3.719828151040000193e+03 3.321385417590000088e+03 1.076854042820911822e-01
3.719934204700000009e+03 3.321385417590000088e+03 1.246561812957540233e-01
3.720040258359999825e+03 3.321385417590000088e+03 1.406908920464995383e-01
3.720146312020000096e+03 3.321385417590000088e+03 1.543938881715120337e-01
3.720252365679999912e+03 3.321385417590000088e+03 1.644366654866716015e-01
3.720358419340000182e+03 3.321385417590000088e+03 1.697931668795958360e-01
3.720464472999999998e+03 3.321385417590000088e+03 1.699356418558634618e-01
3.720570526670000163e+03 3.321385417590000088e+03 1.649363305914051114e-01
3.720676580329999979e+03 3.321385417590000088e+03 1.554458443210836593e-01
3.720782633989999795e+03 3.321385417590000088e+03 1.425557960709831762e-01
3.720888687650000065e+03 3.321385417590000088e+03 1.275866991968716835e-01
3.720994741309999881e+03 3.321385417590000088e+03 1.118597587307500058e-01
3.721100794970000152e+03 3.321385417590000088e+03 9.650781063287976191e-02
3.721206848629999968e+03 3.321385417590000088e+03 8.236037223289589815e-02
3.721312902289999784e+03 3.321385417590000088e+03 6.991072857526069162e-02
3.721418955959999948e+03 3.321385417590000088e+03 5.934996877934821391e-02
3.721525009620000219e+03 3.321385417590000088e+03 5.064057970002781156e-02
3.721631063280000035e+03 3.321385417590000088e+03 4.360147941835398194e-02
3.721737116939999851e+03 3.321385417590000088e+03 3.798366731176080341e-02
3.721843170600000121e+03 3.321385417590000088e+03 3.352583715809334675e-02
3.721949224259999937e+03 3.321385417590000088e+03 2.998815900100020720e-02
3.722055277920000208e+03 3.321385417590000088e+03 2.716793760392749099e-02
3.722161331580000024e+03 3.321385417590000088e+03 2.490293082845352474e-02
3.722267385250000189e+03 3.321385417590000088e+03 2.306780229104717778e-02
3.722373438910000004e+03 3.321385417590000088e+03 2.156775489977490190e-02
3.722479492569999820e+03 3.321385417590000088e+03 2.033179877921521134e-02
3.722585546230000091e+03 3.321385417590000088e+03 1.930684257297909587e-02
3.722691599889999907e+03 3.321385417590000088e+03 1.845298952493610450e-02
3.722797653550000177e+03 3.321385417590000088e+03 1.773999903442751575e-02
3.722903707209999993e+03 3.321385417590000088e+03 1.714470905726167907e-02
3.723009760869999809e+03 3.321385417590000088e+03 1.664918713208687895e-02
3.723115814539999974e+03 3.321385417590000088e+03 1.623940887450486467e-02
3.723221868199999790e+03 3.321385417590000088e+03 1.590430929271944779e-02
3.723327921860000060e+03 3.321385417590000088e+03 1.563509522305091964e-02
3.723433975519999876e+03 3.321385417590000088e+03 1.542474072666142476e-02
3.723540029180000147e+03 3.321385417590000088e+03 1.526761143854003105e-02
3.723646082839999963e+03 3.321385417590000088e+03 1.515918053155070576e-02
3.723752136499999779e+03 3.321385417590000088e+03 1.509581024546078828e-02
3.723858190160000049e+03 3.321385417590000088e+03 1.507458052660393816e-02
3.723964243819999865e+03 3.321385417590000088e+03 1.509315143988769828e-02
3.724070297490000030e+03 3.321385417590000088e+03 1.514964947057953655e-02
3.724176351149999846e+03 3.321385417590000088e+03 1.524257017460649462e-02
3.724282404810000116e+03 3.321385417590000088e+03 1.537069123216184934e-02
3.724388458469999932e+03 3.321385417590000088e+03 1.553299106566263105e-02
3.724494512130000203e+03 3.321385417590000088e+03 1.572856898319095753e-02
3.724600565790000019e+03 3.321385417590000088e+03 1.595656344689186032e-02
3.724706619449999835e+03 3.321385417590000088e+03 1.621606567268235252e-02
3.724812673110000105e+03 3.321385417590000088e+03 1.650602647280009078e-02
3.724918726779999815e+03 3.321385417590000088e+03 1.682515518788458078e-02
3.725024780440000086e+03 3.321385417590000088e+03 1.717181084745066436e-02
3.725130834099999902e+03 3.321385417590000088e+03 1.754388745382496478e-02
3.725236887760000172e+03 3.321385417590000088e+03 1.793869756528868389e-02
3.725342941419999988e+03 3.321385417590000088e+03 1.835286113357025711e-02
3.725448995079999804e+03 3.321385417590000088e+03 1.878220966389033270e-02
3.725555048740000075e+03 3.321385417590000088e+03 1.922171885082810464e-02
3.725661102399999891e+03 3.321385417590000088e+03 1.966548530276503517e-02
3.725767156070000055e+03 3.321385417590000088e+03 2.010676398280986446e-02
3.725873209729999871e+03 3.321385417590000088e+03 2.053808162501925480e-02
3.725979263390000142e+03 3.321385417590000088e+03 2.095143677346194416e-02
3.726085317049999958e+03 3.321385417590000088e+03 2.133858875738953512e-02
3.726191370709999774e+03 3.321385417590000088e+03 2.169142608804461650e-02
3.726297424370000044e+03 3.321385417590000088e+03 2.200239064742351772e-02
3.726403478029999860e+03 3.321385417590000088e+03 2.226491987963454683e-02
3.726509531690000131e+03 3.321385417590000088e+03 2.247385800865993669e-02
3.726615585359999841e+03 3.321385417590000088e+03 2.262578226726133512e-02
3.726721639020000111e+03 3.321385417590000088e+03 2.271919369917396042e-02
3.726827692679999927e+03 3.321385417590000088e+03 2.275453518851199008e-02
3.726933746340000198e+03 3.321385417590000088e+03 2.273402075436600084e-02
3.727039800000000014e+03 3.321385417590000088e+03 2.266128651374545167e-02
3.727145853659999830e+03 3.321385417590000088e+03 2.254090034392225439e-02
3.727251907320000100e+03 3.321385417590000088e+03 2.237778918880034898e-02
3.727357960979999916e+03 3.321385417590000088e+03 2.217665614424666962e-02
3.727464014640000187e+03 3.321385417590000088e+03 2.194146176926738481e-02
3.727570068309999897e+03 3.321385417590000088e+03 2.167503548763711346e-02
3.727676121970000167e+03 3.321385417590000088e+03 2.137886528172356151e-02
3.727782175629999983e+03 3.321385417590000088e+03 2.105309011341716802e-02
3.727888229289999799e+03 3.321385417590000088e+03 2.069669307164205552e-02
3.727994282950000070e+03 3.321385417590000088e+03 2.030786753052233121e-02
3.728100336609999886e+03 3.321385417590000088e+03 1.988450669489473174e-02
3.728206390270000156e+03 3.321385417590000088e+03 1.942475148310786326e-02
3.728312443929999972e+03 3.321385417590000088e+03 1.892752484873876789e-02
3.728418497600000137e+03 3.321385417590000088e+03 1.839298357932858674e-02
3.728524551259999953e+03 3.321385417590000088e+03 1.782283122655816190e-02
3.728630604920000224e+03 3.321385417590000088e+03 1.722045639594013342e-02
3.728736658580000039e+03 3.321385417590000088e+03 1.659088587281920199e-02
3.728842712239999855e+03 3.321385417590000088e+03 1.594056768483665537e-02
3.728948765900000126e+03 3.321385417590000088e+03 1.527702080532126680e-02
3.729054819559999942e+03 3.321385417590000088e+03 1.460840232270073022e-02
3.729160873220000212e+03 3.321385417590000088e+03 1.394304778494316437e-02
3.729266926889999922e+03 3.321385417590000088e+03 1.328903632420552587e-02
3.729372980550000193e+03 3.321385417590000088e+03 1.265382106194441920e-02
3.729479034210000009e+03 3.321385417590000088e+03 1.204395022637128922e-02
3.729585087869999825e+03 3.321385417590000088e+03 1.146488862127696337e-02
3.729691141530000095e+03 3.321385417590000088e+03 1.092093526905035285e-02
3.729797195189999911e+03 3.321385417590000088e+03 1.041522292653706584e-02
3.729903248850000182e+03 3.321385417590000088e+03 9.949779365137757445e-03
3.730009302509999998e+03 3.321385417590000088e+03 9.525628525995227802e-03
3.730115356180000163e+03 3.321385417590000088e+03 9.142911035124169292e-03
3.730221409839999978e+03 3.321385417590000088e+03 8.801006998002422130e-03
3.730327463499999794e+03 3.321385417590000088e+03 8.498648460644670985e-03
3.730433517160000065e+03 3.321385417590000088e+03 8.234013631722712431e-03
3.730539570819999881e+03 3.321385417590000088e+03 8.004799402561199595e-03
3.730645624480000151e+03 3.321385417590000088e+03 7.808272626299666425e-03
3.730751678139999967e+03 3.321385417590000088e+03 7.641303938107921537e-03
3.730857731799999783e+03 3.321385417590000088e+03 7.500390591617631629e-03
3.730963785460000054e+03 3.321385417590000088e+03 7.381676801088894214e-03
3.731069839130000219e+03 3.321385417590000088e+03 7.280981280271667591e-03
3.731175892790000034e+03 3.321385417590000088e+03 7.193841835939827206e-03
3.731281946449999850e+03 3.321385417590000088e+03 7.115585744056022316e-03
3.731388000110000121e+03 3.321385417590000088e+03 7.041431997976011631e-03
3.731494053769999937e+03 3.321385417590000088e+03 6.966627335653476777e-03
3.731600107430000207e+03 3.321385417590000088e+03 6.886612495361730223e-03
3.731706161090000023e+03 3.321385417590000088e+03 6.797209072097096759e-03
3.731812214749999839e+03 3.321385417590000088e+03 6.694811667199190158e-03
3.731918268420000004e+03 3.321385417590000088e+03 6.576565957065959832e-03
3.732024322079999820e+03 3.321385417590000088e+03 6.440511976290513169e-03
3.732130375740000090e+03 3.321385417590000088e+03 6.285674010448292180e-03
3.732236429399999906e+03 3.321385417590000088e+03 6.112084017666379911e-03
3.732342483060000177e+03 3.321385417590000088e+03 5.920733638540318783e-03
3.732448536719999993e+03 3.321385417590000088e+03 5.713459136416250417e-03
3.732554590379999809e+03 3.321385417590000088e+03 5.492772241094606017e-03
3.732660644040000079e+03 3.321385417590000088e+03 5.261656199018161298e-03
3.732766697709999789e+03 3.321385417590000088e+03 5.023349278942974491e-03
3.732872751370000060e+03 3.321385417590000088e+03 4.781137273295303462e-03
3.732978805029999876e+03 3.321385417590000088e+03 4.538172710598371851e-03
3.733084858690000146e+03 3.321385417590000088e+03 4.297332672834358602e-03
3.733190912349999962e+03 3.321385417590000088e+03 4.061120636330526994e-03
3.733296966009999778e+03 3.321385417590000088e+03 3.831611837563189335e-03
3.733403019670000049e+03 3.321385417590000088e+03 3.610437141005011681e-03
3.733509073329999865e+03 3.321385417590000088e+03 3.398797622824148868e-03
3.733615127000000030e+03 3.321385417590000088e+03 3.197501031661495637e-03
3.733721180659999845e+03 3.321385417590000088e+03 3.007011608884564702e-03
3.733827234320000116e+03 3.321385417590000088e+03 2.827505976469763677e-03
3.733933287979999932e+03 3.321385417590000088e+03 2.658929463930945723e-03
3.734039341640000202e+03 3.321385417590000088e+03 2.501048972063113669e-03
3.734145395300000018e+03 3.321385417590000088e+03 2.353500016626200540e-03
3.734251448959999834e+03 3.321385417590000088e+03 2.215826838267582252e-03
3.734357502620000105e+03 3.321385417590000088e+03 2.087515373923707826e-03
3.734463556279999921e+03 3.321385417590000088e+03 1.968019482125069573e-03
3.734569609950000086e+03 3.321385417590000088e+03 1.856781153077739560e-03
3.734675663609999901e+03 3.321385417590000088e+03 1.753245581031112610e-03
3.734781717270000172e+03 3.321385417590000088e+03 1.656871996745279928e-03
3.734887770929999988e+03 3.321385417590000088e+03 1.567141102849928204e-03
3.734993824589999804e+03 3.321385417590000088e+03 1.483559858206215257e-03
3.735099878250000074e+03 3.321385417590000088e+03 1.405664242021724322e-03
3.735205931909999890e+03 3.321385417590000088e+03 1.333020512917980739e-03
3.735311985570000161e+03 3.321385417590000088e+03 1.265225375264377112e-03
3.735418039239999871e+03 3.321385417590000088e+03 1.201905378223764882e-03
3.735524092900000142e+03 3.321385417590000088e+03 1.142715798480194601e-03
3.735630146559999957e+03 3.321385417590000088e+03 1.087339193566196375e-03
3.735736200219999773e+03 3.321385417590000088e+03 1.035483761893348561e-03
3.735842253880000044e+03 3.321385417590000088e+03 9.868816099294715118e-04
3.735948307539999860e+03 3.321385417590000088e+03 9.412870018048494171e-04
3.736054361200000130e+03 3.321385417590000088e+03 8.984746445070060502e-04
3.736160414859999946e+03 3.321385417590000088e+03 8.582380407727009620e-04
3.736266468530000111e+03 3.321385417590000088e+03 8.203879261005573567e-04
3.736372522189999927e+03 3.321385417590000088e+03 7.847507989888555116e-04
3.736478575850000198e+03 3.321385417590000088e+03 7.511675516533713797e-04
3.736584629510000013e+03 3.321385417590000088e+03 7.194922065125997340e-04
3.736690683169999829e+03 3.321385417590000088e+03 6.895907592612479653e-04
3.736796736830000100e+03 3.321385417590000088e+03 6.613401238665620342e-04
3.736902790489999916e+03 3.321385417590000088e+03 6.346271708412264947e-04
3.737008844150000186e+03 3.321385417590000088e+03 6.093478489506516313e-04
3.737114897810000002e+03 3.321385417590000088e+03 5.854063819009788436e-04
3.737220951480000167e+03 3.321385417590000088e+03 5.627145341136122452e-04
3.737327005139999983e+03 3.321385417590000088e+03 5.411909418327192235e-04
3.737433058799999799e+03 3.321385417590000088e+03 5.207605066413351080e-04
3.737539112460000069e+03 3.321385417590000088e+03 5.013538480263500519e-04
3.737645166119999885e+03 3.321385417590000088e+03 4.829068102130821866e-04
3.737751219780000156e+03 3.321385417590000088e+03 4.653600170163478067e-04
3.737857273439999972e+03 3.321385417590000088e+03 4.486584681972386824e-04
3.737963327099999788e+03 3.321385417590000088e+03 4.327511723048227984e-04
3.738069380769999952e+03 3.321385417590000088e+03 4.175908125577276644e-04
3.738175434430000223e+03 3.321385417590000088e+03 4.031334411965299029e-04
3.738281488090000039e+03 3.321385417590000088e+03 3.893381880783842249e-04
3.738387541749999855e+03 3.321385417590000088e+03 3.761669244026265920e-04
3.738493595410000125e+03 3.321385417590000088e+03 3.635836328993284367e-04
3.738599649069999941e+03 3.321385417590000088e+03 3.515525626134571630e-04
3.738705702730000212e+03 3.321385417590000088e+03 3.400323012933673030e-04
3.738811756390000028e+03 3.321385417590000088e+03 3.289584995839295810e-04
3.738917810060000193e+03 3.321385417590000088e+03 3.182009660513922386e-04
3.739023863720000008e+03 3.321385417590000088e+03 3.074760916242582514e-04
3.739129917379999824e+03 3.321385417590000088e+03 2.962075723455728912e-04
3.739235971040000095e+03 3.321385417590000088e+03 2.833766075603146180e-04
3.739342024699999911e+03 3.321385417590000088e+03 2.674848419181724557e-04
3.739448078360000181e+03 3.321385417590000088e+03 2.468080268813726695e-04
3.739554132019999997e+03 3.321385417590000088e+03 2.200353759543835540e-04
3.739660185679999813e+03 3.321385417590000088e+03 1.871201171953106230e-04
3.739766239349999978e+03 3.321385417590000088e+03 1.498624900104159605e-04
3.718661560760000157e+03 3.321491122970000106e+03 9.733204144224903362e-03
3.718767614429999867e+03 3.321491122970000106e+03 1.278514660970313938e-02
3.718873668090000137e+03 3.321491122970000106e+03 1.607665077746190524e-02
3.718979721749999953e+03 3.321491122970000106e+03 1.966359247087861792e-02
3.719085775410000224e+03 3.321491122970000106e+03 2.374313291263700776e-02
3.719191829070000040e+03 3.321491122970000106e+03 2.862845958447097355e-02
3.719297882729999856e+03 3.321491122970000106e+03 3.469900699176356462e-02
3.719403936390000126e+03 3.321491122970000106e+03 4.234469671476207703e-02
3.719509990049999942e+03 3.321491122970000106e+03 5.190750621030010975e-02
3.719616043720000107e+03 3.321491122970000106e+03 6.361314660555084100e-02
3.719722097379999923e+03 3.321491122970000106e+03 7.748878831617744822e-02
3.719828151040000193e+03 3.321491122970000106e+03 9.327632484974375526e-02
3.719934204700000009e+03 3.321491122970000106e+03 1.103655391794115814e-01
3.720040258359999825e+03 3.321491122970000106e+03 1.277791984104673095e-01
3.720146312020000096e+03 3.321491122970000106e+03 1.442371653200796300e-01
3.720252365679999912e+03 3.321491122970000106e+03 1.583080161983813905e-01
3.720358419340000182e+03 3.321491122970000106e+03 1.686288202039402662e-01
3.720464472999999998e+03 3.321491122970000106e+03 1.741463808741463837e-01
3.720570526670000163e+03 3.321491122970000106e+03 1.743181735705561508e-01
3.720676580329999979e+03 3.321491122970000106e+03 1.692167986382827061e-01
3.720782633989999795e+03 3.321491122970000106e+03 1.595080302552438489e-01
3.720888687650000065e+03 3.321491122970000106e+03 1.463101532304908470e-01
3.720994741309999881e+03 3.321491122970000106e+03 1.309766019273042592e-01
3.721100794970000152e+03 3.321491122970000106e+03 1.148619912729601789e-01
3.721206848629999968e+03 3.321491122970000106e+03 9.912820112338083245e-02
3.721312902289999784e+03 3.321491122970000106e+03 8.462639091598454788e-02
3.721418955959999948e+03 3.321491122970000106e+03 7.186310782104905759e-02
3.721525009620000219e+03 3.321491122970000106e+03 6.103505494040896429e-02
3.721631063280000035e+03 3.321491122970000106e+03 5.210445526811077754e-02
3.721737116939999851e+03 3.321491122970000106e+03 4.488618890597657896e-02
3.721843170600000121e+03 3.321491122970000106e+03 3.912534762523336290e-02
3.721949224259999937e+03 3.321491122970000106e+03 3.455427140255878937e-02
3.722055277920000208e+03 3.321491122970000106e+03 3.092721408761678337e-02
3.722161331580000024e+03 3.321491122970000106e+03 2.803642943396245438e-02
3.722267385250000189e+03 3.321491122970000106e+03 2.571560085123742942e-02
3.722373438910000004e+03 3.321491122970000106e+03 2.383622515090797617e-02
3.722479492569999820e+03 3.321491122970000106e+03 2.230109919846256020e-02
3.722585546230000091e+03 3.321491122970000106e+03 2.103742625233598340e-02
3.722691599889999907e+03 3.321491122970000106e+03 1.999076260687488241e-02
3.722797653550000177e+03 3.321491122970000106e+03 1.912019697143986507e-02
3.722903707209999993e+03 3.321491122970000106e+03 1.839472330810141762e-02
3.723009760869999809e+03 3.321491122970000106e+03 1.779059798226374084e-02
3.723115814539999974e+03 3.321491122970000106e+03 1.728944351132276347e-02
3.723221868199999790e+03 3.321491122970000106e+03 1.687689286039270598e-02
3.723327921860000060e+03 3.321491122970000106e+03 1.654161580745792948e-02
3.723433975519999876e+03 3.321491122970000106e+03 1.627461285762121790e-02
3.723540029180000147e+03 3.321491122970000106e+03 1.606869652755923278e-02
3.723646082839999963e+03 3.321491122970000106e+03 1.591810454858682417e-02
3.723752136499999779e+03 3.321491122970000106e+03 1.581820661033330952e-02
3.723858190160000049e+03 3.321491122970000106e+03 1.576527782734056526e-02
3.723964243819999865e+03 3.321491122970000106e+03 1.575631988603113515e-02
3.724070297490000030e+03 3.321491122970000106e+03 1.578891605877950563e-02
3.724176351149999846e+03 3.321491122970000106e+03 1.586110980070887938e-02
3.724282404810000116e+03 3.321491122970000106e+03 1.597129904341914111e-02
3.724388458469999932e+03 3.321491122970000106e+03 1.611813995527253129e-02
3.724494512130000203e+03 3.321491122970000106e+03 1.630045512000993096e-02
3.724600565790000019e+03 3.321491122970000106e+03 1.651714199556681556e-02
3.724706619449999835e+03 3.321491122970000106e+03 1.676707832020385425e-02
3.724812673110000105e+03 3.321491122970000106e+03 1.704902198762527771e-02
3.724918726779999815e+03 3.321491122970000106e+03 1.736150396538812396e-02
3.725024780440000086e+03 3.321491122970000106e+03 1.770271422191728797e-02
3.725130834099999902e+03 3.321491122970000106e+03 1.807038247350908206e-02
3.725236887760000172e+03 3.321491122970000106e+03 1.846165792898387184e-02
3.725342941419999988e+03 3.321491122970000106e+03 1.887299506963299039e-02
3.725448995079999804e+03 3.321491122970000106e+03 1.930005568580435427e-02
3.725555048740000075e+03 3.321491122970000106e+03 1.973764052928916879e-02
3.725661102399999891e+03 3.321491122970000106e+03 2.017966642399831104e-02
3.725767156070000055e+03 3.321491122970000106e+03 2.061920567277622865e-02
3.725873209729999871e+03 3.321491122970000106e+03 2.104860314990229103e-02
3.725979263390000142e+03 3.321491122970000106e+03 2.145968170831142816e-02
3.726085317049999958e+03 3.321491122970000106e+03 2.184403797948106241e-02
3.726191370709999774e+03 3.321491122970000106e+03 2.219341855283410436e-02
3.726297424370000044e+03 3.321491122970000106e+03 2.250015213750910376e-02
3.726403478029999860e+03 3.321491122970000106e+03 2.275759893307233162e-02
3.726509531690000131e+03 3.321491122970000106e+03 2.296056714825742487e-02
3.726615585359999841e+03 3.321491122970000106e+03 2.310564163726140999e-02
3.726721639020000111e+03 3.321491122970000106e+03 2.319137346571968974e-02
3.726827692679999927e+03 3.321491122970000106e+03 2.321829275368942139e-02
3.726933746340000198e+03 3.321491122970000106e+03 2.318872908462190144e-02
3.727039800000000014e+03 3.321491122970000106e+03 2.310645070602644277e-02
3.727145853659999830e+03 3.321491122970000106e+03 2.297616084859303853e-02
3.727251907320000100e+03 3.321491122970000106e+03 2.280291168316284436e-02
3.727357960979999916e+03 3.321491122970000106e+03 2.259150965703700040e-02
3.727464014640000187e+03 3.321491122970000106e+03 2.234598804857461721e-02
3.727570068309999897e+03 3.321491122970000106e+03 2.206921358552548992e-02
3.727676121970000167e+03 3.321491122970000106e+03 2.176267578064873531e-02
3.727782175629999983e+03 3.321491122970000106e+03 2.142648331083990901e-02
3.727888229289999799e+03 3.321491122970000106e+03 2.105956481556301926e-02
3.727994282950000070e+03 3.321491122970000106e+03 2.066004536457389726e-02
3.728100336609999886e+03 3.321491122970000106e+03 2.022574767101870466e-02
3.728206390270000156e+03 3.321491122970000106e+03 1.975475159675961490e-02
3.728312443929999972e+03 3.321491122970000106e+03 1.924593871375052112e-02
3.728418497600000137e+03 3.321491122970000106e+03 1.869945184358231399e-02
3.728524551259999953e+03 3.321491122970000106e+03 1.811701246526757972e-02
3.728630604920000224e+03 3.321491122970000106e+03 1.750205989205376109e-02
3.728736658580000039e+03 3.321491122970000106e+03 1.685970182844640994e-02
3.728842712239999855e+03 3.321491122970000106e+03 1.619649195974124864e-02
3.728948765900000126e+03 3.321491122970000106e+03 1.552007214182313417e-02
3.729054819559999942e+03 3.321491122970000106e+03 1.483873104157098534e-02
3.729160873220000212e+03 3.321491122970000106e+03 1.416093596132279690e-02
3.729266926889999922e+03 3.321491122970000106e+03 1.349489033045455331e-02
3.729372980550000193e+03 3.321491122970000106e+03 1.284815799285200788e-02
3.729479034210000009e+03 3.321491122970000106e+03 1.222738005578691452e-02
3.729585087869999825e+03 3.321491122970000106e+03 1.163809398929989934e-02
3.729691141530000095e+03 3.321491122970000106e+03 1.108465061972757279e-02
3.729797195189999911e+03 3.321491122970000106e+03 1.057021438389620788e-02
3.729903248850000182e+03 3.321491122970000106e+03 1.009682632949928174e-02
3.730009302509999998e+03 3.321491122970000106e+03 9.665507561304137116e-03
3.730115356180000163e+03 3.321491122970000106e+03 9.276382252684950772e-03
3.730221409839999978e+03 3.321491122970000106e+03 8.928802853787845550e-03
3.730327463499999794e+03 3.321491122970000106e+03 8.621464684661612685e-03
3.730433517160000065e+03 3.321491122970000106e+03 8.352501896714490878e-03
3.730539570819999881e+03 3.321491122970000106e+03 8.119561305046627681e-03
3.730645624480000151e+03 3.321491122970000106e+03 7.919854582112188790e-03
3.730751678139999967e+03 3.321491122970000106e+03 7.750192673759595356e-03
3.730857731799999783e+03 3.321491122970000106e+03 7.607009029416441151e-03
3.730963785460000054e+03 3.321491122970000106e+03 7.486380277905648091e-03
3.731069839130000219e+03 3.321491122970000106e+03 7.384054194454333850e-03
3.731175892790000034e+03 3.321491122970000106e+03 7.295494969141047385e-03
3.731281946449999850e+03 3.321491122970000106e+03 7.215954635849573633e-03
3.731388000110000121e+03 3.321491122970000106e+03 7.140576838701238709e-03
3.731494053769999937e+03 3.321491122970000106e+03 7.064534863906763752e-03
3.731600107430000207e+03 3.321491122970000106e+03 6.983200322859930802e-03
3.731706161090000023e+03 3.321491122970000106e+03 6.892332703157041419e-03
3.731812214749999839e+03 3.321491122970000106e+03 6.788274242014259718e-03
3.731918268420000004e+03 3.321491122970000106e+03 6.668130454839169344e-03
3.732024322079999820e+03 3.321491122970000106e+03 6.529915309510154336e-03
3.732130375740000090e+03 3.321491122970000106e+03 6.372642176815254689e-03
3.732236429399999906e+03 3.321491122970000106e+03 6.196347300643932111e-03
3.732342483060000177e+03 3.321491122970000106e+03 6.002040797238984184e-03
3.732448536719999993e+03 3.321491122970000106e+03 5.791589614301331790e-03
3.732554590379999809e+03 3.321491122970000106e+03 5.567545638074962791e-03
3.732660644040000079e+03 3.321491122970000106e+03 5.332938555226252736e-03
3.732766697709999789e+03 3.321491122970000106e+03 5.091056057813809349e-03
3.732872751370000060e+03 3.321491122970000106e+03 4.845233250707183317e-03
3.732978805029999876e+03 3.321491122970000106e+03 4.598669230602659905e-03
3.733084858690000146e+03 3.321491122970000106e+03 4.354282891907278186e-03
3.733190912349999962e+03 3.321491122970000106e+03 4.114613440730502912e-03
3.733296966009999778e+03 3.321491122970000106e+03 3.881765093466377995e-03
3.733403019670000049e+03 3.321491122970000106e+03 3.657390847448709244e-03
3.733509073329999865e+03 3.321491122970000106e+03 3.442707410424620217e-03
3.733615127000000030e+03 3.321491122970000106e+03 3.238532311374487521e-03
3.733721180659999845e+03 3.321491122970000106e+03 3.045334545040734569e-03
3.733827234320000116e+03 3.321491122970000106e+03 2.863291350009041294e-03
3.733933287979999932e+03 3.321491122970000106e+03 2.692345410818768828e-03
3.734039341640000202e+03 3.321491122970000106e+03 2.532258527848789756e-03
3.734145395300000018e+03 3.321491122970000106e+03 2.382659367029614679e-03
3.734251448959999834e+03 3.321491122970000106e+03 2.243084162481054009e-03
3.734357502620000105e+03 3.321491122970000106e+03 2.113010167112124721e-03
3.734463556279999921e+03 3.321491122970000106e+03 1.991882251935689265e-03
3.734569609950000086e+03 3.321491122970000106e+03 1.879133398010013681e-03
3.734675663609999901e+03 3.321491122970000106e+03 1.774199973392216398e-03
3.734781717270000172e+03 3.321491122970000106e+03 1.676532707800648930e-03
3.734887770929999988e+03 3.321491122970000106e+03 1.585604221483775337e-03
3.734993824589999804e+03 3.321491122970000106e+03 1.500913866048609983e-03
3.735099878250000074e+03 3.321491122970000106e+03 1.421990517105730127e-03
3.735205931909999890e+03 3.321491122970000106e+03 1.348393840747585948e-03
3.735311985570000161e+03 3.321491122970000106e+03 1.279714451668696089e-03
3.735418039239999871e+03 3.321491122970000106e+03 1.215573293408995191e-03
3.735524092900000142e+03 3.321491122970000106e+03 1.155620496229099910e-03
3.735630146559999957e+03 3.321491122970000106e+03 1.099533902772513189e-03
3.735736200219999773e+03 3.321491122970000106e+03 1.047017399163602258e-03
3.735842253880000044e+03 3.321491122970000106e+03 9.977991525863475885e-04
3.735948307539999860e+03 3.321491122970000106e+03 9.516298314279712355e-04
3.736054361200000130e+03 3.321491122970000106e+03 9.082808623556659590e-04
3.736160414859999946e+03 3.321491122970000106e+03 8.675427571101844513e-04
3.736266468530000111e+03 3.321491122970000106e+03 8.292235247854447266e-04
3.736372522189999927e+03 3.321491122970000106e+03 7.931471773543193960e-04
3.736478575850000198e+03 3.321491122970000106e+03 7.591523353705802906e-04
3.736584629510000013e+03 3.321491122970000106e+03 7.270909408504618900e-04
3.736690683169999829e+03 3.321491122970000106e+03 6.968270808793303748e-04
3.736796736830000100e+03 3.321491122970000106e+03 6.682359186655572421e-04
3.736902790489999916e+03 3.321491122970000106e+03 6.412027219541451255e-04
3.737008844150000186e+03 3.321491122970000106e+03 6.156219755760907299e-04
3.737114897810000002e+03 3.321491122970000106e+03 5.913965669098638885e-04
3.737220951480000167e+03 3.321491122970000106e+03 5.684370381325414825e-04
3.737327005139999983e+03 3.321491122970000106e+03 5.466609035292477586e-04
3.737433058799999799e+03 3.321491122970000106e+03 5.259920312652112059e-04
3.737539112460000069e+03 3.321491122970000106e+03 5.063600872446073417e-04
3.737645166119999885e+03 3.321491122970000106e+03 4.877000357482831139e-04
3.737751219780000156e+03 3.321491122970000106e+03 4.699516893526028060e-04
3.737857273439999972e+03 3.321491122970000106e+03 4.530593003852127027e-04
3.737963327099999788e+03 3.321491122970000106e+03 4.369711881192185816e-04
3.738069380769999952e+03 3.321491122970000106e+03 4.216393983569227178e-04
3.738175434430000223e+03 3.321491122970000106e+03 4.070193918786674833e-04
3.738281488090000039e+03 3.321491122970000106e+03 3.930697486953313316e-04
3.738387541749999855e+03 3.321491122970000106e+03 3.797518287580943269e-04
3.738493595410000125e+03 3.321491122970000106e+03 3.670291371502895509e-04
3.738599649069999941e+03 3.321491122970000106e+03 3.548654622476053711e-04
3.738705702730000212e+03 3.321491122970000106e+03 3.432188940805997639e-04
3.738811756390000028e+03 3.321491122970000106e+03 3.320243939661949445e-04
3.738917810060000193e+03 3.321491122970000106e+03 3.211505100494073590e-04
3.739023863720000008e+03 3.321491122970000106e+03 3.103110307473915756e-04
3.739129917379999824e+03 3.321491122970000106e+03 2.989244843227137154e-04
3.739235971040000095e+03 3.321491122970000106e+03 2.859630267744335541e-04
3.739342024699999911e+03 3.321491122970000106e+03 2.699150747774684174e-04
3.739448078360000181e+03 3.321491122970000106e+03 2.490412254036761144e-04
3.739554132019999997e+03 3.321491122970000106e+03 2.220192622213044064e-04
3.739660185679999813e+03 3.321491122970000106e+03 1.888021941571868415e-04
3.739766239349999978e+03 3.321491122970000106e+03 1.512063400643104535e-04
3.718661560760000157e+03 3.321596828360000018e+03 8.961397927034511074e-03
3.718767614429999867e+03 3.321596828360000018e+03 1.166047457166244188e-02
3.718873668090000137e+03 3.321596828360000018e+03 1.449180311153926842e-02
3.718979721749999953e+03 3.321596828360000018e+03 1.748150530733223393e-02
3.719085775410000224e+03 3.321596828360000018e+03 2.078720620057043084e-02
3.719191829070000040e+03 3.321596828360000018e+03 2.467748815039334798e-02
3.719297882729999856e+03 3.321596828360000018e+03 2.949301033478591780e-02
3.719403936390000126e+03 3.321596828360000018e+03 3.560812442174093179e-02
3.719509990049999942e+03 3.321596828360000018e+03 4.339513827053876477e-02
3.719616043720000107e+03 3.321596828360000018e+03 5.318013862734064651e-02
3.719722097379999923e+03 3.321596828360000018e+03 6.517877017584092214e-02
3.719828151040000193e+03 3.321596828360000018e+03 7.941099344204863297e-02
3.719934204700000009e+03 3.321596828360000018e+03 9.560908473433038512e-02
3.720040258359999825e+03 3.321596828360000018e+03 1.131464743024553771e-01
3.720146312020000096e+03 3.321596828360000018e+03 1.310208988697440236e-01
3.720252365679999912e+03 3.321596828360000018e+03 1.479193916084630134e-01
3.720358419340000182e+03 3.321596828360000018e+03 1.623734571591709253e-01
3.720464472999999998e+03 3.321596828360000018e+03 1.729843827698707981e-01
3.720570526670000163e+03 3.321596828360000018e+03 1.786707057962326761e-01
3.720676580329999979e+03 3.321596828360000018e+03 1.788744516456294842e-01
3.720782633989999795e+03 3.321596828360000018e+03 1.736684842868993217e-01
3.720888687650000065e+03 3.321596828360000018e+03 1.637342308424910020e-01
3.720994741309999881e+03 3.321596828360000018e+03 1.502176130119375064e-01
3.721100794970000152e+03 3.321596828360000018e+03 1.345062312323885567e-01
3.721206848629999968e+03 3.321596828360000018e+03 1.179894118696493827e-01
3.721312902289999784e+03 3.321596828360000018e+03 1.018592407356074397e-01
3.721418955959999948e+03 3.321596828360000018e+03 8.698941224075890100e-02
3.721525009620000219e+03 3.321596828360000018e+03 7.390030895324191385e-02
3.721631063280000035e+03 3.321596828360000018e+03 6.279452007090922938e-02
3.721737116939999851e+03 3.321596828360000018e+03 5.363403836950946663e-02
3.721843170600000121e+03 3.321596828360000018e+03 4.622958069770226330e-02
3.721949224259999937e+03 3.321596828360000018e+03 4.032012177412921949e-02
3.722055277920000208e+03 3.321596828360000018e+03 3.563141182174461852e-02
3.722161331580000024e+03 3.321596828360000018e+03 3.191156319845753903e-02
3.722267385250000189e+03 3.321596828360000018e+03 2.894758314838759977e-02
3.722373438910000004e+03 3.321596828360000018e+03 2.656892115106894783e-02
3.722479492569999820e+03 3.321596828360000018e+03 2.464378229900592021e-02
3.722585546230000091e+03 3.321596828360000018e+03 2.307246202835236057e-02
3.722691599889999907e+03 3.321596828360000018e+03 2.178028488849502453e-02
3.722797653550000177e+03 3.321596828360000018e+03 2.071140097500408922e-02
3.722903707209999993e+03 3.321596828360000018e+03 1.982384401623232123e-02
3.723009760869999809e+03 3.321596828360000018e+03 1.908581191935597096e-02
3.723115814539999974e+03 3.321596828360000018e+03 1.847295596733490239e-02
3.723221868199999790e+03 3.321596828360000018e+03 1.796643525882007930e-02
3.723327921860000060e+03 3.321596828360000018e+03 1.755152525685070228e-02
3.723433975519999876e+03 3.321596828360000018e+03 1.721661797496127841e-02
3.723540029180000147e+03 3.321596828360000018e+03 1.695249633169888109e-02
3.723646082839999963e+03 3.321596828360000018e+03 1.675180037706289204e-02
3.723752136499999779e+03 3.321596828360000018e+03 1.660862842742652501e-02
3.723858190160000049e+03 3.321596828360000018e+03 1.651823363935703975e-02
3.723964243819999865e+03 3.321596828360000018e+03 1.647678839342693602e-02
3.724070297490000030e+03 3.321596828360000018e+03 1.648119681604098483e-02
3.724176351149999846e+03 3.321596828360000018e+03 1.652894111648514977e-02
3.724282404810000116e+03 3.321596828360000018e+03 1.661795103445738719e-02
3.724388458469999932e+03 3.321596828360000018e+03 1.674648817366136688e-02
3.724494512130000203e+03 3.321596828360000018e+03 1.691303874552636810e-02
3.724600565790000019e+03 3.321596828360000018e+03 1.711620955380189352e-02
3.724706619449999835e+03 3.321596828360000018e+03 1.735462314015293397e-02
3.724812673110000105e+03 3.321596828360000018e+03 1.762680907407042710e-02
3.724918726779999815e+03 3.321596828360000018e+03 1.793108958187126373e-02
3.725024780440000086e+03 3.321596828360000018e+03 1.826545922887941667e-02
3.725130834099999902e+03 3.321596828360000018e+03 1.862746032659276171e-02
3.725236887760000172e+03 3.321596828360000018e+03 1.901405820525371368e-02
3.725342941419999988e+03 3.321596828360000018e+03 1.942152344576819969e-02
3.725448995079999804e+03 3.321596828360000018e+03 1.984533142886935400e-02
3.725555048740000075e+03 3.321596828360000018e+03 2.028009275618147117e-02
3.725661102399999891e+03 3.321596828360000018e+03 2.071953060773394639e-02
3.725767156070000055e+03 3.321596828360000018e+03 2.115652207556523862e-02
3.725873209729999871e+03 3.321596828360000018e+03 2.158321898210487783e-02
3.725979263390000142e+03 3.321596828360000018e+03 2.199125877666338949e-02
3.726085317049999958e+03 3.321596828360000018e+03 2.237206732816506005e-02
3.726191370709999774e+03 3.321596828360000018e+03 2.271724306994328188e-02
3.726297424370000044e+03 3.321596828360000018e+03 2.301899729289088106e-02
3.726403478029999860e+03 3.321596828360000018e+03 2.327061078715361025e-02
3.726509531690000131e+03 3.321596828360000018e+03 2.346685564735756166e-02
3.726615585359999841e+03 3.321596828360000018e+03 2.360432616677749645e-02
3.726721639020000111e+03 3.321596828360000018e+03 2.368162687119412108e-02
3.726827692679999927e+03 3.321596828360000018e+03 2.369937974380142282e-02
3.726933746340000198e+03 3.321596828360000018e+03 2.366003521401770227e-02
3.727039800000000014e+03 3.321596828360000018e+03 2.356749900984012741e-02
3.727145853659999830e+03 3.321596828360000018e+03 2.342661455849616089e-02
3.727251907320000100e+03 3.321596828360000018e+03 2.324256309324034681e-02
3.727357960979999916e+03 3.321596828360000018e+03 2.302025686948734953e-02
3.727464014640000187e+03 3.321596828360000018e+03 2.276380275960696378e-02
3.727570068309999897e+03 3.321596828360000018e+03 2.247610406860860513e-02
3.727676121970000167e+03 3.321596828360000018e+03 2.215864966817783846e-02
3.727782175629999983e+03 3.321596828360000018e+03 2.181151463759540068e-02
3.727888229289999799e+03 3.321596828360000018e+03 2.143356911943271326e-02
3.727994282950000070e+03 3.321596828360000018e+03 2.102286555398389864e-02
3.728100336609999886e+03 3.321596828360000018e+03 2.057715201520132417e-02
3.728206390270000156e+03 3.321596828360000018e+03 2.009444374410467027e-02
3.728312443929999972e+03 3.321596828360000018e+03 1.957357826725593386e-02
3.728418497600000137e+03 3.321596828360000018e+03 1.901468288047723776e-02
3.728524551259999953e+03 3.321596828360000018e+03 1.841949661193693910e-02
3.728630604920000224e+03 3.321596828360000018e+03 1.779151024110761301e-02
3.728736658580000039e+03 3.321596828360000018e+03 1.713591413568696722e-02
3.728842712239999855e+03 3.321596828360000018e+03 1.645937013809262855e-02
3.728948765900000126e+03 3.321596828360000018e+03 1.576964596609245831e-02
3.729054819559999942e+03 3.321596828360000018e+03 1.507516503795462877e-02
3.729160873220000212e+03 3.321596828360000018e+03 1.438452951081821071e-02
3.729266926889999922e+03 3.321596828360000018e+03 1.370606991662893029e-02
3.729372980550000193e+03 3.321596828360000018e+03 1.304746316711035900e-02
3.729479034210000009e+03 3.321596828360000018e+03 1.241544503192100468e-02
3.729585087869999825e+03 3.321596828360000018e+03 1.181562682622538940e-02
3.729691141530000095e+03 3.321596828360000018e+03 1.125241176301033756e-02
3.729797195189999911e+03 3.321596828360000018e+03 1.072899599171260945e-02
3.729903248850000182e+03 3.321596828360000018e+03 1.024743338883227217e-02
3.730009302509999998e+03 3.321596828360000018e+03 9.808741376386452548e-03
3.730115356180000163e+03 3.321596828360000018e+03 9.413026512513552116e-03
3.730221409839999978e+03 3.321596828360000018e+03 9.059612190270857970e-03
3.730327463499999794e+03 3.321596828360000018e+03 8.747155429450450409e-03
3.730433517160000065e+03 3.321596828360000018e+03 8.473744630517259999e-03
3.730539570819999881e+03 3.321596828360000018e+03 8.236974757756788945e-03
3.730645624480000151e+03 3.321596828360000018e+03 8.034000472125130132e-03
3.730751678139999967e+03 3.321596828360000018e+03 7.861571156792970458e-03
3.730857731799999783e+03 3.321596828360000018e+03 7.716054547938016976e-03
3.730963785460000054e+03 3.321596828360000018e+03 7.593457748991040701e-03
3.731069839130000219e+03 3.321596828360000018e+03 7.489455633088429667e-03
3.731175892790000034e+03 3.321596828360000018e+03 7.399436800130504074e-03
3.731281946449999850e+03 3.321596828360000018e+03 7.318576081561056768e-03
3.731388000110000121e+03 3.321596828360000018e+03 7.241939859075343169e-03
3.731494053769999937e+03 3.321596828360000018e+03 7.164626146164938987e-03
3.731600107430000207e+03 3.321596828360000018e+03 7.081935752459711866e-03
3.731706161090000023e+03 3.321596828360000018e+03 6.989564587845925776e-03
3.731812214749999839e+03 3.321596828360000018e+03 6.883801317048942811e-03
3.731918268420000004e+03 3.321596828360000018e+03 6.761710397888107647e-03
3.732024322079999820e+03 3.321596828360000018e+03 6.621279182611294889e-03
3.732130375740000090e+03 3.321596828360000018e+03 6.461509942502851635e-03
3.732236429399999906e+03 3.321596828360000018e+03 6.282443380259962809e-03
3.732342483060000177e+03 3.321596828360000018e+03 6.085108588299205021e-03
3.732448536719999993e+03 3.321596828360000018e+03 5.871403974781665841e-03
3.732554590379999809e+03 3.321596828360000018e+03 5.643922565594384697e-03
3.732660644040000079e+03 3.321596828360000018e+03 5.405741600133276772e-03
3.732766697709999789e+03 3.321596828360000018e+03 5.160199356698857813e-03
3.732872751370000060e+03 3.321596828360000018e+03 4.910681393711422045e-03
3.732978805029999876e+03 3.321596828360000018e+03 4.660434435402041435e-03
3.733084858690000146e+03 3.321596828360000018e+03 4.412420121880355865e-03
3.733190912349999962e+03 3.321596828360000018e+03 4.169214168407519780e-03
3.733296966009999778e+03 3.321596828360000018e+03 3.932950384702621482e-03
3.733403019670000049e+03 3.321596828360000018e+03 3.705304350071244538e-03
3.733509073329999865e+03 3.321596828360000018e+03 3.487508700916943250e-03
3.733615127000000030e+03 3.321596828360000018e+03 3.280390910640149007e-03
3.733721180659999845e+03 3.321596828360000018e+03 3.084424780469505536e-03
3.733827234320000116e+03 3.321596828360000018e+03 2.899788129729294946e-03
3.733933287979999932e+03 3.321596828360000018e+03 2.726420893219983453e-03
3.734039341640000202e+03 3.321596828360000018e+03 2.564079614793307767e-03
3.734145395300000018e+03 3.321596828360000018e+03 2.412385918281510257e-03
3.734251448959999834e+03 3.321596828360000018e+03 2.270867816067254769e-03
3.734357502620000105e+03 3.321596828360000018e+03 2.138993650156293443e-03
3.734463556279999921e+03 3.321596828360000018e+03 2.016199074485058515e-03
3.734569609950000086e+03 3.321596828360000018e+03 1.901907835150543546e-03
3.734675663609999901e+03 3.321596828360000018e+03 1.795547256061601378e-03
3.734781717270000172e+03 3.321596828360000018e+03 1.696559358266831611e-03
3.734887770929999988e+03 3.321596828360000018e+03 1.604408483821762044e-03
3.734993824589999804e+03 3.321596828360000018e+03 1.518586193983259948e-03
3.735099878250000074e+03 3.321596828360000018e+03 1.438614090892862849e-03
3.735205931909999890e+03 3.321596828360000018e+03 1.364045091713741564e-03
3.735311985570000161e+03 3.321596828360000018e+03 1.294463578517539033e-03
3.735418039239999871e+03 3.321596828360000018e+03 1.229484759267196947e-03
3.735524092900000142e+03 3.321596828360000018e+03 1.168753499863100804e-03
3.735630146559999957e+03 3.321596828360000018e+03 1.111942820901061415e-03
3.735736200219999773e+03 3.321596828360000018e+03 1.058752198773760082e-03
3.735842253880000044e+03 3.321596828360000018e+03 1.008905772873011294e-03
3.735948307539999860e+03 3.321596828360000018e+03 9.621505354430648273e-04
3.736054361200000130e+03 3.321596828360000018e+03 9.182545593625649144e-04
3.736160414859999946e+03 3.321596828360000018e+03 8.770052975631926562e-04
3.736266468530000111e+03 3.321596828360000018e+03 8.382079698437391651e-04
3.736372522189999927e+03 3.321596828360000018e+03 8.016840438687454322e-04
3.736478575850000198e+03 3.321596828360000018e+03 7.672698166468005327e-04
3.736584629510000013e+03 3.321596828360000018e+03 7.348151043939421577e-04
3.736690683169999829e+03 3.321596828360000018e+03 7.041820463312789026e-04
3.736796736830000100e+03 3.321596828360000018e+03 6.752440203877085314e-04
3.736902790489999916e+03 3.321596828360000018e+03 6.478846598082172240e-04
3.737008844150000186e+03 3.321596828360000018e+03 6.219969548833921775e-04
3.737114897810000002e+03 3.321596828360000018e+03 5.974824263947194286e-04
3.737220951480000167e+03 3.321596828360000018e+03 5.742503645429520307e-04
3.737327005139999983e+03 3.321596828360000018e+03 5.522171334352145126e-04
3.737433058799999799e+03 3.321596828360000018e+03 5.313055424765030996e-04
3.737539112460000069e+03 3.321596828360000018e+03 5.114442827168956887e-04
3.737645166119999885e+03 3.321596828360000018e+03 4.925674216789339196e-04
3.737751219780000156e+03 3.321596828360000018e+03 4.746139475700516977e-04
3.737857273439999972e+03 3.321596828360000018e+03 4.575273541828679832e-04
3.737963327099999788e+03 3.321596828360000018e+03 4.412552606909697769e-04
3.738069380769999952e+03 3.321596828360000018e+03 4.257490638168655891e-04
3.738175434430000223e+03 3.321596828360000018e+03 4.109636201290672668e-04
3.738281488090000039e+03 3.321596828360000018e+03 3.968569463508088706e-04
3.738387541749999855e+03 3.321596828360000018e+03 3.833898777576602145e-04
3.738493595410000125e+03 3.321596828360000018e+03 3.705254291247596734e-04
3.738599649069999941e+03 3.321596828360000018e+03 3.582269167995819526e-04
3.738705702730000212e+03 3.321596828360000018e+03 3.464519228307970833e-04
3.738811756390000028e+03 3.321596828360000018e+03 3.351347080254749532e-04
3.738917810060000193e+03 3.321596828360000018e+03 3.241425424097711520e-04
3.739023863720000008e+03 3.321596828360000018e+03 3.131865763585655487e-04
3.739129917379999824e+03 3.321596828360000018e+03 3.016800994833340310e-04
3.739235971040000095e+03 3.321596828360000018e+03 2.885860999476689745e-04
3.739342024699999911e+03 3.321596828360000018e+03 2.723795844180358855e-04
3.739448078360000181e+03 3.321596828360000018e+03 2.513057876996277538e-04
3.739554132019999997e+03 3.321596828360000018e+03 2.240309077838807347e-04
3.739660185679999813e+03 3.321596828360000018e+03 1.905077335776685782e-04
3.739766239349999978e+03 3.321596828360000018e+03 1.525688859823073017e-04
3.718661560760000157e+03 3.321702533740000035e+03 8.384484255052853177e-03
3.718767614429999867e+03 3.321702533740000035e+03 1.081503351670550818e-02
3.718873668090000137e+03 3.321702533740000035e+03 1.329461353292065232e-02
3.718979721749999953e+03 3.321702533740000035e+03 1.582551186504578544e-02
3.719085775410000224e+03 3.321702533740000035e+03 1.853157954464077287e-02
3.719191829070000040e+03 3.321702533740000035e+03 2.163868323058118839e-02
3.719297882729999856e+03 3.321702533740000035e+03 2.544108713659902141e-02
3.719403936390000126e+03 3.321702533740000035e+03 3.027384190615531323e-02
3.719509990049999942e+03 3.321702533740000035e+03 3.649417718190284959e-02
3.719616043720000107e+03 3.321702533740000035e+03 4.446009275778481373e-02
3.719722097379999923e+03 3.321702533740000035e+03 5.449071507878458509e-02
3.719828151040000193e+03 3.321702533740000035e+03 6.679960348375306445e-02
3.719934204700000009e+03 3.321702533740000035e+03 8.140438405222524820e-02
3.720040258359999825e+03 3.321702533740000035e+03 9.802985872769043318e-02
3.720146312020000096e+03 3.321702533740000035e+03 1.160334986262739204e-01
3.720252365679999912e+03 3.321702533740000035e+03 1.343874027752403055e-01
3.720358419340000182e+03 3.321702533740000035e+03 1.517446055365760660e-01
3.720464472999999998e+03 3.321702533740000035e+03 1.665980999049017641e-01
3.720570526670000163e+03 3.321702533740000035e+03 1.775119436414620833e-01
3.720676580329999979e+03 3.321702533740000035e+03 1.833752137323931275e-01
3.720782633989999795e+03 3.321702533740000035e+03 1.836137680075426992e-01
3.720888687650000065e+03 3.321702533740000035e+03 1.783006261851012575e-01
3.720994741309999881e+03 3.321702533740000035e+03 1.681333784348220117e-01
3.721100794970000152e+03 3.321702533740000035e+03 1.542865949987226315e-01
3.721206848629999968e+03 3.321702533740000035e+03 1.381833507321879873e-01
3.721312902289999784e+03 3.321702533740000035e+03 1.212490533038591695e-01
3.721418955959999948e+03 3.321702533740000035e+03 1.047072192300584903e-01
3.721525009620000219e+03 3.321702533740000035e+03 8.945502036945132684e-02
3.721631063280000035e+03 3.321702533740000035e+03 7.602728116913240464e-02
3.721737116939999851e+03 3.321702533740000035e+03 6.463276625566952149e-02
3.721843170600000121e+03 3.321702533740000035e+03 5.523327599598414073e-02
3.721949224259999937e+03 3.321702533740000035e+03 4.763523386416373961e-02
3.722055277920000208e+03 3.321702533740000035e+03 4.157127817440326584e-02
3.722161331580000024e+03 3.321702533740000035e+03 3.676032163854956597e-02
3.722267385250000189e+03 3.321702533740000035e+03 3.294409822765531626e-02
3.722373438910000004e+03 3.321702533740000035e+03 2.990416292206960272e-02
3.722479492569999820e+03 3.321702533740000035e+03 2.746556329550788739e-02
3.722585546230000091e+03 3.321702533740000035e+03 2.549308104513282533e-02
3.722691599889999907e+03 3.321702533740000035e+03 2.388440953117507842e-02
3.722797653550000177e+03 3.321702533740000035e+03 2.256291869127866057e-02
3.722903707209999993e+03 3.321702533740000035e+03 2.147129541185309465e-02
3.723009760869999809e+03 3.321702533740000035e+03 2.056647546535491505e-02
3.723115814539999974e+03 3.321702533740000035e+03 1.981582797182192268e-02
3.723221868199999790e+03 3.321702533740000035e+03 1.919437376437314879e-02
3.723327921860000060e+03 3.321702533740000035e+03 1.868278834260027332e-02
3.723433975519999876e+03 3.321702533740000035e+03 1.826597298725992496e-02
3.723540029180000147e+03 3.321702533740000035e+03 1.793202739683770475e-02
3.723646082839999963e+03 3.321702533740000035e+03 1.767150329597821229e-02
3.723752136499999779e+03 3.321702533740000035e+03 1.747685450578495212e-02
3.723858190160000049e+03 3.321702533740000035e+03 1.734202492927554989e-02
3.723964243819999865e+03 3.321702533740000035e+03 1.726213383189109316e-02
3.724070297490000030e+03 3.321702533740000035e+03 1.723322992551586108e-02
3.724176351149999846e+03 3.321702533740000035e+03 1.725209391384147778e-02
3.724282404810000116e+03 3.321702533740000035e+03 1.731607464434569213e-02
3.724388458469999932e+03 3.321702533740000035e+03 1.742294774576626584e-02
3.724494512130000203e+03 3.321702533740000035e+03 1.757078822835994592e-02
3.724600565790000019e+03 3.321702533740000035e+03 1.775785041725144384e-02
3.724706619449999835e+03 3.321702533740000035e+03 1.798245009097829486e-02
3.724812673110000105e+03 3.321702533740000035e+03 1.824284505700326034e-02
3.724918726779999815e+03 3.321702533740000035e+03 1.853711182704987845e-02
3.725024780440000086e+03 3.321702533740000035e+03 1.886301774572633067e-02
3.725130834099999902e+03 3.321702533740000035e+03 1.921789002627853626e-02
3.725236887760000172e+03 3.321702533740000035e+03 1.959848574113649822e-02
3.725342941419999988e+03 3.321702533740000035e+03 2.000086987916346870e-02
3.725448995079999804e+03 3.321702533740000035e+03 2.042031193842941753e-02
3.725555048740000075e+03 3.321702533740000035e+03 2.085121478780732965e-02
3.725661102399999891e+03 3.321702533740000035e+03 2.128709207174321952e-02
3.725767156070000055e+03 3.321702533740000035e+03 2.172061138776537267e-02
3.725873209729999871e+03 3.321702533740000035e+03 2.214371884974353222e-02
3.725979263390000142e+03 3.321702533740000035e+03 2.254785557394399162e-02
3.726085317049999958e+03 3.321702533740000035e+03 2.292426761829238421e-02
3.726191370709999774e+03 3.321702533740000035e+03 2.326439826373014053e-02
3.726297424370000044e+03 3.321702533740000035e+03 2.356033658484317159e-02
3.726403478029999860e+03 3.321702533740000035e+03 2.380528143823949783e-02
3.726509531690000131e+03 3.321702533740000035e+03 2.399396851807178085e-02
3.726615585359999841e+03 3.321702533740000035e+03 2.412300333018449483e-02
3.726721639020000111e+03 3.321702533740000035e+03 2.419104736320039015e-02
3.726827692679999927e+03 3.321702533740000035e+03 2.419881922399337928e-02
3.726933746340000198e+03 3.321702533740000035e+03 2.414889562984117583e-02
3.727039800000000014e+03 3.321702533740000035e+03 2.404532528566860269e-02
3.727145853659999830e+03 3.321702533740000035e+03 2.389309675544160766e-02
3.727251907320000100e+03 3.321702533740000035e+03 2.369752419123494214e-02
3.727357960979999916e+03 3.321702533740000035e+03 2.346362804259493479e-02
3.727464014640000187e+03 3.321702533740000035e+03 2.319558948505176521e-02
3.727570068309999897e+03 3.321702533740000035e+03 2.289634742195063508e-02
3.727676121970000167e+03 3.321702533740000035e+03 2.256738759088804461e-02
3.727782175629999983e+03 3.321702533740000035e+03 2.220874779349245320e-02
3.727888229289999799e+03 3.321702533740000035e+03 2.181923524112171914e-02
3.727994282950000070e+03 3.321702533740000035e+03 2.139682503949543249e-02
3.728100336609999886e+03 3.321702533740000035e+03 2.093918612646898658e-02
3.728206390270000156e+03 3.321702533740000035e+03 2.044426525839061412e-02
3.728312443929999972e+03 3.321702533740000035e+03 1.991085301645882655e-02
3.728418497600000137e+03 3.321702533740000035e+03 1.933905944460976439e-02
3.728524551259999953e+03 3.321702533740000035e+03 1.873064064530520836e-02
3.728630604920000224e+03 3.321702533740000035e+03 1.808913958914421666e-02
3.728736658580000039e+03 3.321702533740000035e+03 1.741983106911021775e-02
3.728842712239999855e+03 3.321702533740000035e+03 1.672948763946621037e-02
3.728948765900000126e+03 3.321702533740000035e+03 1.602600593633981760e-02
3.729054819559999942e+03 3.321702533740000035e+03 1.531794738692142908e-02
3.729160873220000212e+03 3.321702533740000035e+03 1.461405218341403980e-02
3.729266926889999922e+03 3.321702533740000035e+03 1.392278083130720802e-02
3.729372980550000193e+03 3.321702533740000035e+03 1.325192570051100804e-02
3.729479034210000009e+03 3.321702533740000035e+03 1.260831902713807282e-02
3.729585087869999825e+03 3.321702533740000035e+03 1.199764714608925198e-02
3.729691141530000095e+03 3.321702533740000035e+03 1.142436621194315230e-02
3.729797195189999911e+03 3.321702533740000035e+03 1.089170407128141338e-02
3.729903248850000182e+03 3.321702533740000035e+03 1.040172691760500416e-02
3.730009302509999998e+03 3.321702533740000035e+03 9.955447567671756037e-03
3.730115356180000163e+03 3.321702533740000035e+03 9.552953717947603590e-03
3.730221409839999978e+03 3.321702533740000035e+03 9.193538214479796133e-03
3.730327463499999794e+03 3.321702533740000035e+03 8.875818112515865277e-03
3.730433517160000065e+03 3.321702533740000035e+03 8.597834277730491762e-03
3.730539570819999881e+03 3.321702533740000035e+03 8.357127959703614106e-03
3.730645624480000151e+03 3.321702533740000035e+03 8.150794889195111040e-03
3.730751678139999967e+03 3.321702533740000035e+03 7.975520927075856886e-03
3.730857731799999783e+03 3.321702533740000035e+03 7.827606102551929596e-03
3.730963785460000054e+03 3.321702533740000035e+03 7.702985970621792008e-03
3.731069839130000219e+03 3.321702533740000035e+03 7.597260457573520517e-03
3.731175892790000034e+03 3.321702533740000035e+03 7.505740521138386245e-03
3.731281946449999850e+03 3.321702533740000035e+03 7.423521755331404827e-03
3.731388000110000121e+03 3.321702533740000035e+03 7.345591296848134021e-03
3.731494053769999937e+03 3.321702533740000035e+03 7.266970002526493104e-03
3.731600107430000207e+03 3.321702533740000035e+03 7.182886149671567980e-03
3.731706161090000023e+03 3.321702533740000035e+03 7.088970552451740598e-03
3.731812214749999839e+03 3.321702533740000035e+03 6.981457055894135615e-03
3.731918268420000004e+03 3.321702533740000035e+03 6.857368134923327689e-03
3.732024322079999820e+03 3.321702533740000035e+03 6.714663960048862512e-03
3.732130375740000090e+03 3.321702533740000035e+03 6.552335513516615792e-03
3.732236429399999906e+03 3.321702533740000035e+03 6.370428137119015823e-03
3.732342483060000177e+03 3.321702533740000035e+03 6.169990417697995312e-03
3.732448536719999993e+03 3.321702533740000035e+03 5.952953025815325983e-03
3.732554590379999809e+03 3.321702533740000035e+03 5.721951141696789145e-03
3.732660644040000079e+03 3.321702533740000035e+03 5.480110704957496734e-03
3.732766697709999789e+03 3.321702533740000035e+03 5.230821779607668434e-03
3.732872751370000060e+03 3.321702533740000035e+03 4.977521554856190883e-03
3.732978805029999876e+03 3.321702533740000035e+03 4.723505475610398525e-03
3.733084858690000146e+03 3.321702533740000035e+03 4.471778890696971077e-03
3.733190912349999962e+03 3.321702533740000035e+03 4.224954828422297290e-03
3.733296966009999778e+03 3.321702533740000035e+03 3.985197323964878580e-03
3.733403019670000049e+03 3.321702533740000035e+03 3.754205000514494739e-03
3.733509073329999865e+03 3.321702533740000035e+03 3.533226727294748286e-03
3.733615127000000030e+03 3.321702533740000035e+03 3.323100088182083002e-03
3.733721180659999845e+03 3.321702533740000035e+03 3.124303741902338758e-03
3.733827234320000116e+03 3.321702533740000035e+03 2.937016047803948492e-03
3.733933287979999932e+03 3.321702533740000035e+03 2.761174079893750823e-03
3.734039341640000202e+03 3.321702533740000035e+03 2.596528962555357326e-03
3.734145395300000018e+03 3.321702533740000035e+03 2.442695078269575652e-03
3.734251448959999834e+03 3.321702533740000035e+03 2.299191995298396560e-03
3.734357502620000105e+03 3.321702533740000035e+03 2.165478910324057649e-03
3.734463556279999921e+03 3.321702533740000035e+03 2.040982022706340493e-03
3.734569609950000086e+03 3.321702533740000035e+03 1.925115609708627148e-03
3.734675663609999901e+03 3.321702533740000035e+03 1.817297725464438792e-03
3.734781717270000172e+03 3.321702533740000035e+03 1.716961467844377743e-03
3.734887770929999988e+03 3.321702533740000035e+03 1.623562698849328502e-03
3.734993824589999804e+03 3.321702533740000035e+03 1.536585000771616095e-03
3.735099878250000074e+03 3.321702533740000035e+03 1.455542527088205321e-03
3.735205931909999890e+03 3.321702533740000035e+03 1.379981284421566770e-03
3.735311985570000161e+03 3.321702533740000035e+03 1.309479274372728642e-03
3.735418039239999871e+03 3.321702533740000035e+03 1.243645835047357253e-03
3.735524092900000142e+03 3.321702533740000035e+03 1.182120446366299437e-03
3.735630146559999957e+03 3.321702533740000035e+03 1.124571196517204844e-03
3.735736200219999773e+03 3.321702533740000035e+03 1.070693051751725466e-03
3.735842253880000044e+03 3.321702533740000035e+03 1.020206032330694609e-03
3.735948307539999860e+03 3.321702533740000035e+03 9.728533713525709583e-04
3.736054361200000130e+03 3.321702533740000035e+03 9.283997121992379519e-04
3.736160414859999946e+03 3.321702533740000035e+03 8.866293792804347479e-04
3.736266468530000111e+03 3.321702533740000035e+03 8.473447384641219753e-04
3.736372522189999927e+03 3.321702533740000035e+03 8.103646535942226302e-04
3.736478575850000198e+03 3.321702533740000035e+03 7.755230446169182005e-04
3.736584629510000013e+03 3.321702533740000035e+03 7.426675552541349033e-04
3.736690683169999829e+03 3.321702533740000035e+03 7.116583368056081382e-04
3.736796736830000100e+03 3.321702533740000035e+03 6.823669469840944451e-04
3.736902790489999916e+03 3.321702533740000035e+03 6.546753524501994128e-04
3.737008844150000186e+03 3.321702533740000035e+03 6.284750177256954529e-04
3.737114897810000002e+03 3.321702533740000035e+03 6.036660656658116453e-04
3.737220951480000167e+03 3.321702533740000035e+03 5.801565033242363136e-04
3.737327005139999983e+03 3.321702533740000035e+03 5.578615148262053118e-04
3.737433058799999799e+03 3.321702533740000035e+03 5.367028240362965675e-04
3.737539112460000069e+03 3.321702533740000035e+03 5.166081248003844342e-04
3.737645166119999885e+03 3.321702533740000035e+03 4.975105703584506260e-04
3.737751219780000156e+03 3.321702533740000035e+03 4.793483108918989138e-04
3.737857273439999972e+03 3.321702533740000035e+03 4.620640700100889123e-04
3.737963327099999788e+03 3.321702533740000035e+03 4.456047553944851342e-04
3.738069380769999952e+03 3.321702533740000035e+03 4.299211026665313560e-04
3.738175434430000223e+03 3.321702533740000035e+03 4.149673515190995541e-04
3.738281488090000039e+03 3.321702533740000035e+03 4.007009424209843863e-04
3.738387541749999855e+03 3.321702533740000035e+03 3.870821730025033464e-04
3.738493595410000125e+03 3.321702533740000035e+03 3.740735550525746975e-04
3.738599649069999941e+03 3.321702533740000035e+03 3.616379209007544097e-04
3.738705702730000212e+03 3.321702533740000035e+03 3.497323333927813776e-04
3.738811756390000028e+03 3.321702533740000035e+03 3.382903408134346995e-04
3.738917810060000193e+03 3.321702533740000035e+03 3.271779168750747801e-04
3.739023863720000008e+03 3.321702533740000035e+03 3.161035379710707728e-04
3.739129917379999824e+03 3.321702533740000035e+03 3.044751833048866380e-04
3.739235971040000095e+03 3.321702533740000035e+03 2.912465468028207919e-04
3.739342024699999911e+03 3.321702533740000035e+03 2.748790399947168028e-04
3.739448078360000181e+03 3.321702533740000035e+03 2.536023238048343612e-04
3.739554132019999997e+03 3.321702533740000035e+03 2.260708519847615041e-04
3.739660185679999813e+03 3.321702533740000035e+03 1.922371920771399423e-04
3.739766239349999978e+03 3.321702533740000035e+03 1.539504931523494162e-04
3.718661560760000157e+03 3.321808239120000053e+03 7.964964053208956063e-03
3.718767614429999867e+03 3.321808239120000053e+03 1.019170275036980142e-02
3.718873668090000137e+03 3.321808239120000053e+03 1.240195477646923589e-02
3.718979721749999953e+03 3.321808239120000053e+03 1.457998050066723790e-02
3.719085775410000224e+03 3.321808239120000053e+03 1.682326032437917937e-02
3.719191829070000040e+03 3.321808239120000053e+03 1.932173107796978512e-02
3.719297882729999856e+03 3.321808239120000053e+03 2.232544690762169534e-02
3.719403936390000126e+03 3.321808239120000053e+03 2.612213023265512468e-02
3.719509990049999942e+03 3.321808239120000053e+03 3.102920914184109646e-02
3.719616043720000107e+03 3.321808239120000053e+03 3.738968116421987481e-02
3.719722097379999923e+03 3.321808239120000053e+03 4.555571842756282741e-02
3.719828151040000193e+03 3.321808239120000053e+03 5.584720948877507779e-02
3.719934204700000009e+03 3.321808239120000053e+03 6.848048727356091658e-02
3.720040258359999825e+03 3.321808239120000053e+03 8.347317042309514157e-02
3.720146312020000096e+03 3.321808239120000053e+03 1.005432908035075040e-01
3.720252365679999912e+03 3.321808239120000053e+03 1.190321029421804594e-01
3.720358419340000182e+03 3.321808239120000053e+03 1.378851911818624876e-01
3.720464472999999998e+03 3.321808239120000053e+03 1.557202898942420533e-01
3.720570526670000163e+03 3.321808239120000053e+03 1.709903458489843708e-01
3.720676580329999979e+03 3.321808239120000053e+03 1.822206567639417241e-01
3.720782633989999795e+03 3.321808239120000053e+03 1.882695765460252746e-01
3.720888687650000065e+03 3.321808239120000053e+03 1.885460336135119375e-01
3.720994741309999881e+03 3.321808239120000053e+03 1.831230832486168691e-01
3.721100794970000152e+03 3.321808239120000053e+03 1.727150098924100374e-01
3.721206848629999968e+03 3.321808239120000053e+03 1.585260933410085893e-01
3.721312902289999784e+03 3.321808239120000053e+03 1.420162584995718624e-01
3.721418955959999948e+03 3.321808239120000053e+03 1.246484369751336418e-01
3.721525009620000219e+03 3.321808239120000053e+03 1.076788676112679227e-01
3.721631063280000035e+03 3.321808239120000053e+03 9.202919520468738623e-02
3.721737116939999851e+03 3.321808239120000053e+03 7.824932813126221631e-02
3.721843170600000121e+03 3.321808239120000053e+03 6.655451429552915188e-02
3.721949224259999937e+03 3.321808239120000053e+03 5.690640403619825344e-02
3.722055277920000208e+03 3.321808239120000053e+03 4.910699225781958027e-02
3.722161331580000024e+03 3.321808239120000053e+03 4.288235102246448077e-02
3.722267385250000189e+03 3.321808239120000053e+03 3.794429522307223024e-02
3.722373438910000004e+03 3.321808239120000053e+03 3.402793118623512192e-02
3.722479492569999820e+03 3.321808239120000053e+03 3.090914491176435797e-02
3.722585546230000091e+03 3.321808239120000053e+03 2.840840498284601112e-02
3.722691599889999907e+03 3.321808239120000053e+03 2.638693075644739372e-02
3.722797653550000177e+03 3.321808239120000053e+03 2.473970719372226706e-02
3.722903707209999993e+03 3.321808239120000053e+03 2.338806930059538630e-02
3.723009760869999809e+03 3.321808239120000053e+03 2.227318025695953010e-02
3.723115814539999974e+03 3.321808239120000053e+03 2.135083206310718282e-02
3.723221868199999790e+03 3.321808239120000053e+03 2.058752988980771040e-02
3.723327921860000060e+03 3.321808239120000053e+03 1.995763653747194277e-02
3.723433975519999876e+03 3.321808239120000053e+03 1.944132154746737798e-02
3.723540029180000147e+03 3.321808239120000053e+03 1.902309302602914892e-02
3.723646082839999963e+03 3.321808239120000053e+03 1.869074119488283586e-02
3.723752136499999779e+03 3.321808239120000053e+03 1.843456990257657038e-02
3.723858190160000049e+03 3.321808239120000053e+03 1.824682927070510330e-02
3.723964243819999865e+03 3.321808239120000053e+03 1.812128926368170370e-02
3.724070297490000030e+03 3.321808239120000053e+03 1.805291234536221534e-02
3.724176351149999846e+03 3.321808239120000053e+03 1.803759581849123661e-02
3.724282404810000116e+03 3.321808239120000053e+03 1.807196280630382970e-02
3.724388458469999932e+03 3.321808239120000053e+03 1.815318649019280473e-02
3.724494512130000203e+03 3.321808239120000053e+03 1.827883610613756024e-02
3.724600565790000019e+03 3.321808239120000053e+03 1.844673597362895406e-02
3.724706619449999835e+03 3.321808239120000053e+03 1.865483094012441306e-02
3.724812673110000105e+03 3.321808239120000053e+03 1.890105341206532383e-02
3.724918726779999815e+03 3.321808239120000053e+03 1.918318888476456749e-02
3.725024780440000086e+03 3.321808239120000053e+03 1.949873880845303525e-02
3.725130834099999902e+03 3.321808239120000053e+03 1.984478191554088847e-02
3.725236887760000172e+03 3.321808239120000053e+03 2.021783788518922292e-02
3.725342941419999988e+03 3.321808239120000053e+03 2.061374041958979539e-02
3.725448995079999804e+03 3.321808239120000053e+03 2.102753027345767231e-02
3.725555048740000075e+03 3.321808239120000053e+03 2.145338212255661070e-02
3.725661102399999891e+03 3.321808239120000053e+03 2.188458173641532473e-02
3.725767156070000055e+03 3.321808239120000053e+03 2.231357085790826658e-02
3.725873209729999871e+03 3.321808239120000053e+03 2.273207548791965002e-02
3.725979263390000142e+03 3.321808239120000053e+03 2.313132803128012047e-02
3.726085317049999958e+03 3.321808239120000053e+03 2.350238451456918704e-02
3.726191370709999774e+03 3.321808239120000053e+03 2.383652515761486290e-02
3.726297424370000044e+03 3.321808239120000053e+03 2.412571135017600732e-02
3.726403478029999860e+03 3.321808239120000053e+03 2.436305704194907662e-02
3.726509531690000131e+03 3.321808239120000053e+03 2.454326098590450117e-02
3.726615585359999841e+03 3.321808239120000053e+03 2.466294158156286109e-02
3.726721639020000111e+03 3.321808239120000053e+03 2.472082081318090208e-02
3.726827692679999927e+03 3.321808239120000053e+03 2.471771877994697469e-02
3.726933746340000198e+03 3.321808239120000053e+03 2.465634406821796271e-02
3.727039800000000014e+03 3.321808239120000053e+03 2.454089398190753557e-02
3.727145853659999830e+03 3.321808239120000053e+03 2.437650723493343941e-02
3.727251907320000100e+03 3.321808239120000053e+03 2.416863474626748665e-02
3.727357960979999916e+03 3.321808239120000053e+03 2.392240743988170021e-02
3.727464014640000187e+03 3.321808239120000053e+03 2.364208129787155957e-02
3.727570068309999897e+03 3.321808239120000053e+03 2.333062954673274444e-02
3.727676121970000167e+03 3.321808239120000053e+03 2.298953192914616334e-02
3.727782175629999983e+03 3.321808239120000053e+03 2.261878487487974446e-02
3.727888229289999799e+03 3.321808239120000053e+03 2.221712779735901186e-02
3.727994282950000070e+03 3.321808239120000053e+03 2.178245334007212347e-02
3.728100336609999886e+03 3.321808239120000053e+03 2.131234642067526830e-02
3.728206390270000156e+03 3.321808239120000053e+03 2.080468111563763683e-02
3.728312443929999972e+03 3.321808239120000053e+03 2.025819789917932684e-02
3.728418497600000137e+03 3.321808239120000053e+03 1.967298765166972108e-02
3.728524551259999953e+03 3.321808239120000053e+03 1.905082296445168716e-02
3.728630604920000224e+03 3.321808239120000053e+03 1.839529968107173064e-02
3.728736658580000039e+03 3.321808239120000053e+03 1.771177879398113525e-02
3.728842712239999855e+03 3.321808239120000053e+03 1.700714617614790952e-02
3.728948765900000126e+03 3.321808239120000053e+03 1.628943051466738914e-02
3.729054819559999942e+03 3.321808239120000053e+03 1.556733458807009994e-02
3.729160873220000212e+03 3.321808239120000053e+03 1.484973988421712382e-02
3.729266926889999922e+03 3.321808239120000053e+03 1.414523981845911688e-02
3.729372980550000193e+03 3.321808239120000053e+03 1.346174465248430388e-02
3.729479034210000009e+03 3.321808239120000053e+03 1.280618491033148204e-02
3.729585087869999825e+03 3.321808239120000053e+03 1.218432311218517645e-02
3.729691141530000095e+03 3.321808239120000053e+03 1.160066887543562304e-02
3.729797195189999911e+03 3.321808239120000053e+03 1.105848167345807424e-02
3.729903248850000182e+03 3.321808239120000053e+03 1.055983943342620780e-02
3.730009302509999998e+03 3.321808239120000053e+03 1.010574936105283761e-02
3.730115356180000163e+03 3.321808239120000053e+03 9.696278954202639661e-03
3.730221409839999978e+03 3.321808239120000053e+03 9.330688927880055952e-03
3.730327463499999794e+03 3.321808239120000053e+03 9.007554613104203772e-03
3.730433517160000065e+03 3.321808239120000053e+03 8.724867461480342520e-03
3.730539570819999881e+03 3.321808239120000053e+03 8.480113049114477303e-03
3.730645624480000151e+03 3.321808239120000053e+03 8.270326163955834739e-03
3.730751678139999967e+03 3.321808239120000053e+03 8.092127092415352455e-03
3.730857731799999783e+03 3.321808239120000053e+03 7.941746072344263788e-03
3.730963785460000054e+03 3.321808239120000053e+03 7.815044998981760319e-03
3.731069839130000219e+03 3.321808239120000053e+03 7.707546721610560383e-03
3.731175892790000034e+03 3.321808239120000053e+03 7.614482421889582839e-03
3.731281946449999850e+03 3.321808239120000053e+03 7.530866343757882178e-03
3.731388000110000121e+03 3.321808239120000053e+03 7.451604323816371847e-03
3.731494053769999937e+03 3.321808239120000053e+03 7.371638111901877323e-03
3.731600107430000207e+03 3.321808239120000053e+03 7.286121663174930339e-03
3.731706161090000023e+03 3.321808239120000053e+03 7.190619127172336554e-03
3.731812214749999839e+03 3.321808239120000053e+03 7.081308240884587150e-03
3.731918268420000004e+03 3.321808239120000053e+03 6.955168541163371347e-03
3.732024322079999820e+03 3.321808239120000053e+03 6.810132433325901194e-03
3.732130375740000090e+03 3.321808239120000053e+03 6.645179416781876562e-03
3.732236429399999906e+03 3.321808239120000053e+03 6.460359661006746454e-03
3.732342483060000177e+03 3.321808239120000053e+03 6.256741784722440365e-03
3.732448536719999993e+03 3.321808239120000053e+03 6.036289550485294739e-03
3.732554590379999809e+03 3.321808239120000053e+03 5.801681340992221811e-03
3.732660644040000079e+03 3.321808239120000053e+03 5.556092980330241786e-03
3.732766697709999789e+03 3.321808239120000053e+03 5.302967555581974968e-03
3.732872751370000060e+03 3.321808239120000053e+03 5.045795100934889407e-03
3.732978805029999876e+03 3.321808239120000053e+03 4.787920909187088660e-03
3.733084858690000146e+03 3.321808239120000053e+03 4.532395030535704000e-03
3.733190912349999962e+03 3.321808239120000053e+03 4.281868634551625960e-03
3.733296966009999778e+03 3.321808239120000053e+03 4.038536632766397128e-03
3.733403019670000049e+03 3.321808239120000053e+03 3.804121167452476950e-03
3.733509073329999865e+03 3.321808239120000053e+03 3.579887652827271755e-03
3.733615127000000030e+03 3.321808239120000053e+03 3.366683952336665779e-03
3.733721180659999845e+03 3.321808239120000053e+03 3.164993631884608066e-03
3.733827234320000116e+03 3.321808239120000053e+03 2.974995545411903818e-03
3.733933287979999932e+03 3.321808239120000053e+03 2.796623788197331872e-03
3.734039341640000202e+03 3.321808239120000053e+03 2.629623894351203976e-03
3.734145395300000018e+03 3.321808239120000053e+03 2.473602797729655429e-03
3.734251448959999834e+03 3.321808239120000053e+03 2.328071392250466616e-03
3.734357502620000105e+03 3.321808239120000053e+03 2.192479487112641671e-03
3.734463556279999921e+03 3.321808239120000053e+03 2.066243581741797689e-03
3.734569609950000086e+03 3.321808239120000053e+03 1.948768242673577658e-03
3.734675663609999901e+03 3.321808239120000053e+03 1.839462020669678901e-03
3.734781717270000172e+03 3.321808239120000053e+03 1.737748868363821718e-03
3.734887770929999988e+03 3.321808239120000053e+03 1.643075959005598809e-03
3.734993824589999804e+03 3.321808239120000053e+03 1.554918701307901911e-03
3.735099878250000074e+03 3.321808239120000053e+03 1.472783619683249671e-03
3.735205931909999890e+03 3.321808239120000053e+03 1.396209644055654980e-03
3.735311985570000161e+03 3.321808239120000053e+03 1.324768243623672057e-03
3.735418039239999871e+03 3.321808239120000053e+03 1.258062748526841100e-03
3.735524092900000142e+03 3.321808239120000053e+03 1.195727127357277663e-03
3.735630146559999957e+03 3.321808239120000053e+03 1.137424421827444229e-03
3.735736200219999773e+03 3.321808239120000053e+03 1.082844983974144693e-03
3.735842253880000044e+03 3.321808239120000053e+03 1.031704620059438948e-03
3.735948307539999860e+03 3.321808239120000053e+03 9.837427178005782140e-04
3.736054361200000130e+03 3.321808239120000053e+03 9.387204126119844940e-04
3.736160414859999946e+03 3.321808239120000053e+03 8.964188284769688403e-04
3.736266468530000111e+03 3.321808239120000053e+03 8.566374110293101338e-04
3.736372522189999927e+03 3.321808239120000053e+03 8.191923594584621816e-04
3.736478575850000198e+03 3.321808239120000053e+03 7.839151619350332454e-04
3.736584629510000013e+03 3.321808239120000053e+03 7.506512417423679513e-04
3.736690683169999829e+03 3.321808239120000053e+03 7.192587208274239721e-04
3.736796736830000100e+03 3.321808239120000053e+03 6.896073003193527867e-04
3.736902790489999916e+03 3.321808239120000053e+03 6.615772468995474633e-04
3.737008844150000186e+03 3.321808239120000053e+03 6.350584671053712861e-04
3.737114897810000002e+03 3.321808239120000053e+03 6.099496539892843147e-04
3.737220951480000167e+03 3.321808239120000053e+03 5.861575001298905373e-04
3.737327005139999983e+03 3.321808239120000053e+03 5.635959798591772636e-04
3.737433058799999799e+03 3.321808239120000053e+03 5.421857044998005517e-04
3.737539112460000069e+03 3.321808239120000053e+03 5.218533475685193952e-04
3.737645166119999885e+03 3.321808239120000053e+03 5.025311290382749284e-04
3.737751219780000156e+03 3.321808239120000053e+03 4.841563454339931137e-04
3.737857273439999972e+03 3.321808239120000053e+03 4.666709364988745178e-04
3.737963327099999788e+03 3.321808239120000053e+03 4.500210855034224777e-04
3.738069380769999952e+03 3.321808239120000053e+03 4.341568543901107389e-04
3.738175434430000223e+03 3.321808239120000053e+03 4.190318538467118609e-04
3.738281488090000039e+03 3.321808239120000053e+03 4.046029364067352469e-04
3.738387541749999855e+03 3.321808239120000053e+03 3.908298504320740813e-04
3.738493595410000125e+03 3.321808239120000053e+03 3.776745927367058985e-04
3.738599649069999941e+03 3.321808239120000053e+03 3.650994993106828289e-04
3.738705702730000212e+03 3.321808239120000053e+03 3.530611013797212410e-04
3.738811756390000028e+03 3.321808239120000053e+03 3.414922211465466480e-04
3.738917810060000193e+03 3.321808239120000053e+03 3.302575164210958610e-04
3.739023863720000008e+03 3.321808239120000053e+03 3.190627526192913810e-04
3.739129917379999824e+03 3.321808239120000053e+03 3.073105258258062200e-04
3.739235971040000095e+03 3.321808239120000053e+03 2.939451079533952384e-04
3.739342024699999911e+03 3.321808239120000053e+03 2.774141279884031574e-04
3.739448078360000181e+03 3.321808239120000053e+03 2.559314582406747212e-04
3.739554132019999997e+03 3.321808239120000053e+03 2.281396466476420684e-04
3.739660185679999813e+03 3.321808239120000053e+03 1.939910372424362330e-04
3.739766239349999978e+03 3.321808239120000053e+03 1.553515364299928978e-04
3.718661560760000157e+03 3.321913944500000071e+03 7.677721697998570599e-03
3.718767614429999867e+03 3.321913944500000071e+03 9.751012917339938260e-03
3.718873668090000137e+03 3.321913944500000071e+03 1.175445555887340288e-02
3.718979721749999953e+03 3.321913944500000071e+03 1.365915922632624305e-02
3.719085775410000224e+03 3.321913944500000071e+03 1.554346057454988710e-02
3.719191829070000040e+03 3.321913944500000071e+03 1.756979620412729010e-02
3.719297882729999856e+03 3.321913944500000071e+03 1.995120668863809704e-02
3.719403936390000126e+03 3.321913944500000071e+03 2.293012468938611381e-02
3.719509990049999942e+03 3.321913944500000071e+03 2.677557400620922748e-02
3.719616043720000107e+03 3.321913944500000071e+03 3.178985504380658911e-02
3.719722097379999923e+03 3.321913944500000071e+03 3.830983694602574374e-02
3.719828151040000193e+03 3.321913944500000071e+03 4.668936551483167385e-02
3.719934204700000009e+03 3.321913944500000071e+03 5.725391493569604445e-02
3.720040258359999825e+03 3.321913944500000071e+03 7.022505114019192418e-02
3.720146312020000096e+03 3.321913944500000071e+03 8.562135710415373635e-02
3.720252365679999912e+03 3.321913944500000071e+03 1.031541939546100767e-01
3.720358419340000182e+03 3.321913944500000071e+03 1.221481013743274946e-01
3.720464472999999998e+03 3.321913944500000071e+03 1.415211591930913837e-01
3.720570526670000163e+03 3.321913944500000071e+03 1.598544152418041320e-01
3.720676580329999979e+03 3.321913944500000071e+03 1.755591493128660086e-01
3.720782633989999795e+03 3.321913944500000071e+03 1.871202832273641259e-01
3.720888687650000065e+03 3.321913944500000071e+03 1.933641124315917947e-01
3.720994741309999881e+03 3.321913944500000071e+03 1.936818267339298349e-01
3.721100794970000152e+03 3.321913944500000071e+03 1.881463833187274892e-01
3.721206848629999968e+03 3.321913944500000071e+03 1.774893142950288438e-01
3.721312902289999784e+03 3.321913944500000071e+03 1.629457223741364591e-01
3.721418955959999948e+03 3.321913944500000071e+03 1.460138297244358008e-01
3.721525009620000219e+03 3.321913944500000071e+03 1.281956120954158007e-01
3.721631063280000035e+03 3.321913944500000071e+03 1.107813936835449486e-01
3.721737116939999851e+03 3.321913944500000071e+03 9.471834441275044092e-02
3.721843170600000121e+03 3.321913944500000071e+03 8.057213675578467349e-02
3.721949224259999937e+03 3.321913944500000071e+03 6.856482966392564438e-02
3.722055277920000208e+03 3.321913944500000071e+03 5.865797084390363125e-02
3.722161331580000024e+03 3.321913944500000071e+03 5.064898612683742252e-02
3.722267385250000189e+03 3.321913944500000071e+03 4.425714034046106249e-02
3.722373438910000004e+03 3.321913944500000071e+03 3.918687688177822925e-02
3.722479492569999820e+03 3.321913944500000071e+03 3.516641197008672087e-02
3.722585546230000091e+03 3.321913944500000071e+03 3.196573417207416307e-02
3.722691599889999907e+03 3.321913944500000071e+03 2.940054622140659407e-02
3.722797653550000177e+03 3.321913944500000071e+03 2.732835836216653339e-02
3.722903707209999993e+03 3.321913944500000071e+03 2.564133468034787353e-02
3.723009760869999809e+03 3.321913944500000071e+03 2.425869009433935172e-02
3.723115814539999974e+03 3.321913944500000071e+03 2.311999971076143454e-02
3.723221868199999790e+03 3.321913944500000071e+03 2.217986273007117870e-02
3.723327921860000060e+03 3.321913944500000071e+03 2.140388239324925168e-02
3.723433975519999876e+03 3.321913944500000071e+03 2.076573322797225021e-02
3.723540029180000147e+03 3.321913944500000071e+03 2.024505375419556608e-02
3.723646082839999963e+03 3.321913944500000071e+03 1.982593696884492676e-02
3.723752136499999779e+03 3.321913944500000071e+03 1.949584309054524373e-02
3.723858190160000049e+03 3.321913944500000071e+03 1.924480743641345318e-02
3.723964243819999865e+03 3.321913944500000071e+03 1.906485417582502728e-02
3.724070297490000030e+03 3.321913944500000071e+03 1.894955399786662359e-02
3.724176351149999846e+03 3.321913944500000071e+03 1.889368257560666842e-02
3.724282404810000116e+03 3.321913944500000071e+03 1.889294947291435614e-02
3.724388458469999932e+03 3.321913944500000071e+03 1.894377574922768981e-02
3.724494512130000203e+03 3.321913944500000071e+03 1.904310438318959284e-02
3.724600565790000019e+03 3.321913944500000071e+03 1.918823173814161037e-02
3.724706619449999835e+03 3.321913944500000071e+03 1.937665130940232489e-02
3.724812673110000105e+03 3.321913944500000071e+03 1.960590341040491930e-02
3.724918726779999815e+03 3.321913944500000071e+03 1.987342664235867279e-02
3.725024780440000086e+03 3.321913944500000071e+03 2.017640924512192901e-02
3.725130834099999902e+03 3.321913944500000071e+03 2.051164096725187000e-02
3.725236887760000172e+03 3.321913944500000071e+03 2.087536904734168738e-02
3.725342941419999988e+03 3.321913944500000071e+03 2.126316526387802067e-02
3.725448995079999804e+03 3.321913944500000071e+03 2.166981461185710570e-02
3.725555048740000075e+03 3.321913944500000071e+03 2.208923960533540690e-02
3.725661102399999891e+03 3.321913944500000071e+03 2.251447683326639193e-02
3.725767156070000055e+03 3.321913944500000071e+03 2.293772332038031964e-02
3.725873209729999871e+03 3.321913944500000071e+03 2.335046845176994360e-02
3.725979263390000142e+03 3.321913944500000071e+03 2.374372180688722953e-02
3.726085317049999958e+03 3.321913944500000071e+03 2.410833775660502915e-02
3.726191370709999774e+03 3.321913944500000071e+03 2.443542445297175111e-02
3.726297424370000044e+03 3.321913944500000071e+03 2.471680931621868943e-02
3.726403478029999860e+03 3.321913944500000071e+03 2.494551785441602790e-02
3.726509531690000131e+03 3.321913944500000071e+03 2.511621099994860648e-02
3.726615585359999841e+03 3.321913944500000071e+03 2.522552157232366143e-02
3.726721639020000111e+03 3.321913944500000071e+03 2.527223556810409208e-02
3.726827692679999927e+03 3.321913944500000071e+03 2.525727951983034597e-02
3.726933746340000198e+03 3.321913944500000071e+03 2.518349957324394345e-02
3.727039800000000014e+03 3.321913944500000071e+03 2.505524734958845465e-02
3.727145853659999830e+03 3.321913944500000071e+03 2.487781676721154481e-02
3.727251907320000100e+03 3.321913944500000071e+03 2.465679931531908342e-02
3.727357960979999916e+03 3.321913944500000071e+03 2.439743852488054227e-02
3.727464014640000187e+03 3.321913944500000071e+03 2.410406543479130456e-02
3.727570068309999897e+03 3.321913944500000071e+03 2.377968597148515453e-02
3.727676121970000167e+03 3.321913944500000071e+03 2.342577059973871209e-02
3.727782175629999983e+03 3.321913944500000071e+03 2.304226981429436868e-02
3.727888229289999799e+03 3.321913944500000071e+03 2.262784987866707509e-02
3.727994282950000070e+03 3.321913944500000071e+03 2.218031537529557493e-02
3.728100336609999886e+03 3.321913944500000071e+03 2.169716188768107401e-02
3.728206390270000156e+03 3.321913944500000071e+03 2.117618625024610124e-02
3.728312443929999972e+03 3.321913944500000071e+03 2.061607537862754705e-02
3.728418497600000137e+03 3.321913944500000071e+03 2.001689887080565500e-02
3.728524551259999953e+03 3.321913944500000071e+03 1.938044509534315660e-02
3.728630604920000224e+03 3.321913944500000071e+03 1.871036339669791826e-02
3.728736658580000039e+03 3.321913944500000071e+03 1.801210274627806918e-02
3.728842712239999855e+03 3.321913944500000071e+03 1.729266499103292512e-02
3.728948765900000126e+03 3.321913944500000071e+03 1.656021407618954444e-02
3.729054819559999942e+03 3.321913944500000071e+03 1.582359755834095855e-02
3.729160873220000212e+03 3.321913944500000071e+03 1.509184156131944052e-02
3.729266926889999922e+03 3.321913944500000071e+03 1.437367541049213056e-02
3.729372980550000193e+03 3.321913944500000071e+03 1.367712973332493344e-02
3.729479034210000009e+03 3.321913944500000071e+03 1.300923517652564400e-02
3.729585087869999825e+03 3.321913944500000071e+03 1.237583159683929186e-02
3.729691141530000095e+03 3.321913944500000071e+03 1.178148255595939421e-02
3.729797195189999911e+03 3.321913944500000071e+03 1.122947902221669951e-02
3.729903248850000182e+03 3.321913944500000071e+03 1.072190999455516561e-02
3.730009302509999998e+03 3.321913944500000071e+03 1.025977597123223055e-02
3.730115356180000163e+03 3.321913944500000071e+03 9.843122816660060045e-03
3.730221409839999978e+03 3.321913944500000071e+03 9.471177429327185676e-03
3.730327463499999794e+03 3.321913944500000071e+03 9.142471553830910924e-03
3.730433517160000065e+03 3.321913944500000071e+03 8.854945246101825901e-03
3.730539570819999881e+03 3.321913944500000071e+03 8.606026348430745321e-03
3.730645624480000151e+03 3.321913944500000071e+03 8.392686592941582882e-03
3.730751678139999967e+03 3.321913944500000071e+03 8.211478540816465749e-03
3.730857731799999783e+03 3.321913944500000071e+03 8.058560458099658236e-03
3.730963785460000054e+03 3.321913944500000071e+03 7.929718376098704793e-03
3.731069839130000219e+03 3.321913944500000071e+03 7.820395847740848824e-03
3.731175892790000034e+03 3.321913944500000071e+03 7.725742059420333090e-03
3.731281946449999850e+03 3.321913944500000071e+03 7.640687711240697587e-03
3.731388000110000121e+03 3.321913944500000071e+03 7.560055208229849583e-03
3.731494053769999937e+03 3.321913944500000071e+03 7.478705172178325838e-03
3.731600107430000207e+03 3.321913944500000071e+03 7.391715382704187008e-03
3.731706161090000023e+03 3.321913944500000071e+03 7.294581701191140376e-03
3.731812214749999839e+03 3.321913944500000071e+03 7.183424424569840976e-03
3.731918268420000004e+03 3.321913944500000071e+03 7.055179165369324101e-03
3.732024322079999820e+03 3.321913944500000071e+03 6.907749962803751143e-03
3.732130375740000090e+03 3.321913944500000071e+03 6.740104635976379432e-03
3.732236429399999906e+03 3.321913944500000071e+03 6.552298379979771409e-03
3.732342483060000177e+03 3.321913944500000071e+03 6.345420403597824485e-03
3.732448536719999993e+03 3.321913944500000071e+03 6.121468420708907517e-03
3.732554590379999809e+03 3.321913944500000071e+03 5.883165100530300326e-03
3.732660644040000079e+03 3.321913944500000071e+03 5.633737375040422102e-03
3.732766697709999789e+03 3.321913944500000071e+03 5.376682631408663884e-03
3.732872751370000060e+03 3.321913944500000071e+03 5.115545000702871777e-03
3.732978805029999876e+03 3.321913944500000071e+03 4.853720784719593728e-03
3.733084858690000146e+03 3.321913944500000071e+03 4.594305756618339946e-03
3.733190912349999962e+03 3.321913944500000071e+03 4.339990079102107844e-03
3.733296966009999778e+03 3.321913944500000071e+03 4.093000209516107005e-03
3.733403019670000049e+03 3.321913944500000071e+03 3.855082298192361121e-03
3.733509073329999865e+03 3.321913944500000071e+03 3.627518625592809041e-03
3.733615127000000030e+03 3.321913944500000071e+03 3.411167508165847181e-03
3.733721180659999845e+03 3.321913944500000071e+03 3.206517468423972662e-03
3.733827234320000116e+03 3.321913944500000071e+03 3.013747805251345419e-03
3.733933287979999932e+03 3.321913944500000071e+03 2.832789510192318568e-03
3.734039341640000202e+03 3.321913944500000071e+03 2.663382347696179302e-03
3.734145395300000018e+03 3.321913944500000071e+03 2.505125586796319408e-03
3.734251448959999834e+03 3.321913944500000071e+03 2.357521208232620825e-03
3.734357502620000105e+03 3.321913944500000071e+03 2.220009383362969626e-03
3.734463556279999921e+03 3.321913944500000071e+03 2.091996658287783271e-03
3.734569609950000086e+03 3.321913944500000071e+03 1.972877638795993583e-03
3.734675663609999901e+03 3.321913944500000071e+03 1.862051130434226988e-03
3.734781717270000172e+03 3.321913944500000071e+03 1.758931710415190253e-03
3.734887770929999988e+03 3.321913944500000071e+03 1.662957646978332517e-03
3.734993824589999804e+03 3.321913944500000071e+03 1.573595974107342430e-03
3.735099878250000074e+03 3.321913944500000071e+03 1.490345401502983112e-03
3.735205931909999890e+03 3.321913944500000071e+03 1.412737612139661507e-03
3.735311985570000161e+03 3.321913944500000071e+03 1.340337387428292395e-03
3.735418039239999871e+03 3.321913944500000071e+03 1.272741907978595065e-03
3.735524092900000142e+03 3.321913944500000071e+03 1.209579501834964332e-03
3.735630146559999957e+03 3.321913944500000071e+03 1.150508045878625724e-03
3.735736200219999773e+03 3.321913944500000071e+03 1.095213169433261954e-03
3.735842253880000044e+03 3.321913944500000071e+03 1.043406365672648172e-03
3.735948307539999860e+03 3.321913944500000071e+03 9.948230869190649757e-04
3.736054361200000130e+03 3.321913944500000071e+03 9.492208789888428346e-04
3.736160414859999946e+03 3.321913944500000071e+03 9.063775911374511492e-04
3.736266468530000111e+03 3.321913944500000071e+03 8.660896808660748999e-04
3.736372522189999927e+03 3.321913944500000071e+03 8.281706208819306471e-04
3.736478575850000198e+03 3.321913944500000071e+03 7.924494120233163729e-04
3.736584629510000013e+03 3.321913944500000071e+03 7.587692080110970206e-04
3.736690683169999829e+03 3.321913944500000071e+03 7.269860582607138482e-04
3.736796736830000100e+03 3.321913944500000071e+03 6.969677688191637651e-04
3.736902790489999916e+03 3.321913944500000071e+03 6.685928709761414408e-04
3.737008844150000186e+03 3.321913944500000071e+03 6.417496796986964670e-04
3.737114897810000002e+03 3.321913944500000071e+03 6.163354259686707913e-04
3.737220951480000167e+03 3.321913944500000071e+03 5.922554571323036636e-04
3.737327005139999983e+03 3.321913944500000071e+03 5.694225090330188449e-04
3.737433058799999799e+03 3.321913944500000071e+03 5.477560543606442870e-04
3.737539112460000069e+03 3.321913944500000071e+03 5.271817230846707458e-04
3.737645166119999885e+03 3.321913944500000071e+03 5.076307814044588420e-04
3.737751219780000156e+03 3.321913944500000071e+03 4.890396538531562205e-04
3.737857273439999972e+03 3.321913944500000071e+03 4.713494795554314196e-04
3.737963327099999788e+03 3.321913944500000071e+03 4.545057019968457577e-04
3.738069380769999952e+03 3.321913944500000071e+03 4.384576957085118028e-04
3.738175434430000223e+03 3.321913944500000071e+03 4.231584305453092330e-04
3.738281488090000039e+03 3.321913944500000071e+03 4.085641608154558821e-04
3.738387541749999855e+03 3.321913944500000071e+03 3.946340757497740102e-04
3.738493595410000125e+03 3.321913944500000071e+03 3.813296465225332306e-04
3.738599649069999941e+03 3.321913944500000071e+03 3.686127007550698436e-04
3.738705702730000212e+03 3.321913944500000071e+03 3.564392247449782772e-04
3.738811756390000028e+03 3.321913944500000071e+03 3.447412993069589628e-04
3.738917810060000193e+03 3.321913944500000071e+03 3.333822447702245568e-04
3.739023863720000008e+03 3.321913944500000071e+03 3.220650768931392223e-04
3.739129917379999824e+03 3.321913944500000071e+03 3.101869346892160008e-04
3.739235971040000095e+03 3.321913944500000071e+03 2.966825390663594113e-04
3.739342024699999911e+03 3.321913944500000071e+03 2.799855471813903233e-04
3.739448078360000181e+03 3.321913944500000071e+03 2.582938252034292317e-04
3.739554132019999997e+03 3.321913944500000071e+03 2.302378508754476805e-04
3.739660185679999813e+03 3.321913944500000071e+03 1.957697417492092434e-04
3.739766239349999978e+03 3.321913944500000071e+03 1.567723937945256435e-04
3.718661560760000157e+03 3.322019649889999982e+03 7.507541966952439513e-03
3.718767614429999867e+03 3.322019649889999982e+03 9.467574920058573901e-03
3.718873668090000137e+03 3.322019649889999982e+03 1.131197216428059434e-02
3.718979721749999953e+03 3.322019649889999982e+03 1.300245335500644500e-02
3.719085775410000224e+03 3.322019649889999982e+03 1.460450537684123036e-02
3.719191829070000040e+03 3.322019649889999982e+03 1.626132805081831334e-02
3.719297882729999856e+03 3.322019649889999982e+03 1.815783700493028147e-02
3.719403936390000126e+03 3.322019649889999982e+03 2.049835411679831743e-02
3.719509990049999942e+03 3.322019649889999982e+03 2.350521800945637105e-02
3.719616043720000107e+03 3.322019649889999982e+03 2.743086771327186632e-02
3.719722097379999923e+03 3.322019649889999982e+03 3.257027764196031988e-02
3.719828151040000193e+03 3.322019649889999982e+03 3.926151495315569756e-02
3.719934204700000009e+03 3.322019649889999982e+03 4.786487514388462761e-02
3.720040258359999825e+03 3.322019649889999982e+03 5.871395063160261829e-02
3.720146312020000096e+03 3.322019649889999982e+03 7.203670366318348783e-02
3.720252365679999912e+03 3.322019649889999982e+03 8.785308285901841097e-02
3.720358419340000182e+03 3.322019649889999982e+03 1.058676629413128067e-01
3.720464472999999998e+03 3.322019649889999982e+03 1.253876801991665457e-01
3.720570526670000163e+03 3.322019649889999982e+03 1.453026527375926857e-01
3.720676580329999979e+03 3.322019649889999982e+03 1.641554783880889712e-01
3.720782633989999795e+03 3.322019649889999982e+03 1.803140604564743565e-01
3.720888687650000065e+03 3.322019649889999982e+03 1.922212385013087610e-01
3.720994741309999881e+03 3.322019649889999982e+03 1.986698364466236988e-01
3.721100794970000152e+03 3.322019649889999982e+03 1.990324454202499205e-01
3.721206848629999968e+03 3.322019649889999982e+03 1.933817760570455957e-01
3.721312902289999784e+03 3.322019649889999982e+03 1.824671847869079322e-01
3.721418955959999948e+03 3.322019649889999982e+03 1.675557661428584144e-01
3.721525009620000219e+03 3.322019649889999982e+03 1.501855629829879912e-01
3.721631063280000035e+03 3.322019649889999982e+03 1.318991981593738150e-01
3.721737116939999851e+03 3.322019649889999982e+03 1.140225205460445868e-01
3.721843170600000121e+03 3.322019649889999982e+03 9.752933806279871776e-02
3.721949224259999937e+03 3.322019649889999982e+03 8.300180832109413376e-02
3.722055277920000208e+03 3.322019649889999982e+03 7.066915052787646478e-02
3.722161331580000024e+03 3.322019649889999982e+03 6.049286265359151565e-02
3.722267385250000189e+03 3.322019649889999982e+03 5.226565538464941069e-02
3.722373438910000004e+03 3.322019649889999982e+03 4.569973349650533617e-02
3.722479492569999820e+03 3.322019649889999982e+03 4.049188094837843921e-02
3.722585546230000091e+03 3.322019649889999982e+03 3.636314726657329660e-02
3.722691599889999907e+03 3.322019649889999982e+03 3.307738255165183772e-02
3.722797653550000177e+03 3.322019649889999982e+03 3.044532631726470234e-02
3.722903707209999993e+03 3.322019649889999982e+03 2.832062446283008586e-02
3.723009760869999809e+03 3.322019649889999982e+03 2.659250102783929093e-02
3.723115814539999974e+03 3.322019649889999982e+03 2.517796037287979918e-02
3.723221868199999790e+03 3.322019649889999982e+03 2.401492084701992505e-02
3.723327921860000060e+03 3.322019649889999982e+03 2.305673615540211260e-02
3.723433975519999876e+03 3.322019649889999982e+03 2.226806630873533893e-02
3.723540029180000147e+03 3.322019649889999982e+03 2.162186408929583567e-02
3.723646082839999963e+03 3.322019649889999982e+03 2.109720855747810112e-02
3.723752136499999779e+03 3.322019649889999982e+03 2.067775193559034594e-02
3.723858190160000049e+03 3.322019649889999982e+03 2.035059961485335273e-02
3.723964243819999865e+03 3.322019649889999982e+03 2.010549263818875790e-02
3.724070297490000030e+03 3.322019649889999982e+03 1.993420085628032357e-02
3.724176351149999846e+03 3.322019649889999982e+03 1.983006295677660485e-02
3.724282404810000116e+03 3.322019649889999982e+03 1.978762891650231656e-02
3.724388458469999932e+03 3.322019649889999982e+03 1.980237355660328588e-02
3.724494512130000203e+03 3.322019649889999982e+03 1.987045878600107729e-02
3.724600565790000019e+03 3.322019649889999982e+03 1.998852825767979610e-02
3.724706619449999835e+03 3.322019649889999982e+03 2.015352255305320750e-02
3.724812673110000105e+03 3.322019649889999982e+03 2.036250636513744702e-02
3.724918726779999815e+03 3.322019649889999982e+03 2.061250199234524599e-02
3.725024780440000086e+03 3.322019649889999982e+03 2.090032617629034722e-02
3.725130834099999902e+03 3.322019649889999982e+03 2.122243020621661369e-02
3.725236887760000172e+03 3.322019649889999982e+03 2.157474643680561133e-02
3.725342941419999988e+03 3.322019649889999982e+03 2.195254794511593624e-02
3.725448995079999804e+03 3.322019649889999982e+03 2.235033182073508859e-02
3.725555048740000075e+03 3.322019649889999982e+03 2.276174014416049163e-02
3.725661102399999891e+03 3.322019649889999982e+03 2.317953540071024388e-02
3.725767156070000055e+03 3.322019649889999982e+03 2.359564799651322001e-02
3.725873209729999871e+03 3.322019649889999982e+03 2.400131166305374819e-02
3.725979263390000142e+03 3.322019649889999982e+03 2.438729694918962201e-02
3.726085317049999958e+03 3.322019649889999982e+03 2.474424325409064693e-02
3.726191370709999774e+03 3.322019649889999982e+03 2.506307632742247812e-02
3.726297424370000044e+03 3.322019649889999982e+03 2.533548233779891329e-02
3.726403478029999860e+03 3.322019649889999982e+03 2.555439411525659357e-02
3.726509531690000131e+03 3.322019649889999982e+03 2.571443344662798294e-02
3.726615585359999841e+03 3.322019649889999982e+03 2.581224886230924428e-02
3.726721639020000111e+03 3.322019649889999982e+03 2.584669381032182051e-02
3.726827692679999927e+03 3.322019649889999982e+03 2.581880622127662173e-02
3.726933746340000198e+03 3.322019649889999982e+03 2.573157555771160912e-02
3.727039800000000014e+03 3.322019649889999982e+03 2.558951353291145578e-02
3.727145853659999830e+03 3.322019649889999982e+03 2.539807432385638927e-02
3.727251907320000100e+03 3.322019649889999982e+03 2.516299370311405117e-02
3.727357960979999916e+03 3.322019649889999982e+03 2.488962974281174606e-02
3.727464014640000187e+03 3.322019649889999982e+03 2.458238847965437193e-02
3.727570068309999897e+03 3.322019649889999982e+03 2.424430650818958088e-02
3.727676121970000167e+03 3.322019649889999982e+03 2.387684124680190464e-02
3.727782175629999983e+03 3.322019649889999982e+03 2.347989215956032549e-02
3.727888229289999799e+03 3.322019649889999982e+03 2.305204646198308338e-02
3.727994282950000070e+03 3.322019649889999982e+03 2.259101454987475985e-02
3.728100336609999886e+03 3.322019649889999982e+03 2.209419688033901694e-02
3.728206390270000156e+03 3.322019649889999982e+03 2.155930807622613229e-02
3.728312443929999972e+03 3.322019649889999982e+03 2.098497772067205169e-02
3.728418497600000137e+03 3.322019649889999982e+03 2.037125177853427518e-02
3.728524551259999953e+03 3.322019649889999982e+03 1.971993353964233281e-02
3.728630604920000224e+03 3.322019649889999982e+03 1.903472641118014036e-02
3.728736658580000039e+03 3.322019649889999982e+03 1.832116912061192149e-02
3.728842712239999855e+03 3.322019649889999982e+03 1.758638218826944280e-02
3.728948765900000126e+03 3.322019649889999982e+03 1.683866809694740951e-02
3.729054819559999942e+03 3.322019649889999982e+03 1.608702269082929251e-02
3.729160873220000212e+03 3.322019649889999982e+03 1.534062014793731096e-02
3.729266926889999922e+03 3.322019649889999982e+03 1.460832876493119679e-02
3.729372980550000193e+03 3.322019649889999982e+03 1.389830204564954617e-02
3.729479034210000009e+03 3.322019649889999982e+03 1.321767260271088443e-02
3.729585087869999825e+03 3.322019649889999982e+03 1.257235876094444163e-02
3.729691141530000095e+03 3.322019649889999982e+03 1.196697846206079899e-02
3.729797195189999911e+03 3.322019649889999982e+03 1.140485396944856435e-02
3.729903248850000182e+03 3.322019649889999982e+03 1.088808460616596044e-02
3.730009302509999998e+03 3.322019649889999982e+03 1.041766296813998773e-02
3.730115356180000163e+03 3.322019649889999982e+03 9.993611745075809544e-03
3.730221409839999978e+03 3.322019649889999982e+03 9.615122223129584506e-03
3.730327463499999794e+03 3.322019649889999982e+03 9.280680586836443507e-03
3.730433517160000065e+03 3.322019649889999982e+03 8.988173404000213834e-03
3.730539570819999881e+03 3.322019649889999982e+03 8.734968613432427323e-03
3.730645624480000151e+03 3.322019649889999982e+03 8.517972671242981728e-03
3.730751678139999967e+03 3.322019649889999982e+03 8.333668158192197861e-03
3.730857731799999783e+03 3.322019649889999982e+03 8.178139087032668467e-03
3.730963785460000054e+03 3.322019649889999982e+03 8.047093323796985706e-03
3.731069839130000219e+03 3.322019649889999982e+03 7.935892812595723295e-03
3.731175892790000034e+03 3.322019649889999982e+03 7.839602436278977557e-03
3.731281946449999850e+03 3.322019649889999982e+03 7.753067072317583984e-03
3.731388000110000121e+03 3.322019649889999982e+03 7.671023482076122849e-03
3.731494053769999937e+03 3.322019649889999982e+03 7.588249063067811426e-03
3.731600107430000207e+03 3.322019649889999982e+03 7.499743497965606805e-03
3.731706161090000023e+03 3.322019649889999982e+03 7.400932677988815087e-03
3.731812214749999839e+03 3.322019649889999982e+03 7.287878081499721272e-03
3.731918268420000004e+03 3.322019649889999982e+03 7.157470377895304436e-03
3.732024322079999820e+03 3.322019649889999982e+03 7.007584621653655498e-03
3.732130375740000090e+03 3.322019649889999982e+03 6.837176750988884291e-03
3.732236429399999906e+03 3.322019649889999982e+03 6.646307194952551234e-03
3.732342483060000177e+03 3.322019649889999982e+03 6.436086332755744550e-03
3.732448536719999993e+03 3.322019649889999982e+03 6.208546720565658039e-03
3.732554590379999809e+03 3.322019649889999982e+03 5.966456436374545196e-03
3.732660644040000079e+03 3.322019649889999982e+03 5.713094784940037606e-03
3.732766697709999789e+03 3.322019649889999982e+03 5.452014771961514496e-03
3.732872751370000060e+03 3.322019649889999982e+03 5.186815915931161647e-03
3.732978805029999876e+03 3.322019649889999982e+03 4.920946722805220885e-03
3.733084858690000146e+03 3.322019649889999982e+03 4.657549739054799541e-03
3.733190912349999962e+03 3.322019649889999982e+03 4.399354995945983955e-03
3.733296966009999778e+03 3.322019649889999982e+03 4.148621184903458770e-03
3.733403019670000049e+03 3.322019649889999982e+03 3.907118967638736722e-03
3.733509073329999865e+03 3.322019649889999982e+03 3.676147821954922797e-03
3.733615127000000030e+03 3.322019649889999982e+03 3.456576695875357604e-03
3.733721180659999845e+03 3.322019649889999982e+03 3.248899118379279874e-03
3.733827234320000116e+03 3.322019649889999982e+03 3.053294779850865542e-03
3.733933287979999932e+03 3.322019649889999982e+03 2.869691436113856568e-03
3.734039341640000202e+03 3.322019649889999982e+03 2.697822893736709100e-03
3.734145395300000018e+03 3.322019649889999982e+03 2.537280531259833698e-03
3.734251448959999834e+03 3.322019649889999982e+03 2.387557168065528729e-03
3.734357502620000105e+03 3.322019649889999982e+03 2.248083078335478841e-03
3.734463556279999921e+03 3.322019649889999982e+03 2.118254592765250483e-03
3.734569609950000086e+03 3.322019649889999982e+03 1.997456097821759691e-03
3.734675663609999901e+03 3.322019649889999982e+03 1.885076403513941731e-03
3.734781717270000172e+03 3.322019649889999982e+03 1.780520473181075982e-03
3.734887770929999988e+03 3.322019649889999982e+03 1.683217446073398144e-03
3.734993824589999804e+03 3.322019649889999982e+03 1.592625773551096732e-03
3.735099878250000074e+03 3.322019649889999982e+03 1.508236159460659993e-03
3.735205931909999890e+03 3.322019649889999982e+03 1.429572865199325860e-03
3.735311985570000161e+03 3.322019649889999982e+03 1.356193825198290020e-03
3.735418039239999871e+03 3.322019649889999982e+03 1.287689925074300863e-03
3.735524092900000142e+03 3.322019649889999982e+03 1.223683718745980850e-03
3.735630146559999957e+03 3.322019649889999982e+03 1.163827795188179500e-03
3.735736200219999773e+03 3.322019649889999982e+03 1.107802947828360465e-03
3.735842253880000044e+03 3.322019649889999982e+03 1.055316253365246254e-03
3.735948307539999860e+03 3.322019649889999982e+03 1.006099134975258717e-03
3.736054361200000130e+03 3.322019649889999982e+03 9.599054641501275588e-04
3.736160414859999946e+03 3.322019649889999982e+03 9.165097387628751233e-04
3.736266468530000111e+03 3.322019649889999982e+03 8.757053587162563031e-04
3.736372522189999927e+03 3.322019649889999982e+03 8.373030074163486389e-04
3.736478575850000198e+03 3.322019649889999982e+03 8.011291419061291339e-04
3.736584629510000013e+03 3.322019649889999982e+03 7.670245958652389257e-04
3.736690683169999829e+03 3.322019649889999982e+03 7.348433009796857254e-04
3.736796736830000100e+03 3.322019649889999982e+03 7.044511272839629190e-04
3.736902790489999916e+03 3.322019649889999982e+03 6.757248329768053129e-04
3.737008844150000186e+03 3.322019649889999982e+03 6.485511062959239178e-04
3.737114897810000002e+03 3.322019649889999982e+03 6.228256833836805098e-04
3.737220951480000167e+03 3.322019649889999982e+03 5.984525362245898730e-04
3.737327005139999983e+03 3.322019649889999982e+03 5.753431349063558046e-04
3.737433058799999799e+03 3.322019649889999982e+03 5.534157888721723652e-04
3.737539112460000069e+03 3.322019649889999982e+03 5.325950618910422780e-04
3.737645166119999885e+03 3.322019649889999982e+03 5.128112448647524505e-04
3.737751219780000156e+03 3.322019649889999982e+03 4.939998694604509676e-04
3.737857273439999972e+03 3.322019649889999982e+03 4.761012541593084954e-04
3.737963327099999788e+03 3.322019649889999982e+03 4.590600843343545625e-04
3.738069380769999952e+03 3.322019649889999982e+03 4.428250315283608035e-04
3.738175434430000223e+03 3.322019649889999982e+03 4.273484124871135053e-04
3.738281488090000039e+03 3.322019649889999982e+03 4.125858737911113874e-04
3.738387541749999855e+03 3.322019649889999982e+03 3.984960372362377759e-04
3.738493595410000125e+03 3.322019649889999982e+03 3.850398393678620512e-04
3.738599649069999941e+03 3.322019649889999982e+03 3.721785884951497197e-04
3.738705702730000212e+03 3.322019649889999982e+03 3.598677126559385363e-04
3.738811756390000028e+03 3.322019649889999982e+03 3.480385347579475087e-04
3.738917810060000193e+03 3.322019649889999982e+03 3.365530140894179068e-04
3.739023863720000008e+03 3.322019649889999982e+03 3.251113759690438189e-04
3.739129917379999824e+03 3.322019649889999982e+03 3.131052265492714672e-04
3.739235971040000095e+03 3.322019649889999982e+03 2.994596049494327450e-04
3.739342024699999911e+03 3.322019649889999982e+03 2.825940048736927022e-04
3.739448078360000181e+03 3.322019649889999982e+03 2.606900657818906762e-04
3.739554132019999997e+03 3.322019649889999982e+03 2.323660281180864361e-04
3.739660185679999813e+03 3.322019649889999982e+03 1.975737796278257720e-04
3.739766239349999978e+03 3.322019649889999982e+03 1.582134418622392733e-04
3.718661560760000157e+03 3.322125355270000000e+03 7.447569517871812511e-03
3.718767614429999867e+03 3.322125355270000000e+03 9.327594180520886250e-03
3.718873668090000137e+03 3.322125355270000000e+03 1.104998045484066604e-02
3.718979721749999953e+03 3.322125355270000000e+03 1.256982794187308863e-02
3.719085775410000224e+03 3.322125355270000000e+03 1.394503052150347297e-02
3.719191829070000040e+03 3.322125355270000000e+03 1.530692855462306885e-02
3.719297882729999856e+03 3.322125355270000000e+03 1.682105256792174736e-02
3.719403936390000126e+03 3.322125355270000000e+03 1.866251516738634542e-02
3.719509990049999942e+03 3.322125355270000000e+03 2.101393694139623569e-02
3.719616043720000107e+03 3.322125355270000000e+03 2.407929848260432007e-02
3.719722097379999923e+03 3.322125355270000000e+03 2.810203197947398757e-02
3.719828151040000193e+03 3.322125355270000000e+03 3.337699844380107722e-02
3.719934204700000009e+03 3.322125355270000000e+03 4.024819851744412813e-02
3.720040258359999825e+03 3.322125355270000000e+03 4.908493671391125218e-02
3.720146312020000096e+03 3.322125355270000000e+03 6.023019723608350612e-02
3.720252365679999912e+03 3.322125355270000000e+03 7.391895360377817581e-02
3.720358419340000182e+03 3.322125355270000000e+03 9.017272616702437515e-02
3.720464472999999998e+03 3.322125355270000000e+03 1.086891189531882795e-01
3.720570526670000163e+03 3.322125355270000000e+03 1.287574312960703127e-01
3.720676580329999979e+03 3.322125355270000000e+03 1.492375042720345546e-01
3.720782633989999795e+03 3.322125355270000000e+03 1.686325433699061849e-01
3.720888687650000065e+03 3.322125355270000000e+03 1.852652717664479420e-01
3.720994741309999881e+03 3.322125355270000000e+03 1.975346437437458524e-01
3.721100794970000152e+03 3.322125355270000000e+03 2.041985154503646038e-01
3.721206848629999968e+03 3.322125355270000000e+03 2.046099645461764704e-01
3.721312902289999784e+03 3.322125355270000000e+03 1.988412904079934485e-01
3.721418955959999948e+03 3.322125355270000000e+03 1.876602748381323016e-01
3.721525009620000219e+03 3.322125355270000000e+03 1.723672320909032663e-01
3.721631063280000035e+03 3.322125355270000000e+03 1.545416303613314224e-01
3.721737116939999851e+03 3.322125355270000000e+03 1.357684309262574829e-01
3.721843170600000121e+03 3.322125355270000000e+03 1.174105282475637752e-01
3.721949224259999937e+03 3.322125355270000000e+03 1.004695460861877859e-01
3.722055277920000208e+03 3.322125355270000000e+03 8.554489208383404819e-02
3.722161331580000024e+03 3.322125355270000000e+03 7.287331799350971195e-02
3.722267385250000189e+03 3.322125355270000000e+03 6.241633096233453748e-02
3.722373438910000004e+03 3.322125355270000000e+03 5.396177460701738482e-02
3.722479492569999820e+03 3.322125355270000000e+03 4.721452823275203159e-02
3.722585546230000091e+03 3.322125355270000000e+03 4.186341317894961417e-02
3.722691599889999907e+03 3.322125355270000000e+03 3.762202056519176052e-02
3.722797653550000177e+03 3.322125355270000000e+03 3.424780747860554225e-02
3.722903707209999993e+03 3.322125355270000000e+03 3.154634151018131244e-02
3.723009760869999809e+03 3.322125355270000000e+03 2.936723981920758703e-02
3.723115814539999974e+03 3.322125355270000000e+03 2.759665991993299344e-02
3.723221868199999790e+03 3.322125355270000000e+03 2.614929927102933871e-02
3.723327921860000060e+03 3.322125355270000000e+03 2.496134591164758665e-02
3.723433975519999876e+03 3.322125355270000000e+03 2.398485110896224695e-02
3.723540029180000147e+03 3.322125355270000000e+03 2.318348638631838668e-02
3.723646082839999963e+03 3.322125355270000000e+03 2.252944535651378935e-02
3.723752136499999779e+03 3.322125355270000000e+03 2.200121497730426687e-02
3.723858190160000049e+03 3.322125355270000000e+03 2.158197632325764559e-02
3.723964243819999865e+03 3.322125355270000000e+03 2.125844967205626698e-02
3.724070297490000030e+03 3.322125355270000000e+03 2.102004957652243988e-02
3.724176351149999846e+03 3.322125355270000000e+03 2.085825545469593631e-02
3.724282404810000116e+03 3.322125355270000000e+03 2.076613198361207738e-02
3.724388458469999932e+03 3.322125355270000000e+03 2.073795348161253452e-02
3.724494512130000203e+03 3.322125355270000000e+03 2.076890001899915281e-02
3.724600565790000019e+03 3.322125355270000000e+03 2.085480226664837913e-02
3.724706619449999835e+03 3.322125355270000000e+03 2.099191858320946166e-02
3.724812673110000105e+03 3.322125355270000000e+03 2.117673261542005192e-02
3.724918726779999815e+03 3.322125355270000000e+03 2.140576349953438734e-02
3.725024780440000086e+03 3.322125355270000000e+03 2.167538415574003091e-02
3.725130834099999902e+03 3.322125355270000000e+03 2.198164655032851938e-02
3.725236887760000172e+03 3.322125355270000000e+03 2.232011639363487218e-02
3.725342941419999988e+03 3.322125355270000000e+03 2.268572360330045612e-02
3.725448995079999804e+03 3.322125355270000000e+03 2.307263884605226592e-02
3.725555048740000075e+03 3.322125355270000000e+03 2.347419018543134284e-02
3.725661102399999891e+03 3.322125355270000000e+03 2.388283664125143146e-02
3.725767156070000055e+03 3.322125355270000000e+03 2.429021639348451916e-02
3.725873209729999871e+03 3.322125355270000000e+03 2.468728540100159977e-02
3.725979263390000142e+03 3.322125355270000000e+03 2.506455644199706567e-02
3.726085317049999958e+03 3.322125355270000000e+03 2.541243857820328286e-02
3.726191370709999774e+03 3.322125355270000000e+03 2.572166320778129789e-02
3.726297424370000044e+03 3.322125355270000000e+03 2.598376674152183194e-02
3.726403478029999860e+03 3.322125355270000000e+03 2.619158421645663079e-02
3.726509531690000131e+03 3.322125355270000000e+03 2.633969636710859624e-02
3.726615585359999841e+03 3.322125355270000000e+03 2.642476838597707448e-02
3.726721639020000111e+03 3.322125355270000000e+03 2.644572445344981274e-02
3.726827692679999927e+03 3.322125355270000000e+03 2.640371882157038774e-02
3.726933746340000198e+03 3.322125355270000000e+03 2.630189003804128331e-02
3.727039800000000014e+03 3.322125355270000000e+03 2.614491568639257940e-02
3.727145853659999830e+03 3.322125355270000000e+03 2.593841520257997649e-02
3.727251907320000100e+03 3.322125355270000000e+03 2.568827220841889136e-02
3.727357960979999916e+03 3.322125355270000000e+03 2.539996099116165543e-02
3.727464014640000187e+03 3.322125355270000000e+03 2.507796215026350528e-02
3.727570068309999897e+03 3.322125355270000000e+03 2.472534043689447042e-02
3.727676121970000167e+03 3.322125355270000000e+03 2.434353589572379323e-02
3.727782175629999983e+03 3.322125355270000000e+03 2.393239125908068130e-02
3.727888229289999799e+03 3.322125355270000000e+03 2.349040818078500931e-02
3.727994282950000070e+03 3.322125355270000000e+03 2.301519615428457635e-02
3.728100336609999886e+03 3.322125355270000000e+03 2.250405418430592719e-02
3.728206390270000156e+03 3.322125355270000000e+03 2.195460925865023658e-02
3.728312443929999972e+03 3.322125355270000000e+03 2.136542949417503251e-02
3.728418497600000137e+03 3.322125355270000000e+03 2.073653461110888316e-02
3.728524551259999953e+03 3.322125355270000000e+03 2.006974179938342956e-02
3.728630604920000224e+03 3.322125355270000000e+03 1.936880901045280601e-02
3.728736658580000039e+03 3.322125355270000000e+03 1.863936649378615182e-02
3.728842712239999855e+03 3.322125355270000000e+03 1.788865618151233572e-02
3.728948765900000126e+03 3.322125355270000000e+03 1.712512244266403000e-02
3.729054819559999942e+03 3.322125355270000000e+03 1.635791299894511289e-02
3.729160873220000212e+03 3.322125355270000000e+03 1.559635357600390633e-02
3.729266926889999922e+03 3.322125355270000000e+03 1.484945456065807357e-02
3.729372980550000193e+03 3.322125355270000000e+03 1.412549487585746007e-02
3.729479034210000009e+03 3.322125355270000000e+03 1.343171094654881798e-02
3.729585087869999825e+03 3.322125355270000000e+03 1.277410067135143108e-02
3.729691141530000095e+03 3.322125355270000000e+03 1.215733675520887409e-02
3.729797195189999911e+03 3.322125355270000000e+03 1.158477248123718044e-02
3.729903248850000182e+03 3.322125355270000000e+03 1.105851665516538462e-02
3.730009302509999998e+03 3.322125355270000000e+03 1.057955266846984620e-02
3.730115356180000163e+03 3.322125355270000000e+03 1.014787837897891849e-02
3.730221409839999978e+03 3.322125355270000000e+03 9.762647544291853940e-03
3.730327463499999794e+03 3.322125355270000000e+03 9.422298693653085450e-03
3.730433517160000065e+03 3.322125355270000000e+03 9.124662693843377248e-03
3.730539570819999881e+03 3.322125355270000000e+03 8.867045292710278373e-03
3.730645624480000151e+03 3.322125355270000000e+03 8.646285335815540388e-03
3.730751678139999967e+03 3.322125355270000000e+03 8.458793057916360117e-03
3.730857731799999783e+03 3.322125355270000000e+03 8.300575830794102924e-03
3.730963785460000054e+03 3.322125355270000000e+03 8.167260951958070503e-03
3.731069839130000219e+03 3.322125355270000000e+03 8.054126346571138101e-03
3.731175892790000034e+03 3.322125355270000000e+03 7.956150192143306848e-03
3.731281946449999850e+03 3.322125355270000000e+03 7.868089175362021764e-03
3.731388000110000121e+03 3.322125355270000000e+03 7.784592117001292236e-03
3.731494053769999937e+03 3.322125355270000000e+03 7.700351014709657348e-03
3.731600107430000207e+03 3.322125355270000000e+03 7.610285460745883773e-03
3.731706161090000023e+03 3.322125355270000000e+03 7.509749632001465509e-03
3.731812214749999839e+03 3.322125355270000000e+03 7.394744760377209951e-03
3.731918268420000004e+03 3.322125355270000000e+03 7.262115518988868784e-03
3.732024322079999820e+03 3.322125355270000000e+03 7.109707340613302153e-03
3.732130375740000090e+03 3.322125355270000000e+03 6.936464079206923830e-03
3.732236429399999906e+03 3.322125355270000000e+03 6.742451617404917989e-03
3.732342483060000177e+03 3.322125355270000000e+03 6.528802108550602751e-03
3.732448536719999993e+03 3.322125355270000000e+03 6.297583875093230345e-03
3.732554590379999809e+03 3.322125355270000000e+03 6.051611565878500451e-03
3.732660644040000079e+03 3.322125355270000000e+03 5.794218166557431327e-03
3.732766697709999789e+03 3.322125355270000000e+03 5.529013662925664173e-03
3.732872751370000060e+03 3.322125355270000000e+03 5.259654291553176458e-03
3.732978805029999876e+03 3.322125355270000000e+03 4.989641993053574656e-03
3.733084858690000146e+03 3.322125355270000000e+03 4.722167167501943076e-03
3.733190912349999962e+03 3.322125355270000000e+03 4.460000614815120244e-03
3.733296966009999778e+03 3.322125355270000000e+03 4.205433968400532248e-03
3.733403019670000049e+03 3.322125355270000000e+03 3.960262919419590792e-03
3.733509073329999865e+03 3.322125355270000000e+03 3.725804483969707287e-03
3.733615127000000030e+03 3.322125355270000000e+03 3.502938425220433662e-03
3.733721180659999845e+03 3.322125355270000000e+03 3.292163328877092086e-03
3.733827234320000116e+03 3.322125355270000000e+03 3.093659219792180021e-03
3.733933287979999932e+03 3.322125355270000000e+03 2.907350479434319887e-03
3.734039341640000202e+03 3.322125355270000000e+03 2.732964759628291745e-03
3.734145395300000018e+03 3.322125355270000000e+03 2.570085313065421408e-03
3.734251448959999834e+03 3.322125355270000000e+03 2.418195539517542340e-03
3.734357502620000105e+03 3.322125355270000000e+03 2.276715546583960720e-03
3.734463556279999921e+03 3.322125355270000000e+03 2.145031177663173604e-03
3.734569609950000086e+03 3.322125355270000000e+03 2.022516331985884340e-03
3.734675663609999901e+03 3.322125355270000000e+03 1.908549565005236009e-03
3.734781717270000172e+03 3.322125355270000000e+03 1.802525979771794212e-03
3.734887770929999988e+03 3.322125355270000000e+03 1.703865355355398906e-03
3.734993824589999804e+03 3.322125355270000000e+03 1.612017346118280398e-03
3.735099878250000074e+03 3.322125355270000000e+03 1.526464453061090760e-03
3.735205931909999890e+03 3.322125355270000000e+03 1.446723335938103309e-03
3.735311985570000161e+03 3.322125355270000000e+03 1.372344917705195641e-03
3.735418039239999871e+03 3.322125355270000000e+03 1.302913638205473873e-03
3.735524092900000142e+03 3.322125355270000000e+03 1.238046138437610575e-03
3.735630146559999957e+03 3.322125355270000000e+03 1.177389591584671481e-03
3.735736200219999773e+03 3.322125355270000000e+03 1.120619837835258635e-03
3.735842253880000044e+03 3.322125355270000000e+03 1.067439430534723645e-03
3.735948307539999860e+03 3.322125355270000000e+03 1.017575666992008229e-03
3.736054361200000130e+03 3.322125355270000000e+03 9.707786570915696812e-04
3.736160414859999946e+03 3.322125355270000000e+03 9.268194685428327376e-04
3.736266468530000111e+03 3.322125355270000000e+03 8.854883724922216681e-04
3.736372522189999927e+03 3.322125355270000000e+03 8.465931987935978792e-04
3.736478575850000198e+03 3.322125355270000000e+03 8.099578027142305186e-04
3.736584629510000013e+03 3.322125355270000000e+03 7.754206455143358582e-04
3.736690683169999829e+03 3.322125355270000000e+03 7.428334936411554396e-04
3.736796736830000100e+03 3.322125355270000000e+03 7.120602377431063798e-04
3.736902790489999916e+03 3.322125355270000000e+03 6.829758230749714051e-04
3.737008844150000186e+03 3.322125355270000000e+03 6.554652744758521351e-04
3.737114897810000002e+03 3.322125355270000000e+03 6.294227998245912475e-04
3.737220951480000167e+03 3.322125355270000000e+03 6.047509658788245484e-04
3.737327005139999983e+03 3.322125355270000000e+03 5.813599507268072189e-04
3.737433058799999799e+03 3.322125355270000000e+03 5.591668772317176517e-04
3.737539112460000069e+03 3.322125355270000000e+03 5.380952210706360173e-04
3.737645166119999885e+03 3.322125355270000000e+03 5.180742758982036841e-04
3.737751219780000156e+03 3.322125355270000000e+03 4.990386578978583043e-04
3.737857273439999972e+03 3.322125355270000000e+03 4.809278423131490513e-04
3.737963327099999788e+03 3.322125355270000000e+03 4.636857354552983090e-04
3.738069380769999952e+03 3.322125355270000000e+03 4.472602882544404962e-04
3.738175434430000223e+03 3.322125355270000000e+03 4.316031509141407974e-04
3.738281488090000039e+03 3.322125355270000000e+03 4.166693526135857822e-04
3.738387541749999855e+03 3.322125355270000000e+03 4.024169401832375283e-04
3.738493595410000125e+03 3.322125355270000000e+03 3.888063080057398949e-04
3.738599649069999941e+03 3.322125355270000000e+03 3.757982357045289699e-04
3.738705702730000212e+03 3.322125355270000000e+03 3.633475806720393446e-04
3.738811756390000028e+03 3.322125355270000000e+03 3.513848911785446378e-04
3.738917810060000193e+03 3.322125355270000000e+03 3.397707405210729364e-04
3.739023863720000008e+03 3.322125355270000000e+03 3.282025206318390045e-04
3.739129917379999824e+03 3.322125355270000000e+03 3.160662264532636311e-04
3.739235971040000095e+03 3.322125355270000000e+03 3.022770815745797119e-04
3.739342024699999911e+03 3.322125355270000000e+03 2.852402210695485990e-04
3.739448078360000181e+03 3.322125355270000000e+03 2.631208332848231839e-04
3.739554132019999997e+03 3.322125355270000000e+03 2.345247515258230516e-04
3.739660185679999813e+03 3.322125355270000000e+03 1.994036308337117803e-04
3.739766239349999978e+03 3.322125355270000000e+03 1.596750593294040386e-04
3.718661560760000157e+03 3.322231060650000018e+03 7.498531920211685617e-03
3.718767614429999867e+03 3.322231060650000018e+03 9.327395139821130846e-03
3.718873668090000137e+03 3.322231060650000018e+03 1.095711495870694240e-02
3.718979721749999953e+03 3.322231060650000018e+03 1.233817604989046086e-02
3.719085775410000224e+03 3.322231060650000018e+03 1.352531855031383762e-02
3.719191829070000040e+03 3.322231060650000018e+03 1.464446737698700540e-02
3.719297882729999856e+03 3.322231060650000018e+03 1.584963651674296467e-02
3.719403936390000126e+03 3.322231060650000018e+03 1.729544934772444739e-02
3.719509990049999942e+03 3.322231060650000018e+03 1.913349070999497206e-02
3.719616043720000107e+03 3.322231060650000018e+03 2.152602605217470225e-02
3.719722097379999923e+03 3.322231060650000018e+03 2.466611461862104268e-02
3.719828151040000193e+03 3.322231060650000018e+03 2.879535857033382884e-02
3.719934204700000009e+03 3.322231060650000018e+03 3.421323082145505401e-02
3.720040258359999825e+03 3.322231060650000018e+03 4.127222859997477927e-02
3.720146312020000096e+03 3.322231060650000018e+03 5.035198268674655891e-02
3.720252365679999912e+03 3.322231060650000018e+03 6.180560414654828055e-02
3.720358419340000182e+03 3.322231060650000018e+03 7.587550961572361863e-02
3.720464472999999998e+03 3.322231060650000018e+03 9.258494601951448855e-02
3.720570526670000163e+03 3.322231060650000018e+03 1.116243394946827977e-01
3.720676580329999979e+03 3.322231060650000018e+03 1.322643844314814743e-01
3.720782633989999795e+03 3.322231060650000018e+03 1.533340707855217200e-01
3.720888687650000065e+03 3.322231060650000018e+03 1.732952858390148787e-01
3.720994741309999881e+03 3.322231060650000018e+03 1.904236685667292928e-01
3.721100794970000152e+03 3.322231060650000018e+03 2.030723815822036427e-01
3.721206848629999968e+03 3.322231060650000018e+03 2.099627278077204617e-01
3.721312902289999784e+03 3.322231060650000018e+03 2.104272977371927367e-01
3.721418955959999948e+03 3.322231060650000018e+03 2.045377969195143752e-01
3.721525009620000219e+03 3.322231060650000018e+03 1.930810592135205894e-01
3.721631063280000035e+03 3.322231060650000018e+03 1.773919092159026156e-01
3.721737116939999851e+03 3.322231060650000018e+03 1.590929317340324389e-01
3.721843170600000121e+03 3.322231060650000018e+03 1.398132122009554390e-01
3.721949224259999937e+03 3.322231060650000018e+03 1.209542988635076144e-01
3.722055277920000208e+03 3.322231060650000018e+03 1.035468787805612217e-01
3.722161331580000024e+03 3.322231060650000018e+03 8.820842157611899492e-02
3.722267385250000189e+03 3.322231060650000018e+03 7.518360869207561803e-02
3.722373438910000004e+03 3.322231060650000018e+03 6.443402194034811292e-02
3.722479492569999820e+03 3.322231060650000018e+03 5.574247977624768174e-02
3.722585546230000091e+03 3.322231060650000018e+03 4.880625718110880723e-02
3.722691599889999907e+03 3.322231060650000018e+03 4.330589338080555184e-02
3.722797653550000177e+03 3.322231060650000018e+03 3.894721313862906098e-02
3.722903707209999993e+03 3.322231060650000018e+03 3.548101143753635417e-02
3.723009760869999809e+03 3.322231060650000018e+03 3.270746300477777452e-02
3.723115814539999974e+03 3.322231060650000018e+03 3.047198190911837648e-02
3.723221868199999790e+03 3.322231060650000018e+03 2.865752464041754557e-02
3.723327921860000060e+03 3.322231060650000018e+03 2.717637885917393442e-02
3.723433975519999876e+03 3.322231060650000018e+03 2.596292319339498292e-02
3.723540029180000147e+03 3.322231060650000018e+03 2.496784456824541545e-02
3.723646082839999963e+03 3.322231060650000018e+03 2.415377602588933068e-02
3.723752136499999779e+03 3.322231060650000018e+03 2.349210974882293135e-02
3.723858190160000049e+03 3.322231060650000018e+03 2.296070270996335497e-02
3.723964243819999865e+03 3.322231060650000018e+03 2.254222853129467588e-02
3.724070297490000030e+03 3.322231060650000018e+03 2.222298518248343874e-02
3.724176351149999846e+03 3.322231060650000018e+03 2.199202034380642531e-02
3.724282404810000116e+03 3.322231060650000018e+03 2.184047718652765840e-02
3.724388458469999932e+03 3.322231060650000018e+03 2.176109288562956545e-02
3.724494512130000203e+03 3.322231060650000018e+03 2.174780269652722836e-02
3.724600565790000019e+03 3.322231060650000018e+03 2.179541648327807876e-02
3.724706619449999835e+03 3.322231060650000018e+03 2.189934430220674341e-02
3.724812673110000105e+03 3.322231060650000018e+03 2.205535458539381252e-02
3.724918726779999815e+03 3.322231060650000018e+03 2.225935374949262330e-02
3.725024780440000086e+03 3.322231060650000018e+03 2.250718047054843171e-02
3.725130834099999902e+03 3.322231060650000018e+03 2.279441196229661445e-02
3.725236887760000172e+03 3.322231060650000018e+03 2.311618370652262361e-02
3.725342941419999988e+03 3.322231060650000018e+03 2.346702832979642370e-02
3.725448995079999804e+03 3.322231060650000018e+03 2.384074358996550805e-02
3.725555048740000075e+03 3.322231060650000018e+03 2.423030335160037893e-02
3.725661102399999891e+03 3.322231060650000018e+03 2.462782832618961096e-02
3.725767156070000055e+03 3.322231060650000018e+03 2.502463430697704494e-02
3.725873209729999871e+03 3.322231060650000018e+03 2.541137359342168084e-02
3.725979263390000142e+03 3.322231060650000018e+03 2.577827936212358576e-02
3.726085317049999958e+03 3.322231060650000018e+03 2.611551247365349188e-02
3.726191370709999774e+03 3.322231060650000018e+03 2.641359605202778238e-02
3.726297424370000044e+03 3.322231060650000018e+03 2.666390673492171140e-02
3.726403478029999860e+03 3.322231060650000018e+03 2.685917554901055826e-02
3.726509531690000131e+03 3.322231060650000018e+03 2.699393951397761893e-02
3.726615585359999841e+03 3.322231060650000018e+03 2.706488096123111156e-02
3.726721639020000111e+03 3.322231060650000018e+03 2.707099782073272426e-02
3.726827692679999927e+03 3.322231060650000018e+03 2.701356546247782320e-02
3.726933746340000198e+03 3.322231060650000018e+03 2.689587722489706484e-02
3.727039800000000014e+03 3.322231060650000018e+03 2.672278227477725351e-02
3.727145853659999830e+03 3.322231060650000018e+03 2.650007018501342529e-02
3.727251907320000100e+03 3.322231060650000018e+03 2.623377577393185001e-02
3.727357960979999916e+03 3.322231060650000018e+03 2.592949088187291792e-02
3.727464014640000187e+03 3.322231060650000018e+03 2.559176977959722737e-02
3.727570068309999897e+03 3.322231060650000018e+03 2.522370229999526883e-02
3.727676121970000167e+03 3.322231060650000018e+03 2.482670614278794860e-02
3.727782175629999983e+03 3.322231060650000018e+03 2.440056091853822287e-02
3.727888229289999799e+03 3.322231060650000018e+03 2.394367551091359722e-02
3.727994282950000070e+03 3.322231060650000018e+03 2.345355113282681508e-02
3.728100336609999886e+03 3.322231060650000018e+03 2.292737841324485326e-02
3.728206390270000156e+03 3.322231060650000018e+03 2.236269077355765994e-02
3.728312443929999972e+03 3.322231060650000018e+03 2.175799032698988444e-02
3.728418497600000137e+03 3.322231060650000018e+03 2.111326764326670186e-02
3.728524551259999953e+03 3.322231060650000018e+03 2.043035260179488014e-02
3.728630604920000224e+03 3.322231060650000018e+03 1.971305808323970191e-02
3.728736658580000039e+03 3.322231060650000018e+03 1.896710760357455880e-02
3.728842712239999855e+03 3.322231060650000018e+03 1.819986727788508798e-02
3.728948765900000126e+03 3.322231060650000018e+03 1.741992677527539127e-02
3.729054819559999942e+03 3.322231060650000018e+03 1.663658936208233310e-02
3.729160873220000212e+03 3.322231060650000018e+03 1.585933587693257041e-02
3.729266926889999922e+03 3.322231060650000018e+03 1.509732196936075695e-02
3.729372980550000193e+03 3.322231060650000018e+03 1.435895455146586099e-02
3.729479034210000009e+03 3.322231060650000018e+03 1.365157570418562040e-02
3.729585087869999825e+03 3.322231060650000018e+03 1.298126397268369210e-02
3.729691141530000095e+03 3.322231060650000018e+03 1.235274714759468720e-02
3.729797195189999911e+03 3.322231060650000018e+03 1.176940917186557710e-02
3.729903248850000182e+03 3.322231060650000018e+03 1.123336738893662874e-02
3.730009302509999998e+03 3.322231060650000018e+03 1.074559456637331697e-02
3.730115356180000163e+03 3.322231060650000018e+03 1.030606194663202801e-02
3.730221409839999978e+03 3.322231060650000018e+03 9.913883711533939477e-03
3.730327463499999794e+03 3.322231060650000018e+03 9.567448507701688948e-03
3.730433517160000065e+03 3.322231060650000018e+03 9.264529157576690058e-03
3.730539570819999881e+03 3.322231060650000018e+03 9.002366803742452295e-03
3.730645624480000151e+03 3.322231060650000018e+03 8.777730224547719909e-03
3.730751678139999967e+03 3.322231060650000018e+03 8.586954826070518354e-03
3.730857731799999783e+03 3.322231060650000018e+03 8.425968839275110173e-03
3.730963785460000054e+03 3.322231060650000018e+03 8.290316482373124782e-03
3.731069839130000219e+03 3.322231060650000018e+03 8.175189148383830637e-03
3.731175892790000034e+03 3.322231060650000018e+03 8.075475809057659771e-03
3.731281946449999850e+03 3.322231060650000018e+03 7.985842498123190206e-03
3.731388000110000121e+03 3.322231060650000018e+03 7.900847709797457694e-03
3.731494053769999937e+03 3.322231060650000018e+03 7.815095783130799126e-03
3.731600107430000207e+03 3.322231060650000018e+03 7.723424150994986047e-03
3.731706161090000023e+03 3.322231060650000018e+03 7.621113466558260448e-03
3.731812214749999839e+03 3.322231060650000018e+03 7.504103235425484478e-03
3.731918268420000004e+03 3.322231060650000018e+03 7.369191045087901924e-03
3.732024322079999820e+03 3.322231060650000018e+03 7.214192050290074536e-03
3.732130375740000090e+03 3.322231060650000018e+03 7.038037814317040473e-03
3.732236429399999906e+03 3.322231060650000018e+03 6.840799904589757972e-03
3.732342483060000177e+03 3.322231060650000018e+03 6.623632876257683558e-03
3.732448536719999993e+03 3.322231060650000018e+03 6.388641775896967794e-03
3.732554590379999809e+03 3.322231060650000018e+03 6.138689026168928260e-03
3.732660644040000079e+03 3.322231060650000018e+03 5.877162646338129730e-03
3.732766697709999789e+03 3.322231060650000018e+03 5.607731008782923521e-03
3.732872751370000060e+03 3.322231060650000018e+03 5.334108441147780363e-03
3.732978805029999876e+03 3.322231060650000018e+03 5.059851587068868103e-03
3.733084858690000146e+03 3.322231060650000018e+03 4.788199812980197846e-03
3.733190912349999962e+03 3.322231060650000018e+03 4.521965614205304858e-03
3.733296966009999778e+03 3.322231060650000018e+03 4.263474294751297758e-03
3.733403019670000049e+03 3.322231060650000018e+03 4.014547108066424119e-03
3.733509073329999865e+03 3.322231060650000018e+03 3.776518958617232011e-03
3.733615127000000030e+03 3.322231060650000018e+03 3.550280612390286326e-03
3.733721180659999845e+03 3.322231060650000018e+03 3.336335761957564920e-03
3.733827234320000116e+03 3.322231060650000018e+03 3.134864706077485769e-03
3.733933287979999932e+03 3.322231060650000018e+03 2.945788307007174422e-03
3.734039341640000202e+03 3.322231060650000018e+03 2.768827856684800102e-03
3.734145395300000018e+03 3.322231060650000018e+03 2.603558236806850345e-03
3.734251448959999834e+03 3.322231060650000018e+03 2.449453158499547128e-03
3.734357502620000105e+03 3.322231060650000018e+03 2.305922282142629752e-03
3.734463556279999921e+03 3.322231060650000018e+03 2.172340680888797636e-03
3.734569609950000086e+03 3.322231060650000018e+03 2.048071488565999122e-03
3.734675663609999901e+03 3.322231060650000018e+03 1.932482738052710433e-03
3.734781717270000172e+03 3.322231060650000018e+03 1.824959418042144000e-03
3.734887770929999988e+03 3.322231060650000018e+03 1.724911709636468057e-03
3.734993824589999804e+03 3.322231060650000018e+03 1.631780249714594047e-03
3.735099878250000074e+03 3.322231060650000018e+03 1.545039133194563456e-03
3.735205931909999890e+03 3.322231060650000018e+03 1.464197231363654561e-03
3.735311985570000161e+03 3.322231060650000018e+03 1.388798284029567126e-03
3.735418039239999871e+03 3.322231060650000018e+03 1.318420127481132256e-03
3.735524092900000142e+03 3.322231060650000018e+03 1.252673344971464309e-03
3.735630146559999957e+03 3.322231060650000018e+03 1.191199561455060386e-03
3.735736200219999773e+03 3.322231060650000018e+03 1.133669543390405498e-03
3.735842253880000044e+03 3.322231060650000018e+03 1.079781211610459550e-03
3.735948307539999860e+03 3.322231060650000018e+03 1.029257638858330172e-03
3.736054361200000130e+03 3.322231060650000018e+03 9.818450841703064286e-04
3.736160414859999946e+03 3.322231060650000018e+03 9.373111043365676227e-04
3.736266468530000111e+03 3.322231060650000018e+03 8.954427685820397914e-04
3.736372522189999927e+03 3.322231060650000018e+03 8.560449868080785346e-04
3.736478575850000198e+03 3.322231060650000018e+03 8.189389521261367880e-04
3.736584629510000013e+03 3.322231060650000018e+03 7.839606983918525913e-04
3.736690683169999829e+03 3.322231060650000018e+03 7.509597767128505484e-04
3.736796736830000100e+03 3.322231060650000018e+03 7.197980526826859137e-04
3.736902790489999916e+03 3.322231060650000018e+03 6.903486169596586251e-04
3.737008844150000186e+03 3.322231060650000018e+03 6.624947930803034863e-04
3.737114897810000002e+03 3.322231060650000018e+03 6.361292265465826349e-04
3.737220951480000167e+03 3.322231060650000018e+03 6.111530488403466108e-04
3.737327005139999983e+03 3.322231060650000018e+03 5.874751200524804982e-04
3.737433058799999799e+03 3.322231060650000018e+03 5.650113536010397536e-04
3.737539112460000069e+03 3.322231060650000018e+03 5.436841155125628471e-04
3.737645166119999885e+03 3.322231060650000018e+03 5.234216800874337853e-04
3.737751219780000156e+03 3.322231060650000018e+03 5.041577246319239956e-04
3.737857273439999972e+03 3.322231060650000018e+03 4.858308573160404539e-04
3.737963327099999788e+03 3.322231060650000018e+03 4.683841829892213980e-04
3.738069380769999952e+03 3.322231060650000018e+03 4.517649128655889536e-04
3.738175434430000223e+03 3.322231060650000018e+03 4.359240157883273199e-04
3.738281488090000039e+03 3.322231060650000018e+03 4.208158928063417711e-04
3.738387541749999855e+03 3.322231060650000018e+03 4.063980079003153109e-04
3.738493595410000125e+03 3.322231060650000018e+03 3.926302063659285638e-04
3.738599649069999941e+03 3.322231060650000018e+03 3.794727311533447928e-04
3.738705702730000212e+03 3.322231060650000018e+03 3.668798581035828416e-04
3.738811756390000028e+03 3.322231060650000018e+03 3.547813448597975420e-04
3.738917810060000193e+03 3.322231060650000018e+03 3.430363532463221268e-04
3.739023863720000008e+03 3.322231060650000018e+03 3.313393969730361963e-04
3.739129917379999824e+03 3.322231060650000018e+03 3.190707783109606767e-04
3.739235971040000095e+03 3.322231060650000018e+03 3.051357673760762552e-04
3.739342024699999911e+03 3.322231060650000018e+03 2.879249404450660095e-04
3.739448078360000181e+03 3.322231060650000018e+03 2.655868055195154034e-04
3.739554132019999997e+03 3.322231060650000018e+03 2.367146160637910294e-04
3.739660185679999813e+03 3.322231060650000018e+03 2.012597926738441442e-04
3.739766239349999978e+03 3.322231060650000018e+03 1.611576371793131256e-04
3.718661560760000157e+03 3.322336766030000035e+03 7.668387579185254044e-03
3.718767614429999867e+03 3.322336766030000035e+03 9.472627951421412965e-03
3.718873668090000137e+03 3.322336766030000035e+03 1.103365845484935090e-02
3.718979721749999953e+03 3.322336766030000035e+03 1.229879799598680191e-02
3.719085775410000224e+03 3.322336766030000035e+03 1.332357926589881024e-02
3.719191829070000040e+03 3.322336766030000035e+03 1.423430806887181210e-02
3.719297882729999856e+03 3.322336766030000035e+03 1.518044678178848486e-02
3.719403936390000126e+03 3.322336766030000035e+03 1.630391080046579566e-02
3.719509990049999942e+03 3.322336766030000035e+03 1.773366524975375155e-02
3.719616043720000107e+03 3.322336766030000035e+03 1.959869480167708566e-02
3.719722097379999923e+03 3.322336766030000035e+03 2.204829446241999419e-02
3.719828151040000193e+03 3.322336766030000035e+03 2.527183932865927074e-02
3.719934204700000009e+03 3.322336766030000035e+03 2.951387057211387818e-02
3.720040258359999825e+03 3.322336766030000035e+03 3.508104321727910369e-02
3.720146312020000096e+03 3.322336766030000035e+03 4.233567041194889052e-02
3.720252365679999912e+03 3.322336766030000035e+03 5.166848629195563286e-02
3.720358419340000182e+03 3.322336766030000035e+03 6.344328484302859394e-02
3.720464472999999998e+03 3.322336766030000035e+03 7.791031762521768989e-02
3.720570526670000163e+03 3.322336766030000035e+03 9.509470825788347847e-02
3.720676580329999979e+03 3.322336766030000035e+03 1.146794869147664403e-01
3.720782633989999795e+03 3.322336766030000035e+03 1.359160415660820020e-01
3.720888687650000065e+03 3.322336766030000035e+03 1.576012749579520089e-01
3.720994741309999881e+03 3.322336766030000035e+03 1.781540412857816891e-01
3.721100794970000152e+03 3.322336766030000035e+03 1.958008839134005585e-01
3.721206848629999968e+03 3.322336766030000035e+03 2.088471566984344829e-01
3.721312902289999784e+03 3.322336766030000035e+03 2.159759281701131017e-01
3.721418955959999948e+03 3.322336766030000035e+03 2.164982645078289414e-01
3.721525009620000219e+03 3.322336766030000035e+03 2.104850752718443463e-01
3.721631063280000035e+03 3.322336766030000035e+03 1.987429000280876157e-01
3.721737116939999851e+03 3.322336766030000035e+03 1.826424310758536507e-01
3.721843170600000121e+03 3.322336766030000035e+03 1.638511535616000436e-01
3.721949224259999937e+03 3.322336766030000035e+03 1.440441637297842359e-01
3.722055277920000208e+03 3.322336766030000035e+03 1.246633652436335005e-01
3.722161331580000024e+03 3.322336766030000035e+03 1.067698305330393310e-01
3.722267385250000189e+03 3.322336766030000035e+03 9.099995368977467636e-02
3.722373438910000004e+03 3.322336766030000035e+03 7.760676975774159769e-02
3.722479492569999820e+03 3.322336766030000035e+03 6.655200787726206491e-02
3.722585546230000091e+03 3.322336766030000035e+03 5.761329673237879090e-02
3.722691599889999907e+03 3.322336766030000035e+03 5.048001376753918912e-02
3.722797653550000177e+03 3.322336766030000035e+03 4.482407911126193301e-02
3.722903707209999993e+03 3.322336766030000035e+03 4.034322577194748849e-02
3.723009760869999809e+03 3.322336766030000035e+03 3.678130186312697503e-02
3.723115814539999974e+03 3.322336766030000035e+03 3.393285505344566244e-02
3.723221868199999790e+03 3.322336766030000035e+03 3.163891110048996924e-02
3.723327921860000060e+03 3.322336766030000035e+03 2.977908210188775703e-02
3.723433975519999876e+03 3.322336766030000035e+03 2.826313565627337765e-02
3.723540029180000147e+03 3.322336766030000035e+03 2.702355551244513959e-02
3.723646082839999963e+03 3.322336766030000035e+03 2.600959652415007692e-02
3.723752136499999779e+03 3.322336766030000035e+03 2.518279756113335488e-02
3.723858190160000049e+03 3.322336766030000035e+03 2.451370117062768098e-02
3.723964243819999865e+03 3.322336766030000035e+03 2.397948992412544597e-02
3.724070297490000030e+03 3.322336766030000035e+03 2.356228624015475892e-02
3.724176351149999846e+03 3.322336766030000035e+03 2.324791991947533498e-02
3.724282404810000116e+03 3.322336766030000035e+03 2.302502120425618110e-02
3.724388458469999932e+03 3.322336766030000035e+03 2.288433924210058271e-02
3.724494512130000203e+03 3.322336766030000035e+03 2.281821628819288156e-02
3.724600565790000019e+03 3.322336766030000035e+03 2.282016919850499842e-02
3.724706619449999835e+03 3.322336766030000035e+03 2.288454441194584521e-02
3.724812673110000105e+03 3.322336766030000035e+03 2.300622288535400517e-02
3.724918726779999815e+03 3.322336766030000035e+03 2.318035896550572211e-02
3.725024780440000086e+03 3.322336766030000035e+03 2.340214311977859007e-02
3.725130834099999902e+03 3.322336766030000035e+03 2.366658359680742785e-02
3.725236887760000172e+03 3.322336766030000035e+03 2.396830694374583320e-02
3.725342941419999988e+03 3.322336766030000035e+03 2.430138208923758938e-02
3.725448995079999804e+03 3.322336766030000035e+03 2.465917735978547659e-02
3.725555048740000075e+03 3.322336766030000035e+03 2.503426398574094477e-02
3.725661102399999891e+03 3.322336766030000035e+03 2.541838271552011863e-02
3.725767156070000055e+03 3.322336766030000035e+03 2.580249116776100332e-02
3.725873209729999871e+03 3.322336766030000035e+03 2.617690745963699439e-02
3.725979263390000142e+03 3.322336766030000035e+03 2.653155954326194554e-02
3.726085317049999958e+03 3.322336766030000035e+03 2.685633915196906918e-02
3.726191370709999774e+03 3.322336766030000035e+03 2.714154478749533986e-02
3.726297424370000044e+03 3.322336766030000035e+03 2.737838143064004123e-02
3.726403478029999860e+03 3.322336766030000035e+03 2.755946849458859246e-02
3.726509531690000131e+03 3.322336766030000035e+03 2.767929564401907030e-02
3.726615585359999841e+03 3.322336766030000035e+03 2.773456217828493969e-02
3.726721639020000111e+03 3.322336766030000035e+03 2.772434239346703577e-02
3.726827692679999927e+03 3.322336766030000035e+03 2.765003733548372297e-02
3.726933746340000198e+03 3.322336766030000035e+03 2.751510068005925957e-02
3.727039800000000014e+03 3.322336766030000035e+03 2.732455873637056054e-02
3.727145853659999830e+03 3.322336766030000035e+03 2.708437588277622446e-02
3.727251907320000100e+03 3.322336766030000035e+03 2.680074117357586147e-02
3.727357960979999916e+03 3.322336766030000035e+03 2.647936491115094465e-02
3.727464014640000187e+03 3.322336766030000035e+03 2.612487359289076758e-02
3.727570068309999897e+03 3.322336766030000035e+03 2.574037839584909781e-02
3.727676121970000167e+03 3.322336766030000035e+03 2.532726896049190130e-02
3.727782175629999983e+03 3.322336766030000035e+03 2.488525460034191061e-02
3.727888229289999799e+03 3.322336766030000035e+03 2.441264343506856227e-02
3.727994282950000070e+03 3.322336766030000035e+03 2.390682027374502541e-02
3.728100336609999886e+03 3.322336766030000035e+03 2.336485977582974244e-02
3.728206390270000156e+03 3.322336766030000035e+03 2.278419529507700117e-02
3.728312443929999972e+03 3.322336766030000035e+03 2.216325794986399519e-02
3.728418497600000137e+03 3.322336766030000035e+03 2.150200592050948920e-02
3.728524551259999953e+03 3.322336766030000035e+03 2.080228034777536691e-02
3.728630604920000224e+03 3.322336766030000035e+03 2.006794931071652702e-02
3.728736658580000039e+03 3.322336766030000035e+03 1.930483130234871697e-02
3.728842712239999855e+03 3.322336766030000035e+03 1.852041941655043281e-02
3.728948765900000126e+03 3.322336766030000035e+03 1.772345209604432592e-02
3.729054819559999942e+03 3.322336766030000035e+03 1.692339189188394807e-02
3.729160873220000212e+03 3.322336766030000035e+03 1.612987838902868801e-02
3.729266926889999922e+03 3.322336766030000035e+03 1.535221572168811444e-02
3.729372980550000193e+03 3.322336766030000035e+03 1.459894138319387490e-02
3.729479034210000009e+03 3.322336766030000035e+03 1.387750494459001963e-02
3.729585087869999825e+03 3.322336766030000035e+03 1.319406662879369155e-02
3.729691141530000095e+03 3.322336766030000035e+03 1.255340956357933746e-02
3.729797195189999911e+03 3.322336766030000035e+03 1.195894789589414288e-02
3.729903248850000182e+03 3.322336766030000035e+03 1.141280644665539599e-02
3.730009302509999998e+03 3.322336766030000035e+03 1.091594581108736896e-02
3.730115356180000163e+03 3.322336766030000035e+03 1.046830869522112628e-02
3.730221409839999978e+03 3.322336766030000035e+03 1.006896751601499967e-02
3.730327463499999794e+03 3.322336766030000035e+03 9.716258667548030928e-03
3.730433517160000065e+03 3.322336766030000035e+03 9.407894444153689500e-03
3.730539570819999881e+03 3.322336766030000035e+03 9.141048832656845091e-03
3.730645624480000151e+03 3.322336766030000035e+03 8.912417956830070639e-03
3.730751678139999967e+03 3.322336766030000035e+03 8.718259786556411053e-03
3.730857731799999783e+03 3.322336766030000035e+03 8.554420792889800770e-03
3.730963785460000054e+03 3.322336766030000035e+03 8.416359489859148030e-03
3.731069839130000219e+03 3.322336766030000035e+03 8.299178115875117598e-03
3.731175892790000034e+03 3.322336766030000035e+03 8.197673832111307748e-03
3.731281946449999850e+03 3.322336766030000035e+03 8.106419457923765004e-03
3.731388000110000121e+03 3.322336766030000035e+03 8.019880681474852308e-03
3.731494053769999937e+03 3.322336766030000035e+03 7.932571837662518582e-03
3.731600107430000207e+03 3.322336766030000035e+03 7.839246052630206851e-03
3.731706161090000023e+03 3.322336766030000035e+03 7.735108578985111678e-03
3.731812214749999839e+03 3.322336766030000035e+03 7.616035662445445019e-03
3.731918268420000004e+03 3.322336766030000035e+03 7.478776677719060038e-03
3.732024322079999820e+03 3.322336766030000035e+03 7.321115824381072522e-03
3.732130375740000090e+03 3.322336766030000035e+03 7.141972164479180180e-03
3.732236429399999906e+03 3.322336766030000035e+03 6.941423192445937175e-03
3.732342483060000177e+03 3.322336766030000035e+03 6.720646516925858280e-03
3.732448536719999993e+03 3.322336766030000035e+03 6.481784900892733660e-03
3.732554590379999809e+03 3.322336766030000035e+03 6.227749785676985582e-03
3.732660644040000079e+03 3.322336766030000035e+03 5.961985623010497733e-03
3.732766697709999789e+03 3.322336766030000035e+03 5.688220625445732440e-03
3.732872751370000060e+03 3.322336766030000035e+03 5.410228629913613023e-03
3.732978805029999876e+03 3.322336766030000035e+03 5.131622292561139990e-03
3.733084858690000146e+03 3.322336766030000035e+03 4.855691094416146429e-03
3.733190912349999962e+03 3.322336766030000035e+03 4.585290181769428181e-03
3.733296966009999778e+03 3.322336766030000035e+03 4.322779279428079317e-03
3.733403019670000049e+03 3.322336766030000035e+03 4.070005750425656314e-03
3.733509073329999865e+03 3.322336766030000035e+03 3.828322745811628923e-03
3.733615127000000030e+03 3.322336766030000035e+03 3.598632225131858948e-03
3.733721180659999845e+03 3.322336766030000035e+03 3.381443037237214216e-03
3.733827234320000116e+03 3.322336766030000035e+03 3.176935690612304412e-03
3.733933287979999932e+03 3.322336766030000035e+03 2.985027377433999759e-03
3.734039341640000202e+03 3.322336766030000035e+03 2.805432816464947365e-03
3.734145395300000018e+03 3.322336766030000035e+03 2.637718263268065168e-03
3.734251448959999834e+03 3.322336766030000035e+03 2.481347459914908741e-03
3.734357502620000105e+03 3.322336766030000035e+03 2.335719326876618211e-03
3.734463556279999921e+03 3.322336766030000035e+03 2.200197872211558277e-03
3.734569609950000086e+03 3.322336766030000035e+03 2.074135175223188344e-03
3.734675663609999901e+03 3.322336766030000035e+03 1.956888468724298034e-03
3.734781717270000172e+03 3.322336766030000035e+03 1.847832365106636321e-03
3.734887770929999988e+03 3.322336766030000035e+03 1.746367203041083484e-03
3.734993824589999804e+03 3.322336766030000035e+03 1.651924375159480448e-03
3.735099878250000074e+03 3.322336766030000035e+03 1.563969360306984241e-03
3.735205931909999890e+03 3.322336766030000035e+03 1.482003046785119365e-03
3.735311985570000161e+03 3.322336766030000035e+03 1.405561811278777931e-03
3.735418039239999871e+03 3.322336766030000035e+03 1.334216720879784950e-03
3.735524092900000142e+03 3.322336766030000035e+03 1.267572150016855288e-03
3.735630146559999957e+03 3.322336766030000035e+03 1.205264038866302482e-03
3.735736200219999773e+03 3.322336766030000035e+03 1.146957957296348626e-03
3.735842253880000044e+03 3.322336766030000035e+03 1.092347082907209549e-03
3.735948307539999860e+03 3.322336766030000035e+03 1.041150163628610896e-03
3.736054361200000130e+03 3.322336766030000035e+03 9.931095165655169730e-04
3.736160414859999946e+03 3.322336766030000035e+03 9.479891047057169631e-04
3.736266468530000111e+03 3.322336766030000035e+03 9.055727197827745031e-04
3.736372522189999927e+03 3.322336766030000035e+03 8.656622826029582943e-04
3.736478575850000198e+03 3.322336766030000035e+03 8.280762607105656217e-04
3.736584629510000013e+03 3.322336766030000035e+03 7.926482025164325153e-04
3.736690683169999829e+03 3.322336766030000035e+03 7.592253909787535868e-04
3.736796736830000100e+03 3.322336766030000035e+03 7.276676188717103727e-04
3.736902790489999916e+03 3.322336766030000035e+03 6.978460791791683349e-04
3.737008844150000186e+03 3.322336766030000035e+03 6.696423553462236070e-04
3.737114897810000002e+03 3.322336766030000035e+03 6.429474958127727241e-04
3.737220951480000167e+03 3.322336766030000035e+03 6.176611662480437949e-04
3.737327005139999983e+03 3.322336766030000035e+03 5.936908822010136463e-04
3.737433058799999799e+03 3.322336766030000035e+03 5.709513241780998262e-04
3.737539112460000069e+03 3.322336766030000035e+03 5.493637264683073635e-04
3.737645166119999885e+03 3.322336766030000035e+03 5.288553216115292419e-04
3.737751219780000156e+03 3.322336766030000035e+03 5.093588246392065410e-04
3.737857273439999972e+03 3.322336766030000035e+03 4.908119529848166710e-04
3.737963327099999788e+03 3.322336766030000035e+03 4.731569876794342456e-04
3.738069380769999952e+03 3.322336766030000035e+03 4.563403806541094817e-04
3.738175434430000223e+03 3.322336766030000035e+03 4.403124034123178147e-04
3.738281488090000039e+03 3.322336766030000035e+03 4.250268165190301838e-04
3.738387541749999855e+03 3.322336766030000035e+03 4.104404917857679591e-04
3.738493595410000125e+03 3.322336766030000035e+03 3.965127179614892660e-04
3.738599649069999941e+03 3.322336766030000035e+03 3.832031939744189757e-04
3.738705702730000212e+03 3.322336766030000035e+03 3.704656046146199240e-04
3.738811756390000028e+03 3.322336766030000035e+03 3.582289021921892147e-04
3.738917810060000193e+03 3.322336766030000035e+03 3.463508118137405690e-04
3.739023863720000008e+03 3.322336766030000035e+03 3.345229226995980083e-04
3.739129917379999824e+03 3.322336766030000035e+03 3.221197596610510206e-04
3.739235971040000095e+03 3.322336766030000035e+03 3.080364963469630723e-04
3.739342024699999911e+03 3.322336766030000035e+03 2.906489440118962815e-04
3.739448078360000181e+03 3.322336766030000035e+03 2.680886954846624132e-04
3.739554132019999997e+03 3.322336766030000035e+03 2.389362486778704548e-04
3.739660185679999813e+03 3.322336766030000035e+03 2.031427896103883734e-04
3.739766239349999978e+03 3.322336766030000035e+03 1.626615878981078607e-04
3.718661560760000157e+03 3.322442471419999947e+03 7.971854892075155505e-03
3.718767614429999867e+03 3.322442471419999947e+03 9.777577984094903626e-03
3.718873668090000137e+03 3.322442471419999947e+03 1.129045357051136969e-02
3.718979721749999953e+03 3.322442471419999947e+03 1.245564981659940534e-02
3.719085775410000224e+03 3.322442471419999947e+03 1.333323349786419594e-02
3.719191829070000040e+03 3.322442471419999947e+03 1.405542082937327047e-02
3.719297882729999856e+03 3.322442471419999947e+03 1.477348938251796424e-02
3.719403936390000126e+03 3.322442471419999947e+03 1.562344250725769892e-02
3.719509990049999942e+03 3.322442471419999947e+03 1.671897529516131256e-02
3.719616043720000107e+03 3.322442471419999947e+03 1.816386306935535017e-02
3.719722097379999923e+03 3.322442471419999947e+03 2.007192610793351317e-02
3.719828151040000193e+03 3.322442471419999947e+03 2.258690421039684371e-02
3.719934204700000009e+03 3.322442471419999947e+03 2.589937760457494687e-02
3.720040258359999825e+03 3.322442471419999947e+03 3.025943129060796113e-02
3.720146312020000096e+03 3.322442471419999947e+03 3.598220872525520475e-02
3.720252365679999912e+03 3.322442471419999947e+03 4.344060553475675296e-02
3.720358419340000182e+03 3.322442471419999947e+03 5.303705390496485372e-02
3.720464472999999998e+03 3.322442471419999947e+03 6.514655140810680922e-02
3.720570526670000163e+03 3.322442471419999947e+03 8.002758384542782433e-02
3.720676580329999979e+03 3.322442471419999947e+03 9.770731030217988389e-02
3.720782633989999795e+03 3.322442471419999947e+03 1.178611386329691951e-01
3.720888687650000065e+03 3.322442471419999947e+03 1.397204139887993635e-01
3.720994741309999881e+03 3.322442471419999947e+03 1.620486498621388494e-01
3.721100794970000152e+03 3.322442471419999947e+03 1.832198574247363987e-01
3.721206848629999968e+03 3.322442471419999947e+03 2.014093581848588610e-01
3.721312902289999784e+03 3.322442471419999947e+03 2.148725615385827514e-01
3.721418955959999948e+03 3.322442471419999947e+03 2.222525176975200245e-01
3.721525009620000219e+03 3.322442471419999947e+03 2.228376630280052562e-01
3.721631063280000035e+03 3.322442471419999947e+03 2.166978874758257456e-01
3.721737116939999851e+03 3.322442471419999947e+03 2.046601183503922727e-01
3.721843170600000121e+03 3.322442471419999947e+03 1.881323440637782118e-01
3.721949224259999937e+03 3.322442471419999947e+03 1.688288325459447181e-01
3.722055277920000208e+03 3.322442471419999947e+03 1.484726854587851419e-01
3.722161331580000024e+03 3.322442471419999947e+03 1.285479635933472475e-01
3.722267385250000189e+03 3.322442471419999947e+03 1.101475268591780993e-01
3.722373438910000004e+03 3.322442471419999947e+03 9.392761059564873338e-02
3.722479492569999820e+03 3.322442471419999947e+03 8.015005619996269648e-02
3.722585546230000091e+03 3.322442471419999947e+03 6.877682061058874863e-02
3.722691599889999907e+03 3.322442471419999947e+03 5.958017120955021867e-02
3.722797653550000177e+03 3.322442471419999947e+03 5.224127931604981290e-02
3.722903707209999993e+03 3.322442471419999947e+03 4.642309020154661986e-02
3.723009760869999809e+03 3.322442471419999947e+03 4.181490094042582956e-02
3.723115814539999974e+03 3.322442471419999947e+03 3.815331107122906656e-02
3.723221868199999790e+03 3.322442471419999947e+03 3.522699259002112782e-02
3.723327921860000060e+03 3.322442471419999947e+03 3.287238578346957096e-02
3.723433975519999876e+03 3.322442471419999947e+03 3.096560512518408553e-02
3.723540029180000147e+03 3.322442471419999947e+03 2.941377956009220973e-02
3.723646082839999963e+03 3.322442471419999947e+03 2.814740514202823327e-02
3.723752136499999779e+03 3.322442471419999947e+03 2.711423003574748788e-02
3.723858190160000049e+03 3.322442471419999947e+03 2.627463634963901271e-02
3.723964243819999865e+03 3.322442471419999947e+03 2.559826146675901748e-02
3.724070297490000030e+03 3.322442471419999947e+03 2.506156101492644159e-02
3.724176351149999846e+03 3.322442471419999947e+03 2.464605318169317896e-02
3.724282404810000116e+03 3.322442471419999947e+03 2.433704298373244590e-02
3.724388458469999932e+03 3.322442471419999947e+03 2.412268014465584337e-02
3.724494512130000203e+03 3.322442471419999947e+03 2.399324754301071158e-02
3.724600565790000019e+03 3.322442471419999947e+03 2.394060863263226813e-02
3.724706619449999835e+03 3.322442471419999947e+03 2.395776425737691437e-02
3.724812673110000105e+03 3.322442471419999947e+03 2.403848462810392536e-02
3.724918726779999815e+03 3.322442471419999947e+03 2.417699318436705713e-02
3.725024780440000086e+03 3.322442471419999947e+03 2.436768731897050178e-02
3.725130834099999902e+03 3.322442471419999947e+03 2.460488767244421379e-02
3.725236887760000172e+03 3.322442471419999947e+03 2.488261365238899139e-02
3.725342941419999988e+03 3.322442471419999947e+03 2.519438838430473893e-02
3.725448995079999804e+03 3.322442471419999947e+03 2.553308150529718518e-02
3.725555048740000075e+03 3.322442471419999947e+03 2.589080277949656200e-02
3.725661102399999891e+03 3.322442471419999947e+03 2.625886281324803576e-02
3.725767156070000055e+03 3.322442471419999947e+03 2.662781826143081551e-02
3.725873209729999871e+03 3.322442471419999947e+03 2.698761679467385349e-02
3.725979263390000142e+03 3.322442471419999947e+03 2.732785083615275890e-02
3.726085317049999958e+03 3.322442471419999947e+03 2.763811828891450315e-02
3.726191370709999774e+03 3.322442471419999947e+03 2.790847368716362770e-02
3.726297424370000044e+03 3.322442471419999947e+03 2.812993614806498857e-02
3.726403478029999860e+03 3.322442471419999947e+03 2.829500412331808351e-02
3.726509531690000131e+03 3.322442471419999947e+03 2.839811502244845090e-02
3.726615585359999841e+03 3.322442471419999947e+03 2.843598407172521700e-02
3.726721639020000111e+03 3.322442471419999947e+03 2.840776397201461023e-02
3.726827692679999927e+03 3.322442471419999947e+03 2.831498561912355882e-02
3.726933746340000198e+03 3.322442471419999947e+03 2.816126828836499479e-02
3.727039800000000014e+03 3.322442471419999947e+03 2.795182072219442107e-02
3.727145853659999830e+03 3.322442471419999947e+03 2.769278645305830663e-02
3.727251907320000100e+03 3.322442471419999947e+03 2.739051139183783234e-02
3.727357960979999916e+03 3.322442471419999947e+03 2.705082466903780195e-02
3.727464014640000187e+03 3.322442471419999947e+03 2.667842289404150080e-02
3.727570068309999897e+03 3.322442471419999947e+03 2.627643406991238967e-02
3.727676121970000167e+03 3.322442471419999947e+03 2.584621320399581312e-02
3.727782175629999983e+03 3.322442471419999947e+03 2.538739124032005426e-02
3.727888229289999799e+03 3.322442471419999947e+03 2.489816665071578963e-02
3.727994282950000070e+03 3.322442471419999947e+03 2.437579887708950926e-02
3.728100336609999886e+03 3.322442471419999947e+03 2.381723826194749247e-02
3.728206390270000156e+03 3.322442471419999947e+03 2.321981094986961397e-02
3.728312443929999972e+03 3.322442471419999947e+03 2.258187156225731004e-02
3.728418497600000137e+03 3.322442471419999947e+03 2.190334227400968226e-02
3.728524551259999953e+03 3.322442471419999947e+03 2.118607380921357780e-02
3.728630604920000224e+03 3.322442471419999947e+03 2.043398957590420589e-02
3.728736658580000039e+03 3.322442471419999947e+03 1.965300470519192391e-02
3.728842712239999855e+03 3.322442471419999947e+03 1.885074207983303968e-02
3.728948765900000126e+03 3.322442471419999947e+03 1.803609244215886864e-02
3.729054819559999942e+03 3.322442471419999947e+03 1.721868143546215896e-02
3.729160873220000212e+03 3.322442471419999947e+03 1.640831108749356629e-02
3.729266926889999922e+03 3.322442471419999947e+03 1.561443728333313831e-02
3.729372980550000193e+03 3.322442471419999947e+03 1.484573070539924391e-02
3.729479034210000009e+03 3.322442471419999947e+03 1.410975023134002082e-02
3.729585087869999825e+03 3.322442471419999947e+03 1.341273874129163962e-02
3.729691141530000095e+03 3.322442471419999947e+03 1.275953486850711464e-02
3.729797195189999911e+03 3.322442471419999947e+03 1.215358239891385118e-02
3.729903248850000182e+03 3.322442471419999947e+03 1.159701244187771006e-02
3.730009302509999998e+03 3.322442471419999947e+03 1.109077172982355329e-02
3.730115356180000163e+03 3.322442471419999947e+03 1.063477236147441704e-02
3.730221409839999978e+03 3.322442471419999947e+03 1.022804264653211052e-02
3.730327463499999794e+03 3.322442471419999947e+03 9.868864203204905788e-03
3.730433517160000065e+03 3.322442471419999947e+03 9.554886163179281133e-03
3.730539570819999881e+03 3.322442471419999947e+03 9.283212660969122204e-03
3.730645624480000151e+03 3.322442471419999947e+03 9.050464438368517953e-03
3.730751678139999967e+03 3.322442471419999947e+03 8.852819288004175682e-03
3.730857731799999783e+03 3.322442471419999947e+03 8.686039174655695722e-03
3.730963785460000054e+03 3.322442471419999947e+03 8.545494161767521954e-03
3.731069839130000219e+03 3.322442471419999947e+03 8.426194594506688368e-03
3.731175892790000034e+03 3.322442471419999947e+03 8.322843107777958341e-03
3.731281946449999850e+03 3.322442471419999947e+03 8.229916639954225344e-03
3.731388000110000121e+03 3.322442471419999947e+03 8.141785494982338445e-03
3.731494053769999937e+03 3.322442471419999947e+03 8.052871567308649350e-03
3.731600107430000207e+03 3.322442471419999947e+03 7.957841448067395906e-03
3.731706161090000023e+03 3.322442471419999947e+03 7.851823043530950508e-03
3.731812214749999839e+03 3.322442471419999947e+03 7.730627751102215478e-03
3.731918268420000004e+03 3.322442471419999947e+03 7.590955566424540876e-03
3.732024322079999820e+03 3.322442471419999947e+03 7.430559034233333825e-03
3.732130375740000090e+03 3.322442471419999947e+03 7.248344498856751361e-03
3.732236429399999906e+03 3.322442471419999947e+03 7.044395633788167951e-03
3.732342483060000177e+03 3.322442471419999947e+03 6.819913776635376165e-03
3.732448536719999993e+03 3.322442471419999947e+03 6.577080434178201977e-03
3.732554590379999809e+03 3.322442471419999947e+03 6.318857354617324860e-03
3.732660644040000079e+03 3.322442471419999947e+03 6.048746869180758427e-03
[truncated: 5,600,026 more chars]
