# Supplementary material for: Resonant inelastic X-ray scattering tools to count 5 f electrons of actinides and probe bond covalency
Source: Nat Commun. 2025 Feb 10;16:1221. doi: 10.1038/s41467-024-54574-7 (PMC11811144; doi:10.1038/s41467-024-54574-7)
Supplement: Supplementary file 3 — Source Data [file 41467_2024_54574_MOESM3_ESM.zip › Data_figures/Data_main_figures/Fig7/7d_CdSample_Map.dat]

# Ein | Eout | Intensity
3.718722331229999781e+03 3.319834892330000002e+03 7.072019940116767989e-02
3.718828940920000150e+03 3.319834892330000002e+03 8.539605252953316739e-02
3.718935550600000170e+03 3.319834892330000002e+03 9.546435473597246479e-02
3.719042160290000083e+03 3.319834892330000002e+03 9.964084451161624167e-02
3.719148769970000103e+03 3.319834892330000002e+03 9.799153301210863920e-02
3.719255379660000017e+03 3.319834892330000002e+03 9.166562521310152312e-02
3.719361989340000036e+03 3.319834892330000002e+03 8.234105653258877444e-02
3.719468599029999950e+03 3.319834892330000002e+03 7.168781569182912372e-02
3.719575208709999970e+03 3.319834892330000002e+03 6.103088669396485033e-02
3.719681818399999884e+03 3.319834892330000002e+03 5.123490363118982094e-02
3.719788428079999903e+03 3.319834892330000002e+03 4.274121549593094121e-02
3.719895037769999817e+03 3.319834892330000002e+03 3.567427431323831610e-02
3.720001647449999837e+03 3.319834892330000002e+03 2.995876023234602878e-02
3.720108257140000205e+03 3.319834892330000002e+03 2.541757185297634572e-02
3.720214866820000225e+03 3.319834892330000002e+03 2.184083622195030772e-02
3.720321476510000139e+03 3.319834892330000002e+03 1.902720129620480080e-02
3.720428086190000158e+03 3.319834892330000002e+03 1.680364543289484397e-02
3.720534695880000072e+03 3.319834892330000002e+03 1.503117574433012783e-02
3.720641305560000092e+03 3.319834892330000002e+03 1.360277332010559857e-02
3.720747915250000005e+03 3.319834892330000002e+03 1.243807759734476270e-02
3.720854524930000025e+03 3.319834892330000002e+03 1.147746420560444985e-02
3.720961134619999939e+03 3.319834892330000002e+03 1.067678614719475699e-02
3.721067744299999958e+03 3.319834892330000002e+03 1.000319240837591050e-02
3.721174353989999872e+03 3.319834892330000002e+03 9.432003454201320219e-03
3.721280963669999892e+03 3.319834892330000002e+03 8.944455915717495348e-03
3.721387573359999806e+03 3.319834892330000002e+03 8.526101326416787168e-03
3.721494183039999825e+03 3.319834892330000002e+03 8.165673825502459821e-03
3.721600792730000194e+03 3.319834892330000002e+03 7.854286060425137370e-03
3.721707402410000213e+03 3.319834892330000002e+03 7.584852803733942682e-03
3.721814012100000127e+03 3.319834892330000002e+03 7.351672819607366419e-03
3.721920621780000147e+03 3.319834892330000002e+03 7.150121578193910886e-03
3.722027231470000061e+03 3.319834892330000002e+03 6.976422500468589666e-03
3.722133841150000080e+03 3.319834892330000002e+03 6.827474560329704553e-03
3.722240450839999994e+03 3.319834892330000002e+03 6.700720873374051319e-03
3.722347060520000014e+03 3.319834892330000002e+03 6.594047485753464811e-03
3.722453670209999927e+03 3.319834892330000002e+03 6.505704691207063982e-03
3.722560279889999947e+03 3.319834892330000002e+03 6.434245342911321629e-03
3.722666889579999861e+03 3.319834892330000002e+03 6.378476114960149150e-03
3.722773499259999880e+03 3.319834892330000002e+03 6.337418720059244913e-03
3.722880108949999794e+03 3.319834892330000002e+03 6.310278842575646301e-03
3.722986718629999814e+03 3.319834892330000002e+03 6.296421086458692598e-03
3.723093328320000182e+03 3.319834892330000002e+03 6.295348625575784840e-03
3.723199938000000202e+03 3.319834892330000002e+03 6.306686524820142789e-03
3.723306547690000116e+03 3.319834892330000002e+03 6.330167905730280098e-03
3.723413157370000135e+03 3.319834892330000002e+03 6.365622277654284580e-03
3.723519767060000049e+03 3.319834892330000002e+03 6.412965453289629428e-03
3.723626376740000069e+03 3.319834892330000002e+03 6.472190524100024725e-03
3.723732986429999983e+03 3.319834892330000002e+03 6.543359396630277561e-03
3.723839596110000002e+03 3.319834892330000002e+03 6.626594392318653666e-03
3.723946205799999916e+03 3.319834892330000002e+03 6.722069393192188665e-03
3.724052815479999936e+03 3.319834892330000002e+03 6.829999974985683127e-03
3.724159425169999849e+03 3.319834892330000002e+03 6.950631911079783315e-03
3.724266034849999869e+03 3.319834892330000002e+03 7.084227359484283719e-03
3.724372644539999783e+03 3.319834892330000002e+03 7.231047965584832572e-03
3.724479254219999802e+03 3.319834892330000002e+03 7.391334035300836311e-03
3.724585863910000171e+03 3.319834892330000002e+03 7.565278877762395687e-03
3.724692473590000191e+03 3.319834892330000002e+03 7.752997415519311854e-03
3.724799083280000104e+03 3.319834892330000002e+03 7.954488251929649895e-03
3.724905692970000018e+03 3.319834892330000002e+03 8.169588613476096509e-03
3.725012302650000038e+03 3.319834892330000002e+03 8.397922001677960227e-03
3.725118912339999952e+03 3.319834892330000002e+03 8.638839055973325520e-03
3.725225522019999971e+03 3.319834892330000002e+03 8.891353103880939718e-03
3.725332131709999885e+03 3.319834892330000002e+03 9.154073192853731666e-03
3.725438741389999905e+03 3.319834892330000002e+03 9.425139043870271044e-03
3.725545351079999818e+03 3.319834892330000002e+03 9.702164243190383730e-03
3.725651960759999838e+03 3.319834892330000002e+03 9.982195887123611680e-03
3.725758570450000207e+03 3.319834892330000002e+03 1.026170047326106435e-02
3.725865180130000226e+03 3.319834892330000002e+03 1.053658661987087221e-02
3.725971789820000140e+03 3.319834892330000002e+03 1.080227463975276352e-02
3.726078399500000160e+03 3.319834892330000002e+03 1.105382055783568976e-02
3.726185009190000073e+03 3.319834892330000002e+03 1.128609747386478783e-02
3.726291618870000093e+03 3.319834892330000002e+03 1.149403022712040465e-02
3.726398228560000007e+03 3.319834892330000002e+03 1.167287066504041175e-02
3.726504838240000026e+03 3.319834892330000002e+03 1.181849164665288963e-02
3.726611447929999940e+03 3.319834892330000002e+03 1.192766998787897145e-02
3.726718057609999960e+03 3.319834892330000002e+03 1.199832390226611076e-02
3.726824667299999874e+03 3.319834892330000002e+03 1.202967089090887023e-02
3.726931276979999893e+03 3.319834892330000002e+03 1.202227846426705965e-02
3.727037886669999807e+03 3.319834892330000002e+03 1.197799225463494661e-02
3.727144496349999827e+03 3.319834892330000002e+03 1.189974232103890167e-02
3.727251106040000195e+03 3.319834892330000002e+03 1.179124595396240788e-02
3.727357715720000215e+03 3.319834892330000002e+03 1.165664077513744318e-02
3.727464325410000129e+03 3.319834892330000002e+03 1.150009246422659635e-02
3.727570935090000148e+03 3.319834892330000002e+03 1.132542515522969376e-02
3.727677544780000062e+03 3.319834892330000002e+03 1.113581898178787541e-02
3.727784154460000082e+03 3.319834892330000002e+03 1.093360932974736868e-02
3.727890764149999995e+03 3.319834892330000002e+03 1.072020797428433446e-02
3.727997373830000015e+03 3.319834892330000002e+03 1.049614979703693447e-02
3.728103983519999929e+03 3.319834892330000002e+03 1.026125256202835463e-02
3.728210593199999948e+03 3.319834892330000002e+03 1.001486335661271043e-02
3.728317202889999862e+03 3.319834892330000002e+03 9.756155424673835022e-03
3.728423812569999882e+03 3.319834892330000002e+03 9.484434374443942786e-03
3.728530422259999796e+03 3.319834892330000002e+03 9.199413667206878323e-03
3.728637031939999815e+03 3.319834892330000002e+03 8.901425686398364498e-03
3.728743641630000184e+03 3.319834892330000002e+03 8.591545530322819424e-03
3.728850251310000203e+03 3.319834892330000002e+03 8.271618186154681626e-03
3.728956861000000117e+03 3.319834892330000002e+03 7.944193654835691315e-03
3.729063470680000137e+03 3.319834892330000002e+03 7.612386585646836214e-03
3.729170080370000051e+03 3.319834892330000002e+03 7.279685185104255857e-03
3.729276690050000070e+03 3.319834892330000002e+03 6.949737591621223468e-03
3.729383299739999984e+03 3.319834892330000002e+03 6.626142592103930785e-03
3.729489909420000004e+03 3.319834892330000002e+03 6.312266453301094114e-03
3.729596519109999917e+03 3.319834892330000002e+03 6.011100278513159707e-03
3.729703128789999937e+03 3.319834892330000002e+03 5.725164347861142269e-03
3.729809738479999851e+03 3.319834892330000002e+03 5.456458778947869716e-03
3.729916348159999870e+03 3.319834892330000002e+03 5.206454487106717058e-03
3.730022957849999784e+03 3.319834892330000002e+03 4.976115206794535194e-03
3.730129567529999804e+03 3.319834892330000002e+03 4.765940155861016561e-03
3.730236177220000172e+03 3.319834892330000002e+03 4.576017366637271690e-03
3.730342786900000192e+03 3.319834892330000002e+03 4.406079228700331488e-03
3.730449396590000106e+03 3.319834892330000002e+03 4.255553869220765270e-03
3.730556006270000125e+03 3.319834892330000002e+03 4.123608235229137345e-03
3.730662615960000039e+03 3.319834892330000002e+03 4.009180880431294919e-03
3.730769225640000059e+03 3.319834892330000002e+03 3.911004369419792542e-03
3.730875835329999973e+03 3.319834892330000002e+03 3.827618853724938045e-03
3.730982445009999992e+03 3.319834892330000002e+03 3.757379741993875557e-03
3.731089054699999906e+03 3.319834892330000002e+03 3.698463463958969692e-03
3.731195664379999926e+03 3.319834892330000002e+03 3.648876056083589711e-03
3.731302274069999839e+03 3.319834892330000002e+03 3.606469566571067573e-03
3.731408883749999859e+03 3.319834892330000002e+03 3.568970945260624417e-03
3.731515493439999773e+03 3.319834892330000002e+03 3.534027013231442332e-03
3.731622103130000141e+03 3.319834892330000002e+03 3.499267229491994768e-03
3.731728712810000161e+03 3.319834892330000002e+03 3.462383359367269750e-03
3.731835322500000075e+03 3.319834892330000002e+03 3.421222068584010238e-03
3.731941932180000094e+03 3.319834892330000002e+03 3.373883393291911455e-03
3.732048541870000008e+03 3.319834892330000002e+03 3.318815588602630744e-03
3.732155151550000028e+03 3.319834892330000002e+03 3.254895662678208585e-03
3.732261761239999942e+03 3.319834892330000002e+03 3.181485413864672089e-03
3.732368370919999961e+03 3.319834892330000002e+03 3.098455126144489345e-03
3.732474980609999875e+03 3.319834892330000002e+03 3.006170948227867602e-03
3.732581590289999895e+03 3.319834892330000002e+03 2.905446704827206912e-03
3.732688199979999808e+03 3.319834892330000002e+03 2.797465554462540832e-03
3.732794809659999828e+03 3.319834892330000002e+03 2.683680608260196904e-03
3.732901419350000197e+03 3.319834892330000002e+03 2.565705691326980193e-03
3.733008029030000216e+03 3.319834892330000002e+03 2.445207597301017697e-03
3.733114638720000130e+03 3.319834892330000002e+03 2.323809627341918028e-03
3.733221248400000150e+03 3.319834892330000002e+03 2.203013429180586662e-03
3.733327858090000063e+03 3.319834892330000002e+03 2.084142841818039087e-03
3.733434467770000083e+03 3.319834892330000002e+03 1.968310270683836481e-03
3.733541077459999997e+03 3.319834892330000002e+03 1.856403564263340005e-03
3.733647687140000016e+03 3.319834892330000002e+03 1.749089694600646861e-03
3.733754296829999930e+03 3.319834892330000002e+03 1.646830784790710885e-03
3.733860906509999950e+03 3.319834892330000002e+03 1.549908029446457657e-03
3.733967516199999864e+03 3.319834892330000002e+03 1.458449585429653439e-03
3.734074125879999883e+03 3.319834892330000002e+03 1.372459325026628143e-03
3.734180735569999797e+03 3.319834892330000002e+03 1.291844236521908721e-03
3.734287345249999817e+03 3.319834892330000002e+03 1.216439084586496376e-03
3.734393954940000185e+03 3.319834892330000002e+03 1.146027625467284936e-03
3.734500564620000205e+03 3.319834892330000002e+03 1.080360181147915072e-03
3.734607174310000119e+03 3.319834892330000002e+03 1.019167718206831757e-03
3.734713783990000138e+03 3.319834892330000002e+03 9.621727768961213989e-04
3.734820393680000052e+03 3.319834892330000002e+03 9.090976885215134445e-04
3.734927003360000072e+03 3.319834892330000002e+03 8.596705390995303033e-04
3.735033613049999985e+03 3.319834892330000002e+03 8.136293134623317873e-04
3.735140222730000005e+03 3.319834892330000002e+03 7.707246078897769023e-04
3.735246832419999919e+03 3.319834892330000002e+03 7.307212445238606179e-04
3.735353442099999938e+03 3.319834892330000002e+03 6.933990644915639240e-04
3.735460051789999852e+03 3.319834892330000002e+03 6.585531229546988125e-04
3.735566661469999872e+03 3.319834892330000002e+03 6.259934619481082735e-04
3.735673271159999786e+03 3.319834892330000002e+03 5.955445980393992951e-04
3.735779880839999805e+03 3.319834892330000002e+03 5.670448299139797159e-04
3.735886490530000174e+03 3.319834892330000002e+03 5.403454423623080434e-04
3.735993100210000193e+03 3.319834892330000002e+03 5.153098576532253849e-04
3.736099709900000107e+03 3.319834892330000002e+03 4.918127669368843342e-04
3.736206319580000127e+03 3.319834892330000002e+03 4.697392656132767580e-04
3.736312929270000041e+03 3.319834892330000002e+03 4.489840140574864399e-04
3.736419538950000060e+03 3.319834892330000002e+03 4.294504420443809203e-04
3.736526148639999974e+03 3.319834892330000002e+03 4.110500078078939694e-04
3.736632758319999994e+03 3.319834892330000002e+03 3.937015127233683639e-04
3.736739368009999907e+03 3.319834892330000002e+03 3.773304656028707055e-04
3.736845977689999927e+03 3.319834892330000002e+03 3.618684908040346740e-04
3.736952587379999841e+03 3.319834892330000002e+03 3.472527800980525496e-04
3.737059197059999860e+03 3.319834892330000002e+03 3.334255925393166987e-04
3.737165806749999774e+03 3.319834892330000002e+03 3.203338042785582604e-04
3.737272416429999794e+03 3.319834892330000002e+03 3.079285038276942561e-04
3.737379026120000162e+03 3.319834892330000002e+03 2.961646243973794146e-04
3.737485635800000182e+03 3.319834892330000002e+03 2.850006065812130357e-04
3.737592245490000096e+03 3.319834892330000002e+03 2.743980888316716982e-04
3.737698855170000115e+03 3.319834892330000002e+03 2.643216257975057539e-04
3.737805464860000029e+03 3.319834892330000002e+03 2.547384346559633072e-04
3.737912074540000049e+03 3.319834892330000002e+03 2.456181681778997939e-04
3.738018684229999963e+03 3.319834892330000002e+03 2.369327114051294136e-04
3.738125293909999982e+03 3.319834892330000002e+03 2.286559972561520596e-04
3.738231903599999896e+03 3.319834892330000002e+03 2.207638360994670999e-04
3.738338513289999810e+03 3.319834892330000002e+03 2.132337557941501205e-04
3.738445122969999829e+03 3.319834892330000002e+03 2.060448480379686593e-04
3.738551732660000198e+03 3.319834892330000002e+03 1.991775972146655322e-04
3.738658342340000218e+03 3.319834892330000002e+03 1.926135714357749809e-04
3.738764952030000131e+03 3.319834892330000002e+03 1.863345089286859457e-04
3.738871561710000151e+03 3.319834892330000002e+03 1.803193223356152773e-04
3.738978171400000065e+03 3.319834892330000002e+03 1.745352133218251516e-04
3.739084781080000084e+03 3.319834892330000002e+03 1.689152575021064210e-04
3.739191390769999998e+03 3.319834892330000002e+03 1.633119496422634758e-04
3.739298000450000018e+03 3.319834892330000002e+03 1.574220967491796565e-04
3.739404610139999932e+03 3.319834892330000002e+03 1.507040877532141046e-04
3.739511219819999951e+03 3.319834892330000002e+03 1.423537131487212124e-04
3.739617829509999865e+03 3.319834892330000002e+03 1.314366556839886239e-04
3.739724439189999885e+03 3.319834892330000002e+03 1.172330666925910052e-04
3.739831048879999798e+03 3.319834892330000002e+03 9.970255225752801297e-05
3.739937658559999818e+03 3.319834892330000002e+03 7.980784411692702217e-05
3.718722331229999781e+03 3.319940149640000072e+03 8.505109229039214958e-02
3.718828940920000150e+03 3.319940149640000072e+03 1.038273984244734577e-01
3.718935550600000170e+03 3.319940149640000072e+03 1.175539752479109606e-01
3.719042160290000083e+03 3.319940149640000072e+03 1.244776041407535394e-01
3.719148769970000103e+03 3.319940149640000072e+03 1.243602614894427361e-01
3.719255379660000017e+03 3.319940149640000072e+03 1.182616505250986827e-01
3.719361989340000036e+03 3.319940149640000072e+03 1.079727319375757277e-01
3.719468599029999950e+03 3.319940149640000072e+03 9.542380897360001890e-02
3.719575208709999970e+03 3.319940149640000072e+03 8.227315546636622401e-02
3.719681818399999884e+03 3.319940149640000072e+03 6.971961136635401735e-02
3.719788428079999903e+03 3.319940149640000072e+03 5.848516341945692032e-02
3.719895037769999817e+03 3.319940149640000072e+03 4.889212626316025156e-02
3.720001647449999837e+03 3.319940149640000072e+03 4.097589552809857705e-02
3.720108257140000205e+03 3.319940149640000072e+03 3.459659543051942648e-02
3.720214866820000225e+03 3.319940149640000072e+03 2.953035728840627469e-02
3.720321476510000139e+03 3.319940149640000072e+03 2.553322414649049008e-02
3.720428086190000158e+03 3.319940149640000072e+03 2.237889149576799061e-02
3.720534695880000072e+03 3.319940149640000072e+03 1.987600699906567903e-02
3.720641305560000092e+03 3.319940149640000072e+03 1.787204992594354502e-02
3.720747915250000005e+03 3.319940149640000072e+03 1.624994961717947037e-02
3.720854524930000025e+03 3.319940149640000072e+03 1.492180840424408260e-02
3.720961134619999939e+03 3.319940149640000072e+03 1.382228916776063153e-02
3.721067744299999958e+03 3.319940149640000072e+03 1.290286415605058738e-02
3.721174353989999872e+03 3.319940149640000072e+03 1.212728311912694354e-02
3.721280963669999892e+03 3.319940149640000072e+03 1.146819868069026173e-02
3.721387573359999806e+03 3.319940149640000072e+03 1.090473136573421285e-02
3.721494183039999825e+03 3.319940149640000072e+03 1.042073809062190985e-02
3.721600792730000194e+03 3.319940149640000072e+03 1.000358440698968440e-02
3.721707402410000213e+03 3.319940149640000072e+03 9.643269623817765993e-03
3.721814012100000127e+03 3.319940149640000072e+03 9.331797327790743515e-03
3.721920621780000147e+03 3.319940149640000072e+03 9.062716967689319475e-03
3.722027231470000061e+03 3.319940149640000072e+03 8.830785682444703896e-03
3.722133841150000080e+03 3.319940149640000072e+03 8.631715633507931751e-03
3.722240450839999994e+03 3.319940149640000072e+03 8.461982934410122031e-03
3.722347060520000014e+03 3.319940149640000072e+03 8.318681548806904080e-03
3.722453670209999927e+03 3.319940149640000072e+03 8.199410441286648574e-03
3.722560279889999947e+03 3.319940149640000072e+03 8.102185611103127766e-03
3.722666889579999861e+03 3.319940149640000072e+03 8.025370946739256856e-03
3.722773499259999880e+03 3.319940149640000072e+03 7.967623455080948686e-03
3.722880108949999794e+03 3.319940149640000072e+03 7.927849564837016402e-03
3.722986718629999814e+03 3.319940149640000072e+03 7.905170020702253705e-03
3.723093328320000182e+03 3.319940149640000072e+03 7.898891467820037815e-03
3.723199938000000202e+03 3.319940149640000072e+03 7.908483245149436347e-03
3.723306547690000116e+03 3.319940149640000072e+03 7.933558210737082575e-03
3.723413157370000135e+03 3.319940149640000072e+03 7.973856641108898261e-03
3.723519767060000049e+03 3.319940149640000072e+03 8.029232397018182948e-03
3.723626376740000069e+03 3.319940149640000072e+03 8.099640640796509569e-03
3.723732986429999983e+03 3.319940149640000072e+03 8.185126438583560995e-03
3.723839596110000002e+03 3.319940149640000072e+03 8.285813592983526377e-03
3.723946205799999916e+03 3.319940149640000072e+03 8.401893033304122169e-03
3.724052815479999936e+03 3.319940149640000072e+03 8.533610045540891004e-03
3.724159425169999849e+03 3.319940149640000072e+03 8.681249557360989216e-03
3.724266034849999869e+03 3.319940149640000072e+03 8.845118609061621354e-03
3.724372644539999783e+03 3.319940149640000072e+03 9.025525045637089114e-03
3.724479254219999802e+03 3.319940149640000072e+03 9.222751371308773177e-03
3.724585863910000171e+03 3.319940149640000072e+03 9.437022643066110550e-03
3.724692473590000191e+03 3.319940149640000072e+03 9.668467282453659453e-03
3.724799083280000104e+03 3.319940149640000072e+03 9.917069800994630577e-03
3.724905692970000018e+03 3.319940149640000072e+03 1.018261471871451454e-02
3.725012302650000038e+03 3.319940149640000072e+03 1.046462147390609179e-02
3.725118912339999952e+03 3.319940149640000072e+03 1.076227095233721169e-02
3.725225522019999971e+03 3.319940149640000072e+03 1.107432547756831767e-02
3.725332131709999885e+03 3.319940149640000072e+03 1.139904574270372666e-02
3.725438741389999905e+03 3.319940149640000072e+03 1.173411020716166875e-02
3.725545351079999818e+03 3.319940149640000072e+03 1.207654480927851902e-02
3.725651960759999838e+03 3.319940149640000072e+03 1.242267319761684689e-02
3.725758570450000207e+03 3.319940149640000072e+03 1.276809963599033829e-02
3.725865180130000226e+03 3.319940149640000072e+03 1.310773770495221591e-02
3.725971789820000140e+03 3.319940149640000072e+03 1.343589721852865744e-02
3.726078399500000160e+03 3.319940149640000072e+03 1.374643873236349248e-02
3.726185009190000073e+03 3.319940149640000072e+03 1.403299918247452073e-02
3.726291618870000093e+03 3.319940149640000072e+03 1.428928356035581021e-02
3.726398228560000007e+03 3.319940149640000072e+03 1.450940678275173049e-02
3.726504838240000026e+03 3.319940149640000072e+03 1.468825853998103476e-02
3.726611447929999940e+03 3.319940149640000072e+03 1.482185409496812947e-02
3.726718057609999960e+03 3.319940149640000072e+03 1.490762826635738843e-02
3.726824667299999874e+03 3.319940149640000072e+03 1.494463037301102352e-02
3.726931276979999893e+03 3.319940149640000072e+03 1.493358594662906602e-02
3.727037886669999807e+03 3.319940149640000072e+03 1.487680617443483053e-02
3.727144496349999827e+03 3.319940149640000072e+03 1.477794621836021373e-02
3.727251106040000195e+03 3.319940149640000072e+03 1.464163528294457409e-02
3.727357715720000215e+03 3.319940149640000072e+03 1.447302049830622925e-02
3.727464325410000129e+03 3.319940149640000072e+03 1.427727971199005234e-02
3.727570935090000148e+03 3.319940149640000072e+03 1.405916282833715933e-02
3.727677544780000062e+03 3.319940149640000072e+03 1.382261685133445196e-02
3.727784154460000082e+03 3.319940149640000072e+03 1.357053742715029834e-02
3.727890764149999995e+03 3.319940149640000072e+03 1.330467180782164346e-02
3.727997373830000015e+03 3.319940149640000072e+03 1.302567769836728354e-02
3.728103983519999929e+03 3.319940149640000072e+03 1.273332233904814377e-02
3.728210593199999948e+03 3.319940149640000072e+03 1.242678898650560401e-02
3.728317202889999862e+03 3.319940149640000072e+03 1.210504573204805763e-02
3.728423812569999882e+03 3.319940149640000072e+03 1.176722574181892841e-02
3.728530422259999796e+03 3.319940149640000072e+03 1.141296918015658433e-02
3.728637031939999815e+03 3.319940149640000072e+03 1.104268503353641497e-02
3.728743641630000184e+03 3.319940149640000072e+03 1.065770452192312846e-02
3.728850251310000203e+03 3.319940149640000072e+03 1.026031455915301163e-02
3.728956861000000117e+03 3.319940149640000072e+03 9.853676984109681347e-03
3.729063470680000137e+03 3.319940149640000072e+03 9.441654152146735160e-03
3.729170080370000051e+03 3.319940149640000072e+03 9.028571644763717235e-03
3.729276690050000070e+03 3.319940149640000072e+03 8.618953092082786219e-03
3.729383299739999984e+03 3.319940149640000072e+03 8.217260456517366113e-03
3.729489909420000004e+03 3.319940149640000072e+03 7.827666783438585324e-03
3.729596519109999917e+03 3.319940149640000072e+03 7.453879283995644769e-03
3.729703128789999937e+03 3.319940149640000072e+03 7.099020746277830488e-03
3.729809738479999851e+03 3.319940149640000072e+03 6.765568435834234604e-03
3.729916348159999870e+03 3.319940149640000072e+03 6.455343001097687584e-03
3.730022957849999784e+03 3.319940149640000072e+03 6.169535909690355459e-03
3.730129567529999804e+03 3.319940149640000072e+03 5.908762480905390725e-03
3.730236177220000172e+03 3.319940149640000072e+03 5.673128132240791606e-03
3.730342786900000192e+03 3.319940149640000072e+03 5.462297349199418152e-03
3.730449396590000106e+03 3.319940149640000072e+03 5.275557473247737168e-03
3.730556006270000125e+03 3.319940149640000072e+03 5.111872181847360898e-03
3.730662615960000039e+03 3.319940149640000072e+03 4.969922187091572151e-03
3.730769225640000059e+03 3.319940149640000072e+03 4.848133047852264815e-03
3.730875835329999973e+03 3.319940149640000072e+03 4.744692025567619209e-03
3.730982445009999992e+03 3.319940149640000072e+03 4.657557609919003860e-03
3.731089054699999906e+03 3.319940149640000072e+03 4.584466676722119896e-03
3.731195664379999926e+03 3.319940149640000072e+03 4.522945142872307304e-03
3.731302274069999839e+03 3.319940149640000072e+03 4.470328316651837539e-03
3.731408883749999859e+03 3.319940149640000072e+03 4.423796728386493286e-03
3.731515493439999773e+03 3.319940149640000072e+03 4.380431897106341205e-03
3.731622103130000141e+03 3.319940149640000072e+03 4.337294159212978957e-03
3.731728712810000161e+03 3.319940149640000072e+03 4.291521444347786395e-03
3.731835322500000075e+03 3.319940149640000072e+03 4.240444064276568774e-03
3.731941932180000094e+03 3.319940149640000072e+03 4.181706771352823072e-03
3.732048541870000008e+03 3.319940149640000072e+03 4.113386310795767720e-03
3.732155151550000028e+03 3.319940149640000072e+03 4.034091210661765875e-03
3.732261761239999942e+03 3.319940149640000072e+03 3.943031187813790181e-03
3.732368370919999961e+03 3.319940149640000072e+03 3.840046448604851354e-03
3.732474980609999875e+03 3.319940149640000072e+03 3.725591963225884790e-03
3.732581590289999895e+03 3.319940149640000072e+03 3.600677649350238121e-03
3.732688199979999808e+03 3.319940149640000072e+03 3.466771183975980285e-03
3.732794809659999828e+03 3.319940149640000072e+03 3.325674747122992197e-03
3.732901419350000197e+03 3.319940149640000072e+03 3.179389561855699899e-03
3.733008029030000216e+03 3.319940149640000072e+03 3.029982303654825751e-03
3.733114638720000130e+03 3.319940149640000072e+03 2.879465517831218332e-03
3.733221248400000150e+03 3.319940149640000072e+03 2.729700740363970920e-03
3.733327858090000063e+03 3.319940149640000072e+03 2.582328911554818661e-03
3.733434467770000083e+03 3.319940149640000072e+03 2.438728727412320732e-03
3.733541077459999997e+03 3.319940149640000072e+03 2.300000408250756946e-03
3.733647687140000016e+03 3.319940149640000072e+03 2.166970296826013689e-03
3.733754296829999930e+03 3.319940149640000072e+03 2.040210758353379426e-03
3.733860906509999950e+03 3.319940149640000072e+03 1.920069859303274963e-03
3.733967516199999864e+03 3.319940149640000072e+03 1.806705961549853008e-03
3.734074125879999883e+03 3.319940149640000072e+03 1.700123379803641227e-03
3.734180735569999797e+03 3.319940149640000072e+03 1.600206357908751532e-03
3.734287345249999817e+03 3.319940149640000072e+03 1.506749645488021042e-03
3.734393954940000185e+03 3.319940149640000072e+03 1.419484801856545509e-03
3.734500564620000205e+03 3.319940149640000072e+03 1.338101984387458877e-03
3.734607174310000119e+03 3.319940149640000072e+03 1.262267401557626420e-03
3.734713783990000138e+03 3.319940149640000072e+03 1.191636858937951404e-03
3.734820393680000052e+03 3.319940149640000072e+03 1.125865941770116735e-03
3.734927003360000072e+03 3.319940149640000072e+03 1.064617402732395083e-03
3.735033613049999985e+03 3.319940149640000072e+03 1.007566293901608883e-03
3.735140222730000005e+03 3.319940149640000072e+03 9.544033244750730477e-04
3.735246832419999919e+03 3.319940149640000072e+03 9.048368576901746419e-04
3.735353442099999938e+03 3.319940149640000072e+03 8.585938906026415992e-04
3.735460051789999852e+03 3.319940149640000072e+03 8.154202938111474721e-04
3.735566661469999872e+03 3.319940149640000072e+03 7.750805290446353968e-04
3.735673271159999786e+03 3.319940149640000072e+03 7.373570136382989401e-04
3.735779880839999805e+03 3.319940149640000072e+03 7.020492610935977510e-04
3.735886490530000174e+03 3.319940149640000072e+03 6.689728921807638288e-04
3.735993100210000193e+03 3.319940149640000072e+03 6.379585805106855216e-04
3.736099709900000107e+03 3.319940149640000072e+03 6.088509740381261703e-04
3.736206319580000127e+03 3.319940149640000072e+03 5.815076225137620972e-04
3.736312929270000041e+03 3.319940149640000072e+03 5.557979370285677121e-04
3.736419538950000060e+03 3.319940149640000072e+03 5.316022038703945756e-04
3.736526148639999974e+03 3.319940149640000072e+03 5.088106658982056649e-04
3.736632758319999994e+03 3.319940149640000072e+03 4.873226724113255610e-04
3.736739368009999907e+03 3.319940149640000072e+03 4.670458899496349528e-04
3.736845977689999927e+03 3.319940149640000072e+03 4.478955670314208612e-04
3.736952587379999841e+03 3.319940149640000072e+03 4.297938532390345847e-04
3.737059197059999860e+03 3.319940149640000072e+03 4.126691784148534231e-04
3.737165806749999774e+03 3.319940149640000072e+03 3.964556946738801986e-04
3.737272416429999794e+03 3.319940149640000072e+03 3.810927756230938308e-04
3.737379026120000162e+03 3.319940149640000072e+03 3.665245619392358827e-04
3.737485635800000182e+03 3.319940149640000072e+03 3.526995442576136329e-04
3.737592245490000096e+03 3.319940149640000072e+03 3.395701797203050745e-04
3.737698855170000115e+03 3.319940149640000072e+03 3.270925422874244566e-04
3.737805464860000029e+03 3.319940149640000072e+03 3.152260072364639716e-04
3.737912074540000049e+03 3.319940149640000072e+03 3.039329684187338522e-04
3.738018684229999963e+03 3.319940149640000072e+03 2.931785845654041704e-04
3.738125293909999982e+03 3.319940149640000072e+03 2.829305495226707790e-04
3.738231903599999896e+03 3.319940149640000072e+03 2.731588814144948470e-04
3.738338513289999810e+03 3.319940149640000072e+03 2.638357269723566319e-04
3.738445122969999829e+03 3.319940149640000072e+03 2.549351747975977535e-04
3.738551732660000198e+03 3.319940149640000072e+03 2.464330456431927880e-04
3.738658342340000218e+03 3.319940149640000072e+03 2.383065089204445554e-04
3.738764952030000131e+03 3.319940149640000072e+03 2.305329483015807694e-04
3.738871561710000151e+03 3.319940149640000072e+03 2.230862515989245811e-04
3.738978171400000065e+03 3.319940149640000072e+03 2.159258182790930883e-04
3.739084781080000084e+03 3.319940149640000072e+03 2.089688358510561705e-04
3.739191390769999998e+03 3.319940149640000072e+03 2.020328239936211036e-04
3.739298000450000018e+03 3.319940149640000072e+03 1.947427392112666340e-04
3.739404610139999932e+03 3.319940149640000072e+03 1.864286494577587969e-04
3.739511219819999951e+03 3.319940149640000072e+03 1.760958291900881743e-04
3.739617829509999865e+03 3.319940149640000072e+03 1.625886410575906604e-04
3.739724439189999885e+03 3.319940149640000072e+03 1.450167440177041987e-04
3.739831048879999798e+03 3.319940149640000072e+03 1.233302292595166443e-04
3.739937658559999818e+03 3.319940149640000072e+03 9.871995316909217238e-05
3.718722331229999781e+03 3.320045406950000142e+03 9.463662897554178666e-02
3.718828940920000150e+03 3.320045406950000142e+03 1.170158794113857342e-01
3.718935550600000170e+03 3.320045406950000142e+03 1.344826870791926143e-01
3.719042160290000083e+03 3.320045406950000142e+03 1.448467026489718978e-01
3.719148769970000103e+03 3.320045406950000142e+03 1.474384810384247180e-01
3.719255379660000017e+03 3.320045406950000142e+03 1.429910947780605457e-01
3.719361989340000036e+03 3.320045406950000142e+03 1.331443513581981042e-01
3.719468599029999950e+03 3.320045406950000142e+03 1.198741009999493429e-01
3.719575208709999970e+03 3.320045406950000142e+03 1.050501144768320877e-01
3.719681818399999884e+03 3.320045406950000142e+03 9.018164530996988781e-02
3.719788428079999903e+03 3.320045406950000142e+03 7.632233771687632617e-02
3.719895037769999817e+03 3.320045406950000142e+03 6.408314517933245968e-02
3.720001647449999837e+03 3.320045406950000142e+03 5.370802836527890922e-02
3.720108257140000205e+03 3.320045406950000142e+03 4.517709702580435110e-02
3.720214866820000225e+03 3.320045406950000142e+03 3.831030763371762182e-02
3.720321476510000139e+03 3.320045406950000142e+03 3.285387962491326946e-02
3.720428086190000158e+03 3.320045406950000142e+03 2.854134863890311902e-02
3.720534695880000072e+03 3.320045406950000142e+03 2.512945866857410615e-02
3.720641305560000092e+03 3.320045406950000142e+03 2.241411375391484662e-02
3.720747915250000005e+03 3.320045406950000142e+03 2.023321741802233328e-02
3.720854524930000025e+03 3.320045406950000142e+03 1.846248523250603596e-02
3.720961134619999939e+03 3.320045406950000142e+03 1.700855375783263956e-02
3.721067744299999958e+03 3.320045406950000142e+03 1.580190983330845636e-02
3.721174353989999872e+03 3.320045406950000142e+03 1.479080301156814048e-02
3.721280963669999892e+03 3.320045406950000142e+03 1.393646932671571692e-02
3.721387573359999806e+03 3.320045406950000142e+03 1.320957981363124825e-02
3.721494183039999825e+03 3.320045406950000142e+03 1.258767728428895893e-02
3.721600792730000194e+03 3.320045406950000142e+03 1.205335121422164077e-02
3.721707402410000213e+03 3.320045406950000142e+03 1.159294103485944243e-02
3.721814012100000127e+03 3.320045406950000142e+03 1.119560991296027902e-02
3.721920621780000147e+03 3.320045406950000142e+03 1.085267660592961585e-02
3.722027231470000061e+03 3.320045406950000142e+03 1.055712760403252140e-02
3.722133841150000080e+03 3.320045406950000142e+03 1.030325630685371974e-02
3.722240450839999994e+03 3.320045406950000142e+03 1.008639276756309947e-02
3.722347060520000014e+03 3.320045406950000142e+03 9.902698854648780274e-03
3.722453670209999927e+03 3.320045406950000142e+03 9.749011290660624177e-03
3.722560279889999947e+03 3.320045406950000142e+03 9.622720171707892234e-03
3.722666889579999861e+03 3.320045406950000142e+03 9.521674086140111473e-03
3.722773499259999880e+03 3.320045406950000142e+03 9.444105385607599185e-03
3.722880108949999794e+03 3.320045406950000142e+03 9.388570869895159973e-03
3.722986718629999814e+03 3.320045406950000142e+03 9.353904354050569803e-03
3.723093328320000182e+03 3.320045406950000142e+03 9.339178442407303563e-03
3.723199938000000202e+03 3.320045406950000142e+03 9.343673445316615436e-03
3.723306547690000116e+03 3.320045406950000142e+03 9.366851815261459727e-03
3.723413157370000135e+03 3.320045406950000142e+03 9.408336796619197473e-03
3.723519767060000049e+03 3.320045406950000142e+03 9.467894205273953354e-03
3.723626376740000069e+03 3.320045406950000142e+03 9.545416399045580577e-03
3.723732986429999983e+03 3.320045406950000142e+03 9.640907582428198327e-03
3.723839596110000002e+03 3.320045406950000142e+03 9.754469621259758902e-03
3.723946205799999916e+03 3.320045406950000142e+03 9.886287533655760754e-03
3.724052815479999936e+03 3.320045406950000142e+03 1.003661378070291009e-02
3.724159425169999849e+03 3.320045406950000142e+03 1.020575041059089590e-02
3.724266034849999869e+03 3.320045406950000142e+03 1.039402801787690268e-02
3.724372644539999783e+03 3.320045406950000142e+03 1.060178037271871862e-02
3.724479254219999802e+03 3.320045406950000142e+03 1.082931347065577317e-02
3.724585863910000171e+03 3.320045406950000142e+03 1.107686768388391196e-02
3.724692473590000191e+03 3.320045406950000142e+03 1.134457170348996194e-02
3.724799083280000104e+03 3.320045406950000142e+03 1.163238710101860418e-02
3.724905692970000018e+03 3.320045406950000142e+03 1.194004267110042837e-02
3.725012302650000038e+03 3.320045406950000142e+03 1.226695832435942615e-02
3.725118912339999952e+03 3.320045406950000142e+03 1.261215927210748711e-02
3.725225522019999971e+03 3.320045406950000142e+03 1.297418266447328966e-02
3.725332131709999885e+03 3.320045406950000142e+03 1.335098075867961406e-02
3.725438741389999905e+03 3.320045406950000142e+03 1.373982707864837560e-02
3.725545351079999818e+03 3.320045406950000142e+03 1.413723473961033678e-02
3.725651960759999838e+03 3.320045406950000142e+03 1.453889884904207425e-02
3.725758570450000207e+03 3.320045406950000142e+03 1.493967716209502507e-02
3.725865180130000226e+03 3.320045406950000142e+03 1.533362428302465809e-02
3.725971789820000140e+03 3.320045406950000142e+03 1.571409386196395350e-02
3.726078399500000160e+03 3.320045406950000142e+03 1.607391966153641147e-02
3.726185009190000073e+03 3.320045406950000142e+03 1.640567953271570775e-02
3.726291618870000093e+03 3.320045406950000142e+03 1.670203624805211007e-02
3.726398228560000007e+03 3.320045406950000142e+03 1.695613659648883068e-02
3.726504838240000026e+03 3.320045406950000142e+03 1.716203688771713101e-02
3.726611447929999940e+03 3.320045406950000142e+03 1.731511160182014342e-02
3.726718057609999960e+03 3.320045406950000142e+03 1.741239527892881472e-02
3.726824667299999874e+03 3.320045406950000142e+03 1.745280844584244651e-02
3.726931276979999893e+03 3.320045406950000142e+03 1.743722781500408117e-02
3.727037886669999807e+03 3.320045406950000142e+03 1.736837873104625854e-02
3.727144496349999827e+03 3.320045406950000142e+03 1.725055142025443480e-02
3.727251106040000195e+03 3.320045406950000142e+03 1.708916793860090072e-02
3.727357715720000215e+03 3.320045406950000142e+03 1.689024906218954472e-02
3.727464325410000129e+03 3.320045406950000142e+03 1.665984548770234330e-02
3.727570935090000148e+03 3.320045406950000142e+03 1.640350292392308076e-02
3.727677544780000062e+03 3.320045406950000142e+03 1.612582534100005099e-02
3.727784154460000082e+03 3.320045406950000142e+03 1.583018616017879687e-02
3.727890764149999995e+03 3.320045406950000142e+03 1.551861627942239738e-02
3.727997373830000015e+03 3.320045406950000142e+03 1.519187396104741510e-02
3.728103983519999929e+03 3.320045406950000142e+03 1.484967817314957264e-02
3.728210593199999948e+03 3.320045406950000142e+03 1.449106697049603112e-02
3.728317202889999862e+03 3.320045406950000142e+03 1.411482829197649447e-02
3.728423812569999882e+03 3.320045406950000142e+03 1.371994377471691742e-02
3.728530422259999796e+03 3.320045406950000142e+03 1.330598760020476265e-02
3.728637031939999815e+03 3.320045406950000142e+03 1.287343169803276816e-02
3.728743641630000184e+03 3.320045406950000142e+03 1.242382436029719657e-02
3.728850251310000203e+03 3.320045406950000142e+03 1.195982888900561265e-02
3.728956861000000117e+03 3.320045406950000142e+03 1.148512902293662673e-02
3.729063470680000137e+03 3.320045406950000142e+03 1.100422521494703182e-02
3.729170080370000051e+03 3.320045406950000142e+03 1.052215766881918133e-02
3.729276690050000070e+03 3.320045406950000142e+03 1.004419696287442432e-02
3.729383299739999984e+03 3.320045406950000142e+03 9.575541147810446088e-03
3.729489909420000004e+03 3.320045406950000142e+03 9.121050795404744144e-03
3.729596519109999917e+03 3.320045406950000142e+03 8.685042807779741122e-03
3.729703128789999937e+03 3.320045406950000142e+03 8.271152286481040644e-03
3.729809738479999851e+03 3.320045406950000142e+03 7.882261459535100726e-03
3.729916348159999870e+03 3.320045406950000142e+03 7.520486919073106520e-03
3.730022957849999784e+03 3.320045406950000142e+03 7.187211774439828879e-03
3.730129567529999804e+03 3.320045406950000142e+03 6.883147627428373196e-03
3.730236177220000172e+03 3.320045406950000142e+03 6.608411926065546962e-03
3.730342786900000192e+03 3.320045406950000142e+03 6.362608464284644216e-03
3.730449396590000106e+03 3.320045406950000142e+03 6.144901814380364716e-03
3.730556006270000125e+03 3.320045406950000142e+03 5.954079721946398639e-03
3.730662615960000039e+03 3.320045406950000142e+03 5.788600585921196626e-03
3.730769225640000059e+03 3.320045406950000142e+03 5.646625906301291561e-03
3.730875835329999973e+03 3.320045406950000142e+03 5.526039953197123614e-03
3.730982445009999992e+03 3.320045406950000142e+03 5.424460886763804619e-03
3.731089054699999906e+03 3.320045406950000142e+03 5.339249113483245275e-03
3.731195664379999926e+03 3.320045406950000142e+03 5.267519714563122235e-03
3.731302274069999839e+03 3.320045406950000142e+03 5.206166169211032257e-03
3.731408883749999859e+03 3.320045406950000142e+03 5.151902112489888802e-03
3.731515493439999773e+03 3.320045406950000142e+03 5.101326316873296476e-03
3.731622103130000141e+03 3.320045406950000142e+03 5.051013370174575919e-03
3.731728712810000161e+03 3.320045406950000142e+03 4.997628744842498062e-03
3.731835322500000075e+03 3.320045406950000142e+03 4.938062503779326422e-03
3.731941932180000094e+03 3.320045406950000142e+03 4.869571452402784995e-03
3.732048541870000008e+03 3.320045406950000142e+03 4.789916017771009456e-03
3.732155151550000028e+03 3.320045406950000142e+03 4.697476414370595037e-03
3.732261761239999942e+03 3.320045406950000142e+03 4.591333397740025336e-03
3.732368370919999961e+03 3.320045406950000142e+03 4.471302288126578067e-03
3.732474980609999875e+03 3.320045406950000142e+03 4.337914540552509010e-03
3.732581590289999895e+03 3.320045406950000142e+03 4.192347961181720935e-03
3.732688199979999808e+03 3.320045406950000142e+03 4.036313405696888984e-03
3.732794809659999828e+03 3.320045406950000142e+03 3.871911133393492882e-03
3.732901419350000197e+03 3.320045406950000142e+03 3.701472970935466063e-03
3.733008029030000216e+03 3.320045406950000142e+03 3.527406680336964140e-03
3.733114638720000130e+03 3.320045406950000142e+03 3.352056670045824773e-03
3.733221248400000150e+03 3.320045406950000142e+03 3.177591174101107672e-03
3.733327858090000063e+03 3.320045406950000142e+03 3.005921238937640013e-03
3.733434467770000083e+03 3.320045406950000142e+03 2.838652261737848945e-03
3.733541077459999997e+03 3.320045406950000142e+03 2.677065137727474564e-03
3.733647687140000016e+03 3.320045406950000142e+03 2.522121667323069631e-03
3.733754296829999930e+03 3.320045406950000142e+03 2.374487780557510332e-03
3.733860906509999950e+03 3.320045406950000142e+03 2.234568142965608680e-03
3.733967516199999864e+03 3.320045406950000142e+03 2.102546477219783497e-03
3.734074125879999883e+03 3.320045406950000142e+03 1.978427114589532791e-03
3.734180735569999797e+03 3.320045406950000142e+03 1.862074581685356370e-03
3.734287345249999817e+03 3.320045406950000142e+03 1.753249222992217049e-03
3.734393954940000185e+03 3.320045406950000142e+03 1.651637843577008448e-03
3.734500564620000205e+03 3.320045406950000142e+03 1.556879089374370913e-03
3.734607174310000119e+03 3.320045406950000142e+03 1.468583774833494109e-03
3.734713783990000138e+03 3.320045406950000142e+03 1.386350657021053617e-03
3.734820393680000052e+03 3.320045406950000142e+03 1.309778290236956371e-03
3.734927003360000072e+03 3.320045406950000142e+03 1.238473624426613632e-03
3.735033613049999985e+03 3.320045406950000142e+03 1.172057975906508169e-03
3.735140222730000005e+03 3.320045406950000142e+03 1.110170931693528051e-03
3.735246832419999919e+03 3.320045406950000142e+03 1.052472669359043062e-03
3.735353442099999938e+03 3.320045406950000142e+03 9.986450932535021873e-04
3.735460051789999852e+03 3.320045406950000142e+03 9.483921103878211129e-04
3.735566661469999872e+03 3.320045406950000142e+03 9.014392997070674049e-04
3.735673271159999786e+03 3.320045406950000142e+03 8.575331706566043577e-04
3.735779880839999805e+03 3.320045406950000142e+03 8.164401603205667006e-04
3.735886490530000174e+03 3.320045406950000142e+03 7.779454788265635157e-04
3.735993100210000193e+03 3.320045406950000142e+03 7.418518783081780006e-04
3.736099709900000107e+03 3.320045406950000142e+03 7.079783947936795765e-04
3.736206319580000127e+03 3.320045406950000142e+03 6.761590982628689402e-04
3.736312929270000041e+03 3.320045406950000142e+03 6.462418807365801106e-04
3.736419538950000060e+03 3.320045406950000142e+03 6.180873074951416741e-04
3.736526148639999974e+03 3.320045406950000142e+03 5.915675463413946336e-04
3.736632758319999994e+03 3.320045406950000142e+03 5.665653759787687288e-04
3.736739368009999907e+03 3.320045406950000142e+03 5.429732649665781723e-04
3.736845977689999927e+03 3.320045406950000142e+03 5.206925135737351966e-04
3.736952587379999841e+03 3.320045406950000142e+03 4.996324593933121989e-04
3.737059197059999860e+03 3.320045406950000142e+03 4.797097536015506669e-04
3.737165806749999774e+03 3.320045406950000142e+03 4.608477111396497858e-04
3.737272416429999794e+03 3.320045406950000142e+03 4.429757283817459430e-04
3.737379026120000162e+03 3.320045406950000142e+03 4.260287553806306124e-04
3.737485635800000182e+03 3.320045406950000142e+03 4.099468113462896948e-04
3.737592245490000096e+03 3.320045406950000142e+03 3.946745383126813462e-04
3.737698855170000115e+03 3.320045406950000142e+03 3.801607930168064567e-04
3.737805464860000029e+03 3.320045406950000142e+03 3.663582779819495299e-04
3.737912074540000049e+03 3.320045406950000142e+03 3.532232105810047306e-04
3.738018684229999963e+03 3.320045406950000142e+03 3.407150259438536800e-04
3.738125293909999982e+03 3.320045406950000142e+03 3.287961082039396921e-04
3.738231903599999896e+03 3.320045406950000142e+03 3.174315452894150387e-04
3.738338513289999810e+03 3.320045406950000142e+03 3.065889035894164513e-04
3.738445122969999829e+03 3.320045406950000142e+03 2.962380143485570565e-04
3.738551732660000198e+03 3.320045406950000142e+03 2.863507322038646996e-04
3.738658342340000218e+03 3.320045406950000142e+03 2.769004884514331176e-04
3.738764952030000131e+03 3.320045406950000142e+03 2.678609687758702618e-04
3.738871561710000151e+03 3.320045406950000142e+03 2.592017984644879149e-04
3.738978171400000065e+03 3.320045406950000142e+03 2.508757712671126888e-04
3.739084781080000084e+03 3.320045406950000142e+03 2.427866478944374978e-04
3.739191390769999998e+03 3.320045406950000142e+03 2.347224212214020305e-04
3.739298000450000018e+03 3.320045406950000142e+03 2.262474166875588918e-04
3.739404610139999932e+03 3.320045406950000142e+03 2.165834388947824251e-04
3.739511219819999951e+03 3.320045406950000142e+03 2.045750405340918425e-04
3.739617829509999865e+03 3.320045406950000142e+03 1.888798894136047013e-04
3.739724439189999885e+03 3.320045406950000142e+03 1.684638438470828568e-04
3.739831048879999798e+03 3.320045406950000142e+03 1.432690086173716952e-04
3.739937658559999818e+03 3.320045406950000142e+03 1.146787297503956254e-04
3.718722331229999781e+03 3.320150664249999863e+03 9.825156065855891740e-02
3.718828940920000150e+03 3.320150664249999863e+03 1.232711337784743177e-01
3.718935550600000170e+03 3.320150664249999863e+03 1.441188249594647641e-01
3.719042160290000083e+03 3.320150664249999863e+03 1.582878342628882273e-01
3.719148769970000103e+03 3.320150664249999863e+03 1.646260836462424826e-01
3.719255379660000017e+03 3.320150664249999863e+03 1.633399209489516668e-01
3.719361989340000036e+03 3.320150664249999863e+03 1.556384734739394149e-01
3.719468599029999950e+03 3.320150664249999863e+03 1.432664950601112708e-01
3.719575208709999970e+03 3.320150664249999863e+03 1.280965282587455678e-01
3.719681818399999884e+03 3.320150664249999863e+03 1.118393398656459675e-01
3.719788428079999903e+03 3.320150664249999863e+03 9.586932665699855749e-02
3.719895037769999817e+03 3.320150664249999863e+03 8.114755682076339738e-02
3.720001647449999837e+03 3.320150664249999863e+03 6.822516514588750081e-02
3.720108257140000205e+03 3.320150664249999863e+03 5.730574159064998757e-02
3.720214866820000225e+03 3.320150664249999863e+03 4.833973968785330172e-02
3.720321476510000139e+03 3.320150664249999863e+03 4.112394453431047342e-02
3.720428086190000158e+03 3.320150664249999863e+03 3.538608957494977780e-02
3.720534695880000072e+03 3.320150664249999863e+03 3.084503597726099069e-02
3.720641305560000092e+03 3.320150664249999863e+03 2.724604289459075721e-02
3.720747915250000005e+03 3.320150664249999863e+03 2.437615060090846456e-02
3.720854524930000025e+03 3.320150664249999863e+03 2.206648791524473338e-02
3.720961134619999939e+03 3.320150664249999863e+03 2.018761416345801404e-02
3.721067744299999958e+03 3.320150664249999863e+03 1.864223721695173336e-02
3.721174353989999872e+03 3.320150664249999863e+03 1.735783445108643464e-02
3.721280963669999892e+03 3.320150664249999863e+03 1.628033099369731104e-02
3.721387573359999806e+03 3.320150664249999863e+03 1.536914994582699867e-02
3.721494183039999825e+03 3.320150664249999863e+03 1.459353397350408865e-02
3.721600792730000194e+03 3.320150664249999863e+03 1.392988961526930684e-02
3.721707402410000213e+03 3.320150664249999863e+03 1.335989460246660501e-02
3.721814012100000127e+03 3.320150664249999863e+03 1.286915140627926599e-02
3.721920621780000147e+03 3.320150664249999863e+03 1.244622401802634830e-02
3.722027231470000061e+03 3.320150664249999863e+03 1.208194197582067655e-02
3.722133841150000080e+03 3.320150664249999863e+03 1.176889134286932849e-02
3.722240450839999994e+03 3.320150664249999863e+03 1.150103762346861049e-02
3.722347060520000014e+03 3.320150664249999863e+03 1.127344289812126643e-02
3.722453670209999927e+03 3.320150664249999863e+03 1.108205112118772900e-02
3.722560279889999947e+03 3.320150664249999863e+03 1.092352337337445210e-02
3.722666889579999861e+03 3.320150664249999863e+03 1.079511017815384076e-02
3.722773499259999880e+03 3.320150664249999863e+03 1.069455163369971776e-02
3.722880108949999794e+03 3.320150664249999863e+03 1.061999863742656494e-02
3.722986718629999814e+03 3.320150664249999863e+03 1.056995024693965259e-02
3.723093328320000182e+03 3.320150664249999863e+03 1.054320346486960214e-02
3.723199938000000202e+03 3.320150664249999863e+03 1.053881261713719361e-02
3.723306547690000116e+03 3.320150664249999863e+03 1.055605612575679329e-02
3.723413157370000135e+03 3.320150664249999863e+03 1.059440893082468256e-02
3.723519767060000049e+03 3.320150664249999863e+03 1.065351913695296651e-02
3.723626376740000069e+03 3.320150664249999863e+03 1.073318767597765747e-02
3.723732986429999983e+03 3.320150664249999863e+03 1.083334991058268644e-02
3.723839596110000002e+03 3.320150664249999863e+03 1.095405816820231581e-02
3.723946205799999916e+03 3.320150664249999863e+03 1.109546420479535882e-02
3.724052815479999936e+03 3.320150664249999863e+03 1.125780056612822079e-02
3.724159425169999849e+03 3.320150664249999863e+03 1.144135974895480433e-02
3.724266034849999869e+03 3.320150664249999863e+03 1.164646997182964411e-02
3.724372644539999783e+03 3.320150664249999863e+03 1.187346625451193502e-02
3.724479254219999802e+03 3.320150664249999863e+03 1.212265539707792043e-02
3.724585863910000171e+03 3.320150664249999863e+03 1.239427338066291691e-02
3.724692473590000191e+03 3.320150664249999863e+03 1.268843372805210715e-02
3.724799083280000104e+03 3.320150664249999863e+03 1.300506552118224288e-02
3.724905692970000018e+03 3.320150664249999863e+03 1.334384014623641104e-02
3.725012302650000038e+03 3.320150664249999863e+03 1.370408651594697859e-02
3.725118912339999952e+03 3.320150664249999863e+03 1.408469560426199411e-02
3.725225522019999971e+03 3.320150664249999863e+03 1.448401671171503473e-02
3.725332131709999885e+03 3.320150664249999863e+03 1.489975001103342571e-02
3.725438741389999905e+03 3.320150664249999863e+03 1.532884257190125429e-02
3.725545351079999818e+03 3.320150664249999863e+03 1.576739807330414592e-02
3.725651960759999838e+03 3.320150664249999863e+03 1.621061344415898262e-02
3.725758570450000207e+03 3.320150664249999863e+03 1.665275817631744343e-02
3.725865180130000226e+03 3.320150664249999863e+03 1.708721326951843228e-02
3.725971789820000140e+03 3.320150664249999863e+03 1.750658580435088610e-02
3.726078399500000160e+03 3.320150664249999863e+03 1.790291113520055613e-02
3.726185009190000073e+03 3.320150664249999863e+03 1.826794706957703129e-02
3.726291618870000093e+03 3.320150664249999863e+03 1.859355316640076347e-02
3.726398228560000007e+03 3.320150664249999863e+03 1.887213434610273202e-02
3.726504838240000026e+03 3.320150664249999863e+03 1.909711329985488287e-02
3.726611447929999940e+03 3.320150664249999863e+03 1.926338355619333989e-02
3.726718057609999960e+03 3.320150664249999863e+03 1.936768775959077718e-02
3.726824667299999874e+03 3.320150664249999863e+03 1.940886658633322881e-02
3.726931276979999893e+03 3.320150664249999863e+03 1.938793430138996757e-02
3.727037886669999807e+03 3.320150664249999863e+03 1.930795674278778032e-02
3.727144496349999827e+03 3.320150664249999863e+03 1.917373375316332521e-02
3.727251106040000195e+03 3.320150664249999863e+03 1.899131621558392338e-02
3.727357715720000215e+03 3.320150664249999863e+03 1.876741261274114669e-02
3.727464325410000129e+03 3.320150664249999863e+03 1.850875672638373215e-02
3.727570935090000148e+03 3.320150664249999863e+03 1.822151376542602633e-02
3.727677544780000062e+03 3.320150664249999863e+03 1.791079619522747621e-02
3.727784154460000082e+03 3.320150664249999863e+03 1.758034436707674869e-02
3.727890764149999995e+03 3.320150664249999863e+03 1.723240380213298881e-02
3.727997373830000015e+03 3.320150664249999863e+03 1.686780447129093002e-02
3.728103983519999929e+03 3.320150664249999863e+03 1.648622142059790255e-02
3.728210593199999948e+03 3.320150664249999863e+03 1.608657393327187629e-02
3.728317202889999862e+03 3.320150664249999863e+03 1.566750471079315921e-02
3.728423812569999882e+03 3.320150664249999863e+03 1.522787309829596800e-02
3.728530422259999796e+03 3.320150664249999863e+03 1.476719800797786190e-02
3.728637031939999815e+03 3.320150664249999863e+03 1.428599657299890573e-02
3.728743641630000184e+03 3.320150664249999863e+03 1.378598205036392008e-02
3.728850251310000203e+03 3.320150664249999863e+03 1.327010622599103344e-02
3.728956861000000117e+03 3.320150664249999863e+03 1.274245391034211673e-02
3.729063470680000137e+03 3.320150664249999863e+03 1.220801632763742449e-02
3.729170080370000051e+03 3.320150664249999863e+03 1.167238331693729557e-02
3.729276690050000070e+03 3.320150664249999863e+03 1.114139969366005102e-02
3.729383299739999984e+03 3.320150664249999863e+03 1.062082894000358248e-02
3.729489909420000004e+03 3.320150664249999863e+03 1.011605914641568009e-02
3.729596519109999917e+03 3.320150664249999863e+03 9.631874273913086995e-03
3.729703128789999937e+03 3.320150664249999863e+03 9.172301026136383748e-03
3.729809738479999851e+03 3.320150664249999863e+03 8.740530187019755412e-03
3.729916348159999870e+03 3.320150664249999863e+03 8.338902687007031592e-03
3.730022957849999784e+03 3.320150664249999863e+03 7.968945508121038149e-03
3.730129567529999804e+03 3.320150664249999863e+03 7.631440660153436008e-03
3.730236177220000172e+03 3.320150664249999863e+03 7.326511188588555323e-03
3.730342786900000192e+03 3.320150664249999863e+03 7.053710635675157839e-03
3.730449396590000106e+03 3.320150664249999863e+03 6.812105733146288193e-03
3.730556006270000125e+03 3.320150664249999863e+03 6.600345707758474741e-03
3.730662615960000039e+03 3.320150664249999863e+03 6.416715014678192608e-03
3.730769225640000059e+03 3.320150664249999863e+03 6.259169376045492679e-03
3.730875835329999973e+03 3.320150664249999863e+03 6.125357631707455987e-03
3.730982445009999992e+03 3.320150664249999863e+03 6.012634099233874797e-03
3.731089054699999906e+03 3.320150664249999863e+03 5.918067863861490967e-03
3.731195664379999926e+03 3.320150664249999863e+03 5.838456581321668434e-03
3.731302274069999839e+03 3.320150664249999863e+03 5.770352803684307766e-03
3.731408883749999859e+03 3.320150664249999863e+03 5.710110301182773178e-03
3.731515493439999773e+03 3.320150664249999863e+03 5.653956131768263747e-03
3.731622103130000141e+03 3.320150664249999863e+03 5.598091195205699179e-03
3.731728712810000161e+03 3.320150664249999863e+03 5.538817816852491596e-03
3.731835322500000075e+03 3.320150664249999863e+03 5.472687971516288809e-03
3.731941932180000094e+03 3.320150664249999863e+03 5.396660842438835877e-03
3.732048541870000008e+03 3.320150664249999863e+03 5.308254502646013451e-03
3.732155151550000028e+03 3.320150664249999863e+03 5.205674602267860995e-03
3.732261761239999942e+03 3.320150664249999863e+03 5.087903771142477521e-03
3.732368370919999961e+03 3.320150664249999863e+03 4.954739197279547404e-03
3.732474980609999875e+03 3.320150664249999863e+03 4.806772046444198268e-03
3.732581590289999895e+03 3.320150664249999863e+03 4.645309954833878874e-03
3.732688199979999808e+03 3.320150664249999863e+03 4.472251294200546741e-03
3.732794809659999828e+03 3.320150664249999863e+03 4.289925824239010366e-03
3.732901419350000197e+03 3.320150664249999863e+03 4.100919647337783816e-03
3.733008029030000216e+03 3.320150664249999863e+03 3.907902643400066288e-03
3.733114638720000130e+03 3.320150664249999863e+03 3.713474057528655045e-03
3.733221248400000150e+03 3.320150664249999863e+03 3.520037459702874023e-03
3.733327858090000063e+03 3.320150664249999863e+03 3.329710987848863955e-03
3.733434467770000083e+03 3.320150664249999863e+03 3.144273690170650611e-03
3.733541077459999997e+03 3.320150664249999863e+03 2.965144696336396383e-03
3.733647687140000016e+03 3.320150664249999863e+03 2.793389280459194352e-03
3.733754296829999930e+03 3.320150664249999863e+03 2.629744668031275528e-03
3.733860906509999950e+03 3.320150664249999863e+03 2.474658448462014292e-03
3.733967516199999864e+03 3.320150664249999863e+03 2.328333311097999497e-03
3.734074125879999883e+03 3.320150664249999863e+03 2.190773132861391186e-03
3.734180735569999797e+03 3.320150664249999863e+03 2.061826878687662238e-03
3.734287345249999817e+03 3.320150664249999863e+03 1.941228100884533720e-03
3.734393954940000185e+03 3.320150664249999863e+03 1.828628913350975691e-03
3.734500564620000205e+03 3.320150664249999863e+03 1.723628128176095224e-03
3.734607174310000119e+03 3.320150664249999863e+03 1.625793787548757271e-03
3.734713783990000138e+03 3.320150664249999863e+03 1.534680644899118988e-03
3.734820393680000052e+03 3.320150664249999863e+03 1.449843299176103301e-03
3.734927003360000072e+03 3.320150664249999863e+03 1.370845718533484974e-03
3.735033613049999985e+03 3.320150664249999863e+03 1.297267850793449966e-03
3.735140222730000005e+03 3.320150664249999863e+03 1.228709943280864147e-03
3.735246832419999919e+03 3.320150664249999863e+03 1.164795106721854163e-03
3.735353442099999938e+03 3.320150664249999863e+03 1.105170568276548151e-03
3.735460051789999852e+03 3.320150664249999863e+03 1.049507972692573492e-03
3.735566661469999872e+03 3.320150664249999863e+03 9.975030127446489307e-04
3.735673271159999786e+03 3.320150664249999863e+03 9.488746051196564725e-04
3.735779880839999805e+03 3.320150664249999863e+03 9.033637760536318562e-04
3.735886490530000174e+03 3.320150664249999863e+03 8.607323780357328293e-04
3.735993100210000193e+03 3.320150664249999863e+03 8.207617218683846590e-04
3.736099709900000107e+03 3.320150664249999863e+03 7.832511798458873138e-04
3.736206319580000127e+03 3.320150664249999863e+03 7.480167993238669719e-04
3.736312929270000041e+03 3.320150664249999863e+03 7.148899590428835389e-04
3.736419538950000060e+03 3.320150664249999863e+03 6.837160950244353802e-04
3.736526148639999974e+03 3.320150664249999863e+03 6.543535120183723497e-04
3.736632758319999994e+03 3.320150664249999863e+03 6.266722818622243087e-04
3.736739368009999907e+03 3.320150664249999863e+03 6.005532200331841451e-04
3.736845977689999927e+03 3.320150664249999863e+03 5.758869326284429607e-04
3.736952587379999841e+03 3.320150664249999863e+03 5.525729349044034401e-04
3.737059197059999860e+03 3.320150664249999863e+03 5.305188486770447695e-04
3.737165806749999774e+03 3.320150664249999863e+03 5.096396820429406702e-04
3.737272416429999794e+03 3.320150664249999863e+03 4.898571845384359739e-04
3.737379026120000162e+03 3.320150664249999863e+03 4.710992634710600160e-04
3.737485635800000182e+03 3.320150664249999863e+03 4.532994481245123221e-04
3.737592245490000096e+03 3.320150664249999863e+03 4.363963952691541325e-04
3.737698855170000115e+03 3.320150664249999863e+03 4.203334357954991362e-04
3.737805464860000029e+03 3.320150664249999863e+03 4.050581642385536079e-04
3.737912074540000049e+03 3.320150664249999863e+03 3.905220704880562276e-04
3.738018684229999963e+03 3.320150664249999863e+03 3.766802091873701222e-04
3.738125293909999982e+03 3.320150664249999863e+03 3.634909008050679125e-04
3.738231903599999896e+03 3.320150664249999863e+03 3.509154598186744935e-04
3.738338513289999810e+03 3.320150664249999863e+03 3.389179467918098233e-04
3.738445122969999829e+03 3.320150664249999863e+03 3.274649348772159184e-04
3.738551732660000198e+03 3.320150664249999863e+03 3.165252449002553038e-04
3.738658342340000218e+03 3.320150664249999863e+03 3.060694508247024524e-04
3.738764952030000131e+03 3.320150664249999863e+03 2.960684148349964576e-04
3.738871561710000151e+03 3.320150664249999863e+03 2.864885151965845572e-04
3.738978171400000065e+03 3.320150664249999863e+03 2.772775328069372776e-04
3.739084781080000084e+03 3.320150664249999863e+03 2.683290726322915508e-04
3.739191390769999998e+03 3.320150664249999863e+03 2.594088318865352778e-04
3.739298000450000018e+03 3.320150664249999863e+03 2.500353861102672538e-04
3.739404610139999932e+03 3.320150664249999863e+03 2.393488731403648460e-04
3.739511219819999951e+03 3.320150664249999863e+03 2.260726264054975000e-04
3.739617829509999865e+03 3.320150664249999863e+03 2.087235224636679377e-04
3.739724439189999885e+03 3.320150664249999863e+03 1.861589996258157325e-04
3.739831048879999798e+03 3.320150664249999863e+03 1.583151911762639111e-04
3.739937658559999818e+03 3.320150664249999863e+03 1.267206747551614195e-04
3.718722331229999781e+03 3.320255921559999933e+03 9.604068086519122749e-02
3.718828940920000150e+03 3.320255921559999933e+03 1.224498622739847442e-01
3.718935550600000170e+03 3.320255921559999933e+03 1.458972266725523659e-01
3.719042160290000083e+03 3.320255921559999933e+03 1.637545429000237807e-01
3.719148769970000103e+03 3.320255921559999933e+03 1.744457024220831542e-01
3.719255379660000017e+03 3.320255921559999933e+03 1.775569902027356595e-01
3.719361989340000036e+03 3.320255921559999933e+03 1.736524943247929054e-01
3.719468599029999950e+03 3.320255921559999933e+03 1.639723078684301172e-01
3.719575208709999970e+03 3.320255921559999933e+03 1.501287885191949778e-01
3.719681818399999884e+03 3.320255921559999933e+03 1.338381948423199297e-01
3.719788428079999903e+03 3.320255921559999933e+03 1.166956223996879205e-01
3.719895037769999817e+03 3.320255921559999933e+03 1.000069772676022845e-01
3.720001647449999837e+03 3.320255921559999933e+03 8.469585941435013587e-02
3.720108257140000205e+03 3.320255921559999933e+03 7.129082232123985785e-02
3.720214866820000225e+03 3.320255921559999933e+03 5.997851608912831839e-02
3.720321476510000139e+03 3.320255921559999933e+03 5.069451773596152927e-02
3.720428086190000158e+03 3.320255921559999933e+03 4.322207816454470830e-02
3.720534695880000072e+03 3.320255921559999933e+03 3.727694853060554980e-02
3.720641305560000092e+03 3.320255921559999933e+03 3.256782271724308064e-02
3.720747915250000005e+03 3.320255921559999933e+03 2.883166611425937859e-02
3.720854524930000025e+03 3.320255921559999933e+03 2.584895953371409150e-02
3.720961134619999939e+03 3.320255921559999933e+03 2.344575328662791211e-02
3.721067744299999958e+03 3.320255921559999933e+03 2.148872201431751075e-02
3.721174353989999872e+03 3.320255921559999933e+03 1.987761419627043571e-02
3.721280963669999892e+03 3.320255921559999933e+03 1.853764773133944818e-02
3.721387573359999806e+03 3.320255921559999933e+03 1.741301131962753185e-02
3.721494183039999825e+03 3.320255921559999933e+03 1.646178153634760347e-02
3.721600792730000194e+03 3.320255921559999933e+03 1.565214650939812310e-02
3.721707402410000213e+03 3.320255921559999933e+03 1.495967894259806613e-02
3.721814012100000127e+03 3.320255921559999933e+03 1.436539156337368790e-02
3.721920621780000147e+03 3.320255921559999933e+03 1.385435270022890124e-02
3.722027231470000061e+03 3.320255921559999933e+03 1.341469500434102659e-02
3.722133841150000080e+03 3.320255921559999933e+03 1.303689851096435058e-02
3.722240450839999994e+03 3.320255921559999933e+03 1.271326577656528047e-02
3.722347060520000014e+03 3.320255921559999933e+03 1.243753269625319340e-02
3.722453670209999927e+03 3.320255921559999933e+03 1.220457630127807190e-02
3.722560279889999947e+03 3.320255921559999933e+03 1.201019277248846669e-02
3.722666889579999861e+03 3.320255921559999933e+03 1.185092694857631593e-02
3.722773499259999880e+03 3.320255921559999933e+03 1.172394006411440516e-02
3.722880108949999794e+03 3.320255921559999933e+03 1.162690619096572349e-02
3.722986718629999814e+03 3.320255921559999933e+03 1.155793044327878445e-02
3.723093328320000182e+03 3.320255921559999933e+03 1.151548381140751233e-02
3.723199938000000202e+03 3.320255921559999933e+03 1.149835076101371131e-02
3.723306547690000116e+03 3.320255921559999933e+03 1.150558663651605161e-02
3.723413157370000135e+03 3.320255921559999933e+03 1.153648255267781045e-02
3.723519767060000049e+03 3.320255921559999933e+03 1.159053591546914050e-02
3.723626376740000069e+03 3.320255921559999933e+03 1.166742502907732772e-02
3.723732986429999983e+03 3.320255921559999933e+03 1.176698645004833378e-02
3.723839596110000002e+03 3.320255921559999933e+03 1.188919386389042723e-02
3.723946205799999916e+03 3.320255921559999933e+03 1.203413730308539389e-02
3.724052815479999936e+03 3.320255921559999933e+03 1.220200151523434182e-02
3.724159425169999849e+03 3.320255921559999933e+03 1.239304223809777582e-02
3.724266034849999869e+03 3.320255921559999933e+03 1.260755905282361609e-02
3.724372644539999783e+03 3.320255921559999933e+03 1.284586337986653136e-02
3.724479254219999802e+03 3.320255921559999933e+03 1.310824007811408135e-02
3.724585863910000171e+03 3.320255921559999933e+03 1.339490104431441918e-02
3.724692473590000191e+03 3.320255921559999933e+03 1.370592923576026585e-02
3.724799083280000104e+03 3.320255921559999933e+03 1.404121171526385818e-02
3.724905692970000018e+03 3.320255921559999933e+03 1.440036072295458602e-02
3.725012302650000038e+03 3.320255921559999933e+03 1.478262251321745512e-02
3.725118912339999952e+03 3.320255921559999933e+03 1.518677486571379243e-02
3.725225522019999971e+03 3.320255921559999933e+03 1.561101588284736531e-02
3.725332131709999885e+03 3.320255921559999933e+03 1.605284897425363760e-02
3.725438741389999905e+03 3.320255921559999933e+03 1.650897176853773768e-02
3.725545351079999818e+03 3.320255921559999933e+03 1.697517991277409238e-02
3.725651960759999838e+03 3.320255921559999933e+03 1.744629995841489103e-02
3.725758570450000207e+03 3.320255921559999933e+03 1.791616819598767021e-02
3.725865180130000226e+03 3.320255921559999933e+03 1.837767357641423988e-02
3.725971789820000140e+03 3.320255921559999933e+03 1.882288178923059718e-02
3.726078399500000160e+03 3.320255921559999933e+03 1.924325323627882819e-02
3.726185009190000073e+03 3.320255921559999933e+03 1.962995942763671314e-02
3.726291618870000093e+03 3.320255921559999933e+03 1.997429025939956651e-02
3.726398228560000007e+03 3.320255921559999933e+03 2.026812968955377103e-02
3.726504838240000026e+03 3.320255921559999933e+03 2.050446159624351103e-02
3.726611447929999940e+03 3.320255921559999933e+03 2.067785413114607215e-02
3.726718057609999960e+03 3.320255921559999933e+03 2.078486314726625192e-02
3.726824667299999874e+03 3.320255921559999933e+03 2.082429632786850573e-02
3.726931276979999893e+03 3.320255921559999933e+03 2.079729109581418545e-02
3.727037886669999807e+03 3.320255921559999933e+03 2.070718067616637847e-02
3.727144496349999827e+03 3.320255921559999933e+03 2.055915084295897519e-02
3.727251106040000195e+03 3.320255921559999933e+03 2.035972001565788253e-02
3.727357715720000215e+03 3.320255921559999933e+03 2.011610182391456586e-02
3.727464325410000129e+03 3.320255921559999933e+03 1.983552702235860318e-02
3.727570935090000148e+03 3.320255921559999933e+03 1.952460756400200073e-02
3.727677544780000062e+03 3.320255921559999933e+03 1.918881905341146554e-02
3.727784154460000082e+03 3.320255921559999933e+03 1.883216036543567534e-02
3.727890764149999995e+03 3.320255921559999933e+03 1.845702425504254160e-02
3.727997373830000015e+03 3.320255921559999933e+03 1.806428437770877041e-02
3.728103983519999929e+03 3.320255921559999933e+03 1.765357633940523377e-02
3.728210593199999948e+03 3.320255921559999933e+03 1.722372673395402426e-02
3.728317202889999862e+03 3.320255921559999933e+03 1.677326738810785631e-02
3.728423812569999882e+03 3.320255921559999933e+03 1.630096413346743961e-02
3.728530422259999796e+03 3.320255921559999933e+03 1.580629124009551648e-02
3.728637031939999815e+03 3.320255921559999933e+03 1.528979381313084855e-02
3.728743641630000184e+03 3.320255921559999933e+03 1.475329920932605919e-02
3.728850251310000203e+03 3.320255921559999933e+03 1.419996181447521003e-02
3.728956861000000117e+03 3.320255921559999933e+03 1.363414943061480762e-02
3.729063470680000137e+03 3.320255921559999933e+03 1.306120007263508395e-02
3.729170080370000051e+03 3.320255921559999933e+03 1.248709198353141134e-02
3.729276690050000070e+03 3.320255921559999933e+03 1.191807545520620626e-02
3.729383299739999984e+03 3.320255921559999933e+03 1.136031267444165792e-02
3.729489909420000004e+03 3.320255921559999933e+03 1.081956295981928613e-02
3.729596519109999917e+03 3.320255921559999933e+03 1.030093805109514801e-02
3.729703128789999937e+03 3.320255921559999933e+03 9.808738423631615036e-03
3.729809738479999851e+03 3.320255921559999933e+03 9.346369362000206057e-03
3.729916348159999870e+03 3.320255921559999933e+03 8.916326333692476888e-03
3.730022957849999784e+03 3.320255921559999933e+03 8.520233696368756382e-03
3.730129567529999804e+03 3.320255921559999933e+03 8.158918770855292171e-03
3.730236177220000172e+03 3.320255921559999933e+03 7.832504100572932476e-03
3.730342786900000192e+03 3.320255921559999933e+03 7.540503360018950031e-03
3.730449396590000106e+03 3.320255921559999933e+03 7.281909974772030926e-03
3.730556006270000125e+03 3.320255921559999933e+03 7.055271376340628911e-03
3.730662615960000039e+03 3.320255921559999933e+03 6.858745493093280042e-03
3.730769225640000059e+03 3.320255921559999933e+03 6.690139356543117408e-03
3.730875835329999973e+03 3.320255921559999933e+03 6.546932514888651779e-03
3.730982445009999992e+03 3.320255921559999933e+03 6.426290286048940911e-03
3.731089054699999906e+03 3.320255921559999933e+03 6.325073722108537529e-03
3.731195664379999926e+03 3.320255921559999933e+03 6.239854396498009312e-03
3.731302274069999839e+03 3.320255921559999933e+03 6.166942579534222604e-03
3.731408883749999859e+03 3.320255921559999933e+03 6.102436792027723933e-03
3.731515493439999773e+03 3.320255921559999933e+03 6.042300884315006219e-03
3.731622103130000141e+03 3.320255921559999933e+03 5.982471561155618123e-03
3.731728712810000161e+03 3.320255921559999933e+03 5.918994787693299814e-03
3.731835322500000075e+03 3.320255921559999933e+03 5.848184234340223636e-03
3.731941932180000094e+03 3.320255921559999933e+03 5.766789665958230865e-03
3.732048541870000008e+03 3.320255921559999933e+03 5.672159008400017195e-03
3.732155151550000028e+03 3.320255921559999933e+03 5.562375796266589602e-03
3.732261761239999942e+03 3.320255921559999933e+03 5.436354592947493201e-03
3.732368370919999961e+03 3.320255921559999933e+03 5.293880987617735796e-03
3.732474980609999875e+03 3.320255921559999933e+03 5.135589409875174031e-03
3.732581590289999895e+03 3.320255921559999933e+03 4.962880094159989944e-03
3.732688199979999808e+03 3.320255921559999933e+03 4.777784509435092399e-03
3.732794809659999828e+03 3.320255921559999933e+03 4.582794891158801544e-03
3.732901419350000197e+03 3.320255921559999933e+03 4.380677035814296329e-03
3.733008029030000216e+03 3.320255921559999933e+03 4.174285792886964219e-03
3.733114638720000130e+03 3.320255921559999933e+03 3.966400005417264861e-03
3.733221248400000150e+03 3.320255921559999933e+03 3.759588884705636781e-03
3.733327858090000063e+03 3.320255921559999933e+03 3.556116128437218984e-03
3.733434467770000083e+03 3.320255921559999933e+03 3.357882644007577268e-03
3.733541077459999997e+03 3.320255921559999933e+03 3.166404371304303977e-03
3.733647687140000016e+03 3.320255921559999933e+03 2.982818849605319185e-03
3.733754296829999930e+03 3.320255921559999933e+03 2.807912880500681996e-03
3.733860906509999950e+03 3.320255921559999933e+03 2.642163651414602705e-03
3.733967516199999864e+03 3.320255921559999933e+03 2.485786602765692205e-03
3.734074125879999883e+03 3.320255921559999933e+03 2.338784725242650658e-03
3.734180735569999797e+03 3.320255921559999933e+03 2.200995507177317800e-03
3.734287345249999817e+03 3.320255921559999933e+03 2.072133168542424683e-03
3.734393954940000185e+03 3.320255921559999933e+03 1.951824982410803322e-03
3.734500564620000205e+03 3.320255921559999933e+03 1.839641351388770010e-03
3.734607174310000119e+03 3.320255921559999933e+03 1.735119889050067751e-03
3.734713783990000138e+03 3.320255921559999933e+03 1.637784099441657584e-03
3.734820393680000052e+03 3.320255921559999933e+03 1.547157408087412563e-03
3.734927003360000072e+03 3.320255921559999933e+03 1.462773332405418623e-03
3.735033613049999985e+03 3.320255921559999933e+03 1.384182537650531161e-03
3.735140222730000005e+03 3.320255921559999933e+03 1.310957444446554394e-03
3.735246832419999919e+03 3.320255921559999933e+03 1.242694960104451588e-03
3.735353442099999938e+03 3.320255921559999933e+03 1.179017810222538019e-03
3.735460051789999852e+03 3.320255921559999933e+03 1.119574854807670527e-03
3.735566661469999872e+03 3.320255921559999933e+03 1.064040689269425861e-03
3.735673271159999786e+03 3.320255921559999933e+03 1.012114760381860930e-03
3.735779880839999805e+03 3.320255921559999933e+03 9.635201717596243633e-04
3.735886490530000174e+03 3.320255921559999933e+03 9.180023082236294643e-04
3.735993100210000193e+03 3.320255921559999933e+03 8.753273698508726554e-04
3.736099709900000107e+03 3.320255921559999933e+03 8.352808762554614049e-04
3.736206319580000127e+03 3.320255921559999933e+03 7.976661833004980873e-04
3.736312929270000041e+03 3.320255921559999933e+03 7.623030460933604476e-04
3.736419538950000060e+03 3.320255921559999933e+03 7.290262558248925429e-04
3.736526148639999974e+03 3.320255921559999933e+03 6.976843669174017997e-04
3.736632758319999994e+03 3.320255921559999933e+03 6.681385163261395910e-04
3.736739368009999907e+03 3.320255921559999933e+03 6.402613268132819908e-04
3.736845977689999927e+03 3.320255921559999933e+03 6.139358868317044493e-04
3.736952587379999841e+03 3.320255921559999933e+03 5.890548081163942112e-04
3.737059197059999860e+03 3.320255921559999933e+03 5.655193679144288532e-04
3.737165806749999774e+03 3.320255921559999933e+03 5.432387390309525695e-04
3.737272416429999794e+03 3.320255921559999933e+03 5.221293006805943293e-04
3.737379026120000162e+03 3.320255921559999933e+03 5.021140153144824404e-04
3.737485635800000182e+03 3.320255921559999933e+03 4.831218568044032356e-04
3.737592245490000096e+03 3.320255921559999933e+03 4.650872820920278383e-04
3.737698855170000115e+03 3.320255921559999933e+03 4.479497458680664233e-04
3.737805464860000029e+03 3.320255921559999933e+03 4.316532607858198007e-04
3.737912074540000049e+03 3.320255921559999933e+03 4.161460030008430058e-04
3.738018684229999963e+03 3.320255921559999933e+03 4.013799580634736549e-04
3.738125293909999982e+03 3.320255921559999933e+03 3.873106004557844628e-04
3.738231903599999896e+03 3.320255921559999933e+03 3.738966023974953567e-04
3.738338513289999810e+03 3.320255921559999933e+03 3.610995694330969004e-04
3.738445122969999829e+03 3.320255921559999933e+03 3.488837928110482840e-04
3.738551732660000198e+03 3.320255921559999933e+03 3.372159685038109795e-04
3.738658342340000218e+03 3.320255921559999933e+03 3.260646701386248091e-04
3.738764952030000131e+03 3.320255921559999933e+03 3.153987866308184175e-04
3.738871561710000151e+03 3.320255921559999933e+03 3.051824374775261354e-04
3.738978171400000065e+03 3.320255921559999933e+03 2.953599423438811795e-04
3.739084781080000084e+03 3.320255921559999933e+03 2.858179361404447898e-04
3.739191390769999998e+03 3.320255921559999933e+03 2.763068591385682646e-04
3.739298000450000018e+03 3.320255921559999933e+03 2.663140174949529403e-04
3.739404610139999932e+03 3.320255921559999933e+03 2.549237591115380589e-04
3.739511219819999951e+03 3.320255921559999933e+03 2.407766293041759627e-04
3.739617829509999865e+03 3.320255921559999933e+03 2.222933703495191804e-04
3.739724439189999885e+03 3.320255921559999933e+03 1.982574183175982488e-04
3.739831048879999798e+03 3.320255921559999933e+03 1.686008907640134996e-04
3.739937658559999818e+03 3.320255921559999933e+03 1.349516161796328871e-04
3.718722331229999781e+03 3.320361178870000003e+03 8.922489531142345498e-02
3.718828940920000150e+03 3.320361178870000003e+03 1.157048490825618448e-01
3.718935550600000170e+03 3.320361178870000003e+03 1.406623415211959716e-01
3.719042160290000083e+03 3.320361178870000003e+03 1.615769818248738998e-01
3.719148769970000103e+03 3.320361178870000003e+03 1.766125648357921574e-01
3.719255379660000017e+03 3.320361178870000003e+03 1.847843175074343758e-01
3.719361989340000036e+03 3.320361178870000003e+03 1.859271188495312255e-01
3.719468599029999950e+03 3.320361178870000003e+03 1.805790277593825877e-01
3.719575208709999970e+03 3.320361178870000003e+03 1.698333448789150768e-01
3.719681818399999884e+03 3.320361178870000003e+03 1.551570102460754497e-01
3.719788428079999903e+03 3.320361178870000003e+03 1.381723585214496841e-01
3.719895037769999817e+03 3.320361178870000003e+03 1.204299934643719427e-01
3.720001647449999837e+03 3.320361178870000003e+03 1.032203180742692489e-01
3.720108257140000205e+03 3.320361178870000003e+03 8.746241542373053846e-02
3.720214866820000225e+03 3.320361178870000003e+03 7.368148762944909391e-02
3.720321476510000139e+03 3.320361178870000003e+03 6.205863195881196337e-02
3.720428086190000158e+03 3.320361178870000003e+03 5.252164767968665882e-02
3.720534695880000072e+03 3.320361178870000003e+03 4.484490723027462211e-02
3.720641305560000092e+03 3.320361178870000003e+03 3.873534667413811722e-02
3.720747915250000005e+03 3.320361178870000003e+03 3.389370589169382608e-02
3.720854524930000025e+03 3.320361178870000003e+03 3.005024034504054017e-02
3.720961134619999939e+03 3.320361178870000003e+03 2.698003128668583633e-02
3.721067744299999958e+03 3.320361178870000003e+03 2.450491890303928971e-02
3.721174353989999872e+03 3.320361178870000003e+03 2.248835634884414209e-02
3.721280963669999892e+03 3.320361178870000003e+03 2.082764796013547928e-02
3.721387573359999806e+03 3.320361178870000003e+03 1.944615827924677659e-02
3.721494183039999825e+03 3.320361178870000003e+03 1.828666359276536965e-02
3.721600792730000194e+03 3.320361178870000003e+03 1.730615514886778977e-02
3.721707402410000213e+03 3.320361178870000003e+03 1.647197899805010954e-02
3.721814012100000127e+03 3.320361178870000003e+03 1.575904819516068395e-02
3.721920621780000147e+03 3.320361178870000003e+03 1.514785427053991912e-02
3.722027231470000061e+03 3.320361178870000003e+03 1.462305087473957446e-02
3.722133841150000080e+03 3.320361178870000003e+03 1.417243910946969741e-02
3.722240450839999994e+03 3.320361178870000003e+03 1.378623326797081411e-02
3.722347060520000014e+03 3.320361178870000003e+03 1.345652299516358202e-02
3.722453670209999927e+03 3.320361178870000003e+03 1.317687426533627540e-02
3.722560279889999947e+03 3.320361178870000003e+03 1.294202962657237631e-02
3.722666889579999861e+03 3.320361178870000003e+03 1.274768034450317680e-02
3.722773499259999880e+03 3.320361178870000003e+03 1.259029129278148480e-02
3.722880108949999794e+03 3.320361178870000003e+03 1.246696500948885934e-02
3.722986718629999814e+03 3.320361178870000003e+03 1.237533515140237274e-02
3.723093328320000182e+03 3.320361178870000003e+03 1.231348221283382408e-02
3.723199938000000202e+03 3.320361178870000003e+03 1.227986621496102333e-02
3.723306547690000116e+03 3.320361178870000003e+03 1.227327236712622699e-02
3.723413157370000135e+03 3.320361178870000003e+03 1.229276661956409458e-02
3.723519767060000049e+03 3.320361178870000003e+03 1.233765867708606738e-02
3.723626376740000069e+03 3.320361178870000003e+03 1.240747049723657514e-02
3.723732986429999983e+03 3.320361178870000003e+03 1.250190860074581328e-02
3.723839596110000002e+03 3.320361178870000003e+03 1.262083870874278549e-02
3.723946205799999916e+03 3.320361178870000003e+03 1.276426131594977746e-02
3.724052815479999936e+03 3.320361178870000003e+03 1.293228683399412493e-02
3.724159425169999849e+03 3.320361178870000003e+03 1.312510891032597250e-02
3.724266034849999869e+03 3.320361178870000003e+03 1.334297445853501948e-02
3.724372644539999783e+03 3.320361178870000003e+03 1.358614884123846185e-02
3.724479254219999802e+03 3.320361178870000003e+03 1.385487455387616855e-02
3.724585863910000171e+03 3.320361178870000003e+03 1.414932170513337473e-02
3.724692473590000191e+03 3.320361178870000003e+03 1.446952862698311880e-02
3.724799083280000104e+03 3.320361178870000003e+03 1.481533113905441311e-02
3.724905692970000018e+03 3.320361178870000003e+03 1.518627942352667771e-02
3.725012302650000038e+03 3.320361178870000003e+03 1.558154224304215095e-02
3.725118912339999952e+03 3.320361178870000003e+03 1.599979946817355406e-02
3.725225522019999971e+03 3.320361178870000003e+03 1.643912567118984216e-02
3.725332131709999885e+03 3.320361178870000003e+03 1.689686994182759347e-02
3.725438741389999905e+03 3.320361178870000003e+03 1.736954005209292301e-02
3.725545351079999818e+03 3.320361178870000003e+03 1.785270246048852386e-02
3.725651960759999838e+03 3.320361178870000003e+03 1.834091302011414681e-02
3.725758570450000207e+03 3.320361178870000003e+03 1.882769601899573000e-02
3.725865180130000226e+03 3.320361178870000003e+03 1.930559048292797286e-02
3.725971789820000140e+03 3.320361178870000003e+03 1.976628151265857197e-02
3.726078399500000160e+03 3.320361178870000003e+03 2.020082984762726006e-02
3.726185009190000073e+03 3.320361178870000003e+03 2.060000421057084363e-02
3.726291618870000093e+03 3.320361178870000003e+03 2.095470832963402738e-02
3.726398228560000007e+03 3.320361178870000003e+03 2.125647889549672417e-02
3.726504838240000026e+03 3.320361178870000003e+03 2.149801428525453459e-02
3.726611447929999940e+03 3.320361178870000003e+03 2.167367986566945057e-02
3.726718057609999960e+03 3.320361178870000003e+03 2.177992770988682394e-02
3.726824667299999874e+03 3.320361178870000003e+03 2.181556979379320124e-02
3.726931276979999893e+03 3.320361178870000003e+03 2.178185585740786967e-02
3.727037886669999807e+03 3.320361178870000003e+03 2.168232950343503343e-02
3.727144496349999827e+03 3.320361178870000003e+03 2.152246561578029932e-02
3.727251106040000195e+03 3.320361178870000003e+03 2.130912368359665424e-02
3.727357715720000215e+03 3.320361178870000003e+03 2.104987919180042327e-02
3.727464325410000129e+03 3.320361178870000003e+03 2.075231366686205309e-02
3.727570935090000148e+03 3.320361178870000003e+03 2.042334998776251104e-02
3.727677544780000062e+03 3.320361178870000003e+03 2.006871251398956169e-02
3.727784154460000082e+03 3.320361178870000003e+03 1.969257321978927153e-02
3.727890764149999995e+03 3.320361178870000003e+03 1.929741885207797089e-02
3.727997373830000015e+03 3.320361178870000003e+03 1.888414441936920457e-02
3.728103983519999929e+03 3.320361178870000003e+03 1.845234929912302826e-02
3.728210593199999948e+03 3.320361178870000003e+03 1.800078759842276693e-02
3.728317202889999862e+03 3.320361178870000003e+03 1.752790700788115288e-02
3.728423812569999882e+03 3.320361178870000003e+03 1.703240223037473522e-02
3.728530422259999796e+03 3.320361178870000003e+03 1.651371104962179662e-02
3.728637031939999815e+03 3.320361178870000003e+03 1.597239283774863974e-02
3.728743641630000184e+03 3.320361178870000003e+03 1.541034894184539067e-02
3.728850251310000203e+03 3.320361178870000003e+03 1.483086873864090417e-02
3.728956861000000117e+03 3.320361178870000003e+03 1.423851012490540829e-02
3.729063470680000137e+03 3.320361178870000003e+03 1.363884466256359840e-02
3.729170080370000051e+03 3.320361178870000003e+03 1.303811220031792471e-02
3.729276690050000070e+03 3.320361178870000003e+03 1.244283578925058954e-02
3.729383299739999984e+03 3.320361178870000003e+03 1.185944519709248440e-02
3.729489909420000004e+03 3.320361178870000003e+03 1.129394804350231790e-02
3.729596519109999917e+03 3.320361178870000003e+03 1.075167428412374115e-02
3.729703128789999937e+03 3.320361178870000003e+03 1.023710545864419709e-02
3.729809738479999851e+03 3.320361178870000003e+03 9.753787330418603810e-03
3.729916348159999870e+03 3.320361178870000003e+03 9.304314946282189053e-03
3.730022957849999784e+03 3.320361178870000003e+03 8.890373401225781791e-03
3.730129567529999804e+03 3.320361178870000003e+03 8.512815513083723043e-03
3.730236177220000172e+03 3.320361178870000003e+03 8.171758446565900030e-03
3.730342786900000192e+03 3.320361178870000003e+03 7.866684094714321979e-03
3.730449396590000106e+03 3.320361178870000003e+03 7.596531793713236745e-03
3.730556006270000125e+03 3.320361178870000003e+03 7.359775986060646154e-03
3.730662615960000039e+03 3.320361178870000003e+03 7.154485293312074640e-03
3.730769225640000059e+03 3.320361178870000003e+03 6.978362885487207103e-03
3.730875835329999973e+03 3.320361178870000003e+03 6.828770970610852607e-03
3.730982445009999992e+03 3.320361178870000003e+03 6.702744667690077769e-03
3.731089054699999906e+03 3.320361178870000003e+03 6.597002441787843535e-03
3.731195664379999926e+03 3.320361178870000003e+03 6.507961568860535541e-03
3.731302274069999839e+03 3.320361178870000003e+03 6.431767569220979940e-03
3.731408883749999859e+03 3.320361178870000003e+03 6.364345945681754678e-03
3.731515493439999773e+03 3.320361178870000003e+03 6.301482637711037366e-03
3.731622103130000141e+03 3.320361178870000003e+03 6.238936232112849388e-03
3.731728712810000161e+03 3.320361178870000003e+03 6.172580286982203186e-03
3.731835322500000075e+03 3.320361178870000003e+03 6.098568618005910727e-03
3.731941932180000094e+03 3.320361178870000003e+03 6.013510918704105535e-03
3.732048541870000008e+03 3.320361178870000003e+03 5.914641739045908668e-03
3.732155151550000028e+03 3.320361178870000003e+03 5.799963736399954897e-03
3.732261761239999942e+03 3.320361178870000003e+03 5.668347043740008806e-03
3.732368370919999961e+03 3.320361178870000003e+03 5.519570791344030787e-03
3.732474980609999875e+03 3.320361178870000003e+03 5.354299744806125493e-03
3.732581590289999895e+03 3.320361178870000003e+03 5.173997466621969854e-03
3.732688199979999808e+03 3.320361178870000003e+03 4.980785738460271825e-03
3.732794809659999828e+03 3.320361178870000003e+03 4.777266574097045575e-03
3.732901419350000197e+03 3.320361178870000003e+03 4.566326822984533712e-03
3.733008029030000216e+03 3.320361178870000003e+03 4.350945643116772669e-03
3.733114638720000130e+03 3.320361178870000003e+03 4.134022314406754321e-03
3.733221248400000150e+03 3.320361178870000003e+03 3.918236886763078186e-03
3.733327858090000063e+03 3.320361178870000003e+03 3.705950232916552754e-03
3.733434467770000083e+03 3.320361178870000003e+03 3.499144392975715809e-03
3.733541077459999997e+03 3.320361178870000003e+03 3.299399542285455858e-03
3.733647687140000016e+03 3.320361178870000003e+03 3.107900942553565391e-03
3.733754296829999930e+03 3.320361178870000003e+03 2.925467889377838041e-03
3.733860906509999950e+03 3.320361178870000003e+03 2.752596685397609277e-03
3.733967516199999864e+03 3.320361178870000003e+03 2.589510629988926206e-03
3.734074125879999883e+03 3.320361178870000003e+03 2.436211483593471450e-03
3.734180735569999797e+03 3.320361178870000003e+03 2.292528466279053836e-03
3.734287345249999817e+03 3.320361178870000003e+03 2.158162328322912188e-03
3.734393954940000185e+03 3.320361178870000003e+03 2.032723244840256311e-03
3.734500564620000205e+03 3.320361178870000003e+03 1.915762189923923484e-03
3.734607174310000119e+03 3.320361178870000003e+03 1.806796052764719730e-03
3.734713783990000138e+03 3.320361178870000003e+03 1.705327115563893495e-03
3.734820393680000052e+03 3.320361178870000003e+03 1.610857680030355421e-03
3.734927003360000072e+03 3.320361178870000003e+03 1.522900665183263931e-03
3.735033613049999985e+03 3.320361178870000003e+03 1.440986955673980927e-03
3.735140222730000005e+03 3.320361178870000003e+03 1.364670196391107489e-03
3.735246832419999919e+03 3.320361178870000003e+03 1.293529631110026945e-03
3.735353442099999938e+03 3.320361178870000003e+03 1.227171482894987226e-03
3.735460051789999852e+03 3.320361178870000003e+03 1.165229277348226681e-03
3.735566661469999872e+03 3.320361178870000003e+03 1.107363421716682722e-03
3.735673271159999786e+03 3.320361178870000003e+03 1.053260278997113263e-03
3.735779880839999805e+03 3.320361178870000003e+03 1.002630918090989965e-03
3.735886490530000174e+03 3.320361178870000003e+03 9.552096745196084031e-04
3.735993100210000193e+03 3.320361178870000003e+03 9.107526168802785455e-04
3.736099709900000107e+03 3.320361178870000003e+03 8.690359830867205263e-04
3.736206319580000127e+03 3.320361178870000003e+03 8.298546308194665279e-04
3.736312929270000041e+03 3.320361178870000003e+03 7.930205369727008624e-04
3.736419538950000060e+03 3.320361178870000003e+03 7.583613737883637988e-04
3.736526148639999974e+03 3.320361178870000003e+03 7.257191782090779151e-04
3.736632758319999994e+03 3.320361178870000003e+03 6.949491168505533660e-04
3.736739368009999907e+03 3.320361178870000003e+03 6.659183393606501935e-04
3.736845977689999927e+03 3.320361178870000003e+03 6.385049134186134489e-04
3.736952587379999841e+03 3.320361178870000003e+03 6.125968421312748442e-04
3.737059197059999860e+03 3.320361178870000003e+03 5.880911697766823005e-04
3.737165806749999774e+03 3.320361178870000003e+03 5.648931784050401040e-04
3.737272416429999794e+03 3.320361178870000003e+03 5.429156683089296151e-04
3.737379026120000162e+03 3.320361178870000003e+03 5.220783076091741739e-04
3.737485635800000182e+03 3.320361178870000003e+03 5.023070358259114788e-04
3.737592245490000096e+03 3.320361178870000003e+03 4.835335128172990084e-04
3.737698855170000115e+03 3.320361178870000003e+03 4.656946124944447607e-04
3.737805464860000029e+03 3.320361178870000003e+03 4.487319641715433968e-04
3.737912074540000049e+03 3.320361178870000003e+03 4.325915413206082036e-04
3.738018684229999963e+03 3.320361178870000003e+03 4.172232919897890502e-04
3.738125293909999982e+03 3.320361178870000003e+03 4.025808034751977090e-04
3.738231903599999896e+03 3.320361178870000003e+03 3.886209971285628810e-04
3.738338513289999810e+03 3.320361178870000003e+03 3.753038516963519617e-04
3.738445122969999829e+03 3.320361178870000003e+03 3.625921453106802235e-04
3.738551732660000198e+03 3.320361178870000003e+03 3.504511635762842412e-04
3.738658342340000218e+03 3.320361178870000003e+03 3.388481519449838765e-04
3.738764952030000131e+03 3.320361178870000003e+03 3.277506922505171879e-04
3.738871561710000151e+03 3.320361178870000003e+03 3.171214204641678385e-04
3.738978171400000065e+03 3.320361178870000003e+03 3.069024144843444262e-04
3.739084781080000084e+03 3.320361178870000003e+03 2.969758444228521666e-04
3.739191390769999998e+03 3.320361178870000003e+03 2.870824281010852077e-04
3.739298000450000018e+03 3.320361178870000003e+03 2.766895861258887026e-04
3.739404610139999932e+03 3.320361178870000003e+03 2.648462176671798583e-04
3.739511219819999951e+03 3.320361178870000003e+03 2.501402887560475971e-04
3.739617829509999865e+03 3.320361178870000003e+03 2.309315094494109359e-04
3.739724439189999885e+03 3.320361178870000003e+03 2.059563666020601557e-04
3.739831048879999798e+03 3.320361178870000003e+03 1.751444979268341660e-04
3.739937658559999818e+03 3.320361178870000003e+03 1.401868380749434981e-04
3.718722331229999781e+03 3.320466436170000179e+03 7.952773096299246836e-02
3.718828940920000150e+03 3.320466436170000179e+03 1.048922208230811809e-01
3.718935550600000170e+03 3.320466436170000179e+03 1.301390551721536837e-01
3.719042160290000083e+03 3.320466436170000179e+03 1.530668766119568369e-01
3.719148769970000103e+03 3.320466436170000179e+03 1.718064794432226094e-01
3.719255379660000017e+03 3.320466436170000179e+03 1.849803898011296854e-01
3.719361989340000036e+03 3.320466436170000179e+03 1.917653848123806459e-01
3.719468599029999950e+03 3.320466436170000179e+03 1.919327731059174702e-01
3.719575208709999970e+03 3.320466436170000179e+03 1.858702162729743701e-01
3.719681818399999884e+03 3.320466436170000179e+03 1.745383632454911849e-01
3.719788428079999903e+03 3.320466436170000179e+03 1.593283869784574702e-01
3.719895037769999817e+03 3.320466436170000179e+03 1.418370331155412722e-01
3.720001647449999837e+03 3.320466436170000179e+03 1.236174211755873276e-01
3.720108257140000205e+03 3.320466436170000179e+03 1.059716356459454167e-01
3.720214866820000225e+03 3.320466436170000179e+03 8.982892610347595341e-02
3.720321476510000139e+03 3.320466436170000179e+03 7.571920339619619966e-02
3.720428086190000158e+03 3.320466436170000179e+03 6.382272765281460369e-02
3.720534695880000072e+03 3.320466436170000179e+03 5.406246276101436127e-02
3.720641305560000092e+03 3.320466436170000179e+03 4.620582044454371595e-02
3.720747915250000005e+03 3.320466436170000179e+03 3.995220893851329780e-02
3.720854524930000025e+03 3.320466436170000179e+03 3.499530209690909777e-02
3.720961134619999939e+03 3.320466436170000179e+03 3.105927707422292960e-02
3.721067744299999958e+03 3.320466436170000179e+03 2.791427987937800809e-02
3.721174353989999872e+03 3.320466436170000179e+03 2.537829277389909086e-02
3.721280963669999892e+03 3.320466436170000179e+03 2.331182178254764120e-02
3.721387573359999806e+03 3.320466436170000179e+03 2.160994528879156204e-02
3.721494183039999825e+03 3.320466436170000179e+03 2.019435069402251634e-02
3.721600792730000194e+03 3.320466436170000179e+03 1.900654581491077397e-02
3.721707402410000213e+03 3.320466436170000179e+03 1.800255517534330579e-02
3.721814012100000127e+03 3.320466436170000179e+03 1.714898114862610859e-02
3.721920621780000147e+03 3.320466436170000179e+03 1.642015925694332093e-02
3.722027231470000061e+03 3.320466436170000179e+03 1.579612871498294394e-02
3.722133841150000080e+03 3.320466436170000179e+03 1.526118654642462900e-02
3.722240450839999994e+03 3.320466436170000179e+03 1.480285143581575556e-02
3.722347060520000014e+03 3.320466436170000179e+03 1.441111367207216845e-02
3.722453670209999927e+03 3.320466436170000179e+03 1.407788554537454939e-02
3.722560279889999947e+03 3.320466436170000179e+03 1.379659344968764238e-02
3.722666889579999861e+03 3.320466436170000179e+03 1.356187134160856053e-02
3.722773499259999880e+03 3.320466436170000179e+03 1.336932762611712025e-02
3.722880108949999794e+03 3.320466436170000179e+03 1.321536591190983038e-02
3.722986718629999814e+03 3.320466436170000179e+03 1.309704575339117917e-02
3.723093328320000182e+03 3.320466436170000179e+03 1.301197337775691562e-02
3.723199938000000202e+03 3.320466436170000179e+03 1.295821507854826547e-02
3.723306547690000116e+03 3.320466436170000179e+03 1.293422782926308134e-02
3.723413157370000135e+03 3.320466436170000179e+03 1.293880298583605266e-02
3.723519767060000049e+03 3.320466436170000179e+03 1.297101987345922192e-02
3.723626376740000069e+03 3.320466436170000179e+03 1.303020670300648713e-02
3.723732986429999983e+03 3.320466436170000179e+03 1.311590670790221611e-02
3.723839596110000002e+03 3.320466436170000179e+03 1.322784768175355556e-02
3.723946205799999916e+03 3.320466436170000179e+03 1.336591326598832001e-02
3.724052815479999936e+03 3.320466436170000179e+03 1.353011441364499433e-02
3.724159425169999849e+03 3.320466436170000179e+03 1.372055946259932713e-02
3.724266034849999869e+03 3.320466436170000179e+03 1.393742120749533013e-02
3.724372644539999783e+03 3.320466436170000179e+03 1.418089928586965982e-02
3.724479254219999802e+03 3.320466436170000179e+03 1.445117611931995109e-02
3.724585863910000171e+03 3.320466436170000179e+03 1.474836461353657910e-02
3.724692473590000191e+03 3.320466436170000179e+03 1.507244587205630766e-02
3.724799083280000104e+03 3.320466436170000179e+03 1.542319538602034655e-02
3.724905692970000018e+03 3.320466436170000179e+03 1.580009661695497628e-02
3.725012302650000038e+03 3.320466436170000179e+03 1.620224170126468438e-02
3.725118912339999952e+03 3.320466436170000179e+03 1.662822028906936825e-02
3.725225522019999971e+03 3.320466436170000179e+03 1.707599938563653108e-02
3.725332131709999885e+03 3.320466436170000179e+03 1.754279954347371870e-02
3.725438741389999905e+03 3.320466436170000179e+03 1.802497581811817254e-02
3.725545351079999818e+03 3.320466436170000179e+03 1.851791536282894682e-02
3.725651960759999838e+03 3.320466436170000179e+03 1.901596700130493353e-02
3.725758570450000207e+03 3.320466436170000179e+03 1.951242094160953594e-02
3.725865180130000226e+03 3.320466436170000179e+03 1.999955810004452883e-02
3.725971789820000140e+03 3.320466436170000179e+03 2.046878726202363760e-02
3.726078399500000160e+03 3.320466436170000179e+03 2.091088353047306295e-02
3.726185009190000073e+03 3.320466436170000179e+03 2.131633255209214664e-02
3.726291618870000093e+03 3.320466436170000179e+03 2.167577192134282141e-02
3.726398228560000007e+03 3.320466436170000179e+03 2.198050502804639941e-02
3.726504838240000026e+03 3.320466436170000179e+03 2.222304571274335769e-02
3.726611447929999940e+03 3.320466436170000179e+03 2.239763772220946733e-02
3.726718057609999960e+03 3.320466436170000179e+03 2.250068485809945257e-02
3.726824667299999874e+03 3.320466436170000179e+03 2.253102913762348655e-02
3.726931276979999893e+03 3.320466436170000179e+03 2.249002693912791756e-02
3.727037886669999807e+03 3.320466436170000179e+03 2.238139631453653355e-02
3.727144496349999827e+03 3.320466436170000179e+03 2.221083914070988777e-02
3.727251106040000195e+03 3.320466436170000179e+03 2.198547424072576362e-02
3.727357715720000215e+03 3.320466436170000179e+03 2.171314592992705864e-02
3.727464325410000129e+03 3.320466436170000179e+03 2.140169126872652067e-02
3.727570935090000148e+03 3.320466436170000179e+03 2.105825531022294250e-02
3.727677544780000062e+03 3.320466436170000179e+03 2.068873616363969825e-02
3.727784154460000082e+03 3.320466436170000179e+03 2.029742262000952535e-02
3.727890764149999995e+03 3.320466436170000179e+03 1.988686003070194372e-02
3.727997373830000015e+03 3.320466436170000179e+03 1.945794950049140742e-02
3.728103983519999929e+03 3.320466436170000179e+03 1.901025560371040826e-02
3.728210593199999948e+03 3.320466436170000179e+03 1.854247252477348590e-02
3.728317202889999862e+03 3.320466436170000179e+03 1.805298071733955206e-02
3.728423812569999882e+03 3.320466436170000179e+03 1.754041788581166966e-02
3.728530422259999796e+03 3.320466436170000179e+03 1.700419023376406255e-02
3.728637031939999815e+03 3.320466436170000179e+03 1.644486208340812175e-02
3.728743641630000184e+03 3.320466436170000179e+03 1.586438224557734644e-02
3.728850251310000203e+03 3.320466436170000179e+03 1.526613061688585939e-02
3.728956861000000117e+03 3.320466436170000179e+03 1.465479420083861881e-02
3.729063470680000137e+03 3.320466436170000179e+03 1.403610381594136772e-02
3.729170080370000051e+03 3.320466436170000179e+03 1.341647775243634023e-02
3.729276690050000070e+03 3.320466436170000179e+03 1.280262476757865371e-02
3.729383299739999984e+03 3.320466436170000179e+03 1.220115617783626774e-02
3.729489909420000004e+03 3.320466436170000179e+03 1.161824721204693031e-02
3.729596519109999917e+03 3.320466436170000179e+03 1.105937407494985043e-02
3.729703128789999937e+03 3.320466436170000179e+03 1.052913841977387230e-02
3.729809738479999851e+03 3.320466436170000179e+03 1.003117775908542175e-02
3.729916348159999870e+03 3.320466436170000179e+03 9.568150466041229138e-03
3.730022957849999784e+03 3.320466436170000179e+03 9.141778115823723586e-03
3.730129567529999804e+03 3.320466436170000179e+03 8.752925789241106438e-03
3.730236177220000172e+03 3.320466436170000179e+03 8.401701831138690124e-03
3.730342786900000192e+03 3.320466436170000179e+03 8.087561416338545292e-03
3.730449396590000106e+03 3.320466436170000179e+03 7.809402162697119676e-03
3.730556006270000125e+03 3.320466436170000179e+03 7.565644195878571884e-03
3.730662615960000039e+03 3.320466436170000179e+03 7.354291035525202351e-03
3.730769225640000059e+03 3.320466436170000179e+03 7.172971201876019581e-03
3.730875835329999973e+03 3.320466436170000179e+03 7.018963463024238333e-03
3.730982445009999992e+03 3.320466436170000179e+03 6.889211149087041443e-03
3.731089054699999906e+03 3.320466436170000179e+03 6.780332924063137666e-03
3.731195664379999926e+03 3.320466436170000179e+03 6.688638726997742610e-03
3.731302274069999839e+03 3.320466436170000179e+03 6.610160075399114377e-03
3.731408883749999859e+03 3.320466436170000179e+03 6.540703301650814712e-03
3.731515493439999773e+03 3.320466436170000179e+03 6.475932310899172942e-03
3.731622103130000141e+03 3.320466436170000179e+03 6.411483978843712621e-03
3.731728712810000161e+03 3.320466436170000179e+03 6.343114488197979829e-03
3.731835322500000075e+03 3.320466436170000179e+03 6.266869238658133619e-03
3.731941932180000094e+03 3.320466436170000179e+03 6.179263336309167957e-03
3.732048541870000008e+03 3.320466436170000179e+03 6.077455204856050362e-03
3.732155151550000028e+03 3.320466436170000179e+03 5.959393698051417346e-03
3.732261761239999942e+03 3.320466436170000179e+03 5.823920055941689440e-03
3.732368370919999961e+03 3.320466436170000179e+03 5.670810361452744558e-03
3.732474980609999875e+03 3.320466436170000179e+03 5.500751278977267407e-03
3.732581590289999895e+03 3.320466436170000179e+03 5.315250541309511634e-03
3.732688199979999808e+03 3.320466436170000179e+03 5.116492216248178480e-03
3.732794809659999828e+03 3.320466436170000179e+03 4.907153559974984820e-03
3.732901419350000197e+03 3.320466436170000179e+03 4.690204031192760081e-03
3.733008029030000216e+03 3.320466436170000179e+03 4.468707317686406409e-03
3.733114638720000130e+03 3.320466436170000179e+03 4.245644331813925101e-03
3.733221248400000150e+03 3.320466436170000179e+03 4.023770008345188554e-03
3.733327858090000063e+03 3.320466436170000179e+03 3.805510644932597140e-03
3.733434467770000083e+03 3.320466436170000179e+03 3.592902683152037792e-03
3.733541077459999997e+03 3.320466436170000179e+03 3.387569146346626221e-03
3.733647687140000016e+03 3.320466436170000179e+03 3.190726897331713340e-03
3.733754296829999930e+03 3.320466436170000179e+03 3.003216496554167100e-03
3.733860906509999950e+03 3.320466436170000179e+03 2.825546460837534760e-03
3.733967516199999864e+03 3.320466436170000179e+03 2.657944715059864810e-03
3.734074125879999883e+03 3.320466436170000179e+03 2.500411540549585254e-03
3.734180735569999797e+03 3.320466436170000179e+03 2.352769972307727168e-03
3.734287345249999817e+03 3.320466436170000179e+03 2.214711117462484467e-03
3.734393954940000185e+03 3.320466436170000179e+03 2.085833115487237439e-03
3.734500564620000205e+03 3.320466436170000179e+03 1.965673388891829576e-03
3.734607174310000119e+03 3.320466436170000179e+03 1.853734456263691219e-03
3.734713783990000138e+03 3.320466436170000179e+03 1.749503946005856458e-03
3.734820393680000052e+03 3.320466436170000179e+03 1.652469620280319022e-03
3.734927003360000072e+03 3.320466436170000179e+03 1.562130255720593037e-03
3.735033613049999985e+03 3.320466436170000179e+03 1.478003183187465066e-03
3.735140222730000005e+03 3.320466436170000179e+03 1.399629203192331774e-03
3.735246832419999919e+03 3.320466436170000179e+03 1.326575492492489908e-03
3.735353442099999938e+03 3.320466436170000179e+03 1.258437013924773498e-03
3.735460051789999852e+03 3.320466436170000179e+03 1.194836841789573929e-03
3.735566661469999872e+03 3.320466436170000179e+03 1.135425724180770058e-03
3.735673271159999786e+03 3.320466436170000179e+03 1.079881127288578532e-03
3.735779880839999805e+03 3.320466436170000179e+03 1.027905946716899718e-03
3.735886490530000174e+03 3.320466436170000179e+03 9.792270233683030012e-04
3.735993100210000193e+03 3.320466436170000179e+03 9.335935619319103229e-04
3.736099709900000107e+03 3.320466436170000179e+03 8.907755187134095819e-04
3.736206319580000127e+03 3.320466436170000179e+03 8.505620052193144749e-04
3.736312929270000041e+03 3.320466436170000179e+03 8.127597431144788350e-04
3.736419538950000060e+03 3.320466436170000179e+03 7.771915981458270241e-04
3.736526148639999974e+03 3.320466436170000179e+03 7.436952093767828934e-04
3.736632758319999994e+03 3.320466436170000179e+03 7.121217165682788017e-04
3.736739368009999907e+03 3.320466436170000179e+03 6.823345794290881956e-04
3.736845977689999927e+03 3.320466436170000179e+03 6.542084825425181858e-04
3.736952587379999841e+03 3.320466436170000179e+03 6.276283261974468499e-04
3.737059197059999860e+03 3.320466436170000179e+03 6.024883078467909011e-04
3.737165806749999774e+03 3.320466436170000179e+03 5.786910958175805336e-04
3.737272416429999794e+03 3.320466436170000179e+03 5.561470882465077573e-04
3.737379026120000162e+03 3.320466436170000179e+03 5.347737428908470349e-04
3.737485635800000182e+03 3.320466436170000179e+03 5.144949629967568785e-04
3.737592245490000096e+03 3.320466436170000179e+03 4.952405307727231719e-04
3.737698855170000115e+03 3.320466436170000179e+03 4.769455879458721586e-04
3.737805464860000029e+03 3.320466436170000179e+03 4.595501659254938608e-04
3.737912074540000049e+03 3.320466436170000179e+03 4.429987643756357605e-04
3.738018684229999963e+03 3.320466436170000179e+03 4.272399713547309638e-04
3.738125293909999982e+03 3.320466436170000179e+03 4.122261172467947044e-04
3.738231903599999896e+03 3.320466436170000179e+03 3.979129589653495063e-04
3.738338513289999810e+03 3.320466436170000179e+03 3.842593936878836388e-04
3.738445122969999829e+03 3.320466436170000179e+03 3.712271925093120007e-04
3.738551732660000198e+03 3.320466436170000179e+03 3.587807003845683794e-04
3.738658342340000218e+03 3.320466436170000179e+03 3.468862754957323185e-04
3.738764952030000131e+03 3.320466436170000179e+03 3.355106288752373852e-04
3.738871561710000151e+03 3.320466436170000179e+03 3.246154210616333628e-04
3.738978171400000065e+03 3.320466436170000179e+03 3.141412893651401254e-04
3.739084781080000084e+03 3.320466436170000179e+03 3.039675874194185394e-04
3.739191390769999998e+03 3.320466436170000179e+03 2.938289531876800377e-04
3.739298000450000018e+03 3.320466436170000179e+03 2.831804142355102689e-04
3.739404610139999932e+03 3.320466436170000179e+03 2.710488088638825818e-04
3.739511219819999951e+03 3.320466436170000179e+03 2.559894062901659308e-04
3.739617829509999865e+03 3.320466436170000179e+03 2.363239876382065494e-04
3.739724439189999885e+03 3.320466436170000179e+03 2.107598964484889059e-04
3.739831048879999798e+03 3.320466436170000179e+03 1.792253019281642796e-04
3.739937658559999818e+03 3.320466436170000179e+03 1.434504557791913698e-04
3.718722331229999781e+03 3.320571693479999794e+03 6.863418005408508660e-02
3.718828940920000150e+03 3.320571693479999794e+03 9.197063612406566890e-02
3.718935550600000170e+03 3.320571693479999794e+03 1.163475714273617956e-01
3.719042160290000083e+03 3.320571693479999794e+03 1.400298713333277267e-01
3.719148769970000103e+03 3.320571693479999794e+03 1.613435928892466842e-01
3.719255379660000017e+03 3.320571693479999794e+03 1.787721385188949241e-01
3.719361989340000036e+03 3.320571693479999794e+03 1.910378706800941462e-01
3.719468599029999950e+03 3.320571693479999794e+03 1.972331295901180170e-01
3.719575208709999970e+03 3.320571693479999794e+03 1.969810294310097298e-01
3.719681818399999884e+03 3.320571693479999794e+03 1.905464125493042948e-01
3.719788428079999903e+03 3.320571693479999794e+03 1.788247104235941021e-01
3.719895037769999817e+03 3.320571693479999794e+03 1.631920133661832195e-01
3.720001647449999837e+03 3.320571693479999794e+03 1.452589880443741488e-01
3.720108257140000205e+03 3.320571693479999794e+03 1.266028475008913190e-01
3.720214866820000225e+03 3.320571693479999794e+03 1.085482485287195403e-01
3.720321476510000139e+03 3.320571693479999794e+03 9.204015651184759006e-02
3.720428086190000158e+03 3.320571693479999794e+03 7.761621075344714293e-02
3.720534695880000072e+03 3.320571693479999794e+03 6.545758578153634821e-02
3.720641305560000092e+03 3.320571693479999794e+03 5.548345553530714680e-02
3.720747915250000005e+03 3.320571693479999794e+03 4.745489599505783862e-02
3.720854524930000025e+03 3.320571693479999794e+03 4.106416059767988014e-02
3.720961134619999939e+03 3.320571693479999794e+03 3.599808373639720727e-02
3.721067744299999958e+03 3.320571693479999794e+03 3.197490903063951451e-02
3.721174353989999872e+03 3.320571693479999794e+03 2.875994767891979983e-02
3.721280963669999892e+03 3.320571693479999794e+03 2.616740035636087522e-02
3.721387573359999806e+03 3.320571693479999794e+03 2.405488840687377075e-02
3.721494183039999825e+03 3.320571693479999794e+03 2.231531766759231247e-02
3.721600792730000194e+03 3.320571693479999794e+03 2.086874500816341543e-02
3.721707402410000213e+03 3.320571693479999794e+03 1.965545070101792566e-02
3.721814012100000127e+03 3.320571693479999794e+03 1.863052847099777587e-02
3.721920621780000147e+03 3.320571693479999794e+03 1.775986848448663988e-02
3.722027231470000061e+03 3.320571693479999794e+03 1.701725625116278645e-02
3.722133841150000080e+03 3.320571693479999794e+03 1.638230272036805477e-02
3.722240450839999994e+03 3.320571693479999794e+03 1.583896931504442246e-02
3.722347060520000014e+03 3.320571693479999794e+03 1.537451070230153559e-02
3.722453670209999927e+03 3.320571693479999794e+03 1.497870928155890270e-02
3.722560279889999947e+03 3.320571693479999794e+03 1.464331410292229498e-02
3.722666889579999861e+03 3.320571693479999794e+03 1.436162432808176133e-02
3.722773499259999880e+03 3.320571693479999794e+03 1.412817609139542518e-02
3.722880108949999794e+03 3.320571693479999794e+03 1.393850426965134899e-02
3.722986718629999814e+03 3.320571693479999794e+03 1.378895919367960528e-02
3.723093328320000182e+03 3.320571693479999794e+03 1.367656411270176328e-02
3.723199938000000202e+03 3.320571693479999794e+03 1.359890317521847067e-02
3.723306547690000116e+03 3.320571693479999794e+03 1.355403242080287750e-02
3.723413157370000135e+03 3.320571693479999794e+03 1.354040817776190966e-02
3.723519767060000049e+03 3.320571693479999794e+03 1.355682859153799560e-02
3.723626376740000069e+03 3.320571693479999794e+03 1.360238494043631077e-02
3.723732986429999983e+03 3.320571693479999794e+03 1.367642004173449770e-02
3.723839596110000002e+03 3.320571693479999794e+03 1.377849148598685701e-02
3.723946205799999916e+03 3.320571693479999794e+03 1.390833771115199298e-02
3.724052815479999936e+03 3.320571693479999794e+03 1.406584507944585831e-02
3.724159425169999849e+03 3.320571693479999794e+03 1.425101417922962008e-02
3.724266034849999869e+03 3.320571693479999794e+03 1.446392356859827096e-02
3.724372644539999783e+03 3.320571693479999794e+03 1.470468913418095450e-02
3.724479254219999802e+03 3.320571693479999794e+03 1.497341718951093054e-02
3.724585863910000171e+03 3.320571693479999794e+03 1.527014942087418815e-02
3.724692473590000191e+03 3.320571693479999794e+03 1.559479785663860606e-02
3.724799083280000104e+03 3.320571693479999794e+03 1.594706826121960325e-02
3.724905692970000018e+03 3.320571693479999794e+03 1.632637083302706030e-02
3.725012302650000038e+03 3.320571693479999794e+03 1.673171793007833391e-02
3.725118912339999952e+03 3.320571693479999794e+03 1.716160987421290821e-02
3.725225522019999971e+03 3.320571693479999794e+03 1.761391179482000788e-02
3.725332131709999885e+03 3.320571693479999794e+03 1.808572701786874404e-02
3.725438741389999905e+03 3.320571693479999794e+03 1.857327564421847738e-02
3.725545351079999818e+03 3.320571693479999794e+03 1.907179049786338412e-02
3.725651960759999838e+03 3.320571693479999794e+03 1.957544615273665994e-02
3.725758570450000207e+03 3.320571693479999794e+03 2.007733960804162707e-02
3.725865180130000226e+03 3.320571693479999794e+03 2.056954247739994565e-02
3.725971789820000140e+03 3.320571693479999794e+03 2.104324323493055385e-02
3.726078399500000160e+03 3.320571693479999794e+03 2.148899311441528071e-02
3.726185009190000073e+03 3.320571693479999794e+03 2.189706003065070017e-02
3.726291618870000093e+03 3.320571693479999794e+03 2.225788145411628990e-02
3.726398228560000007e+03 3.320571693479999794e+03 2.256259065076311049e-02
3.726504838240000026e+03 3.320571693479999794e+03 2.280357344144526982e-02
3.726611447929999940e+03 3.320571693479999794e+03 2.297499802107793795e-02
3.726718057609999960e+03 3.320571693479999794e+03 2.307325223030103067e-02
3.726824667299999874e+03 3.320571693479999794e+03 2.309722430331067125e-02
3.726931276979999893e+03 3.320571693479999794e+03 2.304837623700434560e-02
3.727037886669999807e+03 3.320571693479999794e+03 2.293058281313123045e-02
3.727144496349999827e+03 3.320571693479999794e+03 2.274974057134506247e-02
3.727251106040000195e+03 3.320571693479999794e+03 2.251318421927178681e-02
3.727357715720000215e+03 3.320571693479999794e+03 2.222897682964721650e-02
3.727464325410000129e+03 3.320571693479999794e+03 2.190515925019157970e-02
3.727570935090000148e+03 3.320571693479999794e+03 2.154905007638679981e-02
3.727677544780000062e+03 3.320571693479999794e+03 2.116667968871514469e-02
3.727784154460000082e+03 3.320571693479999794e+03 2.076242218272293313e-02
3.727890764149999995e+03 3.320571693479999794e+03 2.033886125756928856e-02
3.727997373830000015e+03 3.320571693479999794e+03 1.989689479222577287e-02
3.728103983519999929e+03 3.320571693479999794e+03 1.943605236603865999e-02
3.728210593199999948e+03 3.320571693479999794e+03 1.895497420620602391e-02
3.728317202889999862e+03 3.320571693479999794e+03 1.845198196426741516e-02
3.728423812569999882e+03 3.320571693479999794e+03 1.792566337345578506e-02
3.728530422259999796e+03 3.320571693479999794e+03 1.737539513508647160e-02
3.728637031939999815e+03 3.320571693479999794e+03 1.680174089141475702e-02
3.728743641630000184e+03 3.320571693479999794e+03 1.620668191550014153e-02
3.728850251310000203e+03 3.320571693479999794e+03 1.559366381938849869e-02
3.728956861000000117e+03 3.320571693479999794e+03 1.496746886199780760e-02
3.729063470680000137e+03 3.320571693479999794e+03 1.433394596128033209e-02
3.729170080370000051e+03 3.320571693479999794e+03 1.369964579989996212e-02
3.729276690050000070e+03 3.320571693479999794e+03 1.307141462675889473e-02
3.729383299739999984e+03 3.320571693479999794e+03 1.245599762008573960e-02
3.729489909420000004e+03 3.320571693479999794e+03 1.185969283436068972e-02
3.729596519109999917e+03 3.320571693479999794e+03 1.128808271126263869e-02
3.729703128789999937e+03 3.320571693479999794e+03 1.074585504702660170e-02
3.729809738479999851e+03 3.320571693479999794e+03 1.023671184926841331e-02
3.729916348159999870e+03 3.320571693479999794e+03 9.763354431733740901e-03
3.730022957849999784e+03 3.320571693479999794e+03 9.327527078351830619e-03
3.730129567529999804e+03 3.320571693479999794e+03 8.930099448941433010e-03
3.730236177220000172e+03 3.320571693479999794e+03 8.571168801533156356e-03
3.730342786900000192e+03 3.320571693479999794e+03 8.250166038447489733e-03
3.730449396590000106e+03 3.320571693479999794e+03 7.965953562419490763e-03
3.730556006270000125e+03 3.320571693479999794e+03 7.716907191366364875e-03
3.730662615960000039e+03 3.320571693479999794e+03 7.500978437024371712e-03
3.730769225640000059e+03 3.320571693479999794e+03 7.315737060865508921e-03
3.730875835329999973e+03 3.320571693479999794e+03 7.158396904845575233e-03
3.730982445009999992e+03 3.320571693479999794e+03 7.025830548446049262e-03
3.731089054699999906e+03 3.320571693479999794e+03 6.914580342875010534e-03
3.731195664379999926e+03 3.320571693479999794e+03 6.820874716477510341e-03
3.731302274069999839e+03 3.320571693479999794e+03 6.740659133182289389e-03
3.731408883749999859e+03 3.320571693479999794e+03 6.669650447700468769e-03
3.731515493439999773e+03 3.320571693479999794e+03 6.603421374657279103e-03
3.731622103130000141e+03 3.320571693479999794e+03 6.537518243920442847e-03
3.731728712810000161e+03 3.320571693479999794e+03 6.467610293901985587e-03
3.731835322500000075e+03 3.320571693479999794e+03 6.389662975854408511e-03
3.731941932180000094e+03 3.320571693479999794e+03 6.300122002703277720e-03
3.732048541870000008e+03 3.320571693479999794e+03 6.196090327984050093e-03
3.732155151550000028e+03 3.320571693479999794e+03 6.075478040677438456e-03
3.732261761239999942e+03 3.320571693479999794e+03 5.937106151133453996e-03
3.732368370919999961e+03 3.320571693479999794e+03 5.780749649933778628e-03
3.732474980609999875e+03 3.320571693479999794e+03 5.607112494593636913e-03
3.732581590289999895e+03 3.320571693479999794e+03 5.417736041322088365e-03
3.732688199979999808e+03 3.320571693479999794e+03 5.214851176970090874e-03
3.732794809659999828e+03 3.320571693479999794e+03 5.001191315920060394e-03
3.732901419350000197e+03 3.320571693479999794e+03 4.779787263049755340e-03
3.733008029030000216e+03 3.320571693479999794e+03 4.553765217919433783e-03
3.733114638720000130e+03 3.320571693479999794e+03 4.326166232170698678e-03
3.733221248400000150e+03 3.320571693479999794e+03 4.099800198637333810e-03
3.733327858090000063e+03 3.320571693479999794e+03 3.877141231716777891e-03
3.733434467770000083e+03 3.320571693479999794e+03 3.660265339169008203e-03
3.733541077459999997e+03 3.320571693479999794e+03 3.450826512047884716e-03
3.733647687140000016e+03 3.320571693479999794e+03 3.250064247620559031e-03
3.733754296829999930e+03 3.320571693479999794e+03 3.058834112500152282e-03
3.733860906509999950e+03 3.320571693479999794e+03 2.877652976041055344e-03
3.733967516199999864e+03 3.320571693479999794e+03 2.706751559498379780e-03
3.734074125879999883e+03 3.320571693479999794e+03 2.546128491294472485e-03
3.734180735569999797e+03 3.320571693479999794e+03 2.395601742263234624e-03
3.734287345249999817e+03 3.320571693479999794e+03 2.254854866427837608e-03
3.734393954940000185e+03 3.320571693479999794e+03 2.123476745986327841e-03
3.734500564620000205e+03 3.320571693479999794e+03 2.000994485357291547e-03
3.734607174310000119e+03 3.320571693479999794e+03 1.886899733824363946e-03
3.734713783990000138e+03 3.320571693479999794e+03 1.780669089144972352e-03
3.734820393680000052e+03 3.320571693479999794e+03 1.681779408576422694e-03
3.734927003360000072e+03 3.320571693479999794e+03 1.589718891846388137e-03
3.735033613049999985e+03 3.320571693479999794e+03 1.503994755991844246e-03
3.735140222730000005e+03 3.320571693479999794e+03 1.424138234707669022e-03
3.735246832419999919e+03 3.320571693479999794e+03 1.349707531024849430e-03
3.735353442099999938e+03 3.320571693479999794e+03 1.280289245831590754e-03
3.735460051789999852e+03 3.320571693479999794e+03 1.215498702594247074e-03
3.735566661469999872e+03 3.320571693479999794e+03 1.154979495747381719e-03
3.735673271159999786e+03 3.320571693479999794e+03 1.098402511933953187e-03
3.735779880839999805e+03 3.320571693479999794e+03 1.045464611653727088e-03
3.735886490530000174e+03 3.320571693479999794e+03 9.958871106127784728e-04
3.735993100210000193e+03 3.320571693479999794e+03 9.494141607385033323e-04
3.736099709900000107e+03 3.320571693479999794e+03 9.058110999152062812e-04
3.736206319580000127e+03 3.320571693479999794e+03 8.648628188848110762e-04
3.736312929270000041e+03 3.320571693479999794e+03 8.263721819274620498e-04
3.736419538950000060e+03 3.320571693479999794e+03 7.901585288554761281e-04
3.736526148639999974e+03 3.320571693479999794e+03 7.560562743085249638e-04
3.736632758319999994e+03 3.320571693479999794e+03 7.239136073280077284e-04
3.736739368009999907e+03 3.320571693479999794e+03 6.935912855739546955e-04
3.736845977689999927e+03 3.320571693479999794e+03 6.649615183737582437e-04
3.736952587379999841e+03 3.320571693479999794e+03 6.379069383425936633e-04
3.737059197059999860e+03 3.320571693479999794e+03 6.123196651901239608e-04
3.737165806749999774e+03 3.320571693479999794e+03 5.881004623771330384e-04
3.737272416429999794e+03 3.320571693479999794e+03 5.651579792986876575e-04
3.737379026120000162e+03 3.320571693479999794e+03 5.434080650724583796e-04
3.737485635800000182e+03 3.320571693479999794e+03 5.227731401278250646e-04
3.737592245490000096e+03 3.320571693479999794e+03 5.031816182608165721e-04
3.737698855170000115e+03 3.320571693479999794e+03 4.845673789178623486e-04
3.737805464860000029e+03 3.320571693479999794e+03 4.668692910299899481e-04
3.737912074540000049e+03 3.320571693479999794e+03 4.500307851530322974e-04
3.738018684229999963e+03 3.320571693479999794e+03 4.339994658024836781e-04
3.738125293909999982e+03 3.320571693479999794e+03 4.187267565796837384e-04
3.738231903599999896e+03 3.320571693479999794e+03 4.041675757665337695e-04
3.738338513289999810e+03 3.320571693479999794e+03 3.902800423156327792e-04
3.738445122969999829e+03 3.320571693479999794e+03 3.770252024721164547e-04
3.738551732660000198e+03 3.320571693479999794e+03 3.643667228072430689e-04
3.738658342340000218e+03 3.320571693479999794e+03 3.522703202201303736e-04
3.738764952030000131e+03 3.320571693479999794e+03 3.407020777827407705e-04
3.738871561710000151e+03 3.320571693479999794e+03 3.296229631052521349e-04
3.738978171400000065e+03 3.320571693479999794e+03 3.189726192788703662e-04
3.739084781080000084e+03 3.320571693479999794e+03 3.086285041816107136e-04
3.739191390769999998e+03 3.320571693479999794e+03 2.983212132809891616e-04
3.739298000450000018e+03 3.320571693479999794e+03 2.874975739035593347e-04
3.739404610139999932e+03 3.320571693479999794e+03 2.751698568785861197e-04
3.739511219819999951e+03 3.320571693479999794e+03 2.598717643611391675e-04
3.739617829509999865e+03 3.320571693479999794e+03 2.399000822666973100e-04
3.739724439189999885e+03 3.320571693479999794e+03 2.139429800418858672e-04
3.739831048879999798e+03 3.320571693479999794e+03 1.819277265808290258e-04
3.739937658559999818e+03 3.320571693479999794e+03 1.456105753651437500e-04
3.718722331229999781e+03 3.320676950789999864e+03 5.786084619654688344e-02
3.718828940920000150e+03 3.320676950789999864e+03 7.859642171744132821e-02
3.718935550600000170e+03 3.320676950789999864e+03 1.011656582497600237e-01
3.719042160290000083e+03 3.320676950789999864e+03 1.243585107588333627e-01
3.719148769970000103e+03 3.320676950789999864e+03 1.468686928270586389e-01
3.719255379660000017e+03 3.320676950789999864e+03 1.672973198772577663e-01
3.719361989340000036e+03 3.320676950789999864e+03 1.841886663165229754e-01
3.719468599029999950e+03 3.320676950789999864e+03 1.961724030357003545e-01
3.719575208709999970e+03 3.320676950789999864e+03 2.021975699680777228e-01
3.719681818399999884e+03 3.320676950789999864e+03 2.017697294824705168e-01
3.719788428079999903e+03 3.320676950789999864e+03 1.950905288459080233e-01
3.719895037769999817e+03 3.320676950789999864e+03 1.830413055030673530e-01
3.720001647449999837e+03 3.320676950789999864e+03 1.670152158756514349e-01
3.720108257140000205e+03 3.320676950789999864e+03 1.486537635163400206e-01
3.720214866820000225e+03 3.320676950789999864e+03 1.295664411161283891e-01
3.720321476510000139e+03 3.320676950789999864e+03 1.111044826452094042e-01
3.720428086190000158e+03 3.320676950789999864e+03 9.423067199608992084e-02
3.720534695880000072e+03 3.320676950789999864e+03 7.949153700895418562e-02
3.720641305560000092e+03 3.320676950789999864e+03 6.706978690352938255e-02
3.720747915250000005e+03 3.320676950789999864e+03 5.688109298684865256e-02
3.720854524930000025e+03 3.320676950789999864e+03 4.868028345656680300e-02
3.720961134619999939e+03 3.320676950789999864e+03 4.215243821688490627e-02
3.721067744299999958e+03 3.320676950789999864e+03 3.697748764308222968e-02
3.721174353989999872e+03 3.320676950789999864e+03 3.286766715429875751e-02
3.721280963669999892e+03 3.320676950789999864e+03 2.958338611051523209e-02
3.721387573359999806e+03 3.320676950789999864e+03 2.693501068945081123e-02
3.721494183039999825e+03 3.320676950789999864e+03 2.477723917359319489e-02
3.721600792730000194e+03 3.320676950789999864e+03 2.300077878588579344e-02
3.721707402410000213e+03 3.320676950789999864e+03 2.152403920977680879e-02
3.721814012100000127e+03 3.320676950789999864e+03 2.028606327378588980e-02
3.721920621780000147e+03 3.320676950789999864e+03 1.924100865741229516e-02
3.722027231470000061e+03 3.320676950789999864e+03 1.835405119718647865e-02
3.722133841150000080e+03 3.320676950789999864e+03 1.759842632890496611e-02
3.722240450839999994e+03 3.320676950789999864e+03 1.695331801794388790e-02
3.722347060520000014e+03 3.320676950789999864e+03 1.640235422666127402e-02
3.722453670209999927e+03 3.320676950789999864e+03 1.593252827373498742e-02
3.722560279889999947e+03 3.320676950789999864e+03 1.553341763651615130e-02
3.722666889579999861e+03 3.320676950789999864e+03 1.519661122505210592e-02
3.722773499259999880e+03 3.320676950789999864e+03 1.491528407548380758e-02
3.722880108949999794e+03 3.320676950789999864e+03 1.468387750593680950e-02
3.722986718629999814e+03 3.320676950789999864e+03 1.449785566211928348e-02
3.723093328320000182e+03 3.320676950789999864e+03 1.435351806239004366e-02
3.723199938000000202e+03 3.320676950789999864e+03 1.424785363781377705e-02
3.723306547690000116e+03 3.320676950789999864e+03 1.417842578700002389e-02
3.723413157370000135e+03 3.320676950789999864e+03 1.414328073969322620e-02
3.723519767060000049e+03 3.320676950789999864e+03 1.414087344881722989e-02
3.723626376740000069e+03 3.320676950789999864e+03 1.417000657398851705e-02
3.723732986429999983e+03 3.320676950789999864e+03 1.422977905498326069e-02
3.723839596110000002e+03 3.320676950789999864e+03 1.431954141441270541e-02
3.723946205799999916e+03 3.320676950789999864e+03 1.443885535035956819e-02
3.724052815479999936e+03 3.320676950789999864e+03 1.458745543629726832e-02
3.724159425169999849e+03 3.320676950789999864e+03 1.476521088025601648e-02
3.724266034849999869e+03 3.320676950789999864e+03 1.497208534494386990e-02
3.724372644539999783e+03 3.320676950789999864e+03 1.520809283025549921e-02
3.724479254219999802e+03 3.320676950789999864e+03 1.547324760425635055e-02
3.724585863910000171e+03 3.320676950789999864e+03 1.576750617877495722e-02
3.724692473590000191e+03 3.320676950789999864e+03 1.609069941566651854e-02
3.724799083280000104e+03 3.320676950789999864e+03 1.644245309670928912e-02
3.724905692970000018e+03 3.320676950789999864e+03 1.682209579437567507e-02
3.725012302650000038e+03 3.320676950789999864e+03 1.722855375820208507e-02
3.725118912339999952e+03 3.320676950789999864e+03 1.766023390011917105e-02
3.725225522019999971e+03 3.320676950789999864e+03 1.811489792234239823e-02
3.725332131709999885e+03 3.320676950789999864e+03 1.858953323510668595e-02
3.725438741389999905e+03 3.320676950789999864e+03 1.908022951425353275e-02
3.725545351079999818e+03 3.320676950789999864e+03 1.958207334888440940e-02
3.725651960759999838e+03 3.320676950789999864e+03 2.008907700915076033e-02
3.725758570450000207e+03 3.320676950789999864e+03 2.059416025132591171e-02
3.725865180130000226e+03 3.320676950789999864e+03 2.108920535465573509e-02
3.725971789820000140e+03 3.320676950789999864e+03 2.156520418106483081e-02
3.726078399500000160e+03 3.320676950789999864e+03 2.201251094135380296e-02
3.726185009190000073e+03 3.320676950789999864e+03 2.242120488068058762e-02
3.726291618870000093e+03 3.320676950789999864e+03 2.278155334749983052e-02
3.726398228560000007e+03 3.320676950789999864e+03 2.308454885424121236e-02
3.726504838240000026e+03 3.320676950789999864e+03 2.332247618073866879e-02
3.726611447929999940e+03 3.320676950789999864e+03 2.348945076775416779e-02
3.726718057609999960e+03 3.320676950789999864e+03 2.358186149223961622e-02
3.726824667299999874e+03 3.320676950789999864e+03 2.359865276417033586e-02
3.726931276979999893e+03 3.320676950789999864e+03 2.354139445038833447e-02
3.727037886669999807e+03 3.320676950789999864e+03 2.341411263427516445e-02
3.727144496349999827e+03 3.320676950789999864e+03 2.322288617260572993e-02
3.727251106040000195e+03 3.320676950789999864e+03 2.297524782494373211e-02
3.727357715720000215e+03 3.320676950789999864e+03 2.267945803652792608e-02
3.727464325410000129e+03 3.320676950789999864e+03 2.234373870431348788e-02
3.727570935090000148e+03 3.320676950789999864e+03 2.197556005998685738e-02
3.727677544780000062e+03 3.320676950789999864e+03 2.158106557768153452e-02
3.727784154460000082e+03 3.320676950789999864e+03 2.116469958739733426e-02
3.727890764149999995e+03 3.320676950789999864e+03 2.072907388257306041e-02
3.727997373830000015e+03 3.320676950789999864e+03 2.027507766177257670e-02
3.728103983519999929e+03 3.320676950789999864e+03 1.980220415180520763e-02
3.728210593199999948e+03 3.320676950789999864e+03 1.930904110766393580e-02
3.728317202889999862e+03 3.320676950789999864e+03 1.879385409818785588e-02
3.728423812569999882e+03 3.320676950789999864e+03 1.825518311451333406e-02
3.728530422259999796e+03 3.320676950789999864e+03 1.769237549378472815e-02
3.728637031939999815e+03 3.320676950789999864e+03 1.710599097846110528e-02
3.728743641630000184e+03 3.320676950789999864e+03 1.649803594180576649e-02
3.728850251310000203e+03 3.320676950789999864e+03 1.587200997505330141e-02
3.728956861000000117e+03 3.320676950789999864e+03 1.523277478812913241e-02
3.729063470680000137e+03 3.320676950789999864e+03 1.458627828284226637e-02
3.729170080370000051e+03 3.320676950789999864e+03 1.393918217719802843e-02
3.729276690050000070e+03 3.320676950789999864e+03 1.329844783433536091e-02
3.729383299739999984e+03 3.320676950789999864e+03 1.267093211267904425e-02
3.729489909420000004e+03 3.320676950789999864e+03 1.206303498833286893e-02
3.729596519109999917e+03 3.320676950789999864e+03 1.148042637182727574e-02
3.729703128789999937e+03 3.320676950789999864e+03 1.092786416155915041e-02
3.729809738479999851e+03 3.320676950789999864e+03 1.040910186900914289e-02
3.729916348159999870e+03 3.320676950789999864e+03 9.926873891378027934e-03
3.730022957849999784e+03 3.320676950789999864e+03 9.482940396051445578e-03
3.730129567529999804e+03 3.320676950789999864e+03 9.078171599497990643e-03
3.730236177220000172e+03 3.320676950789999864e+03 8.712652156235499781e-03
3.730342786900000192e+03 3.320676950789999864e+03 8.385789369735784787e-03
3.730449396590000106e+03 3.320676950789999864e+03 8.096412996899386705e-03
3.730556006270000125e+03 3.320676950789999864e+03 7.842858764386355722e-03
3.730662615960000039e+03 3.320676950789999864e+03 7.623031850481694349e-03
3.730769225640000059e+03 3.320676950789999864e+03 7.434450261313186800e-03
3.730875835329999973e+03 3.320676950789999864e+03 7.274271167041420315e-03
3.730982445009999992e+03 3.320676950789999864e+03 7.139305857079751225e-03
3.731089054699999906e+03 3.320676950789999864e+03 7.026031001643982983e-03
3.731195664379999926e+03 3.320676950789999864e+03 6.930605268606549602e-03
3.731302274069999839e+03 3.320676950789999864e+03 6.848900836979094318e-03
3.731408883749999859e+03 3.320676950789999864e+03 6.776558695368183408e-03
3.731515493439999773e+03 3.320676950789999864e+03 6.709074548326967799e-03
3.731622103130000141e+03 3.320676950789999864e+03 6.641918544871418945e-03
3.731728712810000161e+03 3.320676950789999864e+03 6.570687038639273607e-03
3.731835322500000075e+03 3.320676950789999864e+03 6.491278715146386186e-03
3.731941932180000094e+03 3.320676950789999864e+03 6.400081590452797071e-03
3.732048541870000008e+03 3.320676950789999864e+03 6.294152767722107147e-03
3.732155151550000028e+03 3.320676950789999864e+03 6.171370608729972486e-03
3.732261761239999942e+03 3.320676950789999864e+03 6.030539990629779287e-03
3.732368370919999961e+03 3.320676950789999864e+03 5.871435804689830763e-03
3.732474980609999875e+03 3.320676950789999864e+03 5.694777251633014598e-03
3.732581590289999895e+03 3.320676950789999864e+03 5.502134498704072500e-03
3.732688199979999808e+03 3.320676950789999864e+03 5.295778145030348959e-03
3.732794809659999828e+03 3.320676950789999864e+03 5.078488962259852454e-03
3.732901419350000197e+03 3.320676950789999864e+03 4.853349270844609618e-03
3.733008029030000216e+03 3.320676950789999864e+03 4.623537581598656868e-03
3.733114638720000130e+03 3.320676950789999864e+03 4.392145109872167864e-03
3.733221248400000150e+03 3.320676950789999864e+03 4.162027441810988403e-03
3.733327858090000063e+03 3.320676950789999864e+03 3.935698307086453115e-03
3.733434467770000083e+03 3.320676950789999864e+03 3.715266355656875099e-03
3.733541077459999997e+03 3.320676950789999864e+03 3.502410987265243587e-03
3.733647687140000016e+03 3.320676950789999864e+03 3.298390122870859757e-03
3.733754296829999930e+03 3.320676950789999864e+03 3.104071379475578044e-03
3.733860906509999950e+03 3.320676950789999864e+03 2.919978135804878350e-03
3.733967516199999864e+03 3.320676950789999864e+03 2.746343011427488344e-03
3.734074125879999883e+03 3.320676950789999864e+03 2.583162855099949140e-03
3.734180735569999797e+03 3.320676950789999864e+03 2.430251051549340777e-03
3.734287345249999817e+03 3.320676950789999864e+03 2.287284534094471012e-03
3.734393954940000185e+03 3.320676950789999864e+03 2.153844184414601022e-03
3.734500564620000205e+03 3.320676950789999864e+03 2.029448261701114007e-03
3.734607174310000119e+03 3.320676950789999864e+03 1.913579147530675931e-03
3.734713783990000138e+03 3.320676950789999864e+03 1.805704070877382295e-03
3.734820393680000052e+03 3.320676950789999864e+03 1.705290654272155265e-03
3.734927003360000072e+03 3.320676950789999864e+03 1.611818161106026845e-03
3.735033613049999985e+03 3.320676950789999864e+03 1.524785279182680302e-03
3.735140222730000005e+03 3.320676950789999864e+03 1.443715186784097449e-03
3.735246832419999919e+03 3.320676950789999864e+03 1.368158541196736041e-03
3.735353442099999938e+03 3.320676950789999864e+03 1.297694920777629768e-03
3.735460051789999852e+03 3.320676950789999864e+03 1.231933147517521795e-03
3.735566661469999872e+03 3.320676950789999864e+03 1.170510822578793098e-03
3.735673271159999786e+03 3.320676950789999864e+03 1.113093327333747242e-03
3.735779880839999805e+03 3.320676950789999864e+03 1.059372479272480475e-03
3.735886490530000174e+03 3.320676950789999864e+03 1.009064983234216105e-03
3.735993100210000193e+03 3.320676950789999864e+03 9.619107794662016099e-04
3.736099709900000107e+03 3.320676950789999864e+03 9.176713597390633026e-04
3.736206319580000127e+03 3.320676950789999864e+03 8.761281020703379652e-04
3.736312929270000041e+03 3.320676950789999864e+03 8.370806618454184516e-04
3.736419538950000060e+03 3.320676950789999864e+03 8.003454469044921950e-04
3.736526148639999974e+03 3.320676950789999864e+03 7.657541920548095564e-04
3.736632758319999994e+03 3.320676950789999864e+03 7.331526357130562421e-04
3.736739368009999907e+03 3.320676950789999864e+03 7.023992932873429065e-04
3.736845977689999927e+03 3.320676950789999864e+03 6.733643218109433169e-04
3.736952587379999841e+03 3.320676950789999864e+03 6.459284753916997874e-04
3.737059197059999860e+03 3.320676950789999864e+03 6.199821543089135620e-04
3.737165806749999774e+03 3.320676950789999864e+03 5.954245474065631089e-04
3.737272416429999794e+03 3.320676950789999864e+03 5.721628597909432772e-04
3.737379026120000162e+03 3.320676950789999864e+03 5.501116122285067611e-04
3.737485635800000182e+03 3.320676950789999864e+03 5.291919999757482927e-04
3.737592245490000096e+03 3.320676950789999864e+03 5.093313055355252854e-04
3.737698855170000115e+03 3.320676950789999864e+03 4.904623653963821996e-04
3.737805464860000029e+03 3.320676950789999864e+03 4.725230899820276635e-04
3.737912074540000049e+03 3.320676950789999864e+03 4.554560306730234451e-04
3.738018684229999963e+03 3.320676950789999864e+03 4.392079847090697622e-04
3.738125293909999982e+03 3.320676950789999864e+03 4.237296319779776757e-04
3.738231903599999896e+03 3.320676950789999864e+03 4.089752032892172810e-04
3.738338513289999810e+03 3.320676950789999864e+03 3.949021804033517433e-04
3.738445122969999829e+03 3.320676950789999864e+03 3.814710170250413504e-04
3.738551732660000198e+03 3.320676950789999864e+03 3.686448256131650224e-04
3.738658342340000218e+03 3.320676950789999864e+03 3.563887990962284411e-04
3.738764952030000131e+03 3.320676950789999864e+03 3.446685082280741687e-04
3.738871561710000151e+03 3.320676950789999864e+03 3.334443614087415444e-04
3.738978171400000065e+03 3.320676950789999864e+03 3.226552185676647062e-04
3.739084781080000084e+03 3.320676950789999864e+03 3.121770790341619355e-04
3.739191390769999998e+03 3.320676950789999864e+03 3.017374666882952148e-04
3.739298000450000018e+03 3.320676950789999864e+03 2.907770102304198484e-04
3.739404610139999932e+03 3.320676950789999864e+03 2.782969931373195953e-04
3.739511219819999951e+03 3.320676950789999864e+03 2.628148700767449133e-04
3.739617829509999865e+03 3.320676950789999864e+03 2.426086152557848828e-04
3.739724439189999885e+03 3.320676950789999864e+03 2.163519920069909724e-04
3.739831048879999798e+03 3.320676950789999864e+03 1.839716438990211019e-04
3.739937658559999818e+03 3.320676950789999864e+03 1.472434642339244136e-04
3.718722331229999781e+03 3.320782208090000040e+03 4.805200480011303371e-02
3.718828940920000150e+03 3.320782208090000040e+03 6.594934792531863266e-02
3.718935550600000170e+03 3.320782208090000040e+03 8.608816556639750650e-02
3.719042160290000083e+03 3.320782208090000040e+03 1.077561865308628158e-01
3.719148769970000103e+03 3.320782208090000040e+03 1.300984993314766580e-01
3.719255379660000017e+03 3.320782208090000040e+03 1.520310455786269555e-01
3.719361989340000036e+03 3.320782208090000040e+03 1.721947480364339200e-01
3.719468599029999950e+03 3.320782208090000040e+03 1.890422751237941235e-01
3.719575208709999970e+03 3.320782208090000040e+03 2.010669855027204245e-01
3.719681818399999884e+03 3.320782208090000040e+03 2.071025272759560443e-01
3.719788428079999903e+03 3.320782208090000040e+03 2.065867493673471667e-01
3.719895037769999817e+03 3.320782208090000040e+03 1.996998063425847736e-01
3.720001647449999837e+03 3.320782208090000040e+03 1.873346551575537922e-01
3.720108257140000205e+03 3.320782208090000040e+03 1.709147983796723835e-01
3.720214866820000225e+03 3.320782208090000040e+03 1.521189483869005987e-01
3.720321476510000139e+03 3.320782208090000040e+03 1.325920627465137502e-01
3.720428086190000158e+03 3.320782208090000040e+03 1.137137243081951937e-01
3.720534695880000072e+03 3.320782208090000040e+03 9.646557781011411148e-02
3.720641305560000092e+03 3.320782208090000040e+03 8.140361187342476379e-02
3.720747915250000005e+03 3.320782208090000040e+03 6.871231072853359323e-02
3.720854524930000025e+03 3.320782208090000040e+03 5.830386067077509421e-02
3.720961134619999939e+03 3.320782208090000040e+03 4.992672982992729658e-02
3.721067744299999958e+03 3.320782208090000040e+03 4.325865390454615433e-02
3.721174353989999872e+03 3.320782208090000040e+03 3.797247803015951079e-02
3.721280963669999892e+03 3.320782208090000040e+03 3.377426448659732322e-02
3.721387573359999806e+03 3.320782208090000040e+03 3.041938348035172837e-02
3.721494183039999825e+03 3.320782208090000040e+03 2.771425871291926038e-02
3.721600792730000194e+03 3.320782208090000040e+03 2.551058357549492936e-02
3.721707402410000213e+03 3.320782208090000040e+03 2.369680605870147505e-02
3.721814012100000127e+03 3.320782208090000040e+03 2.218964431221921024e-02
3.721920621780000147e+03 3.320782208090000040e+03 2.092687145703395549e-02
3.722027231470000061e+03 3.320782208090000040e+03 1.986168569821347013e-02
3.722133841150000080e+03 3.320782208090000040e+03 1.895853154670291280e-02
3.722240450839999994e+03 3.320782208090000040e+03 1.819008207133368873e-02
3.722347060520000014e+03 3.320782208090000040e+03 1.753508542510366641e-02
3.722453670209999927e+03 3.320782208090000040e+03 1.697682985581813048e-02
3.722560279889999947e+03 3.320782208090000040e+03 1.650204300518723355e-02
3.722666889579999861e+03 3.320782208090000040e+03 1.610009454345577226e-02
3.722773499259999880e+03 3.320782208090000040e+03 1.576241143139689785e-02
3.722880108949999794e+03 3.320782208090000040e+03 1.548204355182165523e-02
3.722986718629999814e+03 3.320782208090000040e+03 1.525333690659284695e-02
3.723093328320000182e+03 3.320782208090000040e+03 1.507168470133925242e-02
3.723199938000000202e+03 3.320782208090000040e+03 1.493333548701494817e-02
3.723306547690000116e+03 3.320782208090000040e+03 1.483524352219950035e-02
3.723413157370000135e+03 3.320782208090000040e+03 1.477495061305360118e-02
3.723519767060000049e+03 3.320782208090000040e+03 1.475049150430847965e-02
3.723626376740000069e+03 3.320782208090000040e+03 1.476031684623314855e-02
3.723732986429999983e+03 3.320782208090000040e+03 1.480322911887326648e-02
3.723839596110000002e+03 3.320782208090000040e+03 1.487832783093289910e-02
3.723946205799999916e+03 3.320782208090000040e+03 1.498496094152980754e-02
3.724052815479999936e+03 3.320782208090000040e+03 1.512267985907336798e-02
3.724159425169999849e+03 3.320782208090000040e+03 1.529119561376264362e-02
3.724266034849999869e+03 3.320782208090000040e+03 1.549033392892287635e-02
3.724372644539999783e+03 3.320782208090000040e+03 1.571998697521394261e-02
3.724479254219999802e+03 3.320782208090000040e+03 1.598005962103779543e-02
3.724585863910000171e+03 3.320782208090000040e+03 1.627040803680776873e-02
3.724692473590000191e+03 3.320782208090000040e+03 1.659076862929943774e-02
3.724799083280000104e+03 3.320782208090000040e+03 1.694067555700988492e-02
3.724905692970000018e+03 3.320782208090000040e+03 1.731936561240758621e-02
3.725012302650000038e+03 3.320782208090000040e+03 1.772567017020572691e-02
3.725118912339999952e+03 3.320782208090000040e+03 1.815789531174848148e-02
3.725225522019999971e+03 3.320782208090000040e+03 1.861369324603603242e-02
3.725332131709999885e+03 3.320782208090000040e+03 1.908993080946332771e-02
3.725438741389999905e+03 3.320782208090000040e+03 1.958256409141232932e-02
3.725545351079999818e+03 3.320782208090000040e+03 2.008653189302977288e-02
3.725651960759999838e+03 3.320782208090000040e+03 2.059568435357314597e-02
3.725758570450000207e+03 3.320782208090000040e+03 2.110276598655180802e-02
3.725865180130000226e+03 3.320782208090000040e+03 2.159947362277817029e-02
3.725971789820000140e+03 3.320782208090000040e+03 2.207660827005216569e-02
3.726078399500000160e+03 3.320782208090000040e+03 2.252433463182878029e-02
3.726185009190000073e+03 3.320782208090000040e+03 2.293255231757396553e-02
3.726291618870000093e+03 3.320782208090000040e+03 2.329136872852007392e-02
3.726398228560000007e+03 3.320782208090000040e+03 2.359164642557572134e-02
3.726504838240000026e+03 3.320782208090000040e+03 2.382557994901869994e-02
3.726611447929999940e+03 3.320782208090000040e+03 2.398724208954990111e-02
3.726718057609999960e+03 3.320782208090000040e+03 2.407303146709409078e-02
3.726824667299999874e+03 3.320782208090000040e+03 2.408195535294473458e-02
3.726931276979999893e+03 3.320782208090000040e+03 2.401569568144679492e-02
3.727037886669999807e+03 3.320782208090000040e+03 2.387843130398538405e-02
3.727144496349999827e+03 3.320782208090000040e+03 2.367642214995778135e-02
3.727251106040000195e+03 3.320782208090000040e+03 2.341739536353520598e-02
3.727357715720000215e+03 3.320782208090000040e+03 2.310980319372366726e-02
3.727464325410000129e+03 3.320782208090000040e+03 2.276204180238173766e-02
3.727570935090000148e+03 3.320782208090000040e+03 2.238172581429946628e-02
3.727677544780000062e+03 3.320782208090000040e+03 2.197510482058619152e-02
3.727784154460000082e+03 3.320782208090000040e+03 2.154668727371036180e-02
3.727890764149999995e+03 3.320782208090000040e+03 2.109910821226887445e-02
3.727997373830000015e+03 3.320782208090000040e+03 2.063324472513523508e-02
3.728103983519999929e+03 3.320782208090000040e+03 2.014855158825618747e-02
3.728210593199999948e+03 3.320782208090000040e+03 1.964356301240773039e-02
3.728317202889999862e+03 3.320782208090000040e+03 1.911648797667300434e-02
3.728423812569999882e+03 3.320782208090000040e+03 1.856581824803690481e-02
3.728530422259999796e+03 3.320782208090000040e+03 1.799087080889276088e-02
3.728637031939999815e+03 3.320782208090000040e+03 1.739219955447207644e-02
3.728743641630000184e+03 3.320782208090000040e+03 1.677183275074702051e-02
3.728850251310000203e+03 3.320782208090000040e+03 1.613331937539320624e-02
3.728956861000000117e+03 3.320782208090000040e+03 1.548159466729938719e-02
3.729063470680000137e+03 3.320782208090000040e+03 1.482269847456112177e-02
3.729170080370000051e+03 3.320782208090000040e+03 1.416339572669479858e-02
3.729276690050000070e+03 3.320782208090000040e+03 1.351075468396746408e-02
3.729383299739999984e+03 3.320782208090000040e+03 1.287173567920282986e-02
3.729489909420000004e+03 3.320782208090000040e+03 1.225283278671210167e-02
3.729596519109999917e+03 3.320782208090000040e+03 1.165979624920084404e-02
3.729703128789999937e+03 3.320782208090000040e+03 1.109744783637853574e-02
3.729809738479999851e+03 3.320782208090000040e+03 1.056958736824960970e-02
3.729916348159999870e+03 3.320782208090000040e+03 1.007897821378255822e-02
3.730022957849999784e+03 3.320782208090000040e+03 9.627393378028483231e-03
3.730129567529999804e+03 3.320782208090000040e+03 9.215701589689831441e-03
3.730236177220000172e+03 3.320782208090000040e+03 8.843973764931574444e-03
3.730342786900000192e+03 3.320782208090000040e+03 8.511593281673578149e-03
3.730449396590000106e+03 3.320782208090000040e+03 8.217357635732806462e-03
3.730556006270000125e+03 3.320782208090000040e+03 7.959563476859268447e-03
3.730662615960000039e+03 3.320782208090000040e+03 7.736071231889566323e-03
3.730769225640000059e+03 3.320782208090000040e+03 7.544349259492951973e-03
3.730875835329999973e+03 3.320782208090000040e+03 7.381500666459194296e-03
3.730982445009999992e+03 3.320782208090000040e+03 7.244278545777538443e-03
3.731089054699999906e+03 3.320782208090000040e+03 7.129097452352448072e-03
3.731195664379999926e+03 3.320782208090000040e+03 7.032050311281483855e-03
3.731302274069999839e+03 3.320782208090000040e+03 6.948940449589009923e-03
3.731408883749999859e+03 3.320782208090000040e+03 6.875337774105955146e-03
3.731515493439999773e+03 3.320782208090000040e+03 6.806666015317078614e-03
3.731622103130000141e+03 3.320782208090000040e+03 6.738324288583878545e-03
3.731728712810000161e+03 3.320782208090000040e+03 6.665841141350014633e-03
3.731835322500000075e+03 3.320782208090000040e+03 6.585053292962275533e-03
3.731941932180000094e+03 3.320782208090000040e+03 6.492295357677035049e-03
3.732048541870000008e+03 3.320782208090000040e+03 6.384582158649189029e-03
3.732155151550000028e+03 3.320782208090000040e+03 6.259762984332156027e-03
3.732261761239999942e+03 3.320782208090000040e+03 6.116628175708373888e-03
3.732368370919999961e+03 3.320782208090000040e+03 5.954952995185142962e-03
3.732474980609999875e+03 3.320782208090000040e+03 5.775471242766610537e-03
3.732581590289999895e+03 3.320782208090000040e+03 5.579780232600257094e-03
3.732688199979999808e+03 3.320782208090000040e+03 5.370187756429322182e-03
3.732794809659999828e+03 3.320782208090000040e+03 5.149518782917294861e-03
3.732901419350000197e+03 3.320782208090000040e+03 4.920903587723003854e-03
3.733008029030000216e+03 3.320782208090000040e+03 4.687569273319181461e-03
3.733114638720000130e+03 3.320782208090000040e+03 4.452653559112144596e-03
3.733221248400000150e+03 3.320782208090000040e+03 4.219054305677885641e-03
3.733327858090000063e+03 3.320782208090000040e+03 3.989321812759607545e-03
3.733434467770000083e+03 3.320782208090000040e+03 3.765594783618847041e-03
3.733541077459999997e+03 3.320782208090000040e+03 3.549575930159915363e-03
3.733647687140000016e+03 3.320782208090000040e+03 3.342539990309442363e-03
3.733754296829999930e+03 3.320782208090000040e+03 3.145365483342983486e-03
3.733860906509999950e+03 3.320782208090000040e+03 2.958581558098506269e-03
3.733967516199999864e+03 3.320782208090000040e+03 2.782422342536340545e-03
3.734074125879999883e+03 3.320782208090000040e+03 2.616882802810208564e-03
3.734180735569999797e+03 3.320782208090000040e+03 2.461771861459089144e-03
3.734287345249999817e+03 3.320782208090000040e+03 2.316760127264806506e-03
3.734393954940000185e+03 3.320782208090000040e+03 2.181420902391889832e-03
3.734500564620000205e+03 3.320782208090000040e+03 2.055264106793055958e-03
3.734607174310000119e+03 3.320782208090000040e+03 1.937763412660215359e-03
3.734713783990000138e+03 3.320782208090000040e+03 1.828377264869228067e-03
3.734820393680000052e+03 3.320782208090000040e+03 1.726564642492032326e-03
3.734927003360000072e+03 3.320782208090000040e+03 1.631796456168838191e-03
3.735033613049999985e+03 3.320782208090000040e+03 1.543563430643446650e-03
3.735140222730000005e+03 3.320782208090000040e+03 1.461381231232999206e-03
3.735246832419999919e+03 3.320782208090000040e+03 1.384793484350009801e-03
3.735353442099999938e+03 3.320782208090000040e+03 1.313373231037652826e-03
3.735460051789999852e+03 3.320782208090000040e+03 1.246723246533296310e-03
3.735566661469999872e+03 3.320782208090000040e+03 1.184475562861139362e-03
3.735673271159999786e+03 3.320782208090000040e+03 1.126290449973126745e-03
3.735779880839999805e+03 3.320782208090000040e+03 1.071855046510651263e-03
3.735886490530000174e+03 3.320782208090000040e+03 1.020881781861803558e-03
3.735993100210000193e+03 3.320782208090000040e+03 9.731066926065049753e-04
3.736099709900000107e+03 3.320782208090000040e+03 9.282877066799793703e-04
3.736206319580000127e+03 3.320782208090000040e+03 8.862029478237686865e-04
3.736312929270000041e+03 3.320782208090000040e+03 8.466490992855883139e-04
3.736419538950000060e+03 3.320782208090000040e+03 8.094398543372677193e-04
3.736526148639999974e+03 3.320782208090000040e+03 7.744044683007625558e-04
3.736632758319999994e+03 3.320782208090000040e+03 7.413864140907589894e-04
3.736739368009999907e+03 3.320782208090000040e+03 7.102421358933433794e-04
3.736845977689999927e+03 3.320782208090000040e+03 6.808398960333313316e-04
3.736952587379999841e+03 3.320782208090000040e+03 6.530587149118701352e-04
3.737059197059999860e+03 3.320782208090000040e+03 6.267874063592417892e-04
3.737165806749999774e+03 3.320782208090000040e+03 6.019237068882728279e-04
3.737272416429999794e+03 3.320782208090000040e+03 5.783734898636083092e-04
3.737379026120000162e+03 3.320782208090000040e+03 5.560500512665575044e-04
3.737485635800000182e+03 3.320782208090000040e+03 5.348734566675862872e-04
3.737592245490000096e+03 3.320782208090000040e+03 5.147699459666525484e-04
3.737698855170000115e+03 3.320782208090000040e+03 4.956713958956802165e-04
3.737805464860000029e+03 3.320782208090000040e+03 4.775148366698480501e-04
3.737912074540000049e+03 3.320782208090000040e+03 4.602420134211959875e-04
3.738018684229999963e+03 3.320782208090000040e+03 4.437989827398583715e-04
3.738125293909999982e+03 3.320782208090000040e+03 4.281357408457202806e-04
3.738231903599999896e+03 3.320782208090000040e+03 4.132058855482958104e-04
3.738338513289999810e+03 3.320782208090000040e+03 3.989663122529681126e-04
3.738445122969999829e+03 3.320782208090000040e+03 3.853769311464641783e-04
3.738551732660000198e+03 3.320782208090000040e+03 3.724003485986508667e-04
3.738658342340000218e+03 3.320782208090000040e+03 3.600012804891753273e-04
3.738764952030000131e+03 3.320782208090000040e+03 3.481448319088777696e-04
3.738871561710000151e+03 3.320782208090000040e+03 3.367909051429526747e-04
3.738978171400000065e+03 3.320782208090000040e+03 3.258776598673906793e-04
3.739084781080000084e+03 3.320782208090000040e+03 3.152798098491181740e-04
3.739191390769999998e+03 3.320782208090000040e+03 3.047221950191370161e-04
3.739298000450000018e+03 3.320782208090000040e+03 2.936400485612575685e-04
3.739404610139999932e+03 3.320782208090000040e+03 2.810251063519054321e-04
3.739511219819999951e+03 3.320782208090000040e+03 2.653807173599595851e-04
3.739617829509999865e+03 3.320782208090000040e+03 2.449685357827238274e-04
3.739724439189999885e+03 3.320782208090000040e+03 2.184498423761661715e-04
3.739831048879999798e+03 3.320782208090000040e+03 1.857507703659572120e-04
3.739937658559999818e+03 3.320782208090000040e+03 1.486642940987025700e-04
3.718722331229999781e+03 3.320887465400000110e+03 3.962613550882668895e-02
3.718828940920000150e+03 3.320887465400000110e+03 5.472706603142969001e-02
3.718935550600000170e+03 3.320887465400000110e+03 7.214583900041098008e-02
3.719042160290000083e+03 3.320887465400000110e+03 9.157801314019370365e-02
3.719148769970000103e+03 3.320887465400000110e+03 1.126129690505831421e-01
3.719255379660000017e+03 3.320887465400000110e+03 1.345836933994339624e-01
3.719361989340000036e+03 3.320887465400000110e+03 1.564375758963636731e-01
3.719468599029999950e+03 3.320887465400000110e+03 1.767319685750051994e-01
3.719575208709999970e+03 3.320887465400000110e+03 1.937931028137892808e-01
3.719681818399999884e+03 3.320887465400000110e+03 2.060010883151106864e-01
3.719788428079999903e+03 3.320887465400000110e+03 2.121146326499972479e-01
3.719895037769999817e+03 3.320887465400000110e+03 2.115373576096354902e-01
3.720001647449999837e+03 3.320887465400000110e+03 2.044483167668341428e-01
3.720108257140000205e+03 3.320887465400000110e+03 1.917625121585612158e-01
3.720214866820000225e+03 3.320887465400000110e+03 1.749388607991848310e-01
3.720321476510000139e+03 3.320887465400000110e+03 1.556960105763222635e-01
3.720428086190000158e+03 3.320887465400000110e+03 1.357161228108886841e-01
3.720534695880000072e+03 3.320887465400000110e+03 1.164083271553308374e-01
3.720641305560000092e+03 3.320887465400000110e+03 9.877390646707907840e-02
3.720747915250000005e+03 3.320887465400000110e+03 8.337872626221710937e-02
3.720854524930000025e+03 3.320887465400000110e+03 7.040917489652574746e-02
3.720961134619999939e+03 3.320887465400000110e+03 5.977388435744524636e-02
3.721067744299999958e+03 3.320887465400000110e+03 5.121478019374336998e-02
3.721174353989999872e+03 3.320887465400000110e+03 4.440202614105199369e-02
3.721280963669999892e+03 3.320887465400000110e+03 3.900115471899676806e-02
3.721387573359999806e+03 3.320887465400000110e+03 3.471185312926436395e-02
3.721494183039999825e+03 3.320887465400000110e+03 3.128428566182864939e-02
3.721600792730000194e+03 3.320887465400000110e+03 2.852080221243909197e-02
3.721707402410000213e+03 3.320887465400000110e+03 2.626999093537551663e-02
3.721814012100000127e+03 3.320887465400000110e+03 2.441796524843581687e-02
3.721920621780000147e+03 3.320887465400000110e+03 2.287969566277450739e-02
3.722027231470000061e+03 3.320887465400000110e+03 2.159164389015618898e-02
3.722133841150000080e+03 3.320887465400000110e+03 2.050601761263804237e-02
3.722240450839999994e+03 3.320887465400000110e+03 1.958650683178152566e-02
3.722347060520000014e+03 3.320887465400000110e+03 1.880520489973987880e-02
3.722453670209999927e+03 3.320887465400000110e+03 1.814041116990420741e-02
3.722560279889999947e+03 3.320887465400000110e+03 1.757506447792787571e-02
3.722666889579999861e+03 3.320887465400000110e+03 1.709561958852672328e-02
3.722773499259999880e+03 3.320887465400000110e+03 1.669123306619499716e-02
3.722880108949999794e+03 3.320887465400000110e+03 1.635316606121048691e-02
3.722986718629999814e+03 3.320887465400000110e+03 1.607434049856474798e-02
3.723093328320000182e+03 3.320887465400000110e+03 1.584900498251913536e-02
3.723199938000000202e+03 3.320887465400000110e+03 1.567248010735438832e-02
3.723306547690000116e+03 3.320887465400000110e+03 1.554096187985306958e-02
3.723413157370000135e+03 3.320887465400000110e+03 1.545136806255698741e-02
3.723519767060000049e+03 3.320887465400000110e+03 1.540121640918660356e-02
3.723626376740000069e+03 3.320887465400000110e+03 1.538852662423561245e-02
3.723732986429999983e+03 3.320887465400000110e+03 1.541173985582669319e-02
3.723839596110000002e+03 3.320887465400000110e+03 1.546965089609045677e-02
3.723946205799999916e+03 3.320887465400000110e+03 1.556134919482693446e-02
3.724052815479999936e+03 3.320887465400000110e+03 1.568616541175878870e-02
3.724159425169999849e+03 3.320887465400000110e+03 1.584362062870590601e-02
3.724266034849999869e+03 3.320887465400000110e+03 1.603337558358586615e-02
3.724372644539999783e+03 3.320887465400000110e+03 1.625517742859968959e-02
3.724479254219999802e+03 3.320887465400000110e+03 1.650880160408261729e-02
3.724585863910000171e+03 3.320887465400000110e+03 1.679398650928392786e-02
3.724692473590000191e+03 3.320887465400000110e+03 1.711035880793253944e-02
3.724799083280000104e+03 3.320887465400000110e+03 1.745734751710148122e-02
3.724905692970000018e+03 3.320887465400000110e+03 1.783408559982402677e-02
3.725012302650000038e+03 3.320887465400000110e+03 1.823929873514486613e-02
3.725118912339999952e+03 3.320887465400000110e+03 1.867118239544896321e-02
3.725225522019999971e+03 3.320887465400000110e+03 1.912727042371520705e-02
3.725332131709999885e+03 3.320887465400000110e+03 1.960430102444184544e-02
3.725438741389999905e+03 3.320887465400000110e+03 2.009808941034198215e-02
3.725545351079999818e+03 3.320887465400000110e+03 2.060342006703516984e-02
3.725651960759999838e+03 3.320887465400000110e+03 2.111397527130856600e-02
3.725758570450000207e+03 3.320887465400000110e+03 2.162231942538436064e-02
3.725865180130000226e+03 3.320887465400000110e+03 2.211995999915491312e-02
3.725971789820000140e+03 3.320887465400000110e+03 2.259750429716038053e-02
3.726078399500000160e+03 3.320887465400000110e+03 2.304492583544587303e-02
3.726185009190000073e+03 3.320887465400000110e+03 2.345194416136931956e-02
3.726291618870000093e+03 3.320887465400000110e+03 2.380850759779451833e-02
3.726398228560000007e+03 3.320887465400000110e+03 2.410535089537352640e-02
3.726504838240000026e+03 3.320887465400000110e+03 2.433458166374154880e-02
3.726611447929999940e+03 3.320887465400000110e+03 2.449023432460682020e-02
3.726718057609999960e+03 3.320887465400000110e+03 2.456872221180637569e-02
3.726824667299999874e+03 3.320887465400000110e+03 2.456912076792942129e-02
3.726931276979999893e+03 3.320887465400000110e+03 2.449322925576378346e-02
3.727037886669999807e+03 3.320887465400000110e+03 2.434538412131092427e-02
3.727144496349999827e+03 3.320887465400000110e+03 2.413203041928560846e-02
3.727251106040000195e+03 3.320887465400000110e+03 2.386109270191808310e-02
3.727357715720000215e+03 3.320887465400000110e+03 2.354121687246475692e-02
3.727464325410000129e+03 3.320887465400000110e+03 2.318097401389926024e-02
3.727570935090000148e+03 3.320887465400000110e+03 2.278812269969318627e-02
3.727677544780000062e+03 3.320887465400000110e+03 2.236901727797017611e-02
3.727784154460000082e+03 3.320887465400000110e+03 2.192822829082885852e-02
3.727890764149999995e+03 3.320887465400000110e+03 2.146841157890651969e-02
3.727997373830000015e+03 3.320887465400000110e+03 2.099042951557387321e-02
3.728103983519999929e+03 3.320887465400000110e+03 2.049369586221531231e-02
3.728210593199999948e+03 3.320887465400000110e+03 1.997668890824953053e-02
3.728317202889999862e+03 3.320887465400000110e+03 1.943755892994279352e-02
3.728423812569999882e+03 3.320887465400000110e+03 1.887474763579986489e-02
3.728530422259999796e+03 3.320887465400000110e+03 1.828754006233501705e-02
3.728637031939999815e+03 3.320887465400000110e+03 1.767648284159734767e-02
3.728743641630000184e+03 3.320887465400000110e+03 1.704362480994139548e-02
3.728850251310000203e+03 3.320887465400000110e+03 1.639256302412144331e-02
3.728956861000000117e+03 3.320887465400000110e+03 1.572830489572959664e-02
3.729063470680000137e+03 3.320887465400000110e+03 1.505698077186527935e-02
3.729170080370000051e+03 3.320887465400000110e+03 1.438545723758958075e-02
3.729276690050000070e+03 3.320887465400000110e+03 1.372090779175863355e-02
3.729383299739999984e+03 3.320887465400000110e+03 1.307039450665907834e-02
3.729489909420000004e+03 3.320887465400000110e+03 1.244050378357847847e-02
3.729596519109999917e+03 3.320887465400000110e+03 1.183706443650976020e-02
3.729703128789999937e+03 3.320887465400000110e+03 1.126496040215528051e-02
3.729809738479999851e+03 3.320887465400000110e+03 1.072803620200478078e-02
3.729916348159999870e+03 3.320887465400000110e+03 1.022908269927133573e-02
3.730022957849999784e+03 3.320887465400000110e+03 9.769884411205336655e-03
3.730129567529999804e+03 3.320887465400000110e+03 9.351307418232439675e-03
3.730236177220000172e+03 3.320887465400000110e+03 8.973407907165468697e-03
3.730342786900000192e+03 3.320887465400000110e+03 8.635544507568499589e-03
3.730449396590000106e+03 3.320887465400000110e+03 8.336481795466883088e-03
3.730556006270000125e+03 3.320887465400000110e+03 8.074476844880525486e-03
3.730662615960000039e+03 3.320887465400000110e+03 7.847344989364056847e-03
3.730769225640000059e+03 3.320887465400000110e+03 7.652504753603073251e-03
3.730875835329999973e+03 3.320887465400000110e+03 7.487005148474288121e-03
3.730982445009999992e+03 3.320887465400000110e+03 7.347541190206524978e-03
3.731089054699999906e+03 3.320887465400000110e+03 7.230465587593881693e-03
3.731195664379999926e+03 3.320887465400000110e+03 7.131805937549222894e-03
3.731302274069999839e+03 3.320887465400000110e+03 7.047297268102307825e-03
3.731408883749999859e+03 3.320887465400000110e+03 6.972439083698768816e-03
3.731515493439999773e+03 3.320887465400000110e+03 6.902583927248183947e-03
3.731622103130000141e+03 3.320887465400000110e+03 6.833060746211154675e-03
3.731728712810000161e+03 3.320887465400000110e+03 6.759331190679126501e-03
3.731835322500000075e+03 3.320887465400000110e+03 6.677170922813882234e-03
3.731941932180000094e+03 3.320887465400000110e+03 6.582862016836279855e-03
3.732048541870000008e+03 3.320887465400000110e+03 6.473377781628320872e-03
3.732155151550000028e+03 3.320887465400000110e+03 6.346539055469240312e-03
3.732261761239999942e+03 3.320887465400000110e+03 6.201122084261602788e-03
3.732368370919999961e+03 3.320887465400000110e+03 6.036902733455141480e-03
3.732474980609999875e+03 3.320887465400000110e+03 5.854629414459472034e-03
3.732581590289999895e+03 3.320887465400000110e+03 5.655926388090383970e-03
3.732688199979999808e+03 3.320887465400000110e+03 5.443138249882567906e-03
3.732794809659999828e+03 3.320887465400000110e+03 5.219133624331017372e-03
3.732901419350000197e+03 3.320887465400000110e+03 4.987090092601674171e-03
3.733008029030000216e+03 3.320887465400000110e+03 4.750282637119910417e-03
3.733114638720000130e+03 3.320887465400000110e+03 4.511894752198417069e-03
3.733221248400000150e+03 3.320887465400000110e+03 4.274865865156620044e-03
3.733327858090000063e+03 3.320887465400000110e+03 4.041782190457795208e-03
3.733434467770000083e+03 3.320887465400000110e+03 3.814811903458587439e-03
3.733541077459999997e+03 3.320887465400000110e+03 3.595680533950985393e-03
3.733647687140000016e+03 3.320887465400000110e+03 3.385679234146897129e-03
3.733754296829999930e+03 3.320887465400000110e+03 3.185697112561375506e-03
3.733860906509999950e+03 3.320887465400000110e+03 2.996268858129988357e-03
3.733967516199999864e+03 3.320887465400000110e+03 2.817629950737426600e-03
3.734074125879999883e+03 3.320887465400000110e+03 2.649773380214157266e-03
3.734180735569999797e+03 3.320887465400000110e+03 2.492503564976358745e-03
3.734287345249999817e+03 3.320887465400000110e+03 2.345484788824317175e-03
3.734393954940000185e+03 3.320887465400000110e+03 2.208282806229369937e-03
3.734500564620000205e+03 3.320887465400000110e+03 2.080399253836814118e-03
3.734607174310000119e+03 3.320887465400000110e+03 1.961299167275764969e-03
3.734713783990000138e+03 3.320887465400000110e+03 1.850432290866377586e-03
3.734820393680000052e+03 3.320887465400000110e+03 1.747249049697312002e-03
3.734927003360000072e+03 3.320887465400000110e+03 1.651212093829121331e-03
3.735033613049999985e+03 3.320887465400000110e+03 1.561804277839119303e-03
3.735140222730000005e+03 3.320887465400000110e+03 1.478533846478811932e-03
3.735246832419999919e+03 3.320887465400000110e+03 1.400937486386973768e-03
3.735353442099999938e+03 3.320887465400000110e+03 1.328581790528246499e-03
3.735460051789999852e+03 3.320887465400000110e+03 1.261063574200572491e-03
3.735566661469999872e+03 3.320887465400000110e+03 1.198009383819724580e-03
3.735673271159999786e+03 3.320887465400000110e+03 1.139074456903931476e-03
3.735779880839999805e+03 3.320887465400000110e+03 1.083941326378894121e-03
3.735886490530000174e+03 3.320887465400000110e+03 1.032318212648933135e-03
3.735993100210000193e+03 3.320887465400000110e+03 9.839373084187753773e-04
3.736099709900000107e+03 3.320887465400000110e+03 9.385530315997197594e-04
3.736206319580000127e+03 3.320887465400000110e+03 8.959403005862192357e-04
3.736312929270000041e+03 3.320887465400000110e+03 8.558928717777202410e-04
3.736419538950000060e+03 3.320887465400000110e+03 8.182217666918510093e-04
3.736526148639999974e+03 3.320887465400000110e+03 7.827538022702910719e-04
3.736632758319999994e+03 3.320887465400000110e+03 7.493302254122695622e-04
3.736739368009999907e+03 3.320887465400000110e+03 7.178054464350919813e-04
3.736845977689999927e+03 3.320887465400000110e+03 6.880458675319724507e-04
3.736952587379999841e+03 3.320887465400000110e+03 6.599288069029450154e-04
3.737059197059999860e+03 3.320887465400000110e+03 6.333415204802574647e-04
3.737165806749999774e+03 3.320887465400000110e+03 6.081803183101110654e-04
3.737272416429999794e+03 3.320887465400000110e+03 5.843497654849479561e-04
3.737379026120000162e+03 3.320887465400000110e+03 5.617619547891348304e-04
3.737485635800000182e+03 3.320887465400000110e+03 5.403358427055140632e-04
3.737592245490000096e+03 3.320887465400000110e+03 5.199966471033939811e-04
3.737698855170000115e+03 3.320887465400000110e+03 5.006753058636335876e-04
3.737805464860000029e+03 3.320887465400000110e+03 4.823079895536212976e-04
3.737912074540000049e+03 3.320887465400000110e+03 4.648356558332480373e-04
3.738018684229999963e+03 3.320887465400000110e+03 4.482036362812602559e-04
3.738125293909999982e+03 3.320887465400000110e+03 4.323612555213500941e-04
3.738231903599999896e+03 3.320887465400000110e+03 4.172614877219438744e-04
3.738338513289999810e+03 3.320887465400000110e+03 4.028606504152188101e-04
3.738445122969999829e+03 3.320887465400000110e+03 3.891181198558196969e-04
3.738551732660000198e+03 3.320887465400000110e+03 3.759960081172761888e-04
3.738658342340000218e+03 3.320887465400000110e+03 3.634585677274692456e-04
3.738764952030000131e+03 3.320887465400000110e+03 3.514704527175798896e-04
3.738871561710000151e+03 3.320887465400000110e+03 3.399910754481256028e-04
3.738978171400000065e+03 3.320887465400000110e+03 3.289579197425862383e-04
3.739084781080000084e+03 3.320887465400000110e+03 3.182444655827984135e-04
3.739191390769999998e+03 3.320887465400000110e+03 3.075729880253728226e-04
3.739298000450000018e+03 3.320887465400000110e+03 2.963735750695775184e-04
3.739404610139999932e+03 3.320887465400000110e+03 2.836288668804580579e-04
3.739511219819999951e+03 3.320887465400000110e+03 2.678287814335786094e-04
3.739617829509999865e+03 3.320887465400000110e+03 2.472194400102636501e-04
3.739724439189999885e+03 3.320887465400000110e+03 2.204502508195986977e-04
3.739831048879999798e+03 3.320887465400000110e+03 1.874468775485532408e-04
3.739937658559999818e+03 3.320887465400000110e+03 1.500185723754228278e-04
3.718722331229999781e+03 3.320992722710000180e+03 3.268755920827164790e-02
3.718828940920000150e+03 3.320992722710000180e+03 4.522930670020568200e-02
3.718935550600000170e+03 3.320992722710000180e+03 5.992708619938093978e-02
3.719042160290000083e+03 3.320992722710000180e+03 7.676466921451688408e-02
3.719148769970000103e+03 3.320992722710000180e+03 9.570024633885887422e-02
3.719255379660000017e+03 3.320992722710000180e+03 1.164890106748711768e-01
3.719361989340000036e+03 3.320992722710000180e+03 1.384949572073798096e-01
3.719468599029999950e+03 3.320992722710000180e+03 1.605947062132871694e-01
3.719575208709999970e+03 3.320992722710000180e+03 1.812325714825057665e-01
3.719681818399999884e+03 3.320992722710000180e+03 1.986266014468274221e-01
3.719788428079999903e+03 3.320992722710000180e+03 2.110762378264110228e-01
3.719895037769999817e+03 3.320992722710000180e+03 2.172920757482417198e-01
3.720001647449999837e+03 3.320992722710000180e+03 2.166596155268752100e-01
3.720108257140000205e+03 3.320992722710000180e+03 2.093648960333892306e-01
3.720214866820000225e+03 3.320992722710000180e+03 1.963489189599572082e-01
3.720321476510000139e+03 3.320992722710000180e+03 1.791083364575711545e-01
3.720428086190000158e+03 3.320992722710000180e+03 1.594034736279519582e-01
3.720534695880000072e+03 3.320992722710000180e+03 1.389551226797124117e-01
3.720641305560000092e+03 3.320992722710000180e+03 1.192030620038877359e-01
3.720747915250000005e+03 3.320992722710000180e+03 1.011689520914188789e-01
3.720854524930000025e+03 3.320992722710000180e+03 8.542892545559910289e-02
3.720961134619999939e+03 3.320992722710000180e+03 7.217137796093199553e-02
3.721067744299999958e+03 3.320992722710000180e+03 6.130129120063590453e-02
3.721174353989999872e+03 3.320992722710000180e+03 5.255383909840108392e-02
3.721280963669999892e+03 3.320992722710000180e+03 4.559136100511428785e-02
3.721387573359999806e+03 3.320992722710000180e+03 4.007182775875513248e-02
3.721494183039999825e+03 3.320992722710000180e+03 3.568833128655368725e-02
3.721600792730000194e+03 3.320992722710000180e+03 3.218564831140426075e-02
3.721707402410000213e+03 3.320992722710000180e+03 2.936191171030766434e-02
3.721814012100000127e+03 3.320992722710000180e+03 2.706249469100872537e-02
3.721920621780000147e+03 3.320992722710000180e+03 2.517109342612426290e-02
3.722027231470000061e+03 3.320992722710000180e+03 2.360086894997956083e-02
3.722133841150000080e+03 3.320992722710000180e+03 2.228692536743183406e-02
3.722240450839999994e+03 3.320992722710000180e+03 2.118044524317746341e-02
3.722347060520000014e+03 3.320992722710000180e+03 2.024433806653060455e-02
3.722453670209999927e+03 3.320992722710000180e+03 1.945009785811555383e-02
3.722560279889999947e+03 3.320992722710000180e+03 1.877556034005541108e-02
3.722666889579999861e+03 3.320992722710000180e+03 1.820330371266487557e-02
3.722773499259999880e+03 3.320992722710000180e+03 1.771950137817600301e-02
3.722880108949999794e+03 3.320992722710000180e+03 1.731309038599887495e-02
3.722986718629999814e+03 3.320992722710000180e+03 1.697516121823516161e-02
3.723093328320000182e+03 3.320992722710000180e+03 1.669850409506014668e-02
3.723199938000000202e+03 3.320992722710000180e+03 1.647726719054322039e-02
3.723306547690000116e+03 3.320992722710000180e+03 1.630669578715266202e-02
3.723413157370000135e+03 3.320992722710000180e+03 1.618293058327851391e-02
3.723519767060000049e+03 3.320992722710000180e+03 1.610284958273409950e-02
3.723626376740000069e+03 3.320992722710000180e+03 1.606394222917177650e-02
3.723732986429999983e+03 3.320992722710000180e+03 1.606420735230620206e-02
3.723839596110000002e+03 3.320992722710000180e+03 1.610206849052475686e-02
3.723946205799999916e+03 3.320992722710000180e+03 1.617630152370148205e-02
3.724052815479999936e+03 3.320992722710000180e+03 1.628597047761234234e-02
3.724159425169999849e+03 3.320992722710000180e+03 1.643036797745512159e-02
3.724266034849999869e+03 3.320992722710000180e+03 1.660895722692837251e-02
3.724372644539999783e+03 3.320992722710000180e+03 1.682131264352643152e-02
3.724479254219999802e+03 3.320992722710000180e+03 1.706705645188501611e-02
3.724585863910000171e+03 3.320992722710000180e+03 1.734578868860803952e-02
3.724692473590000191e+03 3.320992722710000180e+03 1.765700827963961883e-02
3.724799083280000104e+03 3.320992722710000180e+03 1.800002320830107125e-02
3.724905692970000018e+03 3.320992722710000180e+03 1.837384840902001396e-02
3.725012302650000038e+03 3.320992722710000180e+03 1.877709102082750908e-02
3.725118912339999952e+03 3.320992722710000180e+03 1.920782414055057993e-02
3.725225522019999971e+03 3.320992722710000180e+03 1.966345233451811947e-02
3.725332131709999885e+03 3.320992722710000180e+03 2.014057495139319476e-02
3.725438741389999905e+03 3.320992722710000180e+03 2.063485667271431484e-02
3.725545351079999818e+03 3.320992722710000180e+03 2.114091851946521550e-02
3.725651960759999838e+03 3.320992722710000180e+03 2.165226625354900111e-02
3.725758570450000207e+03 3.320992722710000180e+03 2.216127605857061769e-02
3.725865180130000226e+03 3.320992722710000180e+03 2.265925858627220249e-02
3.725971789820000140e+03 3.320992722710000180e+03 2.313662078731960892e-02
3.726078399500000160e+03 3.320992722710000180e+03 2.358313934269158293e-02
3.726185009190000073e+03 3.320992722710000180e+03 2.398834930989070940e-02
3.726291618870000093e+03 3.320992722710000180e+03 2.434203693667566504e-02
3.726398228560000007e+03 3.320992722710000180e+03 2.463480777093274982e-02
3.726504838240000026e+03 3.320992722710000180e+03 2.485868280454592641e-02
3.726611447929999940e+03 3.320992722710000180e+03 2.500766010682655208e-02
3.726718057609999960e+03 3.320992722710000180e+03 2.507817131994703394e-02
3.726824667299999874e+03 3.320992722710000180e+03 2.506936497378459833e-02
3.726931276979999893e+03 3.320992722710000180e+03 2.498316352290366055e-02
3.727037886669999807e+03 3.320992722710000180e+03 2.482406735753174554e-02
3.727144496349999827e+03 3.320992722710000180e+03 2.459871299196011302e-02
3.727251106040000195e+03 3.320992722710000180e+03 2.431522821755354932e-02
3.727357715720000215e+03 3.320992722710000180e+03 2.398245749896159990e-02
3.727464325410000129e+03 3.320992722710000180e+03 2.360915051321254080e-02
3.727570935090000148e+03 3.320992722710000180e+03 2.320321204836530912e-02
3.727677544780000062e+03 3.320992722710000180e+03 2.277110204104682359e-02
3.727784154460000082e+03 3.320992722710000180e+03 2.231745262792553600e-02
3.727890764149999995e+03 3.320992722710000180e+03 2.184493884862149030e-02
3.727997373830000015e+03 3.320992722710000180e+03 2.135440594506281264e-02
3.728103983519999929e+03 3.320992722710000180e+03 2.084522376863651508e-02
3.728210593199999948e+03 3.320992722710000180e+03 2.031581164635666223e-02
3.728317202889999862e+03 3.320992722710000180e+03 1.976425826615759579e-02
3.728423812569999882e+03 3.320992722710000180e+03 1.918895279054965569e-02
3.728530422259999796e+03 3.320992722710000180e+03 1.858914638763497704e-02
3.728637031939999815e+03 3.320992722710000180e+03 1.796537715348066680e-02
3.728743641630000184e+03 3.320992722710000180e+03 1.731971387695277823e-02
3.728850251310000203e+03 3.320992722710000180e+03 1.665580166720075778e-02
3.728956861000000117e+03 3.320992722710000180e+03 1.597872055673588143e-02
3.729063470680000137e+03 3.320992722710000180e+03 1.529469216593583661e-02
3.729170080370000051e+03 3.320992722710000180e+03 1.461068567560403278e-02
3.729276690050000070e+03 3.320992722710000180e+03 1.393398077772557177e-02
3.729383299739999984e+03 3.320992722710000180e+03 1.327174212537792809e-02
3.729489909420000004e+03 3.320992722710000180e+03 1.263064908078879653e-02
3.729596519109999917e+03 3.320992722710000180e+03 1.201660939810010424e-02
3.729703128789999937e+03 3.320992722710000180e+03 1.143456926140437938e-02
3.729809738479999851e+03 3.320992722710000180e+03 1.088841769114148698e-02
3.729916348159999870e+03 3.320992722710000180e+03 1.038097258620378216e-02
3.730022957849999784e+03 3.320992722710000180e+03 9.914029301366603097e-03
3.730129567529999804e+03 3.320992722710000180e+03 9.488450423168022160e-03
3.730236177220000172e+03 3.320992722710000180e+03 9.104276436940528586e-03
3.730342786900000192e+03 3.320992722710000180e+03 8.760840165264550949e-03
3.730449396590000106e+03 3.320992722710000180e+03 8.456872153215666543e-03
3.730556006270000125e+03 3.320992722710000180e+03 8.190588762787479396e-03
3.730662615960000039e+03 3.320992722710000180e+03 7.959759093371503516e-03
3.730769225640000059e+03 3.320992722710000180e+03 7.761750703948220448e-03
3.730875835329999973e+03 3.320992722710000180e+03 7.593557394613636817e-03
3.730982445009999992e+03 3.320992722710000180e+03 7.451815010367959617e-03
3.731089054699999906e+03 3.320992722710000180e+03 7.332813341863361062e-03
3.731195664379999926e+03 3.320992722710000180e+03 7.232513611232666353e-03
3.731302274069999839e+03 3.320992722710000180e+03 7.146581531882407849e-03
3.731408883749999859e+03 3.320992722710000180e+03 7.070445230000156796e-03
3.731515493439999773e+03 3.320992722710000180e+03 6.999385137355407759e-03
3.731622103130000141e+03 3.320992722710000180e+03 6.928659179022534850e-03
3.731728712810000161e+03 3.320992722710000180e+03 6.853661343338451895e-03
3.731835322500000075e+03 3.320992722710000180e+03 6.770105584839559813e-03
3.731941932180000094e+03 3.320992722710000180e+03 6.674220924900086012e-03
3.732048541870000008e+03 3.320992722710000180e+03 6.562938802292726977e-03
3.732155151550000028e+03 3.320992722710000180e+03 6.434051417444511776e-03
3.732261761239999942e+03 3.320992722710000180e+03 6.286320902318959757e-03
3.732368370919999961e+03 3.320992722710000180e+03 6.119523865167361340e-03
3.732474980609999875e+03 3.320992722710000180e+03 5.934423607290826436e-03
3.732581590289999895e+03 3.320992722710000180e+03 5.732671725842699260e-03
3.732688199979999808e+03 3.320992722710000180e+03 5.516650088142562372e-03
3.732794809659999828e+03 3.320992722710000180e+03 5.289271485351701441e-03
3.732901419350000197e+03 3.320992722710000180e+03 5.053761322701385075e-03
3.733008029030000216e+03 3.320992722710000180e+03 4.813442957126135534e-03
3.733114638720000130e+03 3.320992722710000180e+03 4.571546102593092124e-03
3.733221248400000150e+03 3.320992722710000180e+03 4.331052129938078692e-03
3.733327858090000063e+03 3.320992722710000180e+03 4.094583467276370972e-03
3.733434467770000083e+03 3.320992722710000180e+03 3.864337981066409775e-03
3.733541077459999997e+03 3.320992722710000180e+03 3.642064162156330442e-03
3.733647687140000016e+03 3.320992722710000180e+03 3.429069652456651508e-03
3.733754296829999930e+03 3.320992722710000180e+03 3.226254167493126154e-03
3.733860906509999950e+03 3.320992722710000180e+03 3.034157907170605562e-03
3.733967516199999864e+03 3.320992722710000180e+03 2.853017637771973047e-03
3.734074125879999883e+03 3.320992722710000180e+03 2.682824280580341399e-03
3.734180735569999797e+03 3.320992722710000180e+03 2.523377639548625689e-03
3.734287345249999817e+03 3.320992722710000180e+03 2.374335552384069029e-03
3.734393954940000185e+03 3.320992722710000180e+03 2.235256100027510281e-03
3.734500564620000205e+03 3.320992722710000180e+03 2.105632509863033814e-03
3.734607174310000119e+03 3.320992722710000180e+03 1.984921057965448148e-03
3.734713783990000138e+03 3.320992722710000180e+03 1.872562669884668060e-03
3.734820393680000052e+03 3.320992722710000180e+03 1.767999104443030963e-03
3.734927003360000072e+03 3.320992722710000180e+03 1.670684645814376340e-03
3.735033613049999985e+03 3.320992722710000180e+03 1.580094181138096913e-03
3.735140222730000005e+03 3.320992722710000180e+03 1.495728446252745031e-03
3.735246832419999919e+03 3.320992722710000180e+03 1.417117109137495772e-03
3.735353442099999938e+03 3.320992722710000180e+03 1.343820245337914608e-03
3.735460051789999852e+03 3.320992722710000180e+03 1.275428649852875613e-03
3.735566661469999872e+03 3.320992722710000180e+03 1.211563330717086448e-03
3.735673271159999786e+03 3.320992722710000180e+03 1.151874445772409000e-03
3.735779880839999805e+03 3.320992722710000180e+03 1.096039878429519486e-03
3.735886490530000174e+03 3.320992722710000180e+03 1.043763598350723638e-03
3.735993100210000193e+03 3.320992722710000180e+03 9.947739142604299610e-04
3.736099709900000107e+03 3.320992722710000180e+03 9.488216960503618536e-04
3.736206319580000127e+03 3.320992722710000180e+03 9.056786217766333658e-04
3.736312929270000041e+03 3.320992722710000180e+03 8.651354899115465012e-04
3.736419538950000060e+03 3.320992722710000180e+03 8.270006235868204627e-04
3.736526148639999974e+03 3.320992722710000180e+03 7.910983790376197120e-04
3.736632758319999994e+03 3.320992722710000180e+03 7.572677582855647091e-04
3.736739368009999907e+03 3.320992722710000180e+03 7.253611212356992103e-04
3.736845977689999927e+03 3.320992722710000180e+03 6.952429948430189407e-04
3.736952587379999841e+03 3.320992722710000180e+03 6.667889810593444124e-04
3.737059197059999860e+03 3.320992722710000180e+03 6.398847648112831674e-04
3.737165806749999774e+03 3.320992722710000180e+03 6.144252173397222148e-04
3.737272416429999794e+03 3.320992722710000180e+03 5.903135838142508198e-04
3.737379026120000162e+03 3.320992722710000180e+03 5.674607432595388679e-04
3.737485635800000182e+03 3.320992722710000180e+03 5.457845344532043534e-04
3.737592245490000096e+03 3.320992722710000180e+03 5.252091471709437317e-04
3.737698855170000115e+03 3.320992722710000180e+03 5.056645765611307228e-04
3.737805464860000029e+03 3.320992722710000180e+03 4.870861305107719130e-04
3.737912074540000049e+03 3.320992722710000180e+03 4.694139755021410469e-04
3.738018684229999963e+03 3.320992722710000180e+03 4.525927127801081902e-04
3.738125293909999982e+03 3.320992722710000180e+03 4.365709883228454952e-04
3.738231903599999896e+03 3.320992722710000180e+03 4.213011445153105362e-04
3.738338513289999810e+03 3.320992722710000180e+03 4.067389130301723760e-04
3.738445122969999829e+03 3.320992722710000180e+03 3.928431299121291020e-04
3.738551732660000198e+03 3.320992722710000180e+03 3.795754095173226646e-04
3.738658342340000218e+03 3.320992722710000180e+03 3.668995404509186220e-04
3.738764952030000131e+03 3.320992722710000180e+03 3.547797267791780716e-04
3.738871561710000151e+03 3.320992722710000180e+03 3.431748923472091096e-04
3.738978171400000065e+03 3.320992722710000180e+03 3.320218468411986713e-04
3.739084781080000084e+03 3.320992722710000180e+03 3.211928411143992511e-04
3.739191390769999998e+03 3.320992722710000180e+03 3.104075990801914448e-04
3.739298000450000018e+03 3.320992722710000180e+03 2.990910960117097316e-04
3.739404610139999932e+03 3.320992722710000180e+03 2.862169381119888598e-04
3.739511219819999951e+03 3.320992722710000180e+03 2.702617071477591247e-04
3.739617829509999865e+03 3.320992722710000180e+03 2.494561043754904605e-04
3.739724439189999885e+03 3.320992722710000180e+03 2.224377555758475736e-04
3.739831048879999798e+03 3.320992722710000180e+03 1.891318656584921971e-04
3.739937658559999818e+03 3.320992722710000180e+03 1.513638549989149910e-04
3.718722331229999781e+03 3.321097980009999901e+03 2.714527985763680665e-02
3.718828940920000150e+03 3.321097980009999901e+03 3.747319148824126978e-02
3.718935550600000170e+03 3.321097980009999901e+03 4.965717541329547208e-02
3.719042160290000083e+03 3.321097980009999901e+03 6.385049286471425334e-02
3.719148769970000103e+03 3.321097980009999901e+03 8.027007489911490434e-02
3.719255379660000017e+03 3.321097980009999901e+03 9.902499183023381890e-02
3.719361989340000036e+03 3.321097980009999901e+03 1.199048837080283064e-01
3.719468599029999950e+03 3.321097980009999901e+03 1.422181721366534701e-01
3.719575208709999970e+03 3.321097980009999901e+03 1.647449126553569565e-01
3.719681818399999884e+03 3.321097980009999901e+03 1.858307408477239409e-01
3.719788428079999903e+03 3.321097980009999901e+03 2.036120205041144215e-01
3.719895037769999817e+03 3.321097980009999901e+03 2.163292281601065237e-01
3.720001647449999837e+03 3.321097980009999901e+03 2.226575775148686154e-01
3.720108257140000205e+03 3.321097980009999901e+03 2.219705586706416101e-01
3.720214866820000225e+03 3.321097980009999901e+03 2.144640594230695363e-01
3.720321476510000139e+03 3.321097980009999901e+03 2.011068652463000594e-01
3.720428086190000158e+03 3.321097980009999901e+03 1.834349560989091132e-01
3.720534695880000072e+03 3.321097980009999901e+03 1.632518936543994881e-01
3.720641305560000092e+03 3.321097980009999901e+03 1.423185138950951723e-01
3.720747915250000005e+03 3.321097980009999901e+03 1.221063688604737130e-01
3.720854524930000025e+03 3.321097980009999901e+03 1.036582572916770889e-01
3.720961134619999939e+03 3.321097980009999901e+03 8.756097867792303480e-02
3.721067744299999958e+03 3.321097980009999901e+03 7.400503848966649700e-02
3.721174353989999872e+03 3.321097980009999901e+03 6.289166245118615883e-02
3.721280963669999892e+03 3.321097980009999901e+03 5.394904994139952670e-02
3.721387573359999806e+03 3.321097980009999901e+03 4.683144819906656653e-02
3.721494183039999825e+03 3.321097980009999901e+03 4.118900266529460646e-02
3.721600792730000194e+03 3.321097980009999901e+03 3.670797693662546102e-02
3.721707402410000213e+03 3.321097980009999901e+03 3.312756785869951093e-02
3.721814012100000127e+03 3.321097980009999901e+03 3.024153957702677836e-02
3.721920621780000147e+03 3.321097980009999901e+03 2.789193403464109225e-02
3.722027231470000061e+03 3.321097980009999901e+03 2.595994242245516434e-02
3.722133841150000080e+03 3.321097980009999901e+03 2.435685060133007881e-02
3.722240450839999994e+03 3.321097980009999901e+03 2.301635592852013454e-02
3.722347060520000014e+03 3.321097980009999901e+03 2.188857899633928766e-02
3.722453670209999927e+03 3.321097980009999901e+03 2.093562101962456040e-02
3.722560279889999947e+03 3.321097980009999901e+03 2.012835567668142325e-02
3.722666889579999861e+03 3.321097980009999901e+03 1.944413909177509711e-02
3.722773499259999880e+03 3.321097980009999901e+03 1.886517665696367529e-02
3.722880108949999794e+03 3.321097980009999901e+03 1.837735110109984735e-02
3.722986718629999814e+03 3.321097980009999901e+03 1.796937279118050040e-02
3.723093328320000182e+03 3.321097980009999901e+03 1.763215593386577296e-02
3.723199938000000202e+03 3.321097980009999901e+03 1.735835449295573818e-02
3.723306547690000116e+03 3.321097980009999901e+03 1.714201225010589594e-02
3.723413157370000135e+03 3.321097980009999901e+03 1.697829534102425139e-02
3.723519767060000049e+03 3.321097980009999901e+03 1.686328496093810955e-02
3.723626376740000069e+03 3.321097980009999901e+03 1.679381426134721883e-02
3.723732986429999983e+03 3.321097980009999901e+03 1.676733776440619827e-02
3.723839596110000002e+03 3.321097980009999901e+03 1.678182456395526170e-02
3.723946205799999916e+03 3.321097980009999901e+03 1.683566859762035406e-02
3.724052815479999936e+03 3.321097980009999901e+03 1.692761065106790017e-02
3.724159425169999849e+03 3.321097980009999901e+03 1.705666768847197493e-02
3.724266034849999869e+03 3.321097980009999901e+03 1.722206572746029854e-02
3.724372644539999783e+03 3.321097980009999901e+03 1.742317289121178905e-02
3.724479254219999802e+03 3.321097980009999901e+03 1.765942955649595081e-02
3.724585863910000171e+03 3.321097980009999901e+03 1.793027275387036948e-02
3.724692473590000191e+03 3.321097980009999901e+03 1.823505225292165396e-02
3.724799083280000104e+03 3.321097980009999901e+03 1.857293618241103589e-02
3.724905692970000018e+03 3.321097980009999901e+03 1.894280470709868228e-02
3.725012302650000038e+03 3.321097980009999901e+03 1.934313133563787465e-02
3.725118912339999952e+03 3.321097980009999901e+03 1.977185299569082788e-02
3.725225522019999971e+03 3.321097980009999901e+03 2.022623219263976202e-02
3.725332131709999885e+03 3.321097980009999901e+03 2.070271741894107523e-02
3.725438741389999905e+03 3.321097980009999901e+03 2.119681144420117874e-02
3.725545351079999818e+03 3.321097980009999901e+03 2.170296096207432676e-02
3.725651960759999838e+03 3.321097980009999901e+03 2.221448483966599607e-02
3.725758570450000207e+03 3.321097980009999901e+03 2.272356117958575575e-02
3.725865180130000226e+03 3.321097980009999901e+03 2.322129457686097909e-02
3.725971789820000140e+03 3.321097980009999901e+03 2.369788318758722645e-02
3.726078399500000160e+03 3.321097980009999901e+03 2.414289944525350659e-02
3.726185009190000073e+03 3.321097980009999901e+03 2.454568779963975725e-02
3.726291618870000093e+03 3.321097980009999901e+03 2.489586787268881912e-02
3.726398228560000007e+03 3.321097980009999901e+03 2.518391326780816675e-02
3.726504838240000026e+03 3.321097980009999901e+03 2.540175759647328099e-02
3.726611447929999940e+03 3.321097980009999901e+03 2.554336385080947444e-02
3.726718057609999960e+03 3.321097980009999901e+03 2.560518521124685587e-02
3.726824667299999874e+03 3.321097980009999901e+03 2.558644823979206243e-02
3.726931276979999893e+03 3.321097980009999901e+03 2.548920485285065957e-02
3.727037886669999807e+03 3.321097980009999901e+03 2.531812647056793861e-02
3.727144496349999827e+03 3.321097980009999901e+03 2.508004838851808985e-02
3.727251106040000195e+03 3.321097980009999901e+03 2.478330860734935526e-02
3.727357715720000215e+03 3.321097980009999901e+03 2.443695624011234246e-02
3.727464325410000129e+03 3.321097980009999901e+03 2.404992434172764995e-02
3.727570935090000148e+03 3.321097980009999901e+03 2.363026712659335032e-02
3.727677544780000062e+03 3.321097980009999901e+03 2.318455166052576372e-02
3.727784154460000082e+03 3.321097980009999901e+03 2.271747161295373935e-02
3.727890764149999995e+03 3.321097980009999901e+03 2.223171977276056088e-02
3.727997373830000015e+03 3.321097980009999901e+03 2.172812173784614137e-02
3.728103983519999929e+03 3.321097980009999901e+03 2.120600026589193957e-02
3.728210593199999948e+03 3.321097980009999901e+03 2.066371227916604172e-02
3.728317202889999862e+03 3.321097980009999901e+03 2.009928156612908814e-02
3.728423812569999882e+03 3.321097980009999901e+03 1.951104189337458938e-02
3.728530422259999796e+03 3.321097980009999901e+03 1.889820841453881614e-02
3.728637031939999815e+03 3.321097980009999901e+03 1.826130938705352105e-02
3.728743641630000184e+03 3.321097980009999901e+03 1.760243312670408539e-02
3.728850251310000203e+03 3.321097980009999901e+03 1.692527318376546921e-02
3.728956861000000117e+03 3.321097980009999901e+03 1.623498327475127873e-02
3.729063470680000137e+03 3.321097980009999901e+03 1.553787783918295605e-02
3.729170080370000051e+03 3.321097980009999901e+03 1.484103046752040765e-02
3.729276690050000070e+03 3.321097980009999901e+03 1.415182891591338678e-02
3.729383299739999984e+03 3.321097980009999901e+03 1.347754216145286704e-02
3.729489909420000004e+03 3.321097980009999901e+03 1.282494399847491744e-02
3.729596519109999917e+03 3.321097980009999901e+03 1.220002222389460211e-02
3.729703128789999937e+03 3.321097980009999901e+03 1.160778595458200266e-02
3.729809738479999851e+03 3.321097980009999901e+03 1.105216897159959875e-02
3.729916348159999870e+03 3.321097980009999901e+03 1.053601607366613964e-02
3.730022957849999784e+03 3.321097980009999901e+03 1.006113296724725839e-02
3.730129567529999804e+03 3.321097980009999901e+03 9.628377967297202869e-03
3.730236177220000172e+03 3.321097980009999901e+03 9.237774848205856926e-03
3.730342786900000192e+03 3.321097980009999901e+03 8.888629440507393037e-03
3.730449396590000106e+03 3.321097980009999901e+03 8.579636946343817405e-03
3.730556006270000125e+03 3.321097980009999901e+03 8.308971615933935864e-03
3.730662615960000039e+03 3.321097980009999901e+03 8.074354855745785597e-03
3.730769225640000059e+03 3.321097980009999901e+03 7.873101759940612579e-03
3.730875835329999973e+03 3.321097980009999901e+03 7.702149388780729113e-03
3.730982445009999992e+03 3.321097980009999901e+03 7.558072862464456504e-03
3.731089054699999906e+03 3.321097980009999901e+03 7.437097479565799550e-03
3.731195664379999926e+03 3.321097980009999901e+03 7.335116499263912362e-03
3.731302274069999839e+03 3.321097980009999901e+03 7.247724728280482455e-03
3.731408883749999859e+03 3.321097980009999901e+03 7.170277334832890655e-03
3.731515493439999773e+03 3.321097980009999901e+03 7.097981095883485782e-03
3.731622103130000141e+03 3.321097980009999901e+03 7.026021438950564614e-03
3.731728712810000161e+03 3.321097980009999901e+03 6.949723325095532624e-03
3.731835322500000075e+03 3.321097980009999901e+03 6.864737792675002989e-03
3.731941932180000094e+03 3.321097980009999901e+03 6.767239807067408110e-03
3.732048541870000008e+03 3.321097980009999901e+03 6.654118182208378258e-03
3.732155151550000028e+03 3.321097980009999901e+03 6.523136005723672963e-03
3.732261761239999942e+03 3.321097980009999901e+03 6.373041115391596748e-03
3.732368370919999961e+03 3.321097980009999901e+03 6.203610972609098322e-03
3.732474980609999875e+03 3.321097980009999901e+03 6.015624146225887967e-03
3.732581590289999895e+03 3.321097980009999901e+03 5.810760174363978868e-03
3.732688199979999808e+03 3.321097980009999901e+03 5.591438974281566672e-03
3.732794809659999828e+03 3.321097980009999901e+03 5.360618394003677928e-03
3.732901419350000197e+03 3.321097980009999901e+03 5.121572601323581657e-03
3.733008029030000216e+03 3.321097980009999901e+03 4.877674254323884247e-03
3.733114638720000130e+03 3.321097980009999901e+03 4.632200150148950944e-03
3.733221248400000150e+03 3.321097980009999901e+03 4.388174365068560345e-03
3.733327858090000063e+03 3.321097980009999901e+03 4.148256177213184570e-03
3.733434467770000083e+03 3.321097980009999901e+03 3.914673644945046611e-03
3.733541077459999997e+03 3.321097980009999901e+03 3.689198586865291042e-03
3.733647687140000016e+03 3.321097980009999901e+03 3.473155376769071143e-03
3.733754296829999930e+03 3.321097980009999901e+03 3.267454469403089246e-03
3.733860906509999950e+03 3.321097980009999901e+03 3.072641614845809336e-03
3.733967516199999864e+03 3.321097980009999901e+03 2.888954829589706827e-03
3.734074125879999883e+03 3.321097980009999901e+03 2.716382871787190005e-03
3.734180735569999797e+03 3.321097980009999901e+03 2.554720793517121710e-03
3.734287345249999817e+03 3.321097980009999901e+03 2.403619819835946161e-03
3.734393954940000185e+03 3.321097980009999901e+03 2.262630174001644973e-03
3.734500564620000205e+03 3.321097980009999901e+03 2.131236481607616095e-03
3.734607174310000119e+03 3.321097980009999901e+03 2.008886065065731540e-03
3.734713783990000138e+03 3.321097980009999901e+03 1.895010840094247563e-03
3.734820393680000052e+03 3.321097980009999901e+03 1.789043714372385392e-03
3.734927003360000072e+03 3.321097980009999901e+03 1.690430429908550960e-03
3.735033613049999985e+03 3.321097980009999901e+03 1.598637740820669974e-03
3.735140222730000005e+03 3.321097980009999901e+03 1.513158720862907468e-03
3.735246832419999919e+03 3.321097980009999901e+03 1.433515879646956844e-03
3.735353442099999938e+03 3.321097980009999901e+03 1.359262649194559408e-03
3.735460051789999852e+03 3.321097980009999901e+03 1.289983690831242227e-03
3.735566661469999872e+03 3.321097980009999901e+03 1.225294371816361156e-03
3.735673271159999786e+03 3.321097980009999901e+03 1.164839676735213853e-03
3.735779880839999805e+03 3.321097980009999901e+03 1.108292752784486310e-03
3.735886490530000174e+03 3.321097980009999901e+03 1.055353237855872995e-03
3.735993100210000193e+03 3.321097980009999901e+03 1.005745480962003894e-03
3.736099709900000107e+03 3.321097980009999901e+03 9.592167338269200596e-04
3.736206319580000127e+03 3.321097980009999901e+03 9.155353702148942042e-04
3.736312929270000041e+03 3.321097980009999901e+03 8.744891734220385524e-04
3.736419538950000060e+03 3.321097980009999901e+03 8.358837176154766376e-04
3.736526148639999974e+03 3.321097980009999901e+03 7.995408536352205126e-04
3.736632758319999994e+03 3.321097980009999901e+03 7.652972985672370837e-04
3.736739368009999907e+03 3.321097980009999901e+03 7.330033253458345579e-04
3.736845977689999927e+03 3.321097980009999901e+03 7.025215520847735186e-04
3.736952587379999841e+03 3.321097980009999901e+03 6.737258337806269161e-04
3.737059197059999860e+03 3.321097980009999901e+03 6.465002564667427475e-04
3.737165806749999774e+03 3.321097980009999901e+03 6.207382271665234583e-04
3.737272416429999794e+03 3.321097980009999901e+03 5.963416478946491871e-04
3.737379026120000162e+03 3.321097980009999901e+03 5.732201630536791102e-04
3.737485635800000182e+03 3.321097980009999901e+03 5.512904757052708177e-04
3.737592245490000096e+03 3.321097980009999901e+03 5.304757323641976939e-04
3.737698855170000115e+03 3.321097980009999901e+03 5.107049721569067958e-04
3.737805464860000029e+03 3.321097980009999901e+03 4.919126274722752587e-04
3.737912074540000049e+03 3.321097980009999901e+03 4.740380603977536154e-04
3.738018684229999963e+03 3.321097980009999901e+03 4.570251282627833247e-04
3.738125293909999982e+03 3.321097980009999901e+03 4.408217848959809326e-04
3.738231903599999896e+03 3.321097980009999901e+03 4.253797277793056595e-04
3.738338513289999810e+03 3.321097980009999901e+03 4.106540902518706357e-04
3.738445122969999829e+03 3.321097980009999901e+03 3.966031569238356175e-04
3.738551732660000198e+03 3.321097980009999901e+03 3.831880353056383681e-04
3.738658342340000218e+03 3.321097980009999901e+03 3.703720434633126445e-04
3.738764952030000131e+03 3.321097980009999901e+03 3.581189308158632323e-04
3.738871561710000151e+03 3.321097980009999901e+03 3.463871284222231348e-04
3.738978171400000065e+03 3.321097980009999901e+03 3.351127657610000602e-04
3.739084781080000084e+03 3.321097980009999901e+03 3.241668533752973744e-04
3.739191390769999998e+03 3.321097980009999901e+03 3.132665420142283458e-04
3.739298000450000018e+03 3.321097980009999901e+03 3.018316523344069416e-04
3.739404610139999932e+03 3.321097980009999901e+03 2.888266849443476073e-04
3.739511219819999951e+03 3.321097980009999901e+03 2.727147816891940780e-04
3.739617829509999865e+03 3.321097980009999901e+03 2.517111055902680316e-04
3.739724439189999885e+03 3.321097980009999901e+03 2.244414114805640603e-04
3.739831048879999798e+03 3.321097980009999901e+03 1.908304452909863086e-04
3.739937658559999818e+03 3.321097980009999901e+03 1.527199232549318153e-04
3.718722331229999781e+03 3.321203237319999971e+03 2.281082992709691434e-02
3.718828940920000150e+03 3.321203237319999971e+03 3.130493709226034316e-02
3.718935550600000170e+03 3.321203237319999971e+03 4.130158657723275589e-02
3.719042160290000083e+03 3.321203237319999971e+03 5.302625059376939176e-02
3.719148769970000103e+03 3.321203237319999971e+03 6.684202028547771290e-02
3.719255379660000017e+03 3.321203237319999971e+03 8.310542176410128101e-02
3.719361989340000036e+03 3.321203237319999971e+03 1.019642499652971823e-01
3.719468599029999950e+03 3.321203237319999971e+03 1.231677625640919260e-01
3.719575208709999970e+03 3.321203237319999971e+03 1.459458025262794501e-01
3.719681818399999884e+03 3.321203237319999971e+03 1.689933812495532928e-01
3.719788428079999903e+03 3.321203237319999971e+03 1.905795002193482190e-01
3.719895037769999817e+03 3.321203237319999971e+03 2.087767702295682259e-01
3.720001647449999837e+03 3.321203237319999971e+03 2.217768754719281477e-01
3.720108257140000205e+03 3.321203237319999971e+03 2.282241207867818922e-01
3.720214866820000225e+03 3.321203237319999971e+03 2.274817643050591476e-01
3.720321476510000139e+03 3.321203237319999971e+03 2.197566094022286864e-01
3.720428086190000158e+03 3.321203237319999971e+03 2.060464208812879117e-01
3.720534695880000072e+03 3.321203237319999971e+03 1.879279738737813787e-01
3.720641305560000092e+03 3.321203237319999971e+03 1.672496471863443579e-01
3.720747915250000005e+03 3.321203237319999971e+03 1.458137881321530105e-01
3.720854524930000025e+03 3.321203237319999971e+03 1.251248984788884411e-01
3.720961134619999939e+03 3.321203237319999971e+03 1.062477121618505965e-01
3.721067744299999958e+03 3.321203237319999971e+03 8.978011523720656750e-02
3.721174353989999872e+03 3.321203237319999971e+03 7.591483012605713954e-02
3.721280963669999892e+03 3.321203237319999971e+03 6.454921620317567721e-02
3.721387573359999806e+03 3.321203237319999971e+03 5.540426442271787627e-02
3.721494183039999825e+03 3.321203237319999971e+03 4.812584882279010573e-02
3.721600792730000194e+03 3.321203237319999971e+03 4.235601241626860136e-02
3.721707402410000213e+03 3.321203237319999971e+03 3.777394552300862574e-02
3.721814012100000127e+03 3.321203237319999971e+03 3.411306290222602955e-02
3.721920621780000147e+03 3.321203237319999971e+03 3.116260038754211162e-02
3.722027231470000061e+03 3.321203237319999971e+03 2.876114626955339829e-02
3.722133841150000080e+03 3.321203237319999971e+03 2.678729441723660606e-02
3.722240450839999994e+03 3.321203237319999971e+03 2.515038635282804483e-02
3.722347060520000014e+03 3.321203237319999971e+03 2.378266092677808197e-02
3.722453670209999927e+03 3.321203237319999971e+03 2.263313790643156284e-02
3.722560279889999947e+03 3.321203237319999971e+03 2.166308091740349467e-02
3.722666889579999861e+03 3.321203237319999971e+03 2.084272104772151232e-02
3.722773499259999880e+03 3.321203237319999971e+03 2.014891784100545161e-02
3.722880108949999794e+03 3.321203237319999971e+03 1.956349083902781533e-02
3.722986718629999814e+03 3.321203237319999971e+03 1.907202199699942549e-02
3.723093328320000182e+03 3.321203237319999971e+03 1.866298705416971626e-02
3.723199938000000202e+03 3.321203237319999971e+03 1.832711749637347398e-02
3.723306547690000116e+03 3.321203237319999971e+03 1.805692550554422945e-02
3.723413157370000135e+03 3.321203237319999971e+03 1.784634531658718659e-02
3.723519767060000049e+03 3.321203237319999971e+03 1.769045858137165139e-02
3.723626376740000069e+03 3.321203237319999971e+03 1.758528087976564402e-02
3.723732986429999983e+03 3.321203237319999971e+03 1.752759295851617424e-02
3.723839596110000002e+03 3.321203237319999971e+03 1.751480465041582030e-02
3.723946205799999916e+03 3.321203237319999971e+03 1.754484240765179226e-02
3.724052815479999936e+03 3.321203237319999971e+03 1.761605342233522539e-02
3.724159425169999849e+03 3.321203237319999971e+03 1.772712070074024607e-02
3.724266034849999869e+03 3.321203237319999971e+03 1.787698440524334784e-02
3.724372644539999783e+03 3.321203237319999971e+03 1.806476542062765075e-02
3.724479254219999802e+03 3.321203237319999971e+03 1.828968755085323694e-02
3.724585863910000171e+03 3.321203237319999971e+03 1.855099511064900453e-02
3.724692473590000191e+03 3.321203237319999971e+03 1.884786304717097835e-02
3.724799083280000104e+03 3.321203237319999971e+03 1.917929722186238403e-02
3.724905692970000018e+03 3.321203237319999971e+03 1.954402322271073592e-02
3.725012302650000038e+03 3.321203237319999971e+03 1.994036319350556835e-02
3.725118912339999952e+03 3.321203237319999971e+03 2.036610179276361621e-02
3.725225522019999971e+03 3.321203237319999971e+03 2.081834464342830621e-02
3.725332131709999885e+03 3.321203237319999971e+03 2.129337555752530350e-02
3.725438741389999905e+03 3.321203237319999971e+03 2.178652235661302644e-02
3.725545351079999818e+03 3.321203237319999971e+03 2.229204502284818160e-02
3.725651960759999838e+03 3.321203237319999971e+03 2.280306373661689784e-02
3.725758570450000207e+03 3.321203237319999971e+03 2.331154734038494436e-02
3.725865180130000226e+03 3.321203237319999971e+03 2.380838390798274001e-02
3.725971789820000140e+03 3.321203237319999971e+03 2.428355322979859274e-02
3.726078399500000160e+03 3.321203237319999971e+03 2.472641505671443682e-02
3.726185009190000073e+03 3.321203237319999971e+03 2.512611621596416017e-02
3.726291618870000093e+03 3.321203237319999971e+03 2.547210440299181589e-02
3.726398228560000007e+03 3.321203237319999971e+03 2.575471795349075499e-02
3.726504838240000026e+03 3.321203237319999971e+03 2.596580194085865850e-02
3.726611447929999940e+03 3.321203237319999971e+03 2.609928535759044321e-02
3.726718057609999960e+03 3.321203237319999971e+03 2.615164615195053957e-02
3.726824667299999874e+03 3.321203237319999971e+03 2.612219404629836580e-02
3.726931276979999893e+03 3.321203237319999971e+03 2.601311702828640327e-02
3.727037886669999807e+03 3.321203237319999971e+03 2.582926508867922771e-02
3.727144496349999827e+03 3.321203237319999971e+03 2.557768014761995640e-02
3.727251106040000195e+03 3.321203237319999971e+03 2.526691792034164302e-02
3.727357715720000215e+03 3.321203237319999971e+03 2.490623875235217777e-02
3.727464325410000129e+03 3.321203237319999971e+03 2.450476427403370724e-02
3.727570935090000148e+03 3.321203237319999971e+03 2.407070163396888077e-02
3.727677544780000062e+03 3.321203237319999971e+03 2.361072672641224834e-02
3.727784154460000082e+03 3.321203237319999971e+03 2.312959470878329926e-02
3.727890764149999995e+03 3.321203237319999971e+03 2.263001455652704011e-02
3.727997373830000015e+03 3.321203237319999971e+03 2.211278949240076327e-02
3.728103983519999929e+03 3.321203237319999971e+03 2.157719170652526788e-02
3.728210593199999948e+03 3.321203237319999971e+03 2.102151195163204714e-02
3.728317202889999862e+03 3.321203237319999971e+03 2.044370549111182087e-02
3.728423812569999882e+03 3.321203237319999971e+03 1.984204757635396263e-02
3.728530422259999796e+03 3.321203237319999971e+03 1.921571500582373859e-02
3.728637031939999815e+03 3.321203237319999971e+03 1.856522479480335677e-02
3.728743641630000184e+03 3.321203237319999971e+03 1.789268436050639108e-02
3.728850251310000203e+03 3.321203237319999971e+03 1.720183617987326025e-02
3.728956861000000117e+03 3.321203237319999971e+03 1.649790889649298611e-02
3.729063470680000137e+03 3.321203237319999971e+03 1.578731155829851684e-02
3.729170080370000051e+03 3.321203237319999971e+03 1.507722426293458921e-02
3.729276690050000070e+03 3.321203237319999971e+03 1.437514500159432079e-02
3.729383299739999984e+03 3.321203237319999971e+03 1.368844911179220060e-02
3.729489909420000004e+03 3.321203237319999971e+03 1.302400655791459069e-02
3.729596519109999917e+03 3.321203237319999971e+03 1.238788650762378402e-02
3.729703128789999937e+03 3.321203237319999971e+03 1.178516187062809278e-02
3.729809738479999851e+03 3.321203237319999971e+03 1.121981157070144411e-02
3.729916348159999870e+03 3.321203237319999971e+03 1.069470723771160509e-02
3.730022957849999784e+03 3.321203237319999971e+03 1.021166446212650944e-02
3.730129567529999804e+03 3.321203237319999971e+03 9.771536484850559812e-03
3.730236177220000172e+03 3.321203237319999971e+03 9.374329299183992506e-03
3.730342786900000192e+03 3.321203237319999971e+03 9.019320468943808206e-03
3.730449396590000106e+03 3.321203237319999971e+03 8.705168428884782830e-03
3.730556006270000125e+03 3.321203237319999971e+03 8.430003786868565246e-03
3.730662615960000039e+03 3.321203237319999971e+03 8.191498651244792650e-03
3.730769225640000059e+03 3.321203237319999971e+03 7.986913991630657794e-03
3.730875835329999973e+03 3.321203237319999971e+03 7.813128425419391468e-03
3.730982445009999992e+03 3.321203237319999971e+03 7.666654607821008112e-03
3.731089054699999906e+03 3.321203237319999971e+03 7.543651573105519814e-03
3.731195664379999926e+03 3.321203237319999971e+03 7.439942820535378094e-03
3.731302274069999839e+03 3.321203237319999971e+03 7.351050440394342987e-03
3.731408883749999859e+03 3.321203237319999971e+03 7.272254839117753278e-03
3.731515493439999773e+03 3.321203237319999971e+03 7.198687368602228222e-03
3.731622103130000141e+03 3.321203237319999971e+03 7.125459260111705398e-03
3.731728712810000161e+03 3.321203237319999971e+03 7.047824868356227478e-03
3.731835322500000075e+03 3.321203237319999971e+03 6.961370911072539171e-03
3.731941932180000094e+03 3.321203237319999971e+03 6.862217124087043908e-03
3.732048541870000008e+03 3.321203237319999971e+03 6.747208804361721525e-03
3.732155151550000028e+03 3.321203237319999971e+03 6.614079354030715473e-03
3.732261761239999942e+03 3.321203237319999971e+03 6.461562083381327572e-03
3.732368370919999961e+03 3.321203237319999971e+03 6.289435411193826722e-03
3.732474980609999875e+03 3.321203237319999971e+03 6.098493591006745249e-03
3.732581590289999895e+03 3.321203237319999971e+03 5.890444786616745587e-03
3.732688199979999808e+03 3.321203237319999971e+03 5.667747856137200085e-03
3.732794809659999828e+03 3.321203237319999971e+03 5.433406730429483390e-03
3.732901419350000197e+03 3.321203237319999971e+03 5.190745426710381520e-03
3.733008029030000216e+03 3.321203237319999971e+03 4.943186981670380856e-03
3.733114638720000130e+03 3.321203237319999971e+03 4.694056283609649056e-03
3.733221248400000150e+03 3.321203237319999971e+03 4.446421007565511466e-03
3.733327858090000063e+03 3.321203237319999971e+03 4.202978032117291041e-03
3.733434467770000083e+03 3.321203237319999971e+03 3.965986202809847379e-03
3.733541077459999997e+03 3.321203237319999971e+03 3.737241106913142055e-03
3.733647687140000016e+03 3.321203237319999971e+03 3.518084146769598526e-03
3.733754296829999930e+03 3.321203237319999971e+03 3.309436684741745311e-03
3.733860906509999950e+03 3.321203237319999971e+03 3.111850080313787077e-03
3.733967516199999864e+03 3.321203237319999971e+03 2.925563570417406400e-03
3.734074125879999883e+03 3.321203237319999971e+03 2.750563651042160860e-03
3.734180735569999797e+03 3.321203237319999971e+03 2.586640472353291757e-03
3.734287345249999817e+03 3.321203237319999971e+03 2.433438461785656596e-03
3.734393954940000185e+03 3.321203237319999971e+03 2.290499778493735716e-03
3.734500564620000205e+03 3.321203237319999971e+03 2.157300229108970527e-03
3.734607174310000119e+03 3.321203237319999971e+03 2.033277962390146743e-03
3.734713783990000138e+03 3.321203237319999971e+03 1.917855666920458739e-03
3.734820393680000052e+03 3.321203237319999971e+03 1.810457188412430531e-03
3.734927003360000072e+03 3.321203237319999971e+03 1.710519525276128338e-03
3.735033613049999985e+03 3.321203237319999971e+03 1.617501109080050035e-03
3.735140222730000005e+03 3.321203237319999971e+03 1.530887175867875474e-03
3.735246832419999919e+03 3.321203237319999971e+03 1.450192916171411843e-03
3.735353442099999938e+03 3.321203237319999971e+03 1.374964972409831914e-03
3.735460051789999852e+03 3.321203237319999971e+03 1.304781739413375229e-03
3.735566661469999872e+03 3.321203237319999971e+03 1.239252822236615965e-03
3.735673271159999786e+03 3.321203237319999971e+03 1.178017920490287244e-03
3.735779880839999805e+03 3.321203237319999971e+03 1.120745342002526157e-03
3.735886490530000174e+03 3.321203237319999971e+03 1.067130297661114191e-03
3.735993100210000193e+03 3.321203237319999971e+03 1.016893089139495531e-03
3.736099709900000107e+03 3.321203237319999971e+03 9.697772698951268727e-04
3.736206319580000127e+03 3.321203237319999971e+03 9.255478369029036204e-04
3.736312929270000041e+03 3.321203237319999971e+03 8.839894933217568810e-04
3.736419538950000060e+03 3.321203237319999971e+03 8.449050063330672787e-04
3.736526148639999974e+03 3.321203237319999971e+03 8.081136691068812900e-04
3.736632758319999994e+03 3.321203237319999971e+03 7.734498659468877100e-04
3.736739368009999907e+03 3.321203237319999971e+03 7.407617386050824142e-04
3.736845977689999927e+03 3.321203237319999971e+03 7.099099557179113819e-04
3.736952587379999841e+03 3.321203237319999971e+03 6.807665885315476815e-04
3.737059197059999860e+03 3.321203237319999971e+03 6.532140912536727470e-04
3.737165806749999774e+03 3.321203237319999971e+03 6.271443772540833848e-04
3.737272416429999794e+03 3.321203237319999971e+03 6.024579790599912102e-04
3.737379026120000162e+03 3.321203237319999971e+03 5.790632830939370680e-04
3.737485635800000182e+03 3.321203237319999971e+03 5.568758361767893461e-04
3.737592245490000096e+03 3.321203237319999971e+03 5.358177231535117459e-04
3.737698855170000115e+03 3.321203237319999971e+03 5.158170095373530153e-04
3.737805464860000029e+03 3.321203237319999971e+03 4.968072344147009094e-04
3.737912074540000049e+03 3.321203237319999971e+03 4.787269375657636429e-04
3.738018684229999963e+03 3.321203237319999971e+03 4.615192154508005623e-04
3.738125293909999982e+03 3.321203237319999971e+03 4.451313146667607240e-04
3.738231903599999896e+03 3.321203237319999971e+03 4.295142744894094814e-04
3.738338513289999810e+03 3.321203237319999971e+03 4.146226176073481459e-04
3.738445122969999829e+03 3.321203237319999971e+03 4.004140653732185897e-04
3.738551732660000198e+03 3.321203237319999971e+03 3.868492074710637484e-04
3.738658342340000218e+03 3.321203237319999971e+03 3.738908820354943795e-04
3.738764952030000131e+03 3.321203237319999971e+03 3.615023762396060215e-04
3.738871561710000151e+03 3.321203237319999971e+03 3.496416214861287094e-04
3.738978171400000065e+03 3.321203237319999971e+03 3.382440581221497484e-04
3.739084781080000084e+03 3.321203237319999971e+03 3.271794400799437111e-04
3.739191390769999998e+03 3.321203237319999971e+03 3.161623117897069402e-04
3.739298000450000018e+03 3.321203237319999971e+03 3.046072746681199330e-04
3.739404610139999932e+03 3.321203237319999971e+03 2.914696116954811436e-04
3.739511219819999951e+03 3.321203237319999971e+03 2.751988610826644715e-04
3.739617829509999865e+03 3.321203237319999971e+03 2.539944593831270866e-04
3.739724439189999885e+03 3.321203237319999971e+03 2.264701475516861116e-04
3.739831048879999798e+03 3.321203237319999971e+03 1.925502086965107476e-04
3.739937658559999818e+03 3.321203237319999971e+03 1.540928546227048133e-04
3.718722331229999781e+03 3.321308494630000041e+03 1.946659916832696804e-02
3.718828940920000150e+03 3.321308494630000041e+03 2.649042969472384379e-02
3.718935550600000170e+03 3.321308494630000041e+03 3.466881546674948494e-02
3.719042160290000083e+03 3.321308494630000041e+03 4.423217545025462383e-02
3.719148769970000103e+03 3.321308494630000041e+03 5.559663897297187352e-02
3.719255379660000017e+03 3.321308494630000041e+03 6.925526294385210557e-02
3.719361989340000036e+03 3.321308494630000041e+03 8.560652365293777710e-02
3.719468599029999950e+03 3.321308494630000041e+03 1.047710366285210803e-01
3.719575208709999970e+03 3.321308494630000041e+03 1.264368916039786961e-01
3.719681818399999884e+03 3.321308494630000041e+03 1.497649078951605595e-01
3.719788428079999903e+03 3.321308494630000041e+03 1.733839515697361278e-01
3.719895037769999817e+03 3.321308494630000041e+03 1.955016752015917014e-01
3.720001647449999837e+03 3.321308494630000041e+03 2.141352932607352988e-01
3.720108257140000205e+03 3.321308494630000041e+03 2.274309095994402619e-01
3.720214866820000225e+03 3.321308494630000041e+03 2.340027028736540726e-01
3.720321476510000139e+03 3.321308494630000041e+03 2.332039284970569837e-01
3.720428086190000158e+03 3.321308494630000041e+03 2.252528559632465399e-01
3.720534695880000072e+03 3.321308494630000041e+03 2.111773154444165634e-01
3.720641305560000092e+03 3.321308494630000041e+03 1.925963734432977748e-01
3.720747915250000005e+03 3.321308494630000041e+03 1.714048748128792488e-01
3.720854524930000025e+03 3.321308494630000041e+03 1.494482172630314243e-01
3.720961134619999939e+03 3.321308494630000041e+03 1.282650879325200610e-01
3.721067744299999958e+03 3.321308494630000041e+03 1.089429944461925148e-01
3.721174353989999872e+03 3.321308494630000041e+03 9.209135194224592202e-02
3.721280963669999892e+03 3.321308494630000041e+03 7.790521428187824338e-02
3.721387573359999806e+03 3.321308494630000041e+03 6.627795987916393350e-02
3.721494183039999825e+03 3.321308494630000041e+03 5.692312663541919393e-02
3.721600792730000194e+03 3.321308494630000041e+03 4.947792078874743010e-02
3.721707402410000213e+03 3.321308494630000041e+03 4.357599228345987452e-02
3.721814012100000127e+03 3.321308494630000041e+03 3.888920102172313542e-02
3.721920621780000147e+03 3.321308494630000041e+03 3.514496730861792900e-02
3.722027231470000061e+03 3.321308494630000041e+03 3.212783101692374965e-02
3.722133841150000080e+03 3.321308494630000041e+03 2.967279817844408613e-02
3.722240450839999994e+03 3.321308494630000041e+03 2.765576828655682759e-02
3.722347060520000014e+03 3.321308494630000041e+03 2.598406580709516911e-02
3.722453670209999927e+03 3.321308494630000041e+03 2.458841663470317726e-02
3.722560279889999947e+03 3.321308494630000041e+03 2.341669879463423656e-02
3.722666889579999861e+03 3.321308494630000041e+03 2.242930739064102202e-02
3.722773499259999880e+03 3.321308494630000041e+03 2.159580737012543883e-02
3.722880108949999794e+03 3.321308494630000041e+03 2.089254362506498888e-02
3.722986718629999814e+03 3.321308494630000041e+03 2.030093584250939470e-02
3.723093328320000182e+03 3.321308494630000041e+03 1.980625418230604409e-02
3.723199938000000202e+03 3.321308494630000041e+03 1.939673084621139007e-02
3.723306547690000116e+03 3.321308494630000041e+03 1.906290706251490344e-02
3.723413157370000135e+03 3.321308494630000041e+03 1.879714640048057300e-02
3.723519767060000049e+03 3.321308494630000041e+03 1.859326677974422470e-02
3.723626376740000069e+03 3.321308494630000041e+03 1.844625799881833075e-02
3.723732986429999983e+03 3.321308494630000041e+03 1.835206132653756372e-02
3.723839596110000002e+03 3.321308494630000041e+03 1.830739425375458099e-02
3.723946205799999916e+03 3.321308494630000041e+03 1.830960794515952561e-02
3.724052815479999936e+03 3.321308494630000041e+03 1.835656795925651869e-02
3.724159425169999849e+03 3.321308494630000041e+03 1.844655087570680127e-02
3.724266034849999869e+03 3.321308494630000041e+03 1.857815088620900362e-02
3.724372644539999783e+03 3.321308494630000041e+03 1.875019137673483716e-02
3.724479254219999802e+03 3.321308494630000041e+03 1.896163721279077799e-02
3.724585863910000171e+03 3.321308494630000041e+03 1.921150396900910690e-02
3.724692473590000191e+03 3.321308494630000041e+03 1.949876084518963396e-02
3.724799083280000104e+03 3.321308494630000041e+03 1.982222460858268712e-02
3.724905692970000018e+03 3.321308494630000041e+03 2.018044272840917308e-02
3.725012302650000038e+03 3.321308494630000041e+03 2.057156506265255674e-02
3.725118912339999952e+03 3.321308494630000041e+03 2.099320515870202117e-02
3.725225522019999971e+03 3.321308494630000041e+03 2.144229455498005907e-02
3.725332131709999885e+03 3.321308494630000041e+03 2.191493647342704701e-02
3.725438741389999905e+03 3.321308494630000041e+03 2.240626890886807110e-02
3.725545351079999818e+03 3.321308494630000041e+03 2.291035110818024495e-02
3.725651960759999838e+03 3.321308494630000041e+03 2.342009130794232147e-02
3.725758570450000207e+03 3.321308494630000041e+03 2.392723660258396640e-02
3.725865180130000226e+03 3.321308494630000041e+03 2.442244691900736023e-02
3.725971789820000140e+03 3.321308494630000041e+03 2.489547309536506089e-02
3.726078399500000160e+03 3.321308494630000041e+03 2.533545289887646074e-02
3.726185009190000073e+03 3.321308494630000041e+03 2.573132780961024171e-02
3.726291618870000093e+03 3.321308494630000041e+03 2.607236774960408274e-02
3.726398228560000007e+03 3.321308494630000041e+03 2.634877208652592825e-02
3.726504838240000026e+03 3.321308494630000041e+03 2.655229599119101128e-02
3.726611447929999940e+03 3.321308494630000041e+03 2.667683549135810642e-02
3.726718057609999960e+03 3.321308494630000041e+03 2.671889663918740679e-02
3.726824667299999874e+03 3.321308494630000041e+03 2.667787767643995181e-02
3.726931276979999893e+03 3.321308494630000041e+03 2.655610959303166332e-02
3.727037886669999807e+03 3.321308494630000041e+03 2.635862886362508664e-02
3.727144496349999827e+03 3.321308494630000041e+03 2.609269225747803608e-02
3.727251106040000195e+03 3.321308494630000041e+03 2.576708105915018893e-02
3.727357715720000215e+03 3.321308494630000041e+03 2.539127371348453774e-02
3.727464325410000129e+03 3.321308494630000041e+03 2.497458581421090756e-02
3.727570935090000148e+03 3.321308494630000041e+03 2.452538103478923287e-02
3.727677544780000062e+03 3.321308494630000041e+03 2.405044576928291530e-02
3.727784154460000082e+03 3.321308494630000041e+03 2.355459648765193675e-02
3.727890764149999995e+03 3.321308494630000041e+03 2.304055657294834525e-02
3.727997373830000015e+03 3.321308494630000041e+03 2.250910386376781674e-02
3.728103983519999929e+03 3.321308494630000041e+03 2.195945619679750410e-02
3.728210593199999948e+03 3.321308494630000041e+03 2.138983407245191246e-02
3.728317202889999862e+03 3.321308494630000041e+03 2.079812030569706816e-02
3.728423812569999882e+03 3.321308494630000041e+03 2.018252825757996249e-02
3.728530422259999796e+03 3.321308494630000041e+03 1.954219383216151268e-02
3.728637031939999815e+03 3.321308494630000041e+03 1.887762126590974282e-02
3.728743641630000184e+03 3.321308494630000041e+03 1.819093658471630098e-02
3.728850251310000203e+03 3.321308494630000041e+03 1.748593167038289126e-02
3.728956861000000117e+03 3.321308494630000041e+03 1.676791137860407163e-02
3.729063470680000137e+03 3.321308494630000041e+03 1.604338123293246043e-02
3.729170080370000051e+03 3.321308494630000041e+03 1.531963003548128185e-02
3.729276690050000070e+03 3.321308494630000041e+03 1.460426829105421209e-02
3.729383299739999984e+03 3.321308494630000041e+03 1.390477983703756852e-02
3.729489909420000004e+03 3.321308494630000041e+03 1.322813263376506135e-02
3.729596519109999917e+03 3.321308494630000041e+03 1.258047861301533898e-02
3.729703128789999937e+03 3.321308494630000041e+03 1.196695537610166851e-02
3.729809738479999851e+03 3.321308494630000041e+03 1.139158738259309946e-02
3.729916348159999870e+03 3.321308494630000041e+03 1.085727300961285627e-02
3.730022957849999784e+03 3.321308494630000041e+03 1.036583722571818994e-02
3.730129567529999804e+03 3.321308494630000041e+03 9.918127338266517767e-03
3.730236177220000172e+03 3.321308494630000041e+03 9.514130417966240594e-03
3.730342786900000192e+03 3.321308494630000041e+03 9.153094405663806873e-03
3.730449396590000106e+03 3.321308494630000041e+03 8.833639455676377608e-03
3.730556006270000125e+03 3.321308494630000041e+03 8.553850909483993320e-03
3.730662615960000039e+03 3.321308494630000041e+03 8.311349875074265647e-03
3.730769225640000059e+03 3.321308494630000041e+03 8.103341437885974025e-03
3.730875835329999973e+03 3.321308494630000041e+03 7.926643967193501214e-03
3.730982445009999992e+03 3.321308494630000041e+03 7.777705809006501755e-03
3.731089054699999906e+03 3.321308494630000041e+03 7.652617855492451632e-03
3.731195664379999926e+03 3.321308494630000041e+03 7.547131941985224524e-03
3.731302274069999839e+03 3.321308494630000041e+03 7.456695524245803182e-03
3.731408883749999859e+03 3.321308494630000041e+03 7.376512334394435752e-03
3.731515493439999773e+03 3.321308494630000041e+03 7.301636421825012657e-03
3.731622103130000141e+03 3.321308494630000041e+03 7.227103019977600649e-03
3.731728712810000161e+03 3.321308494630000041e+03 7.148094202608479275e-03
3.731835322500000075e+03 3.321308494630000041e+03 7.060130877053267216e-03
3.731941932180000094e+03 3.321308494630000041e+03 6.959276303453161387e-03
3.732048541870000008e+03 3.321308494630000041e+03 6.842331312414125927e-03
3.732155151550000028e+03 3.321308494630000041e+03 6.706999008581519123e-03
3.732261761239999942e+03 3.321308494630000041e+03 6.551997922305370474e-03
3.732368370919999961e+03 3.321308494630000041e+03 6.377107536017651186e-03
3.732474980609999875e+03 3.321308494630000041e+03 6.183138227372787614e-03
3.732581590289999895e+03 3.321308494630000041e+03 5.971827510147899483e-03
3.732688199979999808e+03 3.321308494630000041e+03 5.745674126804108973e-03
3.732794809659999828e+03 3.321308494630000041e+03 5.507729177685076125e-03
3.732901419350000197e+03 3.321308494630000041e+03 5.261367680385520794e-03
3.733008029030000216e+03 3.321308494630000041e+03 5.010064191096503909e-03
3.733114638720000130e+03 3.321308494630000041e+03 4.757192756793923033e-03
3.733221248400000150e+03 3.321308494630000041e+03 4.505865597973975414e-03
3.733327858090000063e+03 3.321308494630000041e+03 4.258817989841639021e-03
3.733434467770000083e+03 3.321308494630000041e+03 4.018340197758753403e-03
3.733541077459999997e+03 3.321308494630000041e+03 3.786252047235820657e-03
3.733647687140000016e+03 3.321308494630000041e+03 3.563912285882242167e-03
3.733754296829999930e+03 3.321308494630000041e+03 3.352253364033277398e-03
3.733860906509999950e+03 3.321308494630000041e+03 3.151832314567939216e-03
3.733967516199999864e+03 3.321308494630000041e+03 2.962889563907332088e-03
3.734074125879999883e+03 3.321308494630000041e+03 2.785409241248220594e-03
3.734180735569999797e+03 3.321308494630000041e+03 2.619176436333105467e-03
3.734287345249999817e+03 3.321308494630000041e+03 2.463828583891180569e-03
3.734393954940000185e+03 3.321308494630000041e+03 2.318899561503487070e-03
3.734500564620000205e+03 3.321308494630000041e+03 2.183856127956727324e-03
3.734607174310000119e+03 3.321308494630000041e+03 2.058127026162418459e-03
3.734713783990000138e+03 3.321308494630000041e+03 1.941125487900110212e-03
3.734820393680000052e+03 3.321308494630000041e+03 1.832266074063174576e-03
3.734927003360000072e+03 3.321308494630000041e+03 1.730976826826412197e-03
3.735033613049999985e+03 3.321308494630000041e+03 1.636707655568208275e-03
3.735140222730000005e+03 3.321308494630000041e+03 1.548935773878209760e-03
3.735246832419999919e+03 3.321308494630000041e+03 1.467168883878443991e-03
3.735353442099999938e+03 3.321308494630000041e+03 1.390946683503597580e-03
3.735460051789999852e+03 3.321308494630000041e+03 1.319841158835501809e-03
3.735566661469999872e+03 3.321308494630000041e+03 1.253456021437574603e-03
3.735673271159999786e+03 3.321308494630000041e+03 1.191425564757744339e-03
3.735779880839999805e+03 3.321308494630000041e+03 1.133413145973252798e-03
3.735886490530000174e+03 3.321308494630000041e+03 1.079109447501048775e-03
3.735993100210000193e+03 3.321308494630000041e+03 1.028230631652213810e-03
3.736099709900000107e+03 3.321308494630000041e+03 9.805164704546015606e-04
3.736206319580000127e+03 3.321308494630000041e+03 9.357285092028682760e-04
3.736312929270000041e+03 3.321308494630000041e+03 8.936483036195872962e-04
3.736419538950000060e+03 3.321308494630000041e+03 8.540757531580902943e-04
3.736526148639999974e+03 3.321308494630000041e+03 8.168275378021928662e-04
3.736632758319999994e+03 3.321308494630000041e+03 7.817356576868697907e-04
3.736739368009999907e+03 3.321308494630000041e+03 7.486460757602767966e-04
3.736845977689999927e+03 3.321308494630000041e+03 7.174174676088037076e-04
3.736952587379999841e+03 3.321308494630000041e+03 6.879200815672409852e-04
3.737059197059999860e+03 3.321308494630000041e+03 6.600347052420185278e-04
3.737165806749999774e+03 3.321308494630000041e+03 6.336517275719633384e-04
3.737272416429999794e+03 3.321308494630000041e+03 6.086702843602684711e-04
3.737379026120000162e+03 3.321308494630000041e+03 5.849974799182563632e-04
3.737485635800000182e+03 3.321308494630000041e+03 5.625476831129852789e-04
3.737592245490000096e+03 3.321308494630000041e+03 5.412418966756108547e-04
3.737698855170000115e+03 3.321308494630000041e+03 5.210071921050670775e-04
3.737805464860000029e+03 3.321308494630000041e+03 5.017761944045832532e-04
3.737912074540000049e+03 3.321308494630000041e+03 4.834866007861647803e-04
3.738018684229999963e+03 3.321308494630000041e+03 4.660807287352409980e-04
3.738125293909999982e+03 3.321308494630000041e+03 4.495051026899802714e-04
3.738231903599999896e+03 3.321308494630000041e+03 4.337100915026391446e-04
3.738338513289999810e+03 3.321308494630000041e+03 4.186495961650710273e-04
3.738445122969999829e+03 3.321308494630000041e+03 4.042807635775265917e-04
3.738551732660000198e+03 3.321308494630000041e+03 3.905636541178885649e-04
3.738658342340000218e+03 3.321308494630000041e+03 3.774606151090753093e-04
3.738764952030000131e+03 3.321308494630000041e+03 3.649344620068412852e-04
3.738871561710000151e+03 3.321308494630000041e+03 3.529426179713586248e-04
3.738978171400000065e+03 3.321308494630000041e+03 3.414198237307624522e-04
3.739084781080000084e+03 3.321308494630000041e+03 3.302345582483522720e-04
3.739191390769999998e+03 3.321308494630000041e+03 3.190987227762352653e-04
3.739298000450000018e+03 3.321308494630000041e+03 3.074216279446962915e-04
3.739404610139999932e+03 3.321308494630000041e+03 2.941492152159588835e-04
3.739511219819999951e+03 3.321308494630000041e+03 2.777172380039878534e-04
3.739617829509999865e+03 3.321308494630000041e+03 2.563091977283593224e-04
3.739724439189999885e+03 3.321308494630000041e+03 2.285266625572481610e-04
3.739831048879999798e+03 3.321308494630000041e+03 1.942934478833524537e-04
3.739937658559999818e+03 3.321308494630000041e+03 1.554844822553106407e-04
3.718722331229999781e+03 3.321413751930000217e+03 1.690654632796236359e-02
3.718828940920000150e+03 3.321413751930000217e+03 2.277856805694461473e-02
3.718935550600000170e+03 3.321413751930000217e+03 2.949609736190280523e-02
3.719042160290000083e+03 3.321413751930000217e+03 3.725619194975677423e-02
3.719148769970000103e+03 3.321413751930000217e+03 4.646393629372441714e-02
3.719255379660000017e+03 3.321413751930000217e+03 5.765662100044133959e-02
3.719361989340000036e+03 3.321413751930000217e+03 7.137062365937681119e-02
3.719468599029999950e+03 3.321413751930000217e+03 8.798725531603075745e-02
3.719575208709999970e+03 3.321413751930000217e+03 1.075809167278387740e-01
3.719681818399999884e+03 3.321413751930000217e+03 1.297867300083664910e-01
3.719788428079999903e+03 3.321413751930000217e+03 1.537132097182220825e-01
3.719895037769999817e+03 3.321413751930000217e+03 1.779365963107669701e-01
3.720001647449999837e+03 3.321413751930000217e+03 2.006103888626570020e-01
3.720108257140000205e+03 3.321413751930000217e+03 2.196987819159871569e-01
3.720214866820000225e+03 3.321413751930000217e+03 2.333022987532851478e-01
3.720321476510000139e+03 3.321413751930000217e+03 2.400043972773597267e-01
3.720428086190000158e+03 3.321413751930000217e+03 2.391480775592060015e-01
3.720534695880000072e+03 3.321413751930000217e+03 2.309635064122135817e-01
3.720641305560000092e+03 3.321413751930000217e+03 2.165096809735057026e-01
3.720747915250000005e+03 3.321413751930000217e+03 1.974495208736178897e-01
3.720854524930000025e+03 3.321413751930000217e+03 1.757260670691968285e-01
3.720961134619999939e+03 3.321413751930000217e+03 1.532293850559439952e-01
3.721067744299999958e+03 3.321413751930000217e+03 1.315336472938841428e-01
3.721174353989999872e+03 3.321413751930000217e+03 1.117500184299717175e-01
3.721280963669999892e+03 3.321413751930000217e+03 9.449991008540174764e-02
3.721387573359999806e+03 3.321413751930000217e+03 7.998083004301796695e-02
3.721494183039999825e+03 3.321413751930000217e+03 6.808205705097009064e-02
3.721600792730000194e+03 3.321413751930000217e+03 5.850942012771425532e-02
3.721707402410000213e+03 3.321413751930000217e+03 5.089114892458685563e-02
3.721814012100000127e+03 3.321413751930000217e+03 4.485219535075792713e-02
3.721920621780000147e+03 3.321413751930000217e+03 4.005681889596889034e-02
3.722027231470000061e+03 3.321413751930000217e+03 3.622622232487902189e-02
3.722133841150000080e+03 3.321413751930000217e+03 3.314007337709715811e-02
3.722240450839999994e+03 3.321413751930000217e+03 3.062966064048233683e-02
3.722347060520000014e+03 3.321413751930000217e+03 2.856808718109336842e-02
3.722453670209999927e+03 3.321413751930000217e+03 2.686058390773979343e-02
3.722560279889999947e+03 3.321413751930000217e+03 2.543630642780030093e-02
3.722666889579999861e+03 3.321413751930000217e+03 2.424194787738142426e-02
3.722773499259999880e+03 3.321413751930000217e+03 2.323700214146589421e-02
3.722880108949999794e+03 3.321413751930000217e+03 2.239034303397216541e-02
3.722986718629999814e+03 3.321413751930000217e+03 2.167778148328526611e-02
3.723093328320000182e+03 3.321413751930000217e+03 2.108032216949426441e-02
3.723199938000000202e+03 3.321413751930000217e+03 2.058291127985671654e-02
3.723306547690000116e+03 3.321413751930000217e+03 2.017352731025163354e-02
3.723413157370000135e+03 3.321413751930000217e+03 1.984251223836702716e-02
3.723519767060000049e+03 3.321413751930000217e+03 1.958207243492089342e-02
3.723626376740000069e+03 3.321413751930000217e+03 1.938590056526793073e-02
3.723732986429999983e+03 3.321413751930000217e+03 1.924888447738462571e-02
3.723839596110000002e+03 3.321413751930000217e+03 1.916687897585798647e-02
3.723946205799999916e+03 3.321413751930000217e+03 1.913652305489813021e-02
3.724052815479999936e+03 3.321413751930000217e+03 1.915508968580428850e-02
3.724159425169999849e+03 3.321413751930000217e+03 1.922035833587294393e-02
3.724266034849999869e+03 3.321413751930000217e+03 1.933050250393220787e-02
3.724372644539999783e+03 3.321413751930000217e+03 1.948398600913057999e-02
3.724479254219999802e+03 3.321413751930000217e+03 1.967946279250755437e-02
3.724585863910000171e+03 3.321413751930000217e+03 1.991567576522355887e-02
3.724692473590000191e+03 3.321413751930000217e+03 2.019135091901070461e-02
3.724799083280000104e+03 3.321413751930000217e+03 2.050508365041536774e-02
3.724905692970000018e+03 3.321413751930000217e+03 2.085521518819120207e-02
3.725012302650000038e+03 3.321413751930000217e+03 2.123969830413830959e-02
3.725118912339999952e+03 3.321413751930000217e+03 2.165595327967820630e-02
3.725225522019999971e+03 3.321413751930000217e+03 2.210071751481988006e-02
3.725332131709999885e+03 3.321413751930000217e+03 2.256989525776328248e-02
3.725438741389999905e+03 3.321413751930000217e+03 2.305841763671422420e-02
3.725545351079999818e+03 3.321413751930000217e+03 2.356012724149233323e-02
3.725651960759999838e+03 3.321413751930000217e+03 2.406770543694476336e-02
3.725758570450000207e+03 3.321413751930000217e+03 2.457266361363161927e-02
3.725865180130000226e+03 3.321413751930000217e+03 2.506542064641680001e-02
3.725971789820000140e+03 3.321413751930000217e+03 2.553548673721330389e-02
3.726078399500000160e+03 3.321413751930000217e+03 2.597176745164843717e-02
3.726185009190000073e+03 3.321413751930000217e+03 2.636299046334004276e-02
3.726291618870000093e+03 3.321413751930000217e+03 2.669824152361154404e-02
3.726398228560000007e+03 3.321413751930000217e+03 2.696757696554150791e-02
3.726504838240000026e+03 3.321413751930000217e+03 2.716266050567148552e-02
3.726611447929999940e+03 3.321413751930000217e+03 2.727735622150886940e-02
3.726718057609999960e+03 3.321413751930000217e+03 2.730820173034314430e-02
3.726824667299999874e+03 3.321413751930000217e+03 2.725468939308022323e-02
3.726931276979999893e+03 3.321413751930000217e+03 2.711930045150346205e-02
3.727037886669999807e+03 3.321413751930000217e+03 2.690726613167956222e-02
3.727144496349999827e+03 3.321413751930000217e+03 2.662606662341120492e-02
3.727251106040000195e+03 3.321413751930000217e+03 2.628471693538083839e-02
3.727357715720000215e+03 3.321413751930000217e+03 2.589292069994945933e-02
3.727464325410000129e+03 3.321413751930000217e+03 2.546019298308671575e-02
3.727570935090000148e+03 3.321413751930000217e+03 2.499505758488041254e-02
3.727677544780000062e+03 3.321413751930000217e+03 2.450441297364679485e-02
3.727784154460000082e+03 3.321413751930000217e+03 2.399313656365905170e-02
3.727890764149999995e+03 3.321413751930000217e+03 2.346396409799095945e-02
3.727997373830000015e+03 3.321413751930000217e+03 2.291764470259827907e-02
3.728103983519999929e+03 3.321413751930000217e+03 2.235333773176883046e-02
3.728210593199999948e+03 3.321413751930000217e+03 2.176918901053601085e-02
3.728317202889999862e+03 3.321413751930000217e+03 2.116300466770104638e-02
3.728423812569999882e+03 3.321413751930000217e+03 2.053293252833897700e-02
3.728530422259999796e+03 3.321413751930000217e+03 1.987806484800931292e-02
3.728637031939999815e+03 3.321413751930000217e+03 1.919889139358004621e-02
3.728743641630000184e+03 3.321413751930000217e+03 1.849755621237590339e-02
3.728850251310000203e+03 3.321413751930000217e+03 1.777790102794549187e-02
3.728956861000000117e+03 3.321413751930000217e+03 1.704530819468780961e-02
3.729063470680000137e+03 3.321413751930000217e+03 1.630638161106844411e-02
3.729170080370000051e+03 3.321413751930000217e+03 1.556852103064203241e-02
3.729276690050000070e+03 3.321413751930000217e+03 1.483945180555116226e-02
3.729383299739999984e+03 3.321413751930000217e+03 1.412676846280624954e-02
3.729489909420000004e+03 3.321413751930000217e+03 1.343753882220727856e-02
3.729596519109999917e+03 3.321413751930000217e+03 1.277799899287608391e-02
3.729703128789999937e+03 3.321413751930000217e+03 1.215335216604680052e-02
3.729809738479999851e+03 3.321413751930000217e+03 1.156766870902029183e-02
3.729916348159999870e+03 3.321413751930000217e+03 1.102387362183783644e-02
3.730022957849999784e+03 3.321413751930000217e+03 1.052380068836667772e-02
3.730129567529999804e+03 3.321413751930000217e+03 1.006829035341146039e-02
3.730236177220000172e+03 3.321413751930000217e+03 9.657309545356129385e-03
3.730342786900000192e+03 3.321413751930000217e+03 9.290075142234585290e-03
3.730449396590000106e+03 3.321413751930000217e+03 8.965167418370841024e-03
3.730556006270000125e+03 3.321413751930000217e+03 8.680624736994827645e-03
3.730662615960000039e+03 3.321413751930000217e+03 8.434015415413120137e-03
3.730769225640000059e+03 3.321413751930000217e+03 8.222486807810997986e-03
3.730875835329999973e+03 3.321413751930000217e+03 8.042795144006844796e-03
3.730982445009999992e+03 3.321413751930000217e+03 7.891322532187562341e-03
3.731089054699999906e+03 3.321413751930000217e+03 7.764089761674356459e-03
3.731195664379999926e+03 3.321413751930000217e+03 7.656775017763505289e-03
3.731302274069999839e+03 3.321413751930000217e+03 7.564749121970797130e-03
3.731408883749999859e+03 3.321413751930000217e+03 7.483137138877011402e-03
3.731515493439999773e+03 3.321413751930000217e+03 7.406913859775860094e-03
3.731622103130000141e+03 3.321413751930000217e+03 7.331036645330754088e-03
3.731728712810000161e+03 3.321413751930000217e+03 7.250613547307525192e-03
3.731835322500000075e+03 3.321413751930000217e+03 7.161098115014732403e-03
3.731941932180000094e+03 3.321413751930000217e+03 7.058495838860397512e-03
3.732048541870000008e+03 3.321413751930000217e+03 6.939562097073671831e-03
3.732155151550000028e+03 3.321413751930000217e+03 6.801969061031636066e-03
3.732261761239999942e+03 3.321413751930000217e+03 6.644420219128882414e-03
3.732368370919999961e+03 3.321413751930000217e+03 6.466696228814105760e-03
3.732474980609999875e+03 3.321413751930000217e+03 6.269624050023046152e-03
3.732581590289999895e+03 3.321413751930000217e+03 6.054971300616510989e-03
3.732688199979999808e+03 3.321413751930000217e+03 5.825277588173508395e-03
3.732794809659999828e+03 3.321413751930000217e+03 5.583642310268789599e-03
3.732901419350000197e+03 3.321413751930000217e+03 5.333492677725736215e-03
3.733008029030000216e+03 3.321413751930000217e+03 5.078355947675556627e-03
3.733114638720000130e+03 3.321413751930000217e+03 4.821656430991101000e-03
3.733221248400000150e+03 3.321413751930000217e+03 4.566551873999616894e-03
3.733327858090000063e+03 3.321413751930000217e+03 4.315816773362272755e-03
3.733434467770000083e+03 3.321413751930000217e+03 4.071773469758370109e-03
3.733541077459999997e+03 3.321413751930000217e+03 3.836266513245523407e-03
3.733647687140000016e+03 3.321413751930000217e+03 3.610672324129116009e-03
3.733754296829999930e+03 3.321413751930000217e+03 3.395934626227650657e-03
3.733860906509999950e+03 3.321413751930000217e+03 3.192616190163673120e-03
3.733967516199999864e+03 3.321413751930000217e+03 3.000958597486375664e-03
3.734074125879999883e+03 3.321413751930000217e+03 2.820943500015735649e-03
3.734180735569999797e+03 3.321413751930000217e+03 2.652350761253314659e-03
3.734287345249999817e+03 3.321413751930000217e+03 2.494810620283696885e-03
3.734393954940000185e+03 3.321413751930000217e+03 2.347848447478261078e-03
3.734500564620000205e+03 3.321413751930000217e+03 2.210921716270548322e-03
3.734607174310000119e+03 3.321413751930000217e+03 2.083449522370390238e-03
3.734713783990000138e+03 3.321413751930000217e+03 1.964835401734952441e-03
3.734820393680000052e+03 3.321413751930000217e+03 1.854484398739933643e-03
3.734927003360000072e+03 3.321413751930000217e+03 1.751815378958443501e-03
3.735033613049999985e+03 3.321413751930000217e+03 1.656269523453210175e-03
3.735140222730000005e+03 3.321413751930000217e+03 1.567315832933319653e-03
3.735246832419999919e+03 3.321413751930000217e+03 1.484454346159860393e-03
3.735353442099999938e+03 3.321413751930000217e+03 1.407217655528813843e-03
3.735460051789999852e+03 3.321413751930000217e+03 1.335171189271183159e-03
3.735566661469999872e+03 3.321413751930000217e+03 1.267912627083483392e-03
3.735673271159999786e+03 3.321413751930000217e+03 1.205070728488104835e-03
3.735779880839999805e+03 3.321413751930000217e+03 1.146303783341707030e-03
3.735886490530000174e+03 3.321413751930000217e+03 1.091297840221150438e-03
3.735993100210000193e+03 3.321413751930000217e+03 1.039764827500215365e-03
3.736099709900000107e+03 3.321413751930000217e+03 9.914406509675349841e-04
3.736206319580000127e+03 3.321413751930000217e+03 9.460833280166487972e-04
3.736312929270000041e+03 3.321413751930000217e+03 9.034711980948818442e-04
3.736419538950000060e+03 3.321413751930000217e+03 8.634012301718851012e-04
3.736526148639999974e+03 3.321413751930000217e+03 8.256874331622289292e-04
3.736632758319999994e+03 3.321413751930000217e+03 7.901593693337919787e-04
3.736739368009999907e+03 3.321413751930000217e+03 7.566607733586789989e-04
3.736845977689999927e+03 3.321413751930000217e+03 7.250482829348506254e-04
3.736952587379999841e+03 3.321413751930000217e+03 6.951902834584905563e-04
3.737059197059999860e+03 3.321413751930000217e+03 6.669658604289114374e-04
3.737165806749999774e+03 3.321413751930000217e+03 6.402638468209877545e-04
3.737272416429999794e+03 3.321413751930000217e+03 6.149819536020645133e-04
3.737379026120000162e+03 3.321413751930000217e+03 5.910259776605409710e-04
3.737485635800000182e+03 3.321413751930000217e+03 5.683090865096682674e-04
3.737592245490000096e+03 3.321413751930000217e+03 5.467511781930596429e-04
3.737698855170000115e+03 3.321413751930000217e+03 5.262783076796203122e-04
3.737805464860000029e+03 3.321413751930000217e+03 5.068221635911355182e-04
3.737912074540000049e+03 3.321413751930000217e+03 4.883195796822774109e-04
3.738018684229999963e+03 3.321413751930000217e+03 4.707120765016330742e-04
3.738125293909999982e+03 3.321413751930000217e+03 4.539454420283940629e-04
3.738231903599999896e+03 3.321413751930000217e+03 4.379693633469483073e-04
3.738338513289999810e+03 3.321413751930000217e+03 4.227371095914242210e-04
3.738445122969999829e+03 3.321413751930000217e+03 4.082052425573445159e-04
3.738551732660000198e+03 3.321413751930000217e+03 3.943332816613442796e-04
3.738658342340000218e+03 3.321413751930000217e+03 3.810830715501486695e-04
3.738764952030000131e+03 3.321413751930000217e+03 3.684169450205017305e-04
3.738871561710000151e+03 3.321413751930000217e+03 3.562918069482599566e-04
3.738978171400000065e+03 3.321413751930000217e+03 3.446416868022174427e-04
3.739084781080000084e+03 3.321413751930000217e+03 3.333337692305139233e-04
3.739191390769999998e+03 3.321413751930000217e+03 3.220772740964671348e-04
3.739298000450000018e+03 3.321413751930000217e+03 3.102761471898968899e-04
3.739404610139999932e+03 3.321413751930000217e+03 2.968668600632533771e-04
3.739511219819999951e+03 3.321413751930000217e+03 2.802711933471534059e-04
3.739617829509999865e+03 3.321413751930000217e+03 2.586564965989591775e-04
3.739724439189999885e+03 3.321413751930000217e+03 2.306120000414728138e-04
3.739831048879999798e+03 3.321413751930000217e+03 1.960610461972362546e-04
3.739937658559999818e+03 3.321413751930000217e+03 1.568955101247798689e-04
3.718722331229999781e+03 3.321519009239999832e+03 1.495568174135457513e-02
3.718828940920000150e+03 3.321519009239999832e+03 1.993880677317296998e-02
3.718935550600000170e+03 3.321519009239999832e+03 2.551035862329412499e-02
3.719042160290000083e+03 3.321519009239999832e+03 3.181819981000041236e-02
3.719148769970000103e+03 3.321519009239999832e+03 3.922084333376853194e-02
3.719255379660000017e+03 3.321519009239999832e+03 4.823644813868294828e-02
3.719361989340000036e+03 3.321519009239999832e+03 5.944516782487246215e-02
3.719468599029999950e+03 3.321519009239999832e+03 7.337271039475848355e-02
3.719575208709999970e+03 3.321519009239999832e+03 9.036550204131182928e-02
3.719681818399999884e+03 3.321519009239999832e+03 1.104589481108309151e-01
3.719788428079999903e+03 3.321519009239999832e+03 1.332504014014938287e-01
3.719895037769999817e+03 3.321519009239999832e+03 1.578084664471878784e-01
3.720001647449999837e+03 3.321519009239999832e+03 1.826633270759903394e-01
3.720108257140000205e+03 3.321519009239999832e+03 2.059162984929591989e-01
3.720214866820000225e+03 3.321519009239999832e+03 2.254780867722622761e-01
3.720321476510000139e+03 3.321519009239999832e+03 2.394023844875504958e-01
3.720428086190000158e+03 3.321519009239999832e+03 2.462408672194952020e-01
3.720534695880000072e+03 3.321519009239999832e+03 2.453258829898325444e-01
3.720641305560000092e+03 3.321519009239999832e+03 2.368999128738975557e-01
3.720747915250000005e+03 3.321519009239999832e+03 2.220542681995427425e-01
3.720854524930000025e+03 3.321519009239999832e+03 2.024973596824448663e-01
3.720961134619999939e+03 3.321519009239999832e+03 1.802222420954163462e-01
3.721067744299999958e+03 3.321519009239999832e+03 1.571653498087490219e-01
3.721174353989999872e+03 3.321519009239999832e+03 1.349377092085450591e-01
3.721280963669999892e+03 3.321519009239999832e+03 1.146750732171657183e-01
3.721387573359999806e+03 3.321519009239999832e+03 9.701134401070152236e-02
3.721494183039999825e+03 3.321519009239999832e+03 8.214661444150772596e-02
3.721600792730000194e+03 3.321519009239999832e+03 6.996594066435882220e-02
3.721707402410000213e+03 3.321519009239999832e+03 6.016717517359757017e-02
3.721814012100000127e+03 3.321519009239999832e+03 5.236924723303008899e-02
3.721920621780000147e+03 3.321519009239999832e+03 4.618809056106090022e-02
3.722027231470000061e+03 3.321519009239999832e+03 4.128008059275237868e-02
3.722133841150000080e+03 3.321519009239999832e+03 3.735996807091705035e-02
3.722240450839999994e+03 3.321519009239999832e+03 3.420236335632818869e-02
3.722347060520000014e+03 3.321519009239999832e+03 3.163469539116989249e-02
3.722453670209999927e+03 3.321519009239999832e+03 2.952716341429896529e-02
3.722560279889999947e+03 3.321519009239999832e+03 2.778282420843576281e-02
3.722666889579999861e+03 3.321519009239999832e+03 2.632920264157223231e-02
3.722773499259999880e+03 3.321519009239999832e+03 2.511176137868877459e-02
3.722880108949999794e+03 3.321519009239999832e+03 2.408905843581750708e-02
3.722986718629999814e+03 3.321519009239999832e+03 2.322924986321025023e-02
3.723093328320000182e+03 3.321519009239999832e+03 2.250759185045962327e-02
3.723199938000000202e+03 3.321519009239999832e+03 2.190465750441496912e-02
3.723306547690000116e+03 3.321519009239999832e+03 2.140505538555496218e-02
3.723413157370000135e+03 3.321519009239999832e+03 2.099649846912407872e-02
3.723519767060000049e+03 3.321519009239999832e+03 2.066911856208188125e-02
3.723626376740000069e+03 3.321519009239999832e+03 2.041495391555924951e-02
3.723732986429999983e+03 3.321519009239999832e+03 2.022756010582141620e-02
3.723839596110000002e+03 3.321519009239999832e+03 2.010170929561701236e-02
3.723946205799999916e+03 3.321519009239999832e+03 2.003315308636733141e-02
3.724052815479999936e+03 3.321519009239999832e+03 2.001843097416781958e-02
3.724159425169999849e+03 3.321519009239999832e+03 2.005471103005780978e-02
3.724266034849999869e+03 3.321519009239999832e+03 2.013965256505727622e-02
3.724372644539999783e+03 3.321519009239999832e+03 2.027128270013734204e-02
3.724479254219999802e+03 3.321519009239999832e+03 2.044788027893557764e-02
3.724585863910000171e+03 3.321519009239999832e+03 2.066786168718623071e-02
3.724692473590000191e+03 3.321519009239999832e+03 2.092966407930587497e-02
3.724799083280000104e+03 3.321519009239999832e+03 2.123162243834326654e-02
3.724905692970000018e+03 3.321519009239999832e+03 2.157183798170056455e-02
3.725012302650000038e+03 3.321519009239999832e+03 2.194803684008372544e-02
3.725118912339999952e+03 3.321519009239999832e+03 2.235741984009335590e-02
3.725225522019999971e+03 3.321519009239999832e+03 2.279650673953328641e-02
3.725332131709999885e+03 3.321519009239999832e+03 2.326098145684318136e-02
3.725438741389999905e+03 3.321519009239999832e+03 2.374554863626848061e-02
3.725545351079999818e+03 3.321519009239999832e+03 2.424381604326204462e-02
3.725651960759999838e+03 3.321519009239999832e+03 2.474822128276912489e-02
3.725758570450000207e+03 3.321519009239999832e+03 2.525002437787488355e-02
3.725865180130000226e+03 3.321519009239999832e+03 2.573938876955997671e-02
3.725971789820000140e+03 3.321519009239999832e+03 2.620557108141078478e-02
3.726078399500000160e+03 3.321519009239999832e+03 2.663723341414886078e-02
3.726185009190000073e+03 3.321519009239999832e+03 2.702288034081958695e-02
3.726291618870000093e+03 3.321519009239999832e+03 2.735140641916630408e-02
3.726398228560000007e+03 3.321519009239999832e+03 2.761272046144335260e-02
3.726504838240000026e+03 3.321519009239999832e+03 2.779839295600347940e-02
3.726611447929999940e+03 3.321519009239999832e+03 2.790225700366340614e-02
3.726718057609999960e+03 3.321519009239999832e+03 2.792088536324202966e-02
3.726824667299999874e+03 3.321519009239999832e+03 2.785387035145862195e-02
3.726931276979999893e+03 3.321519009239999832e+03 2.770385102860365226e-02
3.727037886669999807e+03 3.321519009239999832e+03 2.747626199098681180e-02
3.727144496349999827e+03 3.321519009239999832e+03 2.717881576001688823e-02
3.727251106040000195e+03 3.321519009239999832e+03 2.682076950963145981e-02
3.727357715720000215e+03 3.321519009239999832e+03 2.641205934781971909e-02
3.727464325410000129e+03 3.321519009239999832e+03 2.596240541378950703e-02
3.727570935090000148e+03 3.321519009239999832e+03 2.548049521179673871e-02
3.727677544780000062e+03 3.321519009239999832e+03 2.497334072229284371e-02
3.727784154460000082e+03 3.321519009239999832e+03 2.444587970110203429e-02
3.727890764149999995e+03 3.321519009239999832e+03 2.390085789331555105e-02
3.727997373830000015e+03 3.321519009239999832e+03 2.333899202439691789e-02
3.728103983519999929e+03 3.321519009239999832e+03 2.275937845752521935e-02
3.728210593199999948e+03 3.321519009239999832e+03 2.216008354643752773e-02
3.728317202889999862e+03 3.321519009239999832e+03 2.153883215332258808e-02
3.728423812569999882e+03 3.321519009239999832e+03 2.089370262653696825e-02
3.728530422259999796e+03 3.321519009239999832e+03 2.022374058256215870e-02
3.728637031939999815e+03 3.321519009239999832e+03 1.952941945462979487e-02
3.728743641630000184e+03 3.321519009239999832e+03 1.881290061278701950e-02
3.728850251310000203e+03 3.321519009239999832e+03 1.807807600286237201e-02
3.728956861000000117e+03 3.321519009239999832e+03 1.733040675259838598e-02
3.729063470680000137e+03 3.321519009239999832e+03 1.657659705390492066e-02
3.729170080370000051e+03 3.321519009239999832e+03 1.582415989534969106e-02
3.729276690050000070e+03 3.321519009239999832e+03 1.508093785134352605e-02
3.729383299739999984e+03 3.321519009239999832e+03 1.435463836381149598e-02
3.729489909420000004e+03 3.321519009239999832e+03 1.365243099831508697e-02
3.729596519109999917e+03 3.321519009239999832e+03 1.298063746044476018e-02
3.729703128789999937e+03 3.321519009239999832e+03 1.234452741681007180e-02
3.729809738479999851e+03 3.321519009239999832e+03 1.174821748252558723e-02
3.729916348159999870e+03 3.321519009239999832e+03 1.119465910657515412e-02
3.730022957849999784e+03 3.321519009239999832e+03 1.068569426052021210e-02
3.730129567529999804e+03 3.321519009239999832e+03 1.022215552112360794e-02
3.730236177220000172e+03 3.321519009239999832e+03 9.803988370369576613e-03
3.730342786900000192e+03 3.321519009239999832e+03 9.430377094668311588e-03
3.730449396590000106e+03 3.321519009239999832e+03 9.099860397632752659e-03
3.730556006270000125e+03 3.321519009239999832e+03 8.810427860755490337e-03
3.730662615960000039e+03 3.321519009239999832e+03 8.559593129623274677e-03
3.730769225640000059e+03 3.321519009239999832e+03 8.344443891424481105e-03
3.730875835329999973e+03 3.321519009239999832e+03 8.161672259310285074e-03
3.730982445009999992e+03 3.321519009239999832e+03 8.007592092053344990e-03
3.731089054699999906e+03 3.321519009239999832e+03 7.878152034706473184e-03
3.731195664379999926e+03 3.321519009239999832e+03 7.768954557109310731e-03
3.731302274069999839e+03 3.321519009239999832e+03 7.675291768337379715e-03
3.731408883749999859e+03 3.321519009239999832e+03 7.592207995042784402e-03
3.731515493439999773e+03 3.321519009239999832e+03 7.514596740545266725e-03
3.731622103130000141e+03 3.321519009239999832e+03 7.437335548538584126e-03
3.731728712810000161e+03 3.321519009239999832e+03 7.355456645583915987e-03
3.731835322500000075e+03 3.321519009239999832e+03 7.264344621819335442e-03
3.731941932180000094e+03 3.321519009239999832e+03 7.159945860278404094e-03
3.732048541870000008e+03 3.321519009239999832e+03 7.038969268403980420e-03
3.732155151550000028e+03 3.321519009239999832e+03 6.899055428555618368e-03
3.732261761239999942e+03 3.321519009239999832e+03 6.738892518424265989e-03
3.732368370919999961e+03 3.321519009239999832e+03 6.558262488299460360e-03
3.732474980609999875e+03 3.321519009239999832e+03 6.358009356941289429e-03
3.732581590289999895e+03 3.321519009239999832e+03 6.139931628243294574e-03
3.732688199979999808e+03 3.321519009239999832e+03 5.906610789773275930e-03
3.732794809659999828e+03 3.321519009239999832e+03 5.661195701219573669e-03
3.732901419350000197e+03 3.321519009239999832e+03 5.407166997127824462e-03
3.733008029030000216e+03 3.321519009239999832e+03 5.148105853482776682e-03
3.733114638720000130e+03 3.321519009239999832e+03 4.887487984409290449e-03
3.733221248400000150e+03 3.321519009239999832e+03 4.628517673062910488e-03
3.733327858090000063e+03 3.321519009239999832e+03 4.374009488236235178e-03
3.733434467770000083e+03 3.321519009239999832e+03 4.126318521454610741e-03
3.733541077459999997e+03 3.321519009239999832e+03 3.887314547442293107e-03
3.733647687140000016e+03 3.321519009239999832e+03 3.658391994581695634e-03
3.733754296829999930e+03 3.321519009239999832e+03 3.440506048631289827e-03
3.733860906509999950e+03 3.321519009239999832e+03 3.234225281316323395e-03
3.733967516199999864e+03 3.321519009239999832e+03 3.039792391109917384e-03
3.734074125879999883e+03 3.321519009239999832e+03 2.857186436181261523e-03
3.734180735569999797e+03 3.321519009239999832e+03 2.686181881234442782e-03
3.734287345249999817e+03 3.321519009239999832e+03 2.526401559420066428e-03
3.734393954940000185e+03 3.321519009239999832e+03 2.377362100358202703e-03
3.734500564620000205e+03 3.321519009239999832e+03 2.238511446049753877e-03
3.734607174310000119e+03 3.321519009239999832e+03 2.109258794523554727e-03
3.734713783990000138e+03 3.321519009239999832e+03 1.988997737766557642e-03
3.734820393680000052e+03 3.321519009239999832e+03 1.877123563590186745e-03
3.734927003360000072e+03 3.321519009239999832e+03 1.773045733540256534e-03
3.735033613049999985e+03 3.321519009239999832e+03 1.676196488331522377e-03
3.735140222730000005e+03 3.321519009239999832e+03 1.586036419956012109e-03
3.735246832419999919e+03 3.321519009239999832e+03 1.502057723283091190e-03
3.735353442099999938e+03 3.321519009239999832e+03 1.423785718136303139e-03
3.735460051789999852e+03 3.321519009239999832e+03 1.350779119679562136e-03
3.735566661469999872e+03 3.321519009239999832e+03 1.282629431592815930e-03
3.735673271159999786e+03 3.321519009239999832e+03 1.218959746654738616e-03
3.735779880839999805e+03 3.321519009239999832e+03 1.159423166555252800e-03
3.735886490530000174e+03 3.321519009239999832e+03 1.103700997382251001e-03
3.735993100210000193e+03 3.321519009239999832e+03 1.051500836534007347e-03
3.736099709900000107e+03 3.321519009239999832e+03 1.002554636874952200e-03
3.736206319580000127e+03 3.321519009239999832e+03 9.566168099894659929e-04
3.736312929270000041e+03 3.321519009239999832e+03 9.134624082994287483e-04
3.736419538950000060e+03 3.321519009239999832e+03 8.728854052632415870e-04
3.736526148639999974e+03 3.321519009239999832e+03 8.346970784720326043e-04
3.736632758319999994e+03 3.321519009239999832e+03 7.987244966360754770e-04
3.736739368009999907e+03 3.321519009239999832e+03 7.648091153970717560e-04
3.736845977689999927e+03 3.321519009239999832e+03 7.328054891051585026e-04
3.736952587379999841e+03 3.321519009239999832e+03 7.025800998737769584e-04
3.737059197059999860e+03 3.321519009239999832e+03 6.740102951625568913e-04
3.737165806749999774e+03 3.321519009239999832e+03 6.469833196478858061e-04
3.737272416429999794e+03 3.321519009239999832e+03 6.213954300507024695e-04
3.737379026120000162e+03 3.321519009239999832e+03 5.971510887175890230e-04
3.737485635800000182e+03 3.321519009239999832e+03 5.741622362537389260e-04
3.737592245490000096e+03 3.321519009239999832e+03 5.523476413796061255e-04
3.737698855170000115e+03 3.321519009239999832e+03 5.316323186394805592e-04
3.737805464860000029e+03 3.321519009239999832e+03 5.119469976198291880e-04
3.737912074540000049e+03 3.321519009239999832e+03 4.932276281767648905e-04
3.738018684229999963e+03 3.321519009239999832e+03 4.754149166111875714e-04
3.738125293909999982e+03 3.321519009239999832e+03 4.584539005422042803e-04
3.738231903599999896e+03 3.321519009239999832e+03 4.422935740927198844e-04
3.738338513289999810e+03 3.321519009239999832e+03 4.268865645149688063e-04
3.738445122969999829e+03 3.321519009239999832e+03 4.121888379910562303e-04
3.738551732660000198e+03 3.321519009239999832e+03 3.981593611693244627e-04
3.738658342340000218e+03 3.321519009239999832e+03 3.847594634120365888e-04
3.738764952030000131e+03 3.321519009239999832e+03 3.719509826696909679e-04
3.738871561710000151e+03 3.321519009239999832e+03 3.596902942221344695e-04
3.738978171400000065e+03 3.321519009239999832e+03 3.479107038334912664e-04
3.739084781080000084e+03 3.321519009239999832e+03 3.364780822216118157e-04
3.739191390769999998e+03 3.321519009239999832e+03 3.250989293964300520e-04
3.739298000450000018e+03 3.321519009239999832e+03 3.131717510766185973e-04
3.739404610139999932e+03 3.321519009239999832e+03 2.996234175259856829e-04
3.739511219819999951e+03 3.321519009239999832e+03 2.828615436061912309e-04
3.739617829509999865e+03 3.321519009239999832e+03 2.610371043415541021e-04
3.739724439189999885e+03 3.321519009239999832e+03 2.327268223885531383e-04
3.739831048879999798e+03 3.321519009239999832e+03 1.978535621700968283e-04
3.739937658559999818e+03 3.321519009239999832e+03 1.583263810135790331e-04
3.718722331229999781e+03 3.321624266549999902e+03 1.347565787420646442e-02
3.718828940920000150e+03 3.321624266549999902e+03 1.777853635384472192e-02
3.718935550600000170e+03 3.321624266549999902e+03 2.246447047573840727e-02
3.719042160290000083e+03 3.321624266549999902e+03 2.763078554668262077e-02
3.719148769970000103e+03 3.321624266549999902e+03 3.357622686265471224e-02
3.719255379660000017e+03 3.321624266549999902e+03 4.076524189723309405e-02
3.719361989340000036e+03 3.321624266549999902e+03 4.975707158388761875e-02
3.719468599029999950e+03 3.321624266549999902e+03 6.112454185768968762e-02
3.719575208709999970e+03 3.321624266549999902e+03 7.536587933553950958e-02
3.719681818399999884e+03 3.321624266549999902e+03 9.279906284617404910e-02
3.719788428079999903e+03 3.321624266549999902e+03 1.134345976102533182e-01
3.719895037769999817e+03 3.321624266549999902e+03 1.368437590050190500e-01
3.720001647449999837e+03 3.321624266549999902e+03 1.620615700995958752e-01
3.720108257140000205e+03 3.321624266549999902e+03 1.875740921480196777e-01
3.720214866820000225e+03 3.321624266549999902e+03 2.114298737185893451e-01
3.720321476510000139e+03 3.321624266549999902e+03 2.314845176066562815e-01
3.720428086190000158e+03 3.321624266549999902e+03 2.457431781775870350e-01
3.720534695880000072e+03 3.321624266549999902e+03 2.527245136933163328e-01
3.720641305560000092e+03 3.321624266549999902e+03 2.517497690890436735e-01
3.720747915250000005e+03 3.321624266549999902e+03 2.430741668316601656e-01
3.720854524930000025e+03 3.321624266549999902e+03 2.278225336481715102e-01
3.720961134619999939e+03 3.321624266549999902e+03 2.077504913344809523e-01
3.721067744299999958e+03 3.321624266549999902e+03 1.849030196375486268e-01
3.721174353989999872e+03 3.321624266549999902e+03 1.612647120701131143e-01
3.721280963669999892e+03 3.321624266549999902e+03 1.384848907538651086e-01
3.721387573359999806e+03 3.321624266549999902e+03 1.177248793006710897e-01
3.721494183039999825e+03 3.321624266549999902e+03 9.963159305900431972e-02
3.721600792730000194e+03 3.321624266549999902e+03 8.440785046665635893e-02
3.721707402410000213e+03 3.321624266549999902e+03 7.193435778161508254e-02
3.721814012100000127e+03 3.321624266549999902e+03 6.190071084601813517e-02
3.721920621780000147e+03 3.321624266549999902e+03 5.391619880502919460e-02
3.722027231470000061e+03 3.321624266549999902e+03 4.758740088523636530e-02
3.722133841150000080e+03 3.321624266549999902e+03 4.256251030056292656e-02
3.722240450839999994e+03 3.321624266549999902e+03 3.854957915093278759e-02
3.722347060520000014e+03 3.321624266549999902e+03 3.531796549255457329e-02
3.722453670209999927e+03 3.321624266549999902e+03 3.269108891532870875e-02
3.722560279889999947e+03 3.321624266549999902e+03 3.053613168742630446e-02
3.722666889579999861e+03 3.321624266549999902e+03 2.875389150312251951e-02
3.722773499259999880e+03 3.321624266549999902e+03 2.727019864464547486e-02
3.722880108949999794e+03 3.321624266549999902e+03 2.602923704515417574e-02
3.722986718629999814e+03 3.321624266549999902e+03 2.498859200906956152e-02
3.723093328320000182e+03 3.321624266549999902e+03 2.411567329643219543e-02
3.723199938000000202e+03 3.321624266549999902e+03 2.338515982254386200e-02
3.723306547690000116e+03 3.321624266549999902e+03 2.277717479338541018e-02
3.723413157370000135e+03 3.321624266549999902e+03 2.227597360115492892e-02
3.723519767060000049e+03 3.321624266549999902e+03 2.186898974559893516e-02
3.723626376740000069e+03 3.321624266549999902e+03 2.154613140803144852e-02
3.723732986429999983e+03 3.321624266549999902e+03 2.129925470448722213e-02
3.723839596110000002e+03 3.321624266549999902e+03 2.112176244381543458e-02
3.723946205799999916e+03 3.321624266549999902e+03 2.100829256561694697e-02
3.724052815479999936e+03 3.321624266549999902e+03 2.095447073593324772e-02
3.724159425169999849e+03 3.321624266549999902e+03 2.095670851519191788e-02
3.724266034849999869e+03 3.321624266549999902e+03 2.101203321294017531e-02
3.724372644539999783e+03 3.321624266549999902e+03 2.111793876180357438e-02
3.724479254219999802e+03 3.321624266549999902e+03 2.127224919015980459e-02
3.724585863910000171e+03 3.321624266549999902e+03 2.147298790983908148e-02
3.724692473590000191e+03 3.321624266549999902e+03 2.171824733505002200e-02
3.724799083280000104e+03 3.321624266549999902e+03 2.200605453963723826e-02
3.724905692970000018e+03 3.321624266549999902e+03 2.233422994792215802e-02
3.725012302650000038e+03 3.321624266549999902e+03 2.270023763243813122e-02
3.725118912339999952e+03 3.321624266549999902e+03 2.310102783433861176e-02
3.725225522019999971e+03 3.321624266549999902e+03 2.353287496621797245e-02
3.725332131709999885e+03 3.321624266549999902e+03 2.399121766600332065e-02
3.725438741389999905e+03 3.321624266549999902e+03 2.447051137991745201e-02
3.725545351079999818e+03 3.321624266549999902e+03 2.496410820191396693e-02
3.725651960759999838e+03 3.321624266549999902e+03 2.546418276526853444e-02
3.725758570450000207e+03 3.321624266549999902e+03 2.596172605049336043e-02
3.725865180130000226e+03 3.321624266549999902e+03 2.644662995294700183e-02
3.725971789820000140e+03 3.321624266549999902e+03 2.690788310786127596e-02
3.726078399500000160e+03 3.321624266549999902e+03 2.733389167033578246e-02
3.726185009190000073e+03 3.321624266549999902e+03 2.771292684548508009e-02
3.726291618870000093e+03 3.321624266549999902e+03 2.803368424086512267e-02
3.726398228560000007e+03 3.321624266549999902e+03 2.828592016086931699e-02
3.726504838240000026e+03 3.321624266549999902e+03 2.846110981198322898e-02
3.726611447929999940e+03 3.321624266549999902e+03 2.855305621321565027e-02
3.726718057609999960e+03 3.321624266549999902e+03 2.855837093414561462e-02
3.726824667299999874e+03 3.321624266549999902e+03 2.847675230944057487e-02
3.726931276979999893e+03 3.321624266549999902e+03 2.831100509650402025e-02
3.727037886669999807e+03 3.321624266549999902e+03 2.806677622916669418e-02
3.727144496349999827e+03 3.321624266549999902e+03 2.775201980687724140e-02
3.727251106040000195e+03 3.321624266549999902e+03 2.737624388763847463e-02
3.727357715720000215e+03 3.321624266549999902e+03 2.694962452793792790e-02
3.727464325410000129e+03 3.321624266549999902e+03 2.648209261045119528e-02
3.727570935090000148e+03 3.321624266549999902e+03 2.598250286645979387e-02
3.727677544780000062e+03 3.321624266549999902e+03 2.545798205295306260e-02
3.727784154460000082e+03 3.321624266549999902e+03 2.491352738861328867e-02
3.727890764149999995e+03 3.321624266549999902e+03 2.435189190855241437e-02
3.727997373830000015e+03 3.321624266549999902e+03 2.377375584693161570e-02
3.728103983519999929e+03 3.321624266549999902e+03 2.317814764572499395e-02
3.728210593199999948e+03 3.321624266549999902e+03 2.256304898030292092e-02
3.728317202889999862e+03 3.321624266549999902e+03 2.192609848899703187e-02
3.728423812569999882e+03 3.321624266549999902e+03 2.126530077817338771e-02
3.728530422259999796e+03 3.321624266549999902e+03 2.057965157348514221e-02
3.728637031939999815e+03 3.321624266549999902e+03 1.986960591721862596e-02
3.728743641630000184e+03 3.321624266549999902e+03 1.913734167649222898e-02
3.728850251310000203e+03 3.321624266549999902e+03 1.838680133224111432e-02
3.728956861000000117e+03 3.321624266549999902e+03 1.762352604019726959e-02
3.729063470680000137e+03 3.321624266549999902e+03 1.685432221760155280e-02
3.729170080370000051e+03 3.321624266549999902e+03 1.608681840314305986e-02
3.729276690050000070e+03 3.321624266549999902e+03 1.532897680434132034e-02
3.729383299739999984e+03 3.321624266549999902e+03 1.458862003288514085e-02
3.729489909420000004e+03 3.321624266549999902e+03 1.387302130260236951e-02
3.729596519109999917e+03 3.321624266549999902e+03 1.318858933379709816e-02
3.729703128789999937e+03 3.321624266549999902e+03 1.254066113444754320e-02
3.729809738479999851e+03 3.321624266549999902e+03 1.193339986948112330e-02
3.729916348159999870e+03 3.321624266549999902e+03 1.136978320734385178e-02
3.730022957849999784e+03 3.321624266549999902e+03 1.085166060911958372e-02
3.730129567529999804e+03 3.321624266549999902e+03 1.037985569573385627e-02
3.730236177220000172e+03 3.321624266549999902e+03 9.954291108185055192e-03
3.730342786900000192e+03 3.321624266549999902e+03 9.574116916990286358e-03
3.730449396590000106e+03 3.321624266549999902e+03 9.237828466550069423e-03
3.730556006270000125e+03 3.321624266549999902e+03 8.943364655142860623e-03
3.730662615960000039e+03 3.321624266549999902e+03 8.688182479135173400e-03
3.730769225640000059e+03 3.321624266549999902e+03 8.469307929354024864e-03
3.730875835329999973e+03 3.321624266549999902e+03 8.283366935003531537e-03
3.730982445009999992e+03 3.321624266549999902e+03 8.126603007192131911e-03
3.731089054699999906e+03 3.321624266549999902e+03 7.994890521241351453e-03
3.731195664379999926e+03 3.321624266549999902e+03 7.883754083751595698e-03
3.731302274069999839e+03 3.321624266549999902e+03 7.788404932057253933e-03
3.731408883749999859e+03 3.321624266549999902e+03 7.703804505184324788e-03
3.731515493439999773e+03 3.321624266549999902e+03 7.624762912522478793e-03
3.731622103130000141e+03 3.321624266549999902e+03 7.546075865684368118e-03
3.731728712810000161e+03 3.321624266549999902e+03 7.462697899061438052e-03
3.731835322500000075e+03 3.321624266549999902e+03 7.369942987726187285e-03
3.731941932180000094e+03 3.321624266549999902e+03 7.263697025621430707e-03
3.732048541870000008e+03 3.321624266549999902e+03 7.140621399043293842e-03
3.732155151550000028e+03 3.321624266549999902e+03 6.998324426741007326e-03
3.732261761239999942e+03 3.321624266549999902e+03 6.835478701451616276e-03
3.732368370919999961e+03 3.321624266549999902e+03 6.651867591279989056e-03
3.732474980609999875e+03 3.321624266549999902e+03 6.448352668652455530e-03
3.732581590289999895e+03 3.321624266549999902e+03 6.226764132679273901e-03
3.732688199979999808e+03 3.321624266549999902e+03 5.989726399285497799e-03
3.732794809659999828e+03 3.321624266549999902e+03 5.740438992164930559e-03
3.732901419350000197e+03 3.321624266549999902e+03 5.482437238193063091e-03
3.733008029030000216e+03 3.321624266549999902e+03 5.219357487501974542e-03
3.733114638720000130e+03 3.321624266549999902e+03 4.954728031988150233e-03
3.733221248400000150e+03 3.321624266549999902e+03 4.691800734118273426e-03
3.733327858090000063e+03 3.321624266549999902e+03 4.433431111781694842e-03
3.733434467770000083e+03 3.321624266549999902e+03 4.182007702782975650e-03
3.733541077459999997e+03 3.321624266549999902e+03 3.939426019749550298e-03
3.733647687140000016e+03 3.321624266549999902e+03 3.707098841403186958e-03
3.733754296829999930e+03 3.321624266549999902e+03 3.485993005821287627e-03
3.733860906509999950e+03 3.321624266549999902e+03 3.276682947626734840e-03
3.733967516199999864e+03 3.321624266549999902e+03 3.079412440207058860e-03
3.734074125879999883e+03 3.321624266549999902e+03 2.894157826533082494e-03
3.734180735569999797e+03 3.321624266549999902e+03 2.720687993527705698e-03
3.734287345249999817e+03 3.321624266549999902e+03 2.558618150599687585e-03
3.734393954940000185e+03 3.321624266549999902e+03 2.407455944516976101e-03
3.734500564620000205e+03 3.321624266549999902e+03 2.266639530413416728e-03
3.734607174310000119e+03 3.321624266549999902e+03 2.135567948532307060e-03
3.734713783990000138e+03 3.321624266549999902e+03 2.013624589561386572e-03
3.734820393680000052e+03 3.321624266549999902e+03 1.900194736569290818e-03
3.734927003360000072e+03 3.321624266549999902e+03 1.794678212693870617e-03
3.735033613049999985e+03 3.321624266549999902e+03 1.696498100051101795e-03
3.735140222730000005e+03 3.321624266549999902e+03 1.605106379947273320e-03
3.735246832419999919e+03 3.321624266549999902e+03 1.519987216463721067e-03
3.735353442099999938e+03 3.321624266549999902e+03 1.440658483470769104e-03
3.735460051789999852e+03 3.321624266549999902e+03 1.366672022060429637e-03
3.735566661469999872e+03 3.321624266549999902e+03 1.297613010860228927e-03
3.735673271159999786e+03 3.321624266549999902e+03 1.233098739027283777e-03
3.735779880839999805e+03 3.321624266549999902e+03 1.172776995724425812e-03
3.735886490530000174e+03 3.321624266549999902e+03 1.116324232757449084e-03
3.735993100210000193e+03 3.321624266549999902e+03 1.063443616754980925e-03
3.736099709900000107e+03 3.321624266549999902e+03 1.013863058591498887e-03
3.736206319580000127e+03 3.321624266549999902e+03 9.673332839157341469e-04
3.736312929270000041e+03 3.321624266549999902e+03 9.236259850286892246e-04
3.736419538950000060e+03 3.321624266549999902e+03 8.825320723173688897e-04
3.736526148639999974e+03 3.321624266549999902e+03 8.438600293715644131e-04
3.736632758319999994e+03 3.321624266549999902e+03 8.074343737682170008e-04
3.736739368009999907e+03 3.321624266549999902e+03 7.730942302171224870e-04
3.736845977689999927e+03 3.321624266549999902e+03 7.406920236762645510e-04
3.736952587379999841e+03 3.321624266549999902e+03 7.100922922017826851e-04
3.737059197059999860e+03 3.321624266549999902e+03 6.811706086204238463e-04
3.737165806749999774e+03 3.321624266549999902e+03 6.538125958623642589e-04
3.737272416429999794e+03 3.321624266549999902e+03 6.279130253957338186e-04
3.737379026120000162e+03 3.321624266549999902e+03 6.033749959796646817e-04
3.737485635800000182e+03 3.321624266549999902e+03 5.801091938427937978e-04
3.737592245490000096e+03 3.321624266549999902e+03 5.580332323227007790e-04
3.737698855170000115e+03 3.321624266549999902e+03 5.370710610899284395e-04
3.737805464860000029e+03 3.321624266549999902e+03 5.171524283302091898e-04
3.737912074540000049e+03 3.321624266549999902e+03 4.982123801822737306e-04
3.738018684229999963e+03 3.321624266549999902e+03 4.801907916907162074e-04
3.738125293909999982e+03 3.321624266549999902e+03 4.630319359170167169e-04
3.738231903599999896e+03 3.321624266549999902e+03 4.466841022102222003e-04
3.738338513289999810e+03 3.321624266549999902e+03 4.310992654597782373e-04
3.738445122969999829e+03 3.321624266549999902e+03 4.162327856026928658e-04
3.738551732660000198e+03 3.321624266549999902e+03 4.020430646328932074e-04
3.738658342340000218e+03 3.321624266549999902e+03 3.884909035753977336e-04
3.738764952030000131e+03 3.321624266549999902e+03 3.755376324637010464e-04
3.738871561710000151e+03 3.321624266549999902e+03 3.631390847330137443e-04
3.738978171400000065e+03 3.321624266549999902e+03 3.512278295197042996e-04
3.739084781080000084e+03 3.321624266549999902e+03 3.396684041010134491e-04
3.739191390769999998e+03 3.321624266549999902e+03 3.281645502981656894e-04
3.739298000450000018e+03 3.321624266549999902e+03 3.161092576433433650e-04
3.739404610139999932e+03 3.321624266549999902e+03 3.024196609300171018e-04
3.739511219819999951e+03 3.321624266549999902e+03 2.854890114792583435e-04
3.739617829509999865e+03 3.321624266549999902e+03 2.634516815475899530e-04
3.739724439189999885e+03 3.321624266549999902e+03 2.348717125930578793e-04
3.739831048879999798e+03 3.321624266549999902e+03 1.996714857998880079e-04
3.739937658559999818e+03 3.321624266549999902e+03 1.597774820229237985e-04
3.718722331229999781e+03 3.321729523850000078e+03 1.236278193022193744e-02
3.718828940920000150e+03 3.321729523850000078e+03 1.614720333648092879e-02
3.718935550600000170e+03 3.321729523850000078e+03 2.015377489328551430e-02
3.719042160290000083e+03 3.321729523850000078e+03 2.443549369759415169e-02
3.719148769970000103e+03 3.321729523850000078e+03 2.923257016771549713e-02
3.719255379660000017e+03 3.321729523850000078e+03 3.494379471710200302e-02
3.719361989340000036e+03 3.321729523850000078e+03 4.207225224434430616e-02
3.719468599029999950e+03 3.321729523850000078e+03 5.117079169573082731e-02
3.719575208709999970e+03 3.321729523850000078e+03 6.278863056604594428e-02
3.719681818399999884e+03 3.321729523850000078e+03 7.740225924582379291e-02
3.719788428079999903e+03 3.321729523850000078e+03 9.531445021426673825e-02
3.719895037769999817e+03 3.321729523850000078e+03 1.165220436102633456e-01
3.720001647449999837e+03 3.321729523850000078e+03 1.405765569352841471e-01
3.720108257140000205e+03 3.321729523850000078e+03 1.664815931292194517e-01
3.720214866820000225e+03 3.321729523850000078e+03 1.926787114922298982e-01
3.720321476510000139e+03 3.321729523850000078e+03 2.171620569738909601e-01
3.720428086190000158e+03 3.321729523850000078e+03 2.377300713434621349e-01
3.720534695880000072e+03 3.321729523850000078e+03 2.523374658657300817e-01
3.720641305560000092e+03 3.321729523850000078e+03 2.594685506592038227e-01
3.720747915250000005e+03 3.321729523850000078e+03 2.584329813971522061e-01
3.720854524930000025e+03 3.321729523850000078e+03 2.494991646557070120e-01
3.720961134619999939e+03 3.321729523850000078e+03 2.338267019447211048e-01
3.721067744299999958e+03 3.321729523850000078e+03 2.132202334939964639e-01
3.721174353989999872e+03 3.321729523850000078e+03 1.897786746736787045e-01
3.721280963669999892e+03 3.321729523850000078e+03 1.655366634363398259e-01
3.721387573359999806e+03 3.321729523850000078e+03 1.421833375356858498e-01
3.721494183039999825e+03 3.321729523850000078e+03 1.209066283367936923e-01
3.721600792730000194e+03 3.321729523850000078e+03 1.023670175499670210e-01
3.721707402410000213e+03 3.321729523850000078e+03 8.677019984291138577e-02
3.721814012100000127e+03 3.321729523850000078e+03 7.399239972832491463e-02
3.721920621780000147e+03 3.321729523850000078e+03 6.371466304405470904e-02
3.722027231470000061e+03 3.321729523850000078e+03 5.553628215930771911e-02
3.722133841150000080e+03 3.321729523850000078e+03 4.905412832780646493e-02
3.722240450839999994e+03 3.321729523850000078e+03 4.390789890491184067e-02
3.722347060520000014e+03 3.321729523850000078e+03 3.979868777875549685e-02
3.722453670209999927e+03 3.321729523850000078e+03 3.649039542822021115e-02
3.722560279889999947e+03 3.321729523850000078e+03 3.380227433544041871e-02
3.722666889579999861e+03 3.321729523850000078e+03 3.159837046714489284e-02
3.722773499259999880e+03 3.321729523850000078e+03 2.977713270727506967e-02
3.722880108949999794e+03 3.321729523850000078e+03 2.826262919650576397e-02
3.722986718629999814e+03 3.321729523850000078e+03 2.699771390203390201e-02
3.723093328320000182e+03 3.321729523850000078e+03 2.593896007792776542e-02
3.723199938000000202e+03 3.321729523850000078e+03 2.505300043724074943e-02
3.723306547690000116e+03 3.321729523850000078e+03 2.431391194680408707e-02
3.723413157370000135e+03 3.321729523850000078e+03 2.370134738442517680e-02
3.723519767060000049e+03 3.321729523850000078e+03 2.319919102254761056e-02
3.723626376740000069e+03 3.321729523850000078e+03 2.279458014932569249e-02
3.723732986429999983e+03 3.321729523850000078e+03 2.247718253339110392e-02
3.723839596110000002e+03 3.321729523850000078e+03 2.223865405866327222e-02
3.723946205799999916e+03 3.321729523850000078e+03 2.207222404116475009e-02
3.724052815479999936e+03 3.321729523850000078e+03 2.197237141008072728e-02
3.724159425169999849e+03 3.321729523850000078e+03 2.193456544952464976e-02
3.724266034849999869e+03 3.321729523850000078e+03 2.195505188025983004e-02
3.724372644539999783e+03 3.321729523850000078e+03 2.203066987835511706e-02
3.724479254219999802e+03 3.321729523850000078e+03 2.215868896270193483e-02
3.724585863910000171e+03 3.321729523850000078e+03 2.233665707037110065e-02
3.724692473590000191e+03 3.321729523850000078e+03 2.256225296414835282e-02
3.724799083280000104e+03 3.321729523850000078e+03 2.283313768421554521e-02
3.724905692970000018e+03 3.321729523850000078e+03 2.314680132429026288e-02
3.725012302650000038e+03 3.321729523850000078e+03 2.350040320946278002e-02
3.725118912339999952e+03 3.321729523850000078e+03 2.389060577520213738e-02
3.725225522019999971e+03 3.321729523850000078e+03 2.431340524554871305e-02
3.725332131709999885e+03 3.321729523850000078e+03 2.476396565555251394e-02
3.725438741389999905e+03 3.321729523850000078e+03 2.523646679773128981e-02
3.725545351079999818e+03 3.321729523850000078e+03 2.572398103016020759e-02
3.725651960759999838e+03 3.321729523850000078e+03 2.621839803033527289e-02
3.725758570450000207e+03 3.321729523850000078e+03 2.671041967491256941e-02
3.725865180130000226e+03 3.321729523850000078e+03 2.718964815966562476e-02
3.725971789820000140e+03 3.321729523850000078e+03 2.764478799447376428e-02
3.726078399500000160e+03 3.321729523850000078e+03 2.806397547793785738e-02
3.726185009190000073e+03 3.321729523850000078e+03 2.843523703489447482e-02
3.726291618870000093e+03 3.321729523850000078e+03 2.874706069727474625e-02
3.726398228560000007e+03 3.321729523850000078e+03 2.898904467125153206e-02
3.726504838240000026e+03 3.321729523850000078e+03 2.915256647375329482e-02
3.726611447929999940e+03 3.321729523850000078e+03 2.923139980740442623e-02
3.726718057609999960e+03 3.321729523850000078e+03 2.922219878219821723e-02
3.726824667299999874e+03 3.321729523850000078e+03 2.912477401907461252e-02
3.726931276979999893e+03 3.321729523850000078e+03 2.894210415192469132e-02
3.727037886669999807e+03 3.321729523850000078e+03 2.868005776015828887e-02
3.727144496349999827e+03 3.321729523850000078e+03 2.834684009486591882e-02
3.727251106040000195e+03 3.321729523850000078e+03 2.795221908257843058e-02
3.727357715720000215e+03 3.321729523850000078e+03 2.750661836747147690e-02
3.727464325410000129e+03 3.321729523850000078e+03 2.702018528881259748e-02
3.727570935090000148e+03 3.321729523850000078e+03 2.650194523859367157e-02
3.727677544780000062e+03 3.321729523850000078e+03 2.595914079971134783e-02
3.727784154460000082e+03 3.321729523850000078e+03 2.539682745251922030e-02
3.727890764149999995e+03 3.321729523850000078e+03 2.481776240710973150e-02
3.727997373830000015e+03 3.321729523850000078e+03 2.422258486347705214e-02
3.728103983519999929e+03 3.321729523850000078e+03 2.361024994375777314e-02
3.728210593199999948e+03 3.321729523850000078e+03 2.297864898313654869e-02
3.728317202889999862e+03 3.321729523850000078e+03 2.232532902318079202e-02
3.728423812569999882e+03 3.321729523850000078e+03 2.164821630508111105e-02
3.728530422259999796e+03 3.321729523850000078e+03 2.094625312327660568e-02
3.728637031939999815e+03 3.321729523850000078e+03 2.021987385690341907e-02
3.728743641630000184e+03 3.321729523850000078e+03 1.947127190127270410e-02
3.728850251310000203e+03 3.321729523850000078e+03 1.870444050585058637e-02
3.728956861000000117e+03 3.321729523850000078e+03 1.792500208087936114e-02
3.729063470680000137e+03 3.321729523850000078e+03 1.713986720843413067e-02
3.729170080370000051e+03 3.321729523850000078e+03 1.635678231951379763e-02
3.729276690050000070e+03 3.321729523850000078e+03 1.558383169749717398e-02
3.729383299739999984e+03 3.321729523850000078e+03 1.482895540407209826e-02
3.729489909420000004e+03 3.321729523850000078e+03 1.409953221531173514e-02
3.729596519109999917e+03 3.321729523850000078e+03 1.340205927813527612e-02
3.729703128789999937e+03 3.321729523850000078e+03 1.274194178231468147e-02
3.729809738479999851e+03 3.321729523850000078e+03 1.212338970008333162e-02
3.729916348159999870e+03 3.321729523850000078e+03 1.154940662792041696e-02
3.730022957849999784e+03 3.321729523850000078e+03 1.102184874139692725e-02
3.730129567529999804e+03 3.321729523850000078e+03 1.054152952916399821e-02
3.730236177220000172e+03 3.321729523850000078e+03 1.010834729960427038e-02
3.730342786900000192e+03 3.321729523850000078e+03 9.721416180797826448e-03
3.730449396590000106e+03 3.321729523850000078e+03 9.379186264713394727e-03
3.730556006270000125e+03 3.321729523850000078e+03 9.079543760122618309e-03
3.730662615960000039e+03 3.321729523850000078e+03 8.819886933679119134e-03
3.730769225640000059e+03 3.321729523850000078e+03 8.597177950707936972e-03
3.730875835329999973e+03 3.321729523850000078e+03 8.407974393249454184e-03
3.730982445009999992e+03 3.321729523850000078e+03 8.248447234240370921e-03
3.731089054699999906e+03 3.321729523850000078e+03 8.114394364514991576e-03
3.731195664379999926e+03 3.321729523850000078e+03 8.001260292634608876e-03
3.731302274069999839e+03 3.321729523850000078e+03 7.904173139958430711e-03
3.731408883749999859e+03 3.321729523850000078e+03 7.818009225827251760e-03
3.731515493439999773e+03 3.321729523850000078e+03 7.737493081030919623e-03
3.731622103130000141e+03 3.321729523850000078e+03 7.657336496458676083e-03
3.731728712810000161e+03 3.321729523850000078e+03 7.572414380906704150e-03
3.731835322500000075e+03 3.321729523850000078e+03 7.477968381286895921e-03
3.731941932180000094e+03 3.321729523850000078e+03 7.369822474985609703e-03
3.732048541870000008e+03 3.321729523850000078e+03 7.244589444250132404e-03
3.732155151550000028e+03 3.321729523850000078e+03 7.099844651081171736e-03
3.732261761239999942e+03 3.321729523850000078e+03 6.934244824118025556e-03
3.732368370919999961e+03 3.321729523850000078e+03 6.747574881770642720e-03
3.732474980609999875e+03 3.321729523850000078e+03 6.540714463162383002e-03
3.732581590289999895e+03 3.321729523850000078e+03 6.315526298746875454e-03
3.732688199979999808e+03 3.321729523850000078e+03 6.074678814764649000e-03
3.732794809659999828e+03 3.321729523850000078e+03 5.821423438706245859e-03
3.732901419350000197e+03 3.321729523850000078e+03 5.559351498154886835e-03
3.733008029030000216e+03 3.321729523850000078e+03 5.292155812025748501e-03
3.733114638720000130e+03 3.321729523850000078e+03 5.023418461420266559e-03
3.733221248400000150e+03 3.321729523850000078e+03 4.756439963357606687e-03
3.733327858090000063e+03 3.321729523850000078e+03 4.494117688926905704e-03
3.733434467770000083e+03 3.321729523850000078e+03 4.238874338067665989e-03
3.733541077459999997e+03 3.321729523850000078e+03 3.992631687873536735e-03
3.733647687140000016e+03 3.321729523850000078e+03 3.756821216451248883e-03
3.733754296829999930e+03 3.321729523850000078e+03 3.532421606193784404e-03
3.733860906509999950e+03 3.321729523850000078e+03 3.320013214595772272e-03
3.733967516199999864e+03 3.321729523850000078e+03 3.119840844087776698e-03
3.734074125879999883e+03 3.321729523850000078e+03 2.931877995639579296e-03
3.734180735569999797e+03 3.321729523850000078e+03 2.755887792767208917e-03
3.734287345249999817e+03 3.321729523850000078e+03 2.591477595147343750e-03
3.734393954940000185e+03 3.321729523850000078e+03 2.438145815064512913e-03
3.734500564620000205e+03 3.321729523850000078e+03 2.295320555155343136e-03
3.734607174310000119e+03 3.321729523850000078e+03 2.162390427820315344e-03
3.734713783990000138e+03 3.321729523850000078e+03 2.038728356135200391e-03
3.734820393680000052e+03 3.321729523850000078e+03 1.923709362439927689e-03
3.734927003360000072e+03 3.321729523850000078e+03 1.816723390101096297e-03
3.735033613049999985e+03 3.321729523850000078e+03 1.717184137591501849e-03
3.735140222730000005e+03 3.321729523850000078e+03 1.624534766513283145e-03
3.735246832419999919e+03 3.321729523850000078e+03 1.538251216070077006e-03
3.735353442099999938e+03 3.321729523850000078e+03 1.457843734055402083e-03
3.735460051789999852e+03 3.321729523850000078e+03 1.382857120802671392e-03
3.735566661469999872e+03 3.321729523850000078e+03 1.312870076394006191e-03
3.735673271159999786e+03 3.321729523850000078e+03 1.247493945916476133e-03
3.735779880839999805e+03 3.321729523850000078e+03 1.186371078462625803e-03
3.735886490530000174e+03 3.321729523850000078e+03 1.129172956694076508e-03
3.735993100210000193e+03 3.321729523850000078e+03 1.075598213718805332e-03
3.736099709900000107e+03 3.321729523850000078e+03 1.025370626575633883e-03
3.736206319580000127e+03 3.321729523850000078e+03 9.782371521760097142e-04
3.736312929270000041e+03 3.321729523850000078e+03 9.339660469129994680e-04
3.736419538950000060e+03 3.321729523850000078e+03 8.923450878876584228e-04
3.736526148639999974e+03 3.321729523850000078e+03 8.531798996837886484e-04
3.736632758319999994e+03 3.321729523850000078e+03 8.162923894500631649e-04
3.736739368009999907e+03 3.321729523850000078e+03 7.815192979490825573e-04
3.736845977689999927e+03 3.321729523850000078e+03 7.487108738811088394e-04
3.736952587379999841e+03 3.321729523850000078e+03 7.177296695543852008e-04
3.737059197059999860e+03 3.321729523850000078e+03 6.884494453312085902e-04
3.737165806749999774e+03 3.321729523850000078e+03 6.607541673843180452e-04
3.737272416429999794e+03 3.321729523850000078e+03 6.345370892039267022e-04
3.737379026120000162e+03 3.321729523850000078e+03 6.096999153215395964e-04
3.737485635800000182e+03 3.321729523850000078e+03 5.861520489722220513e-04
3.737592245490000096e+03 3.321729523850000078e+03 5.638099215743341743e-04
3.737698855170000115e+03 3.321729523850000078e+03 5.425963936274223309e-04
3.737805464860000029e+03 3.321729523850000078e+03 5.224402099561787369e-04
3.737912074540000049e+03 3.321729523850000078e+03 5.032754932756464258e-04
3.738018684229999963e+03 3.321729523850000078e+03 4.850412698191591690e-04
3.738125293909999982e+03 3.321729523850000078e+03 4.676810327653526159e-04
3.738231903599999896e+03 3.321729523850000078e+03 4.511423536409171937e-04
3.738338513289999810e+03 3.321729523850000078e+03 4.353765436560223410e-04
3.738445122969999829e+03 3.321729523850000078e+03 4.203383456192544883e-04
3.738551732660000198e+03 3.321729523850000078e+03 4.059855850903015492e-04
3.738658342340000218e+03 3.321729523850000078e+03 3.922785217694210454e-04
3.738764952030000131e+03 3.321729523850000078e+03 3.791779644913422800e-04
3.738871561710000151e+03 3.321729523850000078e+03 3.666391922070006792e-04
3.738978171400000065e+03 3.321729523850000078e+03 3.545940242153059353e-04
3.739084781080000084e+03 3.321729523850000078e+03 3.429056447509293065e-04
3.739191390769999998e+03 3.321729523850000078e+03 3.312749988260176091e-04
3.739298000450000018e+03 3.321729523850000078e+03 3.190894824238447894e-04
3.739404610139999932e+03 3.321729523850000078e+03 3.052563578277181456e-04
3.739511219819999951e+03 3.321729523850000078e+03 2.881543106354921479e-04
3.739617829509999865e+03 3.321729523850000078e+03 2.659008772353824916e-04
3.739724439189999885e+03 3.321729523850000078e+03 2.370472409329067590e-04
3.739831048879999798e+03 3.321729523850000078e+03 2.015152949226944044e-04
3.739937658559999818e+03 3.321729523850000078e+03 1.612491900696848453e-04
3.718722331229999781e+03 3.321834781160000148e+03 1.154293746675009655e-02
3.718828940920000150e+03 3.321834781160000148e+03 1.493328550815634960e-02
3.718935550600000170e+03 3.321834781160000148e+03 1.841955104213263000e-02
3.719042160290000083e+03 3.321834781160000148e+03 2.201930620825812146e-02
3.719148769970000103e+03 3.321834781160000148e+03 2.592296840707376468e-02
3.719255379660000017e+03 3.321834781160000148e+03 3.046640618237606013e-02
3.719361989340000036e+03 3.321834781160000148e+03 3.608453586226326865e-02
3.719468599029999950e+03 3.321834781160000148e+03 4.327340540736979851e-02
3.719575208709999970e+03 3.321834781160000148e+03 5.256337573853379214e-02
3.719681818399999884e+03 3.321834781160000148e+03 6.448514033971537718e-02
3.719788428079999903e+03 3.321834781160000148e+03 7.950598851996208694e-02
3.719895037769999817e+03 3.321834781160000148e+03 9.792438992734636694e-02
3.720001647449999837e+03 3.321834781160000148e+03 1.197299293457775027e-01
3.720108257140000205e+03 3.321834781160000148e+03 1.444568888277168450e-01
3.720214866820000225e+03 3.321834781160000148e+03 1.710774954214702159e-01
3.720321476510000139e+03 3.321834781160000148e+03 1.979874582745995704e-01
3.720428086190000158e+03 3.321834781160000148e+03 2.231244631642555210e-01
3.720534695880000072e+03 3.321834781160000148e+03 2.442275248694347756e-01
3.720641305560000092e+03 3.321834781160000148e+03 2.591988775211859775e-01
3.720747915250000005e+03 3.321834781160000148e+03 2.664870709424164708e-01
3.720854524930000025e+03 3.321834781160000148e+03 2.653896521988302060e-01
3.720961134619999939e+03 3.321834781160000148e+03 2.561886718146994535e-01
3.721067744299999958e+03 3.321834781160000148e+03 2.400798273092526469e-01
3.721174353989999872e+03 3.321834781160000148e+03 2.189186776334027806e-01
3.721280963669999892e+03 3.321834781160000148e+03 1.948601904003338936e-01
3.721387573359999806e+03 3.321834781160000148e+03 1.699910346271026884e-01
3.721494183039999825e+03 3.321834781160000148e+03 1.460417669498230153e-01
3.721600792730000194e+03 3.321834781160000148e+03 1.242280219692044885e-01
3.721707402410000213e+03 3.321834781160000148e+03 1.052244337081770786e-01
3.721814012100000127e+03 3.321834781160000148e+03 8.923973465699451546e-02
3.721920621780000147e+03 3.321834781160000148e+03 7.614553100484756920e-02
3.722027231470000061e+03 3.321834781160000148e+03 6.561401121436426231e-02
3.722133841150000080e+03 3.321834781160000148e+03 5.723409622426516713e-02
3.722240450839999994e+03 3.321834781160000148e+03 5.059257753993107870e-02
3.722347060520000014e+03 3.321834781160000148e+03 4.532032652233783376e-02
3.722453670209999927e+03 3.321834781160000148e+03 4.111120544337477922e-02
3.722560279889999947e+03 3.321834781160000148e+03 3.772344084459667429e-02
3.722666889579999861e+03 3.321834781160000148e+03 3.497195169075895116e-02
3.722773499259999880e+03 3.321834781160000148e+03 3.271752163633168814e-02
3.722880108949999794e+03 3.321834781160000148e+03 3.085615586151168807e-02
3.722986718629999814e+03 3.321834781160000148e+03 2.931008873058395248e-02
3.723093328320000182e+03 3.321834781160000148e+03 2.802078967371129242e-02
3.723199938000000202e+03 3.321834781160000148e+03 2.694377767677640090e-02
3.723306547690000116e+03 3.321834781160000148e+03 2.604487499932424052e-02
3.723413157370000135e+03 3.321834781160000148e+03 2.529752937194862383e-02
3.723519767060000049e+03 3.321834781160000148e+03 2.468089985820680690e-02
3.723626376740000069e+03 3.321834781160000148e+03 2.417847856895817896e-02
3.723732986429999983e+03 3.321834781160000148e+03 2.377708622470646807e-02
3.723839596110000002e+03 3.321834781160000148e+03 2.346612903451692281e-02
3.723946205799999916e+03 3.321834781160000148e+03 2.323703922867917729e-02
3.724052815479999936e+03 3.321834781160000148e+03 2.308284536920831090e-02
3.724159425169999849e+03 3.321834781160000148e+03 2.299783456518649655e-02
3.724266034849999869e+03 3.321834781160000148e+03 2.297727946420505263e-02
3.724372644539999783e+03 3.321834781160000148e+03 2.301721015141933863e-02
3.724479254219999802e+03 3.321834781160000148e+03 2.311421606474060517e-02
3.724585863910000171e+03 3.321834781160000148e+03 2.326526653850189211e-02
3.724692473590000191e+03 3.321834781160000148e+03 2.346754118416057716e-02
3.724799083280000104e+03 3.321834781160000148e+03 2.371826342778620561e-02
3.724905692970000018e+03 3.321834781160000148e+03 2.401453248794216747e-02
3.725012302650000038e+03 3.321834781160000148e+03 2.435315117418987776e-02
3.725118912339999952e+03 3.321834781160000148e+03 2.473044934588360111e-02
3.725225522019999971e+03 3.321834781160000148e+03 2.514210586550354176e-02
3.725332131709999885e+03 3.321834781160000148e+03 2.558297549619073172e-02
3.725438741389999905e+03 3.321834781160000148e+03 2.604693137506678899e-02
3.725545351079999818e+03 3.321834781160000148e+03 2.652673817581559235e-02
3.725651960759999838e+03 3.321834781160000148e+03 2.701397530907876862e-02
3.725758570450000207e+03 3.321834781160000148e+03 2.749903263841574352e-02
3.725865180130000226e+03 3.321834781160000148e+03 2.797120207995955343e-02
3.725971789820000140e+03 3.321834781160000148e+03 2.841888583662181486e-02
3.726078399500000160e+03 3.321834781160000148e+03 2.882993474911533030e-02
3.726185009190000073e+03 3.321834781160000148e+03 2.919211769458182615e-02
3.726291618870000093e+03 3.321834781160000148e+03 2.949370546942197552e-02
3.726398228560000007e+03 3.321834781160000148e+03 2.972413186125306625e-02
3.726504838240000026e+03 3.321834781160000148e+03 2.987467384242310786e-02
3.726611447929999940e+03 3.321834781160000148e+03 2.993907636925031979e-02
3.726718057609999960e+03 3.321834781160000148e+03 2.991403983771538655e-02
3.726824667299999874e+03 3.321834781160000148e+03 2.979949360050746995e-02
3.726931276979999893e+03 3.321834781160000148e+03 2.959859862894071922e-02
3.727037886669999807e+03 3.321834781160000148e+03 2.931745478222491305e-02
3.727144496349999827e+03 3.321834781160000148e+03 2.896452834927113265e-02
3.727251106040000195e+03 3.321834781160000148e+03 2.854985635684871223e-02
3.727357715720000215e+03 3.321834781160000148e+03 2.808411781736154522e-02
3.727464325410000129e+03 3.321834781160000148e+03 2.757768224964694467e-02
3.727570935090000148e+03 3.321834781160000148e+03 2.703974900960569652e-02
3.727677544780000062e+03 3.321834781160000148e+03 2.647767729192593289e-02
3.727784154460000082e+03 3.321834781160000148e+03 2.589657926148893757e-02
3.727890764149999995e+03 3.321834781160000148e+03 2.529921272940927057e-02
3.727997373830000015e+03 3.321834781160000148e+03 2.468617081084684833e-02
3.728103983519999929e+03 3.321834781160000148e+03 2.405632938744903249e-02
3.728210593199999948e+03 3.321834781160000148e+03 2.340748328810570225e-02
3.728317202889999862e+03 3.321834781160000148e+03 2.273708212487270119e-02
3.728423812569999882e+03 3.321834781160000148e+03 2.204296875499940633e-02
3.728530422259999796e+03 3.321834781160000148e+03 2.132402818198886330e-02
3.728637031939999815e+03 3.321834781160000148e+03 2.058067161081309285e-02
3.728743641630000184e+03 3.321834781160000148e+03 1.981510683493542882e-02
3.728850251310000203e+03 3.321834781160000148e+03 1.903137801320893205e-02
3.728956861000000117e+03 3.321834781160000148e+03 1.823518999915690886e-02
3.729063470680000137e+03 3.321834781160000148e+03 1.743355947971856126e-02
3.729170080370000051e+03 3.321834781160000148e+03 1.663435314219530170e-02
3.729276690050000070e+03 3.321834781160000148e+03 1.584577981633821311e-02
3.729383299739999984e+03 3.321834781160000148e+03 1.507589931575559900e-02
3.729489909420000004e+03 3.321834781160000148e+03 1.433219790010856719e-02
3.729596519109999917e+03 3.321834781160000148e+03 1.362126254321530290e-02
3.729703128789999937e+03 3.321834781160000148e+03 1.294856742482412143e-02
3.729809738479999851e+03 3.321834781160000148e+03 1.231836952968024847e-02
3.729916348159999870e+03 3.321834781160000148e+03 1.173369802071622635e-02
3.730022957849999784e+03 3.321834781160000148e+03 1.119641492797280972e-02
3.730129567529999804e+03 3.321834781160000148e+03 1.070732233498917184e-02
3.730236177220000172e+03 3.321834781160000148e+03 1.026629262147410807e-02
3.730342786900000192e+03 3.321834781160000148e+03 9.872402137200669836e-03
3.730449396590000106e+03 3.321834781160000148e+03 9.524053717001918981e-03
3.730556006270000125e+03 3.321834781160000148e+03 9.219078762475390459e-03
3.730662615960000039e+03 3.321834781160000148e+03 8.954814620577417755e-03
3.730769225640000059e+03 3.321834781160000148e+03 8.728157395618156567e-03
3.730875835329999973e+03 3.321834781160000148e+03 8.535594056619317388e-03
3.730982445009999992e+03 3.321834781160000148e+03 8.373220748935419552e-03
3.731089054699999906e+03 3.321834781160000148e+03 8.236756568674469953e-03
3.731195664379999926e+03 3.321834781160000148e+03 8.121563599236993405e-03
3.731302274069999839e+03 3.321834781160000148e+03 8.022684512663285500e-03
3.731408883749999859e+03 3.321834781160000148e+03 7.934908190990413654e-03
3.731515493439999773e+03 3.321834781160000148e+03 7.852871320342472150e-03
3.731622103130000141e+03 3.321834781160000148e+03 7.771199606043719885e-03
3.731728712810000161e+03 3.321834781160000148e+03 7.684686328605646634e-03
3.731835322500000075e+03 3.321834781160000148e+03 7.588499033782657513e-03
3.731941932180000094e+03 3.321834781160000148e+03 7.478398307043538848e-03
3.732048541870000008e+03 3.321834781160000148e+03 7.350947209795280143e-03
3.732155151550000028e+03 3.321834781160000148e+03 7.203687435023851428e-03
3.732261761239999942e+03 3.321834781160000148e+03 7.035259563115409641e-03
3.732368370919999961e+03 3.321834781160000148e+03 6.845450202837279410e-03
3.732474980609999875e+03 3.321834781160000148e+03 6.635157591375031444e-03
3.732581590289999895e+03 3.321834781160000148e+03 6.406277853999229992e-03
3.732688199979999808e+03 3.321834781160000148e+03 6.161524543753385021e-03
3.732794809659999828e+03 3.321834781160000148e+03 5.904202271213323389e-03
3.732901419350000197e+03 3.321834781160000148e+03 5.637959714851448548e-03
3.733008029030000216e+03 3.321834781160000148e+03 5.366547498313458363e-03
3.733114638720000130e+03 3.321834781160000148e+03 5.093602741695334515e-03
3.733221248400000150e+03 3.321834781160000148e+03 4.822475725406236494e-03
3.733327858090000063e+03 3.321834781160000148e+03 4.556106605481474725e-03
3.733434467770000083e+03 3.321834781160000148e+03 4.296952980831481722e-03
3.733541077459999997e+03 3.321834781160000148e+03 4.046963433634178688e-03
3.733647687140000016e+03 3.321834781160000148e+03 3.807588497944973220e-03
3.733754296829999930e+03 3.321834781160000148e+03 3.579818894590424110e-03
3.733860906509999950e+03 3.321834781160000148e+03 3.364240962223172347e-03
3.733967516199999864e+03 3.321834781160000148e+03 3.161100482344406624e-03
3.734074125879999883e+03 3.321834781160000148e+03 2.970367981300229675e-03
3.734180735569999797e+03 3.321834781160000148e+03 2.791800626072879835e-03
3.734287345249999817e+03 3.321834781160000148e+03 2.624997691397175197e-03
3.734393954940000185e+03 3.321834781160000148e+03 2.469448092946655102e-03
3.734500564620000205e+03 3.321834781160000148e+03 2.324569604443809095e-03
3.734607174310000119e+03 3.321834781160000148e+03 2.189740130374794209e-03
3.734713783990000138e+03 3.321834781160000148e+03 2.064321851190093707e-03
3.734820393680000052e+03 3.321834781160000148e+03 1.947679264914222406e-03
3.734927003360000072e+03 3.321834781160000148e+03 1.839192186582672183e-03
3.735033613049999985e+03 3.321834781160000148e+03 1.738264698548257648e-03
3.735140222730000005e+03 3.321834781160000148e+03 1.644330925884933230e-03
3.735246832419999919e+03 3.321834781160000148e+03 1.556858381073180546e-03
3.735353442099999938e+03 3.321834781160000148e+03 1.475349498686591085e-03
3.735460051789999852e+03 3.321834781160000148e+03 1.399341865830028460e-03
3.735566661469999872e+03 3.321834781160000148e+03 1.328407546051215728e-03
3.735673271159999786e+03 3.321834781160000148e+03 1.262151796359972308e-03
3.735779880839999805e+03 3.321834781160000148e+03 1.200211395144481011e-03
3.735886490530000174e+03 3.321834781160000148e+03 1.142252738084543638e-03
3.735993100210000193e+03 3.321834781160000148e+03 1.087969819008443358e-03
3.736099709900000107e+03 3.321834781160000148e+03 1.037082186208775764e-03
3.736206319580000127e+03 3.321834781160000148e+03 9.893329419763210487e-04
3.736312929270000041e+03 3.321834781160000148e+03 9.444868280219653614e-04
3.736419538950000060e+03 3.321834781160000148e+03 9.023284152850613148e-04
3.736526148639999974e+03 3.321834781160000148e+03 8.626604022626218780e-04
3.736632758319999994e+03 3.321834781160000148e+03 8.253020249573667739e-04
3.736739368009999907e+03 3.321834781160000148e+03 7.900875861371354364e-04
3.736845977689999927e+03 3.321834781160000148e+03 7.568651102856968193e-04
3.736952587379999841e+03 3.321834781160000148e+03 7.254951207913024622e-04
3.737059197059999860e+03 3.321834781160000148e+03 6.958495258418648547e-04
3.737165806749999774e+03 3.321834781160000148e+03 6.678105978372738446e-04
3.737272416429999794e+03 3.321834781160000148e+03 6.412700378112387231e-04
3.737379026120000162e+03 3.321834781160000148e+03 6.161281242611249022e-04
3.737485635800000182e+03 3.321834781160000148e+03 5.922929484067913745e-04
3.737592245490000096e+03 3.321834781160000148e+03 5.696797334651297964e-04
3.737698855170000115e+03 3.321834781160000148e+03 5.482102269712697254e-04
3.737805464860000029e+03 3.321834781160000148e+03 5.278121486254961411e-04
3.737912074540000049e+03 3.321834781160000148e+03 5.084186775033158832e-04
3.738018684229999963e+03 3.321834781160000148e+03 4.899679722277118640e-04
3.738125293909999982e+03 3.321834781160000148e+03 4.724027291172990558e-04
3.738231903599999896e+03 3.321834781160000148e+03 4.556697872437820624e-04
3.738338513289999810e+03 3.321834781160000148e+03 4.397197817203449591e-04
3.738445122969999829e+03 3.321834781160000148e+03 4.245068269517713331e-04
3.738551732660000198e+03 3.321834781160000148e+03 4.099881605755322195e-04
3.738658342340000218e+03 3.321834781160000148e+03 3.961234886617383136e-04
3.738764952030000131e+03 3.321834781160000148e+03 3.828730861885651740e-04
3.738871561710000151e+03 3.321834781160000148e+03 3.701916651880023568e-04
3.738978171400000065e+03 3.321834781160000148e+03 3.580102815966920596e-04
3.739084781080000084e+03 3.321834781160000148e+03 3.461907462494418159e-04
3.739191390769999998e+03 3.321834781160000148e+03 3.344311675177617034e-04
3.739298000450000018e+03 3.321834781160000148e+03 3.221132685625846710e-04
3.739404610139999932e+03 3.321834781160000148e+03 3.081342992170633456e-04
3.739511219819999951e+03 3.321834781160000148e+03 2.908581733518190234e-04
3.739617829509999865e+03 3.321834781160000148e+03 2.683853544188447493e-04
3.739724439189999885e+03 3.321834781160000148e+03 2.392539880403369732e-04
3.739831048879999798e+03 3.321834781160000148e+03 2.033854753129431844e-04
3.739937658559999818e+03 3.321834781160000148e+03 1.627418885540794552e-04
3.718722331229999781e+03 3.321940038470000218e+03 1.096606800740811127e-02
3.718828940920000150e+03 3.321940038470000218e+03 1.405849228760163924e-02
3.718935550600000170e+03 3.321940038470000218e+03 1.714546745029480596e-02
3.719042160290000083e+03 3.321940038470000218e+03 2.021794785756318713e-02
3.719148769970000103e+03 3.321940038470000218e+03 2.342797999619695287e-02
3.719255379660000017e+03 3.321940038470000218e+03 2.705892911269255560e-02
3.719361989340000036e+03 3.321940038470000218e+03 3.148064659479223731e-02
3.719468599029999950e+03 3.321940038470000218e+03 3.711948107514097955e-02
3.719575208709999970e+03 3.321940038470000218e+03 4.444820575230161441e-02
3.719681818399999884e+03 3.321940038470000218e+03 5.397912390244091058e-02
3.719788428079999903e+03 3.321940038470000218e+03 6.623633721917306094e-02
3.719895037769999817e+03 3.321940038470000218e+03 8.168856784460408471e-02
3.720001647449999837e+03 3.321940038470000218e+03 1.006364923812284873e-01
3.720108257140000205e+03 3.321940038470000218e+03 1.230653417154267543e-01
3.720214866820000225e+03 3.321940038470000218e+03 1.484927260460940091e-01
3.720321476510000139e+03 3.321940038470000218e+03 1.758586502059381329e-01
3.720428086190000158e+03 3.321940038470000218e+03 2.035112407787806887e-01
3.720534695880000072e+03 3.321940038470000218e+03 2.293294665594668436e-01
3.720641305560000092e+03 3.321940038470000218e+03 2.509905027982002323e-01
3.720747915250000005e+03 3.321940038470000218e+03 2.663419541510177457e-01
3.720854524930000025e+03 3.321940038470000218e+03 2.737951152540345490e-01
3.720961134619999939e+03 3.321940038470000218e+03 2.726348702590369877e-01
3.721067744299999958e+03 3.321940038470000218e+03 2.631573914735412245e-01
3.721174353989999872e+03 3.321940038470000218e+03 2.465958593032538115e-01
3.721280963669999892e+03 3.321940038470000218e+03 2.248587506187713081e-01
3.721387573359999806e+03 3.321940038470000218e+03 2.001593148456233540e-01
3.721494183039999825e+03 3.321940038470000218e+03 1.746383468096218416e-01
3.721600792730000194e+03 3.321940038470000218e+03 1.500695143176199731e-01
3.721707402410000213e+03 3.321940038470000218e+03 1.276973131748438683e-01
3.721814012100000127e+03 3.321940038470000218e+03 1.082111507919675669e-01
3.721920621780000147e+03 3.321940038470000218e+03 9.182297090870768230e-02
3.722027231470000061e+03 3.321940038470000218e+03 7.839961988756970201e-02
3.722133841150000080e+03 3.321940038470000218e+03 6.760410657307913684e-02
3.722240450839999994e+03 3.321940038470000218e+03 5.901458666620347515e-02
3.722347060520000014e+03 3.321940038470000218e+03 5.220738064195488276e-02
3.722453670209999927e+03 3.321940038470000218e+03 4.680418610442110827e-02
3.722560279889999947e+03 3.321940038470000218e+03 4.249134548881046414e-02
3.722666889579999861e+03 3.321940038470000218e+03 3.902118313655573989e-02
3.722773499259999880e+03 3.321940038470000218e+03 3.620410876792522215e-02
3.722880108949999794e+03 3.321940038470000218e+03 3.389751048850177945e-02
3.722986718629999814e+03 3.321940038470000218e+03 3.199484923493235711e-02
3.723093328320000182e+03 3.321940038470000218e+03 3.041644943345961014e-02
3.723199938000000202e+03 3.321940038470000218e+03 2.910233761815502959e-02
3.723306547690000116e+03 3.321940038470000218e+03 2.800693293488340160e-02
3.723413157370000135e+03 3.321940038470000218e+03 2.709521061106278522e-02
3.723519767060000049e+03 3.321940038470000218e+03 2.633995863584564015e-02
3.723626376740000069e+03 3.321940038470000218e+03 2.571981558815423022e-02
3.723732986429999983e+03 3.321940038470000218e+03 2.521785640123916025e-02
3.723839596110000002e+03 3.321940038470000218e+03 2.482056018065467023e-02
3.723946205799999916e+03 3.321940038470000218e+03 2.451704478268921725e-02
3.724052815479999936e+03 3.321940038470000218e+03 2.429848850056041260e-02
3.724159425169999849e+03 3.321940038470000218e+03 2.415768351350464430e-02
3.724266034849999869e+03 3.321940038470000218e+03 2.408868211693909051e-02
3.724372644539999783e+03 3.321940038470000218e+03 2.408650776387364495e-02
3.724479254219999802e+03 3.321940038470000218e+03 2.414691042925906639e-02
3.724585863910000171e+03 3.321940038470000218e+03 2.426615099688276406e-02
3.724692473590000191e+03 3.321940038470000218e+03 2.444080311164211969e-02
3.724799083280000104e+03 3.321940038470000218e+03 2.466756384723526110e-02
3.724905692970000018e+03 3.321940038470000218e+03 2.494306707046667002e-02
3.725012302650000038e+03 3.321940038470000218e+03 2.526369589807133179e-02
3.725118912339999952e+03 3.321940038470000218e+03 2.562539342168285161e-02
3.725225522019999971e+03 3.321940038470000218e+03 2.602347412654250694e-02
3.725332131709999885e+03 3.321940038470000218e+03 2.645244225618341091e-02
3.725438741389999905e+03 3.321940038470000218e+03 2.690582773504580569e-02
3.725545351079999818e+03 3.321940038470000218e+03 2.737605488781484631e-02
3.725651960759999838e+03 3.321940038470000218e+03 2.785436353178000549e-02
3.725758570450000207e+03 3.321940038470000218e+03 2.833080518934152220e-02
3.725865180130000226e+03 3.321940038470000218e+03 2.879433801782635416e-02
3.725971789820000140e+03 3.321940038470000218e+03 2.923304129669453827e-02
3.726078399500000160e+03 3.321940038470000218e+03 2.963446279767545724e-02
3.726185009190000073e+03 3.321940038470000218e+03 2.998609947026820849e-02
3.726291618870000093e+03 3.321940038470000218e+03 3.027599397734562214e-02
3.726398228560000007e+03 3.321940038470000218e+03 3.049340848060345596e-02
3.726504838240000026e+03 3.321940038470000218e+03 3.062951598786031390e-02
3.726611447929999940e+03 3.321940038470000218e+03 3.067803299863346156e-02
3.726718057609999960e+03 3.321940038470000218e+03 3.063570989651275348e-02
3.726824667299999874e+03 3.321940038470000218e+03 3.050260134726022129e-02
3.726931276979999893e+03 3.321940038470000218e+03 3.028205937283346208e-02
3.727037886669999807e+03 3.321940038470000218e+03 2.998042504925227739e-02
3.727144496349999827e+03 3.321940038470000218e+03 2.960643587903053972e-02
3.727251106040000195e+03 3.321940038470000218e+03 2.917040744125173890e-02
3.727357715720000215e+03 3.321940038470000218e+03 2.868328200480367574e-02
3.727464325410000129e+03 3.321940038470000218e+03 2.815565695918208211e-02
3.727570935090000148e+03 3.321940038470000218e+03 2.759690874716164491e-02
3.727677544780000062e+03 3.321940038470000218e+03 2.701451364099548280e-02
3.727784154460000082e+03 3.321940038470000218e+03 2.641363847552537572e-02
3.727890764149999995e+03 3.321940038470000218e+03 2.579703756622584582e-02
3.727997373830000015e+03 3.321940038470000218e+03 2.516525232143782334e-02
3.728103983519999929e+03 3.321940038470000218e+03 2.451707287871127475e-02
3.728210593199999948e+03 3.321940038470000218e+03 2.385019083390139613e-02
3.728317202889999862e+03 3.321940038470000218e+03 2.316195202687064067e-02
3.728423812569999882e+03 3.321940038470000218e+03 2.245011047390278042e-02
3.728530422259999796e+03 3.321940038470000218e+03 2.171348967384065590e-02
3.728637031939999815e+03 3.321940038470000218e+03 2.095247488065582822e-02
3.728743641630000184e+03 3.321940038470000218e+03 2.016928697432859852e-02
3.728850251310000203e+03 3.321940038470000218e+03 1.936802105612682109e-02
3.728956861000000117e+03 3.321940038470000218e+03 1.855446556248711507e-02
3.729063470680000137e+03 3.321940038470000218e+03 1.773574521730613904e-02
3.729170080370000051e+03 3.321940038470000218e+03 1.691984934382755393e-02
3.729276690050000070e+03 3.321940038470000218e+03 1.611511381201502849e-02
3.729383299739999984e+03 3.321940038470000218e+03 1.532972050734404158e-02
3.729489909420000004e+03 3.321940038470000218e+03 1.457126509768339948e-02
3.729596519109999917e+03 3.321940038470000218e+03 1.384642576687925876e-02
3.729703128789999937e+03 3.321940038470000218e+03 1.316074645311565011e-02
3.729809738479999851e+03 3.321940038470000218e+03 1.251853129749250920e-02
3.729916348159999870e+03 3.321940038470000218e+03 1.192283458771247612e-02
3.730022957849999784e+03 3.321940038470000218e+03 1.137552325328777987e-02
3.730129567529999804e+03 3.321940038470000218e+03 1.087738659394208926e-02
3.730236177220000172e+03 3.321940038470000218e+03 1.042826935158154902e-02
3.730342786900000192e+03 3.321940038470000218e+03 1.002720814476000706e-02
3.730449396590000106e+03 3.321940038470000218e+03 9.672556428078214058e-03
3.730556006270000125e+03 3.321940038470000218e+03 9.362088560513358998e-03
3.730662615960000039e+03 3.321940038470000218e+03 9.093078663533000344e-03
3.730769225640000059e+03 3.321940038470000218e+03 8.862354431954941672e-03
3.730875835329999973e+03 3.321940038470000218e+03 8.666329846320836722e-03
3.730982445009999992e+03 3.321940038470000218e+03 8.501023829014475036e-03
3.731089054699999906e+03 3.321940038470000218e+03 8.362074269006444446e-03
3.731195664379999926e+03 3.321940038470000218e+03 8.244758399280224803e-03
3.731302274069999839e+03 3.321940038470000218e+03 8.144031015394827266e-03
3.731408883749999859e+03 3.321940038470000218e+03 8.054591155197226432e-03
3.731515493439999773e+03 3.321940038470000218e+03 7.970985309620802831e-03
3.731622103130000141e+03 3.321940038470000218e+03 7.887750854607588485e-03
3.731728712810000161e+03 3.321940038470000218e+03 7.799597367753157047e-03
3.731835322500000075e+03 3.321940038470000218e+03 7.701616458182936574e-03
3.731941932180000094e+03 3.321940038470000218e+03 7.589503793827932256e-03
3.732048541870000008e+03 3.321940038470000218e+03 7.459771562548187310e-03
3.732155151550000028e+03 3.321940038470000218e+03 7.309927055305316668e-03
3.732261761239999942e+03 3.321940038470000218e+03 7.138594414009760344e-03
3.732368370919999961e+03 3.321940038470000218e+03 6.945562085081916082e-03
3.732474980609999875e+03 3.321940038470000218e+03 6.731747453998931929e-03
3.732581590289999895e+03 3.321940038470000218e+03 6.499080933052014952e-03
3.732688199979999808e+03 3.321940038470000218e+03 6.250322355169198735e-03
3.732794809659999828e+03 3.321940038470000218e+03 5.988830835232943246e-03
3.732901419350000197e+03 3.321940038470000218e+03 5.718313796978291563e-03
3.733008029030000216e+03 3.321940038470000218e+03 5.442581047938600293e-03
3.733114638720000130e+03 3.321940038470000218e+03 5.165326036479874275e-03
3.733221248400000150e+03 3.321940038470000218e+03 4.889949949203615219e-03
3.733327858090000063e+03 3.321940038470000218e+03 4.619436686482288751e-03
3.733434467770000083e+03 3.321940038470000218e+03 4.356279504175062170e-03
3.733541077459999997e+03 3.321940038470000218e+03 4.102454344887545776e-03
3.733647687140000016e+03 3.321940038470000218e+03 3.859431163811104844e-03
3.733754296829999930e+03 3.321940038470000218e+03 3.628212917557116241e-03
3.733860906509999950e+03 3.321940038470000218e+03 3.409391983146278261e-03
3.733967516199999864e+03 3.321940038470000218e+03 3.203215066903956909e-03
3.734074125879999883e+03 3.321940038470000218e+03 3.009649581229398036e-03
3.734180735569999797e+03 3.321940038470000218e+03 2.828446534717841271e-03
3.734287345249999817e+03 3.321940038470000218e+03 2.659196871587331777e-03
3.734393954940000185e+03 3.321940038470000218e+03 2.501379737518945410e-03
3.734500564620000205e+03 3.321940038470000218e+03 2.354402289829207739e-03
3.734607174310000119e+03 3.321940038470000218e+03 2.217631435040842182e-03
3.734713783990000138e+03 3.321940038470000218e+03 2.090418327331735205e-03
3.734820393680000052e+03 3.321940038470000218e+03 1.972116669047629250e-03
3.734927003360000072e+03 3.321940038470000218e+03 1.862095890640295915e-03
3.735033613049999985e+03 3.321940038470000218e+03 1.759750217800524824e-03
3.735140222730000005e+03 3.321940038470000218e+03 1.664504513939843618e-03
3.735246832419999919e+03 3.321940038470000218e+03 1.575817654950171544e-03
3.735353442099999938e+03 3.321940038470000218e+03 1.493184067874329468e-03
3.735460051789999852e+03 3.321940038470000218e+03 1.416133948118178994e-03
3.735566661469999872e+03 3.321940038470000218e+03 1.344232559881297900e-03
3.735673271159999786e+03 3.321940038470000218e+03 1.277078924235462319e-03
3.735779880839999805e+03 3.321940038470000218e+03 1.214304115004453911e-03
3.735886490530000174e+03 3.321940038470000218e+03 1.155569320064008670e-03
3.735993100210000193e+03 3.321940038470000218e+03 1.100563785129212878e-03
3.736099709900000107e+03 3.321940038470000218e+03 1.049002731537343990e-03
3.736206319580000127e+03 3.321940038470000218e+03 1.000625317679858326e-03
3.736312929270000041e+03 3.321940038470000218e+03 9.551926886608943677e-04
3.736419538950000060e+03 3.321940038470000218e+03 9.124861338546300755e-04
3.736526148639999974e+03 3.321940038470000218e+03 8.723053568626776234e-04
3.736632758319999994e+03 3.321940038470000218e+03 8.344668607174344620e-04
3.736739368009999907e+03 3.321940038470000218e+03 7.988024551681490891e-04
3.736845977689999927e+03 3.321940038470000218e+03 7.651578911636798845e-04
3.736952587379999841e+03 3.321940038470000218e+03 7.333916180433412355e-04
3.737059197059999860e+03 3.321940038470000218e+03 7.033736497648375051e-04
3.737165806749999774e+03 3.321940038470000218e+03 6.749845256718482820e-04
3.737272416429999794e+03 3.321940038470000218e+03 6.481143581442654197e-04
3.737379026120000162e+03 3.321940038470000218e+03 6.226619669447999933e-04
3.737485635800000182e+03 3.321940038470000218e+03 5.985341021723212347e-04
3.737592245490000096e+03 3.321940038470000218e+03 5.756447529620591780e-04
3.737698855170000115e+03 3.321940038470000218e+03 5.539145304592708787e-04
3.737805464860000029e+03 3.321940038470000218e+03 5.332701073486904517e-04
3.737912074540000049e+03 3.321940038470000218e+03 5.136436980589469516e-04
3.738018684229999963e+03 3.321940038470000218e+03 4.949725734937607171e-04
3.738125293909999982e+03 3.321940038470000218e+03 4.771986145760461081e-04
3.738231903599999896e+03 3.321940038470000218e+03 4.602679117392887115e-04
3.738338513289999810e+03 3.321940038470000218e+03 4.441304103268338085e-04
3.738445122969999829e+03 3.321940038470000218e+03 4.287395844751123270e-04
3.738551732660000198e+03 3.321940038470000218e+03 4.140520727488517959e-04
3.738658342340000218e+03 3.321940038470000218e+03 4.000270163792677444e-04
3.738764952030000131e+03 3.321940038470000218e+03 3.866241450223580718e-04
3.738871561710000151e+03 3.321940038470000218e+03 3.737975918611235733e-04
3.738978171400000065e+03 3.321940038470000218e+03 3.614776353696975237e-04
3.739084781080000084e+03 3.321940038470000218e+03 3.495246911207904625e-04
3.739191390769999998e+03 3.321940038470000218e+03 3.376339889700537430e-04
3.739298000450000018e+03 3.321940038470000218e+03 3.251814976027426638e-04
3.739404610139999932e+03 3.321940038470000218e+03 3.110543116510869972e-04
3.739511219819999951e+03 3.321940038470000218e+03 2.936013639214022871e-04
3.739617829509999865e+03 3.321940038470000218e+03 2.709058044312013885e-04
3.739724439189999885e+03 3.321940038470000218e+03 2.414925593082330809e-04
3.739831048879999798e+03 3.321940038470000218e+03 2.052825340723529561e-04
3.739937658559999818e+03 3.321940038470000218e+03 1.642559787241275999e-04
3.718722331229999781e+03 3.322045295769999939e+03 1.060142048717395945e-02
3.718828940920000150e+03 3.322045295769999939e+03 1.347171207903919386e-02
3.718935550600000170e+03 3.322045295769999939e+03 1.625133167202542916e-02
3.719042160290000083e+03 3.322045295769999939e+03 1.891207740833512202e-02
3.719148769970000103e+03 3.322045295769999939e+03 2.157899503163227331e-02
3.719255379660000017e+03 3.322045295769999939e+03 2.449617072884198443e-02
3.719361989340000036e+03 3.322045295769999939e+03 2.797944533256514765e-02
3.719468599029999950e+03 3.322045295769999939e+03 3.238815818703845439e-02
3.719575208709999970e+03 3.322045295769999939e+03 3.812338563153817167e-02
3.719681818399999884e+03 3.322045295769999939e+03 4.563840085860856877e-02
3.719788428079999903e+03 3.322045295769999939e+03 5.543887410582205855e-02
3.719895037769999817e+03 3.322045295769999939e+03 6.805272646941892822e-02
3.720001647449999837e+03 3.322045295769999939e+03 8.395669278110223788e-02
3.720108257140000205e+03 3.322045295769999939e+03 1.034568768576776682e-01
3.720214866820000225e+03 3.322045295769999939e+03 1.265352198621358670e-01
3.720321476510000139e+03 3.322045295769999939e+03 1.526924006842927950e-01
3.720428086190000158e+03 3.322045295769999939e+03 1.808350116943042707e-01
3.720534695880000072e+03 3.322045295769999939e+03 2.092616838208351537e-01
3.720641305560000092e+03 3.322045295769999939e+03 2.357902664656973957e-01
3.720747915250000005e+03 3.322045295769999939e+03 2.580335448473130011e-01
3.720854524930000025e+03 3.322045295769999939e+03 2.737822194067191517e-01
3.720961134619999939e+03 3.322045295769999939e+03 2.814087468109754964e-01
3.721067744299999958e+03 3.322045295769999939e+03 2.801847563755416881e-01
3.721174353989999872e+03 3.322045295769999939e+03 2.704210388286157341e-01
3.721280963669999892e+03 3.322045295769999939e+03 2.533897140643660006e-01
3.721387573359999806e+03 3.322045295769999939e+03 2.310542814192306504e-01
3.721494183039999825e+03 3.322045295769999939e+03 2.056886221730344078e-01
3.721600792730000194e+03 3.322045295769999939e+03 1.794898671504689125e-01
3.721707402410000213e+03 3.322045295769999939e+03 1.542765827891408592e-01
3.721814012100000127e+03 3.322045295769999939e+03 1.313233509469091120e-01
3.721920621780000147e+03 3.322045295769999939e+03 1.113350111764408318e-01
3.722027231470000061e+03 3.322045295769999939e+03 9.452690468938866608e-02
3.722133841150000080e+03 3.322045295769999939e+03 8.076097138572368994e-02
3.722240450839999994e+03 3.322045295769999939e+03 6.969070245313897793e-02
3.722347060520000014e+03 3.322045295769999939e+03 6.088307413440473270e-02
3.722453670209999927e+03 3.322045295769999939e+03 5.390352375543942809e-02
3.722560279889999947e+03 3.322045295769999939e+03 4.836420853490545207e-02
3.722666889579999861e+03 3.322045295769999939e+03 4.394364696399277043e-02
3.722773499259999880e+03 3.322045295769999939e+03 4.038802013204169372e-02
3.722880108949999794e+03 3.322045295769999939e+03 3.750304274042125241e-02
3.722986718629999814e+03 3.322045295769999939e+03 3.514256625957169061e-02
3.723093328320000182e+03 3.322045295769999939e+03 3.319740062927800661e-02
3.723199938000000202e+03 3.322045295769999939e+03 3.158587910397268189e-02
3.723306547690000116e+03 3.322045295769999939e+03 3.024652262545048445e-02
3.723413157370000135e+03 3.322045295769999939e+03 2.913260099024016225e-02
3.723519767060000049e+03 3.322045295769999939e+03 2.820820198408560339e-02
3.723626376740000069e+03 3.322045295769999939e+03 2.744541935368575991e-02
3.723732986429999983e+03 3.322045295769999939e+03 2.682234000362345577e-02
3.723839596110000002e+03 3.322045295769999939e+03 2.632159157861663906e-02
3.723946205799999916e+03 3.322045295769999939e+03 2.592928049389005632e-02
3.724052815479999936e+03 3.322045295769999939e+03 2.563420221975254779e-02
3.724159425169999849e+03 3.322045295769999939e+03 2.542724207026581668e-02
3.724266034849999869e+03 3.322045295769999939e+03 2.530090961322273291e-02
3.724372644539999783e+03 3.322045295769999939e+03 2.524896658695645682e-02
3.724479254219999802e+03 3.322045295769999939e+03 2.526611953610087211e-02
3.724585863910000171e+03 3.322045295769999939e+03 2.534775613420305052e-02
3.724692473590000191e+03 3.322045295769999939e+03 2.548970963358646383e-02
3.724799083280000104e+03 3.322045295769999939e+03 2.568803997261819017e-02
3.724905692970000018e+03 3.322045295769999939e+03 2.593882342821175052e-02
3.725012302650000038e+03 3.322045295769999939e+03 2.623794581035045551e-02
3.725118912339999952e+03 3.322045295769999939e+03 2.658089741716004178e-02
3.725225522019999971e+03 3.322045295769999939e+03 2.696257156040757219e-02
3.725332131709999885e+03 3.322045295769999939e+03 2.737707257047748352e-02
3.725438741389999905e+03 3.322045295769999939e+03 2.781754377058029415e-02
3.725545351079999818e+03 3.322045295769999939e+03 2.827603071117516104e-02
3.725651960759999838e+03 3.322045295769999939e+03 2.874339941484289548e-02
3.725758570450000207e+03 3.322045295769999939e+03 2.920933260672295070e-02
3.725865180130000226e+03 3.322045295769999939e+03 2.966242772176492723e-02
3.725971789820000140e+03 3.322045295769999939e+03 3.009041758325842544e-02
3.726078399500000160e+03 3.322045295769999939e+03 3.048052688019946277e-02
3.726185009190000073e+03 3.322045295769999939e+03 3.081996432492917909e-02
3.726291618870000093e+03 3.322045295769999939e+03 3.109653205901137876e-02
3.726398228560000007e+03 3.322045295769999939e+03 3.129931232806334312e-02
3.726504838240000026e+03 3.322045295769999939e+03 3.141937004188660038e-02
3.726611447929999940e+03 3.322045295769999939e+03 3.145039314222711213e-02
3.726718057609999960e+03 3.322045295769999939e+03 3.138918557860095188e-02
3.726824667299999874e+03 3.322045295769999939e+03 3.123593399023406186e-02
3.726931276979999893e+03 3.322045295769999939e+03 3.099419037324331605e-02
3.727037886669999807e+03 3.322045295769999939e+03 3.067054722564475228e-02
3.727144496349999827e+03 3.322045295769999939e+03 3.027402369531681861e-02
3.727251106040000195e+03 3.322045295769999939e+03 2.981522354857332399e-02
3.727357715720000215e+03 3.322045295769999939e+03 2.930536026244129691e-02
3.727464325410000129e+03 3.322045295769999939e+03 2.875526470409765778e-02
3.727570935090000148e+03 3.322045295769999939e+03 2.817449328610659512e-02
3.727677544780000062e+03 3.322045295769999939e+03 2.757063943767100456e-02
3.727784154460000082e+03 3.322045295769999939e+03 2.694892214066139588e-02
3.727890764149999995e+03 3.322045295769999939e+03 2.631208752232485140e-02
3.727997373830000015e+03 3.322045295769999939e+03 2.566061901809686338e-02
3.728103983519999929e+03 3.322045295769999939e+03 2.499321386525279673e-02
3.728210593199999948e+03 3.322045295769999939e+03 2.430745307515715797e-02
3.728317202889999862e+03 3.322045295769999939e+03 2.360057180613808758e-02
3.728423812569999882e+03 3.322045295769999939e+03 2.287022929003298261e-02
3.728530422259999796e+03 3.322045295769999939e+03 2.211518291395578664e-02
3.728637031939999815e+03 3.322045295769999939e+03 2.133578890731031852e-02
3.728743641630000184e+03 3.322045295769999939e+03 2.053427971972566698e-02
3.728850251310000203e+03 3.322045295769999939e+03 1.971480130231197808e-02
3.728956861000000117e+03 3.322045295769999939e+03 1.888322675168868300e-02
3.729063470680000137e+03 3.322045295769999939e+03 1.804679074322635204e-02
3.729170080370000051e+03 3.322045295769999939e+03 1.721360762450929033e-02
3.729276690050000070e+03 3.322045295769999939e+03 1.639214281784191762e-02
3.729383299739999984e+03 3.322045295769999939e+03 1.559070261417589386e-02
3.729489909420000004e+03 3.322045295769999939e+03 1.481699401254115388e-02
3.729596519109999917e+03 3.322045295769999939e+03 1.407778776627313481e-02
3.729703128789999937e+03 3.322045295769999939e+03 1.337869829235644251e-02
3.729809738479999851e+03 3.322045295769999939e+03 1.272407696073990339e-02
3.729916348159999870e+03 3.322045295769999939e+03 1.211700265120955328e-02
3.730022957849999784e+03 3.322045295769999939e+03 1.155934613166676242e-02
3.730129567529999804e+03 3.322045295769999939e+03 1.105188242271015753e-02
3.730236177220000172e+03 3.322045295769999939e+03 1.059442679630711974e-02
3.730342786900000192e+03 3.322045295769999939e+03 1.018597406092682650e-02
3.730449396590000106e+03 3.322045295769999939e+03 9.824826041613273636e-03
3.730556006270000125e+03 3.322045295769999939e+03 9.508697694515007987e-03
3.730662615960000039e+03 3.322045295769999939e+03 9.234797487459629403e-03
3.730769225640000059e+03 3.322045295769999939e+03 8.999882237761073697e-03
3.730875835329999973e+03 3.322045295769999939e+03 8.800290445588977717e-03
3.730982445009999992e+03 3.322045295769999939e+03 8.631961302004078490e-03
3.731089054699999906e+03 3.322045295769999939e+03 8.490448967444316763e-03
3.731195664379999926e+03 3.322045295769999939e+03 8.370943294808254678e-03
3.731302274069999839e+03 3.322045295769999939e+03 8.268308676669763879e-03
3.731408883749999859e+03 3.322045295769999939e+03 8.177151805832486367e-03
3.731515493439999773e+03 3.322045295769999939e+03 8.091926539167385371e-03
3.731622103130000141e+03 3.322045295769999939e+03 8.007079597304515156e-03
3.731728712810000161e+03 3.322045295769999939e+03 7.917234705777303344e-03
3.731835322500000075e+03 3.322045295769999939e+03 7.817405636856606874e-03
3.731941932180000094e+03 3.322045295769999939e+03 7.703221562755852882e-03
3.732048541870000008e+03 3.322045295769999939e+03 7.571142606728074355e-03
3.732155151550000028e+03 3.322045295769999939e+03 7.418640901612000987e-03
3.732261761239999942e+03 3.322045295769999939e+03 7.244323852797465019e-03
3.732368370919999961e+03 3.322045295769999939e+03 7.047981898288768927e-03
3.732474980609999875e+03 3.322045295769999939e+03 6.830552141797638019e-03
3.732581590289999895e+03 3.322045295769999939e+03 6.594000205727623340e-03
3.732688199979999808e+03 3.322045295769999939e+03 6.341133395521628136e-03
3.732794809659999828e+03 3.322045295769999939e+03 6.075366696631366754e-03
3.732901419350000197e+03 3.322045295769999939e+03 5.800467719340594158e-03
3.733008029030000216e+03 3.322045295769999939e+03 5.520306879440157848e-03
3.733114638720000130e+03 3.322045295769999939e+03 5.238635283424743910e-03
3.733221248400000150e+03 3.322045295769999939e+03 4.958906201101800915e-03
3.733327858090000063e+03 3.322045295769999939e+03 4.684148263902419840e-03
3.733434467770000083e+03 3.322045295769999939e+03 4.416891163417794967e-03
3.733541077459999997e+03 3.322045295769999939e+03 4.159138772918340166e-03
3.733647687140000016e+03 3.322045295769999939e+03 3.912380843399897688e-03
3.733754296829999930e+03 3.322045295769999939e+03 3.677632769040067862e-03
3.733860906509999950e+03 3.322045295769999939e+03 3.455493022245685348e-03
3.733967516199999864e+03 3.322045295769999939e+03 3.246209175714229525e-03
3.734074125879999883e+03 3.322045295769999939e+03 3.049745381118773666e-03
3.734180735569999797e+03 3.322045295769999939e+03 2.865846276970590578e-03
3.734287345249999817e+03 3.322045295769999939e+03 2.694094220112673490e-03
3.734393954940000185e+03 3.322045295769999939e+03 2.533958301154430603e-03
3.734500564620000205e+03 3.322045295769999939e+03 2.384834762358263929e-03
3.734607174310000119e+03 3.322045295769999939e+03 2.246079212188598941e-03
3.734713783990000138e+03 3.322045295769999939e+03 2.117031485931477469e-03
3.734820393680000052e+03 3.322045295769999939e+03 1.997034210459866510e-03
3.734927003360000072e+03 3.322045295769999939e+03 1.885446166925169040e-03
3.735033613049999985e+03 3.322045295769999939e+03 1.781651475131805409e-03
3.735140222730000005e+03 3.322045295769999939e+03 1.685065503064828423e-03
3.735246832419999919e+03 3.322045295769999939e+03 1.595138272054084190e-03
3.735353442099999938e+03 3.322045295769999939e+03 1.511356000070126571e-03
3.735460051789999852e+03 3.322045295769999939e+03 1.433241306146340295e-03
3.735566661469999872e+03 3.322045295769999939e+03 1.360352487147703255e-03
3.735673271159999786e+03 3.322045295769999939e+03 1.292282176097490172e-03
3.735779880839999805e+03 3.322045295769999939e+03 1.228655604828040237e-03
3.735886490530000174e+03 3.322045295769999939e+03 1.169128629318789536e-03
3.735993100210000193e+03 3.322045295769999939e+03 1.113385634995764460e-03
3.736099709900000107e+03 3.322045295769999939e+03 1.061137414483052021e-03
3.736206319580000127e+03 3.322045295769999939e+03 1.012119089457090516e-03
3.736312929270000041e+03 3.322045295769999939e+03 9.660881234080612601e-04
3.736419538950000060e+03 3.322045295769999939e+03 9.228224464783338051e-04
3.736526148639999974e+03 3.322045295769999939e+03 8.821186971441417717e-04
3.736632758319999994e+03 3.322045295769999939e+03 8.437905826799242453e-04
3.736739368009999907e+03 3.322045295769999939e+03 8.076673637141092632e-04
3.736845977689999927e+03 3.322045295769999939e+03 7.735924667118620037e-04
3.736952587379999841e+03 3.322045295769999939e+03 7.414222196059845919e-04
3.737059197059999860e+03 3.322045295769999939e+03 7.110246975774734204e-04
3.737165806749999774e+03 3.322045295769999939e+03 6.822786653873133111e-04
3.737272416429999794e+03 3.322045295769999939e+03 6.550726089676341644e-04
3.737379026120000162e+03 3.322045295769999939e+03 6.293038558169306712e-04
3.737485635800000182e+03 3.322045295769999939e+03 6.048777855670940977e-04
3.737592245490000096e+03 3.322045295769999939e+03 5.817071273728605151e-04
3.737698855170000115e+03 3.322045295769999939e+03 5.597113324133834488e-04
3.737805464860000029e+03 3.322045295769999939e+03 5.388160040332352387e-04
3.737912074540000049e+03 3.322045295769999939e+03 5.189523703638757859e-04
3.738018684229999963e+03 3.322045295769999939e+03 5.000567937287881239e-04
3.738125293909999982e+03 3.322045295769999939e+03 4.820703202130465327e-04
3.738231903599999896e+03 3.322045295769999939e+03 4.649382742772754516e-04
3.738338513289999810e+03 3.322045295769999939e+03 4.486098965981225560e-04
3.738445122969999829e+03 3.322045295769999939e+03 4.330380084016703744e-04
3.738551732660000198e+03 3.322045295769999939e+03 4.181786381873781673e-04
3.738658342340000218e+03 3.322045295769999939e+03 4.039903521523291745e-04
3.738764952030000131e+03 3.322045295769999939e+03 3.904323242822556350e-04
3.738871561710000151e+03 3.322045295769999939e+03 3.774580972796975930e-04
3.738978171400000065e+03 3.322045295769999939e+03 3.649971571050292783e-04
3.739084781080000084e+03 3.322045295769999939e+03 3.529085002838734946e-04
3.739191390769999998e+03 3.322045295769999939e+03 3.408844339827613056e-04
3.739298000450000018e+03 3.322045295769999939e+03 3.282950884143948241e-04
3.739404610139999932e+03 3.322045295769999939e+03 3.140172576864512640e-04
3.739511219819999951e+03 3.322045295769999939e+03 2.963846810646920157e-04
3.739617829509999865e+03 3.322045295769999939e+03 2.734629511489550940e-04
3.739724439189999885e+03 3.322045295769999939e+03 2.437635901943849585e-04
3.739831048879999798e+03 3.322045295769999939e+03 2.072070050034977755e-04
3.739937658559999818e+03 3.322045295769999939e+03 1.657918842402664151e-04
3.718722331229999781e+03 3.322150553080000009e+03 1.043373359945009259e-02
3.718828940920000150e+03 3.322150553080000009e+03 1.314371038233792290e-02
3.718935550600000170e+03 3.322150553080000009e+03 1.568654197322549154e-02
3.719042160290000083e+03 3.322150553080000009e+03 1.802065487210404923e-02
3.719148769970000103e+03 3.322150553080000009e+03 2.025424131235378442e-02
3.719255379660000017e+03 3.322150553080000009e+03 2.260539620033891542e-02
3.719361989340000036e+03 3.322150553080000009e+03 2.534994966343222592e-02
3.719468599029999950e+03 3.322150553080000009e+03 2.879112287883764734e-02
3.719575208709999970e+03 3.322150553080000009e+03 3.326022903097011763e-02
3.719681818399999884e+03 3.322150553080000009e+03 3.913618858040374821e-02
3.719788428079999903e+03 3.322150553080000009e+03 4.686380240049720786e-02
3.719895037769999817e+03 3.322150553080000009e+03 5.695236201595046954e-02
3.720001647449999837e+03 3.322150553080000009e+03 6.994023105349728153e-02
3.720108257140000205e+03 3.322150553080000009e+03 8.631560410421282303e-02
3.720214866820000225e+03 3.322150553080000009e+03 1.063914802995685471e-01
3.720321476510000139e+03 3.322150553080000009e+03 1.301468045122970152e-01
3.720428086190000158e+03 3.322150553080000009e+03 1.570647609205405026e-01
3.720534695880000072e+03 3.322150553080000009e+03 1.860171905561486261e-01
3.720641305560000092e+03 3.322150553080000009e+03 2.152511909109240673e-01
3.720747915250000005e+03 3.322150553080000009e+03 2.425209530018446469e-01
3.720854524930000025e+03 3.322150553080000009e+03 2.653721780160921417e-01
3.720961134619999939e+03 3.322150553080000009e+03 2.815362572086842485e-01
3.721067744299999958e+03 3.322150553080000009e+03 2.893451323628094540e-01
3.721174353989999872e+03 3.322150553080000009e+03 2.880565454245898049e-01
3.721280963669999892e+03 3.322150553080000009e+03 2.779964218192367831e-01
3.721387573359999806e+03 3.322150553080000009e+03 2.604773516349780382e-01
3.721494183039999825e+03 3.322150553080000009e+03 2.375200735005496555e-01
3.721600792730000194e+03 3.322150553080000009e+03 2.114615791772158082e-01
3.721707402410000213e+03 3.322150553080000009e+03 1.845576690329723546e-01
3.721814012100000127e+03 3.322150553080000009e+03 1.586736973951417828e-01
3.721920621780000147e+03 3.322150553080000009e+03 1.351156286503716053e-01
3.722027231470000061e+03 3.322150553080000009e+03 1.146044336888127346e-01
3.722133841150000080e+03 3.322150553080000009e+03 9.735905124966812152e-02
3.722240450839999994e+03 3.322150553080000009e+03 8.323636277066071010e-02
3.722347060520000014e+03 3.322150553080000009e+03 7.187998693470185052e-02
3.722453670209999927e+03 3.322150553080000009e+03 6.284528451019796846e-02
3.722560279889999947e+03 3.322150553080000009e+03 5.568637526443317304e-02
3.722666889579999861e+03 3.322150553080000009e+03 5.000548919011858773e-02
3.722773499259999880e+03 3.322150553080000009e+03 4.547299967966518530e-02
3.722880108949999794e+03 3.322150553080000009e+03 4.182868975452966320e-02
3.722986718629999814e+03 3.322150553080000009e+03 3.887338244557675404e-02
3.723093328320000182e+03 3.322150553080000009e+03 3.645724291896590419e-02
3.723199938000000202e+03 3.322150553080000009e+03 3.446831647615562766e-02
3.723306547690000116e+03 3.322150553080000009e+03 3.282285824495214527e-02
3.723413157370000135e+03 3.322150553080000009e+03 3.145781587777832927e-02
3.723519767060000049e+03 3.322150553080000009e+03 3.032525564614534791e-02
3.723626376740000069e+03 3.322150553080000009e+03 2.938833281025348548e-02
3.723732986429999983e+03 3.322150553080000009e+03 2.861840738109365165e-02
3.723839596110000002e+03 3.322150553080000009e+03 2.799297780044858117e-02
3.723946205799999916e+03 3.322150553080000009e+03 2.749418782267189568e-02
3.724052815479999936e+03 3.322150553080000009e+03 2.710773241167875602e-02
3.724159425169999849e+03 3.322150553080000009e+03 2.682204141177167364e-02
3.724266034849999869e+03 3.322150553080000009e+03 2.662765705127904600e-02
3.724372644539999783e+03 3.322150553080000009e+03 2.651674681954680965e-02
3.724479254219999802e+03 3.322150553080000009e+03 2.648271048341560921e-02
3.724585863910000171e+03 3.322150553080000009e+03 2.651985170723595436e-02
3.724692473590000191e+03 3.322150553080000009e+03 2.662309284903975962e-02
3.724799083280000104e+03 3.322150553080000009e+03 2.678771737549162299e-02
3.724905692970000018e+03 3.322150553080000009e+03 2.700912891891062498e-02
3.725012302650000038e+03 3.322150553080000009e+03 2.728261996878607668e-02
3.725118912339999952e+03 3.322150553080000009e+03 2.760314703528031141e-02
3.725225522019999971e+03 3.322150553080000009e+03 2.796511318081127545e-02
3.725332131709999885e+03 3.322150553080000009e+03 2.836216327604945339e-02
3.725438741389999905e+03 3.322150553080000009e+03 2.878700220019850958e-02
3.725545351079999818e+03 3.322150553080000009e+03 2.923125122321655264e-02
3.725651960759999838e+03 3.322150553080000009e+03 2.968536241685868285e-02
3.725758570450000207e+03 3.322150553080000009e+03 3.013861423854938618e-02
3.725865180130000226e+03 3.322150553080000009e+03 3.057921222478438353e-02
3.725971789820000140e+03 3.322150553080000009e+03 3.099451569708116735e-02
3.726078399500000160e+03 3.322150553080000009e+03 3.137140335924111512e-02
3.726185009190000073e+03 3.322150553080000009e+03 3.169677705515747124e-02
3.726291618870000093e+03 3.322150553080000009e+03 3.195818421512014451e-02
3.726398228560000007e+03 3.322150553080000009e+03 3.214451755102354369e-02
3.726504838240000026e+03 3.322150553080000009e+03 3.224672883979786547e-02
3.726611447929999940e+03 3.322150553080000009e+03 3.225847683288374235e-02
3.726718057609999960e+03 3.322150553080000009e+03 3.217662239665328161e-02
3.726824667299999874e+03 3.322150553080000009e+03 3.200149080657788830e-02
3.726931276979999893e+03 3.322150553080000009e+03 3.173684310815541587e-02
3.727037886669999807e+03 3.322150553080000009e+03 3.138953364560439357e-02
3.727144496349999827e+03 3.322150553080000009e+03 3.096887385277702354e-02
3.727251106040000195e+03 3.322150553080000009e+03 3.048576545051726039e-02
3.727357715720000215e+03 3.322150553080000009e+03 2.995170108213042470e-02
3.727464325410000129e+03 3.322150553080000009e+03 2.937775055096178770e-02
3.727570935090000148e+03 3.322150553080000009e+03 2.877365281041821196e-02
3.727677544780000062e+03 3.322150553080000009e+03 2.814711806157169094e-02
3.727784154460000082e+03 3.322150553080000009e+03 2.750341431939956616e-02
3.727890764149999995e+03 3.322150553080000009e+03 2.684527414967888270e-02
3.727997373830000015e+03 3.322150553080000009e+03 2.617311602091155695e-02
3.728103983519999929e+03 3.322150553080000009e+03 2.548553638160519150e-02
3.728210593199999948e+03 3.322150553080000009e+03 2.477999760956146880e-02
3.728317202889999862e+03 3.322150553080000009e+03 2.405361664148083015e-02
3.728423812569999882e+03 3.322150553080000009e+03 2.330395144049611164e-02
3.728530422259999796e+03 3.322150553080000009e+03 2.252968823711106600e-02
3.728637031939999815e+03 3.322150553080000009e+03 2.173115083056999589e-02
3.728743641630000184e+03 3.322150553080000009e+03 2.091058149085257833e-02
3.728850251310000203e+03 3.322150553080000009e+03 2.007217678023506813e-02
3.728956861000000117e+03 3.322150553080000009e+03 1.922189545532983559e-02
3.729063470680000137e+03 3.322150553080000009e+03 1.836708402897609810e-02
3.729170080370000051e+03 3.322150553080000009e+03 1.751598426228225328e-02
3.729276690050000070e+03 3.322150553080000009e+03 1.667719365396669665e-02
3.729383299739999984e+03 3.322150553080000009e+03 1.585914524170356152e-02
3.729489909420000004e+03 3.322150553080000009e+03 1.506965927020575621e-02
3.729596519109999917e+03 3.322150553080000009e+03 1.431560039005102744e-02
3.729703128789999937e+03 3.322150553080000009e+03 1.360265415991316479e-02
3.729809738479999851e+03 3.322150553080000009e+03 1.293521916934449456e-02
3.729916348159999870e+03 3.322150553080000009e+03 1.231639825548390757e-02
3.730022957849999784e+03 3.322150553080000009e+03 1.174806484611043596e-02
3.730129567529999804e+03 3.322150553080000009e+03 1.123097805945838003e-02
3.730236177220000172e+03 3.322150553080000009e+03 1.076492173141385851e-02
3.730342786900000192e+03 3.322150553080000009e+03 1.034884664520362499e-02
3.730449396590000106e+03 3.322150553080000009e+03 9.981000611330417133e-03
3.730556006270000125e+03 3.322150553080000009e+03 9.659036689747518833e-03
3.730662615960000039e+03 3.322150553080000009e+03 9.380095136611225556e-03
3.730769225640000059e+03 3.322150553080000009e+03 9.140859297230354355e-03
3.730875835329999973e+03 3.322150553080000009e+03 8.937589576341718398e-03
3.730982445009999992e+03 3.322150553080000009e+03 8.766142805661037221e-03
3.731089054699999906e+03 3.322150553080000009e+03 8.621986780029110634e-03
3.731195664379999926e+03 3.322150553080000009e+03 8.500221331595820759e-03
3.731302274069999839e+03 3.322150553080000009e+03 8.395617817796109661e-03
3.731408883749999859e+03 3.322150553080000009e+03 8.302687985821049360e-03
3.731515493439999773e+03 3.322150553080000009e+03 8.215790526420834600e-03
3.731622103130000141e+03 3.322150553080000009e+03 8.129279093145411195e-03
3.731728712810000161e+03 3.322150553080000009e+03 8.037689333081755524e-03
3.731835322500000075e+03 3.322150553080000009e+03 7.935955214473195893e-03
3.731941932180000094e+03 3.322150553080000009e+03 7.819637780881509570e-03
3.732048541870000008e+03 3.322150553080000009e+03 7.685143859107973312e-03
3.732155151550000028e+03 3.322150553080000009e+03 7.529909642261883862e-03
3.732261761239999942e+03 3.322150553080000009e+03 7.352525491584811432e-03
3.732368370919999961e+03 3.322150553080000009e+03 7.152783996757156211e-03
3.732474980609999875e+03 3.322150553080000009e+03 6.931642570472960549e-03
3.732581590289999895e+03 3.322150553080000009e+03 6.691103001656529409e-03
3.732688199979999808e+03 3.322150553080000009e+03 6.434021303593219845e-03
3.732794809659999828e+03 3.322150553080000009e+03 6.163869746780062907e-03
3.732901419350000197e+03 3.322150553080000009e+03 5.884477618957454671e-03
3.733008029030000216e+03 3.322150553080000009e+03 5.599777415762682321e-03
3.733114638720000130e+03 3.322150553080000009e+03 5.313579273537536070e-03
3.733221248400000150e+03 3.322150553080000009e+03 5.029389757059638498e-03
3.733327858090000063e+03 3.322150553080000009e+03 4.750283242800170704e-03
3.733434467770000083e+03 3.322150553080000009e+03 4.478826657306467923e-03
3.733541077459999997e+03 3.322150553080000009e+03 4.217052389462807270e-03
3.733647687140000016e+03 3.322150553080000009e+03 3.966470370527053202e-03
3.733754296829999930e+03 3.322150553080000009e+03 3.728108639160938962e-03
3.733860906509999950e+03 3.322150553080000009e+03 3.502571820616574155e-03
3.733967516199999864e+03 3.322150553080000009e+03 3.290108291423239194e-03
3.734074125879999883e+03 3.322150553080000009e+03 3.090678787835491204e-03
3.734180735569999797e+03 3.322150553080000009e+03 2.904021356057511719e-03
3.734287345249999817e+03 3.322150553080000009e+03 2.729709496945785605e-03
3.734393954940000185e+03 3.322150553080000009e+03 2.567201949149153662e-03
3.734500564620000205e+03 3.322150553080000009e+03 2.415883730070502496e-03
3.734607174310000119e+03 3.322150553080000009e+03 2.275098839699025727e-03
3.734713783990000138e+03 3.322150553080000009e+03 2.144175492095826228e-03
3.734820393680000052e+03 3.322150553080000009e+03 2.022444949395399514e-03
3.734927003360000072e+03 3.322150553080000009e+03 1.909255069298331289e-03
3.735033613049999985e+03 3.322150553080000009e+03 1.803979607198055116e-03
3.735140222730000005e+03 3.322150553080000009e+03 1.706024193029032640e-03
3.735246832419999919e+03 3.322150553080000009e+03 1.614829767462335570e-03
3.735353442099999938e+03 3.322150553080000009e+03 1.529874130638196519e-03
3.735460051789999852e+03 3.322150553080000009e+03 1.450672134282950717e-03
3.735566661469999872e+03 3.322150553080000009e+03 1.376774934600962256e-03
3.735673271159999786e+03 3.322150553080000009e+03 1.307768619896406944e-03
3.735779880839999805e+03 3.322150553080000009e+03 1.243272438526320852e-03
3.735886490530000174e+03 3.322150553080000009e+03 1.182936786602168701e-03
3.735993100210000193e+03 3.322150553080000009e+03 1.126441073170307648e-03
3.736099709900000107e+03 3.322150553080000009e+03 1.073491556490304777e-03
3.736206319580000127e+03 3.322150553080000009e+03 1.023819225151319711e-03
3.736312929270000041e+03 3.322150553080000009e+03 9.771777731736319694e-04
3.736419538950000060e+03 3.322150553080000009e+03 9.333416918142188341e-04
3.736526148639999974e+03 3.322150553080000009e+03 8.921044828667541856e-04
3.736632758319999994e+03 3.322150553080000009e+03 8.532769939406863006e-04
3.736739368009999907e+03 3.322150553080000009e+03 8.166858790762055375e-04
3.736845977689999927e+03 3.322150553080000009e+03 7.821721874797545179e-04
3.736952587379999841e+03 3.322150553080000009e+03 7.495900761274681100e-04
3.737059197059999860e+03 3.322150553080000009e+03 7.188056346428661324e-04
3.737165806749999774e+03 3.322150553080000009e+03 6.896958097560367896e-04
3.737272416429999794e+03 3.322150553080000009e+03 6.621474217533527022e-04
3.737379026120000162e+03 3.322150553080000009e+03 6.360562714146078805e-04
3.737485635800000182e+03 3.322150553080000009e+03 6.113263378811052912e-04
3.737592245490000096e+03 3.322150553080000009e+03 5.878690637570994047e-04
3.737698855170000115e+03 3.322150553080000009e+03 5.656027159630819083e-04
3.737805464860000029e+03 3.322150553080000009e+03 5.444518055967425760e-04
3.737912074540000049e+03 3.322150553080000009e+03 5.243465525917503228e-04
3.738018684229999963e+03 3.322150553080000009e+03 5.052223898353685712e-04
3.738125293909999982e+03 3.322150553080000009e+03 4.870195089935583409e-04
3.738231903599999896e+03 3.322150553080000009e+03 4.696824505691897262e-04
3.738338513289999810e+03 3.322150553080000009e+03 4.531597346037750701e-04
3.738445122969999829e+03 3.322150553080000009e+03 4.374035158380620435e-04
3.738551732660000198e+03 3.322150553080000009e+03 4.223692014523080357e-04
3.738658342340000218e+03 3.322150553080000009e+03 4.080147728030893172e-04
3.738764952030000131e+03 3.322150553080000009e+03 3.942988382878414438e-04
3.738871561710000151e+03 3.322150553080000009e+03 3.811743382679831974e-04
3.738978171400000065e+03 3.322150553080000009e+03 3.685699499980816802e-04
3.739084781080000084e+03 3.322150553080000009e+03 3.563432254234096615e-04
3.739191390769999998e+03 3.322150553080000009e+03 3.441835029635514714e-04
3.739298000450000018e+03 3.322150553080000009e+03 3.314549884515387334e-04
3.739404610139999932e+03 3.322150553080000009e+03 3.170240277965566747e-04
3.739511219819999951e+03 3.322150553080000009e+03 2.992089509647231178e-04
3.739617829509999865e+03 3.322150553080000009e+03 2.760575451884815078e-04
3.739724439189999885e+03 3.322150553080000009e+03 2.460677413252267240e-04
3.739831048879999798e+03 3.322150553080000009e+03 2.091594443108696930e-04
3.739937658559999818e+03 3.322150553080000009e+03 1.673500473067551406e-04
3.718722331229999781e+03 3.322255810390000079e+03 1.045991083487594030e-02
3.718828940920000150e+03 3.322255810390000079e+03 1.306251070021629060e-02
3.718935550600000170e+03 3.322255810390000079e+03 1.542406335941207476e-02
3.719042160290000083e+03 3.322255810390000079e+03 1.749380692517011476e-02
3.719148769970000103e+03 3.322255810390000079e+03 1.937173984966012591e-02
3.719255379660000017e+03 3.322255810390000079e+03 2.126215524771048193e-02
3.719361989340000036e+03 3.322255810390000079e+03 2.341499740886221828e-02
3.719468599029999950e+03 3.322255810390000079e+03 2.609128718375925207e-02
3.719575208709999970e+03 3.322255810390000079e+03 2.956292980222758812e-02
3.719681818399999884e+03 3.322255810390000079e+03 3.413567246676491723e-02
3.719788428079999903e+03 3.322255810390000079e+03 4.017705054727423175e-02
3.719895037769999817e+03 3.322255810390000079e+03 4.813359473081150336e-02
3.720001647449999837e+03 3.322255810390000079e+03 5.852488981332320400e-02
3.720108257140000205e+03 3.322255810390000079e+03 7.190333257468313477e-02
3.720214866820000225e+03 3.322255810390000079e+03 8.877032113945831915e-02
3.720321476510000139e+03 3.322255810390000079e+03 1.094464807461596328e-01
3.720428086190000158e+03 3.322255810390000079e+03 1.339077828447022001e-01
3.720534695880000072e+03 3.322255810390000079e+03 1.616192402493705771e-01
3.720641305560000092e+03 3.322255810390000079e+03 1.914165113250866912e-01
3.720747915250000005e+03 3.322255810390000079e+03 2.214930065968496731e-01
3.720854524930000025e+03 3.322255810390000079e+03 2.495365776425802762e-01
3.720961134619999939e+03 3.322255810390000079e+03 2.730229948833959863e-01
3.721067744299999958e+03 3.322255810390000079e+03 2.896217960818964765e-01
3.721174353989999872e+03 3.322255810390000079e+03 2.976226302310778782e-01
3.721280963669999892e+03 3.322255810390000079e+03 2.962686754965741520e-01
3.721387573359999806e+03 3.322255810390000079e+03 2.859015287932363258e-01
3.721494183039999825e+03 3.322255810390000079e+03 2.678758599183703737e-01
3.721600792730000194e+03 3.322255810390000079e+03 2.442719833744481650e-01
3.721707402410000213e+03 3.322255810390000079e+03 2.174926173789523132e-01
3.721814012100000127e+03 3.322255810390000079e+03 1.898546972914440523e-01
3.721920621780000147e+03 3.322255810390000079e+03 1.632723635512260407e-01
3.722027231470000061e+03 3.322255810390000079e+03 1.390843363076806061e-01
3.722133841150000080e+03 3.322255810390000079e+03 1.180284604035567453e-01
3.722240450839999994e+03 3.322255810390000079e+03 1.003274871043946109e-01
3.722347060520000014e+03 3.322255810390000079e+03 8.583308175552786801e-02
3.722453670209999927e+03 3.322255810390000079e+03 7.417861776415062003e-02
3.722560279889999947e+03 3.322255810390000079e+03 6.490738110578522790e-02
3.722666889579999861e+03 3.322255810390000079e+03 5.756171571347532684e-02
3.722773499259999880e+03 3.322255810390000079e+03 5.173351584138929926e-02
3.722880108949999794e+03 3.322255810390000079e+03 4.708467030276257403e-02
3.722986718629999814e+03 3.322255810390000079e+03 4.334829436983695522e-02
3.723093328320000182e+03 3.322255810390000079e+03 4.032011091631850647e-02
3.723199938000000202e+03 3.322255810390000079e+03 3.784643970133542978e-02
3.723306547690000116e+03 3.322255810390000079e+03 3.581244007320823208e-02
3.723413157370000135e+03 3.322255810390000079e+03 3.413219558404432391e-02
3.723519767060000049e+03 3.322255810390000079e+03 3.274100707626595441e-02
3.723626376740000069e+03 3.322255810390000079e+03 3.158967752683373986e-02
3.723732986429999983e+03 3.322255810390000079e+03 3.064037883924342412e-02
3.723839596110000002e+03 3.322255810390000079e+03 2.986369155304328601e-02
3.723946205799999916e+03 3.322255810390000079e+03 2.923648179510381431e-02
3.724052815479999936e+03 3.322255810390000079e+03 2.874036460786364225e-02
3.724159425169999849e+03 3.322255810390000079e+03 2.836057501524142169e-02
3.724266034849999869e+03 3.322255810390000079e+03 2.808512240547609076e-02
3.724372644539999783e+03 3.322255810390000079e+03 2.790414203499750126e-02
3.724479254219999802e+03 3.322255810390000079e+03 2.780938361382106691e-02
3.724585863910000171e+03 3.322255810390000079e+03 2.779379467927679467e-02
3.724692473590000191e+03 3.322255810390000079e+03 2.785116861936577648e-02
3.724799083280000104e+03 3.322255810390000079e+03 2.797583578756115963e-02
3.724905692970000018e+03 3.322255810390000079e+03 2.816238256763681225e-02
3.725012302650000038e+03 3.322255810390000079e+03 2.840538848342811715e-02
3.725118912339999952e+03 3.322255810390000079e+03 2.869917619057941668e-02
3.725225522019999971e+03 3.322255810390000079e+03 2.903757390018452469e-02
3.725332131709999885e+03 3.322255810390000079e+03 2.941369473483793420e-02
3.725438741389999905e+03 3.322255810390000079e+03 2.981974275352318807e-02
3.725545351079999818e+03 3.322255810390000079e+03 3.024686067765128966e-02
3.725651960759999838e+03 3.322255810390000079e+03 3.068503915116657654e-02
3.725758570450000207e+03 3.322255810390000079e+03 3.112311076422053305e-02
3.725865180130000226e+03 3.322255810390000079e+03 3.154885285524691718e-02
3.725971789820000140e+03 3.322255810390000079e+03 3.194921994191626119e-02
3.726078399500000160e+03 3.322255810390000079e+03 3.231071834744773941e-02
3.726185009190000073e+03 3.322255810390000079e+03 3.261992160681831399e-02
3.726291618870000093e+03 3.322255810390000079e+03 3.286410605787171840e-02
3.726398228560000007e+03 3.322255810390000079e+03 3.303196362739115738e-02
3.726504838240000026e+03 3.322255810390000079e+03 3.311432678605295138e-02
3.726611447929999940e+03 3.322255810390000079e+03 3.310482375041433334e-02
3.726718057609999960e+03 3.322255810390000079e+03 3.300037529151220173e-02
3.726824667299999874e+03 3.322255810390000079e+03 3.280145188371859366e-02
3.726931276979999893e+03 3.322255810390000079e+03 3.251203276852551727e-02
3.727037886669999807e+03 3.322255810390000079e+03 3.213924471149289669e-02
3.727144496349999827e+03 3.322255810390000079e+03 3.169270221780106506e-02
3.727251106040000195e+03 3.322255810390000079e+03 3.118361479638220857e-02
3.727357715720000215e+03 3.322255810390000079e+03 3.062376214965334409e-02
3.727464325410000129e+03 3.322255810390000079e+03 3.002445824799460095e-02
3.727570935090000148e+03 3.322255810390000079e+03 2.939562675843521850e-02
3.727677544780000062e+03 3.322255810390000079e+03 2.874509371161391644e-02
3.727784154460000082e+03 3.322255810390000079e+03 2.807817235359671981e-02
3.727890764149999995e+03 3.322255810390000079e+03 2.739757553611241875e-02
3.727997373830000015e+03 3.322255810390000079e+03 2.670364894197493205e-02
3.728103983519999929e+03 3.322255810390000079e+03 2.599487951876655947e-02
3.728210593199999948e+03 3.322255810390000079e+03 2.526860218118408621e-02
3.728317202889999862e+03 3.322255810390000079e+03 2.452180740102603493e-02
3.728423812569999882e+03 3.322255810390000079e+03 2.375194478646645846e-02
3.728530422259999796e+03 3.322255810390000079e+03 2.295762387853251749e-02
3.728637031939999815e+03 3.322255810390000079e+03 2.213913226875569712e-02
3.728743641630000184e+03 3.322255810390000079e+03 2.129872003480041617e-02
3.728850251310000203e+03 3.322255810390000079e+03 2.044063394201504902e-02
3.728956861000000117e+03 3.322255810390000079e+03 1.957091931211387206e-02
3.729063470680000137e+03 3.322255810390000079e+03 1.869703634015024499e-02
3.729170080370000051e+03 3.322255810390000079e+03 1.782735658085963723e-02
3.729276690050000070e+03 3.322255810390000079e+03 1.697061213685911729e-02
3.729383299739999984e+03 3.322255810390000079e+03 1.613536513300455402e-02
3.729489909420000004e+03 3.322255810390000079e+03 1.532955095680123281e-02
3.729596519109999917e+03 3.322255810390000079e+03 1.456012944242220802e-02
3.729703128789999937e+03 3.322255810390000079e+03 1.383285788541781074e-02
3.729809738479999851e+03 3.322255810390000079e+03 1.315218199332104411e-02
3.729916348159999870e+03 3.322255810390000079e+03 1.252122781283557078e-02
3.730022957849999784e+03 3.322255810390000079e+03 1.194187012429090075e-02
3.730129567529999804e+03 3.322255810390000079e+03 1.141485038067827432e-02
3.730236177220000172e+03 3.322255810390000079e+03 1.093991886979375945e-02
3.730342786900000192e+03 3.322255810390000079e+03 1.051597998647683420e-02
3.730449396590000106e+03 3.322255810390000079e+03 1.014122499491910967e-02
3.730556006270000125e+03 3.322255810390000079e+03 9.813242422145929122e-03
3.730662615960000039e+03 3.322255810390000079e+03 9.529101615692175953e-03
3.730769225640000059e+03 3.322255810390000079e+03 9.285409719923476413e-03
3.730875835329999973e+03 3.322255810390000079e+03 9.078346298810388917e-03
3.730982445009999992e+03 3.322255810390000079e+03 8.903683070382185233e-03
3.731089054699999906e+03 3.322255810390000079e+03 8.756798704604129915e-03
3.731195664379999926e+03 3.322255810390000079e+03 8.632700254583632049e-03
3.731302274069999839e+03 3.322255810390000079e+03 8.526063298143026284e-03
3.731408883749999859e+03 3.322255810390000079e+03 8.431301930199816899e-03
3.731515493439999773e+03 3.322255810390000079e+03 8.342677044548215542e-03
3.731622103130000141e+03 3.322255810390000079e+03 8.254446725588641606e-03
3.731728712810000161e+03 3.322255810390000079e+03 8.161056234982189822e-03
3.731835322500000075e+03 3.322255810390000079e+03 8.057357700195047143e-03
3.731941932180000094e+03 3.322255810390000079e+03 7.938842346136128214e-03
3.732048541870000008e+03 3.322255810390000079e+03 7.801862428355487919e-03
3.732155151550000028e+03 3.322255810390000079e+03 7.643817391338672204e-03
3.732261761239999942e+03 3.322255810390000079e+03 7.463280234007587700e-03
3.732368370919999961e+03 3.322255810390000079e+03 7.260045864189824429e-03
3.732474980609999875e+03 3.322255810390000079e+03 7.035092616511107524e-03
3.732581590289999895e+03 3.322255810390000079e+03 6.790459438393632585e-03
3.732688199979999808e+03 3.322255810390000079e+03 6.529052331591326912e-03
3.732794809659999828e+03 3.322255810390000079e+03 6.254402316819895891e-03
3.732901419350000197e+03 3.322255810390000079e+03 5.970401901908019802e-03
3.733008029030000216e+03 3.322255810390000079e+03 5.681047182864504622e-03
3.733114638720000130e+03 3.322255810390000079e+03 5.390208740868674200e-03
3.733221248400000150e+03 3.322255810390000079e+03 5.101447683330951124e-03
3.733327858090000063e+03 3.322255810390000079e+03 4.817885173797439163e-03
3.733434467770000083e+03 3.322255810390000079e+03 4.542126193825962721e-03
3.733541077459999997e+03 3.322255810390000079e+03 4.276232247634541815e-03
3.733647687140000016e+03 3.322255810390000079e+03 4.021733840920442213e-03
3.733754296829999930e+03 3.322255810390000079e+03 3.779671868796935941e-03
3.733860906509999950e+03 3.322255810390000079e+03 3.550657167139071712e-03
3.733967516199999864e+03 3.322255810390000079e+03 3.334938849426683036e-03
3.734074125879999883e+03 3.322255810390000079e+03 3.132474073538384692e-03
3.734180735569999797e+03 3.322255810390000079e+03 2.942994060336026532e-03
3.734287345249999817e+03 3.322255810390000079e+03 2.766063174259699581e-03
3.734393954940000185e+03 3.322255810390000079e+03 2.601129493401330411e-03
3.734500564620000205e+03 3.322255810390000079e+03 2.447566489314634362e-03
3.734607174310000119e+03 3.322255810390000079e+03 2.304706232299193452e-03
3.734713783990000138e+03 3.322255810390000079e+03 2.171865002156330923e-03
3.734820393680000052e+03 3.322255810390000079e+03 2.048362396313220275e-03
3.734927003360000072e+03 3.322255810390000079e+03 1.933535064375067457e-03
3.735033613049999985e+03 3.322255810390000079e+03 1.826746128880534252e-03
3.735140222730000005e+03 3.322255810390000079e+03 1.727391230038266426e-03
3.735246832419999919e+03 3.322255810390000079e+03 1.634901993700501460e-03
3.735353442099999938e+03 3.322255810390000079e+03 1.548747586350375429e-03
3.735460051789999852e+03 3.322255810390000079e+03 1.468434895360902189e-03
3.735566661469999872e+03 3.322255810390000079e+03 1.393507757667254449e-03
3.735673271159999786e+03 3.322255810390000079e+03 1.323545555439286552e-03
3.735779880839999805e+03 3.322255810390000079e+03 1.258161407485352363e-03
3.735886490530000174e+03 3.322255810390000079e+03 1.197000117391926622e-03
3.735993100210000193e+03 3.322255810390000079e+03 1.139735997027538665e-03
3.736099709900000107e+03 3.322255810390000079e+03 1.086070660273126933e-03
3.736206319580000127e+03 3.322255810390000079e+03 1.035730862661230324e-03
3.736312929270000041e+03 3.322255810390000079e+03 9.884664382453160324e-04
3.736419538950000060e+03 3.322255810390000079e+03 9.440483578829589025e-04
3.736526148639999974e+03 3.322255810390000079e+03 9.022669136237009826e-04
3.736632758319999994e+03 3.322255810390000079e+03 8.629300279480463633e-04
3.736739368009999907e+03 3.322255810390000079e+03 8.258616890611473332e-04
3.736845977689999927e+03 3.322255810390000079e+03 7.909005142164109679e-04
3.736952587379999841e+03 3.322255810390000079e+03 7.578984380204796013e-04
3.737059197059999860e+03 3.322255810390000079e+03 7.267195161087140537e-04
3.737165806749999774e+03 3.322255810390000079e+03 6.972388323485214680e-04
3.737272416429999794e+03 3.322255810390000079e+03 6.693415010143937641e-04
3.737379026120000162e+03 3.322255810390000079e+03 6.429217606326369195e-04
3.737485635800000182e+03 3.322255810390000079e+03 6.178821587142133663e-04
3.737592245490000096e+03 3.322255810390000079e+03 5.941328235940674394e-04
3.737698855170000115e+03 3.322255810390000079e+03 5.715908126706668391e-04
3.737805464860000029e+03 3.322255810390000079e+03 5.501795214053821189e-04
3.737912074540000049e+03 3.322255810390000079e+03 5.298281397609290498e-04
3.738018684229999963e+03 3.322255810390000079e+03 5.104711507848824900e-04
3.738125293909999982e+03 3.322255810390000079e+03 4.920478723611589099e-04
3.738231903599999896e+03 3.322255810390000079e+03 4.745020426256632172e-04
3.738338513289999810e+03 3.322255810390000079e+03 4.577814440228047846e-04
3.738445122969999829e+03 3.322255810390000079e+03 4.418375501171333702e-04
3.738551732660000198e+03 3.322255810390000079e+03 4.266251346754249213e-04
3.738658342340000218e+03 3.322255810390000079e+03 4.121015838855145944e-04
3.738764952030000131e+03 3.322255810390000079e+03 3.982249301901368585e-04
3.738871561710000151e+03 3.322255810390000079e+03 3.849474991273361003e-04
3.738978171400000065e+03 3.322255810390000079e+03 3.721971422088026773e-04
3.739084781080000084e+03 3.322255810390000079e+03 3.598299402990565404e-04
3.739191390769999998e+03 3.322255810390000079e+03 3.475322159473791250e-04
3.739298000450000018e+03 3.322255810390000079e+03 3.346621632517226890e-04
3.739404610139999932e+03 3.322255810390000079e+03 3.200755298492650633e-04
3.739511219819999951e+03 3.322255810390000079e+03 3.020750168983807630e-04
3.739617829509999865e+03 3.322255810390000079e+03 2.786903537127785797e-04
3.739724439189999885e+03 3.322255810390000079e+03 2.484056885705728922e-04
3.739831048879999798e+03 3.322255810390000079e+03 2.111404212265407772e-04
3.739937658559999818e+03 3.322255810390000079e+03 1.689309202781037191e-04
3.718722331229999781e+03 3.322361067700000149e+03 1.068540327096223139e-02
3.718828940920000150e+03 3.322361067700000149e+03 1.322877565282166469e-02
3.718935550600000170e+03 3.322361067700000149e+03 1.545468976402253163e-02
3.719042160290000083e+03 3.322361067700000149e+03 1.730591919431684333e-02
3.719148769970000103e+03 3.322361067700000149e+03 1.888152736003631191e-02
3.719255379660000017e+03 3.322361067700000149e+03 2.038282499650453938e-02
3.719361989340000036e+03 3.322361067700000149e+03 2.204691497750636484e-02
3.719468599029999950e+03 3.322361067700000149e+03 2.410664295572390037e-02
3.719575208709999970e+03 3.322361067700000149e+03 2.678794239391079843e-02
3.719681818399999884e+03 3.322361067700000149e+03 3.033322485721108228e-02
3.719788428079999903e+03 3.322361067700000149e+03 3.503336507593846766e-02
3.719895037769999817e+03 3.322361067700000149e+03 4.125481569584726893e-02
3.720001647449999837e+03 3.322361067700000149e+03 4.945260993235538194e-02
3.720108257140000205e+03 3.322361067700000149e+03 6.016031148739606205e-02
3.720214866820000225e+03 3.322361067700000149e+03 7.394625012238983941e-02
3.720321476510000139e+03 3.322361067700000149e+03 9.132604628434373706e-02
3.720428086190000158e+03 3.322361067700000149e+03 1.126284336172274497e-01
3.720534695880000072e+03 3.322361067700000149e+03 1.378263515525499916e-01
3.720641305560000092e+03 3.322361067700000149e+03 1.663659093227152219e-01
3.720747915250000005e+03 3.322361067700000149e+03 1.970450698388396538e-01
3.720854524930000025e+03 3.322361067700000149e+03 2.280012833443429698e-01
3.720961134619999939e+03 3.322361067700000149e+03 2.568532297727705305e-01
3.721067744299999958e+03 3.322361067700000149e+03 2.810037387064155401e-01
3.721174353989999872e+03 3.322361067700000149e+03 2.980578008268182644e-01
3.721280963669999892e+03 3.322361067700000149e+03 3.062608859935151973e-01
3.721387573359999806e+03 3.322361067700000149e+03 3.048408847393311860e-01
3.721494183039999825e+03 3.322361067700000149e+03 2.941556236972409089e-01
3.721600792730000194e+03 3.322361067700000149e+03 2.756035457700080071e-01
3.721707402410000213e+03 3.322361067700000149e+03 2.513270057509631172e-01
3.721814012100000127e+03 3.322361067700000149e+03 2.237972111145831444e-01
3.721920621780000147e+03 3.322361067700000149e+03 1.953948388067691389e-01
3.722027231470000061e+03 3.322361067700000149e+03 1.680849303013214058e-01
3.722133841150000080e+03 3.322361067700000149e+03 1.432404170347892081e-01
3.722240450839999994e+03 3.322361067700000149e+03 1.216168070420993591e-01
3.722347060520000014e+03 3.322361067700000149e+03 1.034408952405280052e-01
3.722453670209999927e+03 3.322361067700000149e+03 8.855896731888954210e-02
3.722560279889999947e+03 3.322361067700000149e+03 7.659375950157804036e-02
3.722666889579999861e+03 3.322361067700000149e+03 6.707599871747715881e-02
3.722773499259999880e+03 3.322361067700000149e+03 5.953576920949912171e-02
3.722880108949999794e+03 3.322361067700000149e+03 5.355419769818998976e-02
3.722986718629999814e+03 3.322361067700000149e+03 4.878432917732898610e-02
3.723093328320000182e+03 3.322361067700000149e+03 4.495232537394579925e-02
3.723199938000000202e+03 3.322361067700000149e+03 4.184858759502196879e-02
3.723306547690000116e+03 3.322361067700000149e+03 3.931542068227297793e-02
3.723413157370000135e+03 3.322361067700000149e+03 3.723496811596421069e-02
3.723519767060000049e+03 3.322361067700000149e+03 3.551904097708796781e-02
3.723626376740000069e+03 3.322361067700000149e+03 3.410121291499230295e-02
3.723732986429999983e+03 3.322361067700000149e+03 3.293095707929689225e-02
3.723839596110000002e+03 3.322361067700000149e+03 3.196940410287654050e-02
3.723946205799999916e+03 3.322361067700000149e+03 3.118630153093613841e-02
3.724052815479999936e+03 3.322361067700000149e+03 3.055783045101484810e-02
3.724159425169999849e+03 3.322361067700000149e+03 3.006502202804344284e-02
3.724266034849999869e+03 3.322361067700000149e+03 2.969259066266215913e-02
3.724372644539999783e+03 3.322361067700000149e+03 2.942805606855711589e-02
3.724479254219999802e+03 3.322361067700000149e+03 2.926106578774370637e-02
3.724585863910000171e+03 3.322361067700000149e+03 2.918285656800656200e-02
3.724692473590000191e+03 3.322361067700000149e+03 2.918581138800791647e-02
3.724799083280000104e+03 3.322361067700000149e+03 2.926308165301688344e-02
3.724905692970000018e+03 3.322361067700000149e+03 2.940825329161184803e-02
3.725012302650000038e+03 3.322361067700000149e+03 2.961504261693546566e-02
3.725118912339999952e+03 3.322361067700000149e+03 2.987701387406764900e-02
3.725225522019999971e+03 3.322361067700000149e+03 3.018731604396690180e-02
3.725332131709999885e+03 3.322361067700000149e+03 3.053844210715877736e-02
3.725438741389999905e+03 3.322361067700000149e+03 3.092201971017864703e-02
3.725545351079999818e+03 3.322361067700000149e+03 3.132864784203535230e-02
3.725651960759999838e+03 3.322361067700000149e+03 3.174779918138026513e-02
3.725758570450000207e+03 3.322361067700000149e+03 3.216781131151399270e-02
3.725865180130000226e+03 3.322361067700000149e+03 3.257599080277775311e-02
3.725971789820000140e+03 3.322361067700000149e+03 3.295885087846679024e-02
3.726078399500000160e+03 3.322361067700000149e+03 3.330249483768285557e-02
3.726185009190000073e+03 3.322361067700000149e+03 3.359314304836834297e-02
3.726291618870000093e+03 3.322361067700000149e+03 3.381778169736499723e-02
3.726398228560000007e+03 3.322361067700000149e+03 3.396488865709430816e-02
3.726504838240000026e+03 3.322361067700000149e+03 3.402516948063147306e-02
3.726611447929999940e+03 3.322361067700000149e+03 3.399221956253963006e-02
3.726718057609999960e+03 3.322361067700000149e+03 3.386302202702539538e-02
3.726824667299999874e+03 3.322361067700000149e+03 3.363819887408007331e-02
3.726931276979999893e+03 3.322361067700000149e+03 3.332195665080180114e-02
3.727037886669999807e+03 3.322361067700000149e+03 3.292170517783945399e-02
3.727144496349999827e+03 3.322361067700000149e+03 3.244737287630864581e-02
3.727251106040000195e+03 3.322361067700000149e+03 3.191048685750299402e-02
3.727357715720000215e+03 3.322361067700000149e+03 3.132312162038002057e-02
3.727464325410000129e+03 3.322361067700000149e+03 3.069684020856216708e-02
3.727570935090000148e+03 3.322361067700000149e+03 3.004175267268427776e-02
3.727677544780000062e+03 3.322361067700000149e+03 2.936579926257149725e-02
3.727784154460000082e+03 3.322361067700000149e+03 2.867433385055066439e-02
3.727890764149999995e+03 3.322361067700000149e+03 2.797004252730965826e-02
3.727997373830000015e+03 3.322361067700000149e+03 2.725318943497421695e-02
3.728103983519999929e+03 3.322361067700000149e+03 2.652214238011557992e-02
3.728210593199999948e+03 3.322361067700000149e+03 2.577409911026377204e-02
3.728317202889999862e+03 3.322361067700000149e+03 2.500591460385649320e-02
3.728423812569999882e+03 3.322361067700000149e+03 2.421492235658167028e-02
3.728530422259999796e+03 3.322361067700000149e+03 2.339964914231756551e-02
3.728637031939999815e+03 3.322361067700000149e+03 2.256034215012782049e-02
3.728743641630000184e+03 3.322361067700000149e+03 2.169925695430770241e-02
3.728850251310000203e+03 3.322361067700000149e+03 2.082068991930956930e-02
3.728956861000000117e+03 3.322361067700000149e+03 1.993077372255079235e-02
3.729063470680000137e+03 3.322361067700000149e+03 1.903708402961216614e-02
3.729170080370000051e+03 3.322361067700000149e+03 1.814812454740500486e-02
3.729276690050000070e+03 3.322361067700000149e+03 1.727276450206750164e-02
3.729383299739999984e+03 3.322361067700000149e+03 1.641969743433513429e-02
3.729489909420000004e+03 3.322361067700000149e+03 1.559697574322003490e-02
3.729596519109999917e+03 3.322361067700000149e+03 1.481165568049847871e-02
3.729703128789999937e+03 3.322361067700000149e+03 1.406956679512851895e-02
3.729809738479999851e+03 3.322361067700000149e+03 1.337520170748232422e-02
3.729916348159999870e+03 3.322361067700000149e+03 1.273170880143525800e-02
3.730022957849999784e+03 3.322361067700000149e+03 1.214096276161083163e-02
3.730129567529999804e+03 3.322361067700000149e+03 1.160368546065441986e-02
3.730236177220000172e+03 3.322361067700000149e+03 1.111959136756102660e-02
3.730342786900000192e+03 3.322361067700000149e+03 1.068753596480291265e-02
3.730449396590000106e+03 3.322361067700000149e+03 1.030565127918728688e-02
3.730556006270000125e+03 3.322361067700000149e+03 9.971458512932544413e-03
3.730662615960000039e+03 3.322361067700000149e+03 9.681953258408700774e-03
3.730769225640000059e+03 3.322361067700000149e+03 9.433663586366960313e-03
3.730875835329999973e+03 3.322361067700000149e+03 9.222685336402533865e-03
3.730982445009999992e+03 3.322361067700000149e+03 9.044702225165183324e-03
3.731089054699999906e+03 3.322361067700000149e+03 8.895000909697333216e-03
3.731195664379999926e+03 3.322361067700000149e+03 8.768492781661210711e-03
3.731302274069999839e+03 3.322361067700000149e+03 8.659754775920425543e-03
3.731408883749999859e+03 3.322361067700000149e+03 8.563100515914221639e-03
3.731515493439999773e+03 3.322361067700000149e+03 8.472690362835322286e-03
3.731622103130000141e+03 3.322361067700000149e+03 8.382684234277140711e-03
3.731728712810000161e+03 3.322361067700000149e+03 8.287434614480393424e-03
3.731835322500000075e+03 3.322361067700000149e+03 8.181709680260077985e-03
3.731941932180000094e+03 3.322361067700000149e+03 8.060929088076089488e-03
3.732048541870000008e+03 3.322361067700000149e+03 7.921389202648312228e-03
3.732155151550000028e+03 3.322361067700000149e+03 7.760451882852687465e-03
3.732261761239999942e+03 3.322361067700000149e+03 7.576672436854312714e-03
3.732368370919999961e+03 3.322361067700000149e+03 7.369848264665428486e-03
3.732474980609999875e+03 3.322361067700000149e+03 7.140979259749204340e-03
3.732581590289999895e+03 3.322361067700000149e+03 6.892142557451613055e-03
3.732688199979999808e+03 3.322361067700000149e+03 6.626295475603016967e-03
3.732794809659999828e+03 3.322361067700000149e+03 6.347029302392589827e-03
3.732901419350000197e+03 3.322361067700000149e+03 6.058301361277485669e-03
3.733008029030000216e+03 3.322361067700000149e+03 5.764172919325208540e-03
3.733114638720000130e+03 3.322361067700000149e+03 5.468576462325783726e-03
3.733221248400000150e+03 3.322361067700000149e+03 5.175128925726101871e-03
3.733327858090000063e+03 3.322361067700000149e+03 4.886999332164501143e-03
3.733434467770000083e+03 3.322361067700000149e+03 4.606831560633052602e-03
3.733541077459999997e+03 3.322361067700000149e+03 4.336716845927737589e-03
3.733647687140000016e+03 3.322361067700000149e+03 4.078206671951223848e-03
3.733754296829999930e+03 3.322361067700000149e+03 3.832355006535413233e-03
3.733860906509999950e+03 3.322361067700000149e+03 3.599778953306463376e-03
3.733967516199999864e+03 3.322361067700000149e+03 3.380728290643742959e-03
3.734074125879999883e+03 3.322361067700000149e+03 3.175156426308180322e-03
3.734180735569999797e+03 3.322361067700000149e+03 2.982787511783036288e-03
3.734287345249999817e+03 3.322361067700000149e+03 2.803176482872836439e-03
3.734393954940000185e+03 3.322361067700000149e+03 2.635760436848233381e-03
3.734500564620000205e+03 3.322361067700000149e+03 2.479900967042951952e-03
3.734607174310000119e+03 3.322361067700000149e+03 2.334917881443862933e-03
3.734713783990000138e+03 3.322361067700000149e+03 2.200115200847983527e-03
3.734820393680000052e+03 3.322361067700000149e+03 2.074800546146797833e-03
3.734927003360000072e+03 3.322361067700000149e+03 1.958299062732662965e-03
3.735033613049999985e+03 3.322361067700000149e+03 1.849962961349829087e-03
3.735140222730000005e+03 3.322361067700000149e+03 1.749177631598688261e-03
3.735246832419999919e+03 3.322361067700000149e+03 1.655365142422052455e-03
3.735353442099999938e+03 3.322361067700000149e+03 1.567985804006469730e-03
3.735460051789999852e+03 3.322361067700000149e+03 1.486538336454610839e-03
3.735566661469999872e+03 3.322361067700000149e+03 1.410559073640846924e-03
3.735673271159999786e+03 3.322361067700000149e+03 1.339620525275370209e-03
3.735779880839999805e+03 3.322361067700000149e+03 1.273329529470160117e-03
3.735886490530000174e+03 3.322361067700000149e+03 1.211325159240453364e-03
3.735993100210000193e+03 3.322361067700000149e+03 1.153276503086277452e-03
3.736099709900000107e+03 3.322361067700000149e+03 1.098880415704694405e-03
3.736206319580000127e+03 3.322361067700000149e+03 1.047859315895240898e-03
3.736312929270000041e+03 3.322361067700000149e+03 9.999590846404907141e-04
3.736419538950000060e+03 3.322361067700000149e+03 9.549470889312361172e-04
3.736526148639999974e+03 3.322361067700000149e+03 9.126103361177885552e-04
3.736632758319999994e+03 3.322361067700000149e+03 8.727537559323475178e-04
3.736739368009999907e+03 3.322361067700000149e+03 8.351986092063866125e-04
3.736845977689999927e+03 3.322361067700000149e+03 7.997810245066374474e-04
3.736952587379999841e+03 3.322361067700000149e+03 7.663506611597260950e-04
3.737059197059999860e+03 3.322361067700000149e+03 7.347694913936363105e-04
3.737165806749999774e+03 3.322361067700000149e+03 7.049106906108766439e-04
3.737272416429999794e+03 3.322361067700000149e+03 6.766576258330136637e-04
3.737379026120000162e+03 3.322361067700000149e+03 6.499029366628678722e-04
3.737485635800000182e+03 3.322361067700000149e+03 6.245477065183671758e-04
3.737592245490000096e+03 3.322361067700000149e+03 6.005007204993857532e-04
3.737698855170000115e+03 3.322361067700000149e+03 5.776778003772505519e-04
3.737805464860000029e+03 3.322361067700000149e+03 5.560012023460419181e-04
3.737912074540000049e+03 3.322361067700000149e+03 5.353990648731869967e-04
3.738018684229999963e+03 3.322361067700000149e+03 5.158049011003933279e-04
3.738125293909999982e+03 3.322361067700000149e+03 4.971571357439511516e-04
3.738231903599999896e+03 3.322361067700000149e+03 4.793986855725443927e-04
3.738338513289999810e+03 3.322361067700000149e+03 4.624765774083679942e-04
3.738445122969999829e+03 3.322361067700000149e+03 4.463415876351705595e-04
3.738551732660000198e+03 3.322361067700000149e+03 4.309478431192706807e-04
3.738658342340000218e+03 3.322361067700000149e+03 4.162521232174354801e-04
3.738764952030000131e+03 3.322361067700000149e+03 4.022118729791321541e-04
3.738871561710000151e+03 3.322361067700000149e+03 3.887787900437151244e-04
3.738978171400000065e+03 3.322361067700000149e+03 3.758798830569373304e-04
3.739084781080000084e+03 3.322361067700000149e+03 3.633697354285282937e-04
3.739191390769999998e+03 3.322361067700000149e+03 3.509316064916399142e-04
3.739298000450000018e+03 3.322361067700000149e+03 3.379175900238592218e-04
3.739404610139999932e+03 3.322361067700000149e+03 3.231726825344309801e-04
3.739511219819999951e+03 3.322361067700000149e+03 3.049837324432576736e-04
3.739617829509999865e+03 3.322361067700000149e+03 2.813621533849073220e-04
3.739724439189999885e+03 3.322361067700000149e+03 2.507781159088489828e-04
3.739831048879999798e+03 3.322361067700000149e+03 2.131505111574245783e-04
3.739937658559999818e+03 3.322361067700000149e+03 1.705349595366640366e-04
3.718722331229999781e+03 3.322466324999999870e+03 1.111962367449164171e-02
3.718828940920000150e+03 3.322466324999999870e+03 1.365040893927512398e-02
3.718935550600000170e+03 3.322466324999999870e+03 1.578091008749352500e-02
3.719042160290000083e+03 3.322466324999999870e+03 1.744873167490343727e-02
3.719148769970000103e+03 3.322466324999999870e+03 1.875791688593135206e-02
3.719255379660000017e+03 3.322466324999999870e+03 1.991627184962855776e-02
3.719361989340000036e+03 3.322466324999999870e+03 2.115971921317421137e-02
3.719468599029999950e+03 3.322466324999999870e+03 2.270582283720260289e-02
3.719575208709999970e+03 3.322466324999999870e+03 2.474806561359696802e-02
3.719681818399999884e+03 3.322466324999999870e+03 2.747853082453230802e-02
3.719788428079999903e+03 3.322466324999999870e+03 3.112097992741367017e-02
3.719895037769999817e+03 3.322466324999999870e+03 3.596201870033827880e-02
3.720001647449999837e+03 3.322466324999999870e+03 4.237398950324039459e-02
3.720108257140000205e+03 3.322466324999999870e+03 5.082420449405456592e-02
3.720214866820000225e+03 3.322466324999999870e+03 6.186217622348087752e-02
3.720321476510000139e+03 3.322466324999999870e+03 7.607333253530774997e-02
3.720428086190000158e+03 3.322466324999999870e+03 9.398829479109968577e-02
3.720534695880000072e+03 3.322466324999999870e+03 1.159443290730091808e-01
3.720641305560000092e+03 3.322466324999999870e+03 1.419112628045461622e-01
3.720747915250000005e+03 3.322466324999999870e+03 1.713155275201406202e-01
3.720854524930000025e+03 3.322466324999999870e+03 2.029157948372317111e-01
3.720961134619999939e+03 3.322466324999999870e+03 2.347911541352941389e-01
3.721067744299999958e+03 3.322466324999999870e+03 2.644881199176272735e-01
3.721174353989999872e+03 3.322466324999999870e+03 2.893333959511355524e-01
3.721280963669999892e+03 3.322466324999999870e+03 3.068645721761230072e-01
3.721387573359999806e+03 3.322466324999999870e+03 3.152809364529451930e-01
3.721494183039999825e+03 3.322466324999999870e+03 3.137943165073724949e-01
3.721600792730000194e+03 3.322466324999999870e+03 3.027793493403348468e-01
3.721707402410000213e+03 3.322466324999999870e+03 2.836800337294320684e-01
3.721814012100000127e+03 3.322466324999999870e+03 2.587033657579203560e-01
3.721920621780000147e+03 3.322466324999999870e+03 2.303919620307691152e-01
3.722027231470000061e+03 3.322466324999999870e+03 2.011929988025315252e-01
3.722133841150000080e+03 3.322466324999999870e+03 1.731246585534089721e-01
3.722240450839999994e+03 3.322466324999999870e+03 1.475956277887739421e-01
3.722347060520000014e+03 3.322466324999999870e+03 1.253799170509372063e-01
3.722453670209999927e+03 3.322466324999999870e+03 1.067086134284875448e-01
3.722560279889999947e+03 3.322466324999999870e+03 9.142245311899990790e-02
3.722666889579999861e+03 3.322466324999999870e+03 7.913312280056454540e-02
3.722773499259999880e+03 3.322466324999999870e+03 6.935827938129937587e-02
3.722880108949999794e+03 3.322466324999999870e+03 6.161523608552290504e-02
3.722986718629999814e+03 3.322466324999999870e+03 5.547389522866426337e-02
3.723093328320000182e+03 3.322466324999999870e+03 5.057807738141637671e-02
3.723199938000000202e+03 3.322466324999999870e+03 4.664668741596483120e-02
3.723306547690000116e+03 3.322466324999999870e+03 4.346456950548872183e-02
3.723413157370000135e+03 3.322466324999999870e+03 4.086983251330593425e-02
3.723519767060000049e+03 3.322466324999999870e+03 3.874146440511568729e-02
3.723626376740000069e+03 3.322466324999999870e+03 3.698889426214514720e-02
3.723732986429999983e+03 3.322466324999999870e+03 3.554388000383458535e-02
3.723839596110000002e+03 3.322466324999999870e+03 3.435449021745588805e-02
3.723946205799999916e+03 3.322466324999999870e+03 3.338074762971630915e-02
3.724052815479999936e+03 3.322466324999999870e+03 3.259150358069579784e-02
3.724159425169999849e+03 3.322466324999999870e+03 3.196219030469673456e-02
3.724266034849999869e+03 3.322466324999999870e+03 3.147318701945038544e-02
3.724372644539999783e+03 3.322466324999999870e+03 3.110861173418098119e-02
3.724479254219999802e+03 3.322466324999999870e+03 3.085540771611695529e-02
3.724585863910000171e+03 3.322466324999999870e+03 3.070263386622260407e-02
3.724692473590000191e+03 3.322466324999999870e+03 3.064089601567919832e-02
3.724799083280000104e+03 3.322466324999999870e+03 3.066187526665487342e-02
3.724905692970000018e+03 3.322466324999999870e+03 3.075792298365952540e-02
3.725012302650000038e+03 3.322466324999999870e+03 3.092170205247673012e-02
3.725118912339999952e+03 3.322466324999999870e+03 3.114586204492906032e-02
3.725225522019999971e+03 3.322466324999999870e+03 3.142274294304631815e-02
3.725332131709999885e+03 3.322466324999999870e+03 3.174410867999849506e-02
3.725438741389999905e+03 3.322466324999999870e+03 3.210091819485659526e-02
3.725545351079999818e+03 3.322466324999999870e+03 3.248314786473626564e-02
3.725651960759999838e+03 3.322466324999999870e+03 3.287968457510861975e-02
3.725758570450000207e+03 3.322466324999999870e+03 3.327831242560668618e-02
3.725865180130000226e+03 3.322466324999999870e+03 3.366581692534859060e-02
3.725971789820000140e+03 3.322466324999999870e+03 3.402822714906427598e-02
3.726078399500000160e+03 3.322466324999999870e+03 3.435120753086329248e-02
3.726185009190000073e+03 3.322466324999999870e+03 3.462059623225085397e-02
3.726291618870000093e+03 3.322466324999999870e+03 3.482306694289735022e-02
3.726398228560000007e+03 3.322466324999999870e+03 3.494686771044397400e-02
3.726504838240000026e+03 3.322466324999999870e+03 3.498256774221655818e-02
3.726611447929999940e+03 3.322466324999999870e+03 3.492372608698098707e-02
3.726718057609999960e+03 3.322466324999999870e+03 3.476738990359101028e-02
3.726824667299999874e+03 3.322466324999999870e+03 3.451433863025601262e-02
3.726931276979999893e+03 3.322466324999999870e+03 3.416901504832790815e-02
3.727037886669999807e+03 3.322466324999999870e+03 3.373912260293265852e-02
3.727144496349999827e+03 3.322466324999999870e+03 3.323491442236537613e-02
3.727251106040000195e+03 3.322466324999999870e+03 3.266824490498972111e-02
3.727357715720000215e+03 3.322466324999999870e+03 3.205149081486868140e-02
3.727464325410000129e+03 3.322466324999999870e+03 3.139646873058869053e-02
3.727570935090000148e+03 3.322466324999999870e+03 3.071347612656658357e-02
3.727677544780000062e+03 3.322466324999999870e+03 3.001056506057066600e-02
3.727784154460000082e+03 3.322466324999999870e+03 2.929312448818226916e-02
3.727890764149999995e+03 3.322466324999999870e+03 2.856380566381637801e-02
3.727997373830000015e+03 3.322466324999999870e+03 2.782278136954926748e-02
3.728103983519999929e+03 3.322466324999999870e+03 2.706828958419077100e-02
3.728210593199999948e+03 3.322466324999999870e+03 2.629738020275865229e-02
3.728317202889999862e+03 3.322466324999999870e+03 2.550676280352507860e-02
3.728423812569999882e+03 3.322466324999999870e+03 2.469364626196637880e-02
3.728530422259999796e+03 3.322466324999999870e+03 2.385646789744911428e-02
3.728637031939999815e+03 3.322466324999999870e+03 2.299542983288430098e-02
3.728743641630000184e+03 3.322466324999999870e+03 2.211279048977524836e-02
3.728850251310000203e+03 3.322466324999999870e+03 2.121289500156096561e-02
3.728956861000000117e+03 3.322466324999999870e+03 2.030196405452227779e-02
3.729063470680000137e+03 3.322466324999999870e+03 1.938769049858416263e-02
3.729170080370000051e+03 3.322466324999999870e+03 1.847871251454898112e-02
3.729276690050000070e+03 3.322466324999999870e+03 1.758403894992182845e-02
3.729383299739999984e+03 3.322466324999999870e+03 1.671249706509743763e-02
3.729489909420000004e+03 3.322466324999999870e+03 1.587225809838598706e-02
3.729596519109999917e+03 3.322466324999999870e+03 1.507047588878913415e-02
3.729703128789999937e+03 3.322466324999999870e+03 1.431305266467117025e-02
3.729809738479999851e+03 3.322466324999999870e+03 1.360452763834876094e-02
3.729916348159999870e+03 3.322466324999999870e+03 1.294807052085106443e-02
3.730022957849999784e+03 3.322466324999999870e+03 1.234555429815286862e-02
3.730129567529999804e+03 3.322466324999999870e+03 1.179767918103052753e-02
3.730236177220000172e+03 3.322466324999999870e+03 1.130412137603698138e-02
3.730342786900000192e+03 3.322466324999999870e+03 1.086368475450784875e-02
3.730449396590000106e+03 3.322466324999999870e+03 1.047443924194031359e-02
3.730556006270000125e+03 3.322466324999999870e+03 1.013383575579469495e-02
3.730662615960000039e+03 3.322466324999999870e+03 9.838793125184248575e-03
3.730769225640000059e+03 3.322466324999999870e+03 9.585757320209168514e-03
3.730875835329999973e+03 3.322466324999999870e+03 9.370737425088758107e-03
3.730982445009999992e+03 3.322466324999999870e+03 9.189326126262815572e-03
3.731089054699999906e+03 3.322466324999999870e+03 9.036715044182417125e-03
3.731195664379999926e+03 3.322466324999999870e+03 8.907716896158166323e-03
3.731302274069999839e+03 3.322466324999999870e+03 8.796806985604531046e-03
3.731408883749999859e+03 3.322466324999999870e+03 8.698195526421620416e-03
3.731515493439999773e+03 3.322466324999999870e+03 8.605939500460539279e-03
3.731622103130000141e+03 3.322466324999999870e+03 8.514097959192373083e-03
3.731728712810000161e+03 3.322466324999999870e+03 8.416928126941742444e-03
3.731835322500000075e+03 3.322466324999999870e+03 8.309112042355969868e-03
3.731941932180000094e+03 3.322466324999999870e+03 8.185995980707606867e-03
3.732048541870000008e+03 3.322466324999999870e+03 8.043819049963842754e-03
3.732155151550000028e+03 3.322466324999999870e+03 7.879904658298656980e-03
3.732261761239999942e+03 3.322466324999999870e+03 7.692790085627518662e-03
3.732368370919999961e+03 3.322466324999999870e+03 7.482275407635466218e-03
3.732474980609999875e+03 3.322466324999999870e+03 7.249382739405191983e-03
3.732581590289999895e+03 3.322466324999999870e+03 6.996228472585280973e-03
3.732688199979999808e+03 3.322466324999999870e+03 6.725822616623040179e-03
3.732794809659999828e+03 3.322466324999999870e+03 6.441818297084097103e-03
3.732901419350000197e+03 3.322466324999999870e+03 6.148239302083967003e-03
3.733008029030000216e+03 3.322466324999999870e+03 5.849213691607812494e-03
3.733114638720000130e+03 3.322466324999999870e+03 5.548737362329320827e-03
3.733221248400000150e+03 3.322466324999999870e+03 5.250484403299316392e-03
3.733327858090000063e+03 3.322466324999999870e+03 4.957672800965485550e-03
3.733434467770000083e+03 3.322466324999999870e+03 4.672986198867002360e-03
3.733541077459999997e+03 3.322466324999999870e+03 4.398546194403301322e-03
3.733647687140000016e+03 3.322466324999999870e+03 4.135925662993697634e-03
3.733754296829999930e+03 3.322466324999999870e+03 3.886191864720318131e-03
3.733860906509999950e+03 3.322466324999999870e+03 3.649968226056037133e-03
3.733967516199999864e+03 3.322466324999999870e+03 3.427505111898573702e-03
3.734074125879999883e+03 3.322466324999999870e+03 3.218751998664522770e-03
3.734180735569999797e+03 3.322466324999999870e+03 3.023425713081217495e-03
3.734287345249999817e+03 3.322466324999999870e+03 2.841071458076072868e-03
3.734393954940000185e+03 3.322466324999999870e+03 2.671115017822491694e-03
3.734500564620000205e+03 3.322466324999999870e+03 2.512905763136041512e-03
3.734607174310000119e+03 3.322466324999999870e+03 2.365750894931390510e-03
3.734713783990000138e+03 3.322466324999999870e+03 2.228941837724885897e-03
3.734820393680000052e+03 3.322466324999999870e+03 2.101773911376602147e-03
3.734927003360000072e+03 3.322466324999999870e+03 1.983560448806104791e-03
3.735033613049999985e+03 3.322466324999999870e+03 1.873642459091526095e-03
3.735140222730000005e+03 3.322466324999999870e+03 1.771394810969998540e-03
3.735246832419999919e+03 3.322466324999999870e+03 1.676229766501843984e-03
3.735353442099999938e+03 3.322466324999999870e+03 1.587598550239720501e-03
3.735460051789999852e+03 3.322466324999999870e+03 1.504991506246449069e-03
3.735566661469999872e+03 3.322466324999999870e+03 1.427937276194413043e-03
3.735673271159999786e+03 3.322466324999999870e+03 1.356001325785823140e-03
3.735779880839999805e+03 3.322466324999999870e+03 1.288784055870526588e-03
3.735886490530000174e+03 3.322466324999999870e+03 1.225918665192761220e-03
3.735993100210000193e+03 3.322466324999999870e+03 1.167068887158673185e-03
3.736099709900000107e+03 3.322466324999999870e+03 1.111926697628289832e-03
3.736206319580000127e+03 3.322466324999999870e+03 1.060210071224978621e-03
3.736312929270000041e+03 3.322466324999999870e+03 1.011660840001696836e-03
3.736419538950000060e+03 3.322466324999999870e+03 9.660426813457844439e-04
3.736526148639999974e+03 3.322466324999999870e+03 9.231392405585992032e-04
3.736632758319999994e+03 3.322466324999999870e+03 8.827523842300745091e-04
3.736739368009999907e+03 3.322466324999999870e+03 8.447005814233344862e-04
3.736845977689999927e+03 3.322466324999999870e+03 8.088174129549624124e-04
3.736952587379999841e+03 3.322466324999999870e+03 7.749502085735954053e-04
3.737059197059999860e+03 3.322466324999999870e+03 7.429588071222679438e-04
3.737165806749999774e+03 3.322466324999999870e+03 7.127144296702503682e-04
3.737272416429999794e+03 3.322466324999999870e+03 6.840986542191298874e-04
3.737379026120000162e+03 3.322466324999999870e+03 6.570024837865790033e-04
3.737485635800000182e+03 3.322466324999999870e+03 6.313255039883710739e-04
3.737592245490000096e+03 3.322466324999999870e+03 6.069751266350635957e-04
3.737698855170000115e+03 3.322466324999999870e+03 5.838659111350447259e-04
3.737805464860000029e+03 3.322466324999999870e+03 5.619189505986163253e-04
3.737912074540000049e+03 3.322466324999999870e+03 5.410613104414058877e-04
3.738018684229999963e+03 3.322466324999999870e+03 5.212255136199783062e-04
3.738125293909999982e+03 3.322466324999999870e+03 5.023490717529231807e-04
3.738231903599999896e+03 3.322466324999999870e+03 4.843740604109963359e-04
3.738338513289999810e+03 3.322466324999999870e+03 4.672467317059842600e-04
3.738445122969999829e+03 3.322466324999999870e+03 4.509171474795548333e-04
3.738551732660000198e+03 3.322466324999999870e+03 4.353387725219782026e-04
3.738658342340000218e+03 3.322466324999999870e+03 4.204677659265187127e-04
3.738764952030000131e+03 3.322466324999999870e+03 4.062609726211946059e-04
3.738871561710000151e+03 3.322466324999999870e+03 3.926694489711939399e-04
3.738978171400000065e+03 3.322466324999999870e+03 3.796193443129696680e-04
3.739084781080000084e+03 3.322466324999999870e+03 3.669637192282732821e-04
3.739191390769999998e+03 3.322466324999999870e+03 3.543827228142624195e-04
3.739298000450000018e+03 3.322466324999999870e+03 3.412222587170149002e-04
3.739404610139999932e+03 3.322466324999999870e+03 3.263164162417872376e-04
3.739511219819999951e+03 3.322466324999999870e+03 3.079359621306168885e-04
3.739617829509999865e+03 3.322466324999999870e+03 2.840737308957690674e-04
3.739724439189999885e+03 3.322466324999999870e+03 2.531857159995616244e-04
3.739831048879999798e+03 3.322466324999999870e+03 2.151902964251419241e-04
3.739937658559999818e+03 3.322466324999999870e+03 1.721626263966859411e-04
3.718722331229999781e+03 3.322571582309999940e+03 1.177033045125536019e-02
3.718828940920000150e+03 3.322571582309999940e+03 1.433610977200081189e-02
3.718935550600000170e+03 3.322571582309999940e+03 1.640993637841170819e-02
3.719042160290000083e+03 3.322571582309999940e+03 1.792400461937255010e-02
3.719148769970000103e+03 3.322571582309999940e+03 1.899174810472022829e-02
3.719255379660000017e+03 3.322571582309999940e+03 1.983553852093189115e-02
3.719361989340000036e+03 3.322571582309999940e+03 2.070038956956791326e-02
3.719468599029999950e+03 3.322571582309999940e+03 2.180005759609361660e-02
3.719575208709999970e+03 3.322571582309999940e+03 2.330794710127870317e-02
3.719681818399999884e+03 3.322571582309999940e+03 2.537893652455500484e-02
3.719788428079999903e+03 3.322571582309999940e+03 2.818252951140697710e-02
3.719895037769999817e+03 3.322571582309999940e+03 3.193498407843576442e-02
3.720001647449999837e+03 3.322571582309999940e+03 3.692594611414631856e-02
3.720108257140000205e+03 3.322571582309999940e+03 4.353755098012192237e-02
3.720214866820000225e+03 3.322571582309999940e+03 5.225138577866239586e-02
3.720321476510000139e+03 3.322571582309999940e+03 6.363411511581079649e-02
3.720428086190000158e+03 3.322571582309999940e+03 7.828918397633471971e-02
3.720534695880000072e+03 3.322571582309999940e+03 9.676294722423482708e-02
3.720641305560000092e+03 3.322571582309999940e+03 1.194016322313805056e-01
3.720747915250000005e+03 3.322571582309999940e+03 1.461718695132276369e-01
3.720854524930000025e+03 3.322571582309999940e+03 1.764795981849627549e-01
3.720961134619999939e+03 3.322571582309999940e+03 2.090425148272694877e-01
3.721067744299999958e+03 3.322571582309999940e+03 2.418788114111119769e-01
3.721174353989999872e+03 3.322571582309999940e+03 2.724596702592000930e-01
3.721280963669999892e+03 3.322571582309999940e+03 2.980322968939529416e-01
3.721387573359999806e+03 3.322571582309999940e+03 3.160638550757177700e-01
3.721494183039999825e+03 3.322571582309999940e+03 3.247053225079776229e-01
3.721600792730000194e+03 3.322571582309999940e+03 3.231516334142978675e-01
3.721707402410000213e+03 3.322571582309999940e+03 3.117948393128762152e-01
3.721814012100000127e+03 3.322571582309999940e+03 2.921263729464108616e-01
3.721920621780000147e+03 3.322571582309999940e+03 2.664206187228054801e-01
3.722027231470000061e+03 3.322571582309999940e+03 2.372946903898910942e-01
3.722133841150000080e+03 3.322571582309999940e+03 2.072651831390064647e-01
3.722240450839999994e+03 3.322571582309999940e+03 1.784057944960459330e-01
3.722347060520000014e+03 3.322571582309999940e+03 1.521626045185937581e-01
3.722453670209999927e+03 3.322571582309999940e+03 1.293290193712661740e-01
3.722560279889999947e+03 3.322571582309999940e+03 1.101406855887547831e-01
3.722666889579999861e+03 3.322571582309999940e+03 9.443261339246195041e-02
3.722773499259999880e+03 3.322571582309999940e+03 8.180500563798796809e-02
3.722880108949999794e+03 3.322571582309999940e+03 7.176190954412935141e-02
3.722986718629999814e+03 3.322571582309999940e+03 6.380732641835254459e-02
3.723093328320000182e+03 3.322571582309999940e+03 5.749945023424939128e-02
3.723199938000000202e+03 3.322571582309999940e+03 5.247247338816831558e-02
3.723306547690000116e+03 3.322571582309999940e+03 4.843772149198127125e-02
3.723413157370000135e+03 3.322571582309999940e+03 4.517423042039327152e-02
3.723519767060000049e+03 3.322571582309999940e+03 4.251571907062448585e-02
3.723626376740000069e+03 3.322571582309999940e+03 4.033786913290496323e-02
3.723732986429999983e+03 3.322571582309999940e+03 3.854760807920720039e-02
3.723839596110000002e+03 3.322571582309999940e+03 3.707477983982791075e-02
3.723946205799999916e+03 3.322571582309999940e+03 3.586596374765393253e-02
3.724052815479999936e+03 3.322571582309999940e+03 3.487999725466592316e-02
3.724159425169999849e+03 3.322571582309999940e+03 3.408476027160396715e-02
3.724266034849999869e+03 3.322571582309999940e+03 3.345485861038613451e-02
3.724372644539999783e+03 3.322571582309999940e+03 3.296993557588204921e-02
3.724479254219999802e+03 3.322571582309999940e+03 3.261341867292184837e-02
3.724585863910000171e+03 3.322571582309999940e+03 3.237156698606265953e-02
3.724692473590000191e+03 3.322571582309999940e+03 3.223272631254277265e-02
3.724799083280000104e+03 3.322571582309999940e+03 3.218672789381123861e-02
3.724905692970000018e+03 3.322571582309999940e+03 3.222438662650878305e-02
3.725012302650000038e+03 3.322571582309999940e+03 3.233706904722807862e-02
3.725118912339999952e+03 3.322571582309999940e+03 3.251631237751809872e-02
3.725225522019999971e+03 3.322571582309999940e+03 3.275348496239616214e-02
3.725332131709999885e+03 3.322571582309999940e+03 3.303948645213640456e-02
3.725438741389999905e+03 3.322571582309999940e+03 3.336449351292451043e-02
3.725545351079999818e+03 3.322571582309999940e+03 3.371776372111652542e-02
3.725651960759999838e+03 3.322571582309999940e+03 3.408751617250096316e-02
3.725758570450000207e+03 3.322571582309999940e+03 3.446091136445601083e-02
3.725865180130000226e+03 3.322571582309999940e+03 3.482415387659965056e-02
3.725971789820000140e+03 3.322571582309999940e+03 3.516273792617331806e-02
3.726078399500000160e+03 3.322571582309999940e+03 3.546184684388949820e-02
3.726185009190000073e+03 3.322571582309999940e+03 3.570690240065425153e-02
3.726291618870000093e+03 3.322571582309999940e+03 3.588423938547518482e-02
3.726398228560000007e+03 3.322571582309999940e+03 3.598185713903554600e-02
3.726504838240000026e+03 3.322571582309999940e+03 3.599017679744970222e-02
3.726611447929999940e+03 3.322571582309999940e+03 3.590271592751647506e-02
3.726718057609999960e+03 3.322571582309999940e+03 3.571658634374212660e-02
3.726824667299999874e+03 3.322571582309999940e+03 3.543273018913264960e-02
3.726931276979999893e+03 3.322571582309999940e+03 3.505583503813022167e-02
3.727037886669999807e+03 3.322571582309999940e+03 3.459390830378177017e-02
3.727144496349999827e+03 3.322571582309999940e+03 3.405753841239803764e-02
3.727251106040000195e+03 3.322571582309999940e+03 3.345891646256114044e-02
3.727357715720000215e+03 3.322571582309999940e+03 3.281072853961399666e-02
3.727464325410000129e+03 3.322571582309999940e+03 3.212504862565720987e-02
3.727570935090000148e+03 3.322571582309999940e+03 3.141236187462687068e-02
3.727677544780000062e+03 3.322571582309999940e+03 3.068082878136187824e-02
3.727784154460000082e+03 3.322571582309999940e+03 2.993586674427946986e-02
3.727890764149999995e+03 3.322571582309999940e+03 2.918008292280879074e-02
3.727997373830000015e+03 3.322571582309999940e+03 2.841354770820186948e-02
3.728103983519999929e+03 3.322571582309999940e+03 2.763435738250320101e-02
3.728210593199999948e+03 3.322571582309999940e+03 2.683940219989053994e-02
3.728317202889999862e+03 3.322571582309999940e+03 2.602523544693619365e-02
3.728423812569999882e+03 3.322571582309999940e+03 2.518893203053425289e-02
3.728530422259999796e+03 3.322571582309999940e+03 2.432883244390888350e-02
3.728637031939999815e+03 3.322571582309999940e+03 2.344508855163560460e-02
3.728743641630000184e+03 3.322571582309999940e+03 2.253995858844434069e-02
3.728850251310000203e+03 3.322571582309999940e+03 2.161783536544718484e-02
3.728956861000000117e+03 3.322571582309999940e+03 2.068502806685493592e-02
3.729063470680000137e+03 3.322571582309999940e+03 1.974934834520590196e-02
3.729170080370000051e+03 3.322571582309999940e+03 1.881957112227810106e-02
3.729276690050000070e+03 3.322571582309999940e+03 1.790484732700795695e-02
3.729383299739999984e+03 3.322571582309999940e+03 1.701414020342419814e-02
3.729489909420000004e+03 3.322571582309999940e+03 1.615574160194337486e-02
3.729596519109999917e+03 3.322571582309999940e+03 1.533690404051612187e-02
3.729703128789999937e+03 3.322571582309999940e+03 1.456360274883771767e-02
3.729809738479999851e+03 3.322571582309999940e+03 1.384042308034526617e-02
3.729916348159999870e+03 3.322571582309999940e+03 1.317055491045443678e-02
3.730022957849999784e+03 3.322571582309999940e+03 1.255586775291088995e-02
3.730129567529999804e+03 3.322571582309999940e+03 1.199703789244679041e-02
3.730236177220000172e+03 3.322571582309999940e+03 1.149370064068668679e-02
3.730342786900000192e+03 3.322571582309999940e+03 1.104460536901298411e-02
3.730449396590000106e+03 3.322571582309999940e+03 1.064775685033608581e-02
3.730556006270000125e+03 3.322571582309999940e+03 1.030053257558835242e-02
3.730662615960000039e+03 3.322571582309999940e+03 9.999771428163420697e-03
3.730769225640000059e+03 3.322571582309999940e+03 9.741834084500357663e-03
3.730875835329999973e+03 3.322571582309999940e+03 9.522639684874063121e-03
3.730982445009999992e+03 3.322571582309999940e+03 9.337686706813664445e-03
3.731089054699999906e+03 3.322571582309999940e+03 9.182068567333926193e-03
3.731195664379999926e+03 3.322571582309999940e+03 9.050496159236365301e-03
3.731302274069999839e+03 3.322571582309999940e+03 8.937340034481070991e-03
3.731408883749999859e+03 3.322571582309999940e+03 8.836703934173609568e-03
3.731515493439999773e+03 3.322571582309999940e+03 8.742538496488835506e-03
3.731622103130000141e+03 3.322571582309999940e+03 8.648799099300545634e-03
3.731728712810000161e+03 3.322571582309999940e+03 8.549645127953206872e-03
3.731835322500000075e+03 3.322571582309999940e+03 8.439670212809882374e-03
3.731941932180000094e+03 3.322571582309999940e+03 8.314145368941639608e-03
3.732048541870000008e+03 3.322571582309999940e+03 8.169251033814682594e-03
3.732155151550000028e+03 3.322571582309999940e+03 8.002271271855720264e-03
3.732261761239999942e+03 3.322571582309999940e+03 7.811724989445816870e-03
3.732368370919999961e+03 3.322571582309999940e+03 7.597415132631148843e-03
3.732474980609999875e+03 3.322571582309999940e+03 7.360386728455618754e-03
3.732581590289999895e+03 3.322571582309999940e+03 7.102796533477249118e-03
3.732688199979999808e+03 3.322571582309999940e+03 6.827708673046116276e-03
3.732794809659999828e+03 3.322571582309999940e+03 6.538839733282162704e-03
[truncated: 5,600,026 more chars]
