# Supplementary material for: Resonant inelastic X-ray scattering tools to count 5 f electrons of actinides and probe bond covalency
Source: Nat Commun. 2025 Feb 10;16:1221. doi: 10.1038/s41467-024-54574-7 (PMC11811144; doi:10.1038/s41467-024-54574-7)
Supplement: Supplementary file 3 — Source Data [file 41467_2024_54574_MOESM3_ESM.zip › Data_figures/Data_main_figures/Fig7/7e_CdSample_exp_CutWLhor.dat]

# Ein | Intensity
3.720103999999999814e+03 1.261707174866980308e-01
3.720155799999999999e+03 1.328723945218660274e-01
3.720602300000000014e+03 1.125666714837580268e-01
3.720904199999999946e+03 1.000879338172045163e-01
3.721206000000000131e+03 1.026682586649697582e-01
3.721506499999999960e+03 1.150394827961997019e-01
3.721808399999999892e+03 1.482898354872632662e-01
3.722110200000000077e+03 1.664667905259649971e-01
3.722410699999999906e+03 1.990147214529147113e-01
3.722712500000000091e+03 2.209044772447896765e-01
3.723014400000000023e+03 2.450735199855240132e-01
3.723314800000000105e+03 2.656086052323222702e-01
3.723616700000000037e+03 2.954830329142263401e-01
3.723917199999999866e+03 3.734518487308656209e-01
3.724219000000000051e+03 5.410296124551740027e-01
3.724520899999999983e+03 8.034128116277896581e-01
3.724821300000000065e+03 1.344041040217755834e+00
3.725123199999999997e+03 2.104011216005809093e+00
3.725425099999999929e+03 3.105241765059911341e+00
3.725725500000000011e+03 4.579431523571336982e+00
3.726027399999999943e+03 6.453937179506471722e+00
3.726329200000000128e+03 8.779311597174450199e+00
3.726629699999999957e+03 1.073842323784020003e+01
3.726931599999999889e+03 1.142534155016041097e+01
3.727233400000000074e+03 1.052500170265392931e+01
3.727533899999999903e+03 8.986554687864128255e+00
3.727835700000000088e+03 7.407252529651378481e+00
3.728137600000000020e+03 6.673135775324128716e+00
3.728438000000000102e+03 6.696365866523036559e+00
3.728739900000000034e+03 7.160100414649599010e+00
3.729041799999999967e+03 7.182398721875703274e+00
3.729342200000000048e+03 6.250005505704759656e+00
3.729644099999999980e+03 5.011600097726904401e+00
3.729944500000000062e+03 3.763668990519381197e+00
3.730246399999999994e+03 3.026721046428611395e+00
3.730548299999999927e+03 2.640632773512717524e+00
3.730848700000000008e+03 2.503646194372470379e+00
3.731150599999999940e+03 2.505488259611013735e+00
3.731452400000000125e+03 2.606629826074389200e+00
3.731752899999999954e+03 2.718228875740235306e+00
3.732054799999999886e+03 2.920454668114813135e+00
3.732356600000000071e+03 3.178186114992429978e+00
3.732657099999999900e+03 3.476141959219098077e+00
3.732958900000000085e+03 3.528142672470588881e+00
3.733260800000000017e+03 3.420277926264981172e+00
3.733561200000000099e+03 3.147222216819247631e+00
3.733863100000000031e+03 2.730105537608976896e+00
3.734164999999999964e+03 2.264679443193323927e+00
3.734465400000000045e+03 1.905046667536045568e+00
3.734767299999999977e+03 1.623590567197031875e+00
3.735069100000000162e+03 1.466577800210517646e+00
3.735369599999999991e+03 1.291524261996711775e+00
3.735671499999999924e+03 1.285037612032190912e+00
3.735971900000000005e+03 1.230750444262818988e+00
3.736273799999999937e+03 1.249665658910742660e+00
3.736575600000000122e+03 1.204345119987354940e+00
3.736876099999999951e+03 1.185802618928553320e+00
3.737177999999999884e+03 1.219167652723961881e+00
3.737479800000000068e+03 1.205792968929712217e+00
3.737780299999999897e+03 1.245221766117369233e+00
3.738082100000000082e+03 1.195650858764190527e+00
3.738384000000000015e+03 1.192425452704483968e+00
3.738684499999999844e+03 1.145635562131674501e+00
3.738986300000000028e+03 1.126985547537549204e+00
3.739288199999999961e+03 1.104615564621229007e+00
3.739588600000000042e+03 1.120341211054553643e+00
3.739890499999999975e+03 1.071859774192653658e+00
3.740192300000000159e+03 1.055338527597934783e+00
3.740492799999999988e+03 1.009129210115872421e+00
3.740794699999999921e+03 1.004498960527938189e+00
3.741096500000000106e+03 9.916045038581334792e-01
3.741396999999999935e+03 9.902211630369704976e-01
3.741698800000000119e+03 1.001058527397584497e+00
3.742000700000000052e+03 9.843294213012400151e-01
