# Supplementary material for: Resonant inelastic X-ray scattering tools to count 5 f electrons of actinides and probe bond covalency
Source: Nat Commun. 2025 Feb 10;16:1221. doi: 10.1038/s41467-024-54574-7 (PMC11811144; doi:10.1038/s41467-024-54574-7)
Supplement: Supplementary file 3 — Source Data [file 41467_2024_54574_MOESM3_ESM.zip › Data_figures/Data_main_figures/Fig7/7e_CdSample_theo_CutWLhor.dat]

# Ein | Intensity
3.718722331229999781e+03 9.965367023737372459e-03
3.718828940920000150e+03 1.282894507746837852e-02
3.718935550600000170e+03 1.550608489891018398e-02
3.719042160290000083e+03 1.775576239534418579e-02
3.719148769970000103e+03 1.942404256347535565e-02
3.719255379660000017e+03 2.044924479839279469e-02
3.719361989340000036e+03 2.084624183247080903e-02
3.719468599029999950e+03 2.068713927726842372e-02
3.719575208709999970e+03 2.008544091515050353e-02
3.719681818399999884e+03 1.918184536145501468e-02
3.719788428079999903e+03 1.812856810028143709e-02
3.719895037769999817e+03 1.707270005681494132e-02
3.720001647449999837e+03 1.614218742138522067e-02
3.720108257140000205e+03 1.543807635364089631e-02
3.720214866820000225e+03 1.503452555958816918e-02
3.720321476510000139e+03 1.498562823662200928e-02
3.720428086190000158e+03 1.533653560047981701e-02
3.720534695880000072e+03 1.613593677658348158e-02
3.720641305560000092e+03 1.744716576284348689e-02
3.720747915250000005e+03 1.935548503844661261e-02
3.720854524930000025e+03 2.196911106494999974e-02
3.720961134619999939e+03 2.541143014150670787e-02
3.721067744299999958e+03 2.980216808719174729e-02
3.721174353989999872e+03 3.522677750906782340e-02
3.721280963669999892e+03 4.169649253560477054e-02
3.721387573359999806e+03 4.910609896019110798e-02
3.721494183039999825e+03 5.720109101677339075e-02
3.721600792730000194e+03 6.556821881710729605e-02
3.721707402410000213e+03 7.366112652971512631e-02
3.721814012100000127e+03 8.086485256829040180e-02
3.721920621780000147e+03 8.659094536395228747e-02
3.722027231470000061e+03 9.038295859840485280e-02
3.722133841150000080e+03 9.200533348193126737e-02
3.722240450839999994e+03 9.149091329019504171e-02
3.722347060520000014e+03 8.913366910572902146e-02
3.722453670209999927e+03 8.542961795743449216e-02
3.722560279889999947e+03 8.098398145592006214e-02
3.722666889579999861e+03 7.641066453593012286e-02
3.722773499259999880e+03 7.224878660838256195e-02
3.722880108949999794e+03 6.891205041316893209e-02
3.722986718629999814e+03 6.667472620281129914e-02
3.723093328320000182e+03 6.568778342455158792e-02
3.723199938000000202e+03 6.601321547172166182e-02
3.723306547690000116e+03 6.766428260932301486e-02
3.723413157370000135e+03 7.064266897279003476e-02
3.723519767060000049e+03 7.496813503389740396e-02
3.723626376740000069e+03 8.070030274233518097e-02
3.723732986429999983e+03 8.795485045920814482e-02
3.723839596110000002e+03 9.691761586484418101e-02
3.723946205799999916e+03 1.078603959166469506e-01
3.724052815479999936e+03 1.211621634002126024e-01
3.724159425169999849e+03 1.373393681086435836e-01
3.724266034849999869e+03 1.570890188619314121e-01
3.724372644539999783e+03 1.813480579238350154e-01
3.724479254219999802e+03 2.113715114490705149e-01
3.724585863910000171e+03 2.488291740584787637e-01
3.724692473590000191e+03 2.959154109749296269e-01
3.724799083280000104e+03 3.554590259298525678e-01
3.724905692970000018e+03 4.310116357126770326e-01
3.725012302650000038e+03 5.268874258874014505e-01
3.725118912339999952e+03 6.481301152322049841e-01
3.725225522019999971e+03 8.003993602982122368e-01
3.725332131709999885e+03 9.897985603533733245e-01
3.725438741389999905e+03 1.222699210697351546e+00
3.725545351079999818e+03 1.505632699567306387e+00
3.725651960759999838e+03 1.845292983247161400e+00
3.725758570450000207e+03 2.248607131439098072e+00
3.725865180130000226e+03 2.722698259318057090e+00
3.725971789820000140e+03 3.274439919608748362e+00
3.726078399500000160e+03 3.909267033485178455e+00
3.726185009190000073e+03 4.629047039273896935e+00
3.726291618870000093e+03 5.429152776487727650e+00
3.726398228560000007e+03 6.295344698742256995e+00
3.726504838240000026e+03 7.201490823475150904e+00
3.726611447929999940e+03 8.109304251338382841e+00
3.726718057609999960e+03 8.970985067491220377e+00
3.726824667299999874e+03 9.734897564609326537e+00
3.726931276979999893e+03 1.035339129037336114e+01
3.727037886669999807e+03 1.079095797082743324e+01
3.727144496349999827e+03 1.103051380553316996e+01
3.727251106040000195e+03 1.107595865680702474e+01
3.727357715720000215e+03 1.095023340496177156e+01
3.727464325410000129e+03 1.068949378951837836e+01
3.727570935090000148e+03 1.033519042680128308e+01
3.727677544780000062e+03 9.926322411401764967e+00
3.727784154460000082e+03 9.493763782235390636e+00
3.727890764149999995e+03 9.057583366484189824e+00
3.727997373830000015e+03 8.627177341257848298e+00
3.728103983519999929e+03 8.203286802037187186e+00
3.728210593199999948e+03 7.780804680430384757e+00
3.728317202889999862e+03 7.351583043551476848e+00
3.728423812569999882e+03 6.906915088871532049e+00
3.728530422259999796e+03 6.439674748247769642e+00
3.728637031939999815e+03 5.946125453913285064e+00
3.728743641630000184e+03 5.427253510442562323e+00
3.728850251310000203e+03 4.889347322273259522e+00
3.728956861000000117e+03 4.343589751291284884e+00
3.729063470680000137e+03 3.804667485936779947e+00
3.729170080370000051e+03 3.288704527969956271e+00
3.729276690050000070e+03 2.811034947570365095e+00
3.729383299739999984e+03 2.384345028166483083e+00
3.729489909420000004e+03 2.017546216930394376e+00
3.729596519109999917e+03 1.715478359794471386e+00
3.729703128789999937e+03 1.479297557327478030e+00
3.729809738479999851e+03 1.307252214030186765e+00
3.729916348159999870e+03 1.195520566281788932e+00
3.730022957849999784e+03 1.138857186536773591e+00
3.730129567529999804e+03 1.130935883195092195e+00
3.730236177220000172e+03 1.164434811660380431e+00
3.730342786900000192e+03 1.231037844389998304e+00
3.730449396590000106e+03 1.321580549237348023e+00
3.730556006270000125e+03 1.426522437762794970e+00
3.730662615960000039e+03 1.536784960822055179e+00
3.730769225640000059e+03 1.644804486729804172e+00
3.730875835329999973e+03 1.745491041611590299e+00
3.730982445009999992e+03 1.836737144240178310e+00
3.731089054699999906e+03 1.919225302026411173e+00
3.731195664379999926e+03 1.995507506006038545e+00
3.731302274069999839e+03 2.068584634301455782e+00
3.731408883749999859e+03 2.140390536769284591e+00
3.731515493439999773e+03 2.210615258553484619e+00
3.731622103130000141e+03 2.276184762845045562e+00
3.731728712810000161e+03 2.331511107893142754e+00
3.731835322500000075e+03 2.369417387944558140e+00
3.731941932180000094e+03 2.382485421056648178e+00
3.732048541870000008e+03 2.364495868335076967e+00
3.732155151550000028e+03 2.311631429222382295e+00
3.732261761239999942e+03 2.223187536932214936e+00
3.732368370919999961e+03 2.101668723229926261e+00
3.732474980609999875e+03 1.952312471740536681e+00
3.732581590289999895e+03 1.782225546040543174e+00
3.732688199979999808e+03 1.599388237468391205e+00
3.732794809659999828e+03 1.411756539015057266e+00
3.732901419350000197e+03 1.226594438304423607e+00
3.733008029030000216e+03 1.050055509975923007e+00
3.733114638720000130e+03 8.869597470377724724e-01
3.733221248400000150e+03 7.406990236621054935e-01
3.733327858090000063e+03 6.132340618749847483e-01
3.733434467770000083e+03 5.051799197405816289e-01
3.733541077459999997e+03 4.159879468879371101e-01
3.733647687140000016e+03 3.442163909717355641e-01
3.733754296829999930e+03 2.878554932158079449e-01
3.733860906509999950e+03 2.446557747347024858e-01
3.733967516199999864e+03 2.124103413182986400e-01
3.734074125879999883e+03 1.891604152896343150e-01
3.734180735569999797e+03 1.733172438984513231e-01
3.734287345249999817e+03 1.637124411876473284e-01
3.734393954940000185e+03 1.595971129628477314e-01
3.734500564620000205e+03 1.606078346297700465e-01
3.734607174310000119e+03 1.667083446345405673e-01
3.734713783990000138e+03 1.781046395126227866e-01
3.734820393680000052e+03 1.951229811808004588e-01
3.734927003360000072e+03 2.180396259691286809e-01
3.735033613049999985e+03 2.468611263605879347e-01
3.735140222730000005e+03 2.810752939864776812e-01
3.735246832419999919e+03 3.194208504130631732e-01
3.735353442099999938e+03 3.597479469735089808e-01
3.735460051789999852e+03 3.990477356483850269e-01
3.735566661469999872e+03 4.337048366425471646e-01
3.735673271159999786e+03 4.599700171425197825e-01
3.735779880839999805e+03 4.745756906351327742e-01
3.735886490530000174e+03 4.753518467544225468e-01
3.735993100210000193e+03 4.616753629991366403e-01
3.736099709900000107e+03 4.346189737103609563e-01
3.736206319580000127e+03 3.967506048892826542e-01
3.736312929270000041e+03 3.516385213460025971e-01
3.736419538950000060e+03 3.032018245239128107e-01
3.736526148639999974e+03 2.550779072776228062e-01
3.736632758319999994e+03 2.101511275543601898e-01
3.736739368009999907e+03 1.703180848478887122e-01
3.736845977689999927e+03 1.364862217462783633e-01
3.736952587379999841e+03 1.087433272830371223e-01
3.737059197059999860e+03 8.661080305312321426e-02
3.737165806749999774e+03 6.930130727414350600e-02
3.737272416429999794e+03 5.592853191930151346e-02
3.737379026120000162e+03 4.564799364640733520e-02
3.737485635800000182e+03 3.773186111751109656e-02
3.737592245490000096e+03 3.159382123927714781e-02
3.737698855170000115e+03 2.678307203379813595e-02
3.737805464860000029e+03 2.296353281237657057e-02
3.737912074540000049e+03 1.988911176576383874e-02
3.738018684229999963e+03 1.738091597518324344e-02
3.738125293909999982e+03 1.530873455368995766e-02
3.738231903599999896e+03 1.357706965372565411e-02
3.738338513289999810e+03 1.211506238300332113e-02
3.738445122969999829e+03 1.086940858078836586e-02
3.738551732660000198e+03 9.799429589972319388e-03
3.738658342340000218e+03 8.873639550829759415e-03
3.738764952030000131e+03 8.067324267640670760e-03
3.738871561710000151e+03 7.360769268726564951e-03
3.738978171400000065e+03 6.737825310143590735e-03
3.739084781080000084e+03 6.184481637299581516e-03
3.739191390769999998e+03 5.687101330370851297e-03
3.739298000450000018e+03 5.230156501888044707e-03
3.739404610139999932e+03 4.793950494367896394e-03
3.739511219819999951e+03 4.353912179201331438e-03
3.739617829509999865e+03 3.883784290456244494e-03
3.739724439189999885e+03 3.363918001021538786e-03
3.739831048879999798e+03 2.792265996610219635e-03
3.739937658559999818e+03 2.191604254528462317e-03
