# Supplementary material for: Resonant inelastic X-ray scattering tools to count 5 f electrons of actinides and probe bond covalency
Source: Nat Commun. 2025 Feb 10;16:1221. doi: 10.1038/s41467-024-54574-7 (PMC11811144; doi:10.1038/s41467-024-54574-7)
Supplement: Supplementary file 3 — Source Data [file 41467_2024_54574_MOESM3_ESM.zip › Data_figures/Data_main_figures/Fig7/7e_PbSample_exp_CutWLhor.dat]

# Ein | Intensity
3.720103900000000067e+03 5.746240084592843522e-02
3.720152999999999793e+03 6.080726638932780481e-02
3.720602300000000014e+03 6.219060721049509549e-02
3.720904199999999946e+03 5.499675710250980648e-02
3.721206000000000131e+03 6.282613166373439417e-02
3.721506499999999960e+03 6.617338639680503398e-02
3.721808399999999892e+03 8.103653535786639606e-02
3.722110200000000077e+03 8.864371527942591089e-02
3.722410699999999906e+03 1.024460640252977256e-01
3.722712500000000091e+03 1.073271785289944269e-01
3.723014400000000023e+03 1.123635903614762094e-01
3.723314800000000105e+03 1.139500123049173169e-01
3.723616700000000037e+03 1.316037348050460021e-01
3.723917199999999866e+03 1.564608641718421289e-01
3.724219000000000051e+03 2.052194470358954248e-01
3.724520899999999983e+03 2.691900005533970353e-01
3.724821300000000065e+03 4.226811019606139808e-01
3.725123199999999997e+03 6.604317555957208707e-01
3.725425099999999929e+03 1.076002629086878049e+00
3.725725500000000011e+03 1.788279800605255820e+00
3.726027399999999943e+03 2.913397001817592091e+00
3.726329200000000128e+03 4.564049920450229614e+00
3.726629699999999957e+03 6.453060346895359345e+00
3.726931599999999889e+03 7.976677661380002782e+00
3.727233400000000074e+03 8.361772031392087356e+00
3.727533899999999903e+03 7.702549205771514806e+00
3.727835700000000088e+03 6.481477368877492040e+00
3.728137600000000020e+03 5.608350391756000697e+00
3.728438000000000102e+03 5.159811089954869701e+00
3.728739900000000034e+03 5.291388543673420486e+00
3.729041799999999967e+03 5.312583045270417692e+00
3.729342200000000048e+03 4.788397220016148204e+00
3.729644099999999980e+03 3.929335402504957830e+00
3.729944500000000062e+03 2.918442970409661719e+00
3.730246399999999994e+03 2.309557982027224732e+00
3.730548299999999927e+03 1.897807422824285162e+00
3.730848700000000008e+03 1.772704673121720864e+00
3.731150599999999940e+03 1.780046652989457190e+00
3.731452400000000125e+03 1.801415565432415322e+00
3.731752899999999954e+03 1.866633275959690197e+00
3.732054799999999886e+03 1.917028453750322159e+00
3.732356600000000071e+03 1.994184945077888793e+00
3.732657099999999900e+03 2.064498797179504130e+00
3.732958900000000085e+03 2.049434956285877352e+00
3.733260800000000017e+03 1.926900585482815842e+00
3.733561200000000099e+03 1.781547064104773037e+00
3.733863100000000031e+03 1.559976002940985262e+00
3.734164999999999964e+03 1.332575318972971878e+00
3.734465400000000045e+03 1.148576654620242499e+00
3.734767299999999977e+03 9.857987729506995089e-01
3.735069100000000162e+03 8.550527572385490105e-01
3.735369599999999991e+03 8.032073413158482555e-01
3.735671499999999924e+03 7.557938722381409846e-01
3.735971900000000005e+03 7.422328316493452816e-01
3.736273799999999937e+03 7.403931556004719194e-01
3.736575600000000122e+03 7.135004366315285118e-01
3.736876099999999951e+03 7.161619939281975711e-01
3.737177999999999884e+03 7.282345693502192407e-01
3.737479800000000068e+03 7.149291720565040809e-01
3.737780299999999897e+03 6.842830361099332404e-01
3.738082100000000082e+03 6.674631408059831239e-01
3.738384000000000015e+03 6.450214821994540992e-01
3.738684499999999844e+03 6.309395982617416188e-01
3.738986300000000028e+03 6.134817893148577506e-01
3.739288199999999961e+03 6.003938082814801458e-01
3.739588600000000042e+03 5.840780319987083358e-01
3.739890499999999975e+03 5.700630453718761315e-01
3.740192300000000159e+03 5.642334225676626236e-01
3.740492799999999988e+03 5.377588117916506372e-01
3.740794699999999921e+03 5.384182281416436400e-01
3.741096500000000106e+03 5.361222168650723319e-01
3.741396999999999935e+03 5.198709487034954835e-01
3.741698800000000119e+03 5.121873147123746639e-01
3.742000700000000052e+03 5.021742207892161414e-01
