# Supplementary material for: Resonant inelastic X-ray scattering tools to count 5 f electrons of actinides and probe bond covalency
Source: Nat Commun. 2025 Feb 10;16:1221. doi: 10.1038/s41467-024-54574-7 (PMC11811144; doi:10.1038/s41467-024-54574-7)
Supplement: Supplementary file 3 — Source Data [file 41467_2024_54574_MOESM3_ESM.zip › Data_figures/Data_main_figures/Fig7/7e_PbSample_theo_CutWLhor.dat]

# Ein | Intensity
3.718661560760000157e+03 6.203822584588720643e-03
3.718767614429999867e+03 8.023489959841893435e-03
3.718873668090000137e+03 9.769738050462469306e-03
3.718979721749999953e+03 1.130349401731133713e-02
3.719085775410000224e+03 1.253159813600823215e-02
3.719191829070000040e+03 1.340822105910959537e-02
3.719297882729999856e+03 1.392616980388529727e-02
3.719403936390000126e+03 1.410841436783245514e-02
3.719509990049999942e+03 1.400314166169441474e-02
3.719616043720000107e+03 1.367971272465844448e-02
3.719722097379999923e+03 1.322222715154881649e-02
3.719828151040000193e+03 1.272022498137756301e-02
3.719934204700000009e+03 1.225878786258160526e-02
3.720040258359999825e+03 1.191103792087187634e-02
3.720146312020000096e+03 1.173500977316243969e-02
3.720252365679999912e+03 1.177521681873502750e-02
3.720358419340000182e+03 1.206787531195845954e-02
3.720464472999999998e+03 1.264804463594798416e-02
3.720570526670000163e+03 1.355678051275284977e-02
3.720676580329999979e+03 1.484647291976071322e-02
3.720782633989999795e+03 1.658260541376028671e-02
3.720888687650000065e+03 1.884021068757682493e-02
3.720994741309999881e+03 2.169356183364928858e-02
3.721100794970000152e+03 2.519854078904346789e-02
3.721206848629999968e+03 2.936897979845125295e-02
3.721312902289999784e+03 3.415097784833367317e-02
3.721418955959999948e+03 3.940200651004492627e-02
3.721525009620000219e+03 4.488321312715051054e-02
3.721631063280000035e+03 5.027228477613229773e-02
3.721737116939999851e+03 5.519984486513250521e-02
3.721843170600000121e+03 5.930534376299814725e-02
3.721949224259999937e+03 6.230106835020040451e-02
3.722055277920000208e+03 6.402831408426191973e-02
3.722161331580000024e+03 6.449035452094803444e-02
3.722267385250000189e+03 6.385298634609423707e-02
3.722373438910000004e+03 6.241302520115141195e-02
3.722479492569999820e+03 6.054447750855997817e-02
3.722585546230000091e+03 5.863767061126340385e-02
3.722691599889999907e+03 5.704665362143999940e-02
3.722797653550000177e+03 5.605539825381695290e-02
3.722903707209999993e+03 5.586625605983187859e-02
3.723009760869999809e+03 5.660768977385299827e-02
3.723115814539999974e+03 5.835449507353706461e-02
3.723221868199999790e+03 6.115305714546238197e-02
3.723327921860000060e+03 6.504586870923349806e-02
3.723433975519999876e+03 7.009224874938461969e-02
3.723540029180000147e+03 7.638477838385686336e-02
3.723646082839999963e+03 8.406278396898257677e-02
3.723752136499999779e+03 9.332516994811583533e-02
3.723858190160000049e+03 1.044452999543609845e-01
3.723964243819999865e+03 1.177908027645332284e-01
3.724070297490000030e+03 1.338514081725035720e-01
3.724176351149999846e+03 1.532782706833897002e-01
3.724282404810000116e+03 1.769385351440100618e-01
3.724388458469999932e+03 2.059886573333805648e-01
3.724494512130000203e+03 2.419684335009122389e-01
3.724600565790000019e+03 2.869138820078779295e-01
3.724706619449999835e+03 3.434804049991793118e-01
3.724812673110000105e+03 4.150584514482907328e-01
3.724918726779999815e+03 5.058546095386082797e-01
3.725024780440000086e+03 6.209064962730685977e-01
3.725130834099999902e+03 7.660061531079453978e-01
3.725236887760000172e+03 9.475280906179867069e-01
3.725342941419999988e+03 1.172191778289803032e+00
3.725448995079999804e+03 1.446820058370346107e+00
3.725555048740000075e+03 1.778160163269365768e+00
3.725661102399999891e+03 2.172787929679275365e+00
3.725767156070000055e+03 2.637011722183350670e+00
3.725873209729999871e+03 3.176560576820101733e+00
3.725979263390000142e+03 3.795752909992788027e+00
3.726085317049999958e+03 4.495889646591841426e+00
3.726191370709999774e+03 5.272861864405321342e+00
3.726297424370000044e+03 6.114384870250411552e+00
3.726403478029999860e+03 6.997727222589706031e+00
3.726509531690000131e+03 7.889064531543731107e+00
3.726615585359999841e+03 8.745431368593131083e+00
3.726721639020000111e+03 9.519586929624674454e+00
3.726827692679999927e+03 1.016710322320813376e+01
3.726933746340000198e+03 1.065400424243424027e+01
3.727039800000000014e+03 1.096278516764630773e+01
3.727145853659999830e+03 1.109493006280766991e+01
3.727251907320000100e+03 1.106909937974075397e+01
3.727357960979999916e+03 1.091558523937650982e+01
3.727464014640000187e+03 1.066884349632573503e+01
3.727570068309999897e+03 1.036040188761686487e+01
3.727676121970000167e+03 1.001404228345732506e+01
3.727782175629999983e+03 9.644101676023064229e+00
3.727888229289999799e+03 9.256542937147443695e+00
3.727994282950000070e+03 8.851627834756168767e+00
3.728100336609999886e+03 8.426852280612292745e+00
3.728206390270000156e+03 7.979206980913613023e+00
3.728312443929999972e+03 7.506482720014402865e+00
3.728418497600000137e+03 7.007876983666101012e+00
3.728524551259999953e+03 6.484352136322642401e+00
3.728630604920000224e+03 5.939048877311819297e+00
3.728736658580000039e+03 5.377752545994510136e+00
3.728842712239999855e+03 4.809166043994855144e+00
3.728948765900000126e+03 4.244698538969841728e+00
3.729054819559999942e+03 3.697632861248434821e+00
3.729160873220000212e+03 3.181780142395423727e+00
3.729266926889999922e+03 2.709933832899980910e+00
3.729372980550000193e+03 2.292506734022853099e+00
3.729479034210000009e+03 1.936659000797604335e+00
3.729585087869999825e+03 1.646050555440262020e+00
3.729691141530000095e+03 1.421154919445420051e+00
3.729797195189999911e+03 1.259923364957538316e+00
3.729903248850000182e+03 1.158530131091159987e+00
3.730009302509999998e+03 1.111968035927750620e+00
3.730115356180000163e+03 1.114375815857185925e+00
3.730221409839999978e+03 1.159120411855637744e+00
3.730327463499999794e+03 1.238777466589513043e+00
3.730433517160000065e+03 1.345205501887374311e+00
3.730539570819999881e+03 1.469869021257711905e+00
3.730645624480000151e+03 1.604443400220568083e+00
3.730751678139999967e+03 1.741578050958214829e+00
3.730857731799999783e+03 1.875575085433230926e+00
3.730963785460000054e+03 2.002721021740749840e+00
3.731069839130000219e+03 2.121108892042664174e+00
3.731175892790000034e+03 2.229969570445049065e+00
3.731281946449999850e+03 2.328715174459033754e+00
3.731388000110000121e+03 2.416004684518139545e+00
3.731494053769999937e+03 2.489133119865231336e+00
3.731600107430000207e+03 2.543935525872503156e+00
3.731706161090000023e+03 2.575237092352103296e+00
3.731812214749999839e+03 2.577727038082664457e+00
3.731918268420000004e+03 2.547025263916562032e+00
3.732024322079999820e+03 2.480666551780883911e+00
3.732130375740000090e+03 2.378754505271194919e+00
3.732236429399999906e+03 2.244132450661417977e+00
3.732342483060000177e+03 2.082057814918093275e+00
3.732448536719999993e+03 1.899504433840345952e+00
3.732554590379999809e+03 1.704301235374551693e+00
3.732660644040000079e+03 1.504315111589083598e+00
3.732766697709999789e+03 1.306812262548789239e+00
3.732872751370000060e+03 1.118033406578702094e+00
3.732978805029999876e+03 9.429466164425601704e-01
3.733084858690000146e+03 7.851228523246183144e-01
3.733190912349999962e+03 6.467020119134055944e-01
3.733296966009999778e+03 5.284485265554904609e-01
3.733403019670000049e+03 4.299070750889129600e-01
3.733509073329999865e+03 3.496544066528364247e-01
3.733615127000000030e+03 2.856161406746282605e-01
3.733721180659999845e+03 2.353972985318546207e-01
3.733827234320000116e+03 1.965739311118283594e-01
3.733933287979999932e+03 1.669095064063809697e-01
3.734039341640000202e+03 1.444840310663202954e-01
3.734145395300000018e+03 1.277454471847565554e-01
3.734251448959999834e+03 1.155053213272330404e-01
3.734357502620000105e+03 1.069034865730022626e-01
3.734463556279999921e+03 1.013620298088835636e-01
3.734569609950000086e+03 9.854164310852026043e-02
3.734675663609999901e+03 9.830568803876942041e-02
3.734781717270000172e+03 1.006906545785749840e-01
3.734887770929999988e+03 1.058763263557297024e-01
3.734993824589999804e+03 1.141450724372583686e-01
3.735099878250000074e+03 1.258180785554179060e-01
3.735205931909999890e+03 1.411586215365052410e-01
3.735311985570000161e+03 1.602404783491190587e-01
3.735418039239999871e+03 1.827938090756374423e-01
3.735524092900000142e+03 2.080589868366037598e-01
3.735630146559999957e+03 2.346946546258886213e-01
3.735736200219999773e+03 2.607908789821256623e-01
3.735842253880000044e+03 2.840238119476916068e-01
3.735948307539999860e+03 3.019531476222535593e-01
3.736054361200000130e+03 3.124161620458506539e-01
3.736160414859999946e+03 3.139295322038117564e-01
3.736266468530000111e+03 3.059920240678957737e-01
3.736372522189999927e+03 2.891995425792502350e-01
3.736478575850000198e+03 2.651358093801422511e-01
3.736584629510000013e+03 2.360685265049039250e-01
3.736690683169999829e+03 2.045364769303899821e-01
3.736796736830000100e+03 1.729368469588632440e-01
3.736902790489999916e+03 1.432079776827673845e-01
3.737008844150000186e+03 1.166607823082188300e-01
3.737114897810000002e+03 9.396181687277130323e-02
3.737220951480000167e+03 7.523148906152524185e-02
3.737327005139999983e+03 6.020264516538084004e-02
3.737433058799999799e+03 4.838760846512918379e-02
3.737539112460000069e+03 3.921795412970398298e-02
3.737645166119999885e+03 3.214113458394998735e-02
3.737751219780000156e+03 2.667415413137075308e-02
3.737857273439999972e+03 2.242367587283841321e-02
3.737963327099999788e+03 1.908466158540157026e-02
3.738069380769999952e+03 1.642816714232657113e-02
3.738175434430000223e+03 1.428570287860644536e-02
3.738281488090000039e+03 1.253435260179024124e-02
3.738387541749999855e+03 1.108444475867567669e-02
3.738493595410000125e+03 9.870122726576412153e-03
3.738599649069999941e+03 8.842462849877344433e-03
3.738705702730000212e+03 7.964544919246282009e-03
3.738811756390000028e+03 7.207841177912965164e-03
3.738917810060000193e+03 6.549306634186931667e-03
3.739023863720000008e+03 5.968613495029120343e-03
3.739129917379999824e+03 5.445233330101110353e-03
3.739235971040000095e+03 4.955770602056102855e-03
3.739342024699999911e+03 4.473047601329829641e-03
3.739448078360000181e+03 3.969129245827565829e-03
3.739554132019999997e+03 3.423343349454051766e-03
3.739660185679999813e+03 2.832832630273905087e-03
3.739766239349999978e+03 2.219324425477760612e-03
