# Supplementary material for: Resonant inelastic X-ray scattering tools to count 5 f electrons of actinides and probe bond covalency
Source: Nat Commun. 2025 Feb 10;16:1221. doi: 10.1038/s41467-024-54574-7 (PMC11811144; doi:10.1038/s41467-024-54574-7)
Supplement: Supplementary file 3 — Source Data [file 41467_2024_54574_MOESM3_ESM.zip › Data_figures/Data_main_figures/Fig7/7f_CdSample_exp_CutSatvert.dat]

# Ein | Intensity
3.332000000000000000e+03 1.287755730534885790e-01
3.332300000000000182e+03 1.501244568531569512e-01
3.332599999999999909e+03 1.602787365006048681e-01
3.332900000000000091e+03 1.673904535280128225e-01
3.333199999999999818e+03 1.637889046845389662e-01
3.333500000000000000e+03 1.621671879435870045e-01
3.333800000000000182e+03 1.685044803191501905e-01
3.334099999999999909e+03 1.867753185099774726e-01
3.334400000000000091e+03 2.319488375932415580e-01
3.334699999999999818e+03 2.783051405208732954e-01
3.335000000000000000e+03 3.482750598441787249e-01
3.335300000000000182e+03 4.043913819836525425e-01
3.335599999999999909e+03 4.795746379391097047e-01
3.335900000000000091e+03 5.817723320655127095e-01
3.336199999999999818e+03 7.185300074973192119e-01
3.336500000000000000e+03 8.678445932926690531e-01
3.336800000000000182e+03 9.813354101059539314e-01
3.337099999999999909e+03 9.909633417304405389e-01
3.337400000000000091e+03 8.946945143883093809e-01
3.337699999999999818e+03 7.111703629216106215e-01
3.338000000000000000e+03 5.254312113764574299e-01
3.338300000000000182e+03 3.631285296273323859e-01
3.338599999999999909e+03 2.675206703556690657e-01
3.338900000000000091e+03 1.841907718969804653e-01
3.339199999999999818e+03 1.249790526945760288e-01
3.339500000000000000e+03 8.916102996085657761e-02
3.339800000000000182e+03 7.059047059088235931e-02
3.340099999999999909e+03 5.823214878778133069e-02
3.340400000000000091e+03 5.226437270790394024e-02
3.340699999999999818e+03 4.982078744280662996e-02
3.341000000000000000e+03 4.815619545017073289e-02
3.341300000000000182e+03 4.722649880927292515e-02
3.341599999999999909e+03 4.577152942585918649e-02
3.341900000000000091e+03 4.205426644068154668e-02
3.342199999999999818e+03 3.769645577633510408e-02
3.342500000000000000e+03 3.445862284604920417e-02
3.342800000000000182e+03 3.136057955685551957e-02
3.343099999999999909e+03 3.486123494430602016e-02
3.343400000000000091e+03 3.985975611299200083e-02
3.343699999999999818e+03 4.473252845711717801e-02
3.344000000000000000e+03 4.657785893042046960e-02
3.344300000000000182e+03 4.412480485280675241e-02
3.344599999999999909e+03 3.551857751153190274e-02
3.344900000000000091e+03 2.721622867784880689e-02
3.345199999999999818e+03 2.029631378448903262e-02
3.345500000000000000e+03 1.494670390057771699e-02
3.345800000000000182e+03 1.215101088842489643e-02
3.346099999999999909e+03 8.983044548606614055e-03
3.346400000000000091e+03 7.424926686238344023e-03
3.346699999999999818e+03 6.239075384774075625e-03
3.347000000000000000e+03 4.610132166564001599e-03
