# Supplementary material for: Resonant inelastic X-ray scattering tools to count 5 f electrons of actinides and probe bond covalency
Source: Nat Commun. 2025 Feb 10;16:1221. doi: 10.1038/s41467-024-54574-7 (PMC11811144; doi:10.1038/s41467-024-54574-7)
Supplement: Supplementary file 3 — Source Data [file 41467_2024_54574_MOESM3_ESM.zip › Data_figures/Data_main_figures/Fig7/7f_CdSample_theo_CutSatvert.dat]

# Ein | Intensity
3.319834892330000002e+03 1.184325642013755314e-02
3.319940149640000072e+03 1.470697936299786637e-02
3.320045406950000142e+03 1.716653117517683708e-02
3.320150664249999863e+03 1.907876265663699389e-02
3.320255921559999933e+03 2.045532220564007589e-02
3.320361178870000003e+03 2.141139451207291558e-02
3.320466436170000179e+03 2.209350858163070322e-02
3.320571693479999794e+03 2.262658346460641456e-02
3.320676950789999864e+03 2.309395950397776301e-02
3.320782208090000040e+03 2.354156637752122597e-02
3.320887465400000110e+03 2.399097352064429728e-02
3.320992722710000180e+03 2.445112378408478837e-02
3.321097980009999901e+03 2.492555829521600486e-02
3.321203237319999971e+03 2.541588962092380596e-02
3.321308494630000041e+03 2.592317098799489655e-02
3.321413751930000217e+03 2.644835150565804857e-02
3.321519009239999832e+03 2.699240799759741738e-02
3.321624266549999902e+03 2.755638153891321745e-02
3.321729523850000078e+03 2.814139060384337337e-02
3.321834781160000148e+03 2.874863982045041191e-02
3.321940038470000218e+03 2.937942865482386784e-02
3.322045295769999939e+03 3.003516095437171532e-02
3.322150553080000009e+03 3.071735563083126744e-02
3.322255810390000079e+03 3.142765867384429701e-02
3.322361067700000149e+03 3.216785669276497200e-02
3.322466324999999870e+03 3.293989221042597365e-02
3.322571582309999940e+03 3.374588097125976599e-02
3.322676839620000010e+03 3.458813157715170256e-02
3.322782096920000185e+03 3.546916782557339720e-02
3.322887354229999801e+03 3.639175419507896525e-02
3.322992611539999871e+03 3.735892500508967984e-02
3.323097868840000046e+03 3.837401787340076476e-02
3.323203126150000116e+03 3.944071221164711233e-02
3.323308383460000186e+03 4.056307364540567145e-02
3.323413640759999907e+03 4.174560543315512101e-02
3.323518898069999977e+03 4.299330819523954766e-02
3.323624155380000047e+03 4.431174955517910852e-02
3.323729412680000223e+03 4.570714564949615588e-02
3.323834669989999838e+03 4.718645689949568095e-02
3.323939927299999908e+03 4.875750099360605383e-02
3.324045184600000084e+03 5.042908674402139801e-02
3.324150441910000154e+03 5.221117340312372845e-02
3.324255699220000224e+03 5.411506121080865428e-02
3.324360956519999945e+03 5.615362047416941338e-02
3.324466213830000015e+03 5.834156847428850073e-02
3.324571471140000085e+03 6.069580612054389229e-02
3.324676728439999806e+03 6.323582976710001580e-02
3.324781985749999876e+03 6.598423829861251033e-02
3.324887243059999946e+03 6.896736195075517384e-02
3.324992500360000122e+03 7.221604803604178557e-02
3.325097757670000192e+03 7.576665079829858485e-02
3.325203014979999807e+03 7.966228951024620364e-02
3.325308272279999983e+03 8.395446290127506206e-02
3.325413529590000053e+03 8.870514247451716239e-02
3.325518786900000123e+03 9.398951749219759677e-02
3.325624044199999844e+03 9.989963843685170652e-02
3.325729301509999914e+03 1.065493158350238473e-01
3.325834558819999984e+03 1.140807954979362465e-01
3.325939816120000160e+03 1.226739744090170059e-01
3.326045073429999775e+03 1.325592737029291091e-01
3.326150330739999845e+03 1.440357716301780555e-01
3.326255588040000021e+03 1.574968122600279852e-01
3.326360845350000091e+03 1.734659427166117263e-01
3.326466102660000161e+03 1.926463874653984720e-01
3.326571359969999776e+03 2.159866816707264325e-01
3.326676617269999952e+03 2.447624029207972618e-01
3.326781874580000022e+03 2.806675450695075291e-01
3.326887131890000092e+03 3.258973512226278624e-01
3.326992389189999813e+03 3.831869140985991185e-01
3.327097646499999883e+03 4.557491823731427139e-01
3.327202903809999953e+03 5.470398844261415983e-01
3.327308161110000128e+03 6.602786294080634777e-01
3.327413418420000198e+03 7.976909618589396178e-01
3.327518675729999813e+03 9.595158287469290892e-01
3.327623933029999989e+03 1.142940198728809920e+00
3.327729190340000059e+03 1.341244905210675187e+00
3.327834447650000129e+03 1.543516795734217517e+00
3.327939704949999850e+03 1.735241242219379920e+00
3.328044962259999920e+03 1.899904341868985824e+00
3.328150219569999990e+03 2.021434507060934305e+00
3.328255476870000166e+03 2.086994915679116325e+00
3.328360734179999781e+03 2.089434051031473949e+00
3.328465991489999851e+03 2.028718721186590468e+00
3.328571248790000027e+03 1.911934337878510082e+00
3.328676506100000097e+03 1.751854947106200378e+00
3.328781763410000167e+03 1.564501213157176274e+00
3.328887020709999888e+03 1.366360419236352541e+00
3.328992278019999958e+03 1.171955943295840186e+00
3.329097535330000028e+03 9.922490470755817027e-01
3.329202792630000204e+03 8.340407460366155989e-01
3.329308049939999819e+03 7.002464246077160226e-01
3.329413307249999889e+03 5.907343131535179870e-01
3.329518564550000065e+03 5.033782731080043149e-01
3.329623821860000135e+03 4.350442888961638666e-01
3.329729079170000205e+03 3.823494849229129855e-01
3.329834336469999926e+03 3.421475198728364808e-01
3.329939593779999996e+03 3.117729844939585160e-01
3.330044851090000066e+03 2.891131512622375777e-01
3.330150108389999787e+03 2.725778281049747176e-01
3.330255365699999857e+03 2.610224574174402901e-01
3.330360623009999927e+03 2.536590891819950344e-01
3.330465880310000102e+03 2.499723138310784853e-01
3.330571137620000172e+03 2.496456800110839758e-01
3.330676394929999788e+03 2.524984663982974831e-01
3.330781652239999858e+03 2.584314101609581638e-01
3.330886909540000033e+03 2.673811667996746633e-01
3.330992166850000103e+03 2.792849933483893543e-01
3.331097424160000173e+03 2.940579199084023543e-01
3.331202681459999894e+03 3.115838075310251032e-01
3.331307938769999964e+03 3.317195710274150056e-01
3.331413196080000034e+03 3.543097946905773843e-01
3.331518453380000210e+03 3.792084679269955294e-01
3.331623710689999825e+03 4.063061384977598722e-01
3.331728967999999895e+03 4.355632471203867984e-01
3.331834225300000071e+03 4.670512233783600808e-01
3.331939482610000141e+03 5.009996210269503925e-01
3.332044739920000211e+03 5.378395254501926459e-01
3.332149997219999932e+03 5.782228561687318136e-01
3.332255254530000002e+03 6.229885723516085383e-01
3.332360511840000072e+03 6.730456687375167002e-01
3.332465769139999793e+03 7.291539987345270202e-01
3.332571026449999863e+03 7.916098239501747624e-01
3.332676283759999933e+03 8.598817040633729425e-01
3.332781541060000109e+03 9.322853878525541038e-01
3.332886798370000179e+03 1.005817541557099570e+00
3.332992055679999794e+03 1.076266940717220288e+00
3.333097312979999970e+03 1.138672712408563381e+00
3.333202570290000040e+03 1.188104246614786419e+00
3.333307827600000110e+03 1.220622973920816090e+00
3.333413084899999831e+03 1.234197618600716639e+00
3.333518342209999901e+03 1.229326137445875933e+00
3.333623599519999971e+03 1.209188297927392908e+00
3.333728856820000146e+03 1.179292043655834066e+00
3.333834114130000216e+03 1.146730647038414208e+00
3.333939371439999832e+03 1.119274508102390264e+00
3.334044628740000007e+03 1.104541597037373313e+00
3.334149886050000077e+03 1.109423533945261608e+00
3.334255143360000147e+03 1.139825460468059992e+00
3.334360400659999868e+03 1.200658183006648061e+00
3.334465657969999938e+03 1.295943766968706612e+00
3.334570915280000008e+03 1.428881526593071882e+00
3.334676172580000184e+03 1.601766704718582846e+00
3.334781429889999799e+03 1.815738890455440124e+00
3.334886687199999869e+03 2.070433766795095387e+00
3.334991944509999939e+03 2.363691237897328712e+00
3.335097201810000115e+03 2.691508501619288563e+00
3.335202459120000185e+03 3.048397498754556345e+00
3.335307716429999800e+03 3.428205710346351243e+00
3.335412973729999976e+03 3.825304591262586040e+00
3.335518231040000046e+03 4.235886184475694982e+00
3.335623488350000116e+03 4.658999238264612153e+00
3.335728745649999837e+03 5.096957868242508738e+00
3.335834002959999907e+03 5.554886166088415678e+00
3.335939260269999977e+03 6.039382052535938072e+00
3.336044517570000153e+03 6.556509571424181004e+00
3.336149774880000223e+03 7.109475333191656254e+00
3.336255032189999838e+03 7.696374375523729938e+00
3.336360289490000014e+03 8.308336120658724511e+00
3.336465546800000084e+03 8.928339706869587999e+00
3.336570804110000154e+03 9.530959082344153899e+00
3.336676061409999875e+03 1.008332657402972110e+01
3.336781318719999945e+03 1.054757484474616369e+01
3.336886576030000015e+03 1.088481997172523918e+01
3.336991833330000190e+03 1.106034867788496889e+01
3.337097090639999806e+03 1.104917423353509953e+01
3.337202347949999876e+03 1.084074584122658891e+01
3.337307605250000051e+03 1.044156022080256285e+01
3.337412862560000121e+03 9.874833160694047152e+00
3.337518119870000191e+03 9.177146637132203466e+00
3.337623377169999912e+03 8.392828700219649107e+00
3.337728634479999982e+03 7.567434106339150368e+00
3.337833891790000052e+03 6.741853262079873232e+00
3.337939149089999773e+03 5.948252648387536645e+00
3.338044406399999843e+03 5.208397246110675560e+00
3.338149663709999913e+03 4.534186309596616837e+00
3.338254921010000089e+03 3.929697929360633335e+00
3.338360178320000159e+03 3.393827133743191116e+00
3.338465435629999774e+03 2.922715111393103360e+00
3.338570692929999950e+03 2.511487299698562659e+00
3.338675950240000020e+03 2.155184248870902763e+00
3.338781207550000090e+03 1.849046875016763458e+00
3.338886464849999811e+03 1.588443064733851662e+00
3.338991722159999881e+03 1.368706121638342266e+00
3.339096979469999951e+03 1.185055131488420566e+00
3.339202236780000021e+03 1.032650476395844841e+00
3.339307494080000197e+03 9.067524681289576005e-01
3.339412751389999812e+03 8.029148709164324327e-01
3.339518008699999882e+03 7.171501913020728036e-01
3.339623266000000058e+03 6.460303616892507650e-01
3.339728523310000128e+03 5.867158340398769267e-01
3.339833780620000198e+03 5.369266863526038769e-01
3.339939037919999919e+03 4.948780684617218317e-01
3.340044295229999989e+03 4.592016809110560094e-01
3.340149552540000059e+03 4.288694572118483261e-01
3.340254809839999780e+03 4.031290686522381872e-01
3.340360067149999850e+03 3.814555015367457336e-01
3.340465324459999920e+03 3.635193881058689236e-01
3.340570581760000096e+03 3.491705731990408235e-01
3.340675839070000166e+03 3.384336536389537242e-01
3.340781096379999781e+03 3.315099751166826758e-01
3.340886353679999957e+03 3.287771791814682043e-01
3.340991610990000027e+03 3.307729799833076800e-01
3.341096868300000096e+03 3.381457501098905638e-01
3.341202125599999817e+03 3.515534981466095776e-01
3.341307382909999887e+03 3.714987185421064764e-01
3.341412640219999957e+03 3.981025806207926232e-01
3.341517897520000133e+03 4.308479583063528073e-01
3.341623154830000203e+03 4.683510379054727779e-01
3.341728412139999818e+03 5.082435152959284830e-01
3.341833669439999994e+03 5.472466523050281140e-01
3.341938926750000064e+03 5.814841349421080441e-01
3.342044184060000134e+03 6.070149762855227005e-01
3.342149441359999855e+03 6.204895657733602299e-01
3.342254698669999925e+03 6.197721876102976202e-01
3.342359955979999995e+03 6.043611876128304194e-01
3.342465213280000171e+03 5.754855084888126360e-01
3.342570470589999786e+03 5.358496692777453552e-01
3.342675727899999856e+03 4.891032510701247005e-01
3.342780985200000032e+03 4.391854215612054912e-01
3.342886242510000102e+03 3.897139708143526615e-01
3.342991499820000172e+03 3.435509384339365258e-01
3.343096757119999893e+03 3.026051428209414196e-01
3.343202014429999963e+03 2.678573153300781717e-01
3.343307271740000033e+03 2.395418311711151882e-01
3.343412529050000103e+03 2.174007542772123103e-01
3.343517786349999824e+03 2.009362430193334936e-01
3.343623043659999894e+03 1.896127394220332996e-01
3.343728300969999964e+03 1.829868329340564592e-01
3.343833558270000140e+03 1.807616303689925652e-01
3.343938815580000210e+03 1.827721590262283979e-01
3.344044072889999825e+03 1.889122162636983071e-01
3.344149330190000001e+03 1.990164528853178294e-01
3.344254587500000071e+03 2.127181955427230320e-01
3.344359844810000141e+03 2.293136680432384944e-01
3.344465102109999862e+03 2.476725514500973391e-01
3.344570359419999932e+03 2.662360583788462298e-01
3.344675616730000002e+03 2.831304965715292776e-01
3.344780874030000177e+03 2.963954897410255862e-01
3.344886131339999793e+03 3.042884876852520182e-01
3.344991388649999863e+03 3.055946996224342960e-01
3.345096645950000038e+03 2.998591160009975165e-01
3.345201903260000108e+03 2.874732953748839193e-01
3.345307160570000178e+03 2.695905343995062542e-01
3.345412417869999899e+03 2.478938977564235646e-01
3.345517675179999969e+03 2.242826976332471800e-01
3.345622932490000039e+03 2.005594815595097002e-01
3.345728189790000215e+03 1.781879482189052399e-01
3.345833447099999830e+03 1.581608141760547093e-01
3.345938704409999900e+03 1.409801947475141648e-01
3.346043961710000076e+03 1.267249890849339589e-01
3.346149219020000146e+03 1.151668842387450764e-01
3.346254476330000216e+03 1.058981182909774638e-01
3.346359733629999937e+03 9.844442463535357790e-02
3.346464990940000007e+03 9.234914328840755637e-02
3.346570248250000077e+03 8.722492165192968772e-02
3.346675505549999798e+03 8.277617776507886771e-02
3.346780762859999868e+03 7.879899380098617789e-02
3.346886020169999938e+03 7.516640613772460067e-02
3.346991277470000114e+03 7.180694103764558023e-02
3.347096534780000184e+03 6.868304759934140691e-02
3.347201792089999799e+03 6.577400179208937880e-02
3.347307049389999975e+03 6.306528592605162298e-02
3.347412306700000045e+03 6.054401660794984930e-02
3.347517564010000115e+03 5.819834906337135322e-02
3.347622821309999836e+03 5.601829270423380747e-02
3.347728078619999906e+03 5.399594999865178074e-02
3.347833335929999976e+03 5.212436955201533995e-02
3.347938593240000046e+03 5.039536849781577760e-02
3.348043850540000221e+03 4.879734467728523428e-02
3.348149107849999837e+03 4.731409784334571905e-02
3.348254365159999907e+03 4.592517430028610764e-02
3.348359622460000082e+03 4.460759487517097777e-02
3.348464879770000152e+03 4.333835998949788632e-02
3.348570137080000222e+03 4.209700899315140660e-02
3.348675394379999943e+03 4.086768917539291418e-02
3.348780651690000013e+03 3.964047744108794430e-02
3.348885909000000083e+03 3.841191750844455410e-02
3.348991166299999804e+03 3.718482066045866036e-02
3.349096423609999874e+03 3.596737993281531875e-02
3.349201680919999944e+03 3.477166398521161494e-02
3.349306938220000120e+03 3.361164379227045418e-02
3.349412195530000190e+03 3.250103621027283785e-02
3.349517452839999805e+03 3.145134159292869297e-02
3.349622710139999981e+03 3.047043544432064682e-02
3.349727967450000051e+03 2.956193474615204445e-02
3.349833224760000121e+03 2.872535231683282994e-02
3.349938482059999842e+03 2.795686161282278162e-02
3.350043739369999912e+03 2.725038653811615724e-02
3.350148996679999982e+03 2.659872664878115689e-02
3.350254253980000158e+03 2.599450338681485312e-02
3.350359511289999773e+03 2.543082106473377665e-02
3.350464768599999843e+03 2.490163402594150477e-02
3.350570025900000019e+03 2.440187433857914437e-02
3.350675283210000089e+03 2.392741884961597024e-02
3.350780540520000159e+03 2.347497026233332645e-02
3.350885797819999880e+03 2.304190816372097758e-02
3.350991055129999950e+03 2.262614428975164016e-02
3.351096312440000020e+03 2.222599849022822982e-02
3.351201569740000195e+03 2.184010005100400428e-02
3.351306827049999811e+03 2.146731268606138707e-02
3.351412084359999881e+03 2.110667898048983540e-02
3.351517341660000056e+03 2.075737970356124340e-02
3.351622598970000126e+03 2.041870402560685624e-02
3.351727856280000196e+03 2.009002756235684500e-02
3.351833113579999917e+03 1.977079599931892001e-02
3.351938370889999987e+03 1.946051270090061458e-02
3.352043628200000057e+03 1.915872918261865912e-02
3.352148885510000127e+03 1.886503766138756394e-02
3.352254142809999848e+03 1.857906513970458348e-02
3.352359400119999918e+03 1.830046864872191675e-02
3.352464657429999988e+03 1.802893138555925964e-02
3.352569914730000164e+03 1.776415954616379286e-02
3.352675172039999779e+03 1.750587969621148626e-02
3.352780429349999849e+03 1.725383655683633208e-02
3.352885686650000025e+03 1.700779111649454445e-02
3.352990943960000095e+03 1.676751901047289842e-02
3.353096201270000165e+03 1.653280912770267730e-02
3.353201458569999886e+03 1.630346240949939046e-02
3.353306715879999956e+03 1.607929080464219618e-02
3.353411973190000026e+03 1.586011634926478772e-02
3.353517230490000202e+03 1.564577035008121730e-02
3.353622487799999817e+03 1.543609265895880267e-02
3.353727745109999887e+03 1.523093102988926258e-02
3.353833002410000063e+03 1.503014054776834717e-02
3.353938259720000133e+03 1.483358311793746102e-02
3.354043517030000203e+03 1.464112700744599899e-02
3.354148774329999924e+03 1.445264643031184647e-02
3.354254031639999994e+03 1.426802116831977357e-02
3.354359288950000064e+03 1.408713621938500159e-02
3.354464546249999785e+03 1.390988146925004922e-02
3.354569803559999855e+03 1.373615138677372616e-02
3.354675060869999925e+03 1.356584474500246995e-02
3.354780318170000101e+03 1.339886437003645452e-02
3.354885575480000171e+03 1.323511691868044932e-02
3.354990832789999786e+03 1.307451268295479509e-02
3.355096090089999961e+03 1.291696541391069118e-02
3.355201347400000031e+03 1.276239215299110503e-02
3.355306604710000101e+03 1.261071306212026462e-02
3.355411862009999822e+03 1.246185125323425250e-02
3.355517119319999892e+03 1.231573262606035918e-02
3.355622376629999962e+03 1.217228572301782240e-02
3.355727633930000138e+03 1.203144160344041431e-02
3.355832891240000208e+03 1.189313373224069187e-02
3.355938148549999823e+03 1.175729787493308073e-02
3.356043405849999999e+03 1.162387199247716905e-02
3.356148663160000069e+03 1.149279613498623530e-02
3.356253920470000139e+03 1.136401234018321639e-02
3.356359177780000209e+03 1.123746454515807749e-02
3.356464435079999930e+03 1.111309851454152058e-02
3.356569692390000000e+03 1.099086177829392691e-02
3.356674949700000070e+03 1.087070356722750347e-02
3.356780206999999791e+03 1.075257473954782661e-02
3.356885464309999861e+03 1.063642770189600698e-02
3.356990721619999931e+03 1.052221633404458456e-02
3.357095978920000107e+03 1.040989592374432296e-02
3.357201236230000177e+03 1.029942311178551687e-02
3.357306493539999792e+03 1.019075584328286987e-02
3.357411750839999968e+03 1.008385332091979621e-02
3.357517008150000038e+03 9.978675957561269211e-03
3.357622265460000108e+03 9.875185328037801649e-03
3.357727522759999829e+03 9.773344122395060882e-03
3.357832780069999899e+03 9.673116103924534609e-03
3.357938037379999969e+03 9.574466073336857647e-03
3.358043294680000145e+03 9.477359836860613229e-03
3.358148551990000215e+03 9.381764174010509896e-03
3.358253809299999830e+03 9.287646801876513203e-03
3.358359066600000006e+03 9.194976336375995304e-03
3.358464323910000076e+03 9.103722254929199134e-03
3.358569581220000146e+03 9.013854866588996706e-03
3.358674838519999867e+03 8.925345291924378227e-03
3.358780095829999937e+03 8.838165447211400114e-03
3.358885353140000007e+03 8.752288022357593636e-03
3.358990610440000182e+03 8.667686445894775063e-03
3.359095867749999798e+03 8.584334841245485487e-03
3.359201125059999868e+03 8.502207986804616660e-03
3.359306382360000043e+03 8.421281290703356431e-03
3.359411639670000113e+03 8.341530781277519888e-03
3.359516896980000183e+03 8.262933104530323716e-03
3.359622154279999904e+03 8.185465517136444186e-03
3.359727411589999974e+03 8.109105868712766785e-03
3.359832668900000044e+03 8.033832575567497608e-03
3.359937926200000220e+03 7.959624593423765201e-03
3.360043183509999835e+03 7.886461394902349528e-03
3.360148440819999905e+03 7.814322946706649120e-03
3.360253698120000081e+03 7.743189638245774088e-03
3.360358955430000151e+03 7.673041882830365472e-03
3.360464212740000221e+03 7.603857949553973969e-03
3.360569470049999836e+03 7.535603573003753046e-03
3.360674727350000012e+03 7.468188817814973464e-03
3.360779984660000082e+03 7.401314291780383692e-03
3.360885241970000152e+03 7.334004742365764218e-03
3.360990499269999873e+03 7.263422416843959804e-03
3.361095756579999943e+03 7.182393572579727145e-03
3.361201013890000013e+03 7.075380648903330412e-03
3.361306271190000189e+03 6.913975805457050171e-03
3.361411528499999804e+03 6.655386624379673946e-03
3.361516785809999874e+03 6.249133374574293923e-03
3.361622043110000050e+03 5.655035247208451722e-03
3.361727300420000120e+03 4.867889015125042088e-03
3.361832557730000190e+03 3.935207168271517841e-03
