# Supplementary material for: Resonant inelastic X-ray scattering tools to count 5 f electrons of actinides and probe bond covalency
Source: Nat Commun. 2025 Feb 10;16:1221. doi: 10.1038/s41467-024-54574-7 (PMC11811144; doi:10.1038/s41467-024-54574-7)
Supplement: Supplementary file 3 — Source Data [file 41467_2024_54574_MOESM3_ESM.zip › Data_figures/Data_main_figures/Fig7/7f_PbSample_exp_CutSatvert.dat]

# Ein | Intensity
3.332000000000000000e+03 9.189016330783850162e-01
3.332300000000000182e+03 1.039651260195632698e+00
3.332599999999999909e+03 1.200423334011020415e+00
3.332900000000000091e+03 1.340226245289924067e+00
3.333199999999999818e+03 1.429278967992000160e+00
3.333502500000000055e+03 1.429968607828820293e+00
3.333800000000000182e+03 1.439624805263445273e+00
3.334099999999999909e+03 1.463948950587966813e+00
3.334400000000000091e+03 1.620719796682962732e+00
3.334699999999999818e+03 1.940034284111985530e+00
3.335001999999999953e+03 2.478502404993905284e+00
3.335300000000000182e+03 3.051715414080351962e+00
3.335599999999999909e+03 3.693390491775223605e+00
3.335900000000000091e+03 4.271983713763581214e+00
3.336199999999999818e+03 5.020438826552887868e+00
3.336500000000000000e+03 6.082373944839519986e+00
3.336804000000000087e+03 7.322612227037907928e+00
3.337099999999999909e+03 8.158415083578814730e+00
3.337400000000000091e+03 8.399523308685749257e+00
3.337699999999999818e+03 7.499810787338847540e+00
3.338000000000000000e+03 5.947890433745682159e+00
3.338302999999999884e+03 4.056205041092711738e+00
3.338599999999999909e+03 2.742634168014963070e+00
3.338902999999999793e+03 1.617942394560872410e+00
3.339199999999999818e+03 1.101831355921207178e+00
3.339500000000000000e+03 7.721114629749640246e-01
3.339800000000000182e+03 6.015811928003887976e-01
3.340099999999999909e+03 4.935771563618461810e-01
3.340402500000000146e+03 4.357703987108080823e-01
3.340699999999999818e+03 3.897973212638007889e-01
3.341000000000000000e+03 3.585793947547438743e-01
3.341300000000000182e+03 3.618335660881519811e-01
3.341599999999999909e+03 3.709508278806936121e-01
3.341900000000000091e+03 3.781643899909684636e-01
3.342202499999999873e+03 3.777109996888926569e-01
3.342500000000000000e+03 3.391903368211913183e-01
3.342800000000000182e+03 3.213119259943265638e-01
3.343099999999999909e+03 2.896842273318804839e-01
3.343400000000000091e+03 2.816047193364488166e-01
3.343699999999999818e+03 2.934476095579293120e-01
3.344000000000000000e+03 3.323105107842295736e-01
3.344302000000000135e+03 3.592359184277428841e-01
3.344599999999999909e+03 3.218442308038109712e-01
3.344898000000000138e+03 2.547447602902969122e-01
3.345199999999999818e+03 1.906594971691584761e-01
3.345500000000000000e+03 1.460560903884511319e-01
3.345800000000000182e+03 1.021461375983120645e-01
3.346103000000000065e+03 8.385896634253185711e-02
3.346400000000000091e+03 6.439944868806150857e-02
3.346699999999999818e+03 5.414744529730254607e-02
3.347000000000000000e+03 4.312529635243431830e-02
