# Supplementary material for: Resonant inelastic X-ray scattering tools to count 5 f electrons of actinides and probe bond covalency
Source: Nat Commun. 2025 Feb 10;16:1221. doi: 10.1038/s41467-024-54574-7 (PMC11811144; doi:10.1038/s41467-024-54574-7)
Supplement: Supplementary file 3 — Source Data [file 41467_2024_54574_MOESM3_ESM.zip › Data_figures/Data_main_figures/Fig7/7f_PbSample_theo_CutSatvert.dat]

# Ein | Intensity
3.319694131469999775e+03 1.004987371044510983e-02
3.319799836849999792e+03 1.246367344910081533e-02
3.319905542229999810e+03 1.453539302035544885e-02
3.320011247609999828e+03 1.614392473988567750e-02
3.320116953000000194e+03 1.729764894211696657e-02
3.320222658380000212e+03 1.809232368550770312e-02
3.320328363759999775e+03 1.865103779041920457e-02
3.320434069150000141e+03 1.907958845560432659e-02
3.320539774530000159e+03 1.944914456329401714e-02
3.320645479910000176e+03 1.979925723717305269e-02
3.320751185290000194e+03 2.014863200350077224e-02
3.320856890680000106e+03 2.050503062672885332e-02
3.320962596060000124e+03 2.087146520854291781e-02
3.321068301440000141e+03 2.124922008373557325e-02
3.321174006820000159e+03 2.163906070736448806e-02
3.321279712210000071e+03 2.204164114051637008e-02
3.321385417590000088e+03 2.245762295337299166e-02
3.321491122970000106e+03 2.288770743532966140e-02
3.321596828360000018e+03 2.333264596547248229e-02
3.321702533740000035e+03 2.379324599540016960e-02
3.321808239120000053e+03 2.427037667378240463e-02
3.321913944500000071e+03 2.476497496527779382e-02
3.322019649889999982e+03 2.527805248568418608e-02
3.322125355270000000e+03 2.581070317821018006e-02
3.322231060650000018e+03 2.636411195667427709e-02
3.322336766030000035e+03 2.693956445995383808e-02
3.322442471419999947e+03 2.753845808534031298e-02
3.322548176799999965e+03 2.816231449595861872e-02
3.322653882179999982e+03 2.881279383152514362e-02
3.322759587569999894e+03 2.949171089553099742e-02
3.322865292949999912e+03 3.020105364733655789e-02
3.322970998329999929e+03 3.094300439431858438e-02
3.323076703709999947e+03 3.171996415603753339e-02
3.323182409099999859e+03 3.253458076120637615e-02
3.323288114479999876e+03 3.338978134621745780e-02
3.323393819859999894e+03 3.428881006253928221e-02
3.323499525239999912e+03 3.523527197981943943e-02
3.323605230629999824e+03 3.623318439853317335e-02
3.323710936009999841e+03 3.728703706577288224e-02
3.323816641389999859e+03 3.840186313270433499e-02
3.323922346780000225e+03 3.958332312704550271e-02
3.324028052159999788e+03 4.083780477360059169e-02
3.324133757539999806e+03 4.217254222093623495e-02
3.324239462919999823e+03 4.359575917144178914e-02
3.324345168310000190e+03 4.511684163323458063e-02
3.324450873690000208e+03 4.674654761649514600e-02
3.324556579070000225e+03 4.849726322667773787e-02
3.324662284449999788e+03 5.038331746063978017e-02
3.324767989840000155e+03 5.242137186811601790e-02
3.324873695220000172e+03 5.463090650627695083e-02
3.324979400600000190e+03 5.703483088679521529e-02
3.325085105990000102e+03 5.966025877865268473e-02
3.325190811370000119e+03 6.253950011526594743e-02
3.325296516750000137e+03 6.571134388507214596e-02
3.325402222130000155e+03 6.922273586598660933e-02
3.325507927520000067e+03 7.313099916860910099e-02
3.325613632900000084e+03 7.750681106239085127e-02
3.325719338280000102e+03 8.243824732398774557e-02
3.325825043660000119e+03 8.803635068507402461e-02
3.325930749050000031e+03 9.444289217735653275e-02
3.326036454430000049e+03 1.018412918192174305e-01
3.326142159810000066e+03 1.104720511440184655e-01
3.326247865199999978e+03 1.206544779775340637e-01
3.326353570579999996e+03 1.328167942521364109e-01
3.326459275960000014e+03 1.475365440176910625e-01
3.326564981340000031e+03 1.655918891457871245e-01
3.326670686729999943e+03 1.880208976024324019e-01
3.326776392109999961e+03 2.161791871107122676e-01
3.326882097489999978e+03 2.517757082751304609e-01
3.326987802869999996e+03 2.968531274178392576e-01
3.327093508259999908e+03 3.536673178668059969e-01
3.327199213639999925e+03 4.244177380639376773e-01
3.327304919019999943e+03 5.107972447895895440e-01
3.327410624409999855e+03 6.133744447856243065e-01
3.327516329789999872e+03 7.308932005858391756e-01
3.327622035169999890e+03 8.596557317655165731e-01
3.327727740549999908e+03 9.932145189854451051e-01
3.327833445939999820e+03 1.122593489852092841e+00
3.327939151319999837e+03 1.237163177288042926e+00
3.328044856699999855e+03 1.326114883565356228e+00
3.328150562079999872e+03 1.380267156306901555e+00
3.328256267469999784e+03 1.393776977929845673e+00
3.328361972849999802e+03 1.365296114231839830e+00
3.328467678229999819e+03 1.298241918971841713e+00
3.328573383620000186e+03 1.200104330412005149e+00
3.328679089000000204e+03 1.080992747843841029e+00
3.328784794380000221e+03 9.518301941605045169e-01
3.328890499759999784e+03 8.226569000049153146e-01
3.328996205150000151e+03 7.014073847447124255e-01
3.329101910530000168e+03 5.933318254132380343e-01
3.329207615910000186e+03 5.010286385174743673e-01
3.329313321300000098e+03 4.249114568069663478e-01
3.329419026680000115e+03 3.638809204500429439e-01
3.329524732060000133e+03 3.159992393301588320e-01
3.329630437440000151e+03 2.790379080493946007e-01
3.329736142830000063e+03 2.508479862467304922e-01
3.329841848210000080e+03 2.295621569830278152e-01
3.329947553590000098e+03 2.136693733219711677e-01
3.330053258970000115e+03 2.020101641880476806e-01
3.330158964360000027e+03 1.937331313427836932e-01
3.330264669740000045e+03 1.882400966074199433e-01
3.330370375120000062e+03 1.851348334053443956e-01
3.330476080509999974e+03 1.841809723442739688e-01
3.330581785889999992e+03 1.852688069037933261e-01
3.330687491270000010e+03 1.883876481099625022e-01
3.330793196650000027e+03 1.935993346304130114e-01
3.330898902039999939e+03 2.010090624452435526e-01
3.331004607419999957e+03 2.107316490605526393e-01
3.331110312799999974e+03 2.228543683628199656e-01
3.331216018179999992e+03 2.374008187522479163e-01
3.331321723569999904e+03 2.543026814405698333e-01
3.331427428949999921e+03 2.733864048214657561e-01
3.331533134329999939e+03 2.943792498067546171e-01
3.331638839719999851e+03 3.169345398095120281e-01
3.331744545099999868e+03 3.406714445944904468e-01
3.331850250479999886e+03 3.652224841323465920e-01
3.331955955859999904e+03 3.902831209094034248e-01
3.332061661249999815e+03 4.156609075586353286e-01
3.332167366629999833e+03 4.413234026589044623e-01
3.332273072009999851e+03 4.674414048158941348e-01
3.332378777389999868e+03 4.944165999170296311e-01
3.332484482779999780e+03 5.228739060153158036e-01
3.332590188159999798e+03 5.535947419482483145e-01
3.332695893539999815e+03 5.873739519176920387e-01
3.332801598930000182e+03 6.248025051377349426e-01
3.332907304310000200e+03 6.660072618696686320e-01
3.333013009690000217e+03 7.104095592462729147e-01
3.333118715069999780e+03 7.565840920609332443e-01
3.333224420460000147e+03 8.022965441484968263e-01
3.333330125840000164e+03 8.447657112583678574e-01
3.333435831220000182e+03 8.811367601578133923e-01
3.333541536600000200e+03 9.090829270028555342e-01
3.333647241990000111e+03 9.273989551998308434e-01
3.333752947370000129e+03 9.364358740417748628e-01
3.333858652750000147e+03 9.382647980928555675e-01
3.333964358140000058e+03 9.365369202234399282e-01
3.334070063520000076e+03 9.360978848693196630e-01
3.334175768900000094e+03 9.424809388722499293e-01
3.334281474280000111e+03 9.614190713195059912e-01
3.334387179670000023e+03 9.984786587979130879e-01
3.334492885050000041e+03 1.058845586588420096e+00
3.334598590430000058e+03 1.147221560699704046e+00
3.334704295810000076e+03 1.267743519392637186e+00
3.334810001199999988e+03 1.423839438788332190e+00
3.334915706580000005e+03 1.617978218575863769e+00
3.335021411960000023e+03 1.851342697634760004e+00
3.335127117349999935e+03 2.123526418063010901e+00
3.335232822729999953e+03 2.432397817249189131e+00
3.335338528109999970e+03 2.774267677119274911e+00
3.335444233489999988e+03 3.144428657259806581e+00
3.335549938879999900e+03 3.538021262050782934e+00
3.335655644259999917e+03 3.951051093623863864e+00
3.335761349639999935e+03 4.381284151948438677e+00
3.335867055019999952e+03 4.828725541088125794e+00
3.335972760409999864e+03 5.295466288885507744e+00
3.336078465789999882e+03 5.784848982374098725e+00
3.336184171169999900e+03 6.300100043092384361e+00
3.336289876559999811e+03 6.842725799996784986e+00
3.336395581939999829e+03 7.411005634401042208e+00
3.336501287319999847e+03 7.998826091518735026e+00
3.336606992699999864e+03 8.594943399354212588e+00
3.336712698089999776e+03 9.182643539632069363e+00
3.336818403469999794e+03 9.739778697421945353e+00
3.336924108849999811e+03 1.023930263172501753e+01
3.337029814229999829e+03 1.065060057176762953e+01
3.337135519620000196e+03 1.094194236711996560e+01
3.337241225000000213e+03 1.108415296931302407e+01
3.337346930379999776e+03 1.105511056888169463e+01
3.337452635770000143e+03 1.084414432685482410e+01
3.337558341150000160e+03 1.045509836761257283e+01
3.337664046530000178e+03 9.906979298283351554e+00
3.337769751910000195e+03 9.231727756411908459e+00
3.337875457300000107e+03 8.469528337086327241e+00
3.337981162680000125e+03 7.662837984267879321e+00
3.338086868060000143e+03 6.850654821081350931e+00
3.338192573440000160e+03 6.064348315810284440e+00
3.338298278830000072e+03 5.325749385250611923e+00
3.338403984210000090e+03 4.647439130304191757e+00
3.338509689590000107e+03 4.034576092192240893e+00
3.338615394980000019e+03 3.487346989246061568e+00
3.338721100360000037e+03 3.003227034528299644e+00
3.338826805740000054e+03 2.578566790218688176e+00
3.338932511120000072e+03 2.209402787266112167e+00
3.339038216509999984e+03 1.891670883251269419e+00
3.339143921890000001e+03 1.621118347662060977e+00
3.339249627270000019e+03 1.393179667137976807e+00
3.339355332650000037e+03 1.202968281814760010e+00
3.339461038039999949e+03 1.045414730901738531e+00
3.339566743419999966e+03 9.154995189348862361e-01
3.339672448799999984e+03 8.085007967035555687e-01
3.339778154189999896e+03 7.201907796121633787e-01
3.339883859569999913e+03 6.469479640358396511e-01
3.339989564949999931e+03 5.857845243264432344e-01
3.340095270329999948e+03 5.343088533489784853e-01
3.340200975719999860e+03 4.906502752603003614e-01
3.340306681099999878e+03 4.533702569664871396e-01
3.340412386479999896e+03 4.213772114134233804e-01
3.340518091859999913e+03 3.938543515991578259e-01
3.340623797249999825e+03 3.702041739705732581e-01
3.340729502629999843e+03 3.500094852791057476e-01
3.340835208009999860e+03 3.330089004917196616e-01
3.340940913400000227e+03 3.190835229527338446e-01
3.341046618779999790e+03 3.082502109926901768e-01
3.341152324159999807e+03 3.006549009740407397e-01
3.341258029539999825e+03 2.965569345207150764e-01
3.341363734930000192e+03 2.962930901946942974e-01
3.341469440310000209e+03 3.002098260508690442e-01
3.341575145690000227e+03 3.085564381455674354e-01
3.341680851069999790e+03 3.213422762882182093e-01
3.341786556460000156e+03 3.381775428240053616e-01
3.341892261840000174e+03 3.581356105088061015e-01
3.341997967220000191e+03 3.796875566404591673e-01
3.342103672610000103e+03 4.007576175401747487e-01
3.342209377990000121e+03 4.189255997991533920e-01
3.342315083370000139e+03 4.317611197514682475e-01
3.342420788750000156e+03 4.372271431037108025e-01
3.342526494140000068e+03 4.340555893635086315e-01
3.342632199520000086e+03 4.219929702889491652e-01
3.342737904900000103e+03 4.018453504535514642e-01
3.342843610280000121e+03 3.753098447182757758e-01
3.342949315670000033e+03 3.446425723743117842e-01
3.343055021050000050e+03 3.122564638387821390e-01
3.343160726430000068e+03 2.803516922957081103e-01
3.343266431819999980e+03 2.506572157502812703e-01
3.343372137199999997e+03 2.243177532548688013e-01
3.343477842580000015e+03 2.019155115172381332e-01
3.343583547960000033e+03 1.835852699506647090e-01
3.343689253349999944e+03 1.691709281001507748e-01
3.343794958729999962e+03 1.583781336439732401e-01
3.343900664109999980e+03 1.508929798587239912e-01
3.344006369489999997e+03 1.464528413391325834e-01
3.344112074879999909e+03 1.448674018814423980e-01
3.344217780259999927e+03 1.459951052260559379e-01
3.344323485639999944e+03 1.496846872168562104e-01
3.344429191029999856e+03 1.556957260935575293e-01
3.344534896409999874e+03 1.636173791121439125e-01
3.344640601789999891e+03 1.728092427578211410e-01
3.344746307169999909e+03 1.823891002766356295e-01
3.344852012559999821e+03 1.912855598647414113e-01
3.344957717939999839e+03 1.983580390664314574e-01
3.345063423319999856e+03 2.025653761889543991e-01
3.345169128699999874e+03 2.031448508230380146e-01
3.345274834089999786e+03 1.997541696656901233e-01
3.345380539469999803e+03 1.925355694580289379e-01
3.345486244849999821e+03 1.820826777499926774e-01
3.345591950240000187e+03 1.693194788959832553e-01
3.345697655620000205e+03 1.553256172259647738e-01
3.345803361000000223e+03 1.411541881871747339e-01
3.345909066379999786e+03 1.276840343878486994e-01
3.346014771770000152e+03 1.155321586566419173e-01
3.346120477150000170e+03 1.050311812625452645e-01
3.346226182530000187e+03 9.625975208543670336e-02
3.346331887920000099e+03 8.910502486234241071e-02
3.346437593300000117e+03 8.333588420163332011e-02
3.346543298680000134e+03 7.867069378120107592e-02
3.346649004060000152e+03 7.483021442741645546e-02
3.346754709450000064e+03 7.157234444732503420e-02
3.346860414830000082e+03 6.870941917982054115e-02
3.346966120210000099e+03 6.611114807625709244e-02
3.347071825590000117e+03 6.369744402949618911e-02
3.347177530980000029e+03 6.142579635666923360e-02
3.347283236360000046e+03 5.927752747745634182e-02
3.347388941740000064e+03 5.724623982984807652e-02
3.347494647129999976e+03 5.533017598314202146e-02
3.347600352509999993e+03 5.352851665942364584e-02
3.347706057890000011e+03 5.184036757081193769e-02
3.347811763270000029e+03 5.026471413670521859e-02
3.347917468659999940e+03 4.879998147884877929e-02
3.348023174039999958e+03 4.744270610127007681e-02
3.348128879419999976e+03 4.618571545133149520e-02
3.348234584799999993e+03 4.501670522954924480e-02
3.348340290189999905e+03 4.391803744995356057e-02
3.348445995569999923e+03 4.286807915101695232e-02
3.348551700949999940e+03 4.184377079487151818e-02
3.348657406339999852e+03 4.082367187993151542e-02
3.348763111719999870e+03 3.979065226008187545e-02
3.348868817099999887e+03 3.873365120644119836e-02
3.348974522479999905e+03 3.764833029511303192e-02
3.349080227869999817e+03 3.653678655537615644e-02
3.349185933249999835e+03 3.540663932542820885e-02
3.349291638629999852e+03 3.426976326984076254e-02
3.349397344009999870e+03 3.314081694690507174e-02
3.349503049399999782e+03 3.203563177508616383e-02
3.349608754779999799e+03 3.096953787323173182e-02
3.349714460159999817e+03 2.995578247404175401e-02
3.349820165550000183e+03 2.900426454171849827e-02
3.349925870930000201e+03 2.812079809435413802e-02
3.350031576310000219e+03 2.730701329158771382e-02
3.350137281689999782e+03 2.656085162564785981e-02
3.350242987080000148e+03 2.587747646193370304e-02
3.350348692460000166e+03 2.525035377405239825e-02
3.350454397840000183e+03 2.467227293797511628e-02
3.350560103220000201e+03 2.413615104798735173e-02
3.350665808610000113e+03 2.363555736649326083e-02
3.350771513990000130e+03 2.316497302126836050e-02
3.350877219370000148e+03 2.271984737405260968e-02
3.350982924760000060e+03 2.229652615455236450e-02
3.351088630140000078e+03 2.189211744107199403e-02
3.351194335520000095e+03 2.150434231360988380e-02
3.351300040900000113e+03 2.113139714546195813e-02
3.351405746290000025e+03 2.077183912198533877e-02
3.351511451670000042e+03 2.042449693870842381e-02
3.351617157050000060e+03 2.008840381168699313e-02
3.351722862430000077e+03 1.976274829528905375e-02
3.351828567819999989e+03 1.944683846821800011e-02
3.351934273200000007e+03 1.914007580864822075e-02
3.352039978580000025e+03 1.884193597449875662e-02
3.352145683969999936e+03 1.855195448691667956e-02
3.352251389349999954e+03 1.826971591239419726e-02
3.352357094729999972e+03 1.799484556415123851e-02
3.352462800109999989e+03 1.772700303820109666e-02
3.352568505499999901e+03 1.746587710452030331e-02
3.352674210879999919e+03 1.721118161669875704e-02
3.352779916259999936e+03 1.696265220046968072e-02
3.352885621639999954e+03 1.672004354475755544e-02
3.352991327029999866e+03 1.648312716089555749e-02
3.353097032409999883e+03 1.625168950752049410e-02
3.353202737789999901e+03 1.602553040510651047e-02
3.353308443179999813e+03 1.580446168429497020e-02
3.353414148559999830e+03 1.558830602486563008e-02
3.353519853939999848e+03 1.537689595077366619e-02
3.353625559319999866e+03 1.517007295563992282e-02
3.353731264709999778e+03 1.496768674243716991e-02
3.353836970089999795e+03 1.476959456562055260e-02
3.353942675469999813e+03 1.457566066070294965e-02
3.354048380849999830e+03 1.438575574003826511e-02
3.354154086240000197e+03 1.419975653326550034e-02
3.354259791620000215e+03 1.401754536001384097e-02
3.354365496999999777e+03 1.383900973529910393e-02
3.354471202390000144e+03 1.366404201502445862e-02
3.354576907770000162e+03 1.349253908547727934e-02
3.354682613150000179e+03 1.332440209087794487e-02
3.354788318530000197e+03 1.315953618597896606e-02
3.354894023920000109e+03 1.299785030299817172e-02
3.354999729300000126e+03 1.283925693195021693e-02
3.355105434680000144e+03 1.268367192142589445e-02
3.355211140060000162e+03 1.253101430482605333e-02
3.355316845450000073e+03 1.238120614669259434e-02
3.355422550830000091e+03 1.223417239547944235e-02
3.355528256210000109e+03 1.208984073202317225e-02
3.355633961600000021e+03 1.194814141529387634e-02
3.355739666980000038e+03 1.180900713781004620e-02
3.355845372360000056e+03 1.167237290288219639e-02
3.355951077740000073e+03 1.153817592552131878e-02
3.356056783129999985e+03 1.140635554778344010e-02
3.356162488510000003e+03 1.127685315617046359e-02
3.356268193890000020e+03 1.114961209382121961e-02
3.356373899270000038e+03 1.102457756793344054e-02
3.356479604659999950e+03 1.090169655756017923e-02
3.356585310039999968e+03 1.078091772758892584e-02
3.356691015419999985e+03 1.066219135266437829e-02
3.356796720809999897e+03 1.054546925179721331e-02
3.356902426189999915e+03 1.043070473151956438e-02
3.357008131569999932e+03 1.031785253377724872e-02
3.357113836949999950e+03 1.020686878477531680e-02
3.357219542339999862e+03 1.009771094254703974e-02
3.357325247719999879e+03 9.990337743140282126e-03
3.357430953099999897e+03 9.884709147119266626e-03
3.357536658479999915e+03 9.780786288718552185e-03
3.357642363869999826e+03 9.678531429438225198e-03
3.357748069249999844e+03 9.577907916451760054e-03
3.357853774629999862e+03 9.478880144587878420e-03
3.357959480019999774e+03 9.381413519440818388e-03
3.358065185399999791e+03 9.285474419612629524e-03
3.358170890779999809e+03 9.191030158326445043e-03
3.358276596159999826e+03 9.098048947333344655e-03
3.358382301550000193e+03 9.006499866392098097e-03
3.358488006930000211e+03 8.916352839093826324e-03
3.358593712309999773e+03 8.827578612159483681e-03
3.358699417689999791e+03 8.740148733773281386e-03
3.358805123080000158e+03 8.654035527604339584e-03
3.358910828460000175e+03 8.569212061697839208e-03
3.359016533840000193e+03 8.485652113676637326e-03
3.359122239230000105e+03 8.403330135522173866e-03
3.359227944610000122e+03 8.322221222689140871e-03
3.359333649990000140e+03 8.242301092333930920e-03
3.359439355370000158e+03 8.163546072137515403e-03
3.359545060760000069e+03 8.085933095477814900e-03
3.359650766140000087e+03 8.009439694874397747e-03
3.359756471520000105e+03 7.934043987603179790e-03
3.359862176900000122e+03 7.859724653741300901e-03
3.359967882290000034e+03 7.786460911722119065e-03
3.360073587670000052e+03 7.714232494797452697e-03
3.360179293050000069e+03 7.643019621042274059e-03
3.360284998439999981e+03 7.572802904015304461e-03
3.360390703819999999e+03 7.503562902524780684e-03
3.360496409200000016e+03 7.435277764429777843e-03
3.360602114580000034e+03 7.367912163468986510e-03
3.360707819969999946e+03 7.301372169387481022e-03
3.360813525349999964e+03 7.235347020188245652e-03
3.360919230729999981e+03 7.168836860896211569e-03
3.361024936109999999e+03 7.098969482322504965e-03
3.361130641499999911e+03 7.018570846834650163e-03
3.361236346879999928e+03 6.912272391658576785e-03
3.361342052259999946e+03 6.752253790381953190e-03
3.361447757649999858e+03 6.496989646716022637e-03
3.361553463029999875e+03 6.097934361863887980e-03
3.361659168409999893e+03 5.516906356283555850e-03
3.361764873789999911e+03 4.749609557989127248e-03
3.361870579179999822e+03 3.842303848480126908e-03
