# Supplementary material for: Resonant inelastic X-ray scattering tools to count 5 f electrons of actinides and probe bond covalency
Source: Nat Commun. 2025 Feb 10;16:1221. doi: 10.1038/s41467-024-54574-7 (PMC11811144; doi:10.1038/s41467-024-54574-7)
Supplement: Supplementary file 3 — Source Data [file 41467_2024_54574_MOESM3_ESM.zip › Data_figures/Data_main_figures/Fig8/dataFig8.txt]

U-O
                               Intensity    delta       Err. intensity   rho
[U$^{VI}$O$_2$]$^{2+}$ -Pb close Pb-O$_{ax}$ (5) 1.34747        1.8737  0.00625              0.298
[U$^{VI}$O$_2$]$^{2+}$ -Pb no Pb-O$_{ax}$       1.41234        1.9085  0.00926              0.317
[U$^{VI}$O$_2$]$^{2+}$ -Ag close Ag-O$_{ax}$     1.33256        1.9059  0.0111               0.309
[U$^{VI}$O$_2$]$^{2+}$ -Ag long Ag-O$_{ax}$      1.38322        1.8966  0.01378              0.311
[U$^{VI}$O$_2$]$^{2+}$ -Cd no Cd-O$_{ax}$ (5)    1.07139        1.8685  0.01154              0.3035

U-Eq.
                               Intensity    delta       Err. intensity   rho
[U$^{VI}$O$_2$]$^{2+}$ -Pb close Pb-O$_{ax}$ (5) 1.34747        0.4102  0.00625              0.0664
[U$^{VI}$O$_2$]$^{2+}$ -Pb no Pb-O$_{ax}$        1.41234        0.3394  0.00926              0.0584
[U$^{VI}$O$_2$]$^{2+}$ -Ag close Ag-O$_{ax}$     1.33256        0.3255  0.0111               0.0556
[U$^{VI}$O$_2$]$^{2+}$ -Ag long Ag-O$_{ax}$      1.38322        0.3454  0.01378              0.0581
[U$^{VI}$O$_2$]$^{2+}$ -Cd no Cd-O$_{ax}$ (5)    1.07139        0.4018  0.01154              0.0658
