# Supplementary material for: Resonant inelastic X-ray scattering tools to count 5 f electrons of actinides and probe bond covalency
Source: Nat Commun. 2025 Feb 10;16:1221. doi: 10.1038/s41467-024-54574-7 (PMC11811144; doi:10.1038/s41467-024-54574-7)
Supplement: Supplementary file 3 — Source Data [file 41467_2024_54574_MOESM3_ESM.zip › Data_figures/Data_SI_figures/figSI10.xlsx]

## Sheet: 10a
UO2 ref	UO2 ref	[UVIO2]2+-close Pb-Oax	[UVIO2]2+-close Pb-Oax	[UVIO2]2+-no Cd-Oax	[UVIO2]2+-no Cd-Oax
E	Intensity	E	Intensity	E	Intensity
3711.48	0	3711.48	0	3711.48	0
3711.99	-0.01912	3711.56	-0.0158	3711.56	0.00173
3712.49	-0.01912	3711.64	-0.03161	3711.64	0.00346
3713	-3.45252e-05	3711.72	-0.04741	3711.72	0.00519
3713.51	-0.01912	3711.8	-0.06322	3711.8	0.00692
3713.98	-5.54157e-05	3711.88	-0.07902	3711.88	0.00865
3714.49	-7.33274e-05	3711.96	-0.09482	3711.96	0.01038
3714.99	-0.01912	3712.04	-0.0994	3712.04	0.00966
3715.5	0.05697	3712.12	-0.09941	3712.12	0.00795
3716.01	0.01891	3712.21	-0.09942	3712.21	0.00624
3716.48	0.03787	3712.29	-0.09943	3712.29	0.00453
3716.99	-0.00012832	3712.37	-0.09944	3712.37	0.00282
3717.49	-0.01912	3712.45	-0.09945	3712.45	0.0011
3718	-0.000151624	3712.53	-0.09945	3712.53	-0.00135
3718.51	0.0188	3712.61	-0.09945	3712.61	-0.00481
3718.98	-0.01912	3712.69	-0.09945	3712.69	-0.00827
3719.49	0.01876	3712.77	-0.09945	3712.77	-0.01173
3719.99	0.03765	3712.85	-0.09945	3712.85	-0.01519
3720.5	-0.000205876	3712.93	-0.09945	3712.93	-0.01866
3720.97	0.13208	3713.01	-0.09946	3713.01	-0.02074
3721.48	0.03754	3713.09	-0.09946	3713.09	-0.01385
3721.6	0.03753	3713.17	-0.09947	3713.17	-0.00695
3721.67	-0.00023678	3713.25	-0.09948	3713.25	-6.21307e-05
3721.79	0.05638	3713.34	-0.09948	3713.34	0.00683
3721.87	0.09413	3713.42	-0.09949	3713.42	0.01372
3721.99	-0.000239375	3713.5	-0.0995	3713.5	0.02061
3722.1	0.13186	3713.58	-0.0851	3713.58	0.01697
3722.18	0.13198	3713.66	-0.06805	3713.66	0.01137
3722.3	0.01864	3713.74	-0.051	3713.74	0.00578
3722.38	0.07521	3713.82	-0.03395	3713.82	0.000181495
3722.49	0.05636	3713.9	-0.01689	3713.9	-0.00541
3722.57	0.11299	3713.98	-0.0014	3713.98	-0.01086
3722.69	0.07523	3714.06	-0.02501	3714.06	-0.01259
3722.77	0.09407	3714.14	-0.04863	3714.14	-0.01431
3722.88	0.15064	3714.22	-0.07225	3714.22	-0.01604
3723	0.16948	3714.3	-0.09587	3714.3	-0.01777
3723.08	0.13172	3714.39	-0.11949	3714.39	-0.0195
3723.2	0.15059	3714.47	-0.14311	3714.47	-0.02122
3723.28	0.22589	3714.55	-0.13725	3714.55	-0.02166
3723.39	0.26367	3714.63	-0.12153	3714.63	-0.02166
3723.51	0.20704	3714.71	-0.10581	3714.71	-0.02166
3723.59	0.37651	3714.79	-0.09008	3714.79	-0.02166
3723.71	0.35772	3714.87	-0.07436	3714.87	-0.02166
3723.78	0.47054	3714.95	-0.05864	3714.95	-0.02166
3723.9	0.37643	3715.03	-0.05739	3715.03	-0.02007
3723.98	0.94131	3715.11	-0.07312	3715.11	-0.01662
3724.1	0.96019	3715.19	-0.08884	3715.19	-0.01317
3724.17	1.31815	3715.27	-0.10456	3715.27	-0.00972
3724.29	1.65682	3715.35	-0.12028	3715.35	-0.00627
3724.37	1.9394	3715.44	-0.136	3715.44	-0.00282
3724.49	2.42892	3715.52	-0.14903	3715.52	-0.000285079
3724.6	2.99316	3715.6	-0.14903	3715.6	-0.00215
3724.68	4.27247	3715.68	-0.14903	3715.68	-0.00402
3724.8	4.9888	3715.76	-0.14903	3715.76	-0.00589
3724.88	6.03978	3715.84	-0.14903	3715.84	-0.00776
3724.99	7.71327	3715.92	-0.14903	3715.92	-0.00963
3725.07	8.09089	3716	-0.14329	3716	-0.01019
3725.19	8.21998	3716.08	-0.1276	3716.08	-0.00847
3725.27	8.31365	3716.16	-0.11191	3716.16	-0.00675
3725.38	7.58018	3716.24	-0.09622	3716.24	-0.00502
3725.5	6.63613	3716.32	-0.08053	3716.32	-0.0033
3725.58	6.11038	3716.4	-0.06483	3716.4	-0.00158
3725.7	5.3215	3716.48	-0.05034	3716.48	-0.000124283
3725.78	5.39401	3716.57	-0.05035	3716.57	-0.00185
3725.89	4.68135	3716.65	-0.05035	3716.65	-0.00357
3725.97	4.98028	3716.73	-0.05036	3716.73	-0.0053
3726.09	4.94178	3716.81	-0.05036	3716.81	-0.00702
3726.21	5.03505	3716.89	-0.05036	3716.89	-0.00874
3726.28	4.80914	3716.97	-0.05037	3716.97	-0.01047
3726.4	4.50731	3717.05	-0.05655	3717.05	-0.01219
3726.48	4.35633	3717.13	-0.0644	3717.13	-0.01391
3726.6	4.58146	3717.21	-0.07225	3717.21	-0.01563
3726.67	4.43158	3717.29	-0.0801	3717.29	-0.01735
3726.79	4.07377	3717.37	-0.08794	3717.37	-0.01907
3726.87	3.96191	3717.45	-0.09579	3717.45	-0.02079
3726.99	3.92358	3717.53	-0.09582	3717.53	-0.01823
3727.1	3.71694	3717.62	-0.08799	3717.62	-0.01135
3727.18	3.6967	3717.7	-0.08017	3717.7	-0.00447
3727.3	3.18873	3717.78	-0.07234	3717.78	0.0024
3727.38	2.49448	3717.86	-0.06451	3717.86	0.00928
3727.49	2.8707	3717.94	-0.05668	3717.94	0.01616
3727.57	3.15222	3718.02	-0.04885	3718.02	0.02078
3727.69	2.47527	3718.1	-0.04102	3718.1	0.0169
3727.81	2.73897	3718.18	-0.0332	3718.18	0.01302
3727.88	2.17546	3718.26	-0.02537	3718.26	0.00914
3728	2.11847	3718.34	-0.01755	3718.34	0.00526
3728.08	1.93106	3718.42	-0.00972	3718.42	0.00138
3728.2	1.70543	3718.5	-0.00189	3718.5	-0.000246414
3728.28	1.74332	3718.58	-0.0169	3718.58	-0.00011281
3728.39	2.00548	3718.66	-0.03387	3718.66	-0.000114705
3728.47	1.77968	3718.75	-0.05084	3718.75	-0.0001166
3728.59	1.7232	3718.83	-0.06781	3718.83	-0.000118495
3728.71	1.66741	3718.91	-0.08478	3718.91	-0.00012039
3728.78	1.40469	3718.99	-0.09532	3718.99	0.000464531
3728.9	1.29256	3719.07	-0.05619	3719.07	0.00558
3728.98	1.49783	3719.15	-0.01707	3719.15	0.01069
3729.1	1.3106	3719.23	0.02205	3719.23	0.01581
3729.17	1.16034	3719.31	0.06118	3719.31	0.02092
3729.29	1.19756	3719.39	0.1003	3719.39	0.02604
3729.37	1.04808	3719.47	0.13943	3719.47	0.03115
3729.49	1.17848	3719.55	0.10747	3719.55	0.02782
3729.56	1.04787	3719.63	0.06052	3719.63	0.02272
3729.68	0.99172	3719.71	0.01357	3719.71	0.01761
3729.8	0.95423	3719.8	-0.03338	3719.8	0.0125
3729.88	0.97261	3719.88	-0.08033	3719.88	0.00739
3729.99	0.89764	3719.96	-0.12728	3719.96	0.00229
3730.07	0.78509	3720.04	-0.14064	3720.04	0.00176
3730.19	0.71047	3720.12	-0.125	3720.12	0.00519
3730.31	0.70996	3720.2	-0.10937	3720.2	0.00861
3730.38	0.82247	3720.28	-0.09373	3720.28	0.01204
3730.5	0.57912	3720.36	-0.0781	3720.36	0.01547
3730.58	0.72862	3720.44	-0.06247	3720.44	0.0189
3730.7	0.61657	3720.52	-0.04861	3720.52	0.02009
3730.78	0.61631	3720.6	-0.04017	3720.6	0.01452
3730.89	0.56014	3720.68	-0.03172	3720.68	0.00895
3730.97	0.57896	3720.76	-0.02328	3720.76	0.00338
3731.09	0.70947	3720.84	-0.01483	3720.84	-0.0022
3731.21	0.52268	3720.93	-0.00638	3720.93	-0.00777
3731.28	0.69075	3721.01	-0.00512	3721.01	-0.01012
3731.4	0.7095	3721.09	-0.01294	3721.09	-0.00841
3731.48	0.44785	3721.17	-0.02076	3721.17	-0.0067
3731.6	0.55993	3721.25	-0.02858	3721.25	-0.00499
3731.67	0.63453	3721.33	-0.0364	3721.33	-0.00328
3731.79	0.59726	3721.41	-0.04422	3721.41	-0.00157
3731.87	0.48494	3721.49	-0.05601	3721.49	-0.000132154
3731.99	0.48503	3721.57	-0.08983	3721.57	-0.000233527
3732.1	0.69038	3721.65	-0.13553	3721.65	0.01541
3732.18	0.44756	3721.73	-0.1242	3721.73	0.02672
3732.3	0.37302	3721.81	-0.11429	3721.81	0.03828
3732.38	0.57808	3721.89	-0.14903	3721.89	0.0419
3732.49	0.65273	3721.98	-0.14903	3721.98	0.00491
3732.57	0.44728	3722.06	-0.03217	3722.06	0.03179
3732.69	0.67123	3722.14	0.04729	3722.14	0.03971
3732.77	0.63395	3722.22	-0.01292	3722.22	0.02123
3732.88	0.67103	3722.3	-0.14818	3722.3	0.02133
3733	0.65255	3722.38	-0.09998	3722.38	0.02144
3733.08	0.52193	3722.46	-0.09998	3722.46	0.02885
3733.2	0.2979	3722.54	-0.07083	3722.54	0.03199
3733.28	0.52171	3722.62	-0.07148	3722.62	0.03644
3733.39	0.4657	3722.7	-0.09207	3722.7	0.04088
3733.47	0.61508	3722.78	-0.05733	3722.78	0.03191
3733.59	0.2605	3722.86	-0.09113	3722.86	0.03191
3733.71	0.35372	3722.94	-0.07507	3722.94	0.03195
3733.78	0.48416	3723.03	-0.06544	3723.03	0.02883
3733.9	0.57742	3723.11	-0.06781	3723.11	0.0189
3733.98	0.3536	3723.19	0.03355	3723.19	0.01138
3734.1	0.37221	3723.27	-0.04077	3723.27	0.07771
3734.17	0.33497	3723.35	-0.02064	3723.35	0.06563
3734.29	0.279	3723.43	-0.01711	3723.43	0.05662
3734.41	0.35342	3723.51	-0.05093	3723.51	0.06387
3734.49	0.31616	3723.59	-0.09712	3723.59	0.04338
3734.6	0.31618	3723.67	0.00427	3723.67	0.06551
3734.68	0.50241	3723.75	0.07618	3723.75	0.0812
3734.8	0.35337	3723.83	0.0547	3723.83	0.1125
3734.88	0.46486	3723.91	-0.01011	3723.91	0.14096
3734.99	0.27878	3723.99	-0.0446	3723.99	0.1044
3735.07	0.37186	3724.07	-0.01087	3724.07	0.14867
3735.19	0.37187	3724.16	0.0728	3724.16	0.10283
3735.31	0.48342	3724.24	0.06976	3724.24	0.10803
3735.38	0.22293	3724.32	0.09556	3724.32	0.1211
3735.5	0.42756	3724.4	0.13403	3724.4	0.12516
3735.58	0.29718	3724.48	-0.03462	3724.48	0.17656
3735.7	0.26	3724.56	0.22274	3724.56	0.17508
3735.78	0.35302	3724.64	0.25253	3724.64	0.16102
3735.89	0.4089	3724.72	0.06301	3724.72	0.17442
3736.01	0.16694	3724.8	0.000965637	3724.8	0.22935
3736.09	0.12973	3724.88	0.11963	3724.88	0.37322
3736.21	0.297	3724.96	0.49041	3724.96	0.35848
3736.28	0.29704	3725.04	0.44759	3725.04	0.47464
3736.4	0.35282	3725.12	0.34007	3725.12	0.5688
3736.48	0.297	3725.21	0.39247	3725.21	0.62284
3736.6	0.22261	3725.29	0.66214	3725.29	0.74805
3736.67	0.29695	3725.37	0.95663	3725.37	0.91909
3736.79	0.35274	3725.45	0.94624	3725.45	1.02989
3736.91	0.24108	3725.53	0.92714	3725.53	1.15747
3736.99	0.22249	3725.61	1.33742	3725.61	1.3994
3737.1	0.18532	3725.69	2.21365	3725.69	1.7018
3737.18	0.24107	3725.77	2.61562	3725.77	2.05947
3737.3	0.44545	3725.85	2.60634	3725.85	2.52988
3737.38	0.24089	3725.93	2.90781	3725.93	3.09724
3737.49	0.38967	3726.01	3.34641	3726.01	3.7106
3737.57	0.20377	3726.09	3.62771	3726.09	4.32149
3737.69	0.29665	3726.17	4.53826	3726.17	5.53422
3737.81	0.18516	3726.25	6.31796	3726.25	6.35449
3737.88	0.27809	3726.34	7.24352	3726.34	7.06199
3738	0.24085	3726.42	7.97516	3726.42	8.01956
3738.08	0.18507	3726.5	10.3341	3726.5	9.25302
3738.2	0.24075	3726.58	10.4301	3726.58	8.9593
3738.28	0.29643	3726.66	10.0989	3726.66	9.26865
3738.39	0.29641	3726.74	10.3688	3726.74	8.91179
3738.51	0.25929	3726.82	10.3042	3726.82	8.26463
3738.59	0.18507	3726.9	9.86334	3726.9	7.76855
3738.71	0.2779	3726.98	10.2324	3726.98	7.76843
3738.78	0.18502	3727.06	9.42949	3727.06	7.22813
3738.9	0.33344	3727.14	8.53596	3727.14	6.59356
3738.98	0.31477	3727.22	8.01219	3727.22	5.97663
3739.1	0.42593	3727.3	7.76631	3727.3	5.45295
3739.17	0.20341	3727.39	6.58779	3727.39	5.1805
3739.29	0.31479	3727.47	6.15132	3727.47	4.84196
3739.37	0.29614	3727.55	6.03202	3727.55	4.10659
3739.49	0.31459	3727.63	5.56412	3727.63	3.62072
3739.6	0.33325	3727.71	4.91178	3727.71	3.37721
3739.68	0.25902	3727.79	4.43985	3727.79	3.23019
3739.8	0.16629	3727.87	4.37867	3727.87	2.8019
3739.88	0.3701	3727.95	4.27847	3727.95	2.62376
3739.99	0.44416	3728.03	4.11859	3728.03	2.54175
3740.07	0.31442	3728.11	3.84915	3728.11	2.52285
3740.19	0.20325	3728.19	3.47797	3728.19	2.54406
3740.27	0.38833	3728.27	3.78986	3728.27	2.56607
3740.38	0.33279	3728.35	4.32112	3728.35	2.98786
3740.5	0.24015	3728.43	4.31311	3728.43	3.25755
3740.58	0.35117	3728.52	4.14596	3728.52	3.43021
3740.7	0.38825	3728.6	4.35172	3728.6	3.65619
3740.78	0.31406	3728.68	5.459	3728.68	3.99411
3740.89	0.40654	3728.76	5.24849	3728.76	4.42612
3740.97	0.31412	3728.84	4.96425	3728.84	4.49679
3741.09	0.36949	3728.92	5.01167	3728.92	4.2594
3741.21	0.42504	3729	5.15121	3729	3.82032
3741.28	0.36942	3729.08	5.11532	3729.08	3.90155
3741.4	0.55441	3729.16	4.28765	3729.16	3.86119
3741.48	0.46177	3729.24	3.70753	3729.24	3.49048
3741.48	0.44334	3729.32	3.50334	3729.32	3.15982
3741.99	0.38754	3729.4	3.35816	3729.4	2.91689
3742.49	0.44255	3729.48	2.68833	3729.48	2.60143
3743	0.53447	3729.57	2.66815	3729.57	2.26183
3743.47	0.70019	3729.65	2.23182	3729.65	1.98942
3743.98	0.53399	3729.73	1.75835	3729.73	1.83759
3744.49	0.66282	3729.81	1.30479	3729.81	1.73651
3744.99	0.71727	3729.89	1.28551	3729.89	1.33888
3745.5	0.77223	3729.97	1.45276	3729.97	1.33863
3746.01	0.80861	3730.05	1.64318	3730.05	1.14926
3746.48	0.90002	3730.13	1.31173	3730.13	1.04108
3746.99	0.67893	3730.21	1.00279	3730.21	0.97722
3747.49	0.73382	3730.29	1.30445	3730.29	0.86079
3748	0.69654	3730.37	0.41088	3730.37	0.89306
3748.47	0.62322	3730.45	0.58252	3730.45	0.80941
3748.98	0.65946	3730.53	0.78307	3730.53	0.69525
3749.49	0.71389	3730.62	0.81321	3730.62	0.66468
3749.99	0.56722	3730.7	1.01412	3730.7	0.7526
3750.5	0.89615	3730.78	0.63035	3730.78	0.373
3750.97	0.67637	3730.86	0.76434	3730.86	0.49767
3751.48	0.82239	3730.94	0.936	3730.94	0.52114
3751.99	0.60249	3731.02	0.9178	3731.02	0.51186
3752.49	0.43765	3731.1	0.81267	3731.1	0.5308
3753	0.89398	3731.18	1.08044	3731.18	0.53076
3753.51	0.74731	3731.26	0.95444	3731.26	0.60642
3753.98	0.80173	3731.34	0.94422	3731.34	0.69484
3754.49	1.0013	3731.42	0.98974	3731.42	0.72322
3754.99	0.67343	3731.5	0.90956	3731.5	0.70499
3755.5	0.87319	3731.58	0.87593	3731.58	0.89552
3756.01	1.01811	3731.66	1.38527	3731.66	0.78232
3756.48	1.05405	3731.75	1.27568	3731.75	0.88666
3756.99	1.10742	3731.83	1.44696	3731.83	0.97907
3757.49	0.92533	3731.91	1.65262	3731.91	1.01707
3758	0.97887	3731.99	1.3552	3731.99	1.06159
3758.51	1.08729	3732.07	1.2886	3732.07	1.12714
3758.98	0.97773	3732.15	1.62856	3732.15	1.24876
3759.49	1.28533	3732.23	1.87058	3732.23	1.31478
3759.99	1.03085	3732.31	1.90076	3732.31	1.35642
3760.5	1.22918	3732.39	2.14642	3732.39	1.59589
3760.97	1.26473	3732.47	1.67837	3732.47	1.62437
3761.48	1.10133	3732.55	1.73364	3732.55	1.62466
3761.99	1.19088	3732.63	1.81911	3732.63	1.72193
3762.49	0.99151	3732.71	1.87311	3732.71	1.79209
3763	1.11756	3732.8	1.96191	3732.8	1.72369
3763.47	1.11675	3732.88	2.02924	3732.88	1.65061
3763.98	1.18827	3732.96	1.5893	3732.96	1.66183
3764.49	1.36762	3733.04	1.41755	3733.04	1.83289
3764.99	1.29427	3733.12	1.54989	3733.12	2.00668
3765.5	0.97046	3733.2	1.54462	3733.2	1.96108
3765.97	0.93352	3733.28	1.30695	3733.28	1.52349
3766.48	0.95108	3733.36	1.30656	3733.36	1.47937
3766.99	0.93239	3733.44	1.4273	3733.44	1.448
3767.49	1.02158	3733.52	1.39525	3733.52	1.41671
3768	0.93132	3733.6	1.25238	3733.6	1.37255
3768.51	0.8231	3733.68	1.2188	3733.68	1.2922
3768.98	0.87674	3733.76	1.06307	3733.76	1.20599
3769.49	0.82233	3733.84	0.96469	3733.84	1.05154
3769.99	0.76818	3733.93	0.91871	3733.93	1.01316
3770.5	0.76766	3734.01	0.89536	3734.01	1.12583
3771.01	0.9279	3734.09	0.82852	3734.09	0.9503
3771.48	1.14197	3734.17	0.64218	3734.17	0.79407
3771.99	0.76659	3734.25	0.62703	3734.25	0.68138
3772.49	1.03376	3734.33	0.65859	3734.33	0.64818
3773	0.51598	3734.41	0.72277	3734.41	0.69863
3773.47	0.90812	3734.49	0.67565	3734.49	0.71071
3773.98	0.81836	3734.57	0.67566	3734.57	0.75451
3774.49	0.76454	3734.65	0.64516	3734.65	0.62015
3774.99	1.0313	3734.73	0.58418	3734.73	0.57048
3775.5	1.01314	3734.81	0.45548	3734.81	0.60562
3775.97	1.0124	3734.89	0.19275	3734.89	0.52981
3776.48	0.95881	3734.98	0.42644	3734.98	0.53706
3776.99	0.93996	3735.06	0.28918	3735.06	0.57532
3777.49	1.04622	3735.14	0.23878	3735.14	0.54163
3778	0.97463	3735.22	0.29673	3735.22	0.49499
3778.47	0.88527	3735.3	0.46362	3735.3	0.42943
3778.98	0.88479	3735.38	0.48099	3735.38	0.56931
3779.49	0.99038	3735.46	0.45004	3735.46	0.5002
3779.99	1.02481	3735.54	0.40871	3735.54	0.51723
3780.5	0.91802	3735.62	0.48615	3735.62	0.57396
3781.01	1.02344	3735.7	0.6662	3735.7	0.55733
3781.48	0.89938	3735.78	0.53538	3735.78	0.52383
3781.99	0.89862	3735.86	0.60211	3735.86	0.597
3782.49	1.0042	3735.94	0.62617	3735.94	0.63744
3783	1.0918	3736.02	0.55085	3736.02	0.63056
3783.47	0.96787	3736.11	0.23858	3736.11	0.52965
3783.98	0.84396	3736.19	0.23852	3736.19	0.537
3784.49	0.80808	3736.27	0.46937	3736.27	0.63101
3784.99	0.84298	3736.35	0.71632	3736.35	0.63169
3785.5	1.00068	3736.43	0.69317	3736.43	0.61644
3786.01	0.98257	3736.51	0.52412	3736.51	0.59225
3786.48	0.75362	3736.59	0.89126	3736.59	0.51236
3786.99	1.10404	3736.67	0.63668	3736.67	0.63873
3787.49	0.99835	3736.75	0.46501	3736.75	0.62282
3788	1.03317	3736.83	0.43485	3736.83	0.59358
3788.47	1.19069	3736.91	0.53185	3736.91	0.56281
3788.98	1.20742	3736.99	0.58662	3736.99	0.61488
3789.49	0.87403	3737.07	0.68656	3737.07	0.64443
3789.99	0.96146	3737.16	0.52952	3737.16	0.6473
3790.5	1.17071	3737.24	0.52168	3737.24	0.62861
3790.97	0.8903	3737.32	0.6364	3737.32	0.61407
3791.48	0.8901	3737.4	0.65668	3737.4	0.61492
3792.14	1.08743	3737.48	0.59004	3737.48	0.5859
		3737.56	0.55008	3737.56	0.63293
		3737.64	0.5815	3737.64	0.62455
		3737.72	0.69956	3737.72	0.62449
		3737.8	0.76612	3737.8	0.71107
		3737.88	0.67676	3737.88	0.65668
		3737.96	0.54454	3737.96	0.73151
		3738.04	0.5056	3738.04	0.66309
		3738.12	0.41872	3738.12	0.60107
		3738.21	0.26699	3738.21	0.65599
		3738.29	0.50669	3738.29	0.66925
		3738.37	0.33991	3738.37	0.62547
		3738.45	0.3088	3738.45	0.65064
		3738.53	0.41376	3738.53	0.6781
		3738.61	0.6645	3738.61	0.60643
		3738.69	0.63098	3738.69	0.54871
		3738.77	0.54391	3738.77	0.53751
		3738.85	0.66733	3738.85	0.5376
		3738.93	0.65287	3738.93	0.52055
		3739.01	0.49328	3739.01	0.53792
		3739.09	0.52659	3739.09	0.64003
		3739.17	0.47968	3739.17	0.48495
		3739.25	0.81259	3739.25	0.60826
		3739.34	0.52238	3739.34	0.53758
		3739.42	0.42195	3739.42	0.51386
		3739.5	0.73803	3739.5	0.61129
		3739.58	0.50507	3739.58	0.5388
		3739.66	0.43054	3739.66	0.55284
		3739.74	0.31191	3739.74	0.60459
		3739.82	0.25428	3739.82	0.61922
		3739.9	0.4208	3739.9	0.56218
		3739.98	0.38757	3739.98	0.57669
		3740.06	0.4241	3740.06	0.39552
		3740.14	0.45949	3740.14	0.47627
		3740.22	0.45751	3740.22	0.57012
		3740.3	0.36953	3740.3	0.52649
		3740.39	0.23779	3740.39	0.36855
		3740.47	0.37077	3740.47	0.54992
		3740.55	0.48533	3740.55	0.54683
		3740.63	0.37081	3740.63	0.5006
		3740.71	0.18077	3740.71	0.50778
		3740.79	0.43564	3740.79	0.40547
		3740.87	0.46869	3740.87	0.44199
		3740.95	0.47804	3740.95	0.49096
		3741.03	0.32894	3741.03	0.50449
		3741.11	0.20835	3741.11	0.52376
		3741.19	0.27493	3741.19	0.589
		3741.27	0.24302	3741.27	0.4244
		3741.35	0.26601	3741.35	0.44358
		3741.43	0.31688	3741.43	0.47732
		3741.52	0.345	3741.52	0.48091
		3741.6	0.31811	3741.6	0.47583
		3741.68	0.29122	3741.68	0.47074
		3741.76	0.26433	3741.76	0.46565
		3741.84	0.23744	3741.84	0.46056
		3741.92	0.21055	3741.92	0.45548
		3742	0.18822	3742	0.4521
		3742.08	0.18821	3742.08	0.45707
		3742.16	0.18819	3742.16	0.46204
		3742.24	0.18817	3742.24	0.46701
		3742.32	0.18815	3742.32	0.47198
		3742.4	0.18814	3742.4	0.47695
		3742.48	0.18812	3742.48	0.48192
		3742.57	0.21508	3742.57	0.48246
		3742.65	0.24569	3742.65	0.48239
		3742.73	0.2763	3742.73	0.48232
		3742.81	0.30691	3742.81	0.48226
		3742.89	0.33752	3742.89	0.48219
		3742.97	0.36812	3742.97	0.48212
		3743.05	0.34624	3743.05	0.47566
		3743.13	0.28816	3743.13	0.4648
		3743.21	0.23008	3743.21	0.45394
		3743.29	0.172	3743.29	0.44307
		3743.37	0.11392	3743.37	0.43221
		3743.45	0.05584	3743.45	0.42135
		3743.53	0.06741	3743.53	0.43077
		3743.61	0.09796	3743.61	0.44572
		3743.7	0.1285	3743.7	0.46068
		3743.78	0.15904	3743.78	0.47563
		3743.86	0.18958	3743.86	0.49058
		3743.94	0.22013	3743.94	0.50553
		3744.02	0.23928	3744.02	0.50555
		3744.1	0.24691	3744.1	0.49046
		3744.18	0.25455	3744.18	0.47538
		3744.26	0.26218	3744.26	0.46029
		3744.34	0.26981	3744.34	0.44521
		3744.42	0.27744	3744.42	0.43012
		3744.5	0.27553	3744.5	0.41957
		3744.58	0.23731	3744.58	0.42626
		3744.66	0.19908	3744.66	0.43295
		3744.75	0.16086	3744.75	0.43964
		3744.83	0.12264	3744.83	0.44634
		3744.91	0.08441	3744.91	0.45303
		3744.99	0.04619	3744.99	0.45972
		3745.07	0.13424	3745.07	0.46778
		3745.15	0.23341	3745.15	0.47596
		3745.23	0.33258	3745.23	0.48413
		3745.31	0.43175	3745.31	0.49231
		3745.39	0.53091	3745.39	0.50049
		3745.47	0.63008	3745.47	0.50867
		3745.55	0.62826	3745.55	0.51177
		3745.63	0.56718	3745.63	0.51189
		3745.71	0.5061	3745.71	0.51201
		3745.8	0.44501	3745.8	0.51214
		3745.88	0.38393	3745.88	0.51226
		3745.96	0.32285	3745.96	0.51238
		3746.04	0.29104	3746.04	0.51299
		3746.12	0.31577	3746.12	0.51455
		3746.2	0.3405	3746.2	0.51611
		3746.28	0.36523	3746.28	0.51766
		3746.36	0.38996	3746.36	0.51922
		3746.44	0.41469	3746.44	0.52078
		3746.52	0.44657	3746.52	0.52599
		3746.6	0.48466	3746.6	0.53438
		3746.68	0.52274	3746.68	0.54277
		3746.76	0.56083	3746.76	0.55116
		3746.84	0.59892	3746.84	0.55954
		3746.93	0.63701	3746.93	0.56793
		3747.01	0.65632	3747.01	0.56564
		3747.09	0.61816	3747.09	0.53067
		3747.17	0.58001	3747.17	0.4957
		3747.25	0.54185	3747.25	0.46073
		3747.33	0.5037	3747.33	0.42576
		3747.41	0.46554	3747.41	0.39079
		3747.49	0.42739	3747.49	0.35582
		3747.57	0.41112	3747.57	0.38285
		3747.65	0.39583	3747.65	0.41265
		3747.73	0.38054	3747.73	0.44244
		3747.81	0.36525	3747.81	0.47224
		3747.89	0.34996	3747.89	0.50203
		3747.98	0.33467	3747.98	0.53182
		3748.06	0.3461	3748.06	0.53928
		3748.14	0.37078	3748.14	0.53564
		3748.22	0.39547	3748.22	0.53201
		3748.3	0.42015	3748.3	0.52838
		3748.38	0.44483	3748.38	0.52474
		3748.46	0.46952	3748.46	0.52111
		3748.54	0.47939	3748.54	0.52919
		3748.62	0.4869	3748.62	0.53914
		3748.7	0.49441	3748.7	0.54909
		3748.78	0.50192	3748.78	0.55904
		3748.86	0.50942	3748.86	0.56898
		3748.94	0.51693	3748.94	0.57893
		3749.02	0.50706	3749.02	0.58506
		3749.11	0.48425	3749.11	0.58835
		3749.19	0.46145	3749.19	0.59164
		3749.27	0.43865	3749.27	0.59492
		3749.35	0.41584	3749.35	0.59821
		3749.43	0.39304	3749.43	0.6015
		3749.51	0.37887	3749.51	0.59818
		3749.59	0.3864	3749.59	0.57824
		3749.67	0.39393	3749.67	0.55831
		3749.75	0.40147	3749.75	0.53837
		3749.83	0.409	3749.83	0.51843
		3749.91	0.41653	3749.91	0.49849
		3749.99	0.42407	3749.99	0.47856
		3750.07	0.4014	3750.07	0.48
		3750.16	0.3786	3750.16	0.48155
		3750.24	0.3558	3750.24	0.48309
		3750.32	0.333	3750.32	0.48463
		3750.4	0.3102	3750.4	0.48617
		3750.48	0.2874	3750.48	0.48771
		3750.56	0.33875	3750.56	0.49706
		3750.64	0.42088	3750.64	0.50964
		3750.72	0.50302	3750.72	0.52222
		3750.8	0.58515	3750.8	0.5348
		3750.88	0.66729	3750.88	0.54738
		3750.96	0.74942	3750.96	0.55996
		3751.04	0.70972	3751.04	0.55819
		3751.12	0.65658	3751.12	0.55484
		3751.2	0.60344	3751.2	0.55149
		3751.29	0.5503	3751.29	0.54813
		3751.37	0.49716	3751.37	0.54478
		3751.45	0.44402	3751.45	0.54143
		3751.53	0.4187	3751.53	0.5471
		3751.61	0.41103	3751.61	0.55851
		3751.69	0.40336	3751.69	0.56991
		3751.77	0.39569	3751.77	0.58132
		3751.85	0.38802	3751.85	0.59272
		3751.93	0.38035	3751.93	0.60412
		3752.01	0.3727	3752.01	0.61077
		3752.09	0.36512	3752.09	0.60743
		3752.17	0.35753	3752.17	0.60409
		3752.25	0.34995	3752.25	0.60075
		3752.34	0.34236	3752.34	0.59741
		3752.42	0.33478	3752.42	0.59407
		3752.5	0.32745	3752.5	0.58995
		3752.58	0.32739	3752.58	0.56352
		3752.66	0.32733	3752.66	0.5371
		3752.74	0.32727	3752.74	0.51067
		3752.82	0.32721	3752.82	0.48425
		3752.9	0.32715	3752.9	0.45782
		3752.98	0.32709	3752.98	0.4314
		3753.06	0.31578	3753.06	0.44544
		3753.14	0.30061	3753.14	0.47336
		3753.22	0.28544	3753.22	0.50127
		3753.3	0.27026	3753.3	0.52918
		3753.39	0.25509	3753.39	0.55709
		3753.47	0.23992	3753.47	0.58501
		3753.55	0.25033	3753.55	0.59527
		3753.63	0.29126	3753.63	0.58449
		3753.71	0.33219	3753.71	0.5737
		3753.79	0.37311	3753.79	0.56292
		3753.87	0.41404	3753.87	0.55213
		3753.95	0.45497	3753.95	0.54134
		3754.03	0.484	3754.03	0.54296
		3754.11	0.50662	3754.11	0.55126
		3754.19	0.52925	3754.19	0.55956
		3754.27	0.55187	3754.27	0.56786
		3754.35	0.57449	3754.35	0.57615
		3754.43	0.59711	3754.43	0.58445
		3754.52	0.61698	3754.52	0.59566
		3754.6	0.63199	3754.6	0.61203
		3754.68	0.647	3754.68	0.62839
		3754.76	0.66201	3754.76	0.64475
		3754.84	0.67702	3754.84	0.66111
		3754.92	0.69203	3754.92	0.67748
		3755	0.70758	3755	0.69148
		3755.08	0.73018	3755.08	0.67503
		3755.16	0.75278	3755.16	0.65859
		3755.24	0.77538	3755.24	0.64215
		3755.32	0.79798	3755.32	0.62571
		3755.4	0.82058	3755.4	0.60927
		3755.48	0.84318	3755.48	0.59283
		3755.57	0.77117	3755.57	0.62889
		3755.65	0.67296	3755.65	0.67951
		3755.73	0.57475	3755.73	0.73012
		3755.81	0.47653	3755.81	0.78073
		3755.89	0.37832	3755.89	0.83134
		3755.97	0.2801	3755.97	0.88195
		3756.05	0.32203	3756.05	0.86727
		3756.13	0.36723	3756.13	0.81293
		3756.21	0.41244	3756.21	0.75858
		3756.29	0.45764	3756.29	0.70423
		3756.37	0.50285	3756.37	0.64989
		3756.45	0.54805	3756.45	0.59554
		3756.53	0.56211	3756.53	0.58758
		3756.61	0.56206	3756.61	0.60063
		3756.7	0.56201	3756.7	0.61369
		3756.78	0.56196	3756.78	0.62674
		3756.86	0.56191	3756.86	0.63979
		3756.94	0.56186	3756.94	0.65285
		3757.02	0.54677	3757.02	0.66131
		3757.1	0.50906	3757.1	0.66286
		3757.18	0.47136	3757.18	0.66442
		3757.26	0.43365	3757.26	0.66597
		3757.34	0.39594	3757.34	0.66753
		3757.42	0.35824	3757.42	0.66908
		3757.5	0.32634	3757.5	0.67154
		3757.58	0.34133	3757.58	0.6813
		3757.66	0.35632	3757.66	0.69106
		3757.75	0.37131	3757.75	0.70081
		3757.83	0.3863	3757.83	0.71057
		3757.91	0.40128	3757.91	0.72033
		3757.99	0.41627	3757.99	0.73009
		3758.07	0.43746	3758.07	0.72769
		3758.15	0.45999	3758.15	0.72264
		3758.23	0.48252	3758.23	0.7176
		3758.31	0.50505	3758.31	0.71255
		3758.39	0.52758	3758.39	0.70751
		3758.47	0.55011	3758.47	0.70246
		3758.55	0.59964	3758.55	0.70014
		3758.63	0.67289	3758.63	0.70022
		3758.71	0.74613	3758.71	0.7003
		3758.79	0.81938	3758.79	0.70038
		3758.88	0.89262	3758.88	0.70046
		3758.96	0.96587	3758.96	0.70053
		3759.04	0.92579	3759.04	0.72069
		3759.12	0.84303	3759.12	0.7484
		3759.2	0.76027	3759.2	0.77611
		3759.28	0.67751	3759.28	0.80382
		3759.36	0.59475	3759.36	0.83154
		3759.44	0.51199	3759.44	0.85925
		3759.52	0.49825	3759.52	0.8726
		3759.6	0.57329	3759.6	0.86748
		3759.68	0.64832	3759.68	0.86236
		3759.76	0.72335	3759.76	0.85724
		3759.84	0.79838	3759.84	0.85212
		3759.93	0.87341	3759.93	0.847
		3760.01	0.94174	3760.01	0.83852
		3760.09	0.97163	3760.09	0.81072
		3760.17	1.00153	3760.17	0.78293
		3760.25	1.03142	3760.25	0.75514
		3760.33	1.06132	3760.33	0.72735
		3760.41	1.09121	3760.41	0.69955
		3760.49	1.1211	3760.49	0.67176
		3760.57	1.01344	3760.57	0.67537
		3760.65	0.8833	3760.65	0.6841
		3760.73	0.75316	3760.73	0.69284
		3760.81	0.62302	3760.81	0.70157
		3760.89	0.49289	3760.89	0.71031
		3760.98	0.37374	3760.98	0.71989
		3761.06	0.44866	3761.06	0.74435
		3761.14	0.52358	3761.14	0.76881
		3761.22	0.5985	3761.22	0.79327
		3761.3	0.67342	3761.3	0.81773
		3761.38	0.74834	3761.38	0.84219
		3761.46	0.82326	3761.46	0.86665
		3761.54	0.83512	3761.54	0.86742
		3761.62	0.82756	3761.62	0.8609
		3761.7	0.82	3761.7	0.85439
		3761.78	0.81244	3761.78	0.84787
		3761.86	0.80488	3761.86	0.84136
		3761.94	0.79732	3761.94	0.83484
		3762.02	0.78976	3762.02	0.84533
		3762.11	0.78221	3762.11	0.87455
		3762.19	0.77466	3762.19	0.90377
		3762.27	0.76711	3762.27	0.93299
		3762.35	0.75956	3762.35	0.96221
		3762.43	0.75201	3762.43	0.99143
		3762.51	0.75561	3762.51	1.01061
		3762.59	0.80781	3762.59	0.98607
		3762.67	0.86001	3762.67	0.96154
		3762.75	0.91221	3762.75	0.93701
		3762.83	0.96441	3762.83	0.91247
		3762.91	1.01661	3762.91	0.88794
		3762.99	1.06881	3762.99	0.8634
		3763.07	1.04498	3763.07	0.85925
		3763.16	1.01249	3763.16	0.85741
		3763.24	0.98001	3763.24	0.85558
		3763.32	0.94752	3763.32	0.85374
		3763.4	0.91504	3763.4	0.8519
		3763.48	0.87797	3763.48	0.84903
		3763.56	0.79566	3763.56	0.83586
		3763.64	0.71334	3763.64	0.82269
		3763.72	0.63103	3763.72	0.80952
		3763.8	0.54872	3763.8	0.79636
		3763.88	0.4664	3763.88	0.78319
		3763.96	0.38409	3763.96	0.77002
		3764.04	0.41583	3764.04	0.76209
		3764.12	0.47558	3764.12	0.75544
		3764.2	0.53533	3764.2	0.74879
		3764.29	0.59508	3764.29	0.74214
		3764.37	0.65483	3764.37	0.73549
		3764.45	0.71458	3764.45	0.72884
		3764.53	0.73971	3764.53	0.7214
		3764.61	0.73209	3764.61	0.71319
		3764.69	0.72446	3764.69	0.70499
		3764.77	0.71684	3764.77	0.69678
		3764.85	0.70922	3764.85	0.68858
		3764.93	0.70159	3764.93	0.68038
		3765.01	0.6856	3765.01	0.67986
		3765.09	0.6408	3765.09	0.70584
		3765.17	0.59599	3765.17	0.73182
		3765.25	0.55119	3765.25	0.7578
		3765.34	0.50638	3765.34	0.78378
		3765.42	0.46158	3765.42	0.80976
		3765.5	0.41677	3765.5	0.83574
		3765.58	0.51209	3765.58	0.84232
		3765.66	0.61697	3765.66	0.84757
		3765.74	0.72186	3765.74	0.85282
		3765.82	0.82675	3765.82	0.85807
		3765.9	0.93164	3765.9	0.86333
		3765.98	1.01511	3765.98	0.8664
		3766.06	0.95534	3766.06	0.85487
		3766.14	0.89557	3766.14	0.84334
		3766.22	0.83581	3766.22	0.83181
		3766.3	0.77604	3766.3	0.82028
		3766.38	0.71628	3766.38	0.80875
		3766.47	0.65651	3766.47	0.79722
		3766.55	0.70328	3766.55	0.80498
		3766.63	0.77017	3766.63	0.81638
		3766.71	0.83706	3766.71	0.82779
		3766.79	0.90395	3766.79	0.83919
		3766.87	0.97084	3766.87	0.8506
		3766.95	1.03773	3766.95	0.862
		3767.03	1.00603	3767.03	0.85537
		3767.11	0.89437	3767.11	0.8341
		3767.19	0.78272	3767.19	0.81284
		3767.27	0.67106	3767.27	0.79157
		3767.35	0.5594	3767.35	0.7703
		3767.43	0.44775	3767.43	0.74904
		3767.52	0.38701	3767.52	0.7432
		3767.6	0.46879	3767.6	0.78053
		3767.68	0.55057	3767.68	0.81787
		3767.76	0.63235	3767.76	0.8552
		3767.84	0.71413	3767.84	0.89253
		3767.92	0.79592	3767.92	0.92987
		3768	0.8777	3768	0.9672
		3768.08	0.85795	3768.08	0.94578
		3768.16	0.83552	3768.16	0.92281
		3768.24	0.81308	3768.24	0.89984
		3768.32	0.79065	3768.32	0.87687
		3768.4	0.76822	3768.4	0.8539
		3768.48	0.74579	3768.48	0.83093
		3768.57	0.73315	3768.57	0.8117
		3768.65	0.72502	3768.65	0.79417
		3768.73	0.71689	3768.73	0.77665
		3768.81	0.70876	3768.81	0.75913
		3768.89	0.70063	3768.89	0.74161
		3768.97	0.6925	3768.97	0.72409
		3769.05	0.69148	3769.05	0.74186
		3769.13	0.69143	3769.13	0.76448
		3769.21	0.69138	3769.21	0.7871
		3769.29	0.69133	3769.29	0.80972
		3769.37	0.69128	3769.37	0.83234
		3769.45	0.69123	3769.45	0.85496
		3769.53	0.66488	3769.53	0.8431
		3769.61	0.6203	3769.61	0.80731
		3769.7	0.57571	3769.7	0.77153
		3769.78	0.53113	3769.78	0.73574
		3769.86	0.48654	3769.86	0.69996
		3769.94	0.44196	3769.94	0.66418
		3770.02	0.42421	3770.02	0.64845
		3770.1	0.46867	3770.1	0.67923
		3770.18	0.51314	3770.18	0.71
		3770.26	0.5576	3770.26	0.74077
		3770.34	0.60206	3770.34	0.77154
		3770.42	0.64652	3770.42	0.80231
		3770.5	0.69052	3770.5	0.8328
		3770.58	0.69779	3770.58	0.84066
		3770.66	0.70506	3770.66	0.84851
		3770.75	0.71234	3770.75	0.85637
		3770.83	0.71961	3770.83	0.86423
		3770.91	0.72688	3770.91	0.87209
		3770.99	0.73415	3770.99	0.87994
		3771.07	0.73614	3771.07	0.85554
		3771.15	0.73611	3771.15	0.81881
		3771.23	0.73608	3771.23	0.78209
		3771.31	0.73604	3771.31	0.74536
		3771.39	0.73601	3771.39	0.70863
		3771.47	0.73598	3771.47	0.6719
		3771.55	0.6816	3771.55	0.67774
		3771.63	0.62234	3771.63	0.68739
		3771.71	0.56308	3771.71	0.69705
		3771.79	0.50382	3771.79	0.70671
		3771.88	0.44457	3771.88	0.71637
		3771.96	0.38531	3771.96	0.72603
		3772.04	0.41444	3772.04	0.72248
		3772.12	0.4958	3772.12	0.71112
		3772.2	0.57717	3772.2	0.69977
		3772.28	0.65853	3772.28	0.68842
		3772.36	0.73989	3772.36	0.67706
		3772.44	0.82125	3772.44	0.66571
		3772.52	0.85483	3772.52	0.65873
		3772.6	0.79554	3772.6	0.66026
		3772.68	0.73624	3772.68	0.66179
		3772.76	0.67695	3772.76	0.66332
		3772.84	0.61766	3772.84	0.66484
		3772.93	0.55836	3772.93	0.66637
		3773.01	0.50207	3773.01	0.66923
		3773.09	0.50204	3773.09	0.69697
		3773.17	0.50202	3773.17	0.72471
		3773.25	0.50199	3773.25	0.75245
		3773.33	0.50196	3773.33	0.78019
		3773.41	0.50193	3773.41	0.80793
		3773.49	0.50912	3773.49	0.82537
		3773.57	0.53859	3773.57	0.81103
		3773.65	0.56806	3773.65	0.79668
		3773.73	0.59753	3773.73	0.78234
		3773.81	0.627	3773.81	0.76799
		3773.89	0.65648	3773.89	0.75364
		3773.97	0.68595	3773.97	0.7393
		3774.06	0.65897	3774.06	0.7646
		3774.14	0.62938	3774.14	0.79173
		3774.22	0.59979	3774.22	0.81886
		3774.3	0.5702	3774.3	0.846
		3774.38	0.54061	3774.38	0.87313
		3774.46	0.51102	3774.46	0.90026
		3774.54	0.5405	3774.54	0.88465
		3774.62	0.59948	3774.62	0.84767
		3774.7	0.65846	3774.7	0.8107
		3774.78	0.71744	3774.78	0.77373
		3774.86	0.77642	3774.86	0.73676
		3774.94	0.8354	3774.94	0.69979
		3775.02	0.85256	3775.02	0.69681
		3775.11	0.80086	3775.11	0.74977
		3775.19	0.74916	3775.19	0.80274
		3775.27	0.69746	3775.27	0.85571
		3775.35	0.64577	3775.35	0.90868
		3775.43	0.59407	3775.43	0.96165
		3775.51	0.54838	3775.51	1.00555
		3775.59	0.56425	3775.59	0.95662
		3775.67	0.58013	3775.67	0.90769
		3775.75	0.596	3775.75	0.85876
		3775.83	0.61187	3775.83	0.80984
		3775.91	0.62775	3775.91	0.76091
		3775.99	0.64745	3775.99	0.72537
		3776.07	0.67688	3776.07	0.72377
		3776.16	0.7063	3776.16	0.72217
		3776.24	0.73572	3776.24	0.72057
		3776.32	0.76515	3776.32	0.71897
		3776.4	0.79457	3776.4	0.71737
		3776.48	0.82399	3776.48	0.71577
		3776.56	0.78745	3776.56	0.74916
		3776.64	0.75051	3776.64	0.78275
		3776.72	0.71357	3776.72	0.81635
		3776.8	0.67663	3776.8	0.84995
		3776.88	0.63969	3776.88	0.88355
		3776.96	0.60275	3776.96	0.91715
		3777.04	0.5503	3777.04	0.90776
		3777.12	0.49135	3777.12	0.88039
		3777.2	0.4324	3777.2	0.85302
		3777.29	0.37346	3777.29	0.82566
		3777.37	0.31451	3777.37	0.79829
		3777.45	0.25557	3777.45	0.77092
		3777.53	0.24257	3777.53	0.7489
		3777.61	0.29404	3777.61	0.73438
		3777.69	0.34551	3777.69	0.71987
		3777.77	0.39697	3777.77	0.70535
		3777.85	0.44844	3777.85	0.69084
		3777.93	0.49991	3777.93	0.67632
		3778.01	0.54483	3778.01	0.66739
		3778.09	0.54478	3778.09	0.69679
		3778.17	0.54474	3778.17	0.72619
		3778.25	0.54469	3778.25	0.75559
		3778.34	0.54465	3778.34	0.78499
		3778.42	0.5446	3778.42	0.81439
		3778.5	0.55871	3778.5	0.83071
		3778.58	0.60272	3778.58	0.81941
		3778.66	0.64673	3778.66	0.80811
		3778.74	0.69074	3778.74	0.79681
		3778.82	0.73475	3778.82	0.78551
		3778.9	0.77876	3778.9	0.77421
		3778.98	0.82017	3778.98	0.76307
		3779.06	0.78335	3779.06	0.75664
		3779.14	0.74653	3779.14	0.75021
		3779.22	0.70971	3779.22	0.74378
		3779.3	0.67289	3779.3	0.73735
		3779.38	0.63607	3779.38	0.73092
		3779.47	0.59924	3779.47	0.72449
		3779.55	0.63887	3779.55	0.73822
		3779.63	0.70489	3779.63	0.75892
		3779.71	0.7709	3779.71	0.77962
		3779.79	0.83692	3779.79	0.80032
		3779.87	0.90294	3779.87	0.82101
		3779.95	0.96896	3779.95	0.84171
		3780.03	1.00826	3780.03	0.84568
		3780.11	1.01547	3780.11	0.82956
		3780.19	1.02268	3780.19	0.81344
		3780.27	1.02989	3780.27	0.79731
		3780.35	1.03711	3780.35	0.78119
		3780.43	1.04432	3780.43	0.76507
		3780.52	1.03577	3780.52	0.75215
		3780.6	0.94769	3780.6	0.75536
		3780.68	0.8596	3780.68	0.75858
		3780.76	0.77152	3780.76	0.7618
		3780.84	0.68344	3780.84	0.76502
		3780.92	0.59536	3780.92	0.76824
		3781	0.50727	3781	0.77146
		3781.08	0.52416	3781.08	0.78535
		3781.16	0.55584	3781.16	0.80075
		3781.24	0.58751	3781.24	0.81615
		3781.32	0.61919	3781.32	0.83155
		3781.4	0.65087	3781.4	0.84695
		3781.48	0.67773	3781.48	0.85958
		3781.56	0.64103	3781.56	0.83566
		3781.65	0.60433	3781.65	0.81175
		3781.73	0.56764	3781.73	0.78783
		3781.81	0.53094	3781.81	0.76392
		3781.89	0.49425	3781.89	0.74
		3781.97	0.45755	3781.97	0.71608
		3782.05	0.49524	3782.05	0.72828
		3782.13	0.55372	3782.13	0.75056
		3782.21	0.6122	3782.21	0.77285
		3782.29	0.67068	3782.29	0.79513
		3782.37	0.72917	3782.37	0.81742
		3782.45	0.78765	3782.45	0.8397
		3782.53	0.79925	3782.53	0.85177
		3782.61	0.76256	3782.61	0.85332
		3782.7	0.72587	3782.7	0.85486
		3782.78	0.68919	3782.78	0.8564
		3782.86	0.6525	3782.86	0.85795
		3782.94	0.61581	3782.94	0.85949
		3783.02	0.60297	3783.02	0.86114
		3783.1	0.68334	3783.1	0.86324
		3783.18	0.76371	3783.18	0.86534
		3783.26	0.84407	3783.26	0.86743
		3783.34	0.92444	3783.34	0.86953
		3783.42	1.00481	3783.42	0.87162
		3783.5	1.08518	3783.5	0.8766
		3783.58	1.02676	3783.58	0.8823
		3783.66	0.95539	3783.66	0.88766
		3783.75	0.88402	3783.75	0.89301
		3783.83	0.81265	3783.83	0.89837
		3783.91	0.74128	3783.91	0.90372
		3783.99	0.67846	3783.99	0.90729
		3784.07	0.68571	3784.07	0.89617
		3784.15	0.69297	3784.15	0.88506
		3784.23	0.70022	3784.23	0.87395
		3784.31	0.70748	3784.31	0.86283
		3784.39	0.71473	3784.39	0.85172
		3784.47	0.72199	3784.47	0.84061
		3784.55	0.71127	3784.55	0.85291
		3784.63	0.6966	3784.63	0.87036
		3784.71	0.68193	3784.71	0.88781
		3784.79	0.66726	3784.79	0.90527
		3784.88	0.65259	3784.88	0.92272
		3784.96	0.63792	3784.96	0.94017
		3785.04	0.63874	3785.04	0.92892
		3785.12	0.65325	3785.12	0.89231
		3785.2	0.66776	3785.2	0.85569
		3785.28	0.68227	3785.28	0.81908
		3785.36	0.69678	3785.36	0.78246
		3785.44	0.71129	3785.44	0.74585
		3785.52	0.72227	3785.52	0.71882
		3785.6	0.72219	3785.6	0.72187
		3785.68	0.7221	3785.68	0.72491
		3785.76	0.72202	3785.76	0.72795
		3785.84	0.72193	3785.84	0.73099
		3785.93	0.72185	3785.93	0.73403
		3786.01	0.72177	3786.01	0.73707
		3786.09	0.76678	3786.09	0.74046
		3786.17	0.81402	3786.17	0.74388
		3786.25	0.86126	3786.25	0.74729
		3786.33	0.9085	3786.33	0.7507
		3786.41	0.95574	3786.41	0.75411
		3786.49	0.98853	3786.49	0.75795
		3786.57	0.93749	3786.57	0.7643
		3786.65	0.88645	3786.65	0.77065
		3786.73	0.83541	3786.73	0.777
		3786.81	0.78437	3786.81	0.78335
		3786.89	0.73332	3786.89	0.7897
		3786.97	0.68228	3786.97	0.79605
		3787.06	0.72496	3787.06	0.7954
		3787.14	0.78315	3787.14	0.79359
		3787.22	0.84134	3787.22	0.79178
		3787.3	0.89953	3787.3	0.78997
		3787.38	0.95772	3787.38	0.78816
		3787.46	1.01591	3787.46	0.78635
		3787.54	1.01193	3787.54	0.79286
		3787.62	0.96087	3787.62	0.80568
		3787.7	0.90981	3787.7	0.81849
		3787.78	0.85875	3787.78	0.83131
		3787.86	0.8077	3787.86	0.84412
		3787.94	0.75664	3787.94	0.85693
		3788.02	0.71545	3788.02	0.869
		3788.11	0.69963	3788.11	0.87916
		3788.19	0.6838	3788.19	0.88933
		3788.27	0.66797	3788.27	0.89949
		3788.35	0.65214	3788.35	0.90965
		3788.43	0.63632	3788.43	0.91981
		3788.51	0.67966	3788.51	0.92889
		3788.59	0.78863	3788.59	0.93677
		3788.67	0.8976	3788.67	0.94464
		3788.75	1.00657	3788.75	0.95252
		3788.83	1.11554	3788.83	0.9604
		3788.91	1.22451	3788.91	0.96828
		3788.99	1.29174	3788.99	0.97557
		3789.07	1.17539	3789.07	0.98027
		3789.15	1.05904	3789.15	0.98496
		3789.24	0.94269	3789.24	0.98966
		3789.32	0.82634	3789.32	0.99436
		3789.4	0.70999	3789.4	0.99905
		3789.48	0.59364	3789.48	1.00375
		3789.56	0.57505	3789.56	0.98565
		3789.64	0.56778	3789.64	0.9649
		3789.72	0.56051	3789.72	0.94416
		3789.8	0.55323	3789.8	0.92342
		3789.88	0.54596	3789.88	0.90268
		3789.96	0.53869	3789.96	0.88194
		3790.04	0.54463	3790.04	0.87475
		3790.12	0.55911	3790.12	0.87633
		3790.2	0.5736	3790.2	0.8779
		3790.29	0.58808	3790.29	0.87948
		3790.37	0.60256	3790.37	0.88105
		3790.45	0.61705	3790.45	0.88263
		3790.53	0.6219	3790.53	0.89072
		3790.61	0.60612	3790.61	0.91279
		3790.69	0.59035	3790.69	0.93485
		3790.77	0.57457	3790.77	0.95692
		3790.85	0.5588	3790.85	0.97898
		3790.93	0.54302	3790.93	1.00105
		3791.01	0.55387	3791.01	1.00129
		3791.09	0.59006	3791.09	0.98078
		3791.17	0.62624	3791.17	0.96026
		3791.25	0.66243	3791.25	0.93975
		3791.34	0.69862	3791.34	0.91923
		3791.42	0.73481	3791.42	0.89871
		3791.5	0.77142	3791.5	0.88699
		3791.58	0.80952	3791.58	0.90583
		3791.66	0.84761	3791.66	0.92466
		3791.74	0.88571	3791.74	0.9435
		3791.82	0.92381	3791.82	0.96233
		3791.9	0.9619	3791.9	0.98117
		3791.98	1	3791.98	1
		3792.06	1.0381	3792.06	1.01883
		3792.14	1.07619	3792.14	1.03767

## Sheet: 10b
[UVIO2]2+-close Pb-Oax	[UVIO2]2+-close Pb-Oax	[UVIO2]2+-no Cd-Oax	[UVIO2]2+-no Cd-Oax
E	Intensity	E	Intensity
3625.76	0	3625.76	0
3630.6	-0.000347146	3630.6	0.000127642
3635.76	-0.000635322	3635.76	0.000474413
3640.76	-0.000466491	3640.76	0.00048589
3645.76	-0.000358343	3645.76	0.00077083
3650.76	-6.17739e-05	3650.76	0.000155733
3655.76	-0.000469341	3655.76	0.000351617
3660.76	-0.000799646	3660.76	-7.02468e-05
3665.76	-0.000685993	3665.76	0.000520327
3670.76	0.000100499	3670.76	0.000517559
3675.76	-0.000475157	3675.76	0.000140766
3677.76	-0.000849545	3677.76	0.000827305
3679.76	-0.000492429	3679.76	0.000245751
3681.76	-7.30922e-05	3681.76	-0.000180194
3683.76	-0.000502322	3683.76	0.000496726
3685.76	-0.000807016	3685.76	-0.000116282
3687.76	-0.000635255	3687.76	0.000424699
3689.76	-0.000451591	3689.76	0.00047419
3691.76	-0.000586747	3691.76	0.00020257
3693.76	-0.000107309	3693.76	0.000446003
3695.76	-1.33872e-07	3695.76	2.02979e-05
3697.76	-0.00031274	3697.76	0.000512701
3699.76	-0.000496778	3699.76	0.000161577
3701.76	-0.000857639	3701.76	0.000227652
3703.76	-0.000801899	3703.76	-1.59848e-05
3705.76	-0.00038427	3705.76	3.04495e-05
3705.96	-0.000624597	3705.96	-7.44913e-07
3706.16	-8.67219e-05	3706.16	-5.18421e-06
3706.36	-0.000863934	3706.36	0.000226526
3706.56	-0.000683877	3706.56	1.82603e-05
3706.76	-0.000747769	3706.76	-0.000688603
3706.96	-8.91949e-05	3706.96	0.000251133
3707.16	-2.83589e-05	3707.16	0.00010358
3707.36	-8.84431e-05	3707.36	3.0386e-05
3707.56	-0.00134	3707.56	-0.000124911
3707.76	-0.00135	3707.76	-0.000255878
3707.96	-0.000688662	3707.96	-0.000106042
3708.16	-0.000568499	3708.16	-6.78459e-05
3708.36	-0.000152742	3708.36	0.00050108
3708.56	-0.00134	3708.56	9.17429e-05
3708.76	-0.000569654	3708.76	-5.52381e-05
3708.96	-0.000746272	3708.96	-0.000112657
3709.16	-0.00135	3709.16	0.000179717
3709.36	-0.000394768	3709.36	3.25606e-05
3709.56	-0.00117	3709.56	0.000492703
3709.76	-0.000391328	3709.76	-0.000338161
3709.96	-0.00106	3709.96	0.000401125
3710.16	-0.000397905	3710.16	-0.000234192
3710.36	-0.000634018	3710.36	0.000561633
3710.56	-0.00010407	3710.56	4.99127e-05
3710.76	-0.000100049	3710.76	0.000485054
3710.96	-0.000280323	3710.96	0.000128521
3711.16	7.78394e-05	3711.16	0.000897471
3711.36	-0.000460956	3711.36	0.000576334
3711.56	-0.000518382	3711.56	0.000279608
3711.76	-0.00112	3711.76	-4.18506e-05
3711.96	-0.000644146	3711.96	0.000804518
3712.16	-0.000580228	3712.16	8.11283e-05
3712.36	6.86634e-05	3712.36	0.000578909
3712.56	1.40152e-05	3712.56	0.000382191
3712.76	-0.00118	3712.76	0.000224165
3712.96	6.0623e-05	3712.96	0.000232132
3713.16	-0.000228908	3713.16	5.1791e-05
3713.36	-0.000408426	3713.36	0.00013095
3713.56	-0.00047301	3713.56	0.00013933
3713.76	0.000122114	3713.76	0.0008229
3713.96	-0.000116408	3713.96	0.000794813
3714.16	0.00047092	3714.16	0.00103
3714.36	0.000831868	3714.36	0.00109
3714.56	0.000769828	3714.56	0.000856168
3714.76	0.000410999	3714.76	0.000536281
3714.96	0.000354755	3714.96	0.00211
3715.16	0.00135	3715.16	0.00183
3715.36	0.000530492	3715.36	0.00314
3715.56	0.00188	3715.56	0.00252
3715.76	0.002	3715.76	0.00362
3715.96	0.00259	3715.96	0.00433
3716.16	0.0046	3716.16	0.00462
3716.36	0.00401	3716.36	0.00612
3716.56	0.00507	3716.56	0.00636
3716.76	0.00613	3716.76	0.00713
3716.96	0.00472	3716.96	0.00822
3717.16	0.00743	3717.16	0.00838
3717.36	0.00772	3717.36	0.01093
3717.56	0.00937	3717.56	0.01124
3717.76	0.00902	3717.76	0.01187
3717.96	0.01097	3717.96	0.01221
3718.16	0.01302	3718.16	0.01489
3718.36	0.01615	3718.36	0.01856
3718.56	0.0211	3718.56	0.02377
3718.76	0.02471	3718.76	0.02915
3718.96	0.03525	3718.96	0.04015
3719.16	0.04166	3719.16	0.05325
3719.36	0.04799	3719.36	0.06303
3719.56	0.05425	3719.56	0.06475
3719.76	0.05527	3719.76	0.06609
3719.96	0.05663	3719.96	0.06383
3720.16	0.05003	3720.16	0.05723
3720.36	0.04754	3720.36	0.0528
3720.56	0.04888	3720.56	0.04965
3720.76	0.05541	3720.76	0.0493
3720.96	0.06063	3720.96	0.05584
3721.16	0.06938	3721.16	0.0659
3721.36	0.07639	3721.36	0.07572
3721.56	0.08244	3721.56	0.08899
3721.76	0.09498	3721.76	0.09788
3721.96	0.09477	3721.96	0.10911
3722.16	0.09983	3722.16	0.11506
3722.36	0.10558	3722.36	0.12356
3722.56	0.10365	3722.56	0.12264
3722.76	0.11154	3722.76	0.12941
3722.96	0.11501	3722.96	0.1343
3723.16	0.12295	3723.16	0.14169
3723.36	0.14113	3723.36	0.1552
3723.56	0.15917	3723.56	0.17662
3723.76	0.18691	3723.76	0.20381
3723.96	0.2297	3723.96	0.23952
3724.16	0.28198	3724.16	0.28884
3724.36	0.36898	3724.36	0.37413
3724.56	0.49281	3724.56	0.48535
3724.76	0.67451	3724.76	0.66355
3724.96	0.95516	3724.96	0.93136
3725.16	1.37076	3725.16	1.30872
3725.36	2.05739	3725.36	1.91609
3725.56	2.94097	3725.56	2.6731
3725.76	4.01774	3725.76	3.64359
3725.96	5.4787	3725.96	4.78324
3726.16	6.80749	3726.16	5.80459
3726.36	8.04797	3726.36	6.54497
3726.56	8.78666	3726.56	6.8198
3726.76	8.82424	3726.76	6.60243
3726.96	8.39703	3726.96	6.05935
3727.16	7.60428	3727.16	5.39094
3727.36	6.75825	3727.36	4.68123
3727.56	6.07241	3727.56	4.13925
3727.76	5.63807	3727.76	3.88323
3727.96	5.50233	3727.96	3.86154
3728.16	5.64475	3728.16	4.02162
3728.36	5.74453	3728.36	4.21461
3728.56	5.71977	3728.56	4.31727
3728.76	5.44986	3728.76	4.182
3728.96	4.86246	3728.96	3.80705
3729.16	4.19866	3729.16	3.3216
3729.36	3.48951	3729.36	2.82204
3729.56	2.87999	3729.56	2.31498
3729.76	2.45032	3729.76	1.96169
3729.96	2.17831	3729.96	1.69574
3730.16	2.02585	3730.16	1.53694
3730.36	1.94462	3730.36	1.47371
3730.56	1.93835	3730.56	1.46536
3730.76	1.98823	3730.76	1.47078
3730.96	2.0006	3730.96	1.50569
3731.16	2.02156	3731.16	1.53006
3731.36	2.05656	3731.36	1.57732
3731.56	2.10803	3731.56	1.65634
3731.76	2.17162	3731.76	1.76601
3731.96	2.2391	3731.96	1.87137
3732.16	2.27635	3732.16	1.97727
3732.36	2.27082	3732.36	2.06255
3732.56	2.24514	3732.56	2.11829
3732.76	2.18988	3732.76	2.12257
3732.96	2.0569	3732.96	2.05233
3733.16	1.91886	3733.16	1.95608
3733.36	1.74857	3733.36	1.79155
3733.56	1.55883	3733.56	1.62216
3733.76	1.38454	3733.76	1.42257
3733.96	1.22064	3733.96	1.24965
3734.16	1.11487	3734.16	1.11015
3734.36	1.0115	3734.36	0.99178
3734.56	0.92315	3734.56	0.90981
3734.76	0.87204	3734.76	0.83411
3734.96	0.84581	3734.96	0.78968
3735.16	0.80443	3735.16	0.7535
3735.36	0.79022	3735.36	0.73121
3735.56	0.78463	3735.56	0.72763
3735.76	0.79106	3735.76	0.70969
3735.96	0.78919	3735.96	0.72385
3736.16	0.78796	3736.16	0.70931
3736.36	0.7725	3736.36	0.69371
3736.56	0.76952	3736.56	0.69164
3736.76	0.75675	3736.76	0.69983
3736.96	0.74923	3736.96	0.69407
3737.16	0.73484	3737.16	0.70438
3737.36	0.7247	3737.36	0.69617
3737.56	0.71909	3737.56	0.69895
3737.76	0.70905	3737.76	0.68999
3737.96	0.69961	3737.96	0.67685
3738.16	0.68129	3738.16	0.68184
3738.36	0.67282	3738.36	0.67735
3738.56	0.66138	3738.56	0.67257
3738.76	0.65267	3738.76	0.66095
3738.96	0.64975	3738.96	0.64947
3739.16	0.62147	3739.16	0.64685
3739.36	0.63116	3739.36	0.62566
3739.56	0.60537	3739.56	0.6198
3739.76	0.60519	3739.76	0.61218
3739.96	0.58646	3739.96	0.59872
3740.16	0.57452	3740.16	0.59438
3740.36	0.57618	3740.36	0.581
3740.56	0.57722	3740.56	0.57586
3740.76	0.56168	3740.76	0.57283
3740.96	0.54002	3740.96	0.57113
3741.16	0.56015	3741.16	0.56153
3741.36	0.53316	3741.36	0.56947
3741.56	0.53988	3741.56	0.56014
3741.76	0.53391	3741.76	0.55588
3741.96	0.53392	3741.96	0.55199
3742.16	0.5293	3742.16	0.56529
3742.36	0.52879	3742.36	0.55042
3742.56	0.53475	3742.56	0.55495
3742.76	0.53926	3742.76	0.55802
3742.96	0.53565	3742.96	0.55709
3743.16	0.5387	3743.16	0.55345
3743.36	0.54073	3743.36	0.56261
3743.56	0.53985	3743.56	0.57234
3743.76	0.54409	3743.76	0.57559
3743.96	0.55174	3743.96	0.57451
3744.16	0.55207	3744.16	0.5776
3744.36	0.56364	3744.36	0.58785
3744.56	0.54884	3744.56	0.58711
3744.76	0.56285	3744.76	0.59447
3744.96	0.56501	3744.96	0.60178
3745.16	0.56941	3745.16	0.60305
3745.36	0.56365	3745.36	0.59693
3745.56	0.57531	3745.56	0.6027
3745.76	0.58094	3745.76	0.59576
3746.64	0.5799	3746.64	0.60225
3747.54	0.58947	3747.54	0.59991
3748.46	0.61451	3748.46	0.61618
3749.4	0.62466	3749.4	0.6321
3750.36	0.6419	3750.36	0.64251
3751.34	0.65195	3751.34	0.65837
3752.34	0.67894	3752.34	0.67917
3753.35	0.71162	3753.35	0.71097
3754.39	0.7508	3754.39	0.74884
3755.44	0.7773	3755.44	0.78435
3756.51	0.82566	3756.51	0.82129
3757.6	0.86603	3757.6	0.85526
3758.71	0.92192	3758.71	0.89161
3759.84	0.94334	3759.84	0.93534
3760.99	0.96801	3760.99	0.98174
3762.16	0.98539	3762.16	1.01241
3763.35	0.98755	3763.35	1.02665
3764.55	0.98299	3764.55	1.01754
3765.78	0.97302	3765.78	0.98679
3767.02	0.96985	3767.02	0.96482
3768.29	0.94806	3768.29	0.93069
3769.57	0.92015	3769.57	0.90457
3770.87	0.91892	3770.87	0.88406
3772.19	0.90983	3772.19	0.86579
3773.53	0.89162	3773.53	0.86263
3774.89	0.90889	3774.89	0.85891
3776.27	0.89731	3776.27	0.87007
3777.66	0.90307	3777.66	0.86896
3779.08	0.90862	3779.08	0.88798
3780.51	0.93104	3780.51	0.90031
3781.96	0.93167	3781.96	0.92968
3783.44	0.95635	3783.44	0.93928
3784.93	0.95815	3784.93	0.95807
3786.44	0.98733	3786.44	0.9765
3787.97	0.99237	3787.97	0.99059
3789.52	0.9942	3789.52	0.99883
3791.09	1.0123	3791.09	1.01603
3792.67	1.01643	3792.67	1.02546
3794.28	1.01399	3794.28	1.03333
3795.9	1.03294	3795.9	1.02821
3797.55	1.02971	3797.55	1.02869
3799.21	1.02879	3799.21	1.02543
3800.89	1.03694	3800.89	1.02279
3802.59	1.04054	3802.59	1.02313
3804.31	1.03974	3804.31	1.02938
3806.05	1.04106	3806.05	1.01464
3807.81	1.03131	3807.81	1.02651
3809.59	1.02883	3809.59	1.02054
3811.38	1.01792	3811.38	1.01474
3813.2	1.02198	3813.2	1.01132
3815.03	1.01619	3815.03	1.00812
3816.89	1.00212	3816.89	1.00695
3818.76	1.00699	3818.76	0.98796
3820.65	0.99241	3820.65	0.98154
3822.56	0.99735	3822.56	0.97302
3824.49	0.99018	3824.49	0.97658
3826.44	0.98171	3826.44	0.96204
3828.41	0.97168	3828.41	0.96274
3830.39	0.96761	3830.39	0.96567
3832.4	0.97506	3832.4	0.96479
3834.42	0.97445	3834.42	0.96878
3836.47	0.96397	3836.47	0.9628
3838.53	0.96236	3838.53	0.96539
3840.61	0.95899	3840.61	0.96703
3842.71	0.97215	3842.71	0.97706
3844.83	0.9799	3844.83	0.97609
3846.97	0.97301	3846.97	0.97836
3849.13	0.97249	3849.13	0.9859
3851.31	0.96934	3851.31	0.98531
3853.51	0.98187	3853.51	0.98706
3855.72	0.99268	3855.72	0.98694
3857.95	1.00281	3857.95	0.99422
3860.21	0.99557	3860.21	1.00284
3862.48	1.00327	3862.48	1.00809
3864.77	1.00566	3864.77	1.00791
