# Supplementary material for: Resonant inelastic X-ray scattering tools to count 5 f electrons of actinides and probe bond covalency
Source: Nat Commun. 2025 Feb 10;16:1221. doi: 10.1038/s41467-024-54574-7 (PMC11811144; doi:10.1038/s41467-024-54574-7)
Supplement: Supplementary file 3 — Source Data [file 41467_2024_54574_MOESM3_ESM.zip › Data_figures/Data_SI_figures/figSI11.xlsx]

## Sheet: 11a
UO2 ref	UO2 ref	[UVO2]+-Fe	[UVO2]+-Fe	[UVO2]+-K	[UVO2]+-K	[UVIO2]2+	[UVIO2]2+
E	Intensity	E	Intensity	E	Intensity	E	Intensity
3719.97	0.000156933	3719.98	0	3719.97	0	3719.97	0
3720.49	0.000404132	3720	1.7363e-05	3720	1.75195e-05	3720	3.54944e-06
3720.59	0	3720.03	3.4726e-05	3720.02	3.50389e-05	3720.02	7.09887e-06
3720.69	0.000642906	3720.05	5.20891e-05	3720.05	5.25584e-05	3720.05	1.06483e-05
3720.8	0.000120288	3720.07	6.94521e-05	3720.07	7.00778e-05	3720.07	1.41977e-05
3720.9	0.000296722	3720.09	8.68151e-05	3720.09	8.75973e-05	3720.09	1.77472e-05
3721	0.000636152	3720.12	0.000104178	3720.12	0.000105117	3720.12	2.12966e-05
3721.11	0.000576297	3720.14	0.000121541	3720.14	0.000122636	3720.14	2.4846e-05
3721.21	0.00102	3720.16	0.000138904	3720.16	0.000140156	3720.16	2.83955e-05
3721.31	0.000437173	3720.19	0.000156267	3720.19	0.000157675	3720.19	3.19449e-05
3721.42	0.00105	3720.21	0.00017363	3720.21	0.000175195	3720.21	3.54944e-05
3721.52	7.14147e-05	3720.23	0.000190993	3720.23	0.000192714	3720.23	3.90438e-05
3721.63	0.00206	3720.26	0.000208356	3720.26	0.000210234	3720.26	4.25932e-05
3721.73	0.000985831	3720.28	0.000225719	3720.28	0.000227753	3720.28	4.61427e-05
3721.83	0.00163	3720.3	0.000243082	3720.3	0.000245272	3720.3	4.96921e-05
3721.94	0.00244	3720.33	0.000260445	3720.33	0.000262792	3720.33	5.32415e-05
3722.04	0.00216	3720.35	0.000277808	3720.35	0.000280311	3720.35	5.6791e-05
3722.14	0.00232	3720.37	0.000295171	3720.37	0.000297831	3720.38	6.03404e-05
3722.25	0.00323	3720.39	0.000312534	3720.4	0.00031535	3720.4	6.38898e-05
3722.35	0.00356	3720.42	0.000329897	3720.42	0.00033287	3720.42	6.74393e-05
3722.45	0.00482	3720.44	0.00034726	3720.44	0.000350389	3720.45	7.09887e-05
3722.56	0.00514	3720.46	0.000364623	3720.47	0.000367909	3720.47	7.45381e-05
3722.66	0.0071	3720.49	0.000396637	3720.49	0.000394795	3720.49	8.19881e-05
3722.77	0.00702	3720.51	0.000496084	3720.51	0.000436261	3720.52	9.58443e-05
3722.87	0.00943	3720.53	0.000595531	3720.54	0.000477727	3720.54	0.0001097
3722.97	0.01144	3720.56	0.000694978	3720.56	0.000519193	3720.56	0.000123557
3723.08	0.01369	3720.58	0.000794425	3720.58	0.000560659	3720.59	0.000137413
3723.18	0.01409	3720.6	0.000762341	3720.61	0.000548463	3720.61	0.000151269
3723.28	0.01852	3720.63	0.000657889	3720.63	0.000529398	3720.63	0.000165125
3723.39	0.02182	3720.65	0.000553437	3720.65	0.000510332	3720.66	0.000178981
3723.49	0.02606	3720.67	0.000448985	3720.68	0.000491266	3720.68	0.000192837
3723.6	0.03218	3720.69	0.000410829	3720.7	0.000488125	3720.71	0.000206694
3723.7	0.03813	3720.72	0.000591137	3720.72	0.000508979	3720.73	0.00022055
3723.8	0.04756	3720.74	0.000771446	3720.75	0.000529833	3720.75	0.000234406
3723.91	0.0598	3720.76	0.000951754	3720.77	0.000550687	3720.78	0.000248262
3724.01	0.07438	3720.79	0.00113	3720.79	0.000571039	3720.8	0.000262118
3724.11	0.09221	3720.81	0.00108	3720.82	0.000579205	3720.82	0.000275974
3724.22	0.12314	3720.83	0.000925279	3720.84	0.000587372	3720.85	0.00028983
3724.32	0.16277	3720.86	0.000770769	3720.86	0.000595538	3720.87	0.000303687
3724.42	0.21838	3720.88	0.00061626	3720.89	0.000603704	3720.89	0.000317543
3724.53	0.28236	3720.9	0.00060692	3720.91	0.000631688	3720.92	0.000331399
3724.64	0.36926	3720.93	0.000841805	3720.93	0.000675758	3720.94	0.000345255
3724.74	0.47314	3720.95	0.00108	3720.96	0.000719828	3720.96	0.000359111
3724.85	0.58841	3720.97	0.00131	3720.98	0.000763898	3720.99	0.000377149
3724.95	0.71064	3720.99	0.00155	3721	0.000848292	3721.01	0.000401941
3725.05	0.80765	3721.02	0.00138	3721.03	0.000898769	3721.03	0.000426702
3725.15	0.90872	3721.04	0.00109	3721.05	0.000949246	3721.06	0.000451462
3725.26	0.97551	3721.06	0.000786654	3721.07	0.000999724	3721.08	0.000476222
3725.36	1	3721.09	0.00048802	3721.1	0.00102	3721.11	0.00049506
3725.47	0.99629	3721.11	0.000365663	3721.12	0.00104	3721.13	0.00051581
3725.57	0.94009	3721.13	0.000597607	3721.14	0.00107	3721.15	0.00053656
3725.68	0.865	3721.16	0.000829552	3721.17	0.00111	3721.18	0.000557309
3725.78	0.81704	3721.18	0.00106	3721.19	0.00114	3721.2	0.000588126
3725.89	0.73083	3721.2	0.00129	3721.22	0.00119	3721.22	0.000625871
3725.99	0.67808	3721.23	0.0014	3721.24	0.00116	3721.25	0.000663616
3726.1	0.66121	3721.25	0.00147	3721.26	0.00112	3721.27	0.000701361
3726.2	0.63449	3721.27	0.00154	3721.29	0.00109	3721.29	0.000739106
3726.3	0.62165	3721.29	0.00161	3721.31	0.00104	3721.32	0.000779897
3726.41	0.61647	3721.32	0.00165	3721.33	0.00104	3721.34	0.000821118
3726.51	0.60975	3721.34	0.00154	3721.36	0.00106	3721.36	0.00086234
3726.62	0.59902	3721.36	0.00144	3721.38	0.00108	3721.39	0.000903561
3726.72	0.57884	3721.39	0.00133	3721.4	0.00111	3721.41	0.000930865
3726.83	0.56537	3721.41	0.00123	3721.43	0.0011	3721.44	0.000941904
3726.93	0.54387	3721.43	0.0013	3721.45	0.00107	3721.46	0.000952943
3727.03	0.51519	3721.46	0.00146	3721.47	0.00105	3721.48	0.000963982
3727.14	0.49149	3721.48	0.00161	3721.5	0.00103	3721.51	0.000976139
3727.24	0.4676	3721.5	0.00176	3721.52	0.00104	3721.53	0.001
3727.34	0.4419	3721.53	0.00185	3721.54	0.00115	3721.55	0.00103
3727.45	0.42335	3721.55	0.00177	3721.57	0.00125	3721.58	0.00105
3727.55	0.39834	3721.57	0.00169	3721.59	0.00136	3721.6	0.00108
3727.66	0.37458	3721.59	0.00161	3721.61	0.00146	3721.62	0.00109
3727.76	0.34918	3721.62	0.00153	3721.64	0.00151	3721.65	0.00109
3727.87	0.32532	3721.64	0.0016	3721.66	0.00154	3721.67	0.00109
3727.97	0.30874	3721.66	0.00173	3721.68	0.00156	3721.69	0.00109
3728.07	0.27626	3721.69	0.00187	3721.71	0.00159	3721.72	0.00109
3728.18	0.26663	3721.71	0.002	3721.73	0.00164	3721.74	0.00111
3728.28	0.24549	3721.73	0.00207	3721.75	0.00176	3721.77	0.00112
3728.39	0.23571	3721.76	0.00199	3721.78	0.00188	3721.79	0.00114
3728.49	0.21262	3721.78	0.00192	3721.8	0.002	3721.81	0.00115
3728.59	0.20019	3721.8	0.00184	3721.82	0.00212	3721.84	0.00123
3728.7	0.1984	3721.83	0.00176	3721.85	0.00217	3721.86	0.00132
3728.8	0.18984	3721.85	0.00184	3721.87	0.00221	3721.88	0.00141
3728.91	0.17734	3721.87	0.00193	3721.89	0.00225	3721.91	0.0015
3729.01	0.16816	3721.89	0.00203	3721.92	0.00229	3721.93	0.00157
3729.11	0.1645	3721.92	0.00212	3721.94	0.00235	3721.95	0.00161
3729.22	0.15726	3721.94	0.00219	3721.96	0.00249	3721.98	0.00165
3729.33	0.14988	3721.96	0.00211	3721.99	0.00263	3722	0.00169
3729.43	0.14398	3721.99	0.00203	3722.01	0.00277	3722.02	0.00172
3729.53	0.13822	3722.01	0.00195	3722.03	0.00292	3722.05	0.00185
3729.64	0.13619	3722.03	0.00188	3722.06	0.00301	3722.07	0.00198
3729.74	0.13006	3722.06	0.00203	3722.08	0.00306	3722.09	0.00211
3729.85	0.1222	3722.08	0.00226	3722.1	0.00312	3722.12	0.00224
3729.95	0.1183	3722.1	0.00248	3722.13	0.00317	3722.14	0.00227
3730.06	0.12049	3722.13	0.00271	3722.15	0.00313	3722.17	0.00227
3730.16	0.1131	3722.15	0.00281	3722.17	0.00306	3722.19	0.00226
3730.26	0.10396	3722.17	0.00262	3722.2	0.003	3722.21	0.00226
3730.37	0.10111	3722.2	0.00243	3722.22	0.00294	3722.24	0.00224
3730.47	0.09955	3722.22	0.00224	3722.24	0.00288	3722.26	0.0022
3730.58	0.09689	3722.24	0.00205	3722.27	0.00288	3722.28	0.00215
3730.69	0.09023	3722.26	0.00215	3722.29	0.00287	3722.31	0.00211
3730.79	0.09037	3722.29	0.00228	3722.31	0.00287	3722.33	0.00207
3730.89	0.08975	3722.31	0.00241	3722.34	0.00287	3722.35	0.00206
3731	0.08527	3722.33	0.00255	3722.36	0.00301	3722.38	0.00207
3731.1	0.0847	3722.36	0.00269	3722.38	0.0032	3722.4	0.00208
3731.2	0.08172	3722.38	0.00287	3722.41	0.0034	3722.42	0.00208
3731.31	0.08071	3722.4	0.00305	3722.43	0.0036	3722.45	0.00214
3731.41	0.08034	3722.43	0.00323	3722.46	0.00374	3722.47	0.00228
3731.52	0.07969	3722.45	0.00341	3722.48	0.00373	3722.5	0.00242
3731.62	0.08093	3722.47	0.00354	3722.5	0.00372	3722.52	0.00256
3731.72	0.08071	3722.5	0.00366	3722.53	0.00371	3722.54	0.0027
3731.83	0.07947	3722.52	0.00377	3722.55	0.0037	3722.57	0.00262
3731.93	0.07822	3722.54	0.00389	3722.57	0.0038	3722.59	0.00253
3732.04	0.08214	3722.56	0.00413	3722.6	0.00397	3722.61	0.00244
3732.14	0.08015	3722.59	0.00449	3722.62	0.00414	3722.64	0.00235
3732.25	0.08112	3722.61	0.00484	3722.64	0.0043	3722.66	0.00242
3732.36	0.07892	3722.63	0.0052	3722.67	0.00455	3722.68	0.0026
3732.46	0.08062	3722.66	0.00556	3722.69	0.00471	3722.71	0.00278
3732.57	0.07924	3722.68	0.0057	3722.71	0.00488	3722.73	0.00297
3732.67	0.07589	3722.7	0.00576	3722.74	0.00505	3722.75	0.00314
3732.78	0.07543	3722.73	0.00582	3722.76	0.0052	3722.78	0.00324
3732.88	0.07241	3722.75	0.00588	3722.78	0.00542	3722.8	0.00334
3732.99	0.0745	3722.77	0.00581	3722.81	0.00569	3722.83	0.00344
3733.09	0.06947	3722.8	0.00554	3722.83	0.00596	3722.85	0.00354
3733.19	0.067	3722.82	0.00526	3722.85	0.00622	3722.87	0.0036
3733.3	0.06868	3722.84	0.00498	3722.88	0.00631	3722.9	0.00363
3733.4	0.06577	3722.86	0.0047	3722.9	0.00629	3722.92	0.00367
3733.51	0.06424	3722.89	0.00487	3722.92	0.00628	3722.94	0.00371
3733.61	0.06227	3722.91	0.00515	3722.95	0.00626	3722.97	0.00377
3733.72	0.05859	3722.93	0.00542	3722.97	0.0063	3722.99	0.00388
3733.82	0.05946	3722.96	0.0057	3722.99	0.00663	3723.01	0.00399
3733.93	0.06077	3722.98	0.00594	3723.02	0.00695	3723.04	0.0041
3734.03	0.05749	3723	0.00602	3723.04	0.00727	3723.06	0.00421
3734.14	0.05733	3723.03	0.0061	3723.06	0.00759	3723.08	0.0044
3734.24	0.05368	3723.05	0.00617	3723.09	0.00778	3723.11	0.0046
3734.35	0.05695	3723.07	0.00625	3723.11	0.00794	3723.13	0.0048
3734.45	0.05506	3723.1	0.00643	3723.13	0.00811	3723.15	0.005
3734.56	0.05161	3723.12	0.00664	3723.16	0.00828	3723.18	0.00501
3734.66	0.05317	3723.14	0.00686	3723.18	0.00848	3723.2	0.00483
3734.77	0.05181	3723.16	0.00707	3723.2	0.00882	3723.23	0.00465
3734.87	0.05111	3723.19	0.00729	3723.23	0.00916	3723.25	0.00447
3734.98	0.04824	3723.21	0.00759	3723.25	0.0095	3723.27	0.00431
3735.09	0.04569	3723.23	0.00789	3723.27	0.00984	3723.3	0.00455
3735.19	0.04644	3723.26	0.0082	3723.3	0.01025	3723.32	0.00479
3735.29	0.0464	3723.28	0.0085	3723.32	0.01064	3723.34	0.00503
3735.4	0.0467	3723.3	0.00883	3723.34	0.01102	3723.37	0.00526
3735.5	0.04416	3723.33	0.00918	3723.37	0.01141	3723.39	0.00554
3736.01	0.03921	3723.35	0.00953	3723.39	0.01179	3723.41	0.00585
3736.5	0.03604	3723.37	0.00988	3723.41	0.01218	3723.44	0.00617
3737.02	0.03329	3723.4	0.01022	3723.44	0.01257	3723.46	0.00649
3737.5	0.03232	3723.42	0.01055	3723.46	0.01296	3723.48	0.00675
3737.5	0.03194	3723.44	0.01088	3723.48	0.01335	3723.51	0.00692
3737.5	0.03264	3723.46	0.01121	3723.51	0.01369	3723.53	0.00709
		3723.49	0.01154	3723.53	0.01406	3723.56	0.00726
		3723.51	0.01178	3723.55	0.01444	3723.58	0.00743
		3723.53	0.01195	3723.58	0.01481	3723.6	0.00752
		3723.56	0.01212	3723.6	0.01527	3723.63	0.0076
		3723.58	0.01229	3723.63	0.01585	3723.65	0.00769
		3723.6	0.01247	3723.65	0.01644	3723.67	0.00778
		3723.63	0.01307	3723.67	0.01702	3723.7	0.00789
		3723.65	0.01366	3723.7	0.01761	3723.72	0.00801
		3723.67	0.01425	3723.72	0.01831	3723.74	0.00813
		3723.7	0.01485	3723.74	0.01903	3723.77	0.00825
		3723.72	0.01571	3723.77	0.01975	3723.79	0.00836
		3723.74	0.01666	3723.79	0.02047	3723.81	0.00877
		3723.76	0.01762	3723.81	0.02115	3723.84	0.00919
		3723.79	0.01858	3723.84	0.02184	3723.86	0.00961
		3723.81	0.01943	3723.86	0.02252	3723.89	0.01003
		3723.83	0.02001	3723.88	0.0232	3723.91	0.01027
		3723.86	0.02059	3723.91	0.02392	3723.93	0.0104
		3723.88	0.02118	3723.93	0.02555	3723.96	0.01052
		3723.9	0.02176	3723.95	0.02718	3723.98	0.01064
		3723.93	0.02245	3723.98	0.02882	3724	0.01081
		3723.95	0.02324	3724	0.03045	3724.03	0.01117
		3723.97	0.02403	3724.02	0.03188	3724.05	0.01153
		3724	0.02481	3724.05	0.03321	3724.07	0.01189
		3724.02	0.02589	3724.07	0.03455	3724.1	0.01225
		3724.04	0.02711	3724.09	0.03588	3724.12	0.01262
		3724.06	0.02832	3724.12	0.03721	3724.14	0.01298
		3724.09	0.02954	3724.14	0.03849	3724.17	0.01333
		3724.11	0.03075	3724.16	0.03975	3724.19	0.01368
		3724.13	0.03149	3724.19	0.04101	3724.21	0.01414
		3724.16	0.03234	3724.21	0.04228	3724.24	0.01485
		3724.18	0.03319	3724.23	0.04399	3724.26	0.01556
		3724.2	0.03404	3724.26	0.0462	3724.29	0.01626
		3724.23	0.03511	3724.28	0.04842	3724.31	0.01697
		3724.25	0.03761	3724.3	0.05063	3724.33	0.01734
		3724.27	0.04012	3724.33	0.05295	3724.36	0.01767
		3724.3	0.04263	3724.35	0.05564	3724.38	0.018
		3724.32	0.04513	3724.37	0.05832	3724.4	0.01832
		3724.34	0.04727	3724.4	0.061	3724.43	0.01886
		3724.37	0.049	3724.42	0.06368	3724.45	0.01961
		3724.39	0.05074	3724.44	0.0673	3724.47	0.02036
		3724.41	0.05247	3724.47	0.07165	3724.5	0.0211
		3724.43	0.05427	3724.49	0.07601	3724.52	0.02189
		3724.46	0.05718	3724.51	0.08037	3724.54	0.02277
		3724.48	0.06016	3724.54	0.08489	3724.57	0.02364
		3724.5	0.06315	3724.56	0.08969	3724.59	0.02452
		3724.53	0.06613	3724.58	0.09449	3724.62	0.02539
		3724.55	0.06986	3724.61	0.09929	3724.64	0.02642
		3724.57	0.07405	3724.63	0.10409	3724.66	0.0275
		3724.6	0.07823	3724.65	0.11007	3724.69	0.02859
		3724.62	0.08242	3724.68	0.11648	3724.71	0.02968
		3724.64	0.08651	3724.7	0.1229	3724.73	0.03077
		3724.67	0.09118	3724.72	0.12932	3724.76	0.03193
		3724.69	0.09597	3724.75	0.13681	3724.78	0.03309
		3724.71	0.10076	3724.77	0.1473	3724.8	0.03425
		3724.73	0.10555	3724.79	0.15779	3724.83	0.03541
		3724.76	0.11187	3724.82	0.16827	3724.85	0.03675
		3724.78	0.11912	3724.84	0.17876	3724.87	0.03812
		3724.8	0.12638	3724.87	0.19005	3724.9	0.03949
		3724.83	0.13364	3724.89	0.20136	3724.92	0.04086
		3724.85	0.1411	3724.91	0.21266	3724.95	0.0425
		3724.87	0.15049	3724.94	0.22396	3724.97	0.04446
		3724.9	0.16004	3724.96	0.23699	3724.99	0.04642
		3724.92	0.16958	3724.98	0.25387	3725.02	0.04838
		3724.94	0.17913	3725.01	0.27075	3725.04	0.05035
		3724.97	0.18976	3725.03	0.28763	3725.06	0.05248
		3724.99	0.20165	3725.05	0.30461	3725.09	0.0546
		3725.01	0.21355	3725.08	0.32417	3725.11	0.05672
		3725.03	0.22544	3725.1	0.34399	3725.13	0.05884
		3725.06	0.23783	3725.12	0.36381	3725.16	0.06142
		3725.08	0.25311	3725.15	0.38362	3725.18	0.06429
		3725.1	0.26872	3725.17	0.40501	3725.2	0.06715
		3725.13	0.28432	3725.19	0.42847	3725.23	0.07002
		3725.15	0.29992	3725.22	0.45194	3725.25	0.07294
		3725.17	0.31811	3725.24	0.47541	3725.27	0.07647
		3725.2	0.33831	3725.26	0.49887	3725.3	0.07999
		3725.22	0.3585	3725.29	0.52493	3725.32	0.08351
		3725.24	0.3787	3725.31	0.55108	3725.35	0.08703
		3725.27	0.39909	3725.33	0.57723	3725.37	0.09094
		3725.29	0.42113	3725.36	0.60338	3725.39	0.09493
		3725.31	0.44333	3725.38	0.62877	3725.42	0.09892
		3725.33	0.46553	3725.4	0.6538	3725.44	0.10291
		3725.36	0.48773	3725.43	0.67883	3725.46	0.10761
		3725.38	0.5102	3725.45	0.70386	3725.49	0.11443
		3725.4	0.53327	3725.47	0.72905	3725.51	0.12125
		3725.43	0.55633	3725.5	0.75465	3725.53	0.12807
		3725.45	0.5794	3725.52	0.78025	3725.56	0.13489
		3725.47	0.60273	3725.54	0.80584	3725.58	0.14172
		3725.5	0.62842	3725.57	0.83144	3725.6	0.14855
		3725.52	0.65472	3725.59	0.85341	3725.63	0.15538
		3725.54	0.68102	3725.61	0.87396	3725.65	0.16221
		3725.57	0.70732	3725.64	0.8945	3725.68	0.17026
		3725.59	0.73332	3725.66	0.91505	3725.7	0.17907
		3725.61	0.75859	3725.68	0.93328	3725.72	0.18787
		3725.63	0.78385	3725.71	0.9439	3725.75	0.19668
		3725.66	0.80912	3725.73	0.95452	3725.77	0.20558
		3725.68	0.83412	3725.75	0.96515	3725.79	0.21741
		3725.7	0.85217	3725.78	0.97577	3725.82	0.2296
		3725.73	0.86768	3725.8	0.98175	3725.84	0.24179
		3725.75	0.88318	3725.82	0.98721	3725.86	0.25398
		3725.77	0.89868	3725.85	0.99268	3725.89	0.27037
		3725.8	0.91275	3725.87	0.99814	3725.91	0.28901
		3725.82	0.92943	3725.89	1	3725.93	0.30765
		3725.84	0.94612	3725.92	0.99587	3725.96	0.32629
		3725.87	0.9628	3725.94	0.99173	3725.98	0.34442
		3725.89	0.97883	3725.96	0.9876	3726.01	0.36058
		3725.91	0.98618	3725.99	0.98346	3726.03	0.37675
		3725.93	0.99001	3726.01	0.97751	3726.05	0.39292
		3725.96	0.99384	3726.04	0.97104	3726.08	0.40909
		3725.98	0.99767	3726.06	0.96456	3726.1	0.43175
		3726	1	3726.08	0.95809	3726.12	0.45597
		3726.03	0.99966	3726.11	0.95011	3726.15	0.48019
		3726.05	0.99932	3726.13	0.94049	3726.17	0.50442
		3726.07	0.99898	3726.15	0.93088	3726.19	0.52827
		3726.1	0.99837	3726.18	0.92127	3726.22	0.5522
		3726.12	0.9967	3726.2	0.91165	3726.24	0.57613
		3726.14	0.9949	3726.22	0.89657	3726.26	0.60006
		3726.17	0.99311	3726.25	0.88145	3726.29	0.62399
		3726.19	0.99131	3726.27	0.86633	3726.31	0.6497
		3726.21	0.9873	3726.29	0.85121	3726.33	0.67537
		3726.23	0.97914	3726.32	0.83817	3726.36	0.70103
		3726.26	0.9708	3726.34	0.82658	3726.38	0.7267
		3726.28	0.96246	3726.36	0.81498	3726.41	0.75084
		3726.3	0.95426	3726.39	0.80338	3726.43	0.7747
		3726.33	0.94751	3726.41	0.79216	3726.45	0.79857
		3726.35	0.94129	3726.43	0.78459	3726.48	0.82244
		3726.37	0.93507	3726.46	0.77701	3726.5	0.84558
		3726.4	0.92885	3726.48	0.76944	3726.52	0.86388
		3726.42	0.92287	3726.5	0.76187	3726.55	0.88218
		3726.44	0.91844	3726.53	0.75662	3726.57	0.90049
		3726.47	0.91404	3726.55	0.75277	3726.59	0.91879
		3726.49	0.90964	3726.57	0.74892	3726.62	0.93327
		3726.51	0.90526	3726.6	0.74506	3726.64	0.94504
		3726.53	0.90137	3726.62	0.74175	3726.66	0.95681
		3726.56	0.89801	3726.64	0.74055	3726.69	0.96858
		3726.58	0.89464	3726.67	0.73935	3726.71	0.97828
		3726.6	0.89128	3726.69	0.73814	3726.74	0.98371
		3726.63	0.88946	3726.71	0.73694	3726.76	0.98914
		3726.65	0.88767	3726.74	0.73655	3726.78	0.99457
		3726.67	0.88584	3726.76	0.73602	3726.81	1
		3726.7	0.88401	3726.78	0.7355	3726.83	0.99788
		3726.72	0.88218	3726.81	0.73498	3726.85	0.99462
		3726.74	0.87688	3726.83	0.73515	3726.88	0.99136
		3726.77	0.8711	3726.85	0.73722	3726.9	0.9881
		3726.79	0.86532	3726.88	0.7393	3726.92	0.98175
		3726.81	0.85953	3726.9	0.74137	3726.95	0.97146
		3726.84	0.85525	3726.92	0.74344	3726.97	0.96117
		3726.86	0.85467	3726.95	0.74627	3726.99	0.95088
		3726.88	0.85469	3726.97	0.7497	3727.02	0.94059
		3726.9	0.85471	3726.99	0.75314	3727.04	0.92978
		3726.93	0.85472	3727.02	0.75657	3727.07	0.91894
		3726.95	0.85149	3727.04	0.75989	3727.09	0.90811
		3726.97	0.84815	3727.06	0.76028	3727.11	0.89727
		3727	0.8448	3727.09	0.76068	3727.14	0.88224
		3727.02	0.84146	3727.11	0.76108	3727.16	0.86484
		3727.04	0.83924	3727.13	0.76148	3727.18	0.84745
		3727.07	0.83704	3727.16	0.76198	3727.21	0.83006
		3727.09	0.83442	3727.18	0.76277	3727.23	0.81275
		3727.11	0.8318	3727.2	0.76357	3727.25	0.798
		3727.14	0.82918	3727.23	0.76436	3727.28	0.78325
		3727.16	0.82746	3727.25	0.76401	3727.3	0.7685
		3727.18	0.82687	3727.28	0.76181	3727.32	0.75375
		3727.2	0.82627	3727.3	0.75962	3727.35	0.73947
		3727.23	0.82568	3727.32	0.75742	3727.37	0.7248
		3727.25	0.82375	3727.35	0.75519	3727.39	0.71012
		3727.27	0.8204	3727.37	0.75357	3727.42	0.69545
		3727.3	0.81693	3727.39	0.75198	3727.44	0.68009
		3727.32	0.81346	3727.42	0.7504	3727.47	0.66459
		3727.34	0.80999	3727.44	0.74882	3727.49	0.6491
		3727.37	0.80711	3727.46	0.74512	3727.51	0.6336
		3727.39	0.80099	3727.49	0.73969	3727.54	0.61817
		3727.41	0.79487	3727.51	0.73426	3727.56	0.60293
		3727.44	0.78875	3727.53	0.72883	3727.58	0.58753
		3727.46	0.78044	3727.56	0.72339	3727.61	0.57213
		3727.48	0.77144	3727.58	0.7149	3727.63	0.55673
		3727.5	0.76295	3727.6	0.70639	3727.65	0.5427
		3727.53	0.75446	3727.63	0.69788	3727.68	0.53018
		3727.55	0.74597	3727.65	0.68937	3727.7	0.51766
		3727.57	0.74145	3727.67	0.67951	3727.72	0.50513
		3727.6	0.7361	3727.7	0.6687	3727.75	0.49235
		3727.62	0.73075	3727.72	0.65789	3727.77	0.48068
		3727.64	0.7254	3727.74	0.64708	3727.8	0.4691
		3727.67	0.71738	3727.77	0.63617	3727.82	0.45752
		3727.69	0.70366	3727.79	0.6248	3727.84	0.44594
		3727.71	0.68873	3727.81	0.61343	3727.87	0.43821
		3727.74	0.6738	3727.84	0.60206	3727.89	0.43083
		3727.76	0.65888	3727.86	0.59069	3727.91	0.42344
		3727.78	0.6475	3727.88	0.58064	3727.94	0.41606
		3727.8	0.63831	3727.91	0.57118	3727.96	0.40852
		3727.83	0.62912	3727.93	0.56171	3727.98	0.40385
		3727.85	0.61993	3727.95	0.55224	3728.01	0.39918
		3727.87	0.61015	3727.98	0.54186	3728.03	0.3945
		3727.9	0.59919	3728	0.52916	3728.05	0.38983
		3727.92	0.58841	3728.02	0.51646	3728.08	0.3866
		3727.94	0.57762	3728.05	0.50376	3728.1	0.38387
		3727.97	0.56683	3728.07	0.49106	3728.13	0.38113
		3727.99	0.55761	3728.09	0.48113	3728.15	0.37839
		3728.01	0.54792	3728.12	0.47219	3728.17	0.37722
		3728.04	0.53822	3728.14	0.46324	3728.2	0.37918
		3728.06	0.52853	3728.16	0.4543	3728.22	0.38115
		3728.08	0.51894	3728.19	0.44536	3728.24	0.38311
		3728.1	0.50994	3728.21	0.43564	3728.27	0.3851
		3728.13	0.50116	3728.23	0.42593	3728.29	0.38958
		3728.15	0.49239	3728.26	0.41621	3728.31	0.39438
		3728.17	0.48361	3728.28	0.40651	3728.34	0.39917
		3728.2	0.4748	3728.3	0.39986	3728.36	0.40397
		3728.22	0.46991	3728.33	0.39395	3728.38	0.40824
		3728.24	0.46501	3728.35	0.38803	3728.41	0.41309
		3728.27	0.46012	3728.37	0.38212	3728.43	0.41793
		3728.29	0.45554	3728.4	0.377	3728.45	0.42278
		3728.31	0.45053	3728.42	0.37334	3728.48	0.42804
		3728.34	0.44384	3728.45	0.36968	3728.5	0.43265
		3728.36	0.43716	3728.47	0.36602	3728.53	0.43714
		3728.38	0.43047	3728.49	0.36237	3728.55	0.44163
		3728.4	0.42657	3728.52	0.35755	3728.57	0.44612
		3728.43	0.42492	3728.54	0.35215	3728.6	0.45017
		3728.45	0.42346	3728.56	0.34676	3728.62	0.45458
		3728.47	0.422	3728.59	0.34136	3728.64	0.459
		3728.5	0.4195	3728.61	0.33709	3728.67	0.46342
		3728.52	0.41524	3728.63	0.33415	3728.69	0.46718
		3728.54	0.41189	3728.66	0.33121	3728.71	0.46879
		3728.57	0.40854	3728.68	0.32828	3728.74	0.4704
		3728.59	0.40518	3728.7	0.3252	3728.76	0.47201
		3728.61	0.40404	3728.73	0.32265	3728.78	0.47363
		3728.64	0.40311	3728.75	0.32022	3728.81	0.47263
		3728.66	0.40213	3728.77	0.3178	3728.83	0.47066
		3728.68	0.40114	3728.8	0.31537	3728.86	0.46868
		3728.7	0.40001	3728.82	0.31287	3728.88	0.4667
		3728.73	0.39787	3728.84	0.30971	3728.9	0.46401
		3728.75	0.39568	3728.87	0.30655	3728.93	0.46062
		3728.77	0.39349	3728.89	0.30338	3728.95	0.45723
		3728.8	0.39131	3728.91	0.30033	3728.97	0.45384
		3728.82	0.38897	3728.94	0.29828	3729	0.45042
		3728.84	0.38593	3728.96	0.29624	3729.02	0.44476
		3728.87	0.3827	3728.98	0.2942	3729.04	0.43851
		3728.89	0.37946	3729.01	0.29216	3729.07	0.43227
		3728.91	0.37645	3729.03	0.29105	3729.09	0.42602
		3728.94	0.37455	3729.05	0.2909	3729.11	0.41846
		3728.96	0.37326	3729.08	0.29075	3729.14	0.41061
		3728.98	0.37198	3729.1	0.2906	3729.16	0.40277
		3729	0.37069	3729.12	0.29034	3729.19	0.39493
		3729.03	0.36778	3729.15	0.2896	3729.21	0.38742
		3729.05	0.36343	3729.17	0.28885	3729.23	0.3815
		3729.07	0.35895	3729.19	0.2881	3729.26	0.37556
		3729.1	0.35447	3729.22	0.28735	3729.28	0.36962
		3729.12	0.35008	3729.24	0.28629	3729.3	0.36369
		3729.14	0.34747	3729.26	0.28499	3729.33	0.35606
		3729.17	0.34556	3729.29	0.28368	3729.35	0.34768
		3729.19	0.34364	3729.31	0.28238	3729.37	0.33929
		3729.21	0.34172	3729.33	0.28105	3729.4	0.3309
		3729.24	0.34015	3729.36	0.28005	3729.42	0.32256
		3729.26	0.33841	3729.38	0.27904	3729.44	0.31457
		3729.28	0.3365	3729.4	0.27804	3729.47	0.30657
		3729.31	0.33459	3729.43	0.27703	3729.49	0.29858
		3729.33	0.33262	3729.45	0.27741	3729.51	0.29058
		3729.35	0.32952	3729.47	0.2782	3729.54	0.28211
		3729.37	0.32567	3729.5	0.27899	3729.56	0.27342
		3729.4	0.32182	3729.52	0.27977	3729.59	0.26473
		3729.42	0.31797	3729.54	0.27951	3729.61	0.25603
		3729.44	0.31372	3729.57	0.27859	3729.63	0.24788
		3729.47	0.30977	3729.59	0.27767	3729.66	0.24146
		3729.49	0.30612	3729.61	0.27676	3729.68	0.23503
		3729.51	0.30248	3729.64	0.27608	3729.7	0.22861
		3729.54	0.29899	3729.66	0.2764	3729.73	0.22219
		3729.56	0.29728	3729.69	0.27639	3729.75	0.21553
		3729.58	0.29431	3729.71	0.27639	3729.77	0.2088
		3729.61	0.29129	3729.73	0.27638	3729.8	0.20208
		3729.63	0.28826	3729.76	0.27555	3729.82	0.19535
		3729.65	0.28349	3729.78	0.27382	3729.84	0.18877
		3729.67	0.27796	3729.8	0.27209	3729.87	0.1824
		3729.7	0.27295	3729.83	0.27036	3729.89	0.17604
		3729.72	0.26794	3729.85	0.26868	3729.92	0.16967
		3729.74	0.26308	3729.87	0.26624	3729.94	0.1633
		3729.77	0.26007	3729.9	0.26347	3729.96	0.15878
		3729.79	0.25621	3729.92	0.26069	3729.99	0.15436
		3729.81	0.25234	3729.94	0.25791	3730.01	0.14994
		3729.84	0.24847	3729.97	0.25554	3730.03	0.14552
		3729.86	0.24399	3729.99	0.25342	3730.06	0.14106
		3729.88	0.23903	3730.01	0.2513	3730.08	0.13658
		3729.91	0.23415	3730.04	0.24919	3730.1	0.1321
		3729.93	0.22928	3730.06	0.24697	3730.13	0.12761
		3729.95	0.22441	3730.08	0.24428	3730.15	0.12332
		3729.97	0.22023	3730.11	0.24158	3730.17	0.11995
		3730	0.21489	3730.13	0.23888	3730.2	0.11659
		3730.02	0.20946	3730.15	0.23618	3730.22	0.11323
		3730.04	0.20404	3730.18	0.23235	3730.25	0.10986
		3730.07	0.19865	3730.2	0.22801	3730.27	0.10724
		3730.09	0.1945	3730.22	0.22367	3730.29	0.10501
		3730.11	0.1926	3730.25	0.21932	3730.32	0.10277
		3730.14	0.19071	3730.27	0.21546	3730.34	0.10054
		3730.16	0.18881	3730.29	0.21367	3730.36	0.09841
		3730.18	0.18709	3730.32	0.21208	3730.39	0.09661
		3730.21	0.18445	3730.34	0.21048	3730.41	0.09482
		3730.23	0.18163	3730.36	0.20889	3730.43	0.09302
		3730.25	0.17881	3730.39	0.20556	3730.46	0.09122
		3730.27	0.17602	3730.41	0.20149	3730.48	0.08977
		3730.3	0.17304	3730.43	0.19741	3730.5	0.08859
		3730.32	0.16944	3730.46	0.19334	3730.53	0.0874
		3730.34	0.16584	3730.48	0.18955	3730.55	0.08622
		3730.37	0.16224	3730.5	0.18686	3730.57	0.08546
		3730.39	0.15908	3730.53	0.18418	3730.6	0.08527
		3730.41	0.1566	3730.55	0.1815	3730.62	0.08508
		3730.44	0.15425	3730.57	0.17882	3730.65	0.08489
		3730.46	0.1519	3730.6	0.17553	3730.67	0.08469
		3730.48	0.14976	3730.62	0.17216	3730.69	0.08503
		3730.51	0.14806	3730.64	0.16879	3730.72	0.08541
		3730.53	0.14695	3730.67	0.16542	3730.74	0.08578
		3730.55	0.14583	3730.69	0.16253	3730.76	0.08615
		3730.57	0.14472	3730.71	0.1612	3730.79	0.08662
		3730.6	0.14343	3730.74	0.15993	3730.81	0.08706
		3730.62	0.14203	3730.76	0.15866	3730.83	0.0875
		3730.64	0.14057	3730.78	0.15739	3730.86	0.08793
		3730.67	0.13911	3730.81	0.15604	3730.88	0.08837
		3730.69	0.13785	3730.83	0.1549	3730.9	0.08914
		3730.71	0.13696	3730.86	0.15376	3730.93	0.0899
		3730.74	0.13607	3730.88	0.15262	3730.95	0.09066
		3730.76	0.13517	3730.9	0.15157	3730.98	0.09142
		3730.78	0.13428	3730.93	0.14969	3731	0.09272
		3730.81	0.13304	3730.95	0.14776	3731.02	0.09433
		3730.83	0.13168	3730.97	0.14583	3731.05	0.09594
		3730.85	0.1302	3731	0.14388	3731.07	0.09755
		3730.87	0.12873	3731.02	0.14188	3731.09	0.09909
		3730.9	0.12714	3731.04	0.14032	3731.12	0.1003
		3730.92	0.1254	3731.07	0.13876	3731.14	0.10151
		3730.94	0.12417	3731.09	0.1372	3731.16	0.10273
		3730.97	0.12295	3731.11	0.13588	3731.19	0.10394
		3730.99	0.12173	3731.14	0.13478	3731.21	0.10583
		3731.01	0.12083	3731.16	0.13367	3731.23	0.10793
		3731.04	0.11979	3731.18	0.13256	3731.26	0.11003
		3731.06	0.11853	3731.21	0.13146	3731.28	0.11213
		3731.08	0.11728	3731.23	0.13057	3731.31	0.11435
		3731.11	0.11647	3731.25	0.12986	3731.33	0.11672
		3731.13	0.11659	3731.28	0.12914	3731.35	0.1191
		3731.15	0.11765	3731.3	0.12842	3731.38	0.12147
		3731.17	0.11877	3731.32	0.12751	3731.4	0.12384
		3731.2	0.11988	3731.35	0.12573	3731.42	0.12633
		3731.22	0.1197	3731.37	0.12396	3731.45	0.12888
		3731.24	0.11908	3731.39	0.12218	3731.47	0.13143
		3731.27	0.11824	3731.42	0.1205	3731.49	0.13398
		3731.29	0.1174	3731.44	0.12003	3731.52	0.13719
		3731.31	0.11679	3731.46	0.1198	3731.54	0.14097
		3731.34	0.11693	3731.49	0.11957	3731.56	0.14475
		3731.36	0.11709	3731.51	0.11933	3731.59	0.14854
		3731.38	0.11725	3731.53	0.1187	3731.61	0.15217
		3731.41	0.11741	3731.56	0.11787	3731.63	0.15445
		3731.43	0.11761	3731.58	0.11703	3731.66	0.15672
		3731.45	0.11789	3731.6	0.1162	3731.68	0.15899
		3731.47	0.11826	3731.63	0.11555	3731.71	0.16126
		3731.5	0.11863	3731.65	0.11631	3731.73	0.16387
		3731.52	0.11882	3731.67	0.11688	3731.75	0.1666
		3731.54	0.11835	3731.7	0.11745	3731.78	0.16933
		3731.57	0.11823	3731.72	0.11802	3731.8	0.17206
		3731.59	0.11815	3731.74	0.11769	3731.82	0.17473
		3731.61	0.11808	3731.77	0.11691	3731.85	0.17784
		3731.64	0.11825	3731.79	0.11612	3731.87	0.18095
		3731.66	0.11842	3731.81	0.11533	3731.89	0.18407
		3731.68	0.11828	3731.84	0.11469	3731.92	0.18718
		3731.71	0.11814	3731.86	0.11447	3731.94	0.19015
		3731.73	0.118	3731.88	0.11425	3731.96	0.19282
		3731.75	0.11857	3731.91	0.11403	3731.99	0.19548
		3731.78	0.11875	3731.93	0.11381	3732.01	0.19814
		3731.8	0.11883	3731.95	0.11378	3732.04	0.20029
		3731.82	0.11891	3731.98	0.11424	3732.06	0.20126
		3731.84	0.1186	3732	0.1147	3732.08	0.20223
		3731.87	0.11813	3732.02	0.11516	3732.11	0.2032
		3731.89	0.11841	3732.05	0.11564	3732.13	0.20417
		3731.91	0.11868	3732.07	0.11549	3732.15	0.20526
		3731.94	0.11896	3732.1	0.11533	3732.18	0.20639
		3731.96	0.11938	3732.12	0.11516	3732.2	0.20752
		3731.98	0.11988	3732.14	0.11499	3732.22	0.20864
		3732.01	0.12043	3732.17	0.1142	3732.25	0.20968
		3732.03	0.12097	3732.19	0.1129	3732.27	0.2105
		3732.05	0.12194	3732.21	0.11161	3732.29	0.21132
		3732.08	0.12338	3732.24	0.11031	3732.32	0.21214
		3732.1	0.12335	3732.26	0.10908	3732.34	0.21286
		3732.12	0.12332	3732.28	0.10902	3732.36	0.21281
		3732.14	0.1233	3732.31	0.10905	3732.39	0.21276
		3732.17	0.12189	3732.33	0.10909	3732.41	0.21271
		3732.19	0.12142	3732.35	0.10913	3732.44	0.21266
		3732.21	0.12164	3732.38	0.10881	3732.46	0.21161
		3732.24	0.12187	3732.4	0.10804	3732.48	0.20943
		3732.26	0.12236	3732.42	0.10727	3732.51	0.20725
		3732.28	0.12347	3732.45	0.1065	3732.53	0.20507
		3732.31	0.12288	3732.47	0.10588	3732.55	0.20309
		3732.33	0.12229	3732.49	0.106	3732.58	0.20267
		3732.35	0.12169	3732.52	0.10614	3732.6	0.20224
		3732.38	0.12041	3732.54	0.10628	3732.62	0.20182
		3732.4	0.11916	3732.56	0.10641	3732.65	0.20139
		3732.42	0.11809	3732.59	0.10609	3732.67	0.19928
		3732.44	0.11701	3732.61	0.10555	3732.69	0.19676
		3732.47	0.11607	3732.63	0.10501	3732.72	0.19424
		3732.49	0.11539	3732.66	0.10446	3732.74	0.19173
		3732.51	0.11587	3732.68	0.10394	3732.77	0.18966
		3732.54	0.11649	3732.7	0.10384	3732.79	0.18784
		3732.56	0.11711	3732.73	0.10374	3732.81	0.18601
		3732.58	0.11715	3732.75	0.10363	3732.84	0.18419
		3732.61	0.1166	3732.77	0.10349	3732.86	0.18237
		3732.63	0.11494	3732.8	0.10264	3732.88	0.18025
		3732.65	0.11329	3732.82	0.10161	3732.91	0.17809
		3732.68	0.11204	3732.84	0.10058	3732.93	0.17594
		3732.7	0.11152	3732.87	0.09955	3732.95	0.17378
		3732.72	0.11222	3732.89	0.09891	3732.98	0.17191
		3732.74	0.11307	3732.91	0.09863	3733	0.17035
		3732.77	0.11392	3732.94	0.09834	3733.02	0.16878
		3732.79	0.11369	3732.96	0.09805	3733.05	0.16721
		3732.81	0.11291	3732.98	0.09776	3733.07	0.16563
		3732.84	0.11143	3733.01	0.09756	3733.1	0.16315
		3732.86	0.10995	3733.03	0.09738	3733.12	0.16063
		3732.88	0.10851	3733.05	0.0972	3733.14	0.15811
		3732.91	0.10744	3733.08	0.09703	3733.17	0.1556
		3732.93	0.10702	3733.1	0.09694	3733.19	0.15311
		3732.95	0.10686	3733.12	0.09725	3733.21	0.15063
		3732.98	0.1067	3733.15	0.09757	3733.24	0.14815
		3733	0.10675	3733.17	0.09788	3733.26	0.14567
		3733.02	0.10689	3733.19	0.09812	3733.28	0.14324
		3733.04	0.10672	3733.22	0.09776	3733.31	0.14174
		3733.07	0.10656	3733.24	0.09732	3733.33	0.14025
		3733.09	0.10642	3733.26	0.09689	3733.35	0.13875
		3733.11	0.10646	3733.29	0.09645	3733.38	0.13726
		3733.14	0.10613	3733.31	0.09608	3733.4	0.13551
		3733.16	0.10552	3733.34	0.0955	3733.42	0.13356
		3733.18	0.10491	3733.36	0.09492	3733.45	0.13161
		3733.21	0.10386	3733.38	0.09434	3733.47	0.12966
		3733.23	0.10249	3733.41	0.09387	3733.5	0.1277
		3733.25	0.10168	3733.43	0.09394	3733.52	0.12569
		3733.28	0.10086	3733.45	0.09406	3733.54	0.12368
		3733.3	0.10005	3733.48	0.09418	3733.57	0.12167
		3733.32	0.10039	3733.5	0.0943	3733.59	0.11966
		3733.34	0.10067	3733.52	0.09393	3733.61	0.11808
		3733.37	0.10087	3733.55	0.09357	3733.64	0.11655
		3733.39	0.10107	3733.57	0.09321	3733.66	0.11502
		3733.41	0.10102	3733.59	0.09285	3733.68	0.11348
		3733.44	0.10077	3733.62	0.09251	3733.71	0.11203
		3733.46	0.10071	3733.64	0.09212	3733.73	0.11083
		3733.48	0.10068	3733.66	0.09163	3733.75	0.10964
		3733.51	0.10065	3733.69	0.09115	3733.78	0.10844
		3733.53	0.10004	3733.71	0.09066	3733.8	0.10726
		3733.55	0.09944	3733.73	0.09062	3733.83	0.10643
		3733.58	0.09889	3733.76	0.09068	3733.85	0.10558
		3733.6	0.09833	3733.78	0.09075	3733.87	0.10473
		3733.62	0.09819	3733.8	0.09081	3733.9	0.10387
		3733.64	0.0985	3733.83	0.09077	3733.92	0.1024
		3733.67	0.09829	3733.85	0.09061	3733.94	0.10034
		3733.69	0.09802	3733.87	0.09054	3733.97	0.09829
		3733.71	0.09774	3733.9	0.09047	3733.99	0.09623
		3733.74	0.09647	3733.92	0.0904	3734.01	0.09436
		3733.76	0.09534	3733.94	0.09011	3734.04	0.09393
		3733.78	0.09449	3733.97	0.08935	3734.06	0.09354
		3733.81	0.09364	3733.99	0.08859	3734.08	0.09316
		3733.83	0.09313	3734.01	0.08783	3734.11	0.09277
		3733.85	0.09301	3734.04	0.08719	3734.13	0.09228
		3733.88	0.0929	3734.06	0.08791	3734.16	0.09175
		3733.9	0.09279	3734.08	0.08885	3734.18	0.09122
		3733.92	0.09268	3734.11	0.0898	3734.2	0.09069
		3733.95	0.09228	3734.13	0.09075	3734.23	0.09014
		3733.97	0.09186	3734.15	0.09164	3734.25	0.08917
		3733.99	0.0914	3734.18	0.09167	3734.27	0.08819
		3734.01	0.09093	3734.2	0.09169	3734.3	0.0872
		3734.04	0.09044	3734.22	0.09171	3734.32	0.08622
		3734.06	0.08991	3734.25	0.09151	3734.34	0.08552
		3734.08	0.0894	3734.27	0.09112	3734.37	0.08507
		3734.11	0.08888	3734.29	0.09079	3734.39	0.08462
		3734.13	0.08837	3734.32	0.09047	3734.41	0.08418
		3734.15	0.08848	3734.34	0.09014	3734.44	0.08388
		3734.18	0.08863	3734.36	0.08998	3734.46	0.08379
		3734.2	0.08859	3734.39	0.09002	3734.48	0.0837
		3734.22	0.08855	3734.41	0.09006	3734.51	0.08361
		3734.25	0.08843	3734.43	0.0901	3734.53	0.08352
		3734.27	0.08807	3734.46	0.09029	3734.56	0.08328
		3734.29	0.08809	3734.48	0.09032	3734.58	0.08323
		3734.31	0.08845	3734.51	0.09034	3734.6	0.08319
		3734.34	0.08881	3734.53	0.09035	3734.63	0.08314
		3734.36	0.08884	3734.55	0.09036	3734.65	0.0829
		3734.38	0.08869	3734.58	0.09016	3734.67	0.08206
		3734.41	0.08792	3734.6	0.09028	3734.7	0.08122
		3734.43	0.08715	3734.62	0.09041	3734.72	0.08038
		3734.45	0.08659	3734.65	0.09054	3734.74	0.07956
		3734.48	0.08668	3734.67	0.09084	3734.77	0.07983
		3734.5	0.08713	3734.69	0.09136	3734.79	0.08031
		3734.52	0.08787	3734.72	0.09185	3734.81	0.08078
		3734.55	0.08861	3734.74	0.09235	3734.84	0.08126
		3734.57	0.08867	3734.76	0.09285	3734.86	0.08162
		3734.59	0.0885	3734.79	0.09234	3734.89	0.08171
		3734.61	0.08744	3734.81	0.09126	3734.91	0.08179
		3734.64	0.08638	3734.83	0.09018	3734.93	0.08188
		3734.66	0.08537	3734.86	0.0891	3734.96	0.08194
		3734.68	0.08472	3734.88	0.08825	3734.98	0.08188
		3734.71	0.08445	3734.9	0.08834	3735	0.08184
		3734.73	0.08479	3734.93	0.08845	3735.03	0.0818
		3734.75	0.08514	3734.95	0.08857	3735.05	0.08176
		3734.78	0.08544	3734.97	0.08868	3735.07	0.08145
		3734.8	0.08573	3735	0.08885	3735.1	0.08097
		3734.82	0.08579	3735.02	0.08907	3735.12	0.08049
		3734.85	0.08582	3735.04	0.08929	3735.14	0.08
		3734.87	0.08584	3735.07	0.0895	3735.17	0.07973
		3734.89	0.0857	3735.09	0.08937	3735.19	0.08088
		3734.91	0.08547	3735.11	0.08874	3735.22	0.08206
		3734.94	0.08498	3735.14	0.0881	3735.24	0.08324
		3734.96	0.08449	3735.16	0.08747	3735.26	0.08442
		3734.98	0.08418	3735.18	0.08684	3735.29	0.08471
		3735.01	0.08403	3735.21	0.0868	3735.31	0.08484
		3735.03	0.08424	3735.23	0.0867	3735.33	0.08497
		3735.05	0.08452	3735.25	0.0866	3735.36	0.08511
		3735.08	0.08483	3735.28	0.0865	3735.38	0.08555
		3735.1	0.08553	3735.3	0.08642	3735.4	0.08608
		3735.12	0.08603	3735.32	0.08673	3735.43	0.08661
		3735.15	0.08584	3735.35	0.08703	3735.45	0.08714
		3735.17	0.08566	3735.37	0.08733	3735.47	0.08768
		3735.19	0.0849	3735.39	0.08763	3735.5	0.08783
		3735.21	0.08344	3735.42	0.08746	3735.52	0.08807
		3735.24	0.08294	3735.44	0.08703	3735.54	0.08832
		3735.26	0.0831	3735.46	0.08661	3735.57	0.08856
		3735.28	0.08325	3735.49	0.08618	3735.59	0.08873
		3735.31	0.08442	3735.51	0.08575	3735.62	0.08865
		3735.33	0.08561	3735.53	0.08566	3735.64	0.08857
		3735.35	0.0855	3735.56	0.08557	3735.66	0.0885
		3735.38	0.08539	3735.58	0.08547	3735.69	0.08842
		3735.4	0.08488	3735.6	0.08538	3735.71	0.08834
		3735.42	0.08351	3735.63	0.08529	3735.73	0.08827
		3735.45	0.08256	3735.65	0.08519	3735.76	0.08819
		3735.47	0.08191	3735.67	0.0851	3735.78	0.08811
		3735.49	0.08126	3735.7	0.08501	3735.8	0.08803
		3735.51	0.08134	3735.72	0.08492	3735.83	0.08796
		3735.54	0.08149	3735.75	0.08482	3735.85	0.08788
		3735.56	0.08148	3735.77	0.08473	3735.87	0.0878
		3735.58	0.08146	3735.79	0.08464	3735.9	0.08772
		3735.61	0.08145	3735.82	0.08454	3735.92	0.08765
		3735.63	0.08144	3735.84	0.08445	3735.95	0.08757
		3735.65	0.08142	3735.86	0.08436	3735.97	0.08749
		3735.68	0.08141	3735.89	0.08427	3735.99	0.08742
		3735.7	0.0814	3735.91	0.08417	3736.02	0.08734
		3735.72	0.08138	3735.93	0.08408	3736.04	0.08726
		3735.75	0.08137	3735.96	0.08399	3736.06	0.08718
		3735.77	0.08136	3735.98	0.08389	3736.09	0.08711
		3735.79	0.08134	3736	0.0838	3736.11	0.08712
		3735.81	0.08133	3736.03	0.0836	3736.13	0.08715
		3735.84	0.08132	3736.05	0.08335	3736.16	0.08719
		3735.86	0.0813	3736.07	0.08309	3736.18	0.08722
		3735.88	0.08129	3736.1	0.08283	3736.2	0.08725
		3735.91	0.08128	3736.12	0.08258	3736.23	0.08729
		3735.93	0.08126	3736.14	0.08232	3736.25	0.08732
		3735.95	0.08125	3736.17	0.08207	3736.28	0.08735
		3735.98	0.08124	3736.19	0.08181	3736.3	0.08739
		3736	0.08112	3736.21	0.08155	3736.32	0.08742
		3736.02	0.08092	3736.24	0.0813	3736.35	0.08745
		3736.05	0.08068	3736.26	0.08104	3736.37	0.08749
		3736.07	0.08037	3736.28	0.08079	3736.39	0.08752
		3736.09	0.08006	3736.31	0.08053	3736.42	0.08755
		3736.11	0.07975	3736.33	0.08027	3736.44	0.08759
		3736.14	0.07944	3736.35	0.08002	3736.46	0.08762
		3736.16	0.07913	3736.38	0.07976	3736.49	0.08765
		3736.18	0.07882	3736.4	0.07951	3736.51	0.08769
		3736.21	0.07851	3736.42	0.07925	3736.53	0.08772
		3736.23	0.0782	3736.45	0.07899	3736.56	0.08775
		3736.25	0.07789	3736.47	0.07874	3736.58	0.08778
		3736.28	0.07758	3736.49	0.07848	3736.6	0.0877
		3736.3	0.07727	3736.52	0.07825	3736.63	0.08762
		3736.32	0.07696	3736.54	0.0781	3736.65	0.08754
		3736.35	0.07665	3736.56	0.07796	3736.68	0.08745
		3736.37	0.07634	3736.59	0.07782	3736.7	0.08737
		3736.39	0.07603	3736.61	0.07767	3736.72	0.08729
		3736.42	0.07572	3736.63	0.07753	3736.75	0.08721
		3736.44	0.07541	3736.66	0.07739	3736.77	0.08712
		3736.46	0.0751	3736.68	0.07724	3736.79	0.08704
		3736.48	0.07479	3736.7	0.0771	3736.82	0.08696
		3736.51	0.07455	3736.73	0.07696	3736.84	0.08688
		3736.53	0.07436	3736.75	0.07681	3736.86	0.08679
		3736.55	0.0742	3736.77	0.07667	3736.89	0.08671
		3736.58	0.07408	3736.8	0.07653	3736.91	0.08663
		3736.6	0.07397	3736.82	0.07639	3736.93	0.08655
		3736.62	0.07385	3736.84	0.07624	3736.96	0.08646
		3736.65	0.07373	3736.87	0.0761	3736.98	0.08638
		3736.67	0.07361	3736.89	0.07596	3737.01	0.0863
		3736.69	0.07349	3736.92	0.07581	3737.03	0.08622
		3736.72	0.07337	3736.94	0.07567	3737.05	0.08613
		3736.74	0.07325	3736.96	0.07553	3737.08	0.08605
		3736.76	0.07313	3736.99	0.07538	3737.1	0.08595
		3736.78	0.07302	3737.01	0.07524	3737.12	0.08578
		3736.81	0.0729	3737.03	0.07508	3737.15	0.08559
		3736.83	0.07278	3737.06	0.07488	3737.17	0.08541
		3736.85	0.07266	3737.08	0.07469	3737.19	0.08523
		3736.88	0.07254	3737.1	0.07449	3737.22	0.08505
		3736.9	0.07242	3737.13	0.0743	3737.24	0.08487
		3736.92	0.0723	3737.15	0.0741	3737.26	0.08468
		3736.95	0.07218	3737.17	0.0739	3737.29	0.0845
		3736.97	0.07207	3737.2	0.07371	3737.31	0.08432
		3736.99	0.07195	3737.22	0.07351	3737.34	0.08414
		3737.02	0.07177	3737.24	0.07332	3737.36	0.08395
		3737.04	0.07153	3737.27	0.07312	3737.38	0.08377
		3737.06	0.07127	3737.29	0.07292	3737.41	0.08359
		3737.08	0.07098	3737.31	0.07273	3737.43	0.08341
		3737.11	0.07069	3737.34	0.07253	3737.45	0.08323
		3737.13	0.0704	3737.36	0.07234	3737.48	0.08304
		3737.15	0.0701	3737.38	0.07214	3737.5	0.0813
		3737.18	0.06981	3737.41	0.07194
		3737.2	0.06952	3737.43	0.07175
		3737.22	0.06923	3737.45	0.07155
		3737.25	0.06894	3737.48	0.07136
		3737.27	0.06865	3737.5	0.06885
		3737.29	0.06836
		3737.32	0.06807
		3737.34	0.06778
		3737.36	0.06749
		3737.38	0.0672
		3737.41	0.06691
		3737.43	0.06662
		3737.45	0.06633
		3737.48	0.06603
		3737.5	0.0645

## Sheet: 11b
UO2 ref	UO2 ref	[UVIO2]2+-close Pb-Oax	[UVIO2]2+-close Pb-Oax	[UVIO2]2+-no Cd-Oax	[UVIO2]2+-no Cd-Oax	[UVIO2]2+	[UVIO2]2+	UIVO2	UIVO2
E	Intensity	E	Intensity	E	Intensity	E	Intensity	E	Intensity
3719.76	0.000156933	3711.48	0.01409	3711.48	0.00233	3719.77	0	3711.48	0.00229
3720.28	0.000404132	3711.56	0.01259	3711.56	0.00252	3719.79	3.54944e-06	3711.99	0
3720.38	0	3711.64	0.0111	3711.64	0.0027	3719.82	7.09887e-06	3712.49	0
3720.49	0.000642906	3711.72	0.00961	3711.72	0.00289	3719.84	1.06483e-05	3713	0.00229
3720.59	0.000120288	3711.8	0.00811	3711.8	0.00308	3719.87	1.41977e-05	3713.51	0
3720.69	0.000296722	3711.88	0.00662	3711.88	0.00326	3719.89	1.77472e-05	3713.98	0.00229
3720.8	0.000636152	3711.96	0.00512	3711.96	0.00345	3719.91	2.12966e-05	3714.49	0.00229
3720.9	0.000576297	3712.04	0.00469	3712.04	0.00337	3719.94	2.4846e-05	3714.99	0
3721.01	0.00102	3712.12	0.00469	3712.12	0.00319	3719.96	2.83955e-05	3715.5	0.00913
3721.11	0.000437173	3712.21	0.00469	3712.21	0.003	3719.98	3.19449e-05	3716.01	0.00456
3721.21	0.00105	3712.29	0.00469	3712.29	0.00282	3720.01	3.54944e-05	3716.48	0.00684
3721.32	7.14147e-05	3712.37	0.00469	3712.37	0.00263	3720.03	3.90438e-05	3716.99	0.00228
3721.42	0.00206	3712.45	0.00469	3712.45	0.00245	3720.05	4.25932e-05	3717.49	0
3721.52	0.000985831	3712.53	0.00469	3712.53	0.00219	3720.08	4.61427e-05	3718	0.00228
3721.63	0.00163	3712.61	0.00469	3712.61	0.00181	3720.1	4.96921e-05	3718.51	0.00455
3721.73	0.00244	3712.69	0.00469	3712.69	0.00144	3720.12	5.32415e-05	3718.98	0
3721.84	0.00216	3712.77	0.00469	3712.77	0.00107	3720.15	5.6791e-05	3719.49	0.00455
3721.94	0.00232	3712.85	0.00469	3712.85	0.000695628	3720.17	6.03404e-05	3719.99	0.00681
3722.04	0.00323	3712.93	0.00469	3712.93	0.000323009	3720.2	6.38898e-05	3720.5	0.00227
3722.14	0.00356	3713.01	0.00469	3713.01	9.87726e-05	3720.22	6.74393e-05	3720.97	0.01815
3722.25	0.00482	3713.09	0.00469	3713.09	0.000840657	3720.24	7.09887e-05	3721.48	0.0068
3722.36	0.00514	3713.17	0.00468	3713.17	0.00158	3720.27	7.45381e-05	3721.6	0.0068
3722.45	0.0071	3713.25	0.00468	3713.25	0.00232	3720.29	8.19881e-05	3721.67	0.00227
3722.56	0.00702	3713.34	0.00468	3713.34	0.00307	3720.31	9.58443e-05	3721.79	0.00906
3722.67	0.00943	3713.42	0.00468	3713.42	0.00381	3720.34	0.0001097	3721.87	0.01359
3722.77	0.01144	3713.5	0.00468	3713.5	0.00455	3720.36	0.000123557	3721.99	0.00227
3722.87	0.01369	3713.58	0.00604	3713.58	0.00416	3720.38	0.000137413	3722.1	0.01812
3722.98	0.01409	3713.66	0.00765	3713.66	0.00356	3720.41	0.000151269	3722.18	0.01813
3723.08	0.01852	3713.74	0.00927	3713.74	0.00295	3720.43	0.000165125	3722.3	0.00453
3723.18	0.02182	3713.82	0.01088	3713.82	0.00235	3720.45	0.000178981	3722.38	0.01132
3723.29	0.02606	3713.9	0.01249	3713.9	0.00175	3720.48	0.000192837	3722.49	0.00906
3723.39	0.03218	3713.98	0.01395	3713.98	0.00116	3720.5	0.000206694	3722.57	0.01585
3723.5	0.03813	3714.06	0.01172	3714.06	0.000976215	3720.52	0.00022055	3722.69	0.01132
3723.6	0.04756	3714.14	0.00949	3714.14	0.000790295	3720.55	0.000234406	3722.77	0.01358
3723.7	0.0598	3714.22	0.00726	3714.22	0.000604374	3720.57	0.000248262	3722.88	0.02037
3723.81	0.07438	3714.3	0.00502	3714.3	0.000418454	3720.6	0.000262118	3723	0.02263
3723.91	0.09221	3714.39	0.00279	3714.39	0.000232534	3720.62	0.000275974	3723.08	0.0181
3724.02	0.12314	3714.47	0.000559741	3714.47	4.66141e-05	3720.64	0.00028983	3723.2	0.02037
3724.12	0.16277	3714.55	0.00111	3714.55	0	3720.67	0.000303687	3723.28	0.0294
3724.22	0.21838	3714.63	0.0026	3714.63	0	3720.69	0.000317543	3723.39	0.03394
3724.33	0.28236	3714.71	0.00409	3714.71	0	3720.71	0.000331399	3723.51	0.02714
3724.43	0.36926	3714.79	0.00557	3714.79	0	3720.74	0.000345255	3723.59	0.04748
3724.54	0.47314	3714.87	0.00706	3714.87	0	3720.76	0.000359111	3723.71	0.04522
3724.64	0.58841	3714.95	0.00854	3714.95	0	3720.78	0.000377149	3723.78	0.05876
3724.74	0.71064	3715.03	0.00866	3715.03	0.000170905	3720.81	0.000401941	3723.9	0.04747
3724.85	0.80765	3715.11	0.00718	3715.11	0.000542176	3720.83	0.000426702	3723.98	0.11526
3724.95	0.90872	3715.19	0.00569	3715.19	0.000913448	3720.85	0.000451462	3724.1	0.11752
3725.05	0.97551	3715.27	0.0042	3715.27	0.00128	3720.88	0.000476222	3724.17	0.16048
3725.16	1	3715.35	0.00272	3715.35	0.00166	3720.9	0.00049506	3724.29	0.20113
3725.27	0.99629	3715.44	0.00123	3715.44	0.00203	3720.93	0.00051581	3724.37	0.23504
3725.37	0.94009	3715.52	0	3715.52	0.0023	3720.95	0.00053656	3724.49	0.29378
3725.47	0.865	3715.6	0	3715.6	0.0021	3720.97	0.000557309	3724.6	0.3615
3725.58	0.81704	3715.68	0	3715.68	0.0019	3721	0.000588126	3724.68	0.51503
3725.68	0.73083	3715.76	0	3715.76	0.0017	3721.02	0.000625871	3724.8	0.60099
3725.79	0.67808	3715.84	0	3715.84	0.0015	3721.04	0.000663616	3724.88	0.72712
3725.89	0.66121	3715.92	0	3715.92	0.00129	3721.07	0.000701361	3724.99	0.92795
3726	0.63449	3716	0.000542016	3716	0.00123	3721.09	0.000739106	3725.07	0.97327
3726.1	0.62165	3716.08	0.00203	3716.08	0.00142	3721.11	0.000779897	3725.19	0.98876
3726.2	0.61647	3716.16	0.00351	3716.16	0.00161	3721.14	0.000821118	3725.27	1
3726.31	0.60975	3716.24	0.00499	3716.24	0.00179	3721.16	0.00086234	3725.38	0.91198
3726.41	0.59902	3716.32	0.00648	3716.32	0.00198	3721.18	0.000903561	3725.5	0.79868
3726.52	0.57884	3716.4	0.00796	3716.4	0.00216	3721.21	0.000930865	3725.58	0.73559
3726.62	0.56537	3716.48	0.00933	3716.48	0.00232	3721.23	0.000941904	3725.7	0.64092
3726.72	0.54387	3716.57	0.00933	3716.57	0.00213	3721.26	0.000952943	3725.78	0.64962
3726.83	0.51519	3716.65	0.00933	3716.65	0.00195	3721.28	0.000963982	3725.89	0.56409
3726.94	0.49149	3716.73	0.00933	3716.73	0.00176	3721.3	0.000976139	3725.97	0.59997
3727.04	0.4676	3716.81	0.00933	3716.81	0.00158	3721.33	0.001	3726.09	0.59535
3727.14	0.4419	3716.89	0.00933	3716.89	0.00139	3721.35	0.00103	3726.21	0.60654
3727.24	0.42335	3716.97	0.00933	3716.97	0.0012	3721.37	0.00105	3726.28	0.57943
3727.35	0.39834	3717.05	0.00874	3717.05	0.00102	3721.4	0.00108	3726.4	0.54321
3727.45	0.37458	3717.13	0.008	3717.13	0.000833935	3721.42	0.00109	3726.48	0.52509
3727.56	0.34918	3717.21	0.00726	3717.21	0.000648675	3721.44	0.00109	3726.6	0.55211
3727.66	0.32532	3717.29	0.00652	3717.29	0.000463416	3721.47	0.00109	3726.67	0.53412
3727.77	0.30874	3717.37	0.00577	3717.37	0.000278156	3721.49	0.00109	3726.79	0.49118
3727.87	0.27626	3717.45	0.00503	3717.45	9.2897e-05	3721.51	0.00109	3726.87	0.47776
3727.97	0.26663	3717.53	0.00503	3717.53	0.00036904	3721.54	0.00111	3726.99	0.47316
3728.08	0.24549	3717.62	0.00577	3717.62	0.00111	3721.56	0.00112	3727.1	0.44836
3728.18	0.23571	3717.7	0.00651	3717.7	0.00185	3721.58	0.00114	3727.18	0.44593
3728.29	0.21262	3717.78	0.00725	3717.78	0.00259	3721.61	0.00115	3727.3	0.38497
3728.39	0.20019	3717.86	0.00799	3717.86	0.00333	3721.63	0.00123	3727.38	0.30165
3728.5	0.1984	3717.94	0.00873	3717.94	0.00407	3721.66	0.00132	3727.49	0.3468
3728.6	0.18984	3718.02	0.00947	3718.02	0.00457	3721.68	0.00141	3727.57	0.38059
3728.7	0.17734	3718.1	0.01021	3718.1	0.00415	3721.7	0.0015	3727.69	0.29935
3728.81	0.16816	3718.18	0.01095	3718.18	0.00373	3721.73	0.00157	3727.81	0.33099
3728.91	0.1645	3718.26	0.01169	3718.26	0.00331	3721.75	0.00161	3727.88	0.26337
3729.02	0.15726	3718.34	0.01243	3718.34	0.0029	3721.77	0.00165	3728	0.25653
3729.12	0.14988	3718.42	0.01317	3718.42	0.00248	3721.8	0.00169	3728.08	0.23404
3729.22	0.14398	3718.5	0.01391	3718.5	0.0023	3721.82	0.00172	3728.2	0.20696
3729.33	0.13822	3718.58	0.01249	3718.58	0.00232	3721.84	0.00185	3728.28	0.21151
3729.44	0.13619	3718.66	0.01089	3718.66	0.00232	3721.87	0.00198	3728.39	0.24297
3729.54	0.13006	3718.75	0.00928	3718.75	0.00232	3721.89	0.00211	3728.47	0.21587
3729.64	0.1222	3718.83	0.00768	3718.83	0.00232	3721.91	0.00224	3728.59	0.20909
3729.75	0.1183	3718.91	0.00607	3718.91	0.00232	3721.94	0.00227	3728.71	0.2024
3729.85	0.12049	3718.99	0.00508	3718.99	0.00238	3721.96	0.00227	3728.78	0.17087
3729.96	0.1131	3719.07	0.00878	3719.07	0.00293	3721.99	0.00226	3728.9	0.15741
3730.06	0.10396	3719.15	0.01247	3719.15	0.00348	3722.01	0.00226	3728.98	0.18205
3730.17	0.10111	3719.23	0.01617	3719.23	0.00403	3722.03	0.00224	3729.1	0.15958
3730.27	0.09955	3719.31	0.01987	3719.31	0.00458	3722.06	0.0022	3729.17	0.14154
3730.38	0.09689	3719.39	0.02357	3719.39	0.00513	3722.08	0.00215	3729.29	0.14601
3730.48	0.09023	3719.47	0.02727	3719.47	0.00568	3722.1	0.00211	3729.37	0.12807
3730.58	0.09037	3719.55	0.02425	3719.55	0.00533	3722.13	0.00207	3729.49	0.14372
3730.69	0.08975	3719.63	0.01981	3719.63	0.00478	3722.15	0.00206	3729.56	0.12805
3730.79	0.08527	3719.71	0.01537	3719.71	0.00423	3722.17	0.00207	3729.68	0.12131
3730.9	0.0847	3719.8	0.01093	3719.8	0.00368	3722.2	0.00208	3729.8	0.11681
3731	0.08172	3719.88	0.00649	3719.88	0.00313	3722.22	0.00208	3729.88	0.11902
3731.1	0.08071	3719.96	0.00206	3719.96	0.00258	3722.24	0.00214	3729.99	0.11002
3731.21	0.08034	3720.04	0.00079326	3720.04	0.00252	3722.27	0.00228	3730.07	0.09651
3731.31	0.07969	3720.12	0.00227	3720.12	0.00289	3722.29	0.00242	3730.19	0.08756
3731.42	0.08093	3720.2	0.00375	3720.2	0.00326	3722.32	0.00256	3730.31	0.0875
3731.52	0.08071	3720.28	0.00523	3720.28	0.00363	3722.34	0.0027	3730.38	0.101
3731.63	0.07947	3720.36	0.0067	3720.36	0.004	3722.36	0.00262	3730.5	0.07179
3731.73	0.07822	3720.44	0.00818	3720.44	0.00436	3722.39	0.00253	3730.58	0.08974
3731.84	0.08214	3720.52	0.00949	3720.52	0.00449	3722.41	0.00244	3730.7	0.07629
3731.94	0.08015	3720.6	0.01029	3720.6	0.00389	3722.43	0.00235	3730.78	0.07626
3732.05	0.08112	3720.68	0.01109	3720.68	0.00329	3722.46	0.00242	3730.89	0.06952
3732.15	0.07892	3720.76	0.01189	3720.76	0.00269	3722.48	0.0026	3730.97	0.07177
3732.26	0.08062	3720.84	0.01269	3720.84	0.00209	3722.5	0.00278	3731.09	0.08744
3732.36	0.07924	3720.93	0.01348	3720.93	0.00149	3722.53	0.00297	3731.21	0.06502
3732.47	0.07589	3721.01	0.0136	3721.01	0.00124	3722.55	0.00314	3731.28	0.08519
3732.57	0.07543	3721.09	0.01286	3721.09	0.00143	3722.57	0.00324	3731.4	0.08744
3732.68	0.07241	3721.17	0.01212	3721.17	0.00161	3722.6	0.00334	3731.48	0.05604
3732.78	0.0745	3721.25	0.01139	3721.25	0.00179	3722.62	0.00344	3731.6	0.06949
3732.88	0.06947	3721.33	0.01065	3721.33	0.00198	3722.64	0.00354	3731.67	0.07844
3732.99	0.067	3721.41	0.00991	3721.41	0.00216	3722.67	0.0036	3731.79	0.07397
3733.09	0.06868	3721.49	0.00879	3721.49	0.00232	3722.69	0.00363	3731.87	0.06049
3733.2	0.06577	3721.57	0.0056	3721.57	0.00231	3722.72	0.00367	3731.99	0.0605
3733.31	0.06424	3721.65	0.00128	3721.65	0.00399	3722.74	0.00371	3732.1	0.08515
3733.41	0.06227	3721.73	0.00235	3721.73	0.00521	3722.76	0.00377	3732.18	0.05601
3733.51	0.05859	3721.81	0.00328	3721.81	0.00645	3722.79	0.00388	3732.3	0.04706
3733.62	0.05946	3721.89	0	3721.89	0.00684	3722.81	0.00399	3732.38	0.07167
3733.72	0.06077	3721.98	0	3721.98	0.00286	3722.83	0.0041	3732.49	0.08063
3733.83	0.05749	3722.06	0.01105	3722.06	0.00575	3722.86	0.00421	3732.57	0.05597
3733.93	0.05733	3722.14	0.01856	3722.14	0.00661	3722.88	0.0044	3732.69	0.08285
3734.04	0.05368	3722.22	0.01287	3722.22	0.00462	3722.9	0.0046	3732.77	0.07837
3734.15	0.05695	3722.3	7.98374e-05	3722.3	0.00463	3722.93	0.0048	3732.88	0.08282
3734.25	0.05506	3722.38	0.00464	3722.38	0.00464	3722.95	0.005	3733	0.08061
3734.35	0.05161	3722.46	0.00464	3722.46	0.00544	3722.97	0.00501	3733.08	0.06493
3734.46	0.05317	3722.54	0.00739	3722.54	0.00577	3723	0.00483	3733.2	0.03805
3734.56	0.05181	3722.62	0.00733	3722.62	0.00625	3723.02	0.00465	3733.28	0.0649
3734.67	0.05111	3722.7	0.00538	3722.7	0.00673	3723.05	0.00447	3733.39	0.05818
3734.78	0.04824	3722.78	0.00867	3722.78	0.00577	3723.07	0.00431	3733.47	0.07611
3734.88	0.04569	3722.86	0.00547	3722.86	0.00577	3723.09	0.00455	3733.59	0.03356
3734.98	0.04644	3722.94	0.00699	3722.94	0.00577	3723.12	0.00479	3733.71	0.04474
3735.09	0.0464	3723.03	0.0079	3723.03	0.00543	3723.14	0.00503	3733.78	0.0604
3735.2	0.0467	3723.11	0.00768	3723.11	0.00437	3723.16	0.00526	3733.9	0.07159
3735.3	0.04416	3723.19	0.01726	3723.19	0.00356	3723.19	0.00554	3733.98	0.04473
3735.81	0.03921	3723.27	0.01023	3723.27	0.0107	3723.21	0.00585	3734.1	0.04696
3736.3	0.03604	3723.35	0.01214	3723.35	0.0094	3723.23	0.00617	3734.17	0.04249
3736.81	0.03329	3723.43	0.01247	3723.43	0.00843	3723.26	0.00649	3734.29	0.03578
3737.3	0.03232	3723.51	0.00927	3723.51	0.00921	3723.28	0.00675	3734.41	0.04471
3737.3	0.03194	3723.59	0.00491	3723.59	0.007	3723.3	0.00692	3734.49	0.04024
3737.3	0.03264	3723.67	0.01449	3723.67	0.00938	3723.33	0.00709	3734.6	0.04024
		3723.75	0.02129	3723.75	0.01107	3723.35	0.00726	3734.68	0.06259
		3723.83	0.01926	3723.83	0.01444	3723.38	0.00743	3734.8	0.0447
		3723.91	0.01313	3723.91	0.0175	3723.4	0.00752	3734.88	0.05808
		3723.99	0.00987	3723.99	0.01357	3723.42	0.0076	3734.99	0.03575
		3724.07	0.01306	3724.07	0.01833	3723.45	0.00769	3735.07	0.04692
		3724.16	0.02097	3724.16	0.0134	3723.47	0.00778	3735.19	0.04692
		3724.24	0.02068	3724.24	0.01396	3723.49	0.00789	3735.31	0.06031
		3724.32	0.02312	3724.32	0.01537	3723.52	0.00801	3735.38	0.02905
		3724.4	0.02676	3724.4	0.0158	3723.54	0.00813	3735.5	0.05361
		3724.48	0.01081	3724.48	0.02134	3723.56	0.00825	3735.58	0.03796
		3724.56	0.03514	3724.56	0.02118	3723.59	0.00836	3735.7	0.0335
		3724.64	0.03796	3724.64	0.01966	3723.61	0.00877	3735.78	0.04466
		3724.72	0.02004	3724.72	0.02111	3723.63	0.00919	3735.89	0.05137
		3724.8	0.01418	3724.8	0.02702	3723.66	0.00961	3736.01	0.02233
		3724.88	0.0254	3724.88	0.0425	3723.68	0.01003	3736.09	0.01786
		3724.96	0.06044	3724.96	0.04092	3723.7	0.01027	3736.21	0.03794
		3725.04	0.0564	3725.04	0.05342	3723.73	0.0104	3736.28	0.03794
		3725.12	0.04623	3725.12	0.06356	3723.75	0.01052	3736.4	0.04464
		3725.21	0.05119	3725.21	0.06937	3723.78	0.01064	3736.48	0.03794
		3725.29	0.07668	3725.29	0.08285	3723.8	0.01081	3736.6	0.02901
		3725.37	0.10451	3725.37	0.10126	3723.82	0.01117	3736.67	0.03793
		3725.45	0.10353	3725.45	0.11319	3723.85	0.01153	3736.79	0.04463
		3725.53	0.10173	3725.53	0.12692	3723.87	0.01189	3736.91	0.03123
		3725.61	0.14051	3725.61	0.15296	3723.89	0.01225	3736.99	0.029
		3725.69	0.22333	3725.69	0.18551	3723.92	0.01262	3737.1	0.02453
		3725.77	0.26133	3725.77	0.22401	3723.94	0.01298	3737.18	0.03123
		3725.85	0.26045	3725.85	0.27465	3723.96	0.01333	3737.3	0.05575
		3725.93	0.28895	3725.93	0.33571	3723.99	0.01368	3737.38	0.0312
		3726.01	0.33041	3726.01	0.40174	3724.01	0.01414	3737.49	0.04906
		3726.09	0.357	3726.09	0.46749	3724.03	0.01485	3737.57	0.02675
		3726.17	0.44307	3726.17	0.59803	3724.06	0.01556	3737.69	0.03789
		3726.25	0.6113	3726.25	0.68632	3724.08	0.01626	3737.81	0.02451
		3726.34	0.69878	3726.34	0.76248	3724.11	0.01697	3737.88	0.03567
		3726.42	0.76794	3726.42	0.86555	3724.13	0.01734	3738	0.0312
		3726.5	0.99092	3726.5	0.99832	3724.15	0.01767	3738.08	0.0245
		3726.58	1	3726.58	0.9667	3724.18	0.018	3738.2	0.03119
		3726.66	0.96869	3726.66	1	3724.2	0.01832	3738.28	0.03787
		3726.74	0.99421	3726.74	0.96159	3724.22	0.01886	3738.39	0.03787
		3726.82	0.9881	3726.82	0.89193	3724.25	0.01961	3738.51	0.03341
		3726.9	0.94642	3726.9	0.83853	3724.27	0.02036	3738.59	0.0245
		3726.98	0.9813	3726.98	0.83852	3724.29	0.0211	3738.71	0.03565
		3727.06	0.90541	3727.06	0.78036	3724.32	0.02189	3738.78	0.0245
		3727.14	0.82095	3727.14	0.71206	3724.34	0.02277	3738.9	0.04231
		3727.22	0.77144	3727.22	0.64565	3724.36	0.02364	3738.98	0.04007
		3727.3	0.7482	3727.3	0.58928	3724.39	0.02452	3739.1	0.05341
		3727.39	0.6368	3727.39	0.55996	3724.41	0.02539	3739.17	0.02671
		3727.47	0.59554	3727.47	0.52351	3724.44	0.02642	3739.29	0.04007
		3727.55	0.58427	3727.55	0.44436	3724.46	0.0275	3739.37	0.03783
		3727.63	0.54004	3727.63	0.39206	3724.48	0.02859	3739.49	0.04005
		3727.71	0.47838	3727.71	0.36585	3724.51	0.02968	3739.6	0.04229
		3727.79	0.43377	3727.79	0.35003	3724.53	0.03077	3739.68	0.03338
		3727.87	0.42798	3727.87	0.30392	3724.55	0.03193	3739.8	0.02225
		3727.95	0.41851	3727.95	0.28475	3724.58	0.03309	3739.88	0.04671
		3728.03	0.4034	3728.03	0.27592	3724.6	0.03425	3739.99	0.0556
		3728.11	0.37793	3728.11	0.27389	3724.62	0.03541	3740.07	0.04003
		3728.19	0.34284	3728.19	0.27617	3724.65	0.03675	3740.19	0.02669
		3728.27	0.37232	3728.27	0.27854	3724.67	0.03812	3740.27	0.0489
		3728.35	0.42254	3728.35	0.32394	3724.69	0.03949	3740.38	0.04223
		3728.43	0.42179	3728.43	0.35297	3724.72	0.04086	3740.5	0.03111
		3728.52	0.40599	3728.52	0.37156	3724.74	0.0425	3740.58	0.04444
		3728.6	0.42544	3728.6	0.39588	3724.76	0.04446	3740.7	0.04889
		3728.68	0.5301	3728.68	0.43225	3724.79	0.04642	3740.78	0.03998
		3728.76	0.5102	3728.76	0.47875	3724.81	0.04838	3740.89	0.05108
		3728.84	0.48334	3728.84	0.48636	3724.84	0.05035	3740.97	0.03999
		3728.92	0.48782	3728.92	0.46081	3724.86	0.05248	3741.09	0.04664
		3729	0.50101	3729	0.41355	3724.88	0.0546	3741.21	0.0533
		3729.08	0.49762	3729.08	0.42229	3724.91	0.05672	3741.28	0.04663
		3729.16	0.41938	3729.16	0.41795	3724.93	0.05884	3741.4	0.06883
		3729.24	0.36454	3729.24	0.37804	3724.95	0.06142	3741.48	0.05771
		3729.32	0.34524	3729.32	0.34245	3724.98	0.06429	3741.48	0.0555
		3729.4	0.33152	3729.4	0.3163	3725	0.06715	3741.99	0.0488
		3729.48	0.2682	3729.48	0.28235	3725.02	0.07002	3742.49	0.0554
		3729.57	0.2663	3729.57	0.24579	3725.05	0.07294	3743	0.06643
		3729.65	0.22505	3729.65	0.21647	3725.07	0.07647	3743.47	0.08632
		3729.73	0.1803	3729.73	0.20013	3725.09	0.07999	3743.98	0.06638
		3729.81	0.13742	3729.81	0.18925	3725.12	0.08351	3744.49	0.08184
		3729.89	0.1356	3729.89	0.14645	3725.14	0.08703	3744.99	0.08837
		3729.97	0.15141	3729.97	0.14642	3725.17	0.09094	3745.5	0.09497
		3730.05	0.16941	3730.05	0.12604	3725.19	0.09493	3746.01	0.09933
		3730.13	0.13808	3730.13	0.11439	3725.21	0.09892	3746.48	0.1103
		3730.21	0.10888	3730.21	0.10752	3725.24	0.10291	3746.99	0.08377
		3730.29	0.13739	3730.29	0.09499	3725.26	0.10761	3747.49	0.09036
		3730.37	0.05293	3730.37	0.09846	3725.28	0.11443	3748	0.08588
		3730.45	0.06915	3730.45	0.08945	3725.31	0.12125	3748.47	0.07709
		3730.53	0.08811	3730.53	0.07717	3725.33	0.12807	3748.98	0.08144
		3730.62	0.09096	3730.62	0.07388	3725.35	0.13489	3749.49	0.08797
		3730.7	0.10995	3730.7	0.08334	3725.38	0.14172	3749.99	0.07037
		3730.78	0.07367	3730.78	0.04248	3725.4	0.14855	3750.5	0.10984
		3730.86	0.08634	3730.86	0.0559	3725.42	0.15538	3750.97	0.08346
		3730.94	0.10256	3730.94	0.05843	3725.45	0.16221	3751.48	0.10099
		3731.02	0.10084	3731.02	0.05743	3725.47	0.17026	3751.99	0.0746
		3731.1	0.0909	3731.1	0.05947	3725.5	0.17907	3752.49	0.05482
		3731.18	0.11622	3731.18	0.05946	3725.52	0.18787	3753	0.10958
		3731.26	0.10431	3731.26	0.06761	3725.54	0.19668	3753.51	0.09198
		3731.34	0.10334	3731.34	0.07712	3725.57	0.20558	3753.98	0.09851
		3731.42	0.10764	3731.42	0.08018	3725.59	0.21741	3754.49	0.12246
		3731.5	0.10006	3731.5	0.07822	3725.61	0.2296	3754.99	0.08311
		3731.58	0.09688	3731.58	0.09872	3725.64	0.24179	3755.5	0.10708
		3731.66	0.14503	3731.66	0.08654	3725.66	0.25398	3756.01	0.12448
		3731.75	0.13467	3731.75	0.09777	3725.68	0.27037	3756.48	0.12879
		3731.83	0.15086	3731.83	0.10772	3725.71	0.28901	3756.99	0.13519
		3731.91	0.1703	3731.91	0.11181	3725.73	0.30765	3757.49	0.11334
		3731.99	0.14219	3731.99	0.1166	3725.75	0.32629	3758	0.11977
		3732.07	0.13589	3732.07	0.12366	3725.78	0.34442	3758.51	0.13278
		3732.15	0.16803	3732.15	0.13675	3725.8	0.36058	3758.98	0.11963
		3732.23	0.1909	3732.23	0.14385	3725.82	0.37675	3759.49	0.15654
		3732.31	0.19376	3732.31	0.14834	3725.85	0.39292	3759.99	0.12601
		3732.39	0.21698	3732.39	0.17411	3725.87	0.40909	3760.5	0.14981
		3732.47	0.17274	3732.47	0.17718	3725.9	0.43175	3760.97	0.15407
		3732.55	0.17796	3732.55	0.17721	3725.92	0.45597	3761.48	0.13446
		3732.63	0.18604	3732.63	0.18768	3725.94	0.48019	3761.99	0.14521
		3732.71	0.19114	3732.71	0.19523	3725.97	0.50442	3762.49	0.12128
		3732.8	0.19954	3732.8	0.18787	3725.99	0.52827	3763	0.13641
		3732.88	0.2059	3732.88	0.18	3726.01	0.5522	3763.47	0.13631
		3732.96	0.16432	3732.96	0.18121	3726.04	0.57613	3763.98	0.1449
		3733.04	0.14808	3733.04	0.19962	3726.06	0.60006	3764.49	0.16642
		3733.12	0.16059	3733.12	0.21833	3726.08	0.62399	3764.99	0.15762
		3733.2	0.16009	3733.2	0.21342	3726.11	0.6497	3765.5	0.11876
		3733.28	0.13763	3733.28	0.16632	3726.13	0.67537	3765.97	0.11432
		3733.36	0.13759	3733.36	0.16157	3726.15	0.70103	3766.48	0.11643
		3733.44	0.149	3733.44	0.15819	3726.18	0.7267	3766.99	0.11419
		3733.52	0.14597	3733.52	0.15482	3726.2	0.75084	3767.49	0.12489
		3733.6	0.13247	3733.6	0.15007	3726.23	0.7747	3768	0.11406
		3733.68	0.12929	3733.68	0.14142	3726.25	0.79857	3768.51	0.10107
		3733.76	0.11457	3733.76	0.13214	3726.27	0.82244	3768.98	0.10751
		3733.84	0.10527	3733.84	0.11552	3726.3	0.84558	3769.49	0.10098
		3733.93	0.10093	3733.93	0.11139	3726.32	0.86388	3769.99	0.09448
		3734.01	0.09872	3734.01	0.12351	3726.34	0.88218	3770.5	0.09442
		3734.09	0.0924	3734.09	0.10462	3726.37	0.90049	3771.01	0.11365
		3734.17	0.07479	3734.17	0.0878	3726.39	0.91879	3771.48	0.13934
		3734.25	0.07336	3734.25	0.07567	3726.41	0.93327	3771.99	0.09429
		3734.33	0.07634	3734.33	0.0721	3726.44	0.94504	3772.49	0.12635
		3734.41	0.08241	3734.41	0.07753	3726.46	0.95681	3773	0.06422
		3734.49	0.07795	3734.49	0.07883	3726.48	0.96858	3773.47	0.11128
		3734.57	0.07795	3734.57	0.08355	3726.51	0.97828	3773.98	0.1005
		3734.65	0.07507	3734.65	0.06908	3726.53	0.98371	3774.49	0.09405
		3734.73	0.06931	3734.73	0.06374	3726.56	0.98914	3774.99	0.12606
		3734.81	0.05714	3734.81	0.06752	3726.58	0.99457	3775.5	0.12388
		3734.89	0.03231	3734.89	0.05936	3726.6	1	3775.97	0.12379
		3734.98	0.0544	3734.98	0.06014	3726.63	0.99788	3776.48	0.11736
		3735.06	0.04142	3735.06	0.06426	3726.65	0.99462	3776.99	0.1151
		3735.14	0.03666	3735.14	0.06063	3726.67	0.99136	3777.49	0.12785
		3735.22	0.04214	3735.22	0.05561	3726.7	0.9881	3778	0.11926
		3735.3	0.05791	3735.3	0.04855	3726.72	0.98175	3778.47	0.10853
		3735.38	0.05955	3735.38	0.06361	3726.74	0.97146	3778.98	0.10848
		3735.46	0.05663	3735.46	0.05617	3726.77	0.96117	3779.49	0.12115
		3735.54	0.05272	3735.54	0.058	3726.79	0.95088	3779.99	0.12528
		3735.62	0.06004	3735.62	0.06411	3726.81	0.94059	3780.5	0.11246
		3735.7	0.07706	3735.7	0.06232	3726.84	0.92978	3781.01	0.12512
		3735.78	0.06469	3735.78	0.05872	3726.86	0.91894	3781.48	0.11023
		3735.86	0.071	3735.86	0.06659	3726.88	0.90811	3781.99	0.11014
		3735.94	0.07328	3735.94	0.07094	3726.91	0.89727	3782.49	0.12281
		3736.02	0.06616	3736.02	0.0702	3726.93	0.88224	3783	0.13332
		3736.11	0.03664	3736.11	0.05934	3726.96	0.86484	3783.47	0.11845
		3736.19	0.03663	3736.19	0.06013	3726.98	0.84745	3783.98	0.10358
		3736.27	0.05845	3736.27	0.07025	3727	0.83006	3784.49	0.09927
		3736.35	0.0818	3736.35	0.07033	3727.03	0.81275	3784.99	0.10346
		3736.43	0.07961	3736.43	0.06868	3727.05	0.798	3785.5	0.12238
		3736.51	0.06363	3736.51	0.06608	3727.07	0.78325	3786.01	0.12021
		3736.59	0.09833	3736.59	0.05748	3727.1	0.7685	3786.48	0.09274
		3736.67	0.07427	3736.67	0.07108	3727.12	0.75375	3786.99	0.13479
		3736.75	0.05804	3736.75	0.06937	3727.14	0.73947	3787.49	0.1221
		3736.83	0.05519	3736.83	0.06622	3727.17	0.7248	3788	0.12628
		3736.91	0.06436	3736.91	0.06291	3727.19	0.71012	3788.47	0.14519
		3736.99	0.06954	3736.99	0.06852	3727.21	0.69545	3788.98	0.14719
		3737.07	0.07898	3737.07	0.0717	3727.24	0.68009	3789.49	0.10719
		3737.16	0.06414	3737.16	0.07201	3727.26	0.66459	3789.99	0.11768
		3737.24	0.0634	3737.24	0.06999	3727.29	0.6491	3790.5	0.14279
		3737.32	0.07424	3737.32	0.06843	3727.31	0.6336	3790.97	0.10914
		3737.4	0.07616	3737.4	0.06852	3727.33	0.61817	3791.48	0.10911
		3737.48	0.06986	3737.48	0.0654	3727.36	0.60293	3792.14	0.1328
		3737.56	0.06608	3737.56	0.07046	3727.38	0.58753
		3737.64	0.06905	3737.64	0.06956	3727.4	0.57213
		3737.72	0.08021	3737.72	0.06955	3727.43	0.55673
		3737.8	0.0865	3737.8	0.07887	3727.45	0.5427
		3737.88	0.07806	3737.88	0.07302	3727.47	0.53018
		3737.96	0.06556	3737.96	0.08107	3727.5	0.51766
		3738.04	0.06188	3738.04	0.07371	3727.52	0.50513
		3738.12	0.05367	3738.12	0.06703	3727.54	0.49235
		3738.21	0.03932	3738.21	0.07294	3727.57	0.48068
		3738.29	0.06198	3738.29	0.07437	3727.59	0.4691
		3738.37	0.04622	3738.37	0.06966	3727.62	0.45752
		3738.45	0.04328	3738.45	0.07237	3727.64	0.44594
		3738.53	0.0532	3738.53	0.07532	3727.66	0.43821
		3738.61	0.0769	3738.61	0.06761	3727.69	0.43083
		3738.69	0.07373	3738.69	0.06139	3727.71	0.42344
		3738.77	0.0655	3738.77	0.06019	3727.73	0.41606
		3738.85	0.07717	3738.85	0.0602	3727.76	0.40852
		3738.93	0.0758	3738.93	0.05836	3727.78	0.40385
		3739.01	0.06071	3739.01	0.06023	3727.8	0.39918
		3739.09	0.06386	3739.09	0.07122	3727.83	0.3945
		3739.17	0.05943	3739.17	0.05453	3727.85	0.38983
		3739.25	0.0909	3739.25	0.0678	3727.87	0.3866
		3739.34	0.06346	3739.34	0.0602	3727.9	0.38387
		3739.42	0.05397	3739.42	0.05764	3727.92	0.38113
		3739.5	0.08385	3739.5	0.06813	3727.94	0.37839
		3739.58	0.06183	3739.58	0.06033	3727.97	0.37722
		3739.66	0.05478	3739.66	0.06184	3727.99	0.37918
		3739.74	0.04357	3739.74	0.06741	3728.02	0.38115
		3739.82	0.03812	3739.82	0.06898	3728.04	0.38311
		3739.9	0.05386	3739.9	0.06284	3728.06	0.3851
		3739.98	0.05072	3739.98	0.06441	3728.09	0.38958
		3740.06	0.05418	3740.06	0.0449	3728.11	0.39438
		3740.14	0.05752	3740.14	0.0536	3728.13	0.39917
		3740.22	0.05733	3740.22	0.0637	3728.16	0.40397
		3740.3	0.04902	3740.3	0.059	3728.18	0.40824
		3740.39	0.03656	3740.39	0.042	3728.2	0.41309
		3740.47	0.04913	3740.47	0.06152	3728.23	0.41793
		3740.55	0.05996	3740.55	0.06119	3728.25	0.42278
		3740.63	0.04914	3740.63	0.05622	3728.27	0.42804
		3740.71	0.03117	3740.71	0.05699	3728.3	0.43265
		3740.79	0.05527	3740.79	0.04598	3728.32	0.43714
		3740.87	0.05839	3740.87	0.04991	3728.35	0.44163
		3740.95	0.05927	3740.95	0.05518	3728.37	0.44612
		3741.03	0.04518	3741.03	0.05663	3728.39	0.45017
		3741.11	0.03378	3741.11	0.05871	3728.42	0.45458
		3741.19	0.04007	3741.19	0.06573	3728.44	0.459
		3741.27	0.03706	3741.27	0.04801	3728.46	0.46342
		3741.35	0.03923	3741.35	0.05008	3728.49	0.46718
		3741.43	0.04404	3741.43	0.05371	3728.51	0.46879
		3741.52	0.0467	3741.52	0.0541	3728.53	0.4704
		3741.6	0.04416	3741.6	0.05355	3728.56	0.47201
		3741.68	0.04161	3741.68	0.053	3728.58	0.47363
		3741.76	0.03907	3741.76	0.05245	3728.6	0.47263
		3741.84	0.03653	3741.84	0.05191	3728.63	0.47066
		3741.92	0.03399	3741.92	0.05136	3728.65	0.46868
		3742	0.03188	3742	0.05099	3728.68	0.4667
		3742.08	0.03188	3742.08	0.05153	3728.7	0.46401
		3742.16	0.03188	3742.16	0.05206	3728.72	0.46062
		3742.24	0.03187	3742.24	0.0526	3728.75	0.45723
		3742.32	0.03187	3742.32	0.05313	3728.77	0.45384
		3742.4	0.03187	3742.4	0.05367	3728.79	0.45042
		3742.48	0.03187	3742.48	0.0542	3728.82	0.44476
		3742.57	0.03442	3742.57	0.05426	3728.84	0.43851
		3742.65	0.03731	3742.65	0.05426	3728.86	0.43227
		3742.73	0.0402	3742.73	0.05425	3728.89	0.42602
		3742.81	0.0431	3742.81	0.05424	3728.91	0.41846
		3742.89	0.04599	3742.89	0.05423	3728.93	0.41061
		3742.97	0.04888	3742.97	0.05423	3728.96	0.40277
		3743.05	0.04681	3743.05	0.05353	3728.98	0.39493
		3743.13	0.04132	3743.13	0.05236	3729	0.38742
		3743.21	0.03583	3743.21	0.05119	3729.03	0.3815
		3743.29	0.03034	3743.29	0.05002	3729.05	0.37556
		3743.37	0.02485	3743.37	0.04885	3729.08	0.36962
		3743.45	0.01936	3743.45	0.04768	3729.1	0.36369
		3743.53	0.02046	3743.53	0.0487	3729.12	0.35606
		3743.61	0.02335	3743.61	0.05031	3729.15	0.34768
		3743.7	0.02623	3743.7	0.05192	3729.17	0.33929
		3743.78	0.02912	3743.78	0.05353	3729.19	0.3309
		3743.86	0.03201	3743.86	0.05514	3729.22	0.32256
		3743.94	0.03489	3743.94	0.05675	3729.24	0.31457
		3744.02	0.03671	3744.02	0.05675	3729.26	0.30657
		3744.1	0.03743	3744.1	0.05512	3729.29	0.29858
		3744.18	0.03815	3744.18	0.0535	3729.31	0.29058
		3744.26	0.03887	3744.26	0.05188	3729.33	0.28211
		3744.34	0.03959	3744.34	0.05025	3729.36	0.27342
		3744.42	0.04031	3744.42	0.04863	3729.38	0.26473
		3744.5	0.04013	3744.5	0.04749	3729.41	0.25603
		3744.58	0.03652	3744.58	0.04821	3729.43	0.24788
		3744.66	0.03291	3744.66	0.04893	3729.45	0.24146
		3744.75	0.02929	3744.75	0.04965	3729.48	0.23503
		3744.83	0.02568	3744.83	0.05037	3729.5	0.22861
		3744.91	0.02207	3744.91	0.05109	3729.52	0.22219
		3744.99	0.01845	3744.99	0.05181	3729.55	0.21553
		3745.07	0.02678	3745.07	0.05268	3729.57	0.2088
		3745.15	0.03615	3745.15	0.05356	3729.59	0.20208
		3745.23	0.04552	3745.23	0.05444	3729.62	0.19535
		3745.31	0.0549	3745.31	0.05532	3729.64	0.18877
		3745.39	0.06427	3745.39	0.0562	3729.66	0.1824
		3745.47	0.07365	3745.47	0.05708	3729.69	0.17604
		3745.55	0.07347	3745.55	0.05742	3729.71	0.16967
		3745.63	0.0677	3745.63	0.05743	3729.74	0.1633
		3745.71	0.06193	3745.71	0.05744	3729.76	0.15878
		3745.8	0.05615	3745.8	0.05746	3729.78	0.15436
		3745.88	0.05038	3745.88	0.05747	3729.81	0.14994
		3745.96	0.0446	3745.96	0.05748	3729.83	0.14552
		3746.04	0.0416	3746.04	0.05755	3729.85	0.14106
		3746.12	0.04394	3746.12	0.05772	3729.88	0.13658
		3746.2	0.04627	3746.2	0.05788	3729.9	0.1321
		3746.28	0.04861	3746.28	0.05805	3729.92	0.12761
		3746.36	0.05095	3746.36	0.05822	3729.95	0.12332
		3746.44	0.05329	3746.44	0.05839	3729.97	0.11995
		3746.52	0.0563	3746.52	0.05895	3729.99	0.11659
		3746.6	0.0599	3746.6	0.05985	3730.02	0.11323
		3746.68	0.0635	3746.68	0.06075	3730.04	0.10986
		3746.76	0.0671	3746.76	0.06166	3730.06	0.10724
		3746.84	0.0707	3746.84	0.06256	3730.09	0.10501
		3746.93	0.0743	3746.93	0.06346	3730.11	0.10277
		3747.01	0.07613	3747.01	0.06322	3730.14	0.10054
		3747.09	0.07252	3747.09	0.05945	3730.16	0.09841
		3747.17	0.06891	3747.17	0.05569	3730.18	0.09661
		3747.25	0.06531	3747.25	0.05192	3730.21	0.09482
		3747.33	0.0617	3747.33	0.04816	3730.23	0.09302
		3747.41	0.05809	3747.41	0.0444	3730.25	0.09122
		3747.49	0.05449	3747.49	0.04063	3730.28	0.08977
		3747.57	0.05295	3747.57	0.04354	3730.3	0.08859
		3747.65	0.0515	3747.65	0.04675	3730.32	0.0874
		3747.73	0.05006	3747.73	0.04996	3730.35	0.08622
		3747.81	0.04861	3747.81	0.05316	3730.37	0.08546
		3747.89	0.04717	3747.89	0.05637	3730.39	0.08527
		3747.98	0.04572	3747.98	0.05958	3730.42	0.08508
		3748.06	0.0468	3748.06	0.06038	3730.44	0.08489
		3748.14	0.04914	3748.14	0.05999	3730.47	0.08469
		3748.22	0.05147	3748.22	0.0596	3730.49	0.08503
		3748.3	0.0538	3748.3	0.05921	3730.51	0.08541
		3748.38	0.05613	3748.38	0.05881	3730.54	0.08578
		3748.46	0.05847	3748.46	0.05842	3730.56	0.08615
		3748.54	0.0594	3748.54	0.05929	3730.58	0.08662
		3748.62	0.06011	3748.62	0.06036	3730.61	0.08706
		3748.7	0.06082	3748.7	0.06143	3730.63	0.0875
		3748.78	0.06153	3748.78	0.06251	3730.65	0.08793
		3748.86	0.06224	3748.86	0.06358	3730.68	0.08837
		3748.94	0.06295	3748.94	0.06465	3730.7	0.08914
		3749.02	0.06202	3749.02	0.06531	3730.72	0.0899
		3749.11	0.05986	3749.11	0.06566	3730.75	0.09066
		3749.19	0.05771	3749.19	0.06601	3730.77	0.09142
		3749.27	0.05555	3749.27	0.06637	3730.79	0.09272
		3749.35	0.05339	3749.35	0.06672	3730.82	0.09433
		3749.43	0.05124	3749.43	0.06708	3730.84	0.09594
		3749.51	0.0499	3749.51	0.06672	3730.87	0.09755
		3749.59	0.05061	3749.59	0.06457	3730.89	0.09909
		3749.67	0.05132	3749.67	0.06243	3730.91	0.1003
		3749.75	0.05204	3749.75	0.06028	3730.94	0.10151
		3749.83	0.05275	3749.83	0.05813	3730.96	0.10273
		3749.91	0.05346	3749.91	0.05599	3730.98	0.10394
		3749.99	0.05417	3749.99	0.05384	3731.01	0.10583
		3750.07	0.05203	3750.07	0.054	3731.03	0.10793
		3750.16	0.04987	3750.16	0.05416	3731.05	0.11003
		3750.24	0.04772	3750.24	0.05433	3731.08	0.11213
		3750.32	0.04556	3750.32	0.0545	3731.1	0.11435
		3750.4	0.04341	3750.4	0.05466	3731.12	0.11672
		3750.48	0.04125	3750.48	0.05483	3731.15	0.1191
		3750.56	0.04611	3750.56	0.05583	3731.17	0.12147
		3750.64	0.05387	3750.64	0.05719	3731.2	0.12384
		3750.72	0.06163	3750.72	0.05854	3731.22	0.12633
		3750.8	0.0694	3750.8	0.0599	3731.24	0.12888
		3750.88	0.07716	3750.88	0.06125	3731.27	0.13143
		3750.96	0.08493	3750.96	0.06261	3731.29	0.13398
		3751.04	0.08117	3751.04	0.06241	3731.31	0.13719
		3751.12	0.07615	3751.12	0.06205	3731.34	0.14097
		3751.2	0.07113	3751.2	0.06169	3731.36	0.14475
		3751.29	0.0661	3751.29	0.06133	3731.38	0.14854
		3751.37	0.06108	3751.37	0.06097	3731.41	0.15217
		3751.45	0.05606	3751.45	0.06061	3731.43	0.15445
		3751.53	0.05366	3751.53	0.06122	3731.45	0.15672
		3751.61	0.05294	3751.61	0.06245	3731.48	0.15899
		3751.69	0.05221	3751.69	0.06368	3731.5	0.16126
		3751.77	0.05149	3751.77	0.0649	3731.53	0.16387
		3751.85	0.05076	3751.85	0.06613	3731.55	0.1666
		3751.93	0.05004	3751.93	0.06736	3731.57	0.16933
		3752.01	0.04932	3752.01	0.06807	3731.6	0.17206
		3752.09	0.0486	3752.09	0.06771	3731.62	0.17473
		3752.17	0.04788	3752.17	0.06735	3731.64	0.17784
		3752.25	0.04717	3752.25	0.06699	3731.67	0.18095
		3752.34	0.04645	3752.34	0.06664	3731.69	0.18407
		3752.42	0.04573	3752.42	0.06628	3731.71	0.18718
		3752.5	0.04504	3752.5	0.06583	3731.74	0.19015
		3752.58	0.04503	3752.58	0.06299	3731.76	0.19282
		3752.66	0.04503	3752.66	0.06014	3731.78	0.19548
		3752.74	0.04502	3752.74	0.0573	3731.81	0.19814
		3752.82	0.04502	3752.82	0.05445	3731.83	0.20029
		3752.9	0.04501	3752.9	0.05161	3731.85	0.20126
		3752.98	0.04501	3752.98	0.04877	3731.88	0.20223
		3753.06	0.04394	3753.06	0.05028	3731.9	0.2032
		3753.14	0.0425	3753.14	0.05328	3731.93	0.20417
		3753.22	0.04107	3753.22	0.05629	3731.95	0.20526
		3753.3	0.03963	3753.3	0.05929	3731.97	0.20639
		3753.39	0.0382	3753.39	0.0623	3732	0.20752
		3753.47	0.03677	3753.47	0.0653	3732.02	0.20864
		3753.55	0.03775	3753.55	0.06641	3732.04	0.20968
		3753.63	0.04162	3753.63	0.06524	3732.07	0.2105
		3753.71	0.04549	3753.71	0.06408	3732.09	0.21132
		3753.79	0.04936	3753.79	0.06292	3732.11	0.21214
		3753.87	0.05322	3753.87	0.06176	3732.14	0.21286
		3753.95	0.05709	3753.95	0.0606	3732.16	0.21281
		3754.03	0.05984	3754.03	0.06077	3732.18	0.21276
		3754.11	0.06198	3754.11	0.06167	3732.21	0.21271
		3754.19	0.06411	3754.19	0.06256	3732.23	0.21266
		3754.27	0.06625	3754.27	0.06345	3732.26	0.21161
		3754.35	0.06839	3754.35	0.06435	3732.28	0.20943
		3754.43	0.07053	3754.43	0.06524	3732.3	0.20725
		3754.52	0.07241	3754.52	0.06645	3732.33	0.20507
		3754.6	0.07383	3754.6	0.06821	3732.35	0.20309
		3754.68	0.07525	3754.68	0.06997	3732.37	0.20267
		3754.76	0.07666	3754.76	0.07173	3732.4	0.20224
		3754.84	0.07808	3754.84	0.07349	3732.42	0.20182
		3754.92	0.0795	3754.92	0.07525	3732.44	0.20139
		3755	0.08097	3755	0.07676	3732.47	0.19928
		3755.08	0.08311	3755.08	0.07499	3732.49	0.19676
		3755.16	0.08524	3755.16	0.07322	3732.51	0.19424
		3755.24	0.08738	3755.24	0.07145	3732.54	0.19173
		3755.32	0.08952	3755.32	0.06968	3732.56	0.18966
		3755.4	0.09165	3755.4	0.06791	3732.59	0.18784
		3755.48	0.09379	3755.48	0.06614	3732.61	0.18601
		3755.57	0.08698	3755.57	0.07002	3732.63	0.18419
		3755.65	0.0777	3755.65	0.07547	3732.66	0.18237
		3755.73	0.06841	3755.73	0.08092	3732.68	0.18025
		3755.81	0.05913	3755.81	0.08637	3732.7	0.17809
		3755.89	0.04985	3755.89	0.09182	3732.73	0.17594
		3755.97	0.04056	3755.97	0.09726	3732.75	0.17378
		3756.05	0.04453	3756.05	0.09568	3732.77	0.17191
		3756.13	0.0488	3756.13	0.08983	3732.8	0.17035
		3756.21	0.05307	3756.21	0.08398	3732.82	0.16878
		3756.29	0.05735	3756.29	0.07813	3732.84	0.16721
		3756.37	0.06162	3756.37	0.07228	3732.87	0.16563
		3756.45	0.06589	3756.45	0.06643	3732.89	0.16315
		3756.53	0.06722	3756.53	0.06558	3732.91	0.16063
		3756.61	0.06722	3756.61	0.06698	3732.94	0.15811
		3756.7	0.06721	3756.7	0.06839	3732.96	0.1556
		3756.78	0.06721	3756.78	0.06979	3732.99	0.15311
		3756.86	0.0672	3756.86	0.0712	3733.01	0.15063
		3756.94	0.0672	3756.94	0.0726	3733.03	0.14815
		3757.02	0.06577	3757.02	0.07351	3733.06	0.14567
		3757.1	0.06221	3757.1	0.07368	3733.08	0.14324
		3757.18	0.05864	3757.18	0.07385	3733.1	0.14174
		3757.26	0.05508	3757.26	0.07402	3733.13	0.14025
		3757.34	0.05151	3757.34	0.07418	3733.15	0.13875
		3757.42	0.04795	3757.42	0.07435	3733.17	0.13726
		3757.5	0.04493	3757.5	0.07462	3733.2	0.13551
		3757.58	0.04635	3757.58	0.07567	3733.22	0.13356
		3757.66	0.04777	3757.66	0.07672	3733.24	0.13161
		3757.75	0.04918	3757.75	0.07777	3733.27	0.12966
		3757.83	0.0506	3757.83	0.07882	3733.29	0.1277
		3757.91	0.05202	3757.91	0.07987	3733.32	0.12569
		3757.99	0.05344	3757.99	0.08092	3733.34	0.12368
		3758.07	0.05544	3758.07	0.08066	3733.36	0.12167
		3758.15	0.05757	3758.15	0.08012	3733.39	0.11966
		3758.23	0.0597	3758.23	0.07957	3733.41	0.11808
		3758.31	0.06183	3758.31	0.07903	3733.43	0.11655
		3758.39	0.06396	3758.39	0.07849	3733.46	0.11502
		3758.47	0.06609	3758.47	0.07794	3733.48	0.11348
		3758.55	0.07077	3758.55	0.07769	3733.5	0.11203
		3758.63	0.07769	3758.63	0.0777	3733.53	0.11083
		3758.71	0.08462	3758.71	0.07771	3733.55	0.10964
		3758.79	0.09154	3758.79	0.07772	3733.57	0.10844
		3758.88	0.09846	3758.88	0.07773	3733.6	0.10726
		3758.96	0.10539	3758.96	0.07774	3733.62	0.10643
		3759.04	0.1016	3759.04	0.07991	3733.65	0.10558
		3759.12	0.09377	3759.12	0.08289	3733.67	0.10473
		3759.2	0.08595	3759.2	0.08587	3733.69	0.10387
		3759.28	0.07813	3759.28	0.08885	3733.72	0.1024
		3759.36	0.07031	3759.36	0.09184	3733.74	0.10034
		3759.44	0.06248	3759.44	0.09482	3733.76	0.09829
		3759.52	0.06118	3759.52	0.09626	3733.79	0.09623
		3759.6	0.06828	3759.6	0.09571	3733.81	0.09436
		3759.68	0.07537	3759.68	0.09515	3733.83	0.09393
		3759.76	0.08246	3759.76	0.0946	3733.86	0.09354
		3759.84	0.08955	3759.84	0.09405	3733.88	0.09316
		3759.93	0.09665	3759.93	0.0935	3733.9	0.09277
		3760.01	0.10311	3760.01	0.09259	3733.93	0.09228
		3760.09	0.10593	3760.09	0.0896	3733.95	0.09175
		3760.17	0.10876	3760.17	0.08661	3733.97	0.09122
		3760.25	0.11158	3760.25	0.08361	3734	0.09069
		3760.33	0.11441	3760.33	0.08062	3734.02	0.09014
		3760.41	0.11723	3760.41	0.07763	3734.05	0.08917
		3760.49	0.12006	3760.49	0.07464	3734.07	0.08819
		3760.57	0.10988	3760.57	0.07503	3734.09	0.0872
		3760.65	0.09758	3760.65	0.07597	3734.12	0.08622
		3760.73	0.08528	3760.73	0.07691	3734.14	0.08552
		3760.81	0.07298	3760.81	0.07785	3734.16	0.08507
		3760.89	0.06068	3760.89	0.07879	3734.19	0.08462
		3760.98	0.04941	3760.98	0.07982	3734.21	0.08418
		3761.06	0.0565	3761.06	0.08245	3734.23	0.08388
		3761.14	0.06358	3761.14	0.08508	3734.26	0.08379
		3761.22	0.07066	3761.22	0.08772	3734.28	0.0837
		3761.3	0.07774	3761.3	0.09035	3734.3	0.08361
		3761.38	0.08482	3761.38	0.09298	3734.33	0.08352
		3761.46	0.09191	3761.46	0.09562	3734.35	0.08328
		3761.54	0.09303	3761.54	0.0957	3734.38	0.08323
		3761.62	0.09231	3761.62	0.095	3734.4	0.08319
		3761.7	0.0916	3761.7	0.0943	3734.42	0.08314
		3761.78	0.09088	3761.78	0.0936	3734.45	0.0829
		3761.86	0.09017	3761.86	0.09289	3734.47	0.08206
		3761.94	0.08945	3761.94	0.09219	3734.49	0.08122
		3762.02	0.08874	3762.02	0.09332	3734.52	0.08038
		3762.11	0.08803	3762.11	0.09647	3734.54	0.07956
		3762.19	0.08731	3762.19	0.09961	3734.56	0.07983
		3762.27	0.0866	3762.27	0.10276	3734.59	0.08031
		3762.35	0.08588	3762.35	0.1059	3734.61	0.08078
		3762.43	0.08517	3762.43	0.10905	3734.63	0.08126
		3762.51	0.08551	3762.51	0.11111	3734.66	0.08162
		3762.59	0.09045	3762.59	0.10847	3734.68	0.08171
		3762.67	0.09538	3762.67	0.10583	3734.71	0.08179
		3762.75	0.10031	3762.75	0.10319	3734.73	0.08188
		3762.83	0.10525	3762.83	0.10055	3734.75	0.08194
		3762.91	0.11018	3762.91	0.09791	3734.78	0.08188
		3762.99	0.11512	3762.99	0.09527	3734.8	0.08184
		3763.07	0.11286	3763.07	0.09482	3734.82	0.0818
		3763.16	0.10979	3763.16	0.09462	3734.85	0.08176
		3763.24	0.10672	3763.24	0.09442	3734.87	0.08145
		3763.32	0.10365	3763.32	0.09423	3734.89	0.08097
		3763.4	0.10058	3763.4	0.09403	3734.92	0.08049
		3763.48	0.09708	3763.48	0.09372	3734.94	0.08
		3763.56	0.0893	3763.56	0.0923	3734.96	0.07973
		3763.64	0.08152	3763.64	0.09088	3734.99	0.08088
		3763.72	0.07374	3763.72	0.08947	3735.01	0.08206
		3763.8	0.06595	3763.8	0.08805	3735.03	0.08324
		3763.88	0.05817	3763.88	0.08663	3735.06	0.08442
		3763.96	0.05039	3763.96	0.08522	3735.08	0.08471
		3764.04	0.05339	3764.04	0.08436	3735.11	0.08484
		3764.12	0.05904	3764.12	0.08365	3735.13	0.08497
		3764.2	0.06469	3764.2	0.08293	3735.15	0.08511
		3764.29	0.07034	3764.29	0.08221	3735.18	0.08555
		3764.37	0.07599	3764.37	0.0815	3735.2	0.08608
		3764.45	0.08163	3764.45	0.08078	3735.22	0.08661
		3764.53	0.08401	3764.53	0.07998	3735.25	0.08714
		3764.61	0.08329	3764.61	0.0791	3735.27	0.08768
		3764.69	0.08257	3764.69	0.07822	3735.29	0.08783
		3764.77	0.08185	3764.77	0.07733	3735.32	0.08807
		3764.85	0.08113	3764.85	0.07645	3735.34	0.08832
		3764.93	0.08041	3764.93	0.07557	3735.36	0.08856
		3765.01	0.07889	3765.01	0.07551	3735.39	0.08873
		3765.09	0.07466	3765.09	0.07831	3735.41	0.08865
		3765.17	0.07042	3765.17	0.0811	3735.44	0.08857
		3765.25	0.06619	3765.25	0.0839	3735.46	0.0885
		3765.34	0.06195	3765.34	0.0867	3735.48	0.08842
		3765.42	0.05772	3765.42	0.08949	3735.51	0.08834
		3765.5	0.05348	3765.5	0.09229	3735.53	0.08827
		3765.58	0.06249	3765.58	0.093	3735.55	0.08819
		3765.66	0.07241	3765.66	0.09356	3735.58	0.08811
		3765.74	0.08232	3765.74	0.09413	3735.6	0.08803
		3765.82	0.09224	3765.82	0.09469	3735.62	0.08796
		3765.9	0.10215	3765.9	0.09526	3735.65	0.08788
		3765.98	0.11004	3765.98	0.09559	3735.67	0.0878
		3766.06	0.10439	3766.06	0.09435	3735.69	0.08772
		3766.14	0.09874	3766.14	0.09311	3735.72	0.08765
		3766.22	0.09309	3766.22	0.09187	3735.74	0.08757
		3766.3	0.08744	3766.3	0.09063	3735.77	0.08749
		3766.38	0.08179	3766.38	0.08938	3735.79	0.08742
		3766.47	0.07614	3766.47	0.08814	3735.81	0.08734
		3766.55	0.08056	3766.55	0.08898	3735.84	0.08726
		3766.63	0.08689	3766.63	0.09021	3735.86	0.08718
		3766.71	0.09321	3766.71	0.09143	3735.88	0.08711
		3766.79	0.09953	3766.79	0.09266	3735.91	0.08712
		3766.87	0.10586	3766.87	0.09389	3735.93	0.08715
		3766.95	0.11218	3766.95	0.09512	3735.95	0.08719
		3767.03	0.10918	3767.03	0.0944	3735.98	0.08722
		3767.11	0.09863	3767.11	0.09211	3736	0.08725
		3767.19	0.08807	3767.19	0.08982	3736.02	0.08729
		3767.27	0.07752	3767.27	0.08753	3736.05	0.08732
		3767.35	0.06696	3767.35	0.08525	3736.07	0.08735
		3767.43	0.05641	3767.43	0.08296	3736.09	0.08739
		3767.52	0.05067	3767.52	0.08233	3736.12	0.08742
		3767.6	0.0584	3767.6	0.08635	3736.14	0.08745
		3767.68	0.06613	3767.68	0.09037	3736.17	0.08749
		3767.76	0.07386	3767.76	0.09438	3736.19	0.08752
		3767.84	0.08159	3767.84	0.0984	3736.21	0.08755
		3767.92	0.08932	3767.92	0.10242	3736.24	0.08759
		3768	0.09705	3768	0.10644	3736.26	0.08762
		3768.08	0.09518	3768.08	0.10413	3736.28	0.08765
		3768.16	0.09306	3768.16	0.10166	3736.31	0.08769
		3768.24	0.09094	3768.24	0.09919	3736.33	0.08772
		3768.32	0.08882	3768.32	0.09672	3736.35	0.08775
		3768.4	0.0867	3768.4	0.09424	3736.38	0.08778
		3768.48	0.08458	3768.48	0.09177	3736.4	0.0877
		3768.57	0.08339	3768.57	0.0897	3736.42	0.08762
		3768.65	0.08262	3768.65	0.08782	3736.45	0.08754
		3768.73	0.08185	3768.73	0.08593	3736.47	0.08745
		3768.81	0.08108	3768.81	0.08404	3736.5	0.08737
		3768.89	0.08031	3768.89	0.08216	3736.52	0.08729
		3768.97	0.07955	3768.97	0.08027	3736.54	0.08721
		3769.05	0.07945	3769.05	0.08218	3736.57	0.08712
		3769.13	0.07944	3769.13	0.08462	3736.59	0.08704
		3769.21	0.07944	3769.21	0.08705	3736.61	0.08696
		3769.29	0.07944	3769.29	0.08949	3736.64	0.08688
		3769.37	0.07943	3769.37	0.09192	3736.66	0.08679
		3769.45	0.07943	3769.45	0.09436	3736.68	0.08671
		3769.53	0.07694	3769.53	0.09308	3736.71	0.08663
		3769.61	0.07272	3769.61	0.08923	3736.73	0.08655
		3769.7	0.06851	3769.7	0.08538	3736.75	0.08646
		3769.78	0.06429	3769.78	0.08153	3736.78	0.08638
		3769.86	0.06008	3769.86	0.07767	3736.8	0.0863
		3769.94	0.05586	3769.94	0.07382	3736.83	0.08622
		3770.02	0.05419	3770.02	0.07213	3736.85	0.08613
		3770.1	0.05839	3770.1	0.07544	3736.87	0.08605
		3770.18	0.06259	3770.18	0.07875	3736.9	0.08595
		3770.26	0.06679	3770.26	0.08207	3736.92	0.08578
		3770.34	0.071	3770.34	0.08538	3736.94	0.08559
		3770.42	0.0752	3770.42	0.08869	3736.97	0.08541
		3770.5	0.07936	3770.5	0.09197	3736.99	0.08523
		3770.58	0.08005	3770.58	0.09282	3737.01	0.08505
		3770.66	0.08073	3770.66	0.09366	3737.04	0.08487
		3770.75	0.08142	3770.75	0.09451	3737.06	0.08468
		3770.83	0.08211	3770.83	0.09536	3737.08	0.0845
		3770.91	0.0828	3770.91	0.0962	3737.11	0.08432
		3770.99	0.08348	3770.99	0.09705	3737.13	0.08414
		3771.07	0.08367	3771.07	0.09442	3737.15	0.08395
		3771.15	0.08367	3771.15	0.09047	3737.18	0.08377
		3771.23	0.08366	3771.23	0.08651	3737.2	0.08359
		3771.31	0.08366	3771.31	0.08256	3737.23	0.08341
		3771.39	0.08366	3771.39	0.07861	3737.25	0.08323
		3771.47	0.08366	3771.47	0.07465	3737.27	0.08304
		3771.55	0.07852	3771.55	0.07528	3737.3	0.0813
		3771.63	0.07291	3771.63	0.07632
		3771.71	0.06731	3771.71	0.07736
		3771.79	0.06171	3771.79	0.0784
		3771.88	0.05611	3771.88	0.07944
		3771.96	0.05051	3771.96	0.08048
		3772.04	0.05326	3772.04	0.0801
		3772.12	0.06095	3772.12	0.07888
		3772.2	0.06864	3772.2	0.07765
		3772.28	0.07633	3772.28	0.07643
		3772.36	0.08403	3772.36	0.07521
		3772.44	0.09172	3772.44	0.07399
		3772.52	0.09489	3772.52	0.07324
		3772.6	0.08929	3772.6	0.0734
		3772.68	0.08368	3772.68	0.07357
		3772.76	0.07808	3772.76	0.07373
		3772.84	0.07247	3772.84	0.07389
		3772.93	0.06687	3772.93	0.07406
		3773.01	0.06155	3773.01	0.07437
		3773.09	0.06154	3773.09	0.07735
		3773.17	0.06154	3773.17	0.08034
		3773.25	0.06154	3773.25	0.08332
		3773.33	0.06153	3773.33	0.08631
		3773.41	0.06153	3773.41	0.0893
		3773.49	0.06221	3773.49	0.09117
		3773.57	0.065	3773.57	0.08963
		3773.65	0.06778	3773.65	0.08809
		3773.73	0.07057	3773.73	0.08654
		3773.81	0.07335	3773.81	0.085
		3773.89	0.07614	3773.89	0.08345
		3773.97	0.07893	3773.97	0.08191
		3774.06	0.07638	3774.06	0.08463
		3774.14	0.07358	3774.14	0.08755
		3774.22	0.07078	3774.22	0.09047
		3774.3	0.06799	3774.3	0.09339
		3774.38	0.06519	3774.38	0.09631
		3774.46	0.06239	3774.46	0.09923
		3774.54	0.06518	3774.54	0.09755
		3774.62	0.07075	3774.62	0.09357
		3774.7	0.07633	3774.7	0.08959
		3774.78	0.0819	3774.78	0.08561
		3774.86	0.08748	3774.86	0.08164
		3774.94	0.09305	3774.94	0.07766
		3775.02	0.09468	3775.02	0.07733
		3775.11	0.08979	3775.11	0.08304
		3775.19	0.0849	3775.19	0.08874
		3775.27	0.08001	3775.27	0.09444
		3775.35	0.07513	3775.35	0.10014
		3775.43	0.07024	3775.43	0.10584
		3775.51	0.06592	3775.51	0.11057
		3775.59	0.06742	3775.59	0.1053
		3775.67	0.06892	3775.67	0.10003
		3775.75	0.07042	3775.75	0.09477
		3775.83	0.07192	3775.83	0.0895
		3775.91	0.07342	3775.91	0.08423
		3775.99	0.07529	3775.99	0.08041
		3776.07	0.07807	3776.07	0.08024
		3776.16	0.08085	3776.16	0.08006
		3776.24	0.08363	3776.24	0.07989
		3776.32	0.08641	3776.32	0.07972
		3776.4	0.08919	3776.4	0.07955
		3776.48	0.09198	3776.48	0.07938
		3776.56	0.08852	3776.56	0.08297
		3776.64	0.08503	3776.64	0.08659
		3776.72	0.08154	3776.72	0.0902
		3776.8	0.07805	3776.8	0.09382
		3776.88	0.07455	3776.88	0.09744
		3776.96	0.07106	3776.96	0.10105
		3777.04	0.0661	3777.04	0.10004
		3777.12	0.06053	3777.12	0.0971
		3777.2	0.05496	3777.2	0.09415
		3777.29	0.04939	3777.29	0.0912
		3777.37	0.04382	3777.37	0.08826
		3777.45	0.03824	3777.45	0.08531
		3777.53	0.03702	3777.53	0.08294
		3777.61	0.04188	3777.61	0.08138
		3777.69	0.04675	3777.69	0.07982
		3777.77	0.05161	3777.77	0.07825
		3777.85	0.05648	3777.85	0.07669
		3777.93	0.06134	3777.93	0.07513
		3778.01	0.06559	3778.01	0.07417
		3778.09	0.06558	3778.09	0.07733
		3778.17	0.06558	3778.17	0.0805
		3778.25	0.06557	3778.25	0.08366
		3778.34	0.06557	3778.34	0.08683
		3778.42	0.06557	3778.42	0.08999
		3778.5	0.0669	3778.5	0.09175
		3778.58	0.07106	3778.58	0.09053
		3778.66	0.07522	3778.66	0.08932
		3778.74	0.07938	3778.74	0.0881
		3778.82	0.08354	3778.82	0.08688
		3778.9	0.0877	3778.9	0.08567
		3778.98	0.09161	3778.98	0.08447
		3779.06	0.08813	3779.06	0.08378
		3779.14	0.08465	3779.14	0.08308
		3779.22	0.08117	3779.22	0.08239
		3779.3	0.07769	3779.3	0.0817
		3779.38	0.07421	3779.38	0.08101
		3779.47	0.07073	3779.47	0.08031
		3779.55	0.07448	3779.55	0.08179
		3779.63	0.08072	3779.63	0.08402
		3779.71	0.08696	3779.71	0.08625
		3779.79	0.0932	3779.79	0.08848
		3779.87	0.09944	3779.87	0.0907
		3779.95	0.10568	3779.95	0.09293
		3780.03	0.10939	3780.03	0.09336
		3780.11	0.11007	3780.11	0.09162
		3780.19	0.11076	3780.19	0.08989
		3780.27	0.11144	3780.27	0.08815
		3780.35	0.11212	3780.35	0.08642
		3780.43	0.1128	3780.43	0.08468
		3780.52	0.11199	3780.52	0.08329
		3780.6	0.10367	3780.6	0.08364
		3780.68	0.09534	3780.68	0.08398
		3780.76	0.08702	3780.76	0.08433
		3780.84	0.07869	3780.84	0.08468
		3780.92	0.07036	3780.92	0.08502
		3781	0.06204	3781	0.08537
		3781.08	0.06363	3781.08	0.08687
		3781.16	0.06663	3781.16	0.08852
		3781.24	0.06962	3781.24	0.09018
		3781.32	0.07262	3781.32	0.09184
		3781.4	0.07561	3781.4	0.0935
		3781.48	0.07815	3781.48	0.09486
		3781.56	0.07468	3781.56	0.09228
		3781.65	0.07121	3781.65	0.08971
		3781.73	0.06774	3781.73	0.08713
		3781.81	0.06427	3781.81	0.08456
		3781.89	0.06081	3781.89	0.08198
		3781.97	0.05734	3781.97	0.07941
		3782.05	0.0609	3782.05	0.08072
		3782.13	0.06643	3782.13	0.08312
		3782.21	0.07196	3782.21	0.08552
		3782.29	0.07748	3782.29	0.08792
		3782.37	0.08301	3782.37	0.09032
		3782.45	0.08854	3782.45	0.09272
		3782.53	0.08964	3782.53	0.09402
		3782.61	0.08617	3782.61	0.09418
		3782.7	0.0827	3782.7	0.09435
		3782.78	0.07923	3782.78	0.09451
		3782.86	0.07576	3782.86	0.09468
		3782.94	0.0723	3782.94	0.09485
		3783.02	0.07108	3783.02	0.09502
		3783.1	0.07868	3783.1	0.09525
		3783.18	0.08628	3783.18	0.09548
		3783.26	0.09387	3783.26	0.0957
		3783.34	0.10147	3783.34	0.09593
		3783.42	0.10907	3783.42	0.09615
		3783.5	0.11666	3783.5	0.09669
		3783.58	0.11114	3783.58	0.0973
		3783.66	0.1044	3783.66	0.09788
		3783.75	0.09765	3783.75	0.09845
		3783.83	0.0909	3783.83	0.09903
		3783.91	0.08416	3783.91	0.09961
		3783.99	0.07822	3783.99	0.09999
		3784.07	0.0789	3784.07	0.09879
		3784.15	0.07959	3784.15	0.0976
		3784.23	0.08028	3784.23	0.0964
		3784.31	0.08096	3784.31	0.09521
		3784.39	0.08165	3784.39	0.09401
		3784.47	0.08233	3784.47	0.09281
		3784.55	0.08132	3784.55	0.09414
		3784.63	0.07993	3784.63	0.09602
		3784.71	0.07855	3784.71	0.09789
		3784.79	0.07716	3784.79	0.09977
		3784.88	0.07577	3784.88	0.10165
		3784.96	0.07439	3784.96	0.10353
		3785.04	0.07446	3785.04	0.10232
		3785.12	0.07584	3785.12	0.09838
		3785.2	0.07721	3785.2	0.09444
		3785.28	0.07858	3785.28	0.0905
		3785.36	0.07995	3785.36	0.08655
		3785.44	0.08132	3785.44	0.08261
		3785.52	0.08236	3785.52	0.0797
		3785.6	0.08235	3785.6	0.08003
		3785.68	0.08234	3785.68	0.08036
		3785.76	0.08234	3785.76	0.08069
		3785.84	0.08233	3785.84	0.08101
		3785.93	0.08232	3785.93	0.08134
		3786.01	0.08231	3786.01	0.08167
		3786.09	0.08657	3786.09	0.08203
		3786.17	0.09103	3786.17	0.0824
		3786.25	0.0955	3786.25	0.08277
		3786.33	0.09996	3786.33	0.08314
		3786.41	0.10443	3786.41	0.0835
		3786.49	0.10753	3786.49	0.08392
		3786.57	0.1027	3786.57	0.0846
		3786.65	0.09788	3786.65	0.08528
		3786.73	0.09305	3786.73	0.08597
		3786.81	0.08823	3786.81	0.08665
		3786.89	0.0834	3786.89	0.08733
		3786.97	0.07858	3786.97	0.08802
		3787.06	0.08261	3787.06	0.08795
		3787.14	0.08811	3787.14	0.08775
		3787.22	0.09362	3787.22	0.08756
		3787.3	0.09912	3787.3	0.08736
		3787.38	0.10462	3787.38	0.08717
		3787.46	0.11012	3787.46	0.08697
		3787.54	0.10974	3787.54	0.08767
		3787.62	0.10491	3787.62	0.08905
		3787.7	0.10009	3787.7	0.09043
		3787.78	0.09526	3787.78	0.09181
		3787.86	0.09043	3787.86	0.09319
		3787.94	0.08561	3787.94	0.09457
		3788.02	0.08172	3788.02	0.09587
		3788.11	0.08022	3788.11	0.09696
		3788.19	0.07872	3788.19	0.09806
		3788.27	0.07723	3788.27	0.09915
		3788.35	0.07573	3788.35	0.10024
		3788.43	0.07424	3788.43	0.10134
		3788.51	0.07833	3788.51	0.10232
		3788.59	0.08863	3788.59	0.10316
		3788.67	0.09893	3788.67	0.10401
		3788.75	0.10923	3788.75	0.10486
		3788.83	0.11953	3788.83	0.10571
		3788.91	0.12983	3788.91	0.10656
		3788.99	0.13619	3788.99	0.10734
		3789.07	0.12519	3789.07	0.10785
		3789.15	0.11419	3789.15	0.10835
		3789.24	0.1032	3789.24	0.10886
		3789.32	0.0922	3789.32	0.10936
		3789.4	0.0812	3789.4	0.10987
		3789.48	0.0702	3789.48	0.11037
		3789.56	0.06844	3789.56	0.10843
		3789.64	0.06776	3789.64	0.10619
		3789.72	0.06707	3789.72	0.10396
		3789.8	0.06638	3789.8	0.10173
		3789.88	0.06569	3789.88	0.09949
		3789.96	0.06501	3789.96	0.09726
		3790.04	0.06557	3790.04	0.09649
		3790.12	0.06694	3790.12	0.09666
		3790.2	0.06831	3790.2	0.09683
		3790.29	0.06968	3790.29	0.097
		3790.37	0.07104	3790.37	0.09717
		3790.45	0.07241	3790.45	0.09734
		3790.53	0.07287	3790.53	0.09821
		3790.61	0.07138	3790.61	0.10058
		3790.69	0.06989	3790.69	0.10296
		3790.77	0.0684	3790.77	0.10533
		3790.85	0.06691	3790.85	0.10771
		3790.93	0.06542	3790.93	0.11008
		3791.01	0.06644	3791.01	0.11011
		3791.09	0.06986	3791.09	0.1079
		3791.17	0.07328	3791.17	0.10569
		3791.25	0.0767	3791.25	0.10348
		3791.34	0.08012	3791.34	0.10128
		3791.42	0.08354	3791.42	0.09907
		3791.5	0.08701	3791.5	0.09781
		3791.58	0.09061	3791.58	0.09983
		3791.66	0.09421	3791.66	0.10186
		3791.74	0.09781	3791.74	0.10389
		3791.82	0.10141	3791.82	0.10592
		3791.9	0.10501	3791.9	0.10794
		3791.98	0.10861	3791.98	0.10997
		3792.06	0.11221	3792.06	0.112
		3792.14	0.11581	3792.14	0.11402
