# Supplementary material for: Resonant inelastic X-ray scattering tools to count 5 f electrons of actinides and probe bond covalency
Source: Nat Commun. 2025 Feb 10;16:1221. doi: 10.1038/s41467-024-54574-7 (PMC11811144; doi:10.1038/s41467-024-54574-7)
Supplement: Supplementary file 3 — Source Data [file 41467_2024_54574_MOESM3_ESM.zip › Data_figures/Data_SI_figures/figSI13.xlsx]

## Sheet: fig13
UO2 ref	UO2 ref	[Cp''3UII]-	[Cp''3UII]-	[Cp''3UIII]	[Cp''3UIII]	[Cp''3UIV]+	[Cp''3UIV]+
E	Intensity	E	Intensity	E	Intensity	E	Intensity
3705.5	5.67007e-05	3705.44	0.00185	3705.5	0	3705.5	0
3705.59	0.000177017	3705.53	0.00183	3705.59	1.17534e-05	3705.59	1.17534e-05
3705.69	0.000297333	3705.63	0.00182	3705.69	2.35069e-05	3705.69	2.35069e-05
3705.79	0.00041765	3705.73	0.0018	3705.79	3.52603e-05	3705.79	3.52603e-05
3705.89	0.000537966	3705.83	0.00178	3705.89	4.70138e-05	3705.89	4.70138e-05
3705.99	0.000658282	3705.93	0.00177	3705.99	5.87672e-05	3705.99	5.87672e-05
3706.08	0.000778599	3706.02	0.00175	3706.08	7.05207e-05	3706.08	7.05207e-05
3706.18	0.000898915	3706.12	0.00173	3706.18	8.22741e-05	3706.18	8.22741e-05
3706.28	0.00102	3706.22	0.00172	3706.28	9.40276e-05	3706.28	9.40276e-05
3706.38	0.00114	3706.32	0.0017	3706.38	0.000105781	3706.38	0.000105781
3706.48	0.00126	3706.42	0.00169	3706.48	0.000117534	3706.48	0.000117534
3706.57	0.00138	3706.51	0.00167	3706.57	0.000129288	3706.57	0.000129288
3706.67	0.0015	3706.61	0.00165	3706.67	0.000141041	3706.67	0.000141041
3706.77	0.00162	3706.71	0.00164	3706.77	0.000152795	3706.77	0.000152795
3706.87	0.00174	3706.81	0.00162	3706.87	0.000164548	3706.87	0.000164548
3706.97	0.00186	3706.91	0.00161	3706.97	0.000176302	3706.97	0.000176302
3707.06	0.00198	3707	0.00159	3707.06	0.000188055	3707.06	0.000188055
3707.16	0.0021	3707.1	0.00157	3707.16	0.000199809	3707.16	0.000199809
3707.26	0.00222	3707.2	0.00156	3707.26	0.000211562	3707.26	0.000211562
3707.36	0.00234	3707.3	0.00154	3707.36	0.000223316	3707.36	0.000223316
3707.45	0.00246	3707.39	0.00153	3707.45	0.000235069	3707.45	0.000235069
3707.55	0.00263	3707.49	0.0016	3707.55	0.000262285	3707.55	0.000262285
3707.65	0.00282	3707.59	0.00172	3707.65	0.000297433	3707.65	0.000297433
3707.75	0.00301	3707.69	0.00185	3707.75	0.000332581	3707.75	0.000332581
3707.85	0.0032	3707.79	0.00197	3707.85	0.000367729	3707.85	0.000367729
3707.94	0.00339	3707.88	0.00209	3707.94	0.000402877	3707.94	0.000402877
3708.04	0.00358	3707.98	0.00222	3708.04	0.000438025	3708.04	0.000438025
3708.14	0.00377	3708.08	0.00234	3708.14	0.000473173	3708.14	0.000473173
3708.24	0.00396	3708.18	0.00246	3708.24	0.000508321	3708.24	0.000508321
3708.34	0.00415	3708.28	0.00259	3708.34	0.000543469	3708.34	0.000543469
3708.43	0.00434	3708.37	0.00271	3708.43	0.000578617	3708.43	0.000578617
3708.53	0.00453	3708.47	0.00283	3708.53	0.000613765	3708.53	0.000613765
3708.63	0.00472	3708.57	0.00295	3708.63	0.000648913	3708.63	0.000648913
3708.73	0.00492	3708.67	0.00308	3708.73	0.000684061	3708.73	0.000684061
3708.83	0.00511	3708.77	0.0032	3708.83	0.000719209	3708.83	0.000719209
3708.92	0.0053	3708.86	0.00332	3708.92	0.000754357	3708.92	0.000754357
3709.02	0.00549	3708.96	0.00345	3709.02	0.000789504	3709.02	0.000789504
3709.12	0.00568	3709.06	0.00357	3709.12	0.000824652	3709.12	0.000824652
3709.22	0.00587	3709.16	0.00369	3709.22	0.0008598	3709.22	0.0008598
3709.32	0.00606	3709.26	0.00381	3709.32	0.000894948	3709.32	0.000894948
3709.41	0.00625	3709.35	0.00394	3709.41	0.000930096	3709.41	0.000930096
3709.51	0.00644	3709.45	0.00406	3709.51	0.000965244	3709.51	0.000965244
3709.61	0.0062	3709.55	0.00401	3709.61	0.000967305	3709.61	0.000967305
3709.71	0.00592	3709.65	0.00395	3709.71	0.000966633	3709.71	0.000966633
3709.81	0.00564	3709.75	0.00388	3709.81	0.000965961	3709.81	0.000965961
3709.9	0.00536	3709.84	0.00382	3709.9	0.000965288	3709.9	0.000965288
3710	0.00508	3709.94	0.00376	3710	0.000964616	3710	0.000964616
3710.1	0.00481	3710.04	0.00369	3710.1	0.000963944	3710.1	0.000963944
3710.2	0.00453	3710.14	0.00363	3710.2	0.000963272	3710.2	0.000963272
3710.3	0.00425	3710.24	0.00357	3710.3	0.0009626	3710.3	0.0009626
3710.39	0.00397	3710.33	0.0035	3710.39	0.000961927	3710.39	0.000961927
3710.49	0.00369	3710.43	0.00344	3710.49	0.000961255	3710.49	0.000961255
3710.59	0.00341	3710.53	0.00338	3710.59	0.000960583	3710.59	0.000960583
3710.69	0.00314	3710.63	0.00331	3710.69	0.000959911	3710.69	0.000959911
3710.79	0.00286	3710.73	0.00325	3710.79	0.000959239	3710.79	0.000959239
3710.88	0.00258	3710.82	0.00318	3710.88	0.000958566	3710.88	0.000958566
3710.98	0.0023	3710.92	0.00312	3710.98	0.000957894	3710.98	0.000957894
3711.08	0.00202	3711.02	0.00306	3711.08	0.000957222	3711.08	0.000957222
3711.18	0.00174	3711.12	0.00299	3711.18	0.00095655	3711.18	0.00095655
3711.27	0.00147	3711.21	0.00293	3711.27	0.000955878	3711.27	0.000955878
3711.37	0.00119	3711.31	0.00287	3711.37	0.000955206	3711.37	0.000955206
3711.47	0.00090963	3711.41	0.0028	3711.47	0.000954533	3711.47	0.000954533
3711.57	0.0008622	3711.51	0.00284	3711.57	0.000968056	3711.57	0.000968056
3711.67	0.000978753	3711.61	0.00294	3711.67	0.000991664	3711.67	0.000991664
3711.76	0.0011	3711.7	0.00305	3711.76	0.00102	3711.76	0.00102
3711.86	0.00121	3711.8	0.00315	3711.86	0.00104	3711.86	0.00104
3711.96	0.00133	3711.9	0.00326	3711.96	0.00106	3711.96	0.00106
3712.06	0.00144	3712	0.00336	3712.06	0.00109	3712.06	0.00109
3712.16	0.00156	3712.1	0.00347	3712.16	0.00111	3712.16	0.00111
3712.25	0.00168	3712.19	0.00357	3712.25	0.00113	3712.25	0.00113
3712.35	0.00179	3712.29	0.00368	3712.35	0.00116	3712.35	0.00116
3712.45	0.00191	3712.39	0.00378	3712.45	0.00118	3712.45	0.00118
3712.55	0.00203	3712.49	0.00389	3712.55	0.0012	3712.55	0.0012
3712.65	0.00214	3712.59	0.004	3712.65	0.00123	3712.65	0.00123
3712.74	0.00226	3712.68	0.0041	3712.74	0.00125	3712.74	0.00125
3712.84	0.00238	3712.78	0.00421	3712.84	0.00127	3712.84	0.00127
3712.94	0.00249	3712.88	0.00431	3712.94	0.0013	3712.94	0.0013
3713.04	0.00261	3712.98	0.00442	3713.04	0.00132	3713.04	0.00132
3713.14	0.00273	3713.08	0.00452	3713.14	0.00135	3713.14	0.00135
3713.23	0.00284	3713.17	0.00463	3713.23	0.00137	3713.23	0.00137
3713.33	0.00296	3713.27	0.00473	3713.33	0.00139	3713.33	0.00139
3713.43	0.00308	3713.37	0.00484	3713.43	0.00142	3713.43	0.00142
3713.53	0.00313	3713.47	0.00486	3713.53	0.00144	3713.53	0.00144
3713.63	0.00297	3713.57	0.00464	3713.63	0.00148	3713.63	0.00148
3713.72	0.00281	3713.66	0.00441	3713.72	0.00151	3713.72	0.00151
3713.82	0.00266	3713.76	0.00419	3713.82	0.00155	3713.82	0.00155
3713.92	0.0025	3713.86	0.00396	3713.92	0.00159	3713.92	0.00159
3714.02	0.00234	3713.96	0.00374	3714.02	0.00162	3714.02	0.00162
3714.12	0.00219	3714.06	0.00351	3714.12	0.00166	3714.12	0.00166
3714.21	0.00203	3714.15	0.00329	3714.21	0.00169	3714.21	0.00169
3714.31	0.00188	3714.25	0.00306	3714.31	0.00173	3714.31	0.00173
3714.41	0.00172	3714.35	0.00284	3714.41	0.00176	3714.41	0.00176
3714.51	0.00156	3714.45	0.00261	3714.51	0.0018	3714.51	0.0018
3714.61	0.00141	3714.55	0.00239	3714.61	0.00184	3714.61	0.00184
3714.7	0.00125	3714.64	0.00216	3714.7	0.00187	3714.7	0.00187
3714.8	0.00109	3714.74	0.00194	3714.8	0.00191	3714.8	0.00191
3714.9	0.000937874	3714.84	0.00171	3714.9	0.00194	3714.9	0.00194
3715	0.000781562	3714.94	0.00148	3715	0.00198	3715	0.00198
3715.09	0.000625249	3715.03	0.00126	3715.09	0.00201	3715.09	0.00201
3715.19	0.000468937	3715.13	0.00103	3715.19	0.00205	3715.19	0.00205
3715.29	0.000312625	3715.23	0.000809638	3715.29	0.00208	3715.29	0.00208
3715.39	0.000156312	3715.33	0.000584564	3715.39	0.00212	3715.39	0.00212
3715.49	0	3715.43	0.00035949	3715.49	0.00216	3715.49	0.00216
3715.58	0.000679289	3715.52	0.000275919	3715.58	0.00203	3715.58	0.00203
3715.68	0.00144	3715.62	0.000206939	3715.68	0.00189	3715.68	0.00189
3715.78	0.00221	3715.72	0.000137959	3715.78	0.00175	3715.78	0.00175
3715.88	0.00298	3715.82	6.89797e-05	3715.88	0.00161	3715.88	0.00161
3715.98	0.00374	3715.92	0	3715.98	0.00147	3715.98	0.00147
3716.07	0.00439	3716.01	0.000201368	3716.07	0.0015	3716.07	0.0015
3716.17	0.005	3716.11	0.000506719	3716.17	0.00159	3716.17	0.00159
3716.27	0.00561	3716.21	0.00081207	3716.27	0.00169	3716.27	0.00169
3716.37	0.00622	3716.31	0.00112	3716.37	0.00178	3716.37	0.00178
3716.47	0.00683	3716.41	0.00142	3716.47	0.00188	3716.47	0.00188
3716.56	0.00637	3716.5	0.00197	3716.56	0.00225	3716.56	0.00225
3716.66	0.00499	3716.6	0.00274	3716.66	0.00285	3716.66	0.00285
3716.76	0.00361	3716.7	0.0035	3716.76	0.00346	3716.76	0.00346
3716.86	0.00223	3716.8	0.00427	3716.86	0.00406	3716.86	0.00406
3716.96	0.000846782	3716.9	0.00503	3716.96	0.00467	3716.96	0.00467
3717.05	7.74154e-06	3716.99	0.00559	3717.05	0.00498	3717.05	0.00498
3717.15	0.000158443	3717.09	0.00577	3717.15	0.00474	3717.15	0.00474
3717.25	0.000309144	3717.19	0.00595	3717.25	0.00451	3717.25	0.00451
3717.35	0.000459845	3717.29	0.00614	3717.35	0.00427	3717.35	0.00427
3717.45	0.000610546	3717.39	0.00632	3717.45	0.00403	3717.45	0.00403
3717.54	0.000736607	3717.48	0.00633	3717.54	0.00386	3717.54	0.00386
3717.64	0.000741765	3717.58	0.00549	3717.64	0.00402	3717.64	0.00402
3717.74	0.000746923	3717.68	0.00466	3717.74	0.00417	3717.74	0.00417
3717.84	0.000752081	3717.78	0.00382	3717.84	0.00432	3717.84	0.00432
3717.94	0.000757239	3717.88	0.00299	3717.94	0.00447	3717.94	0.00447
3718.03	0.000817551	3717.97	0.00285	3718.03	0.00453	3718.03	0.00453
3718.13	0.000966656	3718.07	0.00385	3718.13	0.00444	3718.13	0.00444
3718.23	0.00112	3718.17	0.00484	3718.23	0.00434	3718.23	0.00434
3718.33	0.00126	3718.27	0.00583	3718.33	0.00425	3718.33	0.00425
3718.43	0.00141	3718.37	0.00682	3718.43	0.00415	3718.43	0.00415
3718.52	0.00178	3718.46	0.00751	3718.52	0.00416	3718.52	0.00416
3718.62	0.003	3718.56	0.00699	3718.62	0.00458	3718.62	0.00458
3718.72	0.00422	3718.66	0.00646	3718.72	0.005	3718.72	0.005
3718.82	0.00545	3718.76	0.00593	3718.82	0.00542	3718.82	0.00542
3718.92	0.00667	3718.86	0.0054	3718.92	0.00584	3718.92	0.00584
3719.01	0.00787	3718.95	0.0049	3719.01	0.00626	3719.01	0.00626
3719.11	0.00741	3719.05	0.00628	3719.11	0.00668	3719.11	0.00668
3719.21	0.00695	3719.15	0.00765	3719.21	0.0071	3719.21	0.0071
3719.31	0.0065	3719.25	0.00902	3719.31	0.00752	3719.31	0.00752
3719.4	0.00604	3719.34	0.0104	3719.4	0.00793	3719.4	0.00793
3719.5	0.00558	3719.44	0.01177	3719.5	0.00835	3719.5	0.00835
3719.6	0.00592	3719.54	0.01181	3719.6	0.00901	3719.6	0.00901
3719.7	0.00642	3719.64	0.01159	3719.7	0.00971	3719.7	0.00971
3719.8	0.00693	3719.74	0.01136	3719.8	0.01042	3719.8	0.01042
3719.89	0.00743	3719.83	0.01113	3719.89	0.01113	3719.89	0.01113
3719.99	0.0079	3719.93	0.01095	3719.99	0.01181	3719.99	0.01181
3720.09	0.00759	3720.03	0.0118	3720.09	0.012	3720.09	0.012
3720.19	0.00727	3720.13	0.01264	3720.19	0.01219	3720.19	0.01219
3720.29	0.00695	3720.23	0.01349	3720.29	0.01237	3720.29	0.01237
3720.38	0.00664	3720.32	0.01434	3720.38	0.01256	3720.38	0.01256
3720.48	0.00632	3720.42	0.01518	3720.48	0.01275	3720.48	0.01275
3720.58	0.00623	3720.52	0.01713	3720.58	0.01556	3720.58	0.01556
3720.68	0.01417	3720.62	0.0084	3720.68	0.02023	3720.68	0.02023
3720.78	0.00774	3720.72	0.01309	3720.78	0.02536	3720.78	0.02536
3720.87	0.00467	3720.81	0.00925	3720.87	0.02436	3720.87	0.02436
3720.97	0.00642	3720.91	0.01458	3720.97	0.02316	3720.97	0.02316
3721.07	0.01105	3721.01	0.022	3721.07	0.02984	3721.07	0.02984
3721.17	0.00891	3721.11	0.02725	3721.17	0.03321	3721.17	0.03321
3721.27	0.01013	3721.21	0.03032	3721.27	0.0359	3721.27	0.0359
3721.36	0.01617	3721.3	0.03217	3721.36	0.04542	3721.36	0.04542
3721.46	0.02166	3721.4	0.03603	3721.46	0.04993	3721.46	0.04993
3721.56	0.0225	3721.5	0.04547	3721.56	0.06281	3721.56	0.06281
3721.66	0.01784	3721.6	0.05464	3721.66	0.07871	3721.66	0.07871
3721.76	0.0198	3721.7	0.0664	3721.76	0.09229	3721.76	0.09229
3721.85	0.02473	3721.79	0.08272	3721.85	0.11206	3721.85	0.11206
3721.95	0.02424	3721.89	0.10896	3721.95	0.14004	3721.95	0.14004
3722.05	0.02462	3721.99	0.13676	3722.05	0.17325	3722.05	0.17325
3722.15	0.03057	3722.09	0.16028	3722.15	0.20883	3722.15	0.20883
3722.25	0.03376	3722.19	0.20443	3722.25	0.24688	3722.25	0.24688
3722.34	0.03535	3722.28	0.26631	3722.34	0.30491	3722.34	0.30491
3722.44	0.04509	3722.38	0.3387	3722.44	0.36881	3722.44	0.36881
3722.54	0.06088	3722.48	0.4023	3722.54	0.44899	3722.54	0.44899
3722.64	0.07212	3722.58	0.4578	3722.64	0.52087	3722.64	0.52087
3722.74	0.07756	3722.68	0.55447	3722.74	0.59228	3722.74	0.59228
3722.83	0.08983	3722.77	0.64634	3722.83	0.69823	3722.83	0.69823
3722.93	0.12184	3722.87	0.73314	3722.93	0.79682	3722.93	0.79682
3723.03	0.15016	3722.97	0.81401	3723.03	0.86744	3723.03	0.86744
3723.13	0.18741	3723.07	0.88938	3723.13	0.94941	3723.13	0.94941
3723.22	0.23335	3723.16	0.96359	3723.22	0.99896	3723.22	0.99896
3723.32	0.26486	3723.26	0.98452	3723.32	0.99809	3723.32	0.99809
3723.42	0.35089	3723.36	1	3723.42	1	3723.42	1
3723.52	0.41609	3723.46	0.92154	3723.52	0.96043	3723.52	0.96043
3723.62	0.52261	3723.56	0.88099	3723.62	0.94822	3723.62	0.94822
3723.71	0.60417	3723.65	0.89346	3723.71	0.9257	3723.71	0.9257
3723.81	0.76045	3723.75	0.85556	3723.81	0.9043	3723.81	0.9043
3723.91	0.83171	3723.85	0.82864	3723.91	0.88634	3723.91	0.88634
3724.01	0.87629	3723.95	0.82517	3724.01	0.85616	3724.01	0.85616
3724.11	0.94219	3724.05	0.78202	3724.11	0.85217	3724.11	0.85217
3724.2	0.99776	3724.14	0.81141	3724.2	0.8698	3724.2	0.8698
3724.3	1	3724.24	0.78643	3724.3	0.86763	3724.3	0.86763
3724.4	0.97137	3724.34	0.788	3724.4	0.852	3724.4	0.852
3724.5	0.97954	3724.44	0.76416	3724.5	0.84876	3724.5	0.84876
3724.6	0.93524	3724.54	0.75798	3724.6	0.81441	3724.6	0.81441
3724.69	0.83918	3724.63	0.73034	3724.69	0.80102	3724.69	0.80102
3724.79	0.78694	3724.73	0.71155	3724.79	0.73415	3724.79	0.73415
3724.89	0.77073	3724.83	0.69081	3724.89	0.70794	3724.89	0.70794
3724.99	0.65635	3724.93	0.64071	3724.99	0.69208	3724.99	0.69208
3725.09	0.61747	3725.03	0.60108	3725.09	0.66474	3725.09	0.66474
3725.18	0.57244	3725.12	0.61041	3725.18	0.63017	3725.18	0.63017
3725.28	0.54608	3725.22	0.57524	3725.28	0.59924	3725.28	0.59924
3725.38	0.53963	3725.32	0.54536	3725.38	0.58238	3725.38	0.58238
3725.48	0.493	3725.42	0.53209	3725.48	0.55111	3725.48	0.55111
3725.58	0.4837	3725.52	0.50256	3725.58	0.50938	3725.58	0.50938
3725.67	0.44631	3725.61	0.45659	3725.67	0.48664	3725.67	0.48664
3725.77	0.44909	3725.71	0.44392	3725.77	0.47255	3725.77	0.47255
3725.87	0.42556	3725.81	0.44531	3725.87	0.44581	3725.87	0.44581
3725.97	0.38222	3725.91	0.40525	3725.97	0.42268	3725.97	0.42268
3726.07	0.37268	3726.01	0.38774	3726.07	0.41021	3726.07	0.41021
3726.16	0.37107	3726.1	0.37533	3726.16	0.39809	3726.16	0.39809
3726.26	0.36822	3726.2	0.35928	3726.26	0.37982	3726.26	0.37982
3726.36	0.35348	3726.3	0.35548	3726.36	0.35662	3726.36	0.35662
3726.46	0.33077	3726.4	0.344	3726.46	0.35619	3726.46	0.35619
3726.56	0.32075	3726.5	0.34343	3726.56	0.35809	3726.56	0.35809
3726.65	0.2989	3726.59	0.33356	3726.65	0.34125	3726.65	0.34125
3726.75	0.28332	3726.69	0.32974	3726.75	0.31901	3726.75	0.31901
3726.85	0.26532	3726.79	0.30987	3726.85	0.31448	3726.85	0.31448
3726.95	0.25427	3726.89	0.29807	3726.95	0.31103	3726.95	0.31103
3727.04	0.2589	3726.98	0.30501	3727.04	0.30326	3727.04	0.30326
3727.14	0.24543	3727.08	0.28155	3727.14	0.29994	3727.14	0.29994
3727.24	0.23426	3727.18	0.26963	3727.24	0.28214	3727.24	0.28214
3727.34	0.2245	3727.28	0.25811	3727.34	0.274	3727.34	0.274
3727.44	0.21868	3727.38	0.25457	3727.44	0.26735	3727.44	0.26735
3727.53	0.22145	3727.47	0.27383	3727.53	0.26658	3727.53	0.26658
3727.63	0.2192	3727.57	0.24296	3727.63	0.25269	3727.63	0.25269
3727.73	0.20227	3727.67	0.24871	3727.73	0.25692	3727.73	0.25692
3727.83	0.23308	3727.77	0.2408	3727.83	0.24167	3727.83	0.24167
3727.93	0.23334	3727.87	0.21967	3727.93	0.22452	3727.93	0.22452
3728.02	0.21598	3727.96	0.20347	3728.02	0.23397	3728.02	0.23397
3728.12	0.20999	3728.06	0.19285	3728.12	0.22358	3728.12	0.22358
3728.22	0.1834	3728.16	0.18693	3728.22	0.21094	3728.22	0.21094
3728.32	0.19906	3728.26	0.17501	3728.32	0.20853	3728.32	0.20853
3728.42	0.1838	3728.36	0.21207	3728.42	0.20865	3728.42	0.20865
3728.51	0.2062	3728.45	0.16883	3728.51	0.20309	3728.51	0.20309
3728.61	0.18655	3728.55	0.16768	3728.61	0.19776	3728.61	0.19776
3728.71	0.18295	3728.65	0.1478	3728.71	0.19239	3728.71	0.19239
3728.81	0.16956	3728.75	0.14995	3728.81	0.18499	3728.81	0.18499
3728.91	0.14113	3728.85	0.14371	3728.91	0.1859	3728.91	0.1859
3729	0.14551	3728.94	0.15665	3729	0.1843	3729	0.1843
3729.1	0.14163	3729.04	0.16031	3729.1	0.18318	3729.1	0.18318
3729.2	0.12202	3729.14	0.13003	3729.2	0.1754	3729.2	0.1754
3729.3	0.12201	3729.24	0.13041	3729.3	0.17315	3729.3	0.17315
3729.4	0.12136	3729.34	0.12864	3729.4	0.17669	3729.4	0.17669
3729.49	0.1271	3729.43	0.13147	3729.49	0.16578	3729.49	0.16578
3729.59	0.12116	3729.53	0.13763	3729.59	0.15374	3729.59	0.15374
3729.69	0.11816	3729.63	0.1346	3729.69	0.15394	3729.69	0.15394
3729.79	0.10651	3729.73	0.11965	3729.79	0.15909	3729.79	0.15909
3729.89	0.12115	3729.83	0.10843	3729.89	0.15586	3729.89	0.15586
3729.98	0.10908	3729.92	0.11109	3729.98	0.15199	3729.98	0.15199
3730.08	0.10529	3730.02	0.11767	3730.08	0.15023	3730.08	0.15023
3730.18	0.09857	3730.12	0.11502	3730.18	0.15144	3730.18	0.15144
3730.28	0.10345	3730.22	0.10568	3730.28	0.15298	3730.28	0.15298
3730.38	0.09207	3730.32	0.10949	3730.38	0.14783	3730.38	0.14783
3730.47	0.0856	3730.41	0.12122	3730.47	0.14464	3730.47	0.14464
3730.57	0.08595	3730.51	0.11854	3730.57	0.14664	3730.57	0.14664
3730.67	0.08498	3730.61	0.11081	3730.67	0.14927	3730.67	0.14927
3730.77	0.08684	3730.71	0.10464	3730.77	0.14763	3730.77	0.14763
3730.86	0.09345	3730.8	0.10107	3730.86	0.13884	3730.86	0.13884
3730.96	0.10006	3730.9	0.09751	3730.96	0.13005	3730.96	0.13005
3731.06	0.09284	3731	0.09689	3731.06	0.12584	3731.06	0.12584
3731.16	0.08536	3731.1	0.09633	3731.16	0.12173	3731.16	0.12173
3731.26	0.07964	3731.2	0.09858	3731.26	0.11874	3731.26	0.11874
3731.35	0.07394	3731.29	0.10026	3731.35	0.11577	3731.35	0.11577
3731.45	0.06975	3731.39	0.10062	3731.45	0.11334	3731.45	0.11334
3731.55	0.0718	3731.49	0.09552	3731.55	0.11315	3731.55	0.11315
3731.65	0.07385	3731.59	0.09043	3731.65	0.11295	3731.65	0.11295
3731.75	0.06766	3731.69	0.08184	3731.75	0.11009	3731.75	0.11009
3731.84	0.05943	3731.78	0.07239	3731.84	0.10656	3731.84	0.10656
3731.94	0.05751	3731.88	0.06771	3731.94	0.10436	3731.94	0.10436
3732.04	0.06467	3731.98	0.06988	3732.04	0.10406	3732.04	0.10406
3732.14	0.07167	3732.08	0.07204	3732.14	0.10379	3732.14	0.10379
3732.24	0.06869	3732.18	0.07389	3732.24	0.1051	3732.24	0.1051
3732.33	0.06571	3732.27	0.07574	3732.33	0.1064	3732.33	0.1064
3732.43	0.06234	3732.37	0.07597	3732.43	0.10662	3732.43	0.10662
3732.53	0.05762	3732.47	0.07066	3732.53	0.1031	3732.53	0.1031
3732.63	0.0529	3732.57	0.06534	3732.63	0.09958	3732.63	0.09958
3732.73	0.05586	3732.67	0.06389	3732.73	0.09948	3732.73	0.09948
3732.82	0.06036	3732.76	0.06321	3732.82	0.10006	3732.82	0.10006
3732.92	0.06441	3732.86	0.06261	3732.92	0.10065	3732.92	0.10065
3733.02	0.05766	3732.96	0.06381	3733.02	0.10141	3733.02	0.10141
3733.12	0.05091	3733.06	0.065	3733.12	0.10217	3733.12	0.10217
3733.22	0.0462	3733.16	0.06699	3733.22	0.10222	3733.22	0.10222
3733.31	0.0476	3733.25	0.07137	3733.31	0.10017	3733.31	0.10017
3733.41	0.04901	3733.35	0.07575	3733.41	0.09811	3733.41	0.09811
3733.51	0.04849	3733.45	0.0747	3733.51	0.09622	3733.51	0.09622
3733.61	0.04571	3733.55	0.06723	3733.61	0.09452	3733.61	0.09452
3733.71	0.04293	3733.65	0.05977	3733.71	0.09281	3733.71	0.09281
3733.8	0.0448	3733.74	0.06325	3733.8	0.09177	3733.8	0.09177
3733.9	0.04901	3733.84	0.07225	3733.9	0.09106	3733.9	0.09106
3734	0.05323	3733.94	0.08124	3734	0.09035	3734	0.09035
3734.1	0.05265	3734.04	0.08125	3734.1	0.08948	3734.1	0.08948
3734.2	0.05138	3734.14	0.07547	3734.2	0.08858	3734.2	0.08858
3734.29	0.05011	3734.23	0.0697	3734.29	0.08769	3734.29	0.08769
3734.39	0.05085	3734.33	0.07044	3734.39	0.0863	3734.39	0.0863
3734.49	0.05252	3734.43	0.07419	3734.49	0.0847	3734.49	0.0847
3734.59	0.05418	3734.53	0.07794	3734.59	0.08309	3734.59	0.08309
3734.68	0.05266	3734.62	0.07414	3734.68	0.0857	3734.68	0.0857
3734.78	0.05075	3734.72	0.06942	3734.78	0.08882	3734.78	0.08882
3734.88	0.04884	3734.82	0.0647	3734.88	0.09194	3734.88	0.09194
3734.98	0.04788	3734.92	0.06542	3734.98	0.09154	3734.98	0.09154
3735.08	0.04731	3735.02	0.06845	3735.08	0.08966	3735.08	0.08966
3735.17	0.04675	3735.11	0.07147	3735.17	0.08777	3735.17	0.08777
3735.27	0.046	3735.21	0.07292	3735.27	0.08868	3735.27	0.08868
3735.37	0.04523	3735.31	0.07421	3735.37	0.08985	3735.37	0.08985
3735.47	0.04447	3735.41	0.0755	3735.47	0.09103	3735.47	0.09103
3735.57	0.04725	3735.51	0.07745	3735.57	0.09349	3735.57	0.09349
3735.66	0.05141	3735.6	0.07816	3735.66	0.09645	3735.66	0.09645
3735.76	0.05557	3735.7	0.07888	3735.76	0.09942	3735.76	0.09942
3735.86	0.05445	3735.8	0.07777	3735.86	0.0989	3735.86	0.0989
3735.96	0.04862	3735.9	0.07503	3735.96	0.09529	3735.96	0.09529
3736.06	0.04278	3736	0.0723	3736.06	0.09169	3736.06	0.09169
3736.15	0.03798	3736.09	0.06956	3736.15	0.08793	3736.15	0.08793
3736.25	0.03762	3736.19	0.0696	3736.25	0.08826	3736.25	0.08826
3736.35	0.03742	3736.29	0.06982	3736.35	0.08887	3736.35	0.08887
3736.45	0.03721	3736.39	0.07004	3736.45	0.08948	3736.45	0.08948
3736.55	0.03805	3736.49	0.07212	3736.55	0.0908	3736.55	0.0908
3736.64	0.03924	3736.58	0.07482	3736.64	0.09235	3736.64	0.09235
3736.74	0.04043	3736.68	0.07752	3736.74	0.09391	3736.74	0.09391
3736.84	0.04274	3736.78	0.07938	3736.84	0.09438	3736.84	0.09438
3736.94	0.04593	3736.88	0.08058	3736.94	0.09399	3736.94	0.09399
3737.04	0.04913	3736.98	0.08179	3737.04	0.09359	3737.04	0.09359
3737.13	0.05099	3737.07	0.08272	3737.13	0.09442	3737.13	0.09442
3737.23	0.05057	3737.17	0.08321	3737.23	0.09732	3737.23	0.09732
3737.33	0.05015	3737.27	0.08369	3737.33	0.10022	3737.33	0.10022
3737.43	0.04974	3737.37	0.08417	3737.43	0.10312	3737.43	0.10312
3737.53	0.04911	3737.47	0.08506	3737.53	0.10031	3737.53	0.10031
3737.62	0.04842	3737.56	0.08607	3737.62	0.09589	3737.62	0.09589
3737.72	0.04773	3737.66	0.08708	3737.72	0.09146	3737.72	0.09146
3737.82	0.04703	3737.76	0.08741	3737.82	0.0885	3737.82	0.0885
3737.92	0.0463	3737.86	0.08485	3737.92	0.09174	3737.92	0.09174
3738.02	0.04558	3737.96	0.08228	3738.02	0.09499	3738.02	0.09499
3738.11	0.04485	3738.05	0.07972	3738.11	0.09824	3738.11	0.09824
3738.21	0.0453	3738.15	0.07916	3738.21	0.09783	3738.21	0.09783
3738.31	0.04576	3738.25	0.07867	3738.31	0.09743	3738.31	0.09743
3738.41	0.04622	3738.35	0.07818	3738.41	0.09703	3738.41	0.09703
3738.5	0.04621	3738.44	0.07872	3738.5	0.0983	3738.5	0.0983
3738.6	0.04554	3738.54	0.08075	3738.6	0.10198	3738.6	0.10198
3738.7	0.04486	3738.64	0.08277	3738.7	0.10566	3738.7	0.10566
3738.8	0.04419	3738.74	0.0848	3738.8	0.10934	3738.8	0.10934
3738.9	0.04407	3738.84	0.08773	3738.9	0.10975	3738.9	0.10975
3738.99	0.04406	3738.93	0.09086	3738.99	0.10945	3738.99	0.10945
3739.09	0.04405	3739.03	0.09399	3739.09	0.10915	3739.09	0.10915
3739.19	0.04405	3739.13	0.09712	3739.19	0.10885	3739.19	0.10885
3739.29	0.04656	3739.23	0.09702	3739.29	0.108	3739.29	0.108
3739.39	0.04956	3739.33	0.09629	3739.39	0.10705	3739.39	0.10705
3739.48	0.05257	3739.42	0.09555	3739.48	0.1061	3739.48	0.1061
3739.58	0.0539	3739.52	0.09445	3739.58	0.10538	3739.58	0.10538
3739.68	0.05001	3739.62	0.09221	3739.68	0.10537	3739.68	0.10537
3739.78	0.04612	3739.72	0.08998	3739.78	0.10537	3739.78	0.10537
3739.88	0.04223	3739.82	0.08774	3739.88	0.10536	3739.88	0.10536
3739.97	0.04153	3739.91	0.087	3739.97	0.10703	3739.97	0.10703
3740.07	0.0425	3740.01	0.08705	3740.07	0.10958	3740.07	0.10958
3740.17	0.04348	3740.11	0.0871	3740.17	0.11213	3740.17	0.11213
3740.27	0.04445	3740.21	0.08715	3740.27	0.11467	3740.27	0.11467
3740.37	0.0462	3740.31	0.08616	3740.37	0.11626	3740.37	0.11626
3740.46	0.04834	3740.4	0.08465	3740.46	0.11736	3740.46	0.11736
3740.56	0.05048	3740.5	0.08315	3740.56	0.11846	3740.56	0.11846
3740.66	0.05262	3740.6	0.08165	3740.66	0.11956	3740.66	0.11956
3740.76	0.05386	3740.7	0.08589	3740.76	0.11941	3740.76	0.11941
3740.86	0.05468	3740.8	0.09285	3740.86	0.11865	3740.86	0.11865
3740.95	0.0555	3740.89	0.09981	3740.95	0.1179	3740.95	0.1179
3741.05	0.05631	3740.99	0.10565	3741.05	0.11747	3741.05	0.11747
3741.15	0.05711	3741.09	0.10005	3741.15	0.12028	3741.15	0.12028
3741.25	0.05791	3741.19	0.09444	3741.25	0.12309	3741.25	0.12309
3741.35	0.05871	3741.29	0.08884	3741.35	0.12591	3741.35	0.12591
3741.44	0.05956	3741.38	0.08402	3741.44	0.12823	3741.44	0.12823
3741.54	0.0609	3741.48	0.08611	3741.54	0.12618	3741.54	0.12618
3741.64	0.06223	3741.58	0.08821	3741.64	0.12413	3741.64	0.12413
3741.74	0.06357	3741.68	0.0903	3741.74	0.12207	3741.74	0.12207
3741.84	0.06448	3741.78	0.0929	3741.84	0.12065	3741.84	0.12065
3741.93	0.06203	3741.87	0.09938	3741.93	0.12414	3741.93	0.12414
3742.03	0.05959	3741.97	0.10586	3742.03	0.12763	3742.03	0.12763
3742.13	0.05714	3742.07	0.11234	3742.13	0.13112	3742.13	0.13112
3742.23	0.05469	3742.17	0.11883	3742.23	0.13423	3742.23	0.13423
3742.32	0.05569	3742.26	0.11734	3742.32	0.13446	3742.32	0.13446
3742.42	0.05797	3742.36	0.11287	3742.42	0.13459	3742.42	0.13459
3742.52	0.06026	3742.46	0.1084	3742.52	0.13473	3742.52	0.13473
3742.62	0.06254	3742.56	0.10392	3742.62	0.13487	3742.62	0.13487
3742.72	0.06443	3742.66	0.10411	3742.72	0.13511	3742.72	0.13511
3742.81	0.06618	3742.75	0.10593	3742.81	0.13537	3742.81	0.13537
3742.91	0.06793	3742.85	0.10776	3742.91	0.13564	3742.91	0.13564
3743.01	0.06969	3742.95	0.10959	3743.01	0.13591	3743.01	0.13591
3743.11	0.06813	3743.05	0.11082	3743.11	0.13858	3743.11	0.13858
3743.21	0.06546	3743.15	0.11186	3743.21	0.14206	3743.21	0.14206
3743.3	0.0628	3743.24	0.1129	3743.3	0.14554	3743.3	0.14554
3743.4	0.06014	3743.34	0.11393	3743.4	0.14902	3743.4	0.14902
3743.5	0.05988	3743.44	0.11537	3743.5	0.1506	3743.5	0.1506
3743.6	0.06384	3743.54	0.11749	3743.6	0.14885	3743.6	0.14885
3743.7	0.06779	3743.64	0.11962	3743.7	0.1471	3743.7	0.1471
3743.79	0.07174	3743.73	0.12175	3743.79	0.14536	3743.79	0.14536
3743.89	0.07474	3743.83	0.1228	3743.89	0.14477	3743.89	0.14477
3743.99	0.07131	3743.93	0.12009	3743.99	0.14612	3743.99	0.14612
3744.09	0.06778	3744.03	0.11733	3744.09	0.14747	3744.09	0.14747
3744.19	0.06424	3744.13	0.11457	3744.19	0.14882	3744.19	0.14882
3744.28	0.0607	3744.22	0.11181	3744.28	0.15016	3744.28	0.15016
3744.38	0.06555	3744.32	0.11488	3744.38	0.1493	3744.38	0.1493
3744.48	0.07048	3744.42	0.11802	3744.48	0.14842	3744.48	0.14842
3744.58	0.07542	3744.52	0.12115	3744.58	0.14754	3744.58	0.14754
3744.68	0.08035	3744.62	0.12429	3744.68	0.14666	3744.68	0.14666
3744.77	0.0788	3744.71	0.12589	3744.77	0.14904	3744.77	0.14904
3744.87	0.07298	3744.81	0.12647	3744.87	0.15357	3744.87	0.15357
3744.97	0.06716	3744.91	0.12705	3744.97	0.1581	3744.97	0.1581
3745.07	0.06134	3745.01	0.12764	3745.07	0.16264	3745.07	0.16264
3745.17	0.05788	3745.11	0.12849	3745.17	0.16628	3745.17	0.16628
3745.26	0.06296	3745.2	0.13032	3745.26	0.16668	3745.26	0.16668
3745.36	0.06804	3745.3	0.13215	3745.36	0.16707	3745.36	0.16707
3745.46	0.07313	3745.4	0.13397	3745.46	0.16747	3745.46	0.16747
3745.56	0.07821	3745.5	0.1358	3745.56	0.16787	3745.56	0.16787
3745.66	0.07901	3745.6	0.13624	3745.66	0.16956	3745.66	0.16956
3745.75	0.07893	3745.69	0.13639	3745.75	0.17152	3745.75	0.17152
3745.85	0.07884	3745.79	0.13654	3745.85	0.17348	3745.85	0.17348
3745.95	0.07875	3745.89	0.13669	3745.95	0.17545	3745.95	0.17545
3746.05	0.07911	3745.99	0.13868	3746.05	0.17673	3746.05	0.17673
3746.14	0.07835	3746.08	0.143	3746.14	0.17716	3746.14	0.17716
3746.24	0.0776	3746.18	0.14732	3746.24	0.17758	3746.24	0.17758
3746.34	0.07684	3746.28	0.15164	3746.34	0.17801	3746.34	0.17801
3746.44	0.07609	3746.38	0.15596	3746.44	0.17844	3746.44	0.17844
3746.54	0.07492	3746.48	0.1576	3746.54	0.17966	3746.54	0.17966
3746.63	0.07352	3746.57	0.15783	3746.63	0.18129	3746.63	0.18129
3746.73	0.07213	3746.67	0.15805	3746.73	0.18293	3746.73	0.18293
3746.83	0.07074	3746.77	0.15828	3746.83	0.18456	3746.83	0.18456
3746.93	0.06999	3746.87	0.15727	3746.93	0.18619	3746.93	0.18619
3747.03	0.07098	3746.97	0.1529	3747.03	0.18777	3747.03	0.18777
3747.12	0.07196	3747.06	0.14854	3747.12	0.18936	3747.12	0.18936
3747.22	0.07295	3747.16	0.14417	3747.22	0.19095	3747.22	0.19095
3747.32	0.07393	3747.26	0.1398	3747.32	0.19254	3747.32	0.19254
3747.42	0.07411	3747.36	0.14081	3747.42	0.19295	3747.42	0.19295
3747.52	0.07343	3747.46	0.14755	3747.52	0.1921	3747.52	0.1921
3747.61	0.07275	3747.55	0.15429	3747.61	0.19125	3747.61	0.19125
3747.71	0.07207	3747.65	0.16103	3747.71	0.19041	3747.71	0.19041
3747.81	0.07139	3747.75	0.16777	3747.81	0.18956	3747.81	0.18956
3747.91	0.0737	3747.85	0.17025	3747.91	0.19048	3747.91	0.19048
3748.01	0.0773	3747.95	0.17088	3748.01	0.19217	3748.01	0.19217
3748.1	0.0809	3748.04	0.17151	3748.1	0.19386	3748.1	0.19386
3748.2	0.0845	3748.14	0.17214	3748.2	0.19554	3748.2	0.19554
3748.3	0.08805	3748.24	0.17214	3748.3	0.19695	3748.3	0.19695
3748.4	0.08933	3748.34	0.16786	3748.4	0.19775	3748.4	0.19775
3748.5	0.0904	3748.44	0.16331	3748.5	0.19855	3748.5	0.19855
3748.59	0.09146	3748.53	0.15876	3748.59	0.19935	3748.59	0.19935
3748.69	0.09253	3748.63	0.15421	3748.69	0.20015	3748.69	0.20015
3748.79	0.09391	3748.73	0.15053	3748.79	0.20118	3748.79	0.20118
3748.89	0.09742	3748.83	0.15279	3748.89	0.20382	3748.89	0.20382
3748.99	0.10093	3748.93	0.15506	3748.99	0.20645	3748.99	0.20645
3749.08	0.10444	3749.02	0.15732	3749.08	0.20909	3749.08	0.20909
3749.18	0.10796	3749.12	0.15958	3749.18	0.21172	3749.18	0.21172
3749.28	0.109	3749.22	0.16248	3749.28	0.21203	3749.28	0.21203
3749.38	0.10527	3749.32	0.16659	3749.38	0.20784	3749.38	0.20784
3749.48	0.10155	3749.42	0.17071	3749.48	0.20366	3749.48	0.20366
3749.57	0.09783	3749.51	0.17482	3749.57	0.19947	3749.57	0.19947
3749.67	0.0941	3749.61	0.17894	3749.67	0.19529	3749.67	0.19529
3749.77	0.09298	3749.71	0.17868	3749.77	0.19557	3749.77	0.19557
3749.87	0.09395	3749.81	0.17493	3749.87	0.19941	3749.87	0.19941
3749.96	0.09491	3749.9	0.17118	3749.96	0.20325	3749.96	0.20325
3750.06	0.09587	3750	0.16743	3750.06	0.20709	3750.06	0.20709
3750.16	0.09684	3750.1	0.16368	3750.16	0.21094	3750.16	0.21094
3750.26	0.09672	3750.2	0.16082	3750.26	0.20897	3750.26	0.20897
3750.36	0.09627	3750.3	0.15822	3750.36	0.20526	3750.36	0.20526
3750.45	0.09583	3750.39	0.15563	3750.45	0.20156	3750.45	0.20156
3750.55	0.09538	3750.49	0.15304	3750.55	0.19785	3750.55	0.19785
3750.65	0.09494	3750.59	0.15045	3750.65	0.19415	3750.65	0.19415
3750.75	0.09494	3750.69	0.14831	3750.75	0.19232	3750.75	0.19232
3750.85	0.09506	3750.79	0.1464	3750.85	0.19181	3750.85	0.19181
3750.94	0.09519	3750.88	0.14449	3750.94	0.19131	3750.94	0.19131
3751.04	0.09531	3750.98	0.14257	3751.04	0.1908	3751.04	0.1908
3751.14	0.09543	3751.08	0.14066	3751.14	0.1903	3751.14	0.1903
3751.24	0.09956	3751.18	0.14085	3751.24	0.19173	3751.24	0.19173
3751.34	0.10469	3751.28	0.14156	3751.34	0.19365	3751.34	0.19365
3751.43	0.10983	3751.37	0.14227	3751.43	0.19558	3751.43	0.19558
3751.53	0.11496	3751.47	0.14298	3751.53	0.1975	3751.53	0.1975
3751.63	0.12009	3751.57	0.1437	3751.63	0.19942	3751.63	0.19942
3751.73	0.12054	3751.67	0.14437	3751.73	0.19978	3751.73	0.19978
3751.83	0.11807	3751.77	0.14503	3751.83	0.19916	3751.83	0.19916
3751.92	0.11559	3751.86	0.14568	3751.92	0.19855	3751.92	0.19855
3752.02	0.11312	3751.96	0.14634	3752.02	0.19793	3752.02	0.19793
3752.12	0.11064	3752.06	0.14699	3752.12	0.19732	3752.12	0.19732
3752.22	0.11095	3752.16	0.14745	3752.22	0.19735	3752.22	0.19735
3752.32	0.11493	3752.26	0.14765	3752.32	0.19824	3752.32	0.19824
3752.41	0.1189	3752.35	0.14785	3752.41	0.19913	3752.41	0.19913
3752.51	0.12288	3752.45	0.14805	3752.51	0.20003	3752.51	0.20003
3752.61	0.12686	3752.55	0.14825	3752.61	0.20092	3752.61	0.20092
3752.71	0.12912	3752.65	0.14961	3752.71	0.20046	3752.71	0.20046
3752.81	0.12611	3752.75	0.15453	3752.81	0.1959	3752.81	0.1959
3752.9	0.1231	3752.84	0.15945	3752.9	0.19134	3752.9	0.19134
3753	0.12009	3752.94	0.16436	3753	0.18678	3753	0.18678
3753.1	0.11707	3753.04	0.16928	3753.1	0.18221	3753.1	0.18221
3753.2	0.1144	3753.14	0.17372	3753.2	0.17787	3753.2	0.17787
3753.3	0.11681	3753.24	0.17081	3753.3	0.17686	3753.3	0.17686
3753.39	0.11922	3753.33	0.16791	3753.39	0.17586	3753.39	0.17586
3753.49	0.12163	3753.43	0.16501	3753.49	0.17485	3753.49	0.17485
3753.59	0.12404	3753.53	0.16211	3753.59	0.17384	3753.59	0.17384
3753.69	0.12645	3753.63	0.1592	3753.69	0.17283	3753.69	0.17283
3753.79	0.12831	3753.73	0.15361	3753.79	0.17222	3753.79	0.17222
3753.88	0.13009	3753.82	0.14764	3753.88	0.17167	3753.88	0.17167
3753.98	0.13187	3753.92	0.14166	3753.98	0.17112	3753.98	0.17112
3754.08	0.13365	3754.02	0.13569	3754.08	0.17057	3754.08	0.17057
3754.18	0.13543	3754.12	0.12972	3754.18	0.17002	3754.18	0.17002
3754.27	0.13411	3754.21	0.12574	3754.27	0.17034	3754.27	0.17034
3754.37	0.13004	3754.31	0.12653	3754.37	0.17275	3754.37	0.17275
3754.47	0.12597	3754.41	0.12732	3754.47	0.17516	3754.47	0.17516
3754.57	0.1219	3754.51	0.12811	3754.57	0.17756	3754.57	0.17756
3754.67	0.11783	3754.61	0.12891	3754.67	0.17997	3754.67	0.17997
3754.76	0.11431	3754.7	0.12975	3754.76	0.18206	3754.76	0.18206
3754.86	0.11531	3754.8	0.13098	3754.86	0.18155	3754.86	0.18155
3754.96	0.11631	3754.9	0.13222	3754.96	0.18104	3754.96	0.18104
3755.06	0.11732	3755	0.13346	3755.06	0.18053	3755.06	0.18053
3755.16	0.11832	3755.1	0.1347	3755.16	0.18002	3755.16	0.18002
3755.25	0.11932	3755.19	0.13594	3755.25	0.17951	3755.25	0.17951
3755.35	0.11939	3755.29	0.13415	3755.35	0.17678	3755.35	0.17678
3755.45	0.11939	3755.39	0.13211	3755.45	0.17387	3755.45	0.17387
3755.55	0.11938	3755.49	0.13007	3755.55	0.17096	3755.55	0.17096
3755.65	0.11938	3755.59	0.12803	3755.65	0.16805	3755.65	0.16805
3755.74	0.11938	3755.68	0.126	3755.74	0.16514	3755.74	0.16514
3755.84	0.11831	3755.78	0.12533	3755.84	0.16337	3755.84	0.16337
3755.94	0.1152	3755.88	0.12731	3755.94	0.16382	3755.94	0.16382
3756.04	0.11209	3755.98	0.12929	3756.04	0.16426	3756.04	0.16426
3756.14	0.10897	3756.08	0.13127	3756.14	0.16471	3756.14	0.16471
3756.23	0.10586	3756.17	0.13324	3756.23	0.16515	3756.23	0.16515
3756.33	0.10275	3756.27	0.13522	3756.33	0.1656	3756.33	0.1656
3756.43	0.10456	3756.37	0.13532	3756.43	0.16616	3756.43	0.16616
3756.53	0.10795	3756.47	0.13482	3756.53	0.16676	3756.53	0.16676
3756.63	0.11133	3756.57	0.13432	3756.63	0.16735	3756.63	0.16735
3756.72	0.11472	3756.66	0.13382	3756.72	0.16795	3756.72	0.16795
3756.82	0.1181	3756.76	0.13331	3756.82	0.16855	3756.82	0.16855
3756.92	0.1205	3756.86	0.13262	3756.92	0.16917	3756.92	0.16917
3757.02	0.11829	3756.96	0.13103	3757.02	0.1699	3757.02	0.1699
3757.12	0.11608	3757.06	0.12944	3757.12	0.17063	3757.12	0.17063
3757.21	0.11387	3757.15	0.12785	3757.21	0.17136	3757.21	0.17136
3757.31	0.11166	3757.25	0.12625	3757.31	0.17209	3757.31	0.17209
3757.41	0.10945	3757.35	0.12466	3757.41	0.17282	3757.41	0.17282
3757.51	0.10782	3757.45	0.1263	3757.51	0.17259	3757.51	0.17259
3757.61	0.10659	3757.55	0.13015	3757.61	0.1717	3757.61	0.1717
3757.7	0.10536	3757.64	0.13401	3757.7	0.1708	3757.7	0.1708
3757.8	0.10413	3757.74	0.13786	3757.8	0.16991	3757.8	0.16991
3757.9	0.1029	3757.84	0.14172	3757.9	0.16902	3757.9	0.16902
3758	0.1017	3757.94	0.14549	3758	0.16813	3758	0.16813
3758.09	0.10399	3758.03	0.14051	3758.09	0.16825	3758.09	0.16825
3758.19	0.10628	3758.13	0.13553	3758.19	0.16836	3758.19	0.16836
3758.29	0.10856	3758.23	0.13054	3758.29	0.16848	3758.29	0.16848
3758.39	0.11085	3758.33	0.12556	3758.39	0.16859	3758.39	0.16859
3758.49	0.11314	3758.43	0.12058	3758.49	0.1687	3758.49	0.1687
3758.58	0.11283	3758.52	0.11857	3758.58	0.1683	3758.58	0.1683
3758.68	0.10902	3758.62	0.12057	3758.68	0.16719	3758.68	0.16719
3758.78	0.1052	3758.72	0.12257	3758.78	0.16608	3758.78	0.16608
3758.88	0.10139	3758.82	0.12457	3758.88	0.16497	3758.88	0.16497
3758.98	0.09757	3758.92	0.12657	3758.98	0.16386	3758.98	0.16386
3759.07	0.09376	3759.01	0.12857	3759.07	0.16275	3759.07	0.16275
3759.17	0.09234	3759.11	0.12897	3759.17	0.16267	3759.17	0.16267
3759.27	0.09393	3759.21	0.12738	3759.27	0.16389	3759.27	0.16389
3759.37	0.09553	3759.31	0.12578	3759.37	0.16511	3759.37	0.16511
3759.47	0.09712	3759.41	0.12418	3759.47	0.16633	3759.47	0.16633
3759.56	0.09871	3759.5	0.12259	3759.56	0.16754	3759.56	0.16754
3759.66	0.1003	3759.6	0.12099	3759.66	0.16876	3759.66	0.16876
3759.76	0.10043	3759.7	0.12275	3759.76	0.16636	3759.76	0.16636
3759.86	0.10032	3759.8	0.12505	3759.86	0.16337	3759.86	0.16337
3759.96	0.10021	3759.9	0.12735	3759.96	0.16038	3759.96	0.16038
3760.05	0.1001	3759.99	0.12965	3760.05	0.15739	3760.05	0.15739
3760.15	0.09999	3760.09	0.13195	3760.15	0.1544	3760.15	0.1544
3760.25	0.09988	3760.19	0.13425	3760.25	0.15141	3760.25	0.15141
3760.35	0.09873	3760.29	0.1336	3760.35	0.15127	3760.35	0.15127
3760.45	0.09743	3760.39	0.13254	3760.45	0.15153	3760.45	0.15153
3760.54	0.09613	3760.48	0.13149	3760.54	0.15178	3760.54	0.15178
3760.64	0.09484	3760.58	0.13043	3760.64	0.15204	3760.64	0.15204
3760.74	0.09354	3760.68	0.12938	3760.74	0.1523	3760.74	0.1523
3760.84	0.09224	3760.78	0.12832	3760.84	0.15255	3760.84	0.15255
3760.94	0.09213	3760.88	0.12655	3760.94	0.15457	3760.94	0.15457
3761.03	0.09215	3760.97	0.12469	3761.03	0.1568	3761.03	0.1568
3761.13	0.09217	3761.07	0.12283	3761.13	0.15902	3761.13	0.15902
3761.23	0.0922	3761.17	0.12097	3761.23	0.16125	3761.23	0.16125
3761.33	0.09222	3761.27	0.11911	3761.33	0.16347	3761.33	0.16347
3761.43	0.09224	3761.37	0.11725	3761.43	0.1657	3761.43	0.1657
3761.52	0.09232	3761.46	0.12034	3761.52	0.1647	3761.52	0.1647
3761.62	0.0924	3761.56	0.12389	3761.62	0.1634	3761.62	0.1634
3761.72	0.09248	3761.66	0.12745	3761.72	0.1621	3761.72	0.1621
3761.82	0.09257	3761.76	0.13101	3761.82	0.16081	3761.82	0.16081
3761.91	0.09265	3761.85	0.13456	3761.91	0.15951	3761.91	0.15951
3762.01	0.09273	3761.95	0.13812	3762.01	0.15821	3762.01	0.15821
3762.11	0.09533	3762.05	0.13316	3762.11	0.15914	3762.11	0.15914
3762.21	0.09811	3762.15	0.12759	3762.21	0.16023	3762.21	0.16023
3762.31	0.10089	3762.25	0.12202	3762.31	0.16132	3762.31	0.16132
3762.4	0.10367	3762.34	0.11645	3762.4	0.16241	3762.4	0.16241
3762.5	0.10645	3762.44	0.11088	3762.5	0.1635	3762.5	0.1635
3762.6	0.10923	3762.54	0.10531	3762.6	0.1646	3762.6	0.1646
3762.7	0.10672	3762.64	0.11068	3762.7	0.16165	3762.7	0.16165
3762.8	0.10393	3762.74	0.11663	3762.8	0.15849	3762.8	0.15849
3762.89	0.10113	3762.83	0.12258	3762.89	0.15533	3762.89	0.15533
3762.99	0.09834	3762.93	0.12853	3762.99	0.15217	3762.99	0.15217
3763.09	0.09555	3763.03	0.13448	3763.09	0.14902	3763.09	0.14902
3763.19	0.09276	3763.13	0.14043	3763.19	0.14586	3763.19	0.14586
3763.29	0.09132	3763.23	0.14016	3763.29	0.14909	3763.29	0.14909
3763.38	0.08994	3763.32	0.13968	3763.38	0.15253	3763.38	0.15253
3763.48	0.08855	3763.42	0.13921	3763.48	0.15597	3763.48	0.15597
3763.58	0.08716	3763.52	0.13874	3763.58	0.15941	3763.58	0.15941
3763.68	0.08578	3763.62	0.13826	3763.68	0.16285	3763.68	0.16285
3763.78	0.08439	3763.72	0.13779	3763.78	0.16629	3763.78	0.16629
3763.87	0.08645	3763.81	0.13417	3763.87	0.16408	3763.87	0.16408
3763.97	0.08937	3763.91	0.13053	3763.97	0.16179	3763.97	0.16179
3764.07	0.09228	3764.01	0.12689	3764.07	0.15951	3764.07	0.15951
3764.17	0.09519	3764.11	0.12325	3764.17	0.15723	3764.17	0.15723
3764.27	0.09811	3764.21	0.11961	3764.27	0.15494	3764.27	0.15494
3764.36	0.10102	3764.3	0.11597	3764.36	0.15266	3764.36	0.15266
3764.46	0.10051	3764.4	0.11619	3764.46	0.15262	3764.46	0.15262
3764.56	0.09779	3764.5	0.11893	3764.56	0.15403	3764.56	0.15403
3764.66	0.09506	3764.6	0.12168	3764.66	0.15544	3764.66	0.15544
3764.76	0.09233	3764.7	0.12442	3764.76	0.15685	3764.76	0.15685
3764.85	0.08961	3764.79	0.12716	3764.85	0.15827	3764.85	0.15827
3764.95	0.08688	3764.89	0.1299	3764.95	0.15968	3764.95	0.15968
3765.05	0.08489	3764.99	0.13206	3765.05	0.16071	3765.05	0.16071
3765.15	0.08541	3765.09	0.13219	3765.15	0.16042	3765.15	0.16042
3765.25	0.08593	3765.19	0.13232	3765.25	0.16013	3765.25	0.16013
3765.34	0.08645	3765.28	0.13245	3765.34	0.15984	3765.34	0.15984
3765.44	0.08698	3765.38	0.13258	3765.44	0.15955	3765.44	0.15955
3765.54	0.0875	3765.48	0.13271	3765.54	0.15926	3765.54	0.15926
3765.64	0.08808	3765.58	0.13223	3765.64	0.15868	3765.64	0.15868
3765.73	0.08884	3765.67	0.12988	3765.73	0.15719	3765.73	0.15719
3765.83	0.08961	3765.77	0.12753	3765.83	0.15569	3765.83	0.15569
3765.93	0.09037	3765.87	0.12518	3765.93	0.1542	3765.93	0.1542
3766.03	0.09113	3765.97	0.12283	3766.03	0.15271	3766.03	0.15271
3766.13	0.09189	3766.07	0.12048	3766.13	0.15122	3766.13	0.15122
3766.22	0.09265	3766.16	0.11813	3766.22	0.14972	3766.22	0.14972
3766.32	0.09271	3766.26	0.1191	3766.32	0.15149	3766.32	0.15149
3766.42	0.09197	3766.36	0.12093	3766.42	0.15703	3766.42	0.15703
3766.52	0.09122	3766.46	0.12276	3766.52	0.16257	3766.52	0.16257
3766.62	0.09047	3766.56	0.12459	3766.62	0.16811	3766.62	0.16811
3766.71	0.08973	3766.65	0.12642	3766.71	0.17365	3766.71	0.17365
3766.81	0.08898	3766.75	0.12825	3766.81	0.17919	3766.81	0.17919
3766.91	0.08915	3766.85	0.12998	3766.91	0.1808	3766.91	0.1808
3767.01	0.0903	3766.95	0.1316	3767.01	0.17816	3767.01	0.17816
3767.11	0.09146	3767.05	0.13322	3767.11	0.17552	3767.11	0.17552
3767.2	0.09262	3767.14	0.13484	3767.2	0.17287	3767.2	0.17287
3767.3	0.09377	3767.24	0.13647	3767.3	0.17023	3767.3	0.17023
3767.4	0.09493	3767.34	0.13809	3767.4	0.16759	3767.4	0.16759
3767.5	0.09582	3767.44	0.13971	3767.5	0.16522	3767.5	0.16522
3767.6	0.09438	3767.54	0.13783	3767.6	0.16521	3767.6	0.16521
3767.69	0.09295	3767.63	0.13447	3767.69	0.1652	3767.69	0.1652
3767.79	0.09151	3767.73	0.13111	3767.79	0.16519	3767.79	0.16519
3767.89	0.09007	3767.83	0.12775	3767.89	0.16518	3767.89	0.16518
3767.99	0.08863	3767.93	0.12439	3767.99	0.16517	3767.99	0.16517
3768.09	0.08719	3768.03	0.12103	3768.09	0.16516	3768.09	0.16516
3768.18	0.08666	3768.12	0.12055	3768.18	0.16577	3768.18	0.16577
3768.28	0.08805	3768.22	0.12619	3768.28	0.16768	3768.28	0.16768
3768.38	0.08943	3768.32	0.13182	3768.38	0.1696	3768.38	0.1696
3768.48	0.09082	3768.42	0.13745	3768.48	0.17151	3768.48	0.17151
3768.58	0.0922	3768.52	0.14308	3768.58	0.17342	3768.58	0.17342
3768.67	0.09359	3768.61	0.14872	3768.67	0.17533	3768.67	0.17533
3768.77	0.09498	3768.71	0.15435	3768.77	0.17725	3768.77	0.17725
3768.87	0.09391	3768.81	0.15476	3768.87	0.17592	3768.87	0.17592
3768.97	0.09269	3768.91	0.15485	3768.97	0.17439	3768.97	0.17439
3769.07	0.09147	3769.01	0.15493	3769.07	0.17286	3769.07	0.17286
3769.16	0.09025	3769.1	0.15501	3769.16	0.17133	3769.16	0.17133
3769.26	0.08903	3769.2	0.15509	3769.26	0.1698	3769.26	0.1698
3769.36	0.08781	3769.3	0.15518	3769.36	0.16826	3769.36	0.16826
3769.46	0.08702	3769.4	0.15479	3769.46	0.16711	3769.46	0.16711
3769.55	0.08851	3769.49	0.15197	3769.55	0.16792	3769.55	0.16792
3769.65	0.09	3769.59	0.14915	3769.65	0.16873	3769.65	0.16873
3769.75	0.09149	3769.69	0.14633	3769.75	0.16954	3769.75	0.16954
3769.85	0.09299	3769.79	0.14351	3769.85	0.17035	3769.85	0.17035
3769.95	0.09448	3769.89	0.14069	3769.95	0.17115	3769.95	0.17115
3770.04	0.09597	3769.98	0.13787	3770.04	0.17196	3770.04	0.17196
3770.14	0.09716	3770.08	0.13896	3770.14	0.17174	3770.14	0.17174
3770.24	0.09827	3770.18	0.14117	3770.24	0.17122	3770.24	0.17122
3770.34	0.09939	3770.28	0.14337	3770.34	0.1707	3770.34	0.1707
3770.44	0.1005	3770.38	0.14558	3770.44	0.17018	3770.44	0.17018
3770.53	0.10161	3770.47	0.14779	3770.53	0.16966	3770.53	0.16966
3770.63	0.10272	3770.57	0.14999	3770.63	0.16914	3770.63	0.16914
3770.73	0.10383	3770.67	0.1522	3770.73	0.16863	3770.73	0.16863
3770.83	0.10284	3770.77	0.15004	3770.83	0.16927	3770.83	0.16927
3770.93	0.10185	3770.87	0.14789	3770.93	0.16991	3770.93	0.16991
3771.02	0.10086	3770.96	0.14574	3771.02	0.17056	3771.02	0.17056
3771.12	0.09987	3771.06	0.14358	3771.12	0.17121	3771.12	0.17121
3771.22	0.09888	3771.16	0.14143	3771.22	0.17185	3771.22	0.17185
3771.32	0.09788	3771.26	0.13927	3771.32	0.1725	3771.32	0.1725
3771.42	0.09655	3771.36	0.13788	3771.42	0.17313	3771.42	0.17313
3771.51	0.09401	3771.45	0.13917	3771.51	0.17372	3771.51	0.17372
3771.61	0.09147	3771.55	0.14046	3771.61	0.17432	3771.61	0.17432
3771.71	0.08894	3771.65	0.14176	3771.71	0.17491	3771.71	0.17491
3771.81	0.0864	3771.75	0.14305	3771.81	0.1755	3771.81	0.1755
3771.91	0.08386	3771.85	0.14434	3771.91	0.1761	3771.91	0.1761
3772	0.08132	3771.94	0.14564	3772	0.17669	3772	0.17669
3772.1	0.08251	3772.04	0.14656	3772.1	0.17626	3772.1	0.17626
3772.2	0.08845	3772.14	0.14702	3772.2	0.17453	3772.2	0.17453
3772.3	0.09438	3772.24	0.14748	3772.3	0.17281	3772.3	0.17281
3772.4	0.10032	3772.34	0.14793	3772.4	0.17108	3772.4	0.17108
3772.49	0.10626	3772.43	0.14839	3772.49	0.16935	3772.49	0.16935
3772.59	0.11219	3772.53	0.14885	3772.59	0.16762	3772.59	0.16762
3772.69	0.11813	3772.63	0.14931	3772.69	0.1659	3772.69	0.1659
3772.79	0.11722	3772.73	0.14902	3772.79	0.16808	3772.79	0.16808
3772.89	0.11279	3772.83	0.14835	3772.89	0.17229	3772.89	0.17229
3772.98	0.10836	3772.92	0.14767	3772.98	0.17649	3772.98	0.17649
3773.08	0.10392	3773.02	0.147	3773.08	0.18069	3773.08	0.18069
3773.18	0.09949	3773.12	0.14633	3773.18	0.18489	3773.18	0.18489
3773.28	0.09506	3773.22	0.14565	3773.28	0.1891	3773.28	0.1891
3773.37	0.09063	3773.31	0.14498	3773.37	0.1933	3773.37	0.1933
3773.47	0.09095	3773.41	0.14586	3773.47	0.19175	3773.47	0.19175
3773.57	0.09192	3773.51	0.14694	3773.57	0.18942	3773.57	0.18942
3773.67	0.09288	3773.61	0.14803	3773.67	0.1871	3773.67	0.1871
3773.77	0.09385	3773.71	0.14911	3773.77	0.18477	3773.77	0.18477
3773.86	0.09481	3773.8	0.1502	3773.86	0.18244	3773.86	0.18244
3773.96	0.09577	3773.9	0.15128	3773.96	0.18012	3773.96	0.18012
3774.06	0.09682	3774	0.15232	3774.06	0.17815	3774.06	0.17815
3774.16	0.09859	3774.1	0.15295	3774.16	0.17938	3774.16	0.17938
3774.26	0.10035	3774.2	0.15357	3774.26	0.18061	3774.26	0.18061
3774.35	0.10212	3774.29	0.15419	3774.35	0.18184	3774.35	0.18184
3774.45	0.10389	3774.39	0.15482	3774.45	0.18307	3774.45	0.18307
3774.55	0.10566	3774.49	0.15544	3774.55	0.1843	3774.55	0.1843
3774.65	0.10742	3774.59	0.15607	3774.65	0.18552	3774.65	0.18552
3774.75	0.10919	3774.69	0.15669	3774.75	0.18675	3774.75	0.18675
3774.84	0.10667	3774.78	0.15557	3774.84	0.18743	3774.84	0.18743
3774.94	0.1038	3774.88	0.15431	3774.94	0.18806	3774.94	0.18806
3775.04	0.10092	3774.98	0.15305	3775.04	0.18869	3775.04	0.18869
3775.14	0.09804	3775.08	0.15179	3775.14	0.18932	3775.14	0.18932
3775.24	0.09517	3775.18	0.15053	3775.24	0.18995	3775.24	0.18995
3775.33	0.09229	3775.27	0.14926	3775.33	0.19058	3775.33	0.19058
3775.43	0.08942	3775.37	0.14819	3775.43	0.19121	3775.43	0.19121
3775.53	0.09015	3775.47	0.14828	3775.53	0.19174	3775.53	0.19174
3775.63	0.09209	3775.57	0.14837	3775.63	0.19222	3775.63	0.19222
3775.73	0.09402	3775.67	0.14846	3775.73	0.19271	3775.73	0.19271
3775.82	0.09596	3775.76	0.14855	3775.82	0.19319	3775.82	0.19319
3775.92	0.0979	3775.86	0.14864	3775.92	0.19368	3775.92	0.19368
3776.02	0.09983	3775.96	0.14873	3776.02	0.19416	3776.02	0.19416
3776.12	0.10177	3776.06	0.14882	3776.12	0.19465	3776.12	0.19465
3776.22	0.1036	3776.16	0.1492	3776.22	0.19291	3776.22	0.19291
3776.31	0.10542	3776.25	0.14958	3776.31	0.19109	3776.31	0.19109
3776.41	0.10725	3776.35	0.14997	3776.41	0.18926	3776.41	0.18926
3776.51	0.10907	3776.45	0.15036	3776.51	0.18744	3776.51	0.18744
3776.61	0.1109	3776.55	0.15075	3776.61	0.18562	3776.61	0.18562
3776.71	0.11272	3776.65	0.15114	3776.71	0.1838	3776.71	0.1838
3776.8	0.11455	3776.74	0.15152	3776.8	0.18198	3776.8	0.18198
3776.9	0.11494	3776.84	0.15189	3776.9	0.18202	3776.9	0.18202
3777	0.11494	3776.94	0.15224	3777	0.18256	3777	0.18256
3777.1	0.11495	3777.04	0.1526	3777.1	0.18311	3777.1	0.18311
3777.19	0.11496	3777.13	0.15296	3777.19	0.18365	3777.19	0.18365
3777.29	0.11496	3777.23	0.15331	3777.29	0.18419	3777.29	0.18419
3777.39	0.11497	3777.33	0.15367	3777.39	0.18474	3777.39	0.18474
3777.49	0.11497	3777.43	0.15403	3777.49	0.18528	3777.49	0.18528
3777.59	0.11277	3777.53	0.15401	3777.59	0.18483	3777.59	0.18483
3777.68	0.10915	3777.62	0.15375	3777.68	0.18373	3777.68	0.18373
3777.78	0.10552	3777.72	0.15349	3777.78	0.18263	3777.78	0.18263
3777.88	0.1019	3777.82	0.15323	3777.88	0.18154	3777.88	0.18154
3777.98	0.09828	3777.92	0.15297	3777.98	0.18044	3777.98	0.18044
3778.08	0.09465	3778.02	0.15271	3778.08	0.17934	3778.08	0.17934
3778.17	0.09103	3778.11	0.15245	3778.17	0.17825	3778.17	0.17825
3778.27	0.09108	3778.21	0.15233	3778.27	0.17937	3778.27	0.17937
3778.37	0.09601	3778.31	0.15239	3778.37	0.18345	3778.37	0.18345
3778.47	0.10094	3778.41	0.15244	3778.47	0.18753	3778.47	0.18753
3778.57	0.10587	3778.51	0.1525	3778.57	0.1916	3778.57	0.1916
3778.66	0.1108	3778.6	0.15256	3778.66	0.19568	3778.66	0.19568
3778.76	0.11574	3778.7	0.15261	3778.76	0.19976	3778.76	0.19976
3778.86	0.12067	3778.8	0.15267	3778.86	0.20384	3778.86	0.20384
3778.96	0.12372	3778.9	0.15329	3778.96	0.20632	3778.96	0.20632
3779.06	0.12116	3779	0.15558	3779.06	0.20405	3779.06	0.20405
3779.15	0.11861	3779.09	0.15788	3779.15	0.20178	3779.15	0.20178
3779.25	0.11605	3779.19	0.16017	3779.25	0.19951	3779.25	0.19951
3779.35	0.1135	3779.29	0.16247	3779.35	0.19723	3779.35	0.19723
3779.45	0.11094	3779.39	0.16476	3779.45	0.19496	3779.45	0.19496
3779.55	0.10838	3779.49	0.16706	3779.55	0.19269	3779.55	0.19269
3779.64	0.10583	3779.58	0.16935	3779.64	0.19042	3779.64	0.19042
3779.74	0.10832	3779.68	0.16811	3779.74	0.19012	3779.74	0.19012
3779.84	0.11326	3779.78	0.16515	3779.84	0.19077	3779.84	0.19077
3779.94	0.1182	3779.88	0.16219	3779.94	0.19142	3779.94	0.19142
3780.04	0.12315	3779.98	0.15923	3780.04	0.19206	3780.04	0.19206
3780.13	0.12809	3780.07	0.15627	3780.13	0.19271	3780.13	0.19271
3780.23	0.13303	3780.17	0.15331	3780.23	0.19336	3780.23	0.19336
3780.33	0.13797	3780.27	0.15034	3780.33	0.19401	3780.33	0.19401
3780.43	0.13823	3780.37	0.14921	3780.43	0.19524	3780.43	0.19524
3780.53	0.13371	3780.47	0.14995	3780.53	0.19707	3780.53	0.19707
3780.62	0.1292	3780.56	0.15068	3780.62	0.19889	3780.62	0.19889
3780.72	0.12469	3780.66	0.15141	3780.72	0.20071	3780.72	0.20071
3780.82	0.12018	3780.76	0.15214	3780.82	0.20253	3780.82	0.20253
3780.92	0.11566	3780.86	0.15287	3780.92	0.20435	3780.92	0.20435
3781.01	0.11115	3780.95	0.15361	3781.01	0.20617	3781.01	0.20617
3781.11	0.10664	3781.05	0.15434	3781.11	0.208	3781.11	0.208
3781.21	0.10551	3781.15	0.15342	3781.21	0.20446	3781.21	0.20446
3781.31	0.10468	3781.25	0.15235	3781.31	0.20044	3781.31	0.20044
3781.41	0.10385	3781.35	0.15129	3781.41	0.19643	3781.41	0.19643
3781.5	0.10302	3781.44	0.15022	3781.5	0.19242	3781.5	0.19242
3781.6	0.10219	3781.54	0.14915	3781.6	0.1884	3781.6	0.1884
3781.7	0.10136	3781.64	0.14808	3781.7	0.18439	3781.7	0.18439
3781.8	0.10053	3781.74	0.14702	3781.8	0.18037	3781.8	0.18037
3781.9	0.10132	3781.84	0.14552	3781.9	0.18013	3781.9	0.18013
3781.99	0.10268	3781.93	0.14387	3781.99	0.18122	3781.99	0.18122
3782.09	0.10403	3782.03	0.14222	3782.09	0.18231	3782.09	0.18231
3782.19	0.10539	3782.13	0.14057	3782.19	0.1834	3782.19	0.1834
3782.29	0.10675	3782.23	0.13892	3782.29	0.18448	3782.29	0.18448
3782.39	0.1081	3782.33	0.13727	3782.39	0.18557	3782.39	0.18557
3782.48	0.10946	3782.42	0.13562	3782.48	0.18666	3782.48	0.18666
3782.58	0.1107	3782.52	0.13473	3782.58	0.18763	3782.58	0.18763
3782.68	0.11137	3782.62	0.13774	3782.68	0.18799	3782.68	0.18799
3782.78	0.11204	3782.72	0.14076	3782.78	0.18834	3782.78	0.18834
3782.88	0.1127	3782.82	0.14377	3782.88	0.1887	3782.88	0.1887
3782.97	0.11337	3782.91	0.14679	3782.97	0.18906	3782.97	0.18906
3783.07	0.11404	3783.01	0.1498	3783.07	0.18942	3783.07	0.18942
3783.17	0.1147	3783.11	0.15281	3783.17	0.18978	3783.17	0.18978
3783.27	0.11537	3783.21	0.15583	3783.27	0.19014	3783.27	0.19014
3783.37	0.11524	3783.31	0.15719	3783.37	0.18995	3783.37	0.18995
3783.46	0.11454	3783.4	0.15738	3783.46	0.18936	3783.46	0.18936
3783.56	0.11384	3783.5	0.15758	3783.56	0.18878	3783.56	0.18878
3783.66	0.11314	3783.6	0.15777	3783.66	0.18819	3783.66	0.18819
3783.76	0.11244	3783.7	0.15796	3783.76	0.18761	3783.76	0.18761
3783.86	0.11174	3783.8	0.15816	3783.86	0.18703	3783.86	0.18703
3783.95	0.11104	3783.89	0.15835	3783.95	0.18644	3783.95	0.18644
3784.05	0.11035	3783.99	0.15853	3784.05	0.18588	3784.05	0.18588
3784.15	0.11053	3784.09	0.15722	3784.15	0.18798	3784.15	0.18798
3784.25	0.11072	3784.19	0.15591	3784.25	0.19008	3784.25	0.19008
3784.35	0.1109	3784.29	0.1546	3784.35	0.19217	3784.35	0.19217
3784.44	0.11109	3784.38	0.1533	3784.44	0.19427	3784.44	0.19427
3784.54	0.11128	3784.48	0.15199	3784.54	0.19637	3784.54	0.19637
3784.64	0.11146	3784.58	0.15068	3784.64	0.19847	3784.64	0.19847
3784.74	0.11165	3784.68	0.14937	3784.74	0.20057	3784.74	0.20057
3784.83	0.11199	3784.77	0.14855	3784.83	0.20069	3784.83	0.20069
3784.93	0.11254	3784.87	0.14837	3784.93	0.1982	3784.93	0.1982
3785.03	0.11309	3784.97	0.14819	3785.03	0.19571	3785.03	0.19571
3785.13	0.11364	3785.07	0.14801	3785.13	0.19322	3785.13	0.19322
3785.23	0.11419	3785.17	0.14784	3785.23	0.19072	3785.23	0.19072
3785.32	0.11474	3785.26	0.14766	3785.32	0.18823	3785.32	0.18823
3785.42	0.11529	3785.36	0.14748	3785.42	0.18574	3785.42	0.18574
3785.52	0.11584	3785.46	0.1473	3785.52	0.18325	3785.52	0.18325
3785.62	0.11415	3785.56	0.14579	3785.62	0.18267	3785.62	0.18267
3785.72	0.11303	3785.66	0.14558	3785.72	0.18319	3785.72	0.18319
3785.81	0.11192	3785.75	0.14537	3785.81	0.18372	3785.81	0.18372
3785.91	0.11081	3785.85	0.14516	3785.91	0.18424	3785.91	0.18424
3786.01	0.10969	3785.95	0.14495	3786.01	0.18476	3786.01	0.18476
3786.11	0.10858	3786.05	0.14474	3786.11	0.18528	3786.11	0.18528
3786.21	0.10747	3786.15	0.14454	3786.21	0.18581	3786.21	0.18581
3786.3	0.10636	3786.24	0.14433	3786.3	0.18633	3786.3	0.18633
3786.4	0.10818	3786.34	0.14676	3786.4	0.18734	3786.4	0.18734
3786.5	0.11041	3786.44	0.14957	3786.5	0.18841	3786.5	0.18841
3786.6	0.11264	3786.54	0.15237	3786.6	0.18949	3786.6	0.18949
3786.7	0.11487	3786.64	0.15518	3786.7	0.19056	3786.7	0.19056
3786.79	0.1171	3786.73	0.15799	3786.79	0.19164	3786.79	0.19164
3786.89	0.11933	3786.83	0.16079	3786.89	0.19271	3786.89	0.19271
3786.99	0.12156	3786.93	0.1636	3786.99	0.19379	3786.99	0.19379
3787.09	0.12273	3787.03	0.16578	3787.09	0.1945	3787.09	0.1945
3787.19	0.12057	3787.13	0.16594	3787.19	0.19386	3787.19	0.19386
3787.28	0.11831	3787.22	0.16604	3787.28	0.19317	3787.28	0.19317
3787.38	0.11605	3787.32	0.16615	3787.38	0.19248	3787.38	0.19248
3787.48	0.11379	3787.42	0.16625	3787.48	0.19179	3787.48	0.19179
3787.58	0.11153	3787.52	0.16636	3787.58	0.1911	3787.58	0.1911
3787.68	0.10928	3787.62	0.16646	3787.68	0.19041	3787.68	0.19041
3787.77	0.10702	3787.71	0.16656	3787.77	0.18972	3787.77	0.18972
3787.87	0.10555	3787.81	0.16604	3787.87	0.18884	3787.87	0.18884
3787.97	0.10572	3787.91	0.16423	3787.97	0.18758	3787.97	0.18758
3788.07	0.10589	3788.01	0.16241	3788.07	0.18633	3788.07	0.18633
3788.17	0.10606	3788.11	0.1606	3788.17	0.18507	3788.17	0.18507
3788.26	0.10623	3788.2	0.15878	3788.26	0.18381	3788.26	0.18381
3788.36	0.1064	3788.3	0.15697	3788.36	0.18255	3788.36	0.18255
3788.46	0.10657	3788.4	0.15515	3788.46	0.18129	3788.46	0.18129
3788.56	0.10674	3788.5	0.15334	3788.56	0.18003	3788.56	0.18003
3788.66	0.10749	3788.6	0.15203	3788.66	0.17957	3788.66	0.17957
3788.75	0.10932	3788.69	0.15167	3788.75	0.18059	3788.75	0.18059
3788.85	0.11116	3788.79	0.1513	3788.85	0.18161	3788.85	0.18161
3788.95	0.11299	3788.89	0.15094	3788.95	0.18263	3788.95	0.18263
3789.05	0.11483	3788.99	0.15058	3789.05	0.18365	3789.05	0.18365
3789.14	0.11666	3789.08	0.15022	3789.14	0.18467	3789.14	0.18467
3789.24	0.1185	3789.18	0.14985	3789.24	0.18569	3789.24	0.18569
3789.34	0.12033	3789.28	0.14949	3789.34	0.18671	3789.34	0.18671
3789.44	0.12045	3789.38	0.14935	3789.44	0.18768	3789.44	0.18768
3789.54	0.11767	3789.48	0.14958	3789.54	0.18857	3789.54	0.18857
3789.63	0.11489	3789.57	0.14982	3789.63	0.18945	3789.63	0.18945
3789.73	0.11211	3789.67	0.15005	3789.73	0.19034	3789.73	0.19034
3789.83	0.10933	3789.77	0.15028	3789.83	0.19122	3789.83	0.19122
3789.93	0.10655	3789.87	0.15052	3789.93	0.19211	3789.93	0.19211
3790.03	0.10377	3789.97	0.15075	3790.03	0.19299	3790.03	0.19299
3790.12	0.10099	3790.06	0.15098	3790.12	0.19388	3790.12	0.19388
3790.22	0.10018	3790.16	0.15106	3790.22	0.19436	3790.22	0.19436
3790.32	0.10239	3790.26	0.1509	3790.32	0.19423	3790.32	0.19423
3790.42	0.1046	3790.36	0.15073	3790.42	0.19409	3790.42	0.19409
3790.52	0.1068	3790.46	0.15056	3790.52	0.19396	3790.52	0.19396
3790.61	0.10901	3790.55	0.1504	3790.61	0.19383	3790.61	0.19383
3790.71	0.11122	3790.65	0.15023	3790.71	0.1937	3790.71	0.1937
3790.81	0.11342	3790.75	0.15007	3790.81	0.19356	3790.81	0.19356
3790.91	0.11563	3790.85	0.1499	3790.91	0.19343	3790.91	0.19343
3791.01	0.11671	3790.95	0.15012	3791.01	0.19319	3791.01	0.19319
3791.1	0.11622	3791.04	0.15086	3791.1	0.19281	3791.1	0.19281
3791.2	0.11574	3791.14	0.15161	3791.2	0.19242	3791.2	0.19242
3791.3	0.11525	3791.24	0.15235	3791.3	0.19204	3791.3	0.19204
3791.4	0.11477	3791.34	0.1531	3791.4	0.19165	3791.4	0.19165
3791.5	0.11429	3791.44	0.15384	3791.5	0.19126	3791.5	0.19126
3791.59	0.1138	3791.53	0.15459	3791.59	0.19088	3791.59	0.19088
3791.69	0.11332	3791.63	0.15533	3791.69	0.19049	3791.69	0.19049
3791.79	0.11459	3791.73	0.15603	3791.79	0.19019	3791.79	0.19019
3791.89	0.11632	3791.83	0.15582	3791.89	0.18987	3791.89	0.18987
3791.99	0.11806	3791.93	0.15561	3791.99	0.18955	3791.99	0.18955
3792.08	0.1198	3792.02	0.1554	3792.08	0.18923	3792.08	0.18923
3792.18	0.12154	3792.12	0.15519	3792.18	0.18891	3792.18	0.18891
3792.28	0.12327	3792.22	0.15498	3792.28	0.18859	3792.28	0.18859
3792.38	0.12501	3792.32	0.15477	3792.38	0.18827	3792.38	0.18827
3792.48	0.12675	3792.42	0.15456	3792.48	0.18795	3792.48	0.18795
3792.57	0.12814	3792.51	0.15431	3792.57	0.18765	3792.57	0.18765
3792.67	0.12494	3792.61	0.15342	3792.67	0.18762	3792.67	0.18762
3792.77	0.12173	3792.71	0.15253	3792.77	0.18758	3792.77	0.18758
3792.87	0.11853	3792.81	0.15164	3792.87	0.18755	3792.87	0.18755
3792.96	0.11532	3792.9	0.15076	3792.96	0.18751	3792.96	0.18751
3793.06	0.11212	3793	0.14987	3793.06	0.18748	3793.06	0.18748
3793.16	0.10891	3793.1	0.14898	3793.16	0.18745	3793.16	0.18745
3793.26	0.10571	3793.2	0.14809	3793.26	0.18741	3793.26	0.18741
3793.36	0.10297	3793.3	0.14727	3793.36	0.18717	3793.36	0.18717
3793.45	0.10478	3793.39	0.14713	3793.45	0.18493	3793.45	0.18493
3793.55	0.10659	3793.49	0.14699	3793.55	0.18268	3793.55	0.18268
3793.65	0.1084	3793.59	0.14685	3793.65	0.18044	3793.65	0.18044
3793.75	0.11022	3793.69	0.14671	3793.75	0.17819	3793.75	0.17819
3793.85	0.11203	3793.79	0.14657	3793.85	0.17595	3793.85	0.17595
3793.94	0.11384	3793.88	0.14643	3793.94	0.1737	3793.94	0.1737
3794.04	0.11565	3793.98	0.14629	3794.04	0.17146	3794.04	0.17146
3794.14	0.11746	3794.08	0.14615	3794.14	0.16921	3794.14	0.16921
3794.24	0.11896	3794.18	0.14583	3794.24	0.17052	3794.24	0.17052
3794.34	0.12034	3794.28	0.14543	3794.34	0.17322	3794.34	0.17322
3794.43	0.12171	3794.37	0.14504	3794.43	0.17592	3794.43	0.17592
3794.53	0.12309	3794.47	0.14465	3794.53	0.17863	3794.53	0.17863
3794.63	0.12446	3794.57	0.14425	3794.63	0.18133	3794.63	0.18133
3794.73	0.12584	3794.67	0.14386	3794.73	0.18403	3794.73	0.18403
3794.83	0.12721	3794.77	0.14346	3794.83	0.18673	3794.83	0.18673
3794.92	0.12859	3794.86	0.14307	3794.92	0.18943	3794.92	0.18943
3795.02	0.12883	3794.96	0.14301	3795.02	0.19063	3795.02	0.19063
3795.12	0.12689	3795.06	0.14361	3795.12	0.18896	3795.12	0.18896
3795.22	0.12496	3795.16	0.1442	3795.22	0.18728	3795.22	0.18728
3795.32	0.12303	3795.26	0.14479	3795.32	0.1856	3795.32	0.1856
3795.41	0.12109	3795.35	0.14539	3795.41	0.18393	3795.41	0.18393
3795.51	0.11916	3795.45	0.14598	3795.51	0.18225	3795.51	0.18225
3795.61	0.11723	3795.55	0.14657	3795.61	0.18057	3795.61	0.18057
3795.71	0.11529	3795.65	0.14717	3795.71	0.1789	3795.71	0.1789
3795.81	0.11336	3795.75	0.14776	3795.81	0.17722	3795.81	0.17722
3795.9	0.11286	3795.84	0.14572	3795.9	0.17758	3795.9	0.17758
3796	0.11242	3795.94	0.14359	3796	0.17801	3796	0.17801
3796.1	0.11197	3796.04	0.14147	3796.1	0.17844	3796.1	0.17844
3796.2	0.11152	3796.14	0.13934	3796.2	0.17887	3796.2	0.17887
3796.3	0.11107	3796.24	0.13722	3796.3	0.1793	3796.3	0.1793
3796.39	0.11062	3796.33	0.13509	3796.39	0.17973	3796.39	0.17973
3796.49	0.11017	3796.43	0.13296	3796.49	0.18017	3796.49	0.18017
3796.59	0.10972	3796.53	0.13084	3796.59	0.1806	3796.59	0.1806
3796.69	0.1087	3796.63	0.13441	3796.69	0.17986	3796.69	0.17986
3796.78	0.10767	3796.72	0.13798	3796.78	0.17911	3796.78	0.17911
3796.88	0.10665	3796.82	0.14154	3796.88	0.17836	3796.88	0.17836
3796.98	0.10562	3796.92	0.14511	3796.98	0.17761	3796.98	0.17761
3797.08	0.10459	3797.02	0.14868	3797.08	0.17687	3797.08	0.17687
3797.18	0.10357	3797.12	0.15225	3797.18	0.17612	3797.18	0.17612
3797.27	0.10254	3797.21	0.15582	3797.27	0.17537	3797.27	0.17537
3797.37	0.10151	3797.31	0.15939	3797.37	0.17462	3797.37	0.17462
3797.47	0.1013	3797.41	0.16164	3797.47	0.17434	3797.47	0.17434
3797.57	0.10401	3797.51	0.15918	3797.57	0.17571	3797.57	0.17571
3797.67	0.10671	3797.61	0.15672	3797.67	0.17708	3797.67	0.17708
3797.76	0.10941	3797.7	0.15426	3797.76	0.17845	3797.76	0.17845
3797.86	0.11211	3797.8	0.15181	3797.86	0.17983	3797.86	0.17983
3797.96	0.11481	3797.9	0.14935	3797.96	0.1812	3797.96	0.1812
3798.06	0.11752	3798	0.14689	3798.06	0.18257	3798.06	0.18257
3798.16	0.12022	3798.1	0.14443	3798.16	0.18394	3798.16	0.18394
3798.25	0.12292	3798.19	0.14197	3798.25	0.18531	3798.25	0.18531
3798.35	0.12164	3798.29	0.14154	3798.35	0.18462	3798.35	0.18462
3798.45	0.11963	3798.39	0.14149	3798.45	0.18355	3798.45	0.18355
3798.55	0.11761	3798.49	0.14144	3798.55	0.18248	3798.55	0.18248
3798.65	0.1156	3798.59	0.14139	3798.65	0.18141	3798.65	0.18141
3798.74	0.11359	3798.68	0.14134	3798.74	0.18034	3798.74	0.18034
3798.84	0.11157	3798.78	0.14129	3798.84	0.17928	3798.84	0.17928
3798.94	0.10956	3798.88	0.14124	3798.94	0.17821	3798.94	0.17821
3799.04	0.10755	3798.98	0.14119	3799.04	0.17714	3799.04	0.17714
3799.14	0.10661	3799.08	0.14093	3799.14	0.17683	3799.14	0.17683
3799.23	0.1069	3799.17	0.14042	3799.23	0.17739	3799.23	0.17739
3799.33	0.10718	3799.27	0.13992	3799.33	0.17795	3799.33	0.17795
3799.43	0.10747	3799.37	0.13941	3799.43	0.1785	3799.43	0.1785
3799.53	0.10775	3799.47	0.1389	3799.53	0.17906	3799.53	0.17906
3799.63	0.10804	3799.57	0.13839	3799.63	0.17962	3799.63	0.17962
3799.72	0.10832	3799.66	0.13789	3799.72	0.18017	3799.72	0.18017
3799.82	0.10861	3799.76	0.13738	3799.82	0.18073	3799.82	0.18073
3799.92	0.10889	3799.86	0.13687	3799.92	0.18129	3799.92	0.18129
3800.02	0.10764	3799.96	0.13668	3800.02	0.18065	3800.02	0.18065
3800.12	0.10571	3800.06	0.13663	3800.12	0.1795	3800.12	0.1795
3800.21	0.10378	3800.15	0.13658	3800.21	0.17834	3800.21	0.17834
3800.31	0.10185	3800.25	0.13653	3800.31	0.17718	3800.31	0.17718
3800.41	0.09992	3800.35	0.13647	3800.41	0.17602	3800.41	0.17602
3800.51	0.09799	3800.45	0.13642	3800.51	0.17487	3800.51	0.17487
3800.6	0.09605	3800.54	0.13637	3800.6	0.17371	3800.6	0.17371
3800.7	0.09412	3800.64	0.13632	3800.7	0.17255	3800.7	0.17255
3800.8	0.094	3800.74	0.13644	3800.8	0.172	3800.8	0.172
3800.9	0.09557	3800.84	0.13705	3800.9	0.17354	3800.9	0.17354
3801	0.09695	3800.94	0.13767	3801	0.17514	3801	0.17514
3801.09	0.09834	3801.03	0.13829	3801.09	0.17675	3801.09	0.17675
3801.19	0.09972	3801.13	0.13892	3801.19	0.17835	3801.19	0.17835
3801.29	0.10111	3801.23	0.13954	3801.29	0.17995	3801.29	0.17995
3801.39	0.10249	3801.33	0.14016	3801.39	0.18156	3801.39	0.18156
3801.49	0.10388	3801.43	0.14078	3801.49	0.18316	3801.49	0.18316
3801.58	0.10526	3801.52	0.1414	3801.58	0.18476	3801.58	0.18476
3801.68	0.10626	3801.62	0.14126	3801.68	0.18561	3801.68	0.18561
3801.78	0.10693	3801.72	0.14049	3801.78	0.18583	3801.78	0.18583
3801.88	0.1076	3801.82	0.13972	3801.88	0.18604	3801.88	0.18604
3801.98	0.10828	3801.92	0.13894	3801.98	0.18626	3801.98	0.18626
3802.07	0.10895	3802.01	0.13817	3802.07	0.18648	3802.07	0.18648
3802.17	0.10962	3802.11	0.1374	3802.17	0.1867	3802.17	0.1867
3802.27	0.11029	3802.21	0.13662	3802.27	0.18691	3802.27	0.18691
3802.37	0.11097	3802.31	0.13585	3802.37	0.18713	3802.37	0.18713
3802.47	0.11164	3802.41	0.13508	3802.47	0.18735	3802.47	0.18735
3802.56	0.11082	3802.5	0.13677	3802.56	0.18606	3802.56	0.18606
3802.66	0.10956	3802.6	0.13918	3802.66	0.18432	3802.66	0.18432
3802.76	0.10829	3802.7	0.1416	3802.76	0.18259	3802.76	0.18259
3802.86	0.10703	3802.8	0.14401	3802.86	0.18086	3802.86	0.18086
3802.96	0.10577	3802.9	0.14643	3802.96	0.17912	3802.96	0.17912
3803.05	0.10451	3802.99	0.14884	3803.05	0.17739	3803.05	0.17739
3803.15	0.10324	3803.09	0.15126	3803.15	0.17565	3803.15	0.17565
3803.25	0.10198	3803.19	0.15368	3803.25	0.17392	3803.25	0.17392
3803.35	0.10072	3803.29	0.15609	3803.35	0.17219	3803.35	0.17219
