# Supplementary material for: Resonant inelastic X-ray scattering tools to count 5 f electrons of actinides and probe bond covalency
Source: Nat Commun. 2025 Feb 10;16:1221. doi: 10.1038/s41467-024-54574-7 (PMC11811144; doi:10.1038/s41467-024-54574-7)
Supplement: Supplementary file 3 — Source Data [file 41467_2024_54574_MOESM3_ESM.zip › Data_figures/Data_SI_figures/FigSI14/Cp''3UCl.csv]

-6.49992	17.0556
-6.49916	17.1627
-6.4984	16.878
-6.49763	16.6423
-6.49687	16.7984
-6.49611	17.077
-6.49535	17.1205
-6.49458	16.9435
-6.49382	16.7672
-6.49306	16.8107
-6.49229	16.8548
-6.49153	17.0599
-6.49077	17.2656
-6.49001	17.0936
-6.48924	16.9221
-6.48848	16.8786
-6.48772	17.0709
-6.48695	17.287
-6.48619	17.2687
-6.48543	17.1419
-6.48467	17.4077
-6.4839	17.761
-6.48314	17.5662
-6.48238	17.0954
-6.48161	16.8603
-6.48085	16.8499
-6.48009	16.8401
-6.47933	16.7072
-6.47856	16.5749
-6.4778	16.6772
-6.47704	16.7801
-6.47627	16.6937
-6.47551	16.608
-6.47475	16.5217
-6.47399	16.4359
-6.47322	16.6582
-6.47246	16.8811
-6.4717	17.0152
-6.47094	16.9148
-6.47017	16.8652
-6.46941	17.0513
-6.46865	17.2374
-6.46788	17.1885
-6.46712	17.2466
-6.46636	17.5405
-6.4656	17.6973
-6.46483	17.4622
-6.46407	17.3183
-6.46331	17.5669
-6.46254	17.8057
-6.46178	17.6526
-6.46102	17.1903
-6.46026	16.9637
-6.45949	17.1291
-6.45873	17.2944
-6.45797	17.4107
-6.4572	17.5271
-6.45644	17.6434
-6.45568	17.7603
-6.45492	17.8277
-6.45415	17.8951
-6.45339	17.9624
-6.45263	18.0304
-6.45187	17.7818
-6.4511	17.5332
-6.45034	17.5197
-6.44958	17.5069
-6.44881	17.5522
-6.44805	17.5975
-6.44729	17.4224
-6.44653	17.2479
-6.44576	17.2081
-6.445	17.4034
-6.44424	17.7016
-6.44347	17.6079
-6.44271	17.426
-6.44195	17.4793
-6.44119	17.5326
-6.44042	17.3513
-6.43966	17.2332
-6.4389	17.5069
-6.43813	18.001
-6.43737	18.1032
-6.43661	17.7793
-6.43585	17.4554
-6.43508	17.4989
-6.43432	17.543
-6.43356	17.3195
-6.4328	17.0966
-6.43203	16.9907
-6.43127	17.1205
-6.43051	17.3966
-6.42974	17.9085
-6.42898	18.2881
-6.42822	18.2759
-6.42746	18.1602
-6.42669	18.0451
-6.42593	17.9049
-6.42517	17.7652
-6.4244	17.8014
-6.42364	17.8381
-6.42288	17.8748
-6.42212	17.9116
-6.42135	17.7371
-6.42059	17.5626
-6.41983	17.6232
-6.41906	17.6844
-6.4183	17.4903
-6.41754	17.2968
-6.41678	17.4946
-6.41601	17.693
-6.41525	17.5479
-6.41449	17.4028
-6.41373	17.2577
-6.41296	17.1131
-6.4122	16.8946
-6.41144	16.6766
-6.41067	16.4825
-6.40991	16.289
-6.40915	16.3906
-6.40839	16.8848
-6.40762	17.2907
-6.40686	17.4615
-6.4061	17.5736
-6.40533	17.6856
-6.40457	17.783
-6.40381	17.8804
-6.40305	17.9049
-6.40228	17.93
-6.40152	17.9551
-6.40076	17.9802
-6.39999	17.9906
-6.39923	18.001
-6.39847	18.1583
-6.39771	18.0806
-6.39694	17.8926
-6.39618	17.9404
-6.39542	17.9979
-6.39466	17.8204
-6.39389	17.5834
-6.39313	17.7389
-6.39237	18.0267
-6.3916	18.0794
-6.39084	18.1057
-6.39008	18.1326
-6.38932	18.1547
-6.38855	17.7848
-6.38779	17.3899
-6.38703	17.3875
-6.38626	17.821
-6.3855	18.0193
-6.38474	18.012
-6.38398	18.0047
-6.38321	18.2177
-6.38245	18.4314
-6.38169	18.5025
-6.38092	18.5735
-6.38016	18.6445
-6.3794	18.7161
-6.37864	18.5876
-6.37787	18.459
-6.37711	18.5655
-6.37635	18.6727
-6.37559	18.5343
-6.37482	18.3959
-6.37406	18.1792
-6.3733	17.7279
-6.37253	17.3483
-6.37177	17.3611
-6.37101	17.6777
-6.37025	17.7591
-6.36948	17.6593
-6.36872	17.7946
-6.36796	18.0279
-6.36719	17.8693
-6.36643	17.4603
-6.36567	17.4438
-6.36491	18.0445
-6.36414	18.6451
-6.36338	18.7853
-6.36262	18.9256
-6.36185	19.0658
-6.36109	19.206
-6.36033	19.2115
-6.35957	19.217
-6.3588	19.3695
-6.35804	19.2874
-6.35728	18.9256
-6.35652	18.7994
-6.35575	18.9176
-6.35499	18.8013
-6.35423	18.6059
-6.35346	18.8025
-6.3527	19.577
-6.35194	20.1171
-6.35118	20.0834
-6.35041	19.6585
-6.34965	19.4387
-6.34889	19.2195
-6.34812	19.2372
-6.34736	19.2556
-6.3466	19.2739
-6.34584	19.2923
-6.34507	19.0168
-6.34431	18.7412
-6.34355	19.0143
-6.34278	19.2874
-6.34202	19.168
-6.34126	19.0492
-6.3405	19.1656
-6.33973	19.2819
-6.33897	19.5207
-6.33821	19.7595
-6.33744	19.6064
-6.33668	19.4534
-6.33592	19.2911
-6.33516	19.1294
-6.33439	18.9678
-6.33363	18.8062
-6.33287	18.5367
-6.33211	18.2673
-6.33134	18.3898
-6.33058	18.5122
-6.32982	18.6953
-6.32905	18.879
-6.32829	19.0627
-6.32753	19.2464
-6.32677	19.3517
-6.326	19.457
-6.32524	19.5623
-6.32448	19.6677
-6.32371	19.3878
-6.32295	19.1086
-6.32219	19.378
-6.32143	19.6474
-6.32066	19.8287
-6.3199	20.0099
-6.31914	19.7993
-6.31837	19.5887
-6.31761	19.3542
-6.31685	19.1203
-6.31609	18.8864
-6.31532	18.6525
-6.31456	18.4725
-6.3138	18.2924
-6.31304	18.661
-6.31227	19.0296
-6.31151	19.1429
-6.31075	19.2568
-6.30998	19.0033
-6.30922	18.7498
-6.30846	18.5208
-6.3077	18.6837
-6.30693	18.9935
-6.30617	19.0682
-6.30541	19.0517
-6.30464	19.0358
-6.30388	19.0051
-6.30312	18.9745
-6.30236	18.8851
-6.30159	18.7957
-6.30083	18.7063
-6.30007	18.617
-6.2993	18.5784
-6.29854	18.5398
-6.29778	18.8931
-6.29702	19.2464
-6.29625	19.345
-6.29549	19.4436
-6.29473	19.5421
-6.29397	19.6407
-6.2932	19.5948
-6.29244	19.5489
-6.29168	19.8948
-6.29091	20.2408
-6.29015	19.8128
-6.28939	19.3848
-6.28863	19.3486
-6.28786	19.3125
-6.2871	19.4901
-6.28634	19.6683
-6.28557	19.8458
-6.28481	20.024
-6.28405	19.7264
-6.28329	19.4295
-6.28252	19.5238
-6.28176	19.6187
-6.281	19.6174
-6.28023	19.6168
-6.27947	19.8507
-6.27871	20.0852
-6.27795	20.1673
-6.27718	20.25
-6.27642	20.0969
-6.27566	19.9444
-6.2749	20.2285
-6.27413	20.5132
-6.27337	20.798
-6.27261	21.0827
-6.27184	20.7453
-6.27108	20.4079
-6.27032	20.0852
-6.26956	19.7626
-6.26879	19.7136
-6.26803	19.9003
-6.26727	20.1752
-6.2665	20.0583
-6.26574	19.7797
-6.26498	19.5011
-6.26422	19.5899
-6.26345	19.6787
-6.26269	19.7552
-6.26193	19.8318
-6.26116	19.9083
-6.2604	19.9854
-6.25964	20.1355
-6.25888	20.2861
-6.25811	20.6565
-6.25735	20.6357
-6.25659	20.3534
-6.25583	20.0712
-6.25506	19.9995
-6.2543	19.9285
-6.25354	20.2144
-6.25277	20.501
-6.25201	20.6988
-6.25125	20.662
-6.25049	20.5469
-6.24972	20.6669
-6.24896	20.7869
-6.2482	20.6724
-6.24743	20.5426
-6.24667	20.6479
-6.24591	20.7631
-6.24515	20.6437
-6.24438	20.5494
-6.24362	20.8469
-6.24286	21.2327
-6.24209	21.0704
-6.24133	20.6137
-6.24057	20.392
-6.23981	20.7092
-6.23904	21.027
-6.23828	20.9725
-6.23752	20.9186
-6.23676	20.8647
-6.23599	20.8108
-6.23523	20.5065
-6.23447	20.2028
-6.2337	20.291
-6.23294	20.3791
-6.23218	20.2059
-6.23142	20.0332
-6.23065	20.2524
-6.22989	20.4716
-6.22913	20.4943
-6.22836	20.5175
-6.2276	20.5408
-6.22684	20.5641
-6.22608	20.7288
-6.22531	20.8935
-6.22455	21.0582
-6.22379	21.2235
-6.22302	21.0061
-6.22226	20.7894
-6.2215	20.8071
-6.22074	20.8255
-6.21997	20.4722
-6.21921	20.1189
-6.21845	20.471
-6.21769	20.8237
-6.21692	20.828
-6.21616	20.8329
-6.2154	21.1996
-6.21463	21.567
-6.21387	21.5719
-6.21311	21.1072
-6.21235	20.7747
-6.21158	20.6773
-6.21082	20.6975
-6.21006	20.7177
-6.20929	20.7526
-6.20853	20.7875
-6.20777	20.7582
-6.20701	20.7294
-6.20624	20.7006
-6.20548	20.6718
-6.20472	20.5157
-6.20395	20.3596
-6.20319	20.5953
-6.20243	20.831
-6.20167	20.5726
-6.2009	20.3142
-6.20014	20.6045
-6.19938	20.8947
-6.19861	21.131
-6.19785	21.3674
-6.19709	21.3686
-6.19633	21.3705
-6.19556	21.379
-6.1948	21.3876
-6.19404	21.3962
-6.19328	21.4047
-6.19251	21.1145
-6.19175	20.8243
-6.19099	21.2394
-6.19022	21.6552
-6.18946	21.428
-6.1887	21.2015
-6.18794	21.2094
-6.18717	21.218
-6.18641	21.2309
-6.18565	21.2443
-6.18488	21.2578
-6.18412	21.2713
-6.18336	21.1739
-6.1826	21.0772
-6.18183	21.3668
-6.18107	21.8921
-6.18031	22.1034
-6.17954	21.845
-6.17878	21.7335
-6.17802	21.8572
-6.17726	21.9699
-6.17649	22.0832
-6.17573	21.9754
-6.17497	21.8683
-6.17421	21.8095
-6.17344	21.7513
-6.17268	21.6931
-6.17192	21.635
-6.17115	21.4599
-6.17039	21.2853
-6.16963	21.3454
-6.16887	21.406
-6.1681	21.3435
-6.16734	21.2817
-6.16658	21.6117
-6.16581	21.9417
-6.16505	21.7776
-6.16429	21.6135
-6.16353	21.6846
-6.16276	21.7562
-6.162	21.7195
-6.16124	21.6833
-6.16047	21.6466
-6.15971	21.6105
-6.15895	21.6239
-6.15819	21.6374
-6.15742	21.6509
-6.15666	21.665
-6.1559	21.4923
-6.15514	21.3202
-6.15437	21.5394
-6.15361	21.7593
-6.15285	22.0281
-6.15208	22.2969
-6.15132	22.1738
-6.15056	22.0507
-6.1498	21.957
-6.14903	21.8634
-6.14827	22.0048
-6.14751	22.1462
-6.14674	22.1579
-6.14598	22.1695
-6.14522	22.4163
-6.14446	22.663
-6.14369	22.4738
-6.14293	22.2846
-6.14217	22.4579
-6.1414	22.6312
-6.14064	22.644
-6.13988	22.1866
-6.13912	21.7293
-6.13835	21.7427
-6.13759	21.8193
-6.13683	21.8958
-6.13607	22.0017
-6.1353	22.1083
-6.13454	21.9742
-6.13378	21.8401
-6.13301	21.706
-6.13225	21.5725
-6.13149	21.458
-6.13073	21.3435
-6.12996	21.6209
-6.1292	21.8989
-6.12844	22.3881
-6.12767	22.8773
-6.12691	23.3519
-6.12615	23.4345
-6.12539	23.3653
-6.12462	23.2961
-6.12386	23.2024
-6.1231	23.1094
-6.12233	23.0941
-6.12157	23.0788
-6.12081	23.0635
-6.12005	23.0482
-6.11928	22.9741
-6.11852	22.9
-6.11776	23.061
-6.117	23.2227
-6.11623	23.1033
-6.11547	22.9845
-6.11471	23.1002
-6.11394	23.2165
-6.11318	23.1069
-6.11242	22.9979
-6.11166	23.4229
-6.11089	23.8478
-6.11013	23.6476
-6.10937	23.2129
-6.1086	23.0665
-6.10784	23.3127
-6.10708	23.4308
-6.10632	23.3145
-6.10555	23.3549
-6.10479	23.3953
-6.10403	23.4547
-6.10326	23.5141
-6.1025	23.3384
-6.10174	23.1627
-6.10098	23.129
-6.10021	23.0953
-6.09945	23.4535
-6.09869	23.8117
-6.09793	23.4547
-6.09716	23.0977
-6.0964	22.9759
-6.09564	22.8541
-6.09487	22.9428
-6.09411	23.0316
-6.09335	23.1204
-6.09259	23.2092
-6.09182	22.7628
-6.09106	22.3165
-6.0903	22.262
-6.08953	22.2075
-6.08877	22.1726
-6.08801	22.1377
-6.08725	22.3379
-6.08648	22.5381
-6.08572	22.7457
-6.08496	22.9532
-6.08419	23.1608
-6.08343	23.3684
-6.08267	23.14
-6.08191	22.9116
-6.08114	23.0751
-6.08038	23.2386
-6.07962	23.4002
-6.07886	23.5619
-6.07809	23.4884
-6.07733	23.4155
-6.07657	23.3225
-6.0758	23.23
-6.07504	23.3721
-6.07428	23.5147
-6.07352	23.3335
-6.07275	23.1522
-6.07199	23.2061
-6.07123	23.2606
-6.07046	23.3733
-6.0697	23.4866
-6.06894	23.5992
-6.06818	23.7125
-6.06741	23.8062
-6.06665	23.9005
-6.06589	23.9948
-6.06512	24.0891
-6.06436	23.7082
-6.0636	23.3274
-6.06284	22.9465
-6.06207	22.5657
-6.06131	22.6104
-6.06055	22.6557
-6.05978	22.9361
-6.05902	23.2165
-6.05826	23.208
-6.0575	23.1994
-6.05673	23.4259
-6.05597	23.6525
-6.05521	23.5276
-6.05445	23.4033
-6.05368	23.8123
-6.05292	24.2219
-6.05216	24.2048
-6.05139	23.9531
-6.05063	24.0689
-6.04987	24.4197
-6.04911	24.4295
-6.04834	24.048
-6.04758	23.7688
-6.04682	23.7254
-6.04605	23.6862
-6.04529	23.6476
-6.04453	23.8588
-6.04377	24.0701
-6.043	23.9072
-6.04224	23.7449
-6.04148	23.8172
-6.04071	23.8901
-6.03995	23.9672
-6.03919	24.045
-6.03843	24.3579
-6.03766	24.6707
-6.0369	24.5764
-6.03614	24.4828
-6.03538	24.3885
-6.03461	24.2948
-6.03385	24.0731
-6.03309	23.8521
-6.03232	23.6311
-6.03156	23.41
-6.0308	23.2367
-6.03004	23.0635
-6.02927	23.4388
-6.02851	23.8141
-6.02775	24.0425
-6.02698	24.2709
-6.02622	24.4993
-6.02546	24.7277
-6.0247	24.8544
-6.02393	24.9812
-6.02317	24.8728
-6.02241	24.7644
-6.02164	24.7883
-6.02088	24.8122
-6.02012	24.8361
-6.01936	24.8599
-6.01859	25.0283
-6.01783	25.1967
-6.01707	25.3651
-6.01631	25.5335
-6.01554	25.3198
-6.01478	25.1061
-6.01402	25.1275
-6.01325	25.1489
-6.01249	24.8091
-6.01173	24.4693
-6.01097	24.8201
-6.0102	25.171
-6.00944	25.081
-6.00868	24.7559
-6.00791	24.6511
-6.00715	24.7816
-6.00639	24.5434
-6.00563	24.0701
-6.00486	23.9005
-6.0041	24.1227
-6.00334	24.4234
-6.00257	24.4889
-6.00181	24.5544
-6.00105	24.855
-6.00029	25.0504
-5.99952	24.8538
-5.99876	24.7601
-5.998	24.9016
-5.99724	25.0381
-5.99647	25.1747
-5.99571	25.3259
-5.99495	25.4771
-5.99418	25.4973
-5.99342	25.5176
-5.99266	25.6161
-5.9919	25.9498
-5.99113	26.2199
-5.99037	26.098
-5.98961	25.8194
-5.98884	25.5408
-5.98808	25.528
-5.98732	25.5151
-5.98656	25.7374
-5.98579	25.9596
-5.98503	25.8096
-5.98427	25.6596
-5.9835	25.5096
-5.98274	25.3596
-5.98198	25.4502
-5.98122	25.5408
-5.98045	25.6314
-5.97969	25.7221
-5.97893	25.6167
-5.97817	25.5114
-5.9774	25.798
-5.97664	26.0852
-5.97588	25.861
-5.97511	25.6369
-5.97435	25.79
-5.97359	25.9431
-5.97283	25.8806
-5.97206	25.5831
-5.9713	25.5059
-5.97054	25.6645
-5.96977	25.7135
-5.96901	25.5273
-5.96825	25.6351
-5.96749	26.1347
-5.96672	26.3454
-5.96596	26.1641
-5.9652	25.8604
-5.96443	25.7925
-5.96367	25.8672
-5.96291	25.9419
-5.96215	26.0313
-5.96138	26.1207
-5.96062	25.8427
-5.95986	25.5647
-5.9591	25.6786
-5.95833	26.0282
-5.95757	26.1537
-5.95681	25.888
-5.95604	25.7104
-5.95528	25.768
-5.95452	25.6388
-5.95376	25.2751
-5.95299	25.2151
-5.95223	25.5469
-5.95147	25.7986
-5.9507	25.8157
-5.94994	25.9896
-5.94918	26.1635
-5.94842	26.1948
-5.94765	26.2266
-5.94689	26.2584
-5.94613	26.2903
-5.94536	26.5762
-5.9446	26.8628
-5.94384	26.9142
-5.94308	26.9656
-5.94231	26.8058
-5.94155	26.6466
-5.94079	26.7226
-5.94003	27.0336
-5.93926	27.0232
-5.9385	26.6215
-5.93774	26.2346
-5.93697	26.2394
-5.93621	26.5523
-5.93545	26.8658
-5.93469	27.2038
-5.93392	27.5418
-5.93316	27.4157
-5.9324	27.2895
-5.93163	27.1634
-5.93087	27.0373
-5.93011	27.063
-5.92935	27.0887
-5.92858	27.1144
-5.92782	27.1401
-5.92706	27.0801
-5.92629	27.0201
-5.92553	27.1952
-5.92477	27.3704
-5.92401	27.232
-5.92324	27.0936
-5.92248	26.9552
-5.92172	26.8168
-5.92095	26.5089
-5.92019	26.2015
-5.91943	26.1482
-5.91867	26.5658
-5.9179	26.8652
-5.91714	26.695
-5.91638	26.6858
-5.91562	26.9124
-5.91485	26.8811
-5.91409	26.8505
-5.91333	26.834
-5.91256	26.8181
-5.9118	26.9142
-5.91104	27.0109
-5.91028	27.1071
-5.90951	27.2038
-5.90875	27.4414
-5.90799	27.6796
-5.90722	27.5259
-5.90646	27.3722
-5.9057	26.8952
-5.90494	26.4182
-5.90417	26.3527
-5.90341	26.7575
-5.90265	27.0979
-5.90188	26.9687
-5.90112	27.0011
-5.90036	27.2687
-5.8996	27.3844
-5.89883	27.5002
-5.89807	27.2387
-5.89731	26.9773
-5.89655	27.0458
-5.89578	27.115
-5.89502	27.1842
-5.89426	27.2534
-5.89349	27.1903
-5.89273	27.1273
-5.89197	27.4561
-5.89121	27.7849
-5.89044	27.7481
-5.88968	27.712
-5.88892	27.8816
-5.88815	28.0512
-5.88739	27.9416
-5.88663	27.3618
-5.88587	27.0024
-5.8851	27.1132
-5.88434	27.4034
-5.88358	27.4585
-5.88281	27.6753
-5.88205	27.8927
-5.88129	28.0653
-5.88053	28.2386
-5.87976	28.3819
-5.879	28.5258
-5.87824	28.4241
-5.87748	27.8522
-5.87671	27.5008
-5.87595	27.6202
-5.87519	27.8565
-5.87442	27.8584
-5.87366	27.7861
-5.8729	27.7145
-5.87214	27.8792
-5.87137	28.0439
-5.87061	27.9735
-5.86985	27.9037
-5.86908	27.7941
-5.86832	27.6851
-5.86756	27.9625
-5.8668	28.4756
-5.86603	28.7088
-5.86527	28.4719
-5.86451	28.3819
-5.86374	28.5276
-5.86298	28.3984
-5.86222	28.2698
-5.86146	28.3856
-5.86069	28.737
-5.85993	28.8325
-5.85917	28.4584
-5.85841	28.0984
-5.85764	28.2092
-5.85688	28.3047
-5.85612	28.4009
-5.85535	28.5264
-5.85459	28.6519
-5.85383	28.6605
-5.85307	28.6697
-5.8523	28.6782
-5.85154	28.6874
-5.85078	28.9311
-5.85001	29.1754
-5.84925	29.0279
-5.84849	28.8803
-5.84773	28.6972
-5.84696	28.5147
-5.8462	28.5668
-5.84544	28.6194
-5.84467	28.7156
-5.84391	28.8123
-5.84315	28.9091
-5.84239	29.0058
-5.84162	28.9525
-5.84086	28.8999
-5.8401	29.2385
-5.83934	29.5777
-5.83857	29.5979
-5.83781	29.6187
-5.83705	29.6395
-5.83628	29.6604
-5.83552	29.6353
-5.83476	29.6108
-5.834	29.5857
-5.83323	29.5612
-5.83247	29.5361
-5.83171	29.5116
-5.83094	29.4871
-5.83018	29.4626
-5.82942	29.2673
-5.82866	29.0726
-5.82789	28.8772
-5.82713	28.6825
-5.82637	28.884
-5.8256	29.086
-5.82484	29.2881
-5.82408	29.4901
-5.82332	29.2183
-5.82255	28.947
-5.82179	28.9201
-5.82103	29.1289
-5.82027	29.3469
-5.8195	29.3303
-5.81874	29.304
-5.81798	29.5128
-5.81721	29.5557
-5.81645	29.2073
-5.81569	28.9611
-5.81493	28.9507
-5.81416	28.9201
-5.8134	28.8901
-5.81264	28.9532
-5.81187	29.2513
-5.81111	29.4283
-5.81035	29.2134
-5.80959	29.0866
-5.80882	29.195
-5.80806	29.1613
-5.8073	28.8925
-5.80653	28.6727
-5.80577	29.0015
-5.80501	29.5422
-5.80425	29.691
-5.80348	29.5459
-5.80272	29.4007
-5.80196	29.3928
-5.8012	29.3848
-5.80043	29.612
-5.79967	30.0743
-5.79891	30.2898
-5.79814	30.1135
-5.79738	29.7167
-5.79662	29.7118
-5.79586	30.0204
-5.79509	30.329
-5.79433	30.4123
-5.79357	30.4955
-5.7928	30.3731
-5.79204	30.0155
-5.79128	29.7902
-5.79052	29.9567
-5.78975	30.2849
-5.78899	30.378
-5.78823	30.3927
-5.78746	30.4074
-5.7867	30.4521
-5.78594	30.4974
-5.78518	30.3069
-5.78441	30.1171
-5.78365	30.1275
-5.78289	30.1386
-5.78212	30.1349
-5.78136	30.1312
-5.7806	30.089
-5.77984	29.8122
-5.77907	29.814
-5.77831	30.2084
-5.77755	30.6755
-5.77679	30.7515
-5.77602	30.5482
-5.77526	30.58
-5.7745	30.8084
-5.77373	31.0374
-5.77297	30.8886
-5.77221	30.7405
-5.77145	30.6553
-5.77068	30.5708
-5.76992	30.7215
-5.76916	30.8721
-5.76839	30.776
-5.76763	30.6804
-5.76687	30.5843
-5.76611	30.4888
-5.76534	30.4808
-5.76458	30.4735
-5.76382	30.4661
-5.76305	30.4588
-5.76229	30.6174
-5.76153	30.7766
-5.76077	30.5433
-5.76	30.3106
-5.75924	30.2537
-5.75848	30.1973
-5.75772	30.5323
-5.75695	30.8678
-5.75619	30.9346
-5.75543	31.0019
-5.75466	31.0686
-5.7539	31.136
-5.75314	31.2027
-5.75238	31.2701
-5.75161	31.3368
-5.75085	31.4042
-5.75009	31.5242
-5.74932	31.6442
-5.74856	31.3723
-5.7478	31.1005
-5.74704	30.9119
-5.74627	30.7233
-5.74551	30.9266
-5.74475	31.1299
-5.74398	31.0882
-5.74322	31.0466
-5.74246	31.1519
-5.7417	31.6491
-5.74093	31.8769
-5.74017	31.7128
-5.73941	31.5732
-5.73865	31.8254
-5.73788	31.8132
-5.73712	31.801
-5.73636	31.8132
-5.73559	31.8261
-5.73483	31.9706
-5.73407	32.1151
-5.73331	32.0244
-5.73254	31.9344
-5.73178	32.1242
-5.73102	32.3141
-5.73025	32.5039
-5.72949	32.6943
-5.72873	32.6784
-5.72797	32.6625
-5.7272	32.6318
-5.72644	32.6018
-5.72568	32.3869
-5.72491	31.9369
-5.72415	31.7758
-5.72339	32.0073
-5.72263	32.2626
-5.72186	32.2828
-5.7211	32.303
-5.72034	32.559
-5.71958	32.7947
-5.71881	32.6386
-5.71805	32.5608
-5.71729	32.7188
-5.71652	32.8713
-5.71576	32.6318
-5.715	32.2602
-5.71424	32.1242
-5.71347	32.2234
-5.71271	32.3232
-5.71195	32.281
-5.71118	32.4739
-5.71042	32.8621
-5.70966	32.859
-5.7089	32.5669
-5.70813	32.51
-5.70737	32.6631
-5.70661	32.8168
-5.70584	32.75
-5.70508	32.6833
-5.70432	32.9735
-5.70356	33.2643
-5.70279	33.0066
-5.70203	32.7488
-5.70127	32.7751
-5.70051	32.8014
-5.69974	32.8278
-5.69898	32.8547
-5.69822	32.8027
-5.69745	32.7506
-5.69669	33.066
-5.69593	33.3819
-5.69517	33.4609
-5.6944	33.148
-5.69364	32.8351
-5.69288	32.9147
-5.69211	33.0672
-5.69135	33.2196
-5.69059	33.3966
-5.68983	33.5742
-5.68906	33.4658
-5.6883	33.358
-5.68754	33.2496
-5.68677	33.1419
-5.68601	33.058
-5.68525	32.9747
-5.68449	32.8908
-5.68372	32.8076
-5.68296	32.889
-5.6822	32.9711
-5.68144	33.2876
-5.68067	33.8399
-5.67991	34.2544
-5.67915	34.2777
-5.67838	34.3004
-5.67762	34.3236
-5.67686	34.1344
-5.6761	33.9452
-5.67533	33.756
-5.67457	33.5668
-5.67381	33.4462
-5.67304	33.3256
-5.67228	33.3519
-5.67152	33.7701
-5.67076	34.132
-5.66999	34.102
-5.66923	33.925
-5.66847	33.9832
-5.6677	34.2569
-5.66694	34.1387
-5.66618	33.8001
-5.66542	33.8534
-5.66465	34.2801
-5.66389	34.7069
-5.66313	34.7663
-5.66237	34.8257
-5.6616	34.7186
-5.66084	34.6114
-5.66008	34.5924
-5.65931	34.8086
-5.65855	34.8533
-5.65779	34.6628
-5.65703	34.3989
-5.65626	34.5269
-5.6555	34.743
-5.65474	34.9592
-5.65397	34.9647
-5.65321	34.9702
-5.65245	34.9059
-5.65169	34.8416
-5.65092	34.6304
-5.65016	34.6543
-5.6494	34.7663
-5.64863	34.6432
-5.64787	34.5594
-5.64711	35.0241
-5.64635	35.6737
-5.64558	35.7748
-5.64482	35.3566
-5.64406	34.9384
-5.6433	34.961
-5.64253	34.9837
-5.64177	35.0063
-5.64101	35.029
-5.64024	35.5862
-5.63948	36.1434
-5.63872	36.4263
-5.63796	36.4746
-5.63719	36.346
-5.63643	35.9823
-5.63567	35.5158
-5.6349	35.4417
-5.63414	35.5201
-5.63338	35.5984
-5.63262	35.5543
-5.63185	35.746
-5.63109	35.8391
-5.63033	35.697
-5.62956	35.457
-5.6288	35.6094
-5.62804	35.9242
-5.62728	35.8476
-5.62651	35.4919
-5.62575	35.3713
-5.62499	35.6713
-5.62422	35.9719
-5.62346	35.8954
-5.6227	35.8189
-5.62194	35.8972
-5.62117	35.9762
-5.62041	36.0552
-5.61965	36.1342
-5.61889	36.2468
-5.61812	36.3601
-5.61736	36.4734
-5.6166	36.5867
-5.61583	36.5567
-5.61507	36.5273
-5.61431	36.4973
-5.61355	36.4679
-5.61278	36.6583
-5.61202	36.8493
-5.61126	36.6485
-5.61049	36.4477
-5.60973	36.4703
-5.60897	36.4936
-5.60821	36.5163
-5.60744	36.5395
-5.60668	36.6846
-5.60592	36.8304
-5.60515	36.4275
-5.60439	36.0246
-5.60363	36.0093
-5.60287	35.9946
-5.6021	36.2144
-5.60134	36.4348
-5.60058	36.4293
-5.59982	36.4244
-5.59905	36.4195
-5.59829	36.4146
-5.59753	36.4765
-5.59676	36.5389
-5.596	36.6008
-5.59524	36.6632
-5.59448	36.9308
-5.59371	37.199
-5.59295	37.0753
-5.59219	36.9516
-5.59142	36.9663
-5.59066	36.981
-5.5899	36.7606
-5.58914	36.5401
-5.58837	36.7263
-5.58761	36.9124
-5.58685	37.1769
-5.58608	37.6766
-5.58532	38.0978
-5.58456	38.1272
-5.5838	37.8431
-5.58303	37.559
-5.58227	37.4904
-5.58151	37.4218
-5.58075	37.5884
-5.57998	37.9901
-5.57922	38.3568
-5.57846	38.3317
-5.57769	38.0715
-5.57693	38.2031
-5.57617	38.6875
-5.57541	38.9367
-5.57464	38.794
-5.57388	38.6513
-5.57312	38.576
-5.57235	38.5007
-5.57159	38.4254
-5.57083	38.3501
-5.57007	38.3287
-5.5693	38.3072
-5.56854	38.0507
-5.56778	37.7941
-5.56701	37.7347
-5.56625	37.6759
-5.56549	37.8523
-5.56473	38.0286
-5.56396	37.9601
-5.5632	37.8915
-5.56244	37.8229
-5.56168	37.7543
-5.56091	37.9239
-5.56015	38.0942
-5.55939	38.2644
-5.55862	38.4346
-5.55786	38.7762
-5.5571	39.1179
-5.55634	38.911
-5.55557	38.704
-5.55481	38.6893
-5.55405	38.6752
-5.55328	38.6611
-5.55252	38.6471
-5.55176	38.6869
-5.551	38.7267
-5.55023	38.5313
-5.54947	38.336
-5.54871	38.7071
-5.54794	39.0787
-5.54718	38.745
-5.54642	38.4113
-5.54566	38.2295
-5.54489	38.0476
-5.54413	38.1009
-5.54337	38.1542
-5.54261	38.2619
-5.54184	38.3703
-5.54108	38.4781
-5.54032	38.5864
-5.53955	38.6354
-5.53879	38.685
-5.53803	38.715
-5.53727	39.1369
-5.5365	39.6561
-5.53574	39.6273
-5.53498	39.2943
-5.53421	39.3536
-5.53345	39.7161
-5.53269	39.6874
-5.53193	39.2128
-5.53116	38.7383
-5.5304	38.8675
-5.52964	39.2318
-5.52887	39.4639
-5.52811	39.6959
-5.52735	39.7027
-5.52659	39.7094
-5.52582	39.5692
-5.52506	39.6647
-5.5243	39.9066
-5.52354	39.9133
-5.52277	39.5184
-5.52201	39.1234
-5.52125	39.3016
-5.52048	39.4798
-5.51972	39.6433
-5.51896	39.8074
-5.5182	39.9225
-5.51743	39.8031
-5.51667	39.4486
-5.51591	39.3292
-5.51514	39.5422
-5.51438	39.7559
-5.51362	39.7492
-5.51286	39.7425
-5.51209	39.8441
-5.51133	39.9464
-5.51057	39.9163
-5.5098	40.1215
-5.50904	40.4876
-5.50828	40.8544
-5.50752	40.6872
-5.50675	40.5201
-5.50599	40.577
-5.50523	40.634
-5.50447	40.6762
-5.5037	40.7191
-5.50294	40.7368
-5.50218	40.5195
-5.50141	40.0817
-5.50065	39.8796
-5.49989	40.1043
-5.49913	40.5642
-5.49836	40.6566
-5.4976	40.7497
-5.49684	40.7246
-5.49607	40.4644
-5.49531	39.969
-5.49455	39.7094
-5.49379	39.8349
-5.49302	39.961
-5.49226	40.1013
-5.4915	40.2421
-5.49073	40.4901
-5.48997	40.7387
-5.48921	40.6101
-5.48845	40.4815
-5.48768	40.5556
-5.48692	40.8654
-5.48616	41.1746
-5.48539	41.2493
-5.48463	41.0491
-5.48387	40.8495
-5.48311	40.6352
-5.48234	40.4209
-5.48158	40.3266
-5.48082	40.2323
-5.48006	40.1282
-5.47929	40.416
-5.47853	41.0222
-5.47777	41.2365
-5.477	41.1324
-5.47624	41.0289
-5.47548	41.2897
-5.47472	41.3154
-5.47395	40.7925
-5.47319	40.5048
-5.47243	40.844
-5.47166	41.1832
-5.4709	41.2775
-5.47014	41.1373
-5.46938	41.073
-5.46861	41.0087
-5.46785	40.9297
-5.46709	40.8513
-5.46632	40.9879
-5.46556	41.1244
-5.4648	41.261
-5.46404	41.3981
-5.46327	41.5298
-5.46251	41.6614
-5.46175	41.5579
-5.46099	41.4551
-5.46022	41.4789
-5.45946	41.5028
-5.4587	41.2916
-5.45793	41.0809
-5.45717	41.2903
-5.45641	41.4998
-5.45565	41.6945
-5.45488	41.8898
-5.45412	42.1139
-5.45336	42.1029
-5.45259	41.8322
-5.45183	41.5622
-5.45107	41.8206
-5.45031	42.079
-5.44954	42.1023
-5.44878	42.1261
-5.44802	42.3257
-5.44725	42.5253
-5.44649	42.3331
-5.44573	42.1414
-5.44497	42.1359
-5.4442	42.131
-5.44344	41.8904
-5.44268	41.6504
-5.44192	41.5763
-5.44115	41.5028
-5.44039	41.4293
-5.43963	41.3559
-5.43886	41.474
-5.4381	41.5928
-5.43734	41.711
-5.43658	41.8298
-5.43581	42.0655
-5.43505	42.3019
-5.43429	42.3031
-5.43352	42.3043
-5.43276	42.466
-5.432	42.6276
-5.43124	42.5541
-5.43047	42.4807
-5.42971	42.6619
-5.42895	42.8431
-5.42818	42.6325
-5.42742	42.4225
-5.42666	42.7862
-5.4259	43.1499
-5.42513	43.1217
-5.42437	43.0936
-5.42361	43.3789
-5.42285	43.6642
-5.42208	43.5479
-5.42132	43.197
-5.42056	43.0348
-5.41979	43.1083
-5.41903	43.0342
-5.41827	42.9607
-5.41751	42.9258
-5.41674	42.8915
-5.41598	42.8572
-5.41522	42.8229
-5.41445	42.8823
-5.41369	42.9423
-5.41293	43.0017
-5.41217	43.0617
-5.4114	43.3268
-5.41064	43.5926
-5.40988	43.5987
-5.40911	43.3697
-5.40835	43.2154
-5.40759	43.0611
-5.40683	42.8921
-5.40606	42.7231
-5.4053	42.946
-5.40454	43.1689
-5.40378	43.3918
-5.40301	43.6152
-5.40225	43.9079
-5.40149	44.2006
-5.40072	43.9447
-5.39996	43.6887
-5.3992	43.7855
-5.39844	43.8822
-5.39767	43.6018
-5.39691	43.3219
-5.39615	43.1321
-5.39538	43.1774
-5.39462	43.115
-5.39386	43.0532
-5.3931	43.2258
-5.39233	43.7904
-5.39157	44.1198
-5.39081	44.4498
-5.39004	44.6151
-5.38928	44.5453
-5.38852	44.2159
-5.38776	43.8871
-5.38699	43.9838
-5.38623	44.0806
-5.38547	44.1773
-5.38471	44.2747
-5.38394	44.6072
-5.38318	44.9403
-5.38242	44.7394
-5.38165	44.5386
-5.38089	44.6212
-5.38013	44.9396
-5.37937	44.8809
-5.3786	44.587
-5.37784	44.4761
-5.37708	44.601
-5.37631	44.579
-5.37555	44.557
-5.37479	44.5588
-5.37403	44.5612
-5.37326	44.3531
-5.3725	44.1449
-5.37174	44.32
-5.37097	44.887
-5.37021	45.3511
-5.36945	45.5801
-5.36869	45.6622
-5.36792	45.5091
-5.36716	45.2384
-5.3664	44.9684
-5.36564	45.2415
-5.36487	45.5146
-5.36411	45.5428
-5.36335	45.3358
-5.36258	45.4472
-5.36182	45.7938
-5.36106	45.9787
-5.3603	46.1642
-5.35953	46.2273
-5.35877	46.0552
-5.35801	45.6383
-5.35724	45.2213
-5.35648	45.0933
-5.35572	45.2005
-5.35496	45.1901
-5.35419	45.1803
-5.35343	45.2372
-5.35267	45.5293
-5.3519	45.6891
-5.35114	45.8489
-5.35038	46.141
-5.34962	46.433
-5.34885	46.3087
-5.34809	45.9499
-5.34733	45.9812
-5.34656	46.0124
-5.3458	46.0289
-5.34504	46.0461
-5.34428	46.0283
-5.34351	46.0112
-5.34275	45.9934
-5.34199	45.9763
-5.34123	46.0712
-5.34046	46.1661
-5.3397	46.261
-5.33894	46.3565
-5.33817	46.4367
-5.33741	46.5175
-5.33665	46.5977
-5.33589	46.6786
-5.33512	46.9431
-5.33436	47.2082
-5.3336	47.2382
-5.33283	47.2682
-5.33207	47.2884
-5.33131	47.3086
-5.33055	47.3288
-5.32978	47.349
-5.32902	47.6491
-5.32826	47.9497
-5.32749	47.545
-5.32673	47.1402
-5.32597	46.9951
-5.32521	46.85
-5.32444	46.7049
-5.32368	46.5598
-5.32292	46.7355
-5.32216	46.9119
-5.32139	47.0882
-5.32063	47.2645
-5.31987	47.6607
-5.3191	48.0575
-5.31834	47.7489
-5.31758	47.4403
-5.31682	47.376
-5.31605	47.3123
-5.31529	47.2486
-5.31453	47.1849
-5.31376	47.2774
-5.313	47.3705
-5.31224	47.4635
-5.31148	47.5566
-5.31071	47.8125
-5.30995	48.0685
-5.30919	48.0893
-5.30842	48.1107
-5.30766	48.1854
-5.3069	48.2601
-5.30614	48.0997
-5.30537	47.9399
-5.30461	48.1224
-5.30385	48.3048
-5.30309	48.1836
-5.30232	47.6711
-5.30156	47.3784
-5.3008	47.4776
-5.30003	47.567
-5.29927	47.657
-5.29851	47.8101
-5.29775	47.9632
-5.29698	48.1162
-5.29622	48.2693
-5.29546	48.2999
-5.29469	48.3305
-5.29393	48.3612
-5.29317	48.3924
-5.29241	48.3654
-5.29164	48.3385
-5.29088	48.3116
-5.29012	48.2846
-5.28935	48.2234
-5.28859	48.1622
-5.28783	48.1009
-5.28707	48.0403
-5.2863	48.5675
-5.28554	49.0947
-5.28478	49.0733
-5.28402	49.0518
-5.28325	49.2655
-5.28249	49.4792
-5.28173	49.6929
-5.28096	49.9072
-5.2802	49.8772
-5.27944	49.8472
-5.27868	49.5821
-5.27791	49.317
-5.27715	49.5172
-5.27639	49.7174
-5.27562	49.9176
-5.27486	50.1185
-5.2741	50.1962
-5.27334	50.274
-5.27257	50.3517
-5.27181	50.4301
-5.27105	50.3658
-5.27028	50.3015
-5.26952	49.7131
-5.26876	49.1253
-5.268	49.0304
-5.26723	49.3274
-5.26647	49.5362
-5.26571	49.5104
-5.26495	49.729
-5.26418	49.9476
-5.26342	50.1515
-5.26266	50.356
-5.26189	50.5281
-5.26113	50.7001
-5.26037	50.6371
-5.25961	50.5746
-5.25884	50.9279
-5.25808	51.2812
-5.25732	51.321
-5.25655	50.9696
-5.25579	50.6273
-5.25503	50.5201
-5.25427	50.2562
-5.2535	49.9929
-5.25274	49.9397
-5.25198	49.8864
-5.25121	49.8331
-5.25045	49.7805
-5.24969	50.105
-5.24893	50.4295
-5.24816	50.3622
-5.2474	50.2948
-5.24664	50.4234
-5.24588	50.552
-5.24511	50.6805
-5.24435	50.8091
-5.24359	51.0467
-5.24282	51.2843
-5.24206	51.2769
-5.2413	51.0345
-5.24054	51.2475
-5.23977	51.6957
-5.23901	51.7423
-5.23825	51.3186
-5.23748	50.9922
-5.23672	51.1361
-5.23596	51.3535
-5.2352	51.3357
-5.23443	51.5041
-5.23367	51.6725
-5.23291	51.8262
-5.23214	51.9798
-5.23138	52.0564
-5.23062	52.1329
-5.22986	51.9792
-5.22909	51.5904
-5.22833	51.4759
-5.22757	51.8317
-5.22681	52.1874
-5.22604	52.0729
-5.22528	52.0417
-5.22452	52.2456
-5.22375	52.4495
-5.22299	52.4189
-5.22223	52.3876
-5.22147	52.8273
-5.2207	53.0459
-5.21994	52.7948
-5.21918	52.4832
-5.21841	52.6417
-5.21765	53.0061
-5.21689	52.9007
-5.21613	52.7115
-5.21536	52.523
-5.2146	52.5395
-5.21384	52.5566
-5.21307	52.5909
-5.21231	52.6258
-5.21155	52.6754
-5.21079	52.725
-5.21002	52.8579
-5.20926	53.2259
-5.2085	53.5057
-5.20773	53.3153
-5.20697	53.1683
-5.20621	53.2571
-5.20545	53.1842
-5.20468	53.1114
-5.20392	53.2246
-5.20316	53.3379
-5.2024	53.6863
-5.20163	54.0347
-5.20087	54.1982
-5.20011	54.3623
-5.19934	54.2907
-5.19858	54.2196
-5.19782	54.1578
-5.19706	54.0966
-5.19629	54.05
-5.19553	54.0035
-5.19477	53.9025
-5.194	54.0372
-5.19324	54.2006
-5.19248	54.1296
-5.19172	54.0629
-5.19095	54.467
-5.19019	54.7242
-5.18943	54.7462
-5.18866	54.6746
-5.1879	54.6035
-5.18714	54.5172
-5.18638	54.4315
-5.18561	54.5852
-5.18485	54.7395
-5.18409	54.8938
-5.18333	55.0481
-5.18256	55.2679
-5.1818	55.4883
-5.18104	55.473
-5.18027	55.4583
-5.17951	55.4136
-5.17875	55.3695
-5.17799	55.3254
-5.17722	55.2814
-5.17646	55.1148
-5.1757	54.9489
-5.17493	55.0181
-5.17417	55.0873
-5.17341	55.1858
-5.17265	55.2844
-5.17188	55.383
-5.17112	55.4816
-5.17036	55.5514
-5.16959	55.6218
-5.16883	55.4571
-5.16807	55.2924
-5.16731	55.6077
-5.16654	55.923
-5.16578	56.0033
-5.16502	56.0835
-5.16426	56.1729
-5.16349	56.2629
-5.16273	56.3529
-5.16197	56.4429
-5.1612	56.3517
-5.16044	56.2604
-5.15968	56.4043
-5.15892	56.5482
-5.15815	56.7356
-5.15739	56.9235
-5.15663	56.5629
-5.15586	56.2022
-5.1551	56.3167
-5.15434	56.4313
-5.15358	56.5457
-5.15281	56.6602
-5.15205	56.8997
-5.15129	57.1391
-5.15052	56.9866
-5.14976	56.8341
-5.149	56.9021
-5.14824	56.9701
-5.14747	57.038
-5.14671	57.1066
-5.14595	57.2101
-5.14519	57.3136
-5.14442	57.417
-5.14366	57.5205
-5.1429	57.5652
-5.14213	57.6099
-5.14137	57.4342
-5.14061	57.2591
-5.13985	57.2738
-5.13908	57.5242
-5.13832	57.5536
-5.13756	57.3485
-5.13679	57.3338
-5.13603	57.5548
-5.13527	57.7759
-5.13451	57.7618
-5.13374	57.8965
-5.13298	58.2669
-5.13222	58.3526
-5.13145	58.0471
-5.13069	57.9222
-5.12993	58.3465
-5.12917	58.6729
-5.1284	58.6074
-5.12764	58.581
-5.12688	58.7904
-5.12612	58.8431
-5.12535	58.8958
-5.12459	58.9576
-5.12383	59.02
-5.12306	59.0041
-5.1223	58.7531
-5.12154	58.5088
-5.12078	58.657
-5.12001	58.9374
-5.11925	58.9827
-5.11849	59.0617
-5.11772	59.1413
-5.11696	59.069
-5.1162	58.6049
-5.11544	58.2596
-5.11467	58.4635
-5.11391	59.0396
-5.11315	59.6158
-5.11238	59.7995
-5.11162	59.9838
-5.11086	59.7762
-5.1101	59.3335
-5.10933	58.9404
-5.10857	58.9398
-5.10781	59.2527
-5.10705	59.5656
-5.10628	59.8877
-5.10552	60.2104
-5.10476	60.1412
-5.10399	59.8369
-5.10323	59.9275
-5.10247	60.41
-5.10171	60.5104
-5.10094	60.2195
-5.10018	60.1142
-5.09942	60.4014
-5.09865	60.6781
-5.09789	60.5637
-5.09713	60.4289
-5.09637	60.5294
-5.0956	60.6298
-5.09484	60.4957
-5.09408	60.3757
-5.09331	60.6481
-5.09255	60.9298
-5.09179	60.8202
-5.09103	60.5741
-5.09026	60.7204
-5.0895	61.0921
-5.08874	61.0719
-5.08798	60.8116
-5.08721	60.7865
-5.08645	60.9965
-5.08569	61.2066
-5.08492	61.3535
-5.08416	61.5011
-5.0834	61.6486
-5.08264	61.7962
-5.08187	61.6989
-5.08111	61.6015
-5.08035	61.5041
-5.07958	61.4068
-5.07882	61.2757
-5.07806	61.1447
-5.0773	61.4056
-5.07653	61.667
-5.07577	61.7662
-5.07501	61.866
-5.07424	61.9652
-5.07348	62.065
-5.07272	62.0626
-5.07196	62.0601
-5.07119	62.0577
-5.07043	62.0558
-5.06967	62.0534
-5.0689	62.0515
-5.06814	62.0491
-5.06738	62.0472
-5.06662	61.9383
-5.06585	61.8293
-5.06509	61.7203
-5.06433	61.6119
-5.06357	62.1201
-5.0628	62.6289
-5.06204	62.7453
-5.06128	62.8622
-5.06051	62.8965
-5.05975	62.9308
-5.05899	62.73
-5.05823	62.5297
-5.05746	62.7061
-5.0567	62.883
-5.05594	63.0741
-5.05517	63.2657
-5.05441	63.3937
-5.05365	63.7574
-5.05289	63.9399
-5.05212	63.5737
-5.05136	63.3202
-5.0506	63.6153
-5.04983	63.8125
-5.04907	63.6178
-5.04831	63.5657
-5.04755	63.9062
-5.04678	64.2368
-5.04602	64.1756
-5.04526	63.8694
-5.0445	63.7984
-5.04373	63.9625
-5.04297	64.1266
-5.04221	64.2166
-5.04144	64.3072
-5.04068	64.3979
-5.03992	64.4885
-5.03916	64.6036
-5.03839	64.7187
-5.03763	64.8338
-5.03687	64.9489
-5.0361	64.8442
-5.03534	64.7401
-5.03458	64.6507
-5.03382	64.5613
-5.03305	64.5258
-5.03229	64.7254
-5.03153	64.9397
-5.03076	64.9189
-5.03	64.9048
-5.02924	65.1259
-5.02848	65.2098
-5.02771	64.9024
-5.02695	64.6826
-5.02619	64.8546
-5.02543	65.0267
-5.02466	64.8075
-5.0239	64.5864
-5.02314	64.7573
-5.02237	65.2073
-5.02161	65.4228
-5.02085	65.4418
-5.02009	65.4608
-5.01932	65.7002
-5.01856	65.9402
-5.0178	65.939
-5.01703	65.9384
-5.01627	65.9378
-5.01551	65.9372
-5.01475	66.0878
-5.01398	66.239
-5.01322	66.3903
-5.01246	66.5415
-5.01169	66.6174
-5.01093	66.694
-5.01017	66.7705
-5.00941	66.8471
-5.00864	66.825
-5.00788	66.8036
-5.00712	66.8066
-5.00636	66.8097
-5.00559	66.8636
-5.00483	67.3093
-5.00407	67.7551
-5.0033	67.8096
-5.00254	67.7067
-5.00178	67.6045
-5.00102	67.7122
-5.00025	67.8206
-4.99949	68.0043
-4.99873	68.188
-4.99796	68.1366
-4.9972	68.0857
-4.99644	68.0049
-4.99568	67.9247
-4.99491	67.8586
-4.99415	67.7931
-4.99339	67.7318
-4.99262	67.9057
-4.99186	68.1923
-4.9911	68.0876
-4.99034	68.0312
-4.98957	68.3674
-4.98881	68.6931
-4.98805	68.6276
-4.98729	68.5517
-4.98652	68.7109
-4.98576	68.8701
-4.985	68.7948
-4.98423	68.7041
-4.98347	69.006
-4.98271	69.2289
-4.98195	69.2173
-4.98118	69.1242
-4.98042	69.4236
-4.97966	69.9428
-4.97889	70.0708
-4.97813	69.7181
-4.97737	69.366
-4.97661	69.3814
-4.97584	69.3967
-4.97508	69.7665
[truncated: 45,326 more rows]
