# Supplementary material for: Resonant inelastic X-ray scattering tools to count 5 f electrons of actinides and probe bond covalency
Source: Nat Commun. 2025 Feb 10;16:1221. doi: 10.1038/s41467-024-54574-7 (PMC11811144; doi:10.1038/s41467-024-54574-7)
Supplement: Supplementary file 3 — Source Data [file 41467_2024_54574_MOESM3_ESM.zip › Data_figures/Data_SI_figures/FigSI14/[K(crypt)][Cp''3U].csv]

-13.5068	-1.71221
-13.5065	-1.78735
-13.5061	-1.86249
-13.5057	-1.6145
-13.5053	-1.36652
-13.5049	-1.36888
-13.5045	-1.37125
-13.5042	-1.36852
-13.5038	-1.64525
-13.5034	-1.92199
-13.503	-1.91926
-13.5026	-1.88451
-13.5023	-1.84975
-13.5019	-1.79754
-13.5015	-1.74532
-13.5011	-1.81382
-13.5007	-1.88232
-13.5003	-1.95082
-13.5	-2.01932
-13.4996	-1.96556
-13.4992	-1.9118
-13.4988	-1.99776
-13.4984	-2.08373
-13.498	-2.0307
-13.4977	-1.97766
-13.4973	-2.15751
-13.4969	-2.33736
-13.4965	-2.17661
-13.4961	-2.01587
-13.4958	-2.02979
-13.4954	-1.76424
-13.495	-1.4987
-13.4946	-1.51262
-13.4942	-1.67791
-13.4938	-1.8432
-13.4935	-1.85712
-13.4931	-1.87104
-13.4927	-1.88496
-13.4923	-1.89888
-13.4919	-1.8029
-13.4916	-1.70693
-13.4912	-1.84384
-13.4908	-1.98075
-13.4904	-1.95173
-13.49	-1.92271
-13.4896	-1.89369
-13.4893	-1.86467
-13.4889	-1.82328
-13.4885	-1.78189
-13.4881	-1.7405
-13.4877	-1.69911
-13.4874	-1.71594
-13.487	-1.73277
-13.4866	-1.7496
-13.4862	-1.76643
-13.4858	-1.75123
-13.4854	-1.73604
-13.4851	-1.72085
-13.4847	-1.70566
-13.4843	-1.73413
-13.4839	-1.7626
-13.4835	-1.83766
-13.4831	-2.05244
-13.4828	-2.1133
-13.4824	-1.94127
-13.482	-1.67609
-13.4816	-1.41091
-13.4812	-1.52417
-13.4809	-1.63743
-13.4805	-1.61096
-13.4801	-1.58448
-13.4797	-1.61332
-13.4793	-1.64216
-13.4789	-1.671
-13.4786	-1.69983
-13.4782	-1.76943
-13.4778	-1.83902
-13.4774	-1.67573
-13.477	-1.51244
-13.4767	-1.51225
-13.4763	-1.51207
-13.4759	-1.51189
-13.4755	-1.51171
-13.4751	-1.51444
-13.4747	-1.51717
-13.4744	-1.65963
-13.474	-1.80209
-13.4736	-1.94455
-13.4732	-2.08701
-13.4728	-2.08974
-13.4724	-2.09246
-13.4721	-1.89142
-13.4717	-1.69037
-13.4713	-1.72221
-13.4709	-1.75405
-13.4705	-1.75351
-13.4702	-1.75296
-13.4698	-1.61269
-13.4694	-1.47241
-13.469	-1.54755
-13.4686	-1.62269
-13.4682	-1.5581
-13.4679	-1.49351
-13.4675	-1.47332
-13.4671	-1.45312
-13.4667	-1.4795
-13.4663	-1.64562
-13.466	-1.86995
-13.4656	-1.8614
-13.4652	-1.71312
-13.4648	-1.79772
-13.4644	-1.86786
-13.464	-1.79826
-13.4637	-1.81309
-13.4633	-1.82792
-13.4629	-1.66809
-13.4625	-1.36852
-13.4621	-1.42119
-13.4617	-1.70675
-13.4614	-1.69392
-13.461	-1.44821
-13.4606	-1.53436
-13.4602	-1.85339
-13.4598	-1.96283
-13.4595	-1.93254
-13.4591	-1.9954
-13.4587	-2.05826
-13.4583	-1.82929
-13.4579	-1.60031
-13.4575	-1.60422
-13.4572	-1.60814
-13.4568	-1.56256
-13.4564	-1.51698
-13.456	-1.47141
-13.4556	-1.42583
-13.4553	-1.42174
-13.4549	-1.41764
-13.4545	-1.41355
-13.4541	-1.40946
-13.4537	-1.53345
-13.4533	-1.65744
-13.453	-1.78144
-13.4526	-1.90543
-13.4522	-1.76761
-13.4518	-1.62979
-13.4514	-1.49197
-13.4511	-1.35415
-13.4507	-1.55983
-13.4503	-1.76552
-13.4499	-1.73832
-13.4495	-1.71112
-13.4491	-1.68537
-13.4488	-1.65963
-13.4484	-1.49415
-13.448	-1.32867
-13.4476	-1.41646
-13.4472	-1.50425
-13.4468	-1.72303
-13.4465	-1.94182
-13.4461	-1.98867
-13.4457	-1.89579
-13.4453	-1.96884
-13.4449	-1.90215
-13.4446	-1.57639
-13.4442	-1.39035
-13.4438	-1.53618
-13.4434	-1.54227
-13.443	-1.34314
-13.4426	-1.37689
-13.4423	-1.58239
-13.4419	-1.64816
-13.4415	-1.57712
-13.4411	-1.50607
-13.4407	-1.42629
-13.4404	-1.34651
-13.44	-1.49206
-13.4396	-1.63761
-13.4392	-1.55028
-13.4388	-1.46295
-13.4384	-1.64634
-13.4381	-1.82974
-13.4377	-1.6871
-13.4373	-1.54446
-13.4369	-1.46222
-13.4365	-1.37998
-13.4361	-1.53063
-13.4358	-1.68128
-13.4354	-1.86395
-13.435	-2.04662
-13.4346	-2.03424
-13.4342	-1.78899
-13.4339	-1.56265
-13.4335	-1.33632
-13.4331	-1.32831
-13.4327	-1.32031
-13.4323	-1.62087
-13.4319	-1.92144
-13.4316	-1.89597
-13.4312	-1.8705
-13.4308	-1.74095
-13.4304	-1.61141
-13.43	-1.6216
-13.4297	-1.63179
-13.4293	-1.71475
-13.4289	-1.79772
-13.4285	-1.88068
-13.4281	-1.96365
-13.4277	-1.70229
-13.4274	-1.44093
-13.427	-1.50561
-13.4266	-1.57029
-13.4262	-1.71939
-13.4258	-1.86849
-13.4255	-1.87786
-13.4251	-1.88723
-13.4247	-1.92644
-13.4243	-1.96565
-13.4239	-1.86513
-13.4235	-1.76461
-13.4232	-1.63206
-13.4228	-1.49952
-13.4224	-1.69301
-13.422	-1.88651
-13.4216	-1.83493
-13.4212	-1.78335
-13.4209	-1.73177
-13.4205	-1.68019
-13.4201	-1.71303
-13.4197	-1.74587
-13.4193	-1.63898
-13.419	-1.53208
-13.4186	-1.70102
-13.4182	-1.86995
-13.4178	-1.71867
-13.4174	-1.70711
-13.417	-2.06235
-13.4167	-2.27786
-13.4163	-2.06836
-13.4159	-1.99858
-13.4155	-2.0856
-13.4151	-1.93972
-13.4148	-1.79385
-13.4144	-1.88087
-13.414	-2.01446
-13.4136	-2.00832
-13.4132	-1.86244
-13.4128	-1.71657
-13.4125	-1.63766
-13.4121	-1.55874
-13.4117	-1.61082
-13.4113	-1.6629
-13.4109	-1.75865
-13.4105	-1.71466
-13.4102	-1.65612
-13.4098	-1.73731
-13.4094	-1.72208
-13.409	-1.47395
-13.4086	-1.4005
-13.4083	-1.65308
-13.4079	-1.6815
-13.4075	-1.47705
-13.4071	-1.57825
-13.4067	-1.81919
-13.4063	-1.69551
-13.406	-1.57184
-13.4056	-1.68978
-13.4052	-1.80773
-13.4048	-1.80923
-13.4044	-1.81073
-13.4041	-1.81223
-13.4037	-1.81373
-13.4033	-1.77352
-13.4029	-1.73331
-13.4025	-1.6931
-13.4021	-1.65289
-13.4018	-1.68546
-13.4014	-1.71803
-13.401	-1.7506
-13.4006	-1.78316
-13.4002	-1.78444
-13.3998	-1.78571
-13.3995	-1.64725
-13.3991	-1.5088
-13.3987	-1.63816
-13.3983	-1.76752
-13.3979	-1.66399
-13.3976	-1.56047
-13.3972	-1.5712
-13.3968	-1.58194
-13.3964	-1.6014
-13.396	-1.62087
-13.3956	-1.61123
-13.3953	-1.74132
-13.3949	-1.93254
-13.3945	-1.89087
-13.3941	-1.56538
-13.3937	-1.37962
-13.3934	-1.42674
-13.393	-1.47386
-13.3926	-1.47441
-13.3922	-1.47496
-13.3918	-1.4755
-13.3914	-1.47605
-13.3911	-1.53677
-13.3907	-1.59749
-13.3903	-1.65822
-13.3899	-1.71894
-13.3895	-1.47109
-13.3892	-1.22324
-13.3888	-1.21992
-13.3884	-1.49606
-13.388	-1.70379
-13.3876	-1.63206
-13.3872	-1.59526
-13.3869	-1.55847
-13.3865	-1.5304
-13.3861	-1.50234
-13.3857	-1.47427
-13.3853	-1.44621
-13.3849	-1.7067
-13.3846	-1.9672
-13.3842	-1.90165
-13.3838	-1.83611
-13.3834	-1.67741
-13.383	-1.51871
-13.3827	-1.49974
-13.3823	-1.48078
-13.3819	-1.60591
-13.3815	-1.73104
-13.3811	-1.85617
-13.3807	-1.9813
-13.3804	-1.93468
-13.38	-1.88805
-13.3796	-1.71917
-13.3792	-1.55028
-13.3788	-1.48187
-13.3785	-1.69292
-13.3781	-2.0437
-13.3777	-2.11503
-13.3773	-1.93599
-13.3769	-1.75696
-13.3765	-1.7002
-13.3762	-1.64343
-13.3758	-1.80136
-13.3754	-1.95928
-13.375	-1.88432
-13.3746	-1.80936
-13.3742	-1.79554
-13.3739	-1.78171
-13.3735	-1.90761
-13.3731	-2.03352
-13.3727	-1.948
-13.3723	-1.86249
-13.372	-1.77698
-13.3716	-1.69147
-13.3712	-1.76315
-13.3708	-1.83484
-13.3704	-1.59795
-13.37	-1.36106
-13.3697	-1.3214
-13.3693	-1.5612
-13.3689	-1.80099
-13.3685	-1.76133
-13.3681	-1.53245
-13.3678	-1.30357
-13.3674	-1.38326
-13.367	-1.46295
-13.3666	-1.54619
-13.3662	-1.62942
-13.3658	-1.57293
-13.3655	-1.51644
-13.3651	-1.49197
-13.3647	-1.4675
-13.3643	-1.44302
-13.3639	-1.41855
-13.3635	-1.4523
-13.3632	-1.48605
-13.3628	-1.38881
-13.3624	-1.29156
-13.362	-1.39517
-13.3616	-1.63852
-13.3613	-1.65189
-13.3609	-1.3858
-13.3605	-1.32094
-13.3601	-1.53554
-13.3597	-1.73268
-13.3593	-1.65035
-13.359	-1.41373
-13.3586	-1.17712
-13.3582	-1.34223
-13.3578	-1.50734
-13.3574	-1.6659
-13.3571	-1.82446
-13.3567	-1.75014
-13.3563	-1.67582
-13.3559	-1.74705
-13.3555	-1.81828
-13.3551	-1.74978
-13.3548	-1.68128
-13.3544	-1.79363
-13.354	-1.90597
-13.3536	-1.87859
-13.3532	-1.85121
-13.3529	-1.94609
-13.3525	-2.04098
-13.3521	-1.99613
-13.3517	-1.95128
-13.3513	-2.15605
-13.3509	-2.36083
-13.3506	-2.14641
-13.3502	-1.93199
-13.3498	-1.83984
-13.3494	-1.74769
-13.349	-1.6206
-13.3486	-1.77298
-13.3483	-1.72085
-13.3479	-1.38926
-13.3475	-1.30802
-13.3471	-1.50625
-13.3467	-1.66663
-13.3464	-1.82701
-13.346	-2.00486
-13.3456	-2.18271
-13.3452	-1.98212
-13.3448	-1.78153
-13.3444	-1.81382
-13.3441	-1.84612
-13.3437	-1.82892
-13.3433	-1.81173
-13.3429	-1.56165
-13.3425	-1.31157
-13.3422	-1.55492
-13.3418	-1.79826
-13.3414	-1.79126
-13.341	-1.78426
-13.3406	-1.95483
-13.3402	-1.84593
-13.3399	-1.71958
-13.3395	-1.87268
-13.3391	-1.97484
-13.3387	-1.79754
-13.3383	-1.65517
-13.3379	-1.5128
-13.3376	-1.67609
-13.3372	-1.83938
-13.3368	-1.86295
-13.3364	-1.88651
-13.336	-1.76633
-13.3357	-1.64616
-13.3353	-1.74141
-13.3349	-1.83665
-13.3345	-2.04252
-13.3341	-1.96893
-13.3337	-1.72649
-13.3334	-1.48405
-13.333	-1.59385
-13.3326	-1.70366
-13.3322	-1.67373
-13.3318	-1.6438
-13.3315	-1.77398
-13.3311	-1.90416
-13.3307	-1.72576
-13.3303	-1.54737
-13.3299	-1.49806
-13.3295	-1.72822
-13.3292	-1.80118
-13.3288	-1.87413
-13.3284	-1.83065
-13.328	-1.78717
-13.3276	-1.74368
-13.3273	-1.7002
-13.3269	-1.65526
-13.3265	-1.61032
-13.3261	-1.79826
-13.3257	-1.98621
-13.3253	-1.91071
-13.325	-1.8352
-13.3246	-1.89942
-13.3242	-1.96365
-13.3238	-1.81791
-13.3234	-1.67218
-13.323	-1.59631
-13.3227	-1.52044
-13.3223	-1.72258
-13.3219	-1.92471
-13.3215	-1.89397
-13.3211	-1.86322
-13.3208	-2.00859
-13.3204	-2.15396
-13.32	-1.97329
-13.3196	-1.79262
-13.3192	-1.76042
-13.3188	-1.72822
-13.3185	-1.69601
-13.3181	-1.66381
-13.3177	-1.70356
-13.3173	-1.74332
-13.3169	-1.99849
-13.3166	-2.25366
-13.3162	-2.22064
-13.3158	-1.90816
-13.3154	-1.7354
-13.315	-1.84211
-13.3146	-1.87677
-13.3143	-1.91143
-13.3139	-1.82383
-13.3135	-1.73622
-13.3131	-1.85821
-13.3127	-1.98021
-13.3123	-1.86931
-13.312	-1.75842
-13.3116	-1.77161
-13.3112	-1.7848
-13.3108	-1.65826
-13.3104	-1.53172
-13.3101	-1.57111
-13.3097	-1.6105
-13.3093	-1.64989
-13.3089	-1.68928
-13.3085	-1.66245
-13.3081	-1.63561
-13.3078	-1.91735
-13.3074	-2.19908
-13.307	-2.25667
-13.3066	-2.03479
-13.3062	-1.83038
-13.3059	-1.62597
-13.3055	-1.7909
-13.3051	-1.95583
-13.3047	-1.96356
-13.3043	-1.97129
-13.3039	-2.07218
-13.3036	-1.8936
-13.3032	-1.5753
-13.3028	-1.53645
-13.3024	-1.68246
-13.302	-1.82847
-13.3016	-1.85221
-13.3013	-1.87595
-13.3009	-1.73522
-13.3005	-1.59449
-13.3001	-1.61096
-13.2997	-1.62742
-13.2994	-1.58421
-13.299	-1.82046
-13.2986	-1.98685
-13.2982	-1.87377
-13.2978	-1.80873
-13.2974	-1.74368
-13.2971	-1.66117
-13.2967	-1.57866
-13.2963	-1.58203
-13.2959	-1.58539
-13.2955	-1.58876
-13.2952	-1.59213
-13.2948	-1.55183
-13.2944	-1.51153
-13.294	-1.47123
-13.2936	-1.43093
-13.2932	-1.46932
-13.2929	-1.5077
-13.2925	-1.50243
-13.2921	-1.35742
-13.2917	-1.35215
-13.2913	-1.62633
-13.291	-1.67636
-13.2906	-1.44694
-13.2902	-1.45185
-13.2898	-1.73622
-13.2894	-1.87213
-13.289	-1.72858
-13.2887	-1.69565
-13.2883	-1.80245
-13.2879	-1.81318
-13.2875	-1.82392
-13.2871	-1.65953
-13.2867	-1.49515
-13.2864	-1.47923
-13.286	-1.46331
-13.2856	-1.47505
-13.2852	-1.62651
-13.2848	-1.72558
-13.2845	-1.54519
-13.2841	-1.53218
-13.2837	-1.6589
-13.2833	-1.61969
-13.2829	-1.58048
-13.2825	-1.56311
-13.2822	-1.54573
-13.2818	-1.40609
-13.2814	-1.26645
-13.281	-1.19095
-13.2806	-1.3949
-13.2803	-1.73859
-13.2799	-1.80281
-13.2795	-1.78553
-13.2791	-1.76824
-13.2787	-1.67527
-13.2783	-1.30284
-13.278	-1.22297
-13.2776	-1.42256
-13.2772	-1.2932
-13.2768	-1.02411
-13.2764	-1.31103
-13.276	-1.59795
-13.2757	-1.54136
-13.2753	-1.48478
-13.2749	-1.55919
-13.2745	-1.49388
-13.2741	-1.47223
-13.2738	-1.73004
-13.2734	-1.90343
-13.273	-1.79736
-13.2726	-1.65053
-13.2722	-1.5037
-13.2718	-1.35251
-13.2715	-1.48078
-13.2711	-1.94382
-13.2707	-2.1274
-13.2703	-2.00095
-13.2699	-2.01423
-13.2696	-2.02751
-13.2692	-1.76133
-13.2688	-1.46422
-13.2684	-1.30684
-13.268	-1.28628
-13.2676	-1.26572
-13.2673	-1.25099
-13.2669	-1.23625
-13.2665	-1.26518
-13.2661	-1.43384
-13.2657	-1.5319
-13.2654	-1.35051
-13.265	-1.40491
-13.2646	-1.45931
-13.2642	-1.34632
-13.2638	-1.23334
-13.2634	-1.4493
-13.2631	-1.52554
-13.2627	-1.31221
-13.2623	-1.37834
-13.2619	-1.68319
-13.2615	-1.8483
-13.2611	-1.65535
-13.2608	-1.4624
-13.2604	-1.40045
-13.26	-1.3385
-13.2596	-1.56984
-13.2592	-1.80118
-13.2589	-1.89278
-13.2585	-1.98439
-13.2581	-1.99449
-13.2577	-2.00459
-13.2573	-1.7818
-13.2569	-1.55901
-13.2566	-1.49315
-13.2562	-1.42729
-13.2558	-1.408
-13.2554	-1.66818
-13.255	-1.82792
-13.2547	-1.5219
-13.2543	-1.18967
-13.2539	-1.13691
-13.2535	-1.34177
-13.2531	-1.40691
-13.2527	-1.49824
-13.2524	-1.58958
-13.252	-1.5601
-13.2516	-1.53063
-13.2512	-1.50115
-13.2508	-1.47168
-13.2504	-1.40036
-13.2501	-1.32904
-13.2497	-1.39745
-13.2493	-1.46586
-13.2489	-1.48478
-13.2485	-1.5037
-13.2482	-1.39163
-13.2478	-1.27955
-13.2474	-1.34068
-13.247	-1.54155
-13.2466	-1.59686
-13.2462	-1.3727
-13.2459	-1.23006
-13.2455	-1.22715
-13.2451	-1.25917
-13.2447	-1.29119
-13.2443	-1.44075
-13.244	-1.45058
-13.2436	-1.13145
-13.2432	-1.09179
-13.2428	-1.48151
-13.2424	-1.59176
-13.242	-1.37016
-13.2417	-1.28828
-13.2413	-1.44948
-13.2409	-1.47095
-13.2405	-1.33522
-13.2401	-1.47896
-13.2397	-1.67072
-13.2394	-1.58303
-13.239	-1.44293
-13.2386	-1.44257
-13.2382	-1.3949
-13.2378	-1.2075
-13.2375	-1.16566
-13.2371	-1.40327
-13.2367	-1.67436
-13.2363	-1.66599
-13.2359	-1.76242
-13.2355	-1.85885
-13.2352	-1.68164
-13.2348	-1.50443
-13.2344	-1.5601
-13.234	-1.61578
-13.2336	-1.539
-13.2333	-1.46222
-13.2329	-1.5339
-13.2325	-1.60559
-13.2321	-1.54764
-13.2317	-1.62942
-13.2313	-1.7898
-13.231	-1.67072
-13.2306	-1.4745
-13.2302	-1.27828
-13.2298	-1.30329
-13.2294	-1.46804
-13.2291	-1.47705
-13.2287	-1.34632
-13.2283	-1.2156
-13.2279	-1.36434
-13.2275	-1.63097
-13.2271	-1.8976
-13.2268	-1.94882
-13.2264	-2.00004
-13.226	-1.84057
-13.2256	-1.6811
-13.2252	-1.8302
-13.2248	-1.9793
-13.2245	-1.99886
-13.2241	-1.73895
-13.2237	-1.54018
-13.2233	-1.62087
-13.2229	-1.68846
-13.2226	-1.61632
-13.2222	-1.50052
-13.2218	-1.38471
-13.2214	-1.53236
-13.221	-1.68
-13.2206	-1.59476
-13.2203	-1.50952
-13.2199	-1.44521
-13.2195	-1.38089
-13.2191	-1.31658
-13.2187	-1.25226
-13.2184	-1.30147
-13.218	-1.35069
-13.2176	-1.3999
-13.2172	-1.44912
-13.2168	-1.53763
-13.2164	-1.62615
-13.2161	-1.71466
-13.2157	-1.80318
-13.2153	-1.68937
-13.2149	-1.57557
-13.2145	-1.61023
-13.2141	-1.64489
-13.2138	-1.65844
-13.2134	-1.81173
-13.213	-2.11348
-13.2126	-2.13577
-13.2122	-1.97902
-13.2119	-1.82228
-13.2115	-1.88096
-13.2111	-1.93963
-13.2107	-1.9692
-13.2103	-1.99876
-13.2099	-1.8886
-13.2096	-1.77843
-13.2092	-1.64789
-13.2088	-1.51735
-13.2084	-1.52654
-13.208	-1.53572
-13.2077	-1.55037
-13.2073	-1.56502
-13.2069	-1.57093
-13.2065	-1.57684
-13.2061	-1.70939
-13.2057	-1.7022
-13.2054	-1.67755
-13.205	-1.79262
-13.2046	-1.91644
-13.2042	-1.76079
-13.2038	-1.544
-13.2035	-1.60668
-13.2031	-1.68683
-13.2027	-1.76697
-13.2023	-1.79472
-13.2019	-1.82246
-13.2015	-1.71921
-13.2012	-1.61596
-13.2008	-1.65244
-13.2004	-1.68892
-13.2	-1.85494
-13.1996	-2.02096
-13.1992	-1.9541
-13.1989	-1.88723
-13.1985	-1.77962
-13.1981	-1.672
-13.1977	-1.56438
-13.1973	-1.45676
-13.197	-1.64898
-13.1966	-1.8412
-13.1962	-1.80054
-13.1958	-1.75988
-13.1954	-1.71184
-13.195	-1.66381
-13.1947	-1.66818
-13.1943	-1.81227
-13.1939	-1.81082
-13.1935	-1.66963
-13.1931	-1.51971
-13.1928	-1.64926
-13.1924	-1.71184
-13.192	-1.6347
-13.1916	-1.54882
-13.1912	-1.74241
-13.1908	-1.9098
-13.1905	-1.79772
-13.1901	-1.62742
-13.1897	-1.45713
-13.1893	-1.3123
-13.1889	-1.16747
-13.1885	-1.25553
-13.1882	-1.34359
-13.1878	-1.38071
-13.1874	-1.41783
-13.187	-1.39381
-13.1866	-1.36979
-13.1863	-1.58412
-13.1859	-1.93818
-13.1855	-1.96911
-13.1851	-1.72058
-13.1847	-1.63361
-13.1843	-1.8261
-13.184	-2.14086
-13.1836	-2.17616
-13.1832	-2.11448
-13.1828	-2.0528
-13.1824	-1.97366
-13.1821	-1.89451
-13.1817	-1.7193
-13.1813	-1.54409
-13.1809	-1.50861
-13.1805	-1.47314
-13.1801	-1.34778
-13.1798	-1.22242
-13.1794	-1.23679
-13.179	-1.25117
-13.1786	-1.42274
-13.1782	-1.59431
-13.1778	-1.80081
-13.1775	-1.72785
-13.1771	-1.53427
-13.1767	-1.62014
-13.1763	-1.84284
-13.1759	-1.92581
-13.1756	-1.90106
-13.1752	-1.87632
-13.1748	-1.70311
-13.1744	-1.5299
-13.174	-1.69256
-13.1736	-1.85521
-13.1733	-1.68892
-13.1729	-1.66235
-13.1725	-1.66199
-13.1721	-1.38217
-13.1717	-1.22169
-13.1714	-1.52699
-13.171	-1.60795
-13.1706	-1.40946
-13.1702	-1.37107
-13.1698	-1.61214
-13.1694	-1.6407
-13.1691	-1.52954
-13.1687	-1.5843
-13.1683	-1.63907
-13.1679	-1.60832
-13.1675	-1.57757
-13.1672	-1.61669
-13.1668	-1.65581
-13.1664	-1.56392
-13.166	-1.47204
-13.1656	-1.61305
-13.1652	-1.75405
-13.1649	-1.76643
-13.1645	-1.7788
-13.1641	-1.7999
-13.1637	-1.82101
-13.1633	-1.67036
-13.1629	-1.65944
-13.1626	-1.74459
-13.1622	-1.55028
-13.1618	-1.31012
-13.1614	-1.34942
-13.161	-1.44694
-13.1607	-1.54446
-13.1603	-1.53136
-13.1599	-1.51826
-13.1595	-1.50516
-13.1591	-1.49206
-13.1587	-1.61851
-13.1584	-1.74496
-13.158	-1.63852
-13.1576	-1.53208
-13.1572	-1.49988
-13.1568	-1.46768
-13.1565	-1.51407
-13.1561	-1.56047
-13.1557	-1.56392
-13.1553	-1.70711
-13.1549	-1.93763
-13.1545	-1.88869
-13.1542	-1.70438
-13.1538	-1.65981
-13.1534	-1.76079
-13.153	-1.86176
-13.1526	-1.67309
-13.1522	-1.62415
-13.1519	-1.7324
-13.1515	-1.70093
-13.1511	-1.36961
-13.1507	-1.31776
-13.1503	-1.51335
-13.15	-1.5692
-13.1496	-1.59485
-13.1492	-1.76024
-13.1488	-1.86449
-13.1484	-1.68928
-13.148	-1.62906
-13.1477	-1.70857
-13.1473	-1.76188
-13.1469	-1.81519
-13.1465	-1.89233
-13.1461	-1.96943
-13.1458	-1.81368
-13.1454	-1.6579
-13.145	-1.85003
-13.1446	-2.04211
-13.1442	-2.00136
-13.1438	-1.96056
-13.1435	-1.96019
-13.1431	-1.95978
-13.1427	-1.95942
-13.1423	-1.95901
-13.1419	-1.90043
-13.1416	-1.84179
-13.1412	-1.78321
-13.1408	-1.72458
-13.1404	-1.52226
-13.14	-1.3199
-13.1396	-1.19326
-13.1393	-1.34605
-13.1389	-1.51635
-13.1385	-1.6866
-13.1381	-1.64148
-13.1377	-1.59631
-13.1373	-1.64143
-13.137	-1.68651
-13.1366	-1.73163
-13.1362	-1.77671
-13.1358	-1.88587
-13.1354	-1.99499
-13.1351	-1.77812
-13.1347	-1.5612
-13.1343	-1.66208
-13.1339	-1.76297
-13.1335	-1.86385
-13.1331	-1.96474
-13.1328	-1.96083
-13.1324	-1.95692
-13.132	-2.12767
-13.1316	-2.01896
-13.1312	-1.51871
-13.1309	-1.29793
-13.1305	-1.50798
-13.1301	-1.71803
-13.1297	-1.89315
-13.1293	-2.06827
-13.1289	-1.91735
-13.1286	-1.76643
-13.1282	-1.78362
-13.1278	-1.80081
-13.1274	-1.81801
-13.127	-1.8352
-13.1266	-1.78835
-13.1263	-1.7415
-13.1259	-1.71212
-13.1255	-1.68273
-13.1251	-1.42774
-13.1247	-1.45221
-13.1244	-1.72704
-13.124	-1.7224
-13.1236	-1.55183
-13.1232	-1.66072
-13.1228	-1.89187
-13.1224	-1.84357
-13.1221	-1.89847
-13.1217	-1.95332
-13.1213	-1.75787
-13.1209	-1.56238
-13.1205	-1.77448
-13.1202	-1.98653
-13.1198	-1.96574
-13.1194	-1.94491
-13.119	-1.93795
-13.1186	-1.93095
-13.1182	-1.70857
-13.1179	-1.48615
-13.1175	-1.35692
-13.1171	-1.50711
-13.1167	-1.67482
-13.1163	-1.56301
-13.1159	-1.4982
-13.1156	-1.7128
-13.1152	-1.92744
-13.1148	-1.86258
-13.1144	-1.79776
-13.114	-2.01236
-13.1137	-2.20954
-13.1133	-2.12721
-13.1129	-2.08787
-13.1125	-2.04848
-13.1121	-1.99167
-13.1117	-1.93481
-13.1114	-1.79649
-13.111	-1.65812
-13.1106	-1.53727
-13.1102	-1.41637
-13.1098	-1.43384
-13.1095	-1.73076
-13.1091	-1.8705
-13.1087	-2.01023
-13.1083	-2.07718
-13.1079	-2.14414
-13.1075	-2.22856
-13.1072	-2.03352
-13.1068	-1.93599
-13.1064	-1.83847
-13.106	-1.72349
-13.1056	-1.6085
-13.1053	-1.62742
-13.1049	-1.64634
-13.1045	-1.805
-13.1041	-1.96365
-13.1037	-1.92126
-13.1033	-1.87887
-13.103	-1.83647
-13.1026	-1.79408
-13.1022	-1.84193
-13.1018	-1.88978
-13.1014	-1.93763
-13.101	-1.98548
-13.1007	-1.81646
-13.1003	-1.64744
-13.0999	-1.49588
-13.0995	-1.34432
-13.0991	-1.30921
-13.0988	-1.55355
-13.0984	-1.76297
-13.098	-1.97238
-13.0976	-2.26322
-13.0972	-2.27459
-13.0968	-1.93081
-13.0965	-1.58703
-13.0961	-1.64207
-13.0957	-1.69711
-13.0953	-1.75214
-13.0949	-1.80718
-13.0946	-1.88623
-13.0942	-1.96529
-13.0938	-1.90461
-13.0934	-1.84393
-13.093	-1.9783
-13.0926	-2.11266
-13.0923	-1.92098
-13.0919	-1.72931
-13.0915	-1.68373
-13.0911	-1.63816
-13.0907	-1.81673
-13.0903	-1.99531
-13.09	-1.88278
-13.0896	-1.63052
-13.0892	-1.70138
-13.0888	-2.05171
-13.0884	-2.0578
-13.0881	-1.78444
-13.0877	-1.68573
-13.0873	-1.58703
-13.0869	-1.50871
-13.0865	-1.43038
-13.0861	-1.58494
-13.0858	-1.7395
-13.0854	-1.66054
-13.085	-1.58157
-13.0846	-1.7355
-13.0842	-1.88942
-13.0839	-1.72021
-13.0835	-1.55101
-13.0831	-1.52153
-13.0827	-1.49206
-13.0823	-1.6256
-13.0819	-1.75915
-13.0816	-1.89269
-13.0812	-2.02624
-13.0808	-2.14814
-13.0804	-2.27004
-13.08	-2.15032
-13.0797	-2.0306
-13.0793	-1.97893
-13.0789	-1.78753
-13.0785	-1.5088
-13.0781	-1.50952
-13.0777	-1.63834
-13.0774	-1.62742
-13.077	-1.57284
-13.0766	-1.51826
-13.0762	-1.6951
-13.0758	-1.87195
-13.0754	-2.0488
-13.0751	-2.22565
-13.0747	-2.22492
-13.0743	-2.22419
-13.0739	-2.08664
-13.0735	-1.80936
-13.0732	-1.62351
-13.0728	-1.71712
-13.0724	-1.6448
-13.072	-1.57248
-13.0716	-1.59331
-13.0712	-1.61414
-13.0709	-1.53891
-13.0705	-1.60341
-13.0701	-1.75524
-13.0697	-1.6276
-13.0693	-1.5873
-13.069	-1.68674
-13.0686	-1.78326
-13.0682	-1.87978
-13.0678	-1.92681
-13.0674	-1.69438
-13.067	-1.45612
-13.0667	-1.49733
-13.0663	-1.77143
-13.0659	-1.76606
-13.0655	-1.76652
-13.0651	-2.04643
-13.0647	-2.18662
-13.0644	-2.04734
-13.064	-1.88478
-13.0636	-2.00168
-13.0632	-2.15933
-13.0628	-2.31698
-13.0625	-2.35528
-13.0621	-2.11412
-13.0617	-1.85549
-13.0613	-1.87632
-13.0609	-2.07318
-13.0605	-1.99053
-13.0602	-1.75656
-13.0598	-1.52253
-13.0594	-1.59131
-13.059	-1.66004
-13.0586	-1.72881
-13.0583	-1.79754
-13.0579	-1.69674
-13.0575	-1.5959
-13.0571	-1.63484
-13.0567	-1.67373
-13.0563	-1.5118
-13.056	-1.34983
-13.0556	-1.43243
-13.0552	-1.79444
-13.0548	-1.94073
-13.0544	-1.8075
-13.054	-1.53459
-13.0537	-1.54109
-13.0533	-1.78344
-13.0529	-1.74628
-13.0525	-1.48501
-13.0521	-1.50316
-13.0518	-1.62615
-13.0514	-1.60936
-13.051	-1.51403
-13.0506	-1.69811
-13.0502	-2.09474
-13.0498	-2.21186
-13.0495	-2.0845
-13.0491	-1.9571
-13.0487	-1.88878
-13.0483	-1.82046
-13.0479	-1.75214
-13.0476	-1.68382
-13.0472	-1.71739
-13.0468	-1.75096
-13.0464	-1.78453
-13.046	-1.8181
-13.0456	-1.84293
-13.0453	-1.86777
-13.0449	-1.8926
-13.0445	-1.91744
-13.0441	-1.92189
-13.0437	-1.92635
-13.0434	-1.93081
-13.043	-1.93527
-13.0426	-1.80109
-13.0422	-1.6669
-13.0418	-1.59094
-13.0414	-1.79444
-13.0411	-2.00668
-13.0407	-1.93945
-13.0403	-1.63934
-13.0399	-1.61869
-13.0395	-1.86367
-13.0391	-1.8292
-13.0388	-1.65499
-13.0384	-1.76024
-13.038	-2.05471
-13.0376	-2.06972
-13.0372	-1.75869
-13.0369	-1.72713
-13.0365	-1.82142
-13.0361	-1.6362
-13.0357	-1.45103
-13.0353	-1.54528
-13.0349	-1.78512
-13.0346	-1.74546
-13.0342	-1.78444
-13.0338	-1.9631
-13.0334	-2.04284
-13.033	-1.84307
-13.0327	-1.64334
-13.0323	-1.72303
-13.0319	-1.78821
-13.0315	-1.71362
-13.0311	-1.73513
-13.0307	-1.7566
-13.0304	-1.72972
-13.03	-1.70279
-13.0296	-1.67591
-13.0292	-1.64898
-13.0288	-1.65703
-13.0284	-1.66504
-13.0281	-1.67309
-13.0277	-1.6811
-13.0273	-1.66076
-13.0269	-1.64039
-13.0265	-1.62005
-13.0262	-1.59968
-13.0258	-1.66085
-13.0254	-1.72199
-13.025	-1.78316
-13.0246	-1.8443
-13.0242	-1.8211
-13.0239	-1.7979
-13.0235	-1.7747
-13.0231	-1.75151
-13.0227	-1.80691
-13.0223	-1.86231
-13.022	-1.77798
-13.0216	-1.69365
-13.0212	-1.7163
-13.0208	-1.73895
-13.0204	-1.7616
-13.02	-1.78426
-13.0197	-1.74869
-13.0193	-1.71312
-13.0189	-1.67755
-13.0185	-1.64198
-13.0181	-1.75233
-13.0178	-1.86267
-13.0174	-2.09528
-13.017	-2.3279
-13.0166	-2.36256
-13.0162	-2.11775
-13.0158	-2.03015
-13.0155	-1.94254
-13.0151	-1.75596
-13.0147	-1.56938
-13.0143	-1.61569
-13.0139	-1.66199
-13.0135	-1.63552
-13.0132	-1.60905
-13.0128	-1.58257
-13.0124	-1.5561
-13.012	-1.57411
-13.0116	-1.59213
-13.0113	-1.61014
-13.0109	-1.62815
-13.0105	-1.71312
-13.0101	-1.79808
-13.0097	-1.88305
-13.0093	-1.96802
-13.009	-1.86522
-13.0086	-1.76242
-13.0082	-1.79936
-13.0078	-1.83629
-13.0074	-1.82956
-13.0071	-1.82283
-13.0067	-1.67636
-13.0063	-1.5299
-13.0059	-1.68801
-13.0055	-1.84612
-13.0051	-1.76843
-13.0048	-1.83047
-13.0044	-2.08464
-13.004	-2.05935
-13.0036	-1.79244
-13.0032	-1.805
-13.0028	-1.93545
-13.0025	-1.78644
-13.0021	-1.63743
-13.0017	-1.76788
-13.0013	-2.08464
-13.0009	-2.12194
-13.0006	-2.00786
-13.0002	-1.89378
-12.9998	-1.9329
-12.9994	-1.97202
-12.999	-2.01114
-12.9986	-2.05025
-12.9983	-1.87395
-12.9979	-1.69765
-12.9975	-1.36415
-12.9971	-1.31012
-12.9967	-1.46422
-12.9964	-1.61833
-12.996	-1.57448
-12.9956	-1.53063
-12.9952	-1.42565
-12.9948	-1.60013
-12.9944	-2.0075
-12.9941	-2.1354
-12.9937	-1.96929
-12.9933	-1.80318
-12.9929	-1.75933
-12.9925	-1.71548
-12.9921	-1.78225
-12.9918	-1.84903
-12.9914	-1.9158
-12.991	-1.98257
-12.9906	-1.93145
-12.9902	-1.88032
-12.9899	-1.65453
-12.9895	-1.7082
-12.9891	-1.99185
-12.9887	-1.99604
-12.9883	-2.03515
-12.9879	-2.07427
-12.9876	-2.04252
-12.9872	-2.01077
-12.9868	-1.97902
-12.9864	-1.94728
-12.986	-1.76997
-12.9857	-1.59267
-12.9853	-1.59003
-12.9849	-1.30793
-12.9845	-1.18958
-12.9841	-1.35069
-12.9837	-1.47687
-12.9834	-1.60304
-12.983	-1.85148
-12.9826	-2.09992
-12.9822	-2.02233
-12.9818	-1.94473
-12.9815	-1.9097
-12.9811	-1.87468
-12.9807	-1.83966
-12.9803	-1.80463
-12.9799	-1.58039
-12.9795	-1.35615
-12.9792	-1.5511
-12.9788	-1.74605
-12.9784	-1.7052
-12.978	-1.66436
-12.9776	-1.76324
-12.9772	-1.86213
-12.9769	-1.94355
-12.9765	-2.02496
-12.9761	-1.8735
-12.9757	-1.72203
-12.9753	-1.68173
-12.975	-1.64143
-12.9746	-1.74086
-12.9742	-1.84029
-12.9738	-1.84657
-12.9734	-1.85285
-12.973	-1.85912
-12.9727	-1.8654
-12.9723	-1.85494
-12.9719	-1.84448
-12.9715	-1.83402
-12.9711	-1.82355
-12.9708	-1.73741
-12.9704	-1.65126
-12.97	-1.62333
-12.9696	-1.87486
-12.9692	-2.08601
-12.9688	-2.01769
-12.9685	-1.6408
-12.9681	-1.54337
-12.9677	-1.67591
-12.9673	-1.80845
-12.9669	-1.81873
-12.9665	-1.82901
-12.9662	-1.82474
-12.9658	-1.82046
-12.9654	-1.81619
-12.965	-1.81191
-12.9646	-1.96483
-12.9643	-2.11775
-12.9639	-2.28814
-12.9635	-2.17907
-12.9631	-2.03715
-12.9627	-1.89524
-12.9623	-1.75333
-12.962	-1.61141
-12.9616	-1.74314
-12.9612	-2.15432
-12.9608	-2.16379
-12.9604	-1.89378
-12.9601	-1.78244
-12.9597	-1.95055
-12.9593	-1.944
-12.9589	-1.93745
-12.9585	-1.77953
-12.9581	-1.6216
-12.9578	-1.46368
-12.9574	-1.30575
-12.957	-1.53863
-12.9566	-1.77152
-12.9562	-1.77152
-12.9559	-1.77152
-12.9555	-1.82101
-12.9551	-1.8705
-12.9547	-1.91998
-12.9543	-1.96947
-12.9539	-1.95128
-12.9536	-1.93308
-12.9532	-1.91489
-12.9528	-1.8967
-12.9524	-1.8785
-12.952	-1.86031
-12.9516	-1.84211
-12.9513	-1.82392
-12.9509	-1.88769
-12.9505	-1.95146
-12.9501	-2.01523
-12.9497	-2.079
-12.9494	-2.03797
-12.949	-1.99694
-12.9486	-1.95592
-12.9482	-1.91489
-12.9478	-1.98375
-12.9474	-2.05262
-12.9471	-2.12148
-12.9467	-2.19035
-12.9463	-2.16315
-12.9459	-2.13595
-12.9455	-1.98648
-12.9452	-1.83702
-12.9448	-1.77852
-12.9444	-1.99949
-12.944	-2.14186
-12.9436	-2.1445
-12.9432	-2.11512
-12.9429	-2.08573
-12.9425	-1.90789
-12.9421	-1.73004
-12.9417	-1.54928
-12.9413	-1.36852
-12.9409	-1.20523
-12.9406	-1.04194
-12.9402	-1.12026
-12.9398	-1.47805
-12.9394	-1.70484
-12.939	-1.65217
-12.9387	-1.6679
-12.9383	-1.82337
-12.9379	-1.82456
-12.9375	-1.54628
-12.9371	-1.5329
-12.9367	-1.79899
-12.9364	-1.92535
-12.936	-1.77225
-12.9356	-1.49979
-12.9352	-1.5068
-12.9348	-1.57202
-12.9345	-1.63725
-12.9341	-1.5511
-12.9337	-1.46495
-12.9333	-1.51853
-12.9329	-1.57211
-12.9325	-1.68028
-12.9322	-1.78844
-12.9318	-1.75687
-12.9314	-1.72531
-12.931	-1.70247
-12.9306	-1.67964
-12.9302	-1.65681
-12.9299	-1.63397
-12.9295	-1.89351
-12.9291	-2.15305
-12.9287	-2.08655
-12.9283	-2.02005
-12.928	-1.74396
-12.9276	-1.46786
-12.9272	-1.43629
-12.9268	-1.68419
-12.9264	-1.81728
-12.926	-1.67091
-12.9257	-1.61187
-12.9253	-1.69256
-12.9249	-1.64225
-12.9245	-1.45221
-12.9241	-1.33204
-12.9238	-1.49133
-12.9234	-1.6397
-12.923	-1.78808
-12.9226	-1.72394
-12.9222	-1.52008
-12.9218	-1.42101
-12.9215	-1.6014
-12.9211	-1.69447
-12.9207	-1.6478
-12.9203	-1.60368
-12.9199	-1.55956
-12.9196	-1.5067
-12.9192	-1.45385
-12.9188	-1.46795
-12.9184	-1.48205
-12.918	-1.49615
-12.9176	-1.51025
-12.9173	-1.62988
-12.9169	-1.74951
-12.9165	-1.65371
-12.9161	-1.55792
-12.9157	-1.60477
-12.9153	-1.93108
-12.915	-2.14677
-12.9146	-1.8967
-12.9142	-1.49788
-12.9138	-1.37853
-12.9134	-1.66381
-12.9131	-1.80936
-12.9127	-1.75114
-12.9123	-1.69292
-12.9119	-1.7657
-12.9115	-1.83847
-12.9111	-1.85157
-12.9108	-1.86467
-12.9104	-1.87777
-12.91	-1.89087
-12.9096	-1.87777
-12.9092	-1.86467
-12.9089	-1.85157
-12.9085	-1.83847
-12.9081	-1.80172
-12.9077	-1.76497
-12.9073	-1.72822
-12.9069	-1.69147
-12.9066	-1.76824
-12.9062	-1.84502
-12.9058	-1.78207
-12.9054	-1.71912
-12.905	-1.79299
-12.9046	-1.86686
-12.9043	-1.94073
-12.9039	-2.01459
-12.9035	-2.01277
-12.9031	-2.01095
-12.9027	-2.00914
-12.9024	-2.00732
-12.902	-1.82319
-12.9016	-1.63907
-12.9012	-1.68783
-12.9008	-1.73659
-12.9004	-1.78244
-12.9001	-1.82829
-12.8997	-1.7344
-12.8993	-1.64052
-12.8989	-1.63252
-12.8985	-1.62451
-12.8982	-1.84939
-12.8978	-2.07427
-12.8974	-1.99931
-12.897	-1.92435
-12.8966	-1.84939
-12.8962	-1.77443
-12.8959	-1.63725
-12.8955	-1.50006
-12.8951	-1.59576
-12.8947	-1.69147
-12.8943	-1.62997
-12.8939	-1.56847
-12.8936	-1.6438
-12.8932	-1.85885
-12.8928	-1.99676
-12.8924	-1.85521
-12.892	-1.73986
-12.8917	-1.62451
-12.8913	-1.55574
-12.8909	-1.48696
-12.8905	-1.51426
-12.8901	-1.40181
-12.8897	-1.22042
-12.8894	-1.31849
-12.889	-1.64944
-12.8886	-1.70093
-12.8882	-1.48169
-12.8878	-1.40218
-12.8875	-1.45949
-12.8871	-1.5168
-12.8867	-1.49188
-12.8863	-1.46695
-12.8859	-1.44202
-12.8855	-1.4171
-12.8852	-1.4795
-12.8848	-1.54191
-12.8844	-1.60432
-12.884	-1.66672
-12.8836	-1.78116
-12.8833	-1.8956
-12.8829	-1.87031
-12.8825	-1.84502
-12.8821	-1.81973
-12.8817	-1.79444
-12.8813	-1.90889
-12.881	-2.02333
-12.8806	-1.95073
-12.8802	-1.87814
-12.8798	-1.80554
-12.8794	-1.73295
-12.879	-1.52062
-12.8787	-1.3083
-12.8783	-1.42201
-12.8779	-1.53572
-12.8775	-1.58103
-12.8771	-1.62633
-12.8768	-1.67163
-12.8764	-1.71694
-12.876	-1.5934
-12.8756	-1.46986
-12.8752	-1.57921
-12.8748	-1.68855
-12.8745	-1.67345
-12.8741	-1.65835
-12.8737	-1.64325
-12.8733	-1.62815
-12.8729	-1.66254
-12.8726	-1.69692
-12.8722	-1.73131
-12.8718	-1.7657
-12.8714	-1.78698
-12.871	-1.80827
-12.8706	-1.82956
-12.8703	-1.85085
-12.8699	-1.87213
-12.8695	-1.89342
-12.8691	-1.91471
-12.8687	-1.93599
-12.8683	-1.87432
-12.868	-1.81264
-12.8676	-1.75096
-12.8672	-1.68928
-12.8668	-1.7324
-12.8664	-1.77552
-12.8661	-1.72258
-12.8657	-1.80936
-12.8653	-2.04762
-12.8649	-2.00641
-12.8645	-1.81673
-12.8641	-1.90652
-12.8638	-1.99631
-12.8634	-1.80663
-12.863	-1.75669
-12.8626	-1.98621
-12.8622	-2.08546
-12.8619	-1.90525
-12.8615	-1.73377
-12.8611	-1.84175
-12.8607	-1.84784
-12.8603	-1.71421
-12.8599	-1.67664
-12.8596	-1.63907
-12.8592	-1.74814
-12.8588	-1.85721
-12.8584	-1.7334
-12.858	-1.60959
-12.8577	-1.69538
-12.8573	-1.78116
-12.8569	-1.72722
-12.8565	-1.67327
-12.8561	-1.75542
-12.8557	-1.83756
-12.8554	-1.91971
-12.855	-2.00186
-12.8546	-1.88314
-12.8542	-1.76442
-12.8538	-1.78544
-12.8534	-1.80645
-12.8531	-1.6841
-12.8527	-1.56174
-12.8523	-1.67227
-12.8519	-1.7828
-12.8515	-1.69247
-12.8512	-1.60213
-12.8508	-1.65153
-12.8504	-1.70093
-12.85	-1.70811
-12.8496	-1.7153
-12.8492	-1.72249
-12.8489	-1.72967
-12.8485	-1.73686
-12.8481	-1.74405
-12.8477	-1.7687
-12.8473	-1.79335
-12.847	-1.73659
-12.8466	-1.95928
-12.8462	-2.05971
-12.8458	-1.88068
-12.8454	-1.73076
-12.845	-1.86031
-12.8447	-1.81519
-12.8443	-1.77006
-12.8439	-1.98548
-12.8435	-2.2009
-12.8431	-1.90397
-12.8427	-1.60704
-12.8424	-1.47605
-12.842	-1.34505
-12.8416	-1.42947
-12.8412	-1.51389
-12.8408	-1.52517
-12.8405	-1.25699
-12.8401	-1.12854
-12.8397	-1.27955
-12.8393	-1.3345
-12.8389	-1.38944
-12.8385	-1.60159
-12.8382	-1.81373
-12.8378	-1.78353
-12.8374	-1.75333
-12.837	-1.72312
-12.8366	-1.69292
-12.8363	-1.76169
-12.8359	-1.83047
-12.8355	-1.89924
-12.8351	-1.96802
-12.8347	-1.87222
-12.8343	-1.77643
-12.834	-1.8029
-12.8336	-1.82938
-12.8332	-1.82674
-12.8328	-1.54464
-12.8324	-1.26254
-12.832	-1.2599
-12.8317	-1.52362
-12.8313	-1.78735
-12.8309	-1.7425
-12.8305	-1.69765
-12.8301	-1.75469
-12.8298	-1.81173
-12.8294	-1.86877
-12.829	-1.92581
-12.8286	-1.8926
-12.8282	-1.8594
-12.8278	-1.82619
-12.8275	-1.79299
-12.8271	-1.80054
-12.8267	-1.80809
-12.8263	-1.67591
-12.8259	-1.54373
-12.8256	-1.42028
-12.8252	-1.29683
-12.8248	-1.49943
-12.8244	-1.70202
-12.824	-1.87259
-12.8236	-2.04316
-12.8233	-2.074
-12.8229	-2.10484
-12.8225	-2.07191
-12.8221	-2.03897
-12.8217	-2.00604
-12.8214	-1.97311
-12.821	-1.79754
-12.8206	-1.62196
-12.8202	-1.77243
-12.8198	-1.92289
-12.8194	-1.93217
-12.8191	-1.94145
-12.8187	-1.811
-12.8183	-1.68055
-12.8179	-1.73058
-12.8175	-1.78062
-12.8171	-1.83065
-12.8168	-1.88068
-12.8164	-1.81091
-12.816	-1.74114
-12.8156	-1.68883
-12.8152	-1.63652
-12.8149	-1.59586
-12.8145	-1.83465
-12.8141	-1.95119
-12.8137	-1.78826
-12.8133	-1.45358
-12.8129	-1.39836
-12.8126	-1.58767
-12.8122	-1.77698
-12.8118	-1.69556
-12.8114	-1.61414
-12.811	-1.53272
-12.8107	-1.4513
-12.8103	-1.59467
-12.8099	-1.73804
-12.8095	-1.72422
-12.8091	-1.71039
-12.8087	-1.97893
-12.8084	-1.96802
-12.808	-1.88141
-12.8076	-1.79481
-12.8072	-1.61942
-12.8068	-1.44403
-12.8064	-1.59467
-12.8061	-1.74532
-12.8057	-1.50006
-12.8053	-1.25481
-12.8049	-1.3647
-12.8045	-1.75405
-12.8042	-1.84302
-12.8038	-1.93199
-12.8034	-1.8987
-12.803	-1.8654
-12.8026	-1.86995
-12.8022	-1.8745
-12.8019	-1.73932
-12.8015	-1.60413
-12.8011	-1.59849
-12.8007	-1.59285
-12.8003	-1.58721
-12.8	-1.58157
-12.7996	-1.66618
-12.7992	-1.75078
-12.7988	-1.69565
-12.7984	-1.64052
-12.798	-1.82428
-12.7977	-2.00804
-12.7973	-1.95892
-12.7969	-1.9098
-12.7965	-1.95674
-12.7961	-2.00368
-12.7958	-2.05062
-12.7954	-2.09756
-12.795	-1.99822
-12.7946	-1.89888
-12.7942	-1.93927
-12.7938	-1.97966
-12.7935	-1.75806
-12.7931	-1.53645
-12.7927	-1.64089
-12.7923	-1.74532
-12.7919	-1.78771
-12.7915	-1.8301
-12.7912	-1.8725
-12.7908	-1.91489
-12.7904	-1.88159
-12.79	-1.8483
-12.7896	-1.67527
-12.7893	-1.50225
-12.7889	-1.57011
-12.7885	-1.63797
-12.7881	-1.70584
-12.7877	-1.7737
-12.7873	-1.88523
-12.787	-1.99676
-12.7866	-1.96856
-12.7862	-1.94036
-12.7858	-1.84848
-12.7854	-1.7566
-12.7851	-1.80445
-12.7847	-1.8523
-12.7843	-1.85649
-12.7839	-1.86067
-12.7835	-1.72512
-12.7831	-1.58958
-12.7828	-1.66654
-12.7824	-1.7435
-12.782	-1.82046
-12.7816	-1.89742
-12.7812	-1.93945
-12.7808	-1.98148
-12.7805	-1.88378
-12.7801	-1.78608
-12.7797	-1.72813
-12.7793	-1.67018
-12.7789	-1.61223
-12.7786	-1.55428
-12.7782	-1.62151
-12.7778	-1.68874
-12.7774	-1.61623
-12.777	-1.54373
-12.7766	-1.40354
-12.7763	-1.26336
-12.7759	-1.44921
-12.7755	-1.63506
-12.7751	-1.68701
-12.7747	-1.73895
-12.7744	-1.7909
-12.774	-1.84284
-12.7736	-1.7616
-12.7732	-1.68037
-12.7728	-1.59913
-12.7724	-1.51789
-12.7721	-1.51526
-12.7717	-1.51262
-12.7713	-1.37025
-12.7709	-1.22788
-12.7705	-1.34241
-12.7701	-1.45694
-12.7698	-1.57148
-12.7694	-1.68601
-12.769	-1.7103
-12.7686	-1.73459
-12.7682	-1.75887
-12.7679	-1.78316
-12.7675	-1.72976
-12.7671	-1.67636
-12.7667	-1.62296
-12.7663	-1.56956
-12.7659	-1.56565
-12.7656	-1.56174
-12.7652	-1.55783
-12.7648	-1.55392
-12.7644	-1.62569
-12.764	-1.69747
-12.7637	-1.62951
-12.7633	-1.56156
-12.7629	-1.58385
-12.7625	-1.60614
-12.7621	-1.76815
-12.7617	-1.93017
-12.7614	-1.73631
-12.761	-1.54246
-12.7606	-1.48833
-12.7602	-1.4342
-12.7598	-1.60714
-12.7595	-1.78007
-12.7591	-1.72012
-12.7587	-1.66017
-12.7583	-1.81419
-12.7579	-1.9682
-12.7575	-1.98248
-12.7572	-1.99676
-12.7568	-1.76652
-12.7564	-1.53627
-12.756	-1.44575
-12.7556	-1.35524
-12.7552	-1.57702
-12.7549	-1.79881
-12.7545	-1.88087
-12.7541	-1.96292
-12.7537	-1.83829
-12.7533	-1.71366
-12.753	-1.43184
-12.7526	-1.42947
-12.7522	-1.73422
-12.7518	-2.03897
-12.7514	-2.03515
-12.751	-2.03133
-12.7507	-2.10029
-12.7503	-2.16924
-12.7499	-2.09847
-12.7495	-2.02769
-12.7491	-1.78444
-12.7488	-1.54118
-12.7484	-1.81027
-12.748	-2.07936
-12.7476	-2.03115
-12.7472	-1.98294
-12.7468	-1.93472
-12.7465	-1.88651
-12.7461	-1.67091
-12.7457	-1.45531
-12.7453	-1.47259
-12.7449	-1.48987
-12.7445	-1.5712
-12.7442	-1.65253
-12.7438	-1.73386
-12.7434	-1.81519
-12.743	-1.68655
[truncated: 68,725 more rows]
