# Supplementary material for: Resonant inelastic X-ray scattering tools to count 5 f electrons of actinides and probe bond covalency
Source: Nat Commun. 2025 Feb 10;16:1221. doi: 10.1038/s41467-024-54574-7 (PMC11811144; doi:10.1038/s41467-024-54574-7)
Supplement: Supplementary file 3 — Source Data [file 41467_2024_54574_MOESM3_ESM.zip › Data_figures/Data_SI_figures/figSI15.xlsx]

## Sheet: 15a
lit. Data	lit. Data	UO3*1-2H2O	UO3*1-2H2O
2 theta	Intensity	2 theta	Intensity
0.1	0	2.0001	0
0.2	0	2.02052	-0.000930092
0.3	0	2.04094	-0.00241
0.4	0	2.06136	-0.002
0.5	0	2.08178	-0.00189
0.6	0	2.1022	-0.00327
0.7	0	2.12261	0.000730108
0.8	0	2.14303	-0.00485
0.9	0	2.16345	0.000142533
1	0	2.18387	-0.00032416
1.1	0	2.20429	0.0011
1.2	0	2.22471	0.00292
1.3	0	2.24513	0.000217219
1.4	0	2.26555	0.000150579
1.5	0	2.28597	0.000332994
1.6	0	2.30639	-0.00117
1.7	0	2.32681	-0.00164
1.8	0	2.34723	-0.0019
1.9	0	2.36764	0.0035
2	0	2.38806	-0.00163
2.1	0	2.40848	-0.00432
2.2	0	2.4289	-0.00115
2.3	0	2.44932	-0.00255
2.4	0	2.46974	-0.00166
2.5	0	2.49016	-0.000519536
2.6	0	2.51058	0.000221513
2.7	0	2.531	-0.00341
2.8	0	2.55142	-0.00202
2.9	0	2.57184	-0.00495
3	0	2.59225	-0.000186056
3.1	0	2.61267	-0.00366
3.2	0	2.63309	-0.000187208
3.3	0	2.65351	-0.00232
3.4	0	2.67393	-0.00108
3.5	0	2.69435	-0.000829897
3.6	0	2.71477	-0.00267
3.7	0	2.73519	0.000218762
3.8	0	2.75561	-0.00415
3.9	0	2.77603	-0.00499
4	0	2.79645	-0.000906163
4.1	0	2.81686	-0.00219
4.2	0	2.83728	-0.00471
4.3	0	2.8577	-0.00395
4.4	0	2.87812	-0.00225
4.5	0	2.89854	-0.00234
4.6	0	2.91896	-0.00257
4.7	0	2.93938	-0.00658
4.8	0	2.9598	3.99414e-05
4.9	0	2.98022	-0.000888367
5	0	3.00064	-0.00365
5.1	0	3.02106	-0.00428
5.2	0	3.04148	-0.00461
5.3	0	3.06189	-0.00435
5.4	0	3.08231	0.00298
5.5	0	3.10273	-0.00381
5.6	0	3.12315	-0.00344
5.7	0	3.14357	-0.00521
5.8	0	3.16399	0.00256
5.9	0	3.18441	-0.000696284
6	0	3.20483	-0.005
6.1	0	3.22525	-0.00179
6.2	0	3.24567	-0.00316
6.3	0	3.26609	-0.00164
6.4	0	3.2865	0.000368128
6.5	0	3.30692	-0.00736
6.6	0	3.32734	-0.00117
6.7	0	3.34776	-0.00243
6.8	0	3.36818	-0.0036
6.9	0	3.3886	0.00204
7	0	3.40902	-0.0022
7.1	0	3.42944	0.000415126
7.2	0	3.44986	-0.00129
7.3	0	3.47028	-0.0031
7.4	0	3.4907	0.00111
7.5	0	3.51112	-0.000750211
7.6	0	3.53153	-0.00325
7.7	0	3.55195	0.0018
7.8	0	3.57237	9.66115e-05
7.9	0	3.59279	-0.0027
8	0	3.61321	-0.00202
8.1	0	3.63363	0.000104728
8.2	0	3.65405	-0.00234
8.3	0	3.67447	-0.00201
8.4	0	3.69489	0.000466473
8.5	0	3.71531	-0.00103
8.6	0	3.73573	-0.00129
8.7	0	3.75614	0.00232
8.8	0	3.77656	0.00256
8.9	0	3.79698	0.00226
9	0	3.8174	-0.000382221
9.1	0	3.83782	0.000853109
9.2	0	3.85824	0.000747713
9.3	0	3.87866	0.00129
9.4	0	3.89908	0.00193
9.5	0	3.9195	0.00232
9.6	0	3.93992	-0.00548
9.7	0	3.96034	0.0042
9.8	0	3.98075	0.00376
9.9	0.000296736	4.00117	-0.00285
10	0.00356	4.02159	0.00127
10.1	0.01424	4.04201	0.00301
10.2	0.02493	4.06243	0.00534
10.3	0.01869	4.08285	0.00286
10.4	0.00742	4.10327	-0.000515891
10.5	0.00593	4.12369	-0.00474
10.6	0.00712	4.14411	-0.00285
10.7	0.00445	4.16453	-9.81892e-06
10.8	0.00119	4.18495	0.000242976
10.9	0	4.20537	4.92972e-05
11	0	4.22578	0.00259
11.1	0	4.2462	0.00404
11.2	0	4.26662	0.00151
11.3	0	4.28704	0.000473433
11.4	0	4.30746	0.00386
11.5	0	4.32788	0.00317
11.6	0	4.3483	0.000748697
11.7	0.00504	4.36872	0.000758954
11.8	0.07033	4.38914	0.00226
11.9	0.40356	4.40956	0.00426
12	0.97745	4.42998	0.00531
12.1	1	4.45039	0.000657457
12.2	0.43294	4.47081	0.00554
12.3	0.07982	4.49123	-0.000755601
12.4	0.00653	4.51165	0.000799319
12.5	0	4.53207	-0.000377547
12.6	0	4.55249	0.00689
12.7	0	4.57291	0.00274
12.8	0	4.59333	0.00603
12.9	0	4.61375	0.000436061
13	0	4.63417	0.00294
13.1	0	4.65459	0.00167
13.2	0	4.67501	0.00164
13.3	0	4.69542	0.00136
13.4	0	4.71584	0.00337
13.5	0.00119	4.73626	0.00235
13.6	0.00534	4.75668	8.40391e-05
13.7	0.01068	4.7771	0.00344
13.8	0.0092	4.79752	0.00401
13.9	0.00326	4.81794	-0.00163
14	0.000593472	4.83836	-0.000762822
14.1	0	4.85878	0.00239
14.2	0	4.8792	0.0047
14.3	0.000296736	4.89962	0.00106
14.4	0.00267	4.92003	-5.91567e-05
14.5	0.01276	4.94045	-0.00326
14.6	0.02374	4.96087	0.00248
14.7	0.0184	4.98129	0.0039
14.8	0.00593	5.00171	0.00265
14.9	0.000890208	5.02213	-0.00198
15	0	5.04255	0.000401249
15.1	0	5.06297	-3.80364e-07
15.2	0	5.08339	-0.00229
15.3	0	5.10381	-0.00105
15.4	0	5.12423	0.0059
15.5	0	5.14465	0.000237803
15.6	0	5.16506	0.00317
15.7	0	5.18548	-0.000458926
15.8	0.000296736	5.2059	-0.000110784
15.9	0.00119	5.22632	-0.0019
16	0.00356	5.24674	0.00307
16.1	0.00445	5.26716	0.00586
16.2	0.00208	5.28758	9.59659e-05
16.3	0.000593472	5.308	0.01014
16.4	0.00119	5.32842	0.00328
16.5	0.00267	5.34884	0.00175
16.6	0.00237	5.36926	0.00493
16.7	0.000890208	5.38967	0.00116
16.8	0	5.41009	0.0039
16.9	0	5.43051	0.00267
17	0	5.45093	0.00124
17.1	0	5.47135	-0.00193
17.2	0	5.49177	-0.000682921
17.3	0.000593472	5.51219	0.00395
17.4	0.00415	5.53261	0.00351
17.5	0.01484	5.55303	0.00223
17.6	0.02344	5.57345	-0.00441
17.7	0.01602	5.59387	0.00419
17.8	0.00445	5.61428	-0.000463189
17.9	0.000890208	5.6347	0.00377
18	0.00267	5.65512	-0.00332
18.1	0.00979	5.67554	0.00202
18.2	0.01691	5.69596	-0.00234
18.3	0.01602	5.71638	0.002
18.4	0.00831	5.7368	-0.00305
18.5	0.00208	5.75722	0.00174
18.6	0.000296736	5.77764	-0.00247
18.7	0	5.79806	0.00292
18.8	0	5.81848	0.00284
18.9	0	5.8389	0.00301
19	0	5.85931	0.000642825
19.1	0	5.87973	0.00683
19.2	0	5.90015	0.000935645
19.3	0	5.92057	-0.00162
19.4	0	5.94099	-0.0013
19.5	0	5.96141	0.000808435
19.6	0.000296736	5.98183	0.00203
19.7	0.00297	6.00225	-8.45637e-05
19.8	0.01691	6.02267	-0.00239
19.9	0.03798	6.04309	0.00439
20	0.03472	6.06351	0.00188
20.1	0.01306	6.08392	-0.00395
20.2	0.00208	6.10434	-0.00665
20.3	0.000890208	6.12476	-0.00141
20.4	0.00178	6.14518	-0.00605
20.5	0.00326	6.1656	-0.00164
20.6	0.00386	6.18602	-0.000369592
20.7	0.00356	6.20644	-0.00516
20.8	0.00208	6.22686	-0.00269
20.9	0.000593472	6.24728	-7.19866e-05
21	0.000593472	6.2677	-0.00188
21.1	0.00178	6.28812	-0.00532
21.2	0.00504	6.30854	-0.0022
21.3	0.00623	6.32895	-0.00654
21.4	0.00326	6.34937	-0.00566
21.5	0.000593472	6.36979	-0.00691
21.6	0	6.39021	-0.00384
21.7	0	6.41063	-0.00559
21.8	0	6.43105	-0.0056
21.9	0.00119	6.45147	-0.0079
22	0.00564	6.47189	-0.00726
22.1	0.01098	6.49231	-0.00851
22.2	0.00861	6.51273	-0.00176
22.3	0.00267	6.53315	-0.00336
22.4	0.000296736	6.55356	-0.00446
22.5	0	6.57398	-0.00799
22.6	0.000296736	6.5944	0.000748176
22.7	0.000296736	6.61482	0.00213
22.8	0.000296736	6.63524	-0.00696
22.9	0.000296736	6.65566	-0.00676
23	0.00119	6.67608	-0.00885
23.1	0.00386	6.6965	-0.00374
23.2	0.00712	6.71692	-0.0031
23.3	0.00564	6.73734	-0.000171043
23.4	0.00178	6.75776	0.00196
23.5	0.000296736	6.77818	-0.00311
23.6	0.000296736	6.79859	-0.00236
23.7	0.000593472	6.81901	-0.00445
23.8	0.000593472	6.83943	-0.000773385
23.9	0.000890208	6.85985	-0.00609
24	0.01068	6.88027	-0.0034
24.1	0.0635	6.90069	-0.00579
24.2	0.14807	6.92111	-0.00231
24.3	0.1368	6.94153	-0.00166
24.4	0.0546	6.96195	-0.00404
24.5	0.02671	6.98237	-0.0018
24.6	0.05579	7.00279	-0.00363
24.7	0.16766	7.0232	-0.00298
24.8	0.32819	7.04362	-0.00521
24.9	0.29288	7.06404	-0.00311
25	0.13947	7.08446	0.00156
25.1	0.05668	7.10488	0.00326
25.2	0.02047	7.1253	-0.00135
25.3	0.04273	7.14572	-0.00894
25.4	0.15905	7.16614	-0.00691
25.5	0.273	7.18656	-0.00161
25.6	0.22047	7.20698	-0.0046
25.7	0.08872	7.2274	-0.00545
25.8	0.0178	7.24781	-0.000936913
25.9	0.00178	7.26823	-0.00124
26	0.000296736	7.28865	-0.00721
26.1	0.000296736	7.30907	-0.00349
26.2	0.000890208	7.32949	3.32036e-05
26.3	0.00297	7.34991	-0.00757
26.4	0.00504	7.37033	-0.0034
26.5	0.00415	7.39075	-0.00226
26.6	0.00772	7.41117	-0.00172
26.7	0.01958	7.43159	-0.00584
26.8	0.02582	7.45201	-0.00212
26.9	0.02285	7.47243	-0.00679
27	0.01573	7.49284	-0.00461
27.1	0.00564	7.51326	0.00453
27.2	0.00208	7.53368	-0.00809
27.3	0.00564	7.5541	-0.00406
27.4	0.02077	7.57452	0.000158453
27.5	0.09881	7.59494	0.000755024
27.6	0.33323	7.61536	0.001
27.7	0.473	7.63578	-0.00535
27.8	0.26202	7.6562	-0.00431
27.9	0.05816	7.67662	-0.00604
28	0.01484	7.69704	0.00166
28.1	0.05757	7.71745	0.000820805
28.2	0.18457	7.73787	8.05588e-05
28.3	0.24125	7.75829	-0.00284
28.4	0.12255	7.77871	-0.00334
28.5	0.02433	7.79913	0
28.6	0.00237	7.81955	-0.00763
28.7	0.00119	7.83997	-0.00514
28.8	0.00208	7.86039	-0.00106
28.9	0.00148	7.88081	-0.00399
29	0.000296736	7.90123	-0.00627
29.1	0	7.92165	0.00521
29.2	0	7.94207	-0.00387
29.3	0	7.96248	0.00111
29.4	0	7.9829	-0.00326
29.5	0.000296736	8.00332	-0.00205
29.6	0.000593472	8.02374	0.000986817
29.7	0.000890208	8.04416	0.0013
29.8	0.00148	8.06458	0.00454
29.9	0.00297	8.085	0.00385
30	0.00712	8.10542	-0.00020754
30.1	0.01513	8.12584	0.000402172
30.2	0.0184	8.14626	0.00489
30.3	0.01157	8.16668	0.00371
30.4	0.00356	8.18709	-0.00358
30.5	0.000593472	8.20751	0.00732
30.6	0.000890208	8.22793	0.00629
30.7	0.00653	8.24835	0.00412
30.8	0.0273	8.26877	0.00335
30.9	0.05193	8.28919	0.00302
31	0.04214	8.30961	0.00637
31.1	0.01484	8.33003	0.00355
31.2	0.00237	8.35045	-0.00124
31.3	0.00148	8.37087	0.00648
31.4	0.00801	8.39129	-0.00681
31.5	0.02226	8.4117	0.00235
31.6	0.0273	8.43212	0.0066
31.7	0.01395	8.45254	0.00498
31.8	0.00593	8.47296	0.00977
31.9	0.00653	8.49338	0.00101
32	0.00504	8.5138	0.00645
32.1	0.00326	8.53422	0.0026
32.2	0.00415	8.55464	0.0073
32.3	0.00534	8.57506	-0.00281
32.4	0.00475	8.59548	0.00631
32.5	0.00623	8.6159	0.00152
32.6	0.01335	8.63632	-0.00292
32.7	0.02018	8.65673	0.00153
32.8	0.01632	8.67715	0.00722
32.9	0.00712	8.69757	0.00959
33	0.00356	8.71799	0.00282
33.1	0.00267	8.73841	0.00931
33.2	0.00178	8.75883	0.00457
33.3	0.00178	8.77925	0.00287
33.4	0.00267	8.79967	0.00484
33.5	0.00356	8.82009	0.01094
33.6	0.00326	8.84051	0.0069
33.7	0.00119	8.86093	0.00604
33.8	0.00119	8.88134	0.00772
33.9	0.00445	8.90176	0.0097
34	0.00712	8.92218	0.01192
34.1	0.00415	8.9426	0.0065
34.2	0.000890208	8.96302	0.00773
34.3	0.000296736	8.98344	0.01015
34.4	0.000296736	9.00386	0.00851
34.5	0.00297	9.02428	0.00582
34.6	0.01187	9.0447	0.00785
34.7	0.02493	9.06512	0.00784
34.8	0.05401	9.08554	0.00754
34.9	0.12344	9.10596	0.00788
35	0.15401	9.12637	0.00763
35.1	0.08843	9.14679	0.00598
35.2	0.03234	9.16721	0.00856
35.3	0.03323	9.18763	0.01775
35.4	0.07804	9.20805	0.01308
35.5	0.08427	9.22847	0.02009
35.6	0.03501	9.24889	0.0097
35.7	0.00623	9.26931	0.01308
35.8	0.00178	9.28973	0.01263
35.9	0.00297	9.31015	0.01472
36	0.00504	9.33057	0.01368
36.1	0.00534	9.35098	0.01408
36.2	0.00356	9.3714	0.01404
36.3	0.00326	9.39182	0.01613
36.4	0.00861	9.41224	0.01226
36.5	0.01543	9.43266	0.01519
36.6	0.02018	9.45308	0.01535
36.7	0.02433	9.4735	0.02132
36.8	0.02018	9.49392	0.01516
36.9	0.01365	9.51434	0.01324
37	0.01306	9.53476	0.01548
37.1	0.01662	9.55518	0.0136
37.2	0.01365	9.5756	0.01813
37.3	0.00475	9.59601	0.01362
37.4	0.00119	9.61643	0.00981
37.5	0.00178	9.63685	0.01499
37.6	0.00623	9.65727	0.01843
37.7	0.01039	9.67769	0.01993
37.8	0.00682	9.69811	0.0191
37.9	0.00267	9.71853	0.01926
38	0.00178	9.73895	0.01794
38.1	0.00148	9.75937	0.02238
38.2	0.00148	9.77979	0.01678
38.3	0.00119	9.80021	0.01834
38.4	0.000593472	9.82062	0.0195
38.5	0.000593472	9.84104	0.02329
38.6	0.00148	9.86146	0.02152
38.7	0.00297	9.88188	0.02671
38.8	0.00593	9.9023	0.02315
38.9	0.01662	9.92272	0.02183
39	0.0273	9.94314	0.02255
39.1	0.01929	9.96356	0.02158
39.2	0.00653	9.98398	0.02006
39.3	0.00237	10.0044	0.01502
39.4	0.00178	10.0248	0.02095
39.5	0.00356	10.0452	0.02187
39.6	0.01276	10.0656	0.02384
39.7	0.02136	10.0861	0.01914
39.8	0.01484	10.1065	0.02374
39.9	0.00534	10.1269	0.02958
40	0.00178	10.1473	0.02901
40.1	0.00148	10.1677	0.03158
40.2	0.00415	10.1882	0.03503
40.3	0.00861	10.2086	0.02597
40.4	0.01543	10.229	0.0273
40.5	0.01988	10.2494	0.03066
40.6	0.01721	10.2698	0.02483
40.7	0.01217	10.2903	0.02938
40.8	0.0092	10.3107	0.02479
40.9	0.01157	10.3311	0.0207
41	0.01424	10.3515	0.03072
41.1	0.00772	10.3719	0.03334
41.2	0.00237	10.3924	0.02593
41.3	0.00297	10.4128	0.02601
41.4	0.00504	10.4332	0.02854
41.5	0.00504	10.4536	0.02614
41.6	0.00712	10.474	0.02961
41.7	0.01187	10.4945	0.03675
41.8	0.02018	10.5149	0.03346
41.9	0.03323	10.5353	0.03445
42	0.03056	10.5557	0.0324
42.1	0.01335	10.5761	0.04009
42.2	0.00297	10.5966	0.03184
42.3	0.00119	10.617	0.0376
42.4	0.00445	10.6374	0.03863
42.5	0.01098	10.6578	0.03933
42.6	0.01484	10.6782	0.03569
42.7	0.01335	10.6987	0.03042
42.8	0.01039	10.7191	0.03817
42.9	0.00772	10.7395	0.04026
43	0.00801	10.7599	0.04065
43.1	0.00979	10.7803	0.03469
43.2	0.01395	10.8007	0.03906
43.3	0.02315	10.8212	0.0478
43.4	0.01899	10.8416	0.05118
43.5	0.00682	10.862	0.0485
43.6	0.00831	10.8824	0.04383
43.7	0.03056	10.9028	0.05646
43.8	0.04688	10.9233	0.04319
43.9	0.03531	10.9437	0.0585
44	0.02136	10.9641	0.05875
44.1	0.01039	10.9845	0.06393
44.2	0.00534	11.0049	0.06393
44.3	0.01128	11.0253	0.06523
44.4	0.03976	11.0458	0.0704
44.5	0.07448	11.0662	0.07473
44.6	0.06053	11.0866	0.0808
44.7	0.04955	11.107	0.09025
44.8	0.08813	11.1274	0.09066
44.9	0.09228	11.1479	0.10145
45	0.06588	11.1683	0.10728
45.1	0.06855	11.1887	0.12299
45.2	0.07092	11.2091	0.13184
45.3	0.04273	11.2295	0.14944
45.4	0.01721	11.25	0.16371
45.5	0.01958	11.2704	0.17605
45.6	0.02789	11.2908	0.19946
45.7	0.02166	11.3112	0.21101
45.8	0.01484	11.3316	0.23015
45.9	0.00772	11.3521	0.25123
46	0.00593	11.3725	0.27102
46.1	0.02196	11.3929	0.29389
46.2	0.07389	11.4133	0.3266
46.3	0.12077	11.4337	0.34396
46.4	0.09377	11.4542	0.39028
46.5	0.05163	11.4746	0.41539
46.6	0.0276	11.495	0.44711
46.7	0.01958	11.5154	0.48072
46.8	0.01157	11.5358	0.53122
46.9	0.00415	11.5563	0.55067
47	0.00504	11.5767	0.59605
47.1	0.00772	11.5971	0.62628
47.2	0.01246	11.6175	0.66093
47.3	0.02077	11.6379	0.69777
47.4	0.01662	11.6584	0.73104
47.5	0.00772	11.6788	0.7712
47.6	0.00564	11.6992	0.79662
47.7	0.01187	11.7196	0.80887
47.8	0.02018	11.74	0.85436
47.9	0.0184	11.7604	0.88017
48	0.01276	11.7809	0.88994
48.1	0.00653	11.8013	0.91268
48.2	0.00237	11.8217	0.93352
48.3	0.00445	11.8421	0.94623
48.4	0.01187	11.8625	0.97353
48.5	0.01335	11.883	0.97054
48.6	0.00712	11.9034	0.99352
48.7	0.00237	11.9238	0.98387
48.8	0.00119	11.9442	0.98585
48.9	0.00178	11.9646	0.97863
49	0.00386	11.985	0.96237
49.1	0.00623	12.0055	0.92927
49.2	0.00861	12.0259	0.90601
49.3	0.00742	12.0463	0.86228
49.4	0.00623	12.0667	0.82372
49.5	0.01573	12.0871	0.75674
49.6	0.02908	12.1076	0.71093
49.7	0.02404	12.128	0.66591
49.8	0.01128	12.1484	0.58959
49.9	0.00564	12.1688	0.52505
50	0.00564	12.1892	0.47954
50.1	0.01187	12.2097	0.41669
50.2	0.02404	12.2301	0.37415
50.3	0.02849	12.2505	0.32909
50.4	0.02404	12.2709	0.27946
50.5	0.0184	12.2913	0.24199
50.6	0.00831	12.3118	0.21641
50.7	0.00475	12.3322	0.1939
50.8	0.01009	12.3526	0.17636
50.9	0.02077	12.373	0.15694
51	0.01929	12.3934	0.14044
51.1	0.01573	12.4139	0.12793
51.2	0.0457	12.4343	0.11759
51.3	0.10148	12.4547	0.09912
51.4	0.09703	12.4751	0.09748
51.5	0.04214	12.4955	0.09187
51.6	0.00979	12.516	0.08243
51.7	0.00148	12.5364	0.06888
51.8	0.00297	12.5568	0.06605
51.9	0.00801	12.5772	0.06919
52	0.01335	12.5976	0.05871
52.1	0.01395	12.618	0.05867
52.2	0.02077	12.6385	0.05475
52.3	0.03501	12.6589	0.04999
52.4	0.03561	12.6793	0.04583
52.5	0.03591	12.6997	0.04867
52.6	0.03056	12.7201	0.04098
52.7	0.01454	12.7406	0.0395
52.8	0.00682	12.761	0.03877
52.9	0.00653	12.7814	0.03407
53	0.01068	12.8018	0.03696
53.1	0.01276	12.8222	0.03385
53.2	0.01068	12.8427	0.02447
53.3	0.00712	12.8631	0.02369
53.4	0.00475	12.8835	0.02594
53.5	0.00415	12.9039	0.02556
53.6	0.00297	12.9243	0.0229
53.7	0.00415	12.9448	0.01263
53.8	0.01751	12.9652	0.01374
53.9	0.03591	12.9856	0.01734
54	0.03294	13.006	0.01279
54.1	0.01691	13.0264	0.0151
54.2	0.00801	13.0468	0.01457
54.3	0.00861	13.0673	0.02056
54.4	0.01721	13.0877	0.01834
54.5	0.0276	13.1081	0.01116
54.6	0.02522	13.1285	0.0093
54.7	0.01751	13.1489	0.01151
54.8	0.01513	13.1694	0.0098
54.9	0.01484	13.1898	0.01246
55	0.01662	13.2102	0.00826
55.1	0.01365	13.2306	0.00342
55.2	0.00623	13.251	0.01477
55.3	0.00564	13.2715	0.00427
55.4	0.01246	13.2919	0.00693
55.5	0.01543	13.3123	0.00378
55.6	0.01068	13.3327	0.00486
55.7	0.00593	13.3531	-0.00142
55.8	0.00326	13.3735	0.00532
55.9	0.00386	13.394	0.00411
56	0.00534	13.4144	0.00439
56.1	0.01068	13.4348	-0.00233
56.2	0.02344	13.4552	0.00575
56.3	0.03086	13.4756	0.00335
56.4	0.02255	13.4961	-0.00561
56.5	0.02374	13.5165	0.00322
56.6	0.03264	13.5369	0.00113
56.7	0.02136	13.5573	0.00817
56.8	0.0089	13.5777	0.01352
56.9	0.01721	13.5982	0.00815
57	0.03709	13.6186	0.0055
57.1	0.0457	13.639	0.00649
57.2	0.03739	13.6594	0.00708
57.3	0.02107	13.6798	0.00687
57.4	0.01395	13.7003	0.02097
57.5	0.01217	13.7207	0.01729
57.6	0.00801	13.7411	0.00332
57.7	0.00386	13.7615	0.00873
57.8	0.00178	13.7819	0.00853
57.9	0.00386	13.8024	0.000426268
58	0.01128	13.8228	0.00266
58.1	0.01424	13.8432	0.00022147
58.2	0.01009	13.8636	0.0028
58.3	0.01039	13.884	-0.00378
58.4	0.02226	13.9045	0.00188
58.5	0.03056	13.9249	-0.00601
58.6	0.01602	13.9453	0.000646387
58.7	0.00356	13.9657	-0.00452
58.8	0.00297	13.9861	-0.00162
58.9	0.01335	14.0066	0.006
59	0.03116	14.027	0.00329
59.1	0.03412	14.0474	0.00236
59.2	0.02433	14.0678	-0.00462
59.3	0.01454	14.0882	0.00076632
59.4	0.0095	14.1086	0.00451
59.5	0.00682	14.1291	-0.00177
59.6	0.00504	14.1495	-0.000159882
59.7	0.00475	14.1699	0.00265
59.8	0.00682	14.1903	0.00903
59.9	0.01543	14.2107	0.000360521
60	0.01899	14.2312	-0.000508002
		14.2516	0.00339
		14.272	-0.00244
		14.2924	6.99017e-05
		14.3128	-0.00596
		14.3332	0.00157
		14.3537	-0.00109
		14.3741	-0.000259972
		14.3945	0.000565861
		14.4149	0.01133
		14.4353	0.00401
		14.4558	0.00911
		14.4762	0.01103
		14.4966	0.00684
		14.517	0.01487
		14.5374	0.01059
		14.5579	0.01057
		14.5783	0.01642
		14.5987	0.00414
		14.6191	0.00433
		14.6395	0.00814
		14.66	0.00803
		14.6804	0.01041
		14.7008	0.00508
		14.7212	0.00458
		14.7416	0.00179
		14.7621	0.00645
		14.7825	-0.002
		14.8029	0.00718
		14.8233	0.0035
		14.8437	0.00131
		14.8642	-0.000182068
		14.8846	0.00399
		14.905	-0.00148
		14.9254	-0.00133
		14.9458	-0.0066
		14.9662	0.0014
		14.9867	-0.00253
		15.0071	0.00294
		15.0275	0.0021
		15.0479	-0.0054
		15.0683	-0.00247
		15.0888	-0.00664
		15.1092	-0.00932
		15.1296	-0.00941
		15.15	-0.00757
		15.1704	-0.00657
		15.1908	-0.00353
		15.2113	-0.01083
		15.2317	0.0016
		15.2521	-0.00425
		15.2725	-0.004
		15.2929	0.0065
		15.3134	-0.00388
		15.3338	-0.00376
		15.3542	0.00464
		15.3746	-0.00394
		15.395	-0.00537
		15.4155	0.0019
		15.4359	-0.00872
		15.4563	0.00213
		15.4767	-0.00824
		15.4971	-0.00932
		15.5176	0.00302
		15.538	-0.0069
		15.5584	-0.00554
		15.5788	-0.00303
		15.5992	-0.00624
		15.6197	-0.000558224
		15.6401	0.000754487
		15.6605	0.00386
		15.6809	0.00239
		15.7013	0.00773
		15.7218	0.00109
		15.7422	0.00698
		15.7626	0
		15.783	-0.000763003
		15.8034	0.00399
		15.8239	-5.14243e-05
		15.8443	-0.0035
		15.8647	-0.00137
		15.8851	0.00264
		15.9055	-0.00513
		15.9259	0.00385
		15.9464	1.23643e-05
		15.9668	0.00388
		15.9872	-0.00468
		16.0076	-0.00628
		16.028	0.0034
		16.0485	-0.00854
		16.0689	0.00194
		16.0893	-0.00532
		16.1097	0.00103
		16.1301	0.00052464
		16.1505	0.00121
		16.171	-0.0046
		16.1914	-0.00511
		16.2118	0.000156533
		16.2322	-0.01336
		16.2526	-0.00447
		16.2731	-0.00621
		16.2935	0.00124
		16.3139	-0.00716
		16.3343	-0.00631
		16.3547	-0.00676
		16.3752	-0.0075
		16.3956	-0.00487
		16.416	-0.00357
		16.4364	0.00477
		16.4568	0.00299
		16.4773	-0.000185335
		16.4977	-0.00242
		16.5181	0.00216
		16.5385	-0.00996
		16.5589	-0.00717
		16.5794	-0.009
		16.5998	-0.00958
		16.6202	-0.00664
		16.6406	-0.00788
		16.661	-0.01129
		16.6815	-0.01148
		16.7019	-0.01003
		16.7223	-0.0133
		16.7427	-0.00822
		16.7631	-0.01402
		16.7836	-0.0137
		16.804	-0.01001
		16.8244	-0.00712
		16.8448	-0.01182
		16.8652	-0.00624
		16.8856	-0.01074
		16.9061	-0.000837415
		16.9265	-0.00872
		16.9469	-0.00636
		16.9673	-0.01539
		16.9877	-0.01219
		17.0082	-0.00933
		17.0286	-0.01274
		17.049	-0.00179
		17.0694	-0.00554
		17.0898	-0.00606
		17.1103	-0.00643
		17.1307	-0.00472
		17.1511	-0.00842
		17.1715	-0.01118
		17.1919	-0.00737
		17.2124	-0.00779
		17.2328	-0.00692
		17.2532	0.000761454
		17.2736	-0.00144
		17.294	-0.00305
		17.3144	-0.00098544
		17.3349	0.000884478
		17.3553	-0.00301
		17.3757	0.000602136
		17.3961	0.00411
		17.4165	-0.000919616
		17.437	0.00905
		17.4574	-0.00219
		17.4778	0.00709
		17.4982	0.00876
		17.5186	0.00347
		17.539	0.00627
		17.5595	0.00757
		17.5799	0.00555
		17.6003	0.00104
		17.6207	0.0105
		17.6411	0.00287
		17.6616	0.01654
		17.682	0.00578
		17.7024	3.7516e-05
		17.7228	0.00622
		17.7432	0.00658
		17.7637	-0.00199
		17.7841	0.01125
		17.8045	0.00556
		17.8249	0.01114
		17.8453	0.01012
		17.8658	0.00582
		17.8862	-0.000213689
		17.9066	-0.00923
		17.927	0.00326
		17.9474	0.01447
		17.9679	0.00302
		17.9883	0.00454
		18.0087	0.00963
		18.0291	0.00589
		18.0495	-0.00432
		18.0699	0.00272
		18.0904	0.00752
		18.1108	0.01336
		18.1312	-0.00474
		18.1516	0.00463
		18.172	0.01197
		18.1925	0.01146
		18.2129	0.01015
		18.2333	0.00119
		18.2537	0.01211
		18.2741	0.0115
		18.2946	0.00752
		18.315	0.00914
		18.3354	0.00779
		18.3558	0.00912
		18.3762	0.01239
		18.3967	0.0089
		18.4171	0.00895
		18.4375	-0.0015
		18.4579	0.00943
		18.4783	0.01041
		18.4988	0.0122
		18.5192	0.00757
		18.5396	0.00901
		18.56	0.01213
		18.5804	0.00865
		18.6009	0.000950648
		18.6213	0.01014
		18.6417	0.01118
		18.6621	0.00676
		18.6825	0.01054
		18.7029	0.00805
		18.7234	0.00691
		18.7438	0.000504292
		18.7642	-0.000536285
		18.7846	0.00622
		18.805	0.00976
		18.8255	-0.00132
		18.8459	0.00475
		18.8663	0.00406
		18.8867	0.00481
		18.9071	-0.00179
		18.9276	0.0087
		18.948	0.01263
		18.9684	0.00393
		18.9888	-0.00259
		19.0092	0.00873
		19.0297	0.00534
		19.0501	0.00428
		19.0705	0.00363
		19.0909	0.000638326
		19.1113	0.00878
		19.1318	0.00768
		19.1522	0.00494
		19.1726	0.00945
		19.193	0.00473
		19.2134	0.00189
		19.2338	-0.00179
		19.2543	0.000787423
		19.2747	0.00988
		19.2951	-0.00642
		19.3155	0.00148
		19.3359	-0.000165682
		19.3564	-0.00181
		19.3768	-0.00508
		19.3972	-0.00826
		19.4176	-0.000214109
		19.438	-0.0062
		19.4584	-0.00649
		19.4789	-0.00281
		19.4993	-0.00449
		19.5197	-0.00617
		19.5401	0.00332
		19.5605	-0.00238
		19.581	0.000211665
		19.6014	-0.000920866
		19.6218	-0.00131
		19.6422	0.00789
		19.6626	0.01158
		19.6831	-0.00381
		19.7035	0.01096
		19.7239	0.01883
		19.7443	0.00831
		19.7647	0.01359
		19.7852	0.00968
		19.8056	0.01516
		19.826	0.00823
		19.8464	0.0155
		19.8668	0.0185
		19.8873	0.01077
		19.9077	0.02862
		19.9281	0.01851
		19.9485	0.02027
		19.9689	0.03077
		19.9894	0.01673
		20.0098	0.01472
		20.0302	0.0068
		20.0506	0.01204
		20.071	0.01097
		20.0914	0.01313
		20.1119	0.00864
		20.1323	0.00702
		20.1527	0.00775
		20.1731	0.0124
		20.1935	0.00239
		20.214	-0.00424
		20.2344	0.0094
		20.2548	-0.000153437
		20.2752	0.00296
		20.2956	0.00294
		20.3161	-0.00175
		20.3365	0.00485
		20.3569	-0.00173
		20.3773	-0.00254
		20.3977	0.0119
		20.4182	0.00324
		20.4386	-0.00289
		20.459	0.000871967
		20.4794	-0.0056
		20.4998	0.00104
		20.5203	-0.000116712
		20.5407	0.00315
		20.5611	0.00145
		20.5815	0.00382
		20.6019	0.00853
		20.6223	0.00643
		20.6428	0.0096
		20.6632	0.01128
		20.6836	0.00103
		20.704	0.01032
		20.7244	0.00748
		20.7449	-0.000180923
		20.7653	0.000160397
		20.7857	0.00552
		20.8061	0.00179
		20.8265	0.01281
		20.8469	-0.000107265
		20.8674	0.00436
		20.8878	0.00893
		20.9082	0.00277
		20.9286	0.00614
		20.949	0.01514
		20.9695	0.00634
		20.9899	0.00381
		21.0103	0.01141
		21.0307	0.00327
		21.0511	0.00158
		21.0716	-5.67824e-05
		21.092	0.01659
		21.1124	0.00716
		21.1328	0.01014
		21.1532	0.00508
		21.1737	0.00613
		21.1941	0.01647
		21.2145	0.01007
		21.2349	0.00675
		21.2553	0.00442
		21.2757	0.00652
		21.2962	0.01438
		21.3166	0.00689
		21.337	0.00705
		21.3574	0.01302
		21.3778	0.01135
		21.3983	-0.000461344
		21.4187	-0.00447
		21.4391	-0.01509
		21.4595	0.00291
		21.4799	-0.00204
		21.5004	-0.00153
		21.5208	-0.0031
		21.5412	-0.0068
		21.5616	0.00534
		21.582	0.00486
		21.6025	-0.0154
		21.6229	0.0041
		21.6433	-0.000254972
		21.6637	-0.01042
		21.6841	-0.00389
		21.7046	-0.00317
		21.725	-0.00236
		21.7454	0.00974
		21.7658	0.00385
		21.7862	0.000842663
		21.8067	-0.00673
		21.8271	-0.00278
		21.8475	0.00693
		21.8679	-0.00273
		21.8883	-0.0027
		21.9088	-0.00134
		21.9292	-0.00468
		21.9496	-0.00113
		21.97	-5.54554e-05
		21.9904	-0.00186
		22.0108	-0.00581
		22.0313	0.00347
		22.0517	0.01289
		22.0721	-0.00616
		22.0925	0.00486
		22.1129	-0.00455
		22.1334	0.00955
		22.1538	-0.00736
		22.1742	0.00092401
		22.1946	-0.00346
		22.215	0.00214
		22.2355	0.00451
		22.2559	-0.0034
		22.2763	0.000121642
		22.2967	-0.01131
		22.3171	-0.00332
		22.3376	-0.00284
		22.358	-0.0022
		22.3784	0.00167
		22.3988	-0.00643
		22.4192	-0.00833
		22.4396	-0.00868
		22.4601	-0.00441
		22.4805	0.0012
		22.5009	-0.00342
		22.5213	-0.00571
		22.5417	-0.00864
		22.5622	-0.00611
		22.5826	-0.00576
		22.603	-0.00447
		22.6234	-0.01163
		22.6438	-0.00472
		22.6642	-0.00546
		22.6847	-0.00968
		22.7051	-0.00123
		22.7255	-0.01231
		22.7459	-0.00242
		22.7663	-0.00345
		22.7868	-0.01
		22.8072	-0.00518
		22.8276	0.000342915
		22.848	-0.00298
		22.8684	0.00687
		22.8889	-0.00882
		22.9093	-0.00825
		22.9297	-0.00265
		22.9501	0.000755487
		22.9705	0.00128
		22.991	0.00112
		23.0114	-0.00357
		23.0318	0.00675
		23.0522	0.00678
		23.0726	0.00428
		23.0931	0.01405
		23.1135	0.0124
		23.1339	0.01517
		23.1543	0.016
		23.1747	0.02593
		23.1952	0.01782
		23.2156	0.03515
		23.236	0.03762
		23.2564	0.04457
		23.2768	0.03874
		23.2972	0.0516
		23.3177	0.05622
		23.3381	0.06605
		23.3585	0.07791
		23.3789	0.08198
		23.3993	0.09564
		23.4198	0.09817
		23.4402	0.09956
		23.4606	0.10716
		23.481	0.11982
		23.5014	0.11729
		23.5219	0.11893
		23.5423	0.1306
		23.5627	0.13736
		23.5831	0.14128
		23.6035	0.14809
		23.624	0.14218
		23.6444	0.14676
		23.6648	0.14403
		23.6852	0.13141
		23.7056	0.13018
		23.7261	0.14091
		23.7465	0.13064
		23.7669	0.12418
		23.7873	0.12663
		23.8077	0.12003
		23.8281	0.10478
		23.8486	0.11001
		23.869	0.10908
		23.8894	0.1075
		23.9098	0.10676
		23.9302	0.10534
		23.9507	0.11106
		23.9711	0.12439
		23.9915	0.1175
		24.0119	0.11468
		24.0323	0.13164
		24.0527	0.14084
		24.0732	0.15333
		24.0936	0.16006
		24.114	0.16236
		24.1344	0.17818
		24.1548	0.17984
		24.1753	0.19168
		24.1957	0.18554
		24.2161	0.18293
		24.2365	0.18618
		24.2569	0.17522
		24.2774	0.16034
		24.2978	0.15316
		24.3182	0.14598
		24.3386	0.12678
		24.359	0.10947
		24.3795	0.09534
		24.3999	0.07509
		24.4203	0.0631
		24.4407	0.05086
		24.4611	0.03747
		24.4816	0.0306
		24.502	0.02293
		24.5224	0.01218
		24.5428	0.00967
		24.5632	0.0026
		24.5836	0.00617
		24.6041	0.00837
		24.6245	0.01485
		24.6449	0.02028
		24.6653	0.04116
		24.6857	0.07371
		24.7062	0.09703
		24.7266	0.13754
		24.747	0.2084
		24.7674	0.26764
		24.7878	0.30929
		24.8083	0.31994
		24.8287	0.27947
		24.8491	0.23731
		24.8695	0.17712
		24.8899	0.14058
		24.9104	0.07383
		24.9308	0.04911
		24.9512	0.02931
		24.9716	0.01523
		24.992	0.00943
		25.0125	0.00779
		25.0329	-0.000700422
		25.0533	0.00929
		25.0737	0.02161
		25.0941	0.02872
		25.1146	0.03747
		25.135	0.04428
		25.1554	0.07693
		25.1758	0.11365
		25.1962	0.14749
		25.2166	0.20488
		25.2371	0.25641
		25.2575	0.30536
		25.2779	0.34347
		25.2983	0.37205
		25.3187	0.36804
		25.3392	0.34326
		25.3596	0.31381
		25.38	0.29887
		25.4004	0.26237
		25.4208	0.22081
		25.4413	0.16607
		25.4617	0.13847
		25.4821	0.10406
		25.5025	0.0765
		25.5229	0.06375
		25.5434	0.04062
		25.5638	0.04233
		25.5842	0.02744
		25.6046	0.03541
		25.625	0.01939
		25.6455	0.01897
		25.6659	0.00816
		25.6863	0.00446
		25.7067	0.00309
		25.7271	-0.00225
		25.7475	-0.00123
		25.768	0.00297
		25.7884	-0.00436
		25.8088	-0.00399
		25.8292	-0.00221
		25.8496	-0.0043
		25.8701	-0.00709
		25.8905	-0.0065
		25.9109	-0.01053
		25.9313	-0.00268
		25.9517	-0.01267
		25.9721	-0.00125
		25.9926	-0.0081
		26.013	-0.00607
		26.0334	-0.00304
		26.0538	-0.00964
		26.0742	-0.01158
		26.0947	-0.01028
		26.1151	-0.01008
		26.1355	-0.00114
		26.1559	-0.00322
		26.1763	-0.01092
		26.1968	-0.01121
		26.2172	-0.00504
		26.2376	3.23277e-05
		26.258	-0.00935
		26.2784	-0.00447
		26.2989	-0.00566
		26.3193	-0.00212
		26.3397	-0.00772
		26.3601	0.00173
		26.3805	-0.00204
		26.401	0.00195
		26.4214	-0.00316
		26.4418	-0.00031236
		26.4622	0.00358
		26.4826	0.00317
		26.5031	0.0028
		26.5235	0.000446719
		26.5439	0.00316
		26.5643	0.00712
		26.5847	0.00392
		26.6051	0.01265
		26.6256	0.00995
		26.646	0.01481
		26.6664	0.01047
		26.6868	0.01682
		26.7072	0.02142
		26.7277	0.0149
		26.7481	0.01812
		26.7685	0.00962
		26.7889	0.00513
		26.8093	0.01476
		26.8298	0.00949
		26.8502	0.00759
		26.8706	0.00724
		26.891	0.00837
		26.9114	0.01274
		26.9319	0.01209
		26.9523	0.01273
		26.9727	0.01362
		26.9931	0.00949
		27.0135	0.01302
		27.034	0.01277
		27.0544	0.00854
		27.0748	0.01058
		27.0952	0.00427
		27.1156	0.01286
		27.136	0.01386
		27.1565	0.02106
		27.1769	0.01754
		27.1973	0.02306
		27.2177	0.02634
		27.2381	0.03573
		27.2586	0.03365
		27.279	0.05199
		27.2994	0.04797
		27.3198	0.06169
		27.3402	0.06478
		27.3606	0.07586
		27.3811	0.08501
		27.4015	0.09163
		27.4219	0.11027
		27.4423	0.11923
		27.4627	0.13325
		27.4832	0.15263
		27.5036	0.1682
		27.524	0.18679
		27.5444	0.21522
		27.5648	0.23705
		27.5853	0.27278
		27.6057	0.30315
		27.6261	0.32185
		27.6465	0.3332
		27.6669	0.35373
		27.6874	0.34188
		27.7078	0.33877
		27.7282	0.33079
		27.7486	0.33344
		27.769	0.30902
		27.7894	0.31118
		27.8099	0.30732
		27.8303	0.29319
		27.8507	0.30225
		27.8711	0.30938
		27.8915	0.29699
		27.912	0.30601
		27.9324	0.29957
		27.9528	0.30765
		27.9732	0.29625
		27.9936	0.30373
		28.0141	0.29169
		28.0345	0.28923
		28.0549	0.28643
		28.0753	0.27116
		28.0957	0.26985
		28.1162	0.27341
		28.1366	0.26808
		28.157	0.25942
		28.1774	0.25588
		28.1978	0.24697
		28.2183	0.23285
		28.2387	0.20009
		28.2591	0.17911
		28.2795	0.15933
		28.2999	0.1396
		28.3204	0.1211
		28.3408	0.10564
		28.3612	0.09262
		28.3816	0.08098
		28.402	0.07397
		28.4225	0.06209
		28.4429	0.05751
		28.4633	0.04136
		28.4837	0.03941
		28.5041	0.03459
		28.5245	0.0317
		28.545	0.02653
		28.5654	0.02459
		28.5858	0.0236
		28.6062	0.01262
		28.6266	0.00869
		28.6471	0.01137
		28.6675	0.00208
		28.6879	0.00591
		28.7083	0.01272
		28.7287	0.00562
		28.7492	0.00348
		28.7696	0.00095191
		28.79	0.00448
		28.8104	0.0033
		28.8308	0.000916716
		28.8513	-0.00593
		28.8717	0.00128
		28.8921	0.000291219
		28.9125	-0.00596
		28.9329	0.000904213
		28.9533	-0.00152
		28.9738	-0.00643
		28.9942	-0.00632
		29.0146	-0.00218
		29.035	-0.00833
		29.0554	-0.00425
		29.0759	0.00377
		29.0963	0.00214
		29.1167	-0.00182
		29.1371	-0.00722
		29.1575	-0.00437
		29.1779	-0.00147
		29.1984	-0.0025
		29.2188	0.00542
		29.2392	0.00151
		29.2596	0.000685536
		29.28	0.00647
		29.3005	0.0054
		29.3209	0.000746943
		29.3413	0.00757
		29.3617	0.00864
		29.3821	0.00499
		29.4026	0.00854
		29.423	0.000464875
		29.4434	0.00243
		29.4638	0.00101
		29.4842	0.00675
		29.5047	0.00757
		29.5251	0.00527
		29.5455	0.00032675
		29.5659	0.00264
		29.5863	0.00292
		29.6068	-0.00311
		29.6272	-0.00194
		29.6476	-0.00553
		29.668	-0.000632487
		29.6884	-0.00532
		29.7089	-0.00206
		29.7293	-0.00828
		29.7497	0.00308
		29.7701	-0.00146
		29.7905	0.00129
		29.8109	-0.00383
		29.8314	-0.00374
		29.8518	0.00272
		29.8722	8.47371e-05
		29.8926	8.29259e-05
		29.913	-0.00126
		29.9335	-0.00171
		29.9539	0.00465
		29.9743	-0.0022
		29.9947	0.00262
		30.0151	0.00495
		30.0356	0.00635
		30.056	0.00859
		30.0764	0.01227
		30.0968	0.00924
		30.1172	0.00617
		30.1377	0.00806
		30.1581	-0.000129721
		30.1785	-2.30478e-05
		30.1989	0.0061
		30.2193	0.00963
		30.2398	-0.00104
		30.2602	0.000459843
		30.2806	0.00226
		30.301	-0.00384
		30.3214	-0.00706
		30.3418	-0.0034
		30.3623	-0.00377
		30.3827	-0.00156
		30.4031	-0.00352
		30.4235	0.00143
		30.4439	0.000911143
		30.4644	0.00179
		30.4848	-0.0026
		30.5052	0.000805832
		30.5256	-0.00443
		30.546	0.0044
		30.5665	0.000656706
		30.5869	0.00228
		30.6073	0.00147
		30.6277	0.0022
		30.6481	0.00537
		30.6685	0.00938
		30.689	0.00832
		30.7094	0.00613
		30.7298	0.00194
		30.7502	0.00258
		30.7706	0.00764
		30.7911	0.00832
		30.8115	0.00832
		30.8319	0.0103
		30.8523	0.01213
		30.8727	0.0078
		30.8932	0.00789
		30.9136	0.01261
		30.934	0.00952
		30.9544	0.00684
		30.9748	0.00659
		30.9953	0.00166
		31.0157	0.0035
		31.0361	0.00837
		31.0565	0.00136
		31.0769	0.00618
		31.0973	0.00151
		31.1178	0.00872
		31.1382	-0.00285
		31.1586	0.000428341
		31.179	-0.0017
		31.1994	0.01227
		31.2199	0.00613
		31.2403	-0.00513
		31.2607	0.00189
		31.2811	0.00136
		31.3015	0.00352
		31.322	-0.000237345
		31.3424	0.00341
		31.3628	0.00562
		31.3832	0.00897
		31.4036	0.0077
		31.4241	0.00355
		31.4445	0.00273
		31.4649	0.00966
		31.4853	0.00725
		31.5057	0.00926
		31.5262	0.01038
		31.5466	0.00876
		31.567	0.01456
		31.5874	0.01523
		31.6078	0.01725
		31.6283	0.01176
		31.6487	0.01303
		31.6691	0.01162
		31.6895	0.01106
		31.7099	0.01129
		31.7304	0.00655
		31.7508	0.01111
		31.7712	0.00682
		31.7916	0.00611
		31.812	0.01036
		31.8324	0.00856
		31.8529	0.00512
		31.8733	0.00158
		31.8937	-0.00061667
		31.9141	0.00265
		31.9345	0.00716
		31.955	0.00223
		31.9754	-0.00125
		31.9958	0.00286
		32.0162	0.00444
		32.0366	-0.00187
		32.057	-0.00178
		32.0775	-0.00109
		32.0979	-0.0011
		32.1183	0.00635
		32.1387	0.00525
		32.1591	0.0058
		32.1796	0.00565
		32.2	-0.00121
		32.2204	0.00206
		32.2408	0.00167
		32.2612	0.00017577
		32.2817	0.00142
		32.3021	0.00122
		32.3225	-0.000416839
		32.3429	-0.00051371
		32.3633	-0.000262166
		32.3838	0.000188753
		32.4042	0.00407
		32.4246	0.00497
		32.445	0.00646
		32.4654	0.00617
		32.4858	0.00384
		32.5063	0.00862
		32.5267	0.01062
		32.5471	0.00998
		32.5675	0.00542
		32.5879	0.01154
		32.6084	0.01031
		32.6288	0.01107
		32.6492	0.00994
		32.6696	0.00935
		32.69	0.01374
		32.7105	0.01296
		32.7309	0.01531
		32.7513	0.00494
		32.7717	0.01425
		32.7921	0.00934
		32.8126	0.00504
		32.833	0.00665
		32.8534	0.00647
		32.8738	0.00465
		32.8942	0.01028
		32.9147	0.00161
		32.9351	0.00556
		32.9555	0.00801
		32.9759	0.0055
		32.9963	0.00567
		33.0168	0.00525
		33.0372	-0.00213
		33.0576	-0.00329
		33.078	-0.000767995
		33.0984	-0.00162
		33.1189	-0.000829247
		33.1393	-0.00183
		33.1597	0.0013
		33.1801	-0.000941079
		33.2005	0
		33.2209	-0.00409
		33.2414	0.00672
		33.2618	-0.00244
		33.2822	0.00122
		33.3026	0.000361128
		33.323	0.00526
		33.3435	0.00187
		33.3639	-0.000477541
		33.3843	-0.00208
		33.4047	-0.00259
		33.4251	0.0006272
		33.4455	-0.00157
		33.466	-0.00148
		33.4864	-0.00333
		33.5068	-0.00379
		33.5272	-0.000168166
		33.5476	0.00464
		33.5681	-0.00167
		33.5885	-0.00436
		33.6089	-0.00291
		33.6293	0.000637984
		33.6497	-0.000486927
		33.6702	-0.000220128
		33.6906	-0.00010172
		33.711	0.00235
		33.7314	0.00153
		33.7518	-0.00406
		33.7723	0.00157
		33.7927	0.00621
		33.8131	0.00216
		33.8335	0.00154
		33.8539	0.00579
		33.8743	0.00358
		33.8948	0.00619
		33.9152	-0.000942164
		33.9356	0.00664
		33.956	0.00244
		33.9764	0.00371
		33.9969	-0.00416
		34.0173	0.00178
		34.0377	-0.00147
		34.0581	-0.00149
		34.0785	0.00674
		34.099	0.00161
		34.1194	-0.000296401
		34.1398	0.00232
		34.1602	0.00583
		34.1806	0.00746
		34.2011	0.0057
		34.2215	0.00186
		34.2419	0.00766
		34.2623	0.00611
		34.2827	0.00655
		34.3032	0.01354
		34.3236	0.01398
		34.344	0.01526
		34.3644	0.00869
		34.3848	0.01951
		34.4053	0.02482
		34.4257	0.01697
		34.4461	0.02357
		34.4665	0.02644
		34.4869	0.02788
		34.5074	0.02872
		34.5278	0.03507
		34.5482	0.03959
		34.5686	0.04505
		34.589	0.04927
		34.6094	0.05459
		34.6299	0.06755
		34.6503	0.06959
		34.6707	0.07466
		34.6911	0.07133
		34.7115	0.07918
		34.732	0.08003
		34.7524	0.08704
		34.7728	0.08764
		34.7932	0.0951
		34.8136	0.10489
		34.834	0.10748
		34.8545	0.10252
		34.8749	0.11112
		34.8953	0.1154
		34.9157	0.1157
		34.9361	0.11457
		34.9566	0.11726
		34.977	0.12398
		34.9974	0.11704
		35.0178	0.11556
		35.0382	0.11517
		35.0587	0.10828
		35.0791	0.11078
		35.0995	0.10046
		35.1199	0.10162
		35.1403	0.0981
		35.1608	0.08843
		35.1812	0.08353
		35.2016	0.07863
		35.222	0.07676
		35.2424	0.07549
		35.2629	0.07084
		35.2833	0.07617
		35.3037	0.07232
		35.3241	0.07204
		35.3445	0.07733
		35.365	0.06782
		35.3854	0.06322
		35.4058	0.06846
		35.4262	0.06034
		35.4466	0.06175
		35.467	0.05597
		35.4875	0.05425
		35.5079	0.05393
		35.5283	0.0483
		35.5487	0.05185
		35.5691	0.03867
		35.5896	0.0389
		35.61	0.03818
		35.6304	0.02982
		35.6508	0.02756
		35.6712	0.02869
		35.6917	0.0316
		35.7121	0.02478
		35.7325	0.02025
		35.7529	0.01452
		35.7733	0.01917
		35.7938	0.02184
		35.8142	0.01751
		35.8346	0.02237
		35.855	0.0159
		35.8754	0.01464
		35.8959	0.00977
		35.9163	0.0105
		35.9367	0.00746
		35.9571	0.01515
		35.9775	0.00869
		35.9979	0.00997
		36.0184	0.00937
		36.0388	0.00832
		36.0592	0.00439
		36.0796	0.0033
		36.1	0.00523
		36.1205	0.00885
		36.1409	0.00329
		36.1613	-0.000929302
		36.1817	-0.0004864
		36.2021	0.00905
		36.2225	0.00497
		36.243	0.00492
		36.2634	0.000894278
		36.2838	0.00397
		36.3042	0.000197468
		36.3246	0.00338
		36.3451	0.00949
		36.3655	0.00691
		36.3859	0.01198
		36.4063	0.01317
		36.4267	0.0094
		36.4472	0.01109
		36.4676	0.01274
		36.488	0.01746
		36.5084	0.01101
		36.5288	0.01474
		36.5493	0.01823
		36.5697	0.01759
		36.5901	0.025
		36.6105	0.02283
		36.6309	0.02746
		36.6514	0.02275
		36.6718	0.02902
		36.6922	0.02391
		36.7126	0.02651
		36.733	0.02687
		36.7535	0.02828
		36.7739	0.01999
		36.7943	0.02339
		36.8147	0.02216
		36.8351	0.02382
		36.8556	0.01941
		36.876	0.0167
		36.8964	0.01985
		36.9168	0.01525
		36.9372	0.0101
		36.9576	0.01484
		36.9781	0.0089
		36.9985	0.00678
		37.0189	0.00869
		37.0393	0.00589
		37.0597	0.00745
		37.0802	0.000668409
		37.1006	0.00477
		37.121	0.00608
		37.1414	0.00601
		37.1618	0.00698
		37.1823	0.01079
		37.2027	0.00237
		37.2231	0.000211951
		37.2435	0.00511
		37.2639	-0.000721686
		37.2844	0.00189
		37.3048	0.0053
		37.3252	0.0032
		37.3456	0.000648103
		37.366	8.55078e-05
		37.3864	0.00335
		37.4069	0.00309
		37.4273	0.00178
		37.4477	0.00465
		37.4681	0.00488
		37.4885	0.0011
		37.509	0.00248
		37.5294	0.00127
		37.5498	0.0029
		37.5702	-0.000238456
		37.5906	-0.000346757
		37.611	-0.000106642
		37.6315	0.00157
		37.6519	0.0051
		37.6723	0.00171
		37.6927	-0.000232639
		37.7131	0.000606902
		37.7336	-0.00134
		37.754	0.000996242
		37.7744	0.000148596
		37.7948	-0.000499676
		37.8152	0.00655
		37.8357	-0.00279
		37.8561	0.00551
		37.8765	0.00248
		37.8969	0.00536
		37.9173	0.00496
		37.9378	0.000147457
		37.9582	0.00452
		37.9786	0.00944
		37.999	-0.00108
		38.0194	0.000155504
		38.0399	0.000356018
		38.0603	-0.00247
		38.0807	0.000354285
		38.1011	0.00442
		38.1215	0.00427
		38.142	0.000643751
		38.1624	-0.00105
		38.1828	-0.00264
		38.2032	0.00566
		38.2236	0.00392
		38.2441	-0.000202151
		38.2645	0.00124
		38.2849	0.00214
		38.3053	-0.00531
		38.3257	0.00358
		38.3461	-0.00501
		38.3666	-0.00436
		38.387	-0.000767312
		38.4074	-0.00175
		38.4278	-0.00164
		38.4482	0.0019
		38.4687	0.00221
		38.4891	-0.000602684
		38.5095	0.00314
		38.5299	-0.00425
		38.5503	-0.000257621
		38.5707	0.00423
		38.5912	-0.000719849
		38.6116	-0.00050286
		38.632	0.00438
		38.6524	0.00699
		38.6728	0.00174
		38.6933	0.00012321
		38.7137	0.00318
		38.7341	0.00116
		38.7545	0.00511
		38.7749	0.00324
		38.7954	0.01022
		38.8158	0.00722
		38.8362	0.01385
		38.8566	0.01884
		38.877	0.02468
		38.8975	0.01761
		38.9179	0.01684
		38.9383	0.01985
		38.9587	0.02147
		38.9791	0.02607
		38.9995	0.02118
		39.02	0.02484
		39.0404	0.02706
		39.0608	0.02893
		39.0812	0.03105
		39.1016	0.03024
		39.1221	0.03261
		39.1425	0.02792
		39.1629	0.03154
		39.1833	0.02571
		39.2037	0.02739
		39.2242	0.01635
		39.2446	0.02016
		39.265	0.01518
		39.2854	0.01666
		39.3058	0.01824
		39.3263	0.01078
		39.3467	0.00794
		39.3671	0.00525
		39.3875	0.00316
		39.4079	0.004
		39.4284	0.00285
		39.4488	0.00314
		39.4692	-0.00158
		39.4896	-0.000839742
		39.51	0.000498896
		39.5305	0
		39.5509	-0.00253
		39.5713	-0.00496
		39.5917	-0.00103
		39.6121	-0.0054
		39.6326	0.00186
		39.653	-0.00261
		39.6734	-0.00206
		39.6938	0.00401
		39.7142	0.000888824
		39.7346	-0.00521
		39.7551	-0.00128
		39.7755	0.00051786
		39.7959	0.00172
		39.8163	0.00213
		39.8367	0.00224
		39.8572	0.00474
		39.8776	0.0038
		39.898	0.00466
		39.9184	0.00204
		39.9388	0.00136
		39.9592	0.00173
		39.9797	0.00552
		40.0001	0.0023
		40.0205	0.000930838
		40.0409	-0.00114
		40.0613	0.00216
		40.0818	-0.00368
		40.1022	0.00548
		40.1226	-0.00225
		40.143	-0.00144
		40.1634	0.000175923
		40.1839	0.00626
		40.2043	0.00146
		40.2247	0.000344776
		40.2451	0.00275
		40.2655	0.00437
		40.286	0.00618
		40.3064	0.00114
		40.3268	0.00345
		40.3472	0.01272
		40.3676	0.00937
		40.388	0.00657
		40.4085	0.00958
		40.4289	0.00723
		40.4493	0.00294
		40.4697	0.01216
		40.4901	0.00523
		40.5106	0.01158
		40.531	0.00466
		40.5514	0.00588
		40.5718	0.00517
		40.5922	0.00397
		40.6127	0.00107
		40.6331	0.00299
		40.6535	0.00596
		40.6739	0.00744
		40.6943	0.00271
		40.7148	0.00981
		40.7352	0.00801
		40.7556	0.00706
		40.776	0.01142
		40.7964	0.01201
		40.8169	0.01046
		40.8373	0.00772
		40.8577	0.01586
		40.8781	0.00831
		40.8985	0.01327
		40.919	0.00626
		40.9394	0.01083
		40.9598	0.00715
		40.9802	0.01177
		41.0006	0.00362
		41.0211	0.00571
		41.0415	-0.00393
		41.0619	-0.000403018
		41.0823	0.00824
		41.1027	0.00705
		41.1231	-0.000148145
		41.1436	0.00149
		41.164	0.000107829
		41.1844	-0.00264
		41.2048	0.000995869
		41.2252	0.00408
		41.2457	0.00305
		41.2661	-0.000667475
		41.2865	-0.00349
		41.3069	-0.00249
		41.3273	-0.00426
		41.3477	-0.000574271
		41.3682	0.000978339
		41.3886	-0.000946045
		41.409	-0.00113
		41.4294	0.00311
		41.4498	0.00248
		41.4703	-0.000737841
		41.4907	-0.00326
		41.5111	-0.00185
		41.5315	-0.00158
		41.5519	-0.000966336
		41.5724	-0.00174
		41.5928	-0.000530186
		41.6132	0.00103
		41.6336	0.00309
		41.654	0.000128927
		41.6745	0.00313
		41.6949	-0.00395
		41.7153	0.00343
		41.7357	0.00559
		41.7561	0.00497
		41.7766	0.01105
		41.797	0.02027
		41.8174	0.01647
		41.8378	0.01819
		41.8582	0.01494
		41.8787	0.01815
		41.8991	0.01857
		41.9195	0.01696
		41.9399	0.02017
		41.9603	0.00744
		41.9808	0.01139
		42.0012	0.00388
		42.0216	0.00629
		42.042	0.00648
		42.0624	0.00338
		42.0828	0.00366
		42.1033	0.00181
		42.1237	0.00289
		42.1441	0.00139
		42.1645	-0.00294
		42.1849	-0.003
		42.2054	-0.00177
		42.2258	-0.00347
		42.2462	0.000940403
		42.2666	-0.00543
		42.287	-0.0038
		42.3075	0.00226
		42.3279	-0.000679458
		42.3483	0.00225
		42.3687	0.00323
		42.3891	0.00129
		42.4096	0.00119
		42.43	-0.00304
		42.4504	0.000238905
		42.4708	-0.00324
		42.4912	-0.00727
		42.5116	0.00222
		42.5321	-0.00523
		42.5525	-0.000112247
		42.5729	0.00128
		42.5933	0.00372
		42.6137	0.00218
		42.6342	0.00273
		42.6546	0.00283
		42.675	-0.00218
		42.6954	0.000158784
		42.7158	-0.00465
		42.7362	-0.00246
		42.7567	-0.0026
		42.7771	-0.00473
[truncated: 1,333 more rows]

## Sheet: 15b
literature data	literature data	UVIO2(CO3)34-	UVIO2(CO3)34-
nm	a.u.	nm	a.u.
540	0.00204	540	0.000315894
539	0.0021	539	0.000497603
538	0.00205	538	0.000355031
537	0.00219	537	0.000385782
536	0.00218	536	0.001
535	0.00227	535	0.000589855
534	0.00226	534	0.000872203
533	0.00238	533	0.000930909
532	0.00246	532	0.000928113
531	0.00275	531	0.000634583
530	0.00296	530	0.00107
529	0.00304	529	0.00115
528	0.00315	528	0.00109
527	0.00333	527	0.00146
526	0.00361	526	0.00183
525	0.00397	525	0.00192
524	0.00424	524	0.00204
523	0.00447	523	0.00219
522	0.0048	522	0.00236
521	0.00523	521	0.00274
520	0.00563	520	0.00299
519	0.00598	519	0.00328
518	0.00638	518	0.00367
517	0.00692	517	0.00424
516	0.0074	516	0.00499
515	0.00789	515	0.00552
514	0.00835	514	0.00621
513	0.00884	513	0.00726
512	0.00938	512	0.00843
511	0.00984	511	0.00928
510	0.01032	510	0.0104
509	0.01069	509	0.01179
508	0.01097	508	0.01327
507	0.01125	507	0.01473
506	0.01155	506	0.01634
505	0.01179	505	0.01763
504	0.01198	504	0.0185
503	0.01226	503	0.01977
502	0.0124	502	0.02115
501	0.01249	501	0.022
500	0.01257	500	0.02292
499	0.01276	499	0.02382
498	0.01285	498	0.02463
497	0.01292	497	0.02518
496	0.01319	496	0.02552
495	0.01371	495	0.0267
494	0.01433	494	0.02784
493	0.01526	493	0.02916
492	0.01672	492	0.03171
491	0.01877	491	0.03515
490	0.02164	490	0.03931
489	0.02557	489	0.04486
488	0.03058	488	0.05208
487	0.03671	487	0.06062
486	0.04408	486	0.07112
485	0.05256	485	0.08229
484	0.06162	484	0.09333
483	0.07025	483	0.10376
482	0.07758	482	0.11285
481	0.08294	481	0.11989
480	0.08625	480	0.12498
479	0.08804	479	0.12841
478	0.08925	478	0.13174
477	0.09122	477	0.13698
476	0.09546	476	0.14513
475	0.10412	475	0.15919
474	0.11946	474	0.18168
473	0.14379	473	0.21443
472	0.1795	472	0.26001
471	0.22859	471	0.3206
470	0.29344	470	0.39701
469	0.37575	469	0.48727
468	0.47517	468	0.58631
467	0.5886	467	0.68678
466	0.7054	466	0.77698
465	0.8066	465	0.84717
464	0.87872	464	0.89511
463	0.91853	463	0.92086
462	0.93246	462	0.92801
461	0.92828	461	0.92119
460	0.91099	460	0.90425
459	0.88483	459	0.88118
458	0.85628	458	0.85802
457	0.83162	457	0.841
456	0.81751	456	0.83603
455	0.81989	455	0.84664
454	0.84145	454	0.87286
453	0.87948	453	0.90871
452	0.9235	452	0.94481
451	0.96136	451	0.97415
450	0.98577	450	0.99247
449	0.99723	449	1
448	1	448	0.99968
447	0.99716	447	0.99403
446	0.98938	446	0.98315
445	0.97703	445	0.9678
444	0.96098	444	0.95002
443	0.94292	443	0.93332
442	0.92731	442	0.92257
441	0.92028	441	0.92101
440	0.92426	440	0.92902
439	0.93781	439	0.94397
438	0.95632	438	0.96052
437	0.97272	437	0.97411
436	0.98278	436	0.98174
435	0.98634	435	0.98315
434	0.9851	434	0.98001
433	0.97998	433	0.97336
432	0.97184	432	0.96411
431	0.96218	431	0.95358
430	0.95216	430	0.94433
429	0.94451	429	0.93783
428	0.94089	428	0.93548
427	0.942	427	0.938
426	0.94695	426	0.94332
425	0.95275	425	0.94873
424	0.95684	424	0.95186
423	0.9575	423	0.95148
422	0.95461	422	0.94835
421	0.94936	421	0.94253
420	0.94296	420	0.93547
419	0.93621	419	0.92846
418	0.93019	418	0.92151
417	0.92564	417	0.91602
416	0.92293	416	0.91282
415	0.92101	415	0.9103
414	0.91831	414	0.90728
413	0.91326	413	0.90301
412	0.90511	412	0.89572
411	0.89406	411	0.8857
410	0.88089	410	0.87447
409	0.86768	409	0.86335
408	0.85606	408	0.85229
407	0.84636	407	0.84202
406	0.83841	406	0.83358
405	0.83103	405	0.8263
404	0.82254	404	0.81776
403	0.81054	403	0.80594
402	0.79339	402	0.79093
401	0.7718	401	0.77309
400	0.74806	400	0.75309
399	0.72366	399	0.73289
398	0.70103	398	0.7144
397	0.68176	397	0.69814
396	0.66532	396	0.68392
395	0.65051	395	0.67098
394	0.63518	394	0.65756
393	0.61805	393	0.64253
392	0.59728	392	0.62492
391	0.57376	391	0.60539
390	0.54903	390	0.58532
389	0.52513	389	0.56664
388	0.50424	388	0.55066
387	0.48701	387	0.53763
		386	0.52781
		385	0.52063
		384	0.51546
		383	0.51185
		382	0.51
		381	0.51096
		380	0.51514
