# Supplementary material for: Resonant inelastic X-ray scattering tools to count 5 f electrons of actinides and probe bond covalency
Source: Nat Commun. 2025 Feb 10;16:1221. doi: 10.1038/s41467-024-54574-7 (PMC11811144; doi:10.1038/s41467-024-54574-7)
Supplement: Supplementary file 3 — Source Data [file 41467_2024_54574_MOESM3_ESM.zip › Data_figures/Data_SI_figures/figSI16.xlsx]

## Sheet: 16a
Np-ref	Np-ref	NpIVO2	NpIVO2	Na2NpVI2O7	Na2NpVI2O7	[NpVO2]+	[NpVO2]+	[NpVIO2]2+	[NpVIO2]2+
Energy	Intensity	Energy	Intensity	Energy	Intensity	Energy	Intensity	Energy	Intensity
3842.69	0	3844.64	0	3829.2	0	3829.2	0.002	3829.2	0.00134
3842.71	3.01405e-05	3844.67	0.000310482	3829.3	2.765e-05	3831.19	0.00199	3829.3	0.00142
3842.74	6.02809e-05	3844.69	0.000620964	3829.4	5.53e-05	3833.23	0	3829.4	0.0015
3842.76	9.04214e-05	3844.71	0.000931445	3829.5	8.29501e-05	3835.22	0.000988998	3829.5	0.00158
3842.78	0.000120562	3844.74	0.00124	3829.59	0.0001106	3837.21	0.00396	3829.59	0.00166
3842.81	0.000150702	3844.76	0.00155	3829.69	0.00013825	3839.24	0.00395	3829.69	0.00174
3842.83	0.000180843	3844.78	0.00186	3829.79	0.0001659	3839.71	0.00296	3829.79	0.00182
3842.85	0.000210983	3844.81	0.00217	3829.89	0.00019355	3840.22	0.00789	3829.89	0.0019
3842.88	0.000241124	3844.83	0.00248	3829.99	0.0002212	3840.73	0.00493	3829.99	0.00198
3842.9	0.000271264	3844.85	0.00279	3830.09	0.00024885	3841.23	0.00295	3830.09	0.00206
3842.93	0.000301405	3844.88	0.0031	3830.18	0.0002765	3841.74	0.0069	3830.18	0.00214
3842.95	0.000331545	3844.9	0.00342	3830.28	0.00030415	3842.21	0.00295	3830.28	0.00222
3842.97	0.000361686	3844.92	0.00373	3830.38	0.0003318	3842.72	0.00394	3830.38	0.0023
3843	0.000391826	3844.95	0.00404	3830.48	0.00035945	3843.23	0.00492	3830.48	0.00239
3843.02	0.000421967	3844.97	0.00435	3830.58	0.0003871	3843.73	0.00295	3830.58	0.00247
3843.04	0.000452107	3845	0.00466	3830.67	0.00041475	3844.2	0.00885	3830.67	0.00255
3843.07	0.000482247	3845.02	0.00497	3830.77	0.0004424	3844.32	0.00393	3830.77	0.00263
3843.09	0.000512388	3845.04	0.00528	3830.87	0.00047005	3844.44	0.0059	3830.87	0.00271
3843.11	0.000542528	3845.07	0.00559	3830.97	0.0004977	3844.51	0.00589	3830.97	0.00279
3843.14	0.000572669	3845.09	0.0059	3831.07	0.00052535	3844.63	0.00885	3831.07	0.00287
3843.16	0.000602809	3845.11	0.00621	3831.16	0.000553	3844.71	0.01081	3831.16	0.00295
3843.18	0.00063295	3845.14	0.00652	3831.26	0.000618185	3844.83	0.00983	3831.26	0.00293
3843.21	0.000679903	3845.16	0.00668	3831.36	0.000699967	3844.91	0.00491	3831.36	0.00286
3843.23	0.000747856	3845.18	0.0067	3831.46	0.00078175	3845.02	0.00983	3831.46	0.0028
3843.25	0.00081581	3845.21	0.00672	3831.56	0.000863533	3845.1	0.00786	3831.56	0.00273
3843.28	0.000883763	3845.23	0.00674	3831.66	0.000945315	3845.22	0.01376	3831.66	0.00267
3843.3	0.000951716	3845.25	0.00676	3831.75	0.00103	3845.34	0.00786	3831.75	0.0026
3843.32	0.00102	3845.28	0.00678	3831.85	0.00111	3845.41	0.01868	3831.85	0.00254
3843.35	0.00109	3845.3	0.0068	3831.95	0.00119	3845.53	0.02261	3831.95	0.00247
3843.37	0.00116	3845.33	0.00682	3832.05	0.00127	3845.61	0.01966	3832.05	0.00241
3843.4	0.00122	3845.35	0.00684	3832.15	0.00135	3845.73	0.01276	3832.15	0.00234
3843.42	0.00129	3845.37	0.00686	3832.24	0.00144	3845.8	0.02357	3832.24	0.00228
3843.44	0.00136	3845.4	0.00688	3832.34	0.00152	3845.92	0.02061	3832.34	0.00221
3843.47	0.00143	3845.42	0.0069	3832.44	0.0016	3846	0.02748	3832.44	0.00215
3843.49	0.0015	3845.44	0.00692	3832.54	0.00168	3846.12	0.03734	3832.54	0.00208
3843.51	0.00156	3845.47	0.00694	3832.64	0.00176	3846.23	0.04225	3832.64	0.00202
3843.54	0.00163	3845.49	0.00696	3832.73	0.00184	3846.31	0.04523	3832.73	0.00195
3843.56	0.0017	3845.51	0.00698	3832.83	0.00193	3846.43	0.0442	3832.83	0.00189
3843.58	0.00177	3845.54	0.00701	3832.93	0.00201	3846.51	0.07267	3832.93	0.00182
3843.61	0.00184	3845.56	0.00703	3833.03	0.00209	3846.62	0.08055	3833.03	0.00176
3843.63	0.0019	3845.58	0.00705	3833.13	0.00217	3846.74	0.09132	3833.13	0.00169
3843.65	0.00197	3845.61	0.00707	3833.22	0.00225	3846.82	0.09526	3833.22	0.00163
3843.68	0.00204	3845.63	0.00709	3833.32	0.0022	3846.9	0.12466	3833.32	0.00155
3843.7	0.00211	3845.66	0.00738	3833.42	0.00214	3847.01	0.13756	3833.42	0.00146
3843.72	0.00244	3845.68	0.00946	3833.52	0.00209	3847.13	0.16971	3833.52	0.00138
3843.75	0.00277	3845.7	0.01155	3833.62	0.00203	3847.21	0.20327	3833.62	0.0013
3843.77	0.00311	3845.73	0.01363	3833.72	0.00198	3847.33	0.22283	3833.72	0.00122
3843.79	0.00344	3845.75	0.01572	3833.81	0.00192	3847.41	0.25227	3833.81	0.00114
3843.82	0.00356	3845.77	0.01683	3833.91	0.00187	3847.52	0.30434	3833.91	0.00106
3843.84	0.00351	3845.8	0.01751	3834.01	0.00181	3847.64	0.31404	3834.01	0.000975943
3843.87	0.00347	3845.82	0.01819	3834.11	0.00175	3847.72	0.40538	3834.11	0.000894614
3843.89	0.00343	3845.84	0.01887	3834.21	0.0017	3847.84	0.45964	3834.21	0.000813286
3843.91	0.00341	3845.87	0.01925	3834.3	0.00164	3847.91	0.53079	3834.3	0.000731957
3843.94	0.00331	3845.89	0.01928	3834.4	0.00159	3848.03	0.57355	3834.4	0.000650629
3843.96	0.00318	3845.91	0.01931	3834.5	0.00153	3848.11	0.62771	3834.5	0.0005693
3843.98	0.00305	3845.94	0.01934	3834.6	0.00148	3848.23	0.70188	3834.6	0.000487971
3844.01	0.00298	3845.96	0.01937	3834.7	0.00142	3848.3	0.73347	3834.7	0.000406643
3844.03	0.00321	3845.99	0.02126	3834.79	0.00136	3848.42	0.82894	3834.79	0.000325314
3844.05	0.00365	3846.01	0.02316	3834.89	0.00131	3848.5	0.80677	3834.89	0.000243986
3844.08	0.00409	3846.03	0.02507	3834.99	0.00125	3848.62	0.84867	3834.99	0.000162657
3844.1	0.00452	3846.06	0.02697	3835.09	0.0012	3848.73	0.90079	3835.09	8.13286e-05
3844.12	0.00495	3846.08	0.02682	3835.19	0.00114	3848.81	0.9605	3835.19	0
3844.15	0.00507	3846.1	0.02468	3835.28	0.00112	3848.93	0.96866	3835.28	3.00837e-05
3844.17	0.00518	3846.13	0.02254	3835.38	0.00112	3849.01	0.95989	3835.38	0.000111975
3844.19	0.0053	3846.15	0.0204	3835.48	0.00112	3849.12	1	3835.48	0.000193866
3844.22	0.00542	3846.17	0.01831	3835.58	0.00112	3849.24	0.92744	3835.58	0.000275757
3844.24	0.00585	3846.2	0.02113	3835.68	0.00112	3849.32	0.93656	3835.68	0.000357649
3844.26	0.00638	3846.22	0.02396	3835.78	0.00112	3849.4	0.85751	3835.78	0.00043954
3844.29	0.0069	3846.24	0.02678	3835.87	0.00112	3849.51	0.91402	3835.87	0.000521431
3844.31	0.00742	3846.27	0.02961	3835.97	0.00112	3849.63	0.79665	3835.97	0.000603322
3844.34	0.00763	3846.29	0.03141	3836.07	0.00112	3849.71	0.80695	3836.07	0.000685213
3844.36	0.00707	3846.32	0.03262	3836.17	0.00112	3849.83	0.77037	3836.17	0.000767105
3844.38	0.00652	3846.34	0.03383	3836.27	0.00112	3849.91	0.69356	3836.27	0.000848996
3844.41	0.00596	3846.36	0.03504	3836.36	0.00112	3850.02	0.68464	3836.36	0.000930887
3844.43	0.00555	3846.39	0.0365	3836.46	0.00112	3850.14	0.64205	3836.46	0.00101
3844.45	0.00584	3846.41	0.03885	3836.56	0.00112	3850.22	0.5923	3836.56	0.00109
3844.48	0.00629	3846.43	0.04121	3836.66	0.00112	3850.34	0.51574	3836.66	0.00118
3844.5	0.00673	3846.46	0.04357	3836.76	0.00112	3850.41	0.49407	3836.76	0.00126
3844.52	0.00717	3846.48	0.04592	3836.85	0.00112	3850.53	0.47739	3836.85	0.00134
3844.55	0.00708	3846.5	0.04533	3836.95	0.00112	3850.61	0.47875	3836.95	0.00142
3844.57	0.00716	3846.53	0.0433	3837.05	0.00112	3850.73	0.42687	3837.05	0.0015
3844.59	0.00725	3846.55	0.04127	3837.15	0.00112	3850.8	0.42755	3837.15	0.00159
3844.62	0.00733	3846.57	0.03923	3837.25	0.00115	3850.92	0.38992	3837.25	0.00161
3844.64	0.00736	3846.6	0.04049	3837.35	0.00123	3851	0.36965	3837.35	0.00155
3844.66	0.00732	3846.62	0.04734	3837.44	0.00131	3851.12	0.3269	3837.44	0.00149
3844.69	0.00725	3846.65	0.05419	3837.54	0.00139	3851.23	0.3039	3837.54	0.00142
3844.71	0.00718	3846.67	0.06104	3837.64	0.00147	3851.31	0.31883	3837.64	0.00136
3844.73	0.00711	3846.69	0.06735	3837.74	0.00155	3851.43	0.31697	3837.74	0.0013
3844.76	0.00726	3846.72	0.06876	3837.84	0.00164	3851.51	0.27656	3837.84	0.00123
3844.78	0.00743	3846.74	0.07017	3837.93	0.00172	3851.62	0.28348	3837.93	0.00117
3844.81	0.00761	3846.76	0.07157	3838.03	0.0018	3851.7	0.26074	3838.03	0.00111
3844.83	0.00778	3846.79	0.07298	3838.13	0.00188	3851.82	0.24038	3838.13	0.00104
3844.85	0.00787	3846.81	0.07553	3838.23	0.00196	3851.94	0.28634	3838.23	0.000978286
3844.88	0.00839	3846.83	0.07863	3838.33	0.00204	3852.01	0.27262	3838.33	0.00091479
3844.9	0.00891	3846.86	0.08173	3838.42	0.00212	3852.13	0.23348	3838.42	0.000851294
3844.92	0.00944	3846.88	0.08484	3838.52	0.00221	3852.21	0.22375	3838.52	0.000787798
3844.95	0.01007	3846.9	0.08869	3838.62	0.00229	3852.33	0.23811	3838.62	0.000724301
3844.97	0.01082	3846.93	0.09461	3838.72	0.00237	3852.41	0.25601	3838.72	0.000660805
3844.99	0.01148	3846.95	0.10054	3838.82	0.00245	3852.52	0.22263	3838.82	0.000597309
3845.02	0.01214	3846.98	0.10647	3838.91	0.00253	3852.6	0.23634	3838.91	0.000533813
3845.04	0.0128	3847	0.11239	3839.01	0.00261	3852.72	0.18082	3839.01	0.000470317
3845.06	0.01312	3847.02	0.12172	3839.11	0.00269	3852.84	0.19049	3839.11	0.000406821
3845.09	0.01302	3847.05	0.13252	3839.21	0.00277	3852.91	0.16305	3839.21	0.000343325
3845.11	0.01291	3847.07	0.14332	3839.31	0.0028	3853.03	0.16685	3839.31	0.00036798
3845.13	0.01281	3847.09	0.15412	3839.41	0.0028	3853.11	0.14442	3839.41	0.000435699
3845.16	0.01287	3847.12	0.16462	3839.5	0.0028	3853.23	0.17266	3839.5	0.000503418
3845.18	0.01368	3847.14	0.17526	3839.6	0.0028	3853.34	0.15035	3839.6	0.000571137
3845.2	0.01457	3847.16	0.1859	3839.7	0.0028	3853.42	0.12693	3839.7	0.000638856
3845.23	0.01545	3847.19	0.19653	3839.8	0.00251	3853.5	0.10638	3839.8	0.000759631
3845.25	0.01626	3847.21	0.20717	3839.9	0.00218	3853.62	0.10734	3839.9	0.000886743
3845.28	0.01664	3847.23	0.218	3839.99	0.00186	3853.73	0.10047	3839.99	0.00101
3845.3	0.01671	3847.26	0.22884	3840.09	0.00153	3853.81	0.07508	3840.09	0.00114
3845.32	0.01678	3847.28	0.23967	3840.19	0.00121	3853.93	0.09071	3840.19	0.00127
3845.35	0.01685	3847.31	0.2505	3840.29	0.00135	3854.01	0.08676	3840.29	0.00121
3845.37	0.01693	3847.33	0.26808	3840.39	0.00168	3854.12	0.06341	3840.39	0.00108
3845.39	0.01738	3847.35	0.29063	3840.48	0.002	3854.24	0.07411	3840.48	0.000955349
3845.42	0.01788	3847.38	0.31317	3840.58	0.00233	3854.32	0.06628	3840.58	0.000827033
3845.44	0.01837	3847.4	0.33571	3840.68	0.00265	3854.44	0.06242	3840.68	0.000698716
3845.46	0.01888	3847.42	0.358	3840.78	0.00274	3854.51	0.0702	3840.78	0.000570344
3845.49	0.01958	3847.45	0.37947	3840.88	0.00263	3854.63	0.06238	3840.88	0.000441925
3845.51	0.02009	3847.47	0.40093	3840.98	0.00252	3854.71	0.05944	3840.98	0.000313505
3845.53	0.02061	3847.49	0.4224	3841.07	0.00242	3854.83	0.05169	3841.07	0.000185086
3845.56	0.02112	3847.52	0.44387	3841.17	0.00231	3854.91	0.06233	3841.17	5.66662e-05
3845.58	0.02171	3847.54	0.47744	3841.27	0.00216	3855.02	0.04872	3841.27	0.000233093
3845.6	0.02325	3847.57	0.5159	3841.37	0.00194	3855.1	0.0487	3841.37	0.000939454
3845.63	0.02479	3847.59	0.55436	3841.47	0.00173	3855.22	0.05646	3841.47	0.00165
3845.65	0.02633	3847.61	0.59282	3841.56	0.00151	3855.3	0.05061	3841.56	0.00235
3845.67	0.02792	3847.64	0.62603	3841.66	0.00129	3855.41	0.04478	3841.66	0.00306
3845.7	0.0287	3847.66	0.64581	3841.76	0.00118	3855.53	0.0409	3841.76	0.00354
3845.72	0.02904	3847.68	0.66559	3841.86	0.00154	3855.61	0.0409	3841.86	0.00305
3845.75	0.02938	3847.71	0.68537	3841.96	0.00189	3855.73	0.04866	3841.96	0.00256
3845.77	0.02972	3847.73	0.70515	3842.05	0.00224	3855.84	0.04381	3842.05	0.00208
3845.79	0.03013	3847.75	0.7364	3842.15	0.00259	3855.92	0.05451	3842.15	0.00159
3845.82	0.03166	3847.78	0.76817	3842.25	0.00306	3856	0.05743	3842.25	0.00138
3845.84	0.03318	3847.8	0.79993	3842.35	0.00371	3856.12	0.0457	3842.35	0.00157
3845.86	0.03471	3847.82	0.83169	3842.45	0.00436	3856.23	0.05248	3842.45	0.00177
3845.89	0.03618	3847.85	0.85976	3842.54	0.00501	3856.31	0.0467	3842.54	0.00196
3845.91	0.03783	3847.87	0.88317	3842.64	0.00566	3856.43	0.04961	3842.64	0.00215
3845.93	0.03921	3847.9	0.90659	3842.74	0.00608	3856.51	0.0642	3842.74	0.00225
3845.96	0.0406	3847.92	0.93001	3842.84	0.00576	3856.62	0.05931	3842.84	0.00206
3845.98	0.04198	3847.94	0.95181	3842.94	0.00543	3856.7	0.05542	3842.94	0.00186
3846	0.04341	3847.97	0.96043	3843.04	0.0051	3856.82	0.05931	3843.04	0.00166
3846.03	0.04513	3847.99	0.96905	3843.13	0.00478	3856.94	0.0554	3843.13	0.00147
3846.05	0.04684	3848.01	0.97768	3843.23	0.00447	3857.01	0.05925	3843.23	0.0013
3846.07	0.04856	3848.04	0.9863	3843.33	0.00436	3857.13	0.05637	3843.33	0.00163
3846.1	0.0503	3848.06	0.99055	3843.43	0.00425	3857.21	0.06801	3843.43	0.00195
3846.12	0.05207	3848.08	0.9937	3843.53	0.00414	3857.21	0.06121	3843.53	0.00228
3846.14	0.05381	3848.11	0.99685	3843.62	0.00403	3857.52	0.06313	3843.62	0.00261
3846.17	0.05556	3848.13	1	3843.72	0.00392	3857.84	0.06221	3843.72	0.00293
3846.19	0.05731	3848.15	0.99552	3843.82	0.00432	3858.11	0.04758	3843.82	0.00303
3846.22	0.0591	3848.18	0.98024	3843.92	0.00479	3858.42	0.06986	3843.92	0.0031
3846.24	0.06143	3848.2	0.96495	3844.02	0.00526	3858.73	0.05919	3844.02	0.00316
3846.26	0.06376	3848.23	0.94966	3844.11	0.00572	3859.01	0.05046	3844.11	0.00323
3846.29	0.06609	3848.25	0.93437	3844.21	0.00663	3859.32	0.0533	3844.21	0.00341
3846.31	0.06854	3848.27	0.92077	3844.31	0.01131	3859.63	0.04266	3844.31	0.00453
3846.33	0.07257	3848.3	0.90972	3844.41	0.0096	3859.91	0.04847	3844.41	0.00688
3846.36	0.07672	3848.32	0.89867	3844.51	0.01144	3860.22	0.04649	3844.51	0.0052
3846.38	0.08088	3848.34	0.88763	3844.61	0.00743	3860.53	0.04169	3844.61	0.00572
3846.4	0.08493	3848.37	0.87538	3844.7	0.01072	3860.8	0.03583	3844.7	0.00444
3846.43	0.08843	3848.39	0.86322	3844.8	0.01204	3861.12	0.03487	3844.8	0.00608
3846.45	0.09298	3848.41	0.85106	3844.9	0.00764	3861.43	0.04167	3844.9	0.00601
3846.47	0.09754	3848.44	0.83891	3845	0.01252	3861.7	0.03389	3845	0.00752
3846.5	0.1021	3848.46	0.82835	3845.1	0.01571	3862.01	0.04647	3845.1	0.00753
3846.52	0.10576	3848.48	0.82559	3845.19	0.01677	3862.33	0.02805	3845.19	0.0075
3846.54	0.1085	3848.51	0.8228	3845.29	0.01607	3862.6	0.0329	3845.29	0.00635
3846.57	0.11118	3848.53	0.82001	3845.39	0.01642	3862.91	0.03869	3845.39	0.00771
3846.59	0.11386	3848.56	0.81721	3845.49	0.01533	3863.23	0.04643	3845.49	0.00967
3846.62	0.11654	3848.58	0.80719	3845.59	0.01573	3863.5	0.03774	3845.59	0.01004
3846.64	0.12098	3848.6	0.79495	3845.68	0.01908	3863.81	0.04351	3845.68	0.01186
3846.66	0.12716	3848.63	0.7827	3845.78	0.02146	3864.12	0.0503	3845.78	0.01437
3846.69	0.13333	3848.65	0.77045	3845.88	0.02178	3864.44	0.03671	3845.88	0.0149
3846.71	0.13951	3848.67	0.75363	3845.98	0.02179	3864.71	0.0435	3845.98	0.01563
3846.73	0.14562	3848.7	0.72329	3846.08	0.02695	3865.02	0.04057	3846.08	0.01961
3846.76	0.14991	3848.72	0.69295	3846.17	0.0335	3865.22	0.04253	3846.17	0.02022
3846.78	0.15421	3848.74	0.66261	3846.27	0.03996	3865.61	0.03963	3846.27	0.02175
3846.8	0.1585	3848.77	0.63227	3846.37	0.04668	3866	0.04346	3846.37	0.02607
3846.83	0.1628	3848.79	0.62808	3846.47	0.04765	3866.43	0.03958	3846.47	0.02722
3846.85	0.16999	3848.81	0.63514	3846.57	0.04694	3866.82	0.05016	3846.57	0.03184
3846.87	0.17807	3848.84	0.6422	3846.67	0.05579	3867.25	0.04922	3846.67	0.03966
3846.9	0.18616	3848.86	0.64926	3846.76	0.06927	3867.64	0.04052	3846.76	0.04537
3846.92	0.19424	3848.89	0.65209	3846.86	0.0862	3868.07	0.04435	3846.86	0.05025
3846.94	0.20195	3848.91	0.64408	3846.96	0.10751	3868.5	0.04628	3846.96	0.06838
3846.97	0.20988	3848.93	0.63606	3847.06	0.12403	3868.93	0.05204	3847.06	0.08062
3846.99	0.2178	3848.96	0.62805	3847.16	0.14282	3869.36	0.05204	3847.16	0.08527
3847.01	0.22573	3848.98	0.61956	3847.25	0.15647	3869.79	0.05397	3847.25	0.10117
3847.04	0.23307	3849	0.61203	3847.35	0.17413	3870.26	0.05869	3847.35	0.12048
3847.06	0.2387	3849.03	0.6049	3847.45	0.2213	3870.69	0.05488	3847.45	0.14954
3847.09	0.2441	3849.05	0.59777	3847.55	0.26137	3871.16	0.05584	3847.55	0.17093
3847.11	0.2495	3849.07	0.59064	3847.65	0.27514	3871.62	0.03846	3847.65	0.20506
3847.13	0.2549	3849.1	0.5921	3847.74	0.32336	3872.05	0.04708	3847.74	0.23257
3847.16	0.2625	3849.12	0.5983	3847.84	0.34314	3872.52	0.04708	3847.84	0.27214
3847.18	0.27185	3849.14	0.6045	3847.94	0.3708	3873.03	0.03362	3847.94	0.32158
3847.2	0.28119	3849.17	0.6107	3848.04	0.41553	3873.5	0.04513	3848.04	0.3719
3847.23	0.29054	3849.19	0.61285	3848.14	0.48258	3873.97	0.0653	3848.14	0.41317
3847.25	0.29984	3849.22	0.59644	3848.23	0.50256	3874.48	0.05759	3848.23	0.46774
3847.27	0.3086	3849.24	0.57983	3848.33	0.55505	3874.98	0.07101	3848.33	0.54892
3847.3	0.31764	3849.26	0.56322	3848.43	0.59521	3875.45	0.05949	3848.43	0.62734
3847.32	0.32667	3849.29	0.5466	3848.53	0.67262	3875.96	0.0691	3848.53	0.7063
3847.34	0.33571	3849.31	0.54407	3848.63	0.7551	3876.47	0.05944	3848.63	0.78685
3847.37	0.3455	3849.33	0.55033	3848.73	0.77133	3876.98	0.06613	3848.73	0.82484
3847.39	0.3561	3849.36	0.55658	3848.82	0.81899	3877.48	0.06808	3848.82	0.86935
3847.41	0.36671	3849.38	0.56283	3848.92	0.84324	3878.03	0.07001	3848.92	0.92135
3847.44	0.37731	3849.4	0.57067	3849.02	0.93115	3878.54	0.06991	3849.02	1
3847.46	0.38743	3849.43	0.56358	3849.12	0.97041	3879.09	0.08335	3849.12	0.9813
3847.48	0.39615	3849.45	0.55648	3849.22	0.93453	3879.63	0.07374	3849.22	0.96273
3847.51	0.40478	3849.47	0.54938	3849.31	0.96452	3880.14	0.07177	3849.31	0.91781
3847.53	0.4134	3849.5	0.54136	3849.41	0.98006	3880.69	0.09378	3849.41	0.91336
3847.56	0.42206	3849.52	0.53953	3849.51	0.95749	3881.23	0.07757	3849.51	0.82067
3847.58	0.43342	3849.55	0.54078	3849.61	1	3881.78	0.07753	3849.61	0.78674
3847.6	0.44531	3849.57	0.54204	3849.71	0.96611	3882.37	0.07073	3849.71	0.73425
3847.63	0.4572	3849.59	0.54329	3849.8	0.92376	3882.91	0.07266	3849.8	0.71604
3847.65	0.4691	3849.62	0.54635	3849.9	0.90913	3883.5	0.08505	3849.9	0.67773
3847.67	0.48121	3849.64	0.54422	3850	0.86011	3884.05	0.08708	3850	0.63308
3847.7	0.49176	3849.66	0.54209	3850.1	0.82128	3884.63	0.07739	3850.1	0.61026
3847.72	0.50231	3849.69	0.53997	3850.2	0.78066	3885.22	0.0831	3850.2	0.60463
3847.74	0.51286	3849.71	0.53437	3850.3	0.72603	3885.8	0.07627	3850.3	0.59656
3847.77	0.52341	3849.73	0.52077	3850.39	0.70676	3886.39	0.07921	3850.39	0.57269
3847.79	0.5343	3849.76	0.50755	3850.49	0.68701	3887.01	0.05529	3850.49	0.57709
3847.81	0.54449	3849.78	0.49434	3850.59	0.68365	3887.6	0.06289	3850.59	0.59093
3847.84	0.55468	3849.8	0.48113	3850.69	0.6405	3888.23	0.05999	3850.69	0.59603
3847.86	0.56487	3849.83	0.48321	3850.79	0.62629	3888.81	0.0753	3850.79	0.60507
3847.88	0.57504	3849.85	0.48959	3850.88	0.61125	3889.44	0.06186	3850.88	0.63535
3847.91	0.58673	3849.88	0.49597	3850.98	0.57593	3890.06	0.06284	3850.98	0.65078
3847.93	0.59842	3849.9	0.50235	3851.08	0.52216	3890.69	0.07704	3851.08	0.64865
3847.95	0.61011	3849.92	0.50599	3851.18	0.50173	3891.31	0.07422	3851.18	0.67052
3847.98	0.62124	3849.95	0.49199	3851.28	0.48608	3891.98	0.05226	3851.28	0.67702
3848	0.63371	3849.97	0.47685	3851.37	0.45563	3892.6	0.07511	3851.37	0.65537
3848.03	0.64683	3849.99	0.46172	3851.47	0.44866	3893.23	0.07701	3851.47	0.62538
3848.05	0.65996	3850.02	0.44724	3851.57	0.41665	3893.89	0.06172	3851.57	0.58758
3848.07	0.67292	3850.04	0.44828	3851.67	0.36896	3894.55	0.06551	3851.67	0.54039
3848.1	0.68374	3850.06	0.45426	3851.77	0.36582	3895.22	0.06842	3851.77	0.48664
3848.12	0.69833	3850.09	0.46024	3851.86	0.36301	3895.88	0.06544	3851.86	0.44892
3848.14	0.71292	3850.11	0.46622	3851.96	0.34497	3896.55	0.06266	3851.96	0.4148
3848.17	0.72751	3850.13	0.4607	3852.06	0.33259	3897.21	0.07312	3852.06	0.37663
3848.19	0.74213	3850.16	0.44431	3852.16	0.31924	3897.87	0.06735	3852.16	0.35085
3848.21	0.75333	3850.18	0.42792	3852.26	0.30937	3898.58	0.08728	3852.26	0.31678
3848.24	0.76325	3850.21	0.41153	3852.36	0.3006	3899.28	0.06253	3852.36	0.2867
3848.26	0.77317	3850.23	0.39783	3852.45	0.28491	3899.94	0.0645	3852.45	0.25428
3848.28	0.78309	3850.25	0.39778	3852.55	0.26666	3900.65	0.05399	3852.55	0.24898
3848.31	0.7935	3850.28	0.40009	3852.65	0.27004	3901.35	0.08144	3852.65	0.21749
3848.33	0.80519	3850.3	0.4024	3852.75	0.26725	3902.05	0.06249	3852.75	0.20765
3848.35	0.81688	3850.32	0.40471	3852.85	0.26566	3902.76	0.08039	3852.85	0.1999
3848.38	0.82856	3850.35	0.39859	3852.94	0.27545	3903.5	0.05678	3852.94	0.20576
3848.4	0.84093	3850.37	0.38774	3853.04	0.25702	3904.2	0.07948	3853.04	0.18162
3848.42	0.84874	3850.39	0.3769	3853.14	0.26058	3904.94	0.07282	3853.14	0.1698
3848.45	0.85565	3850.42	0.36605	3853.24	0.25966	3905.65	0.06133	3853.24	0.15761
3848.47	0.86255	3850.44	0.36023	3853.34	0.25831	3906.39	0.06805	3853.34	0.15843
3848.5	0.86928	3850.46	0.36083	3853.43	0.27325	3907.13	0.08588	3853.43	0.13725
3848.52	0.87647	3850.49	0.36143	3853.53	0.27252	3907.87	0.06323	3853.53	0.14422
3848.54	0.88648	3850.51	0.36203	3853.63	0.27727	3908.62	0.07834	3853.63	0.13094
3848.57	0.89648	3850.54	0.36241	3853.73	0.25798	3909.4	0.06602	3853.73	0.12052
3848.59	0.90648	3850.56	0.36209	3853.83	0.24312	3910.14	0.05935	3853.83	0.11657
3848.61	0.91333	3850.58	0.36254	3853.93	0.25893	3910.92	0.07439	3853.93	0.1033
3848.64	0.92292	3850.61	0.36299	3854.02	0.2344	3911.7	0.07061	3854.02	0.10764
3848.66	0.93254	3850.63	0.36344	3854.12	0.23863	3912.44	0.06874	3854.12	0.10963
3848.68	0.94216	3850.65	0.36368	3854.22	0.24322	3913.23	0.0659	3854.22	0.12444
3848.71	0.95181	3850.68	0.36147	3854.32	0.24914	3914.01	0.07524	3854.32	0.10712
3848.73	0.95923	3850.7	0.35927	3854.42	0.22905	3914.79	0.06962	3854.42	0.13076
3848.75	0.96673	3850.72	0.35707	3854.51	0.22701	3915.61	0.0799	3854.51	0.1214
3848.78	0.97424	3850.75	0.35386	3854.61	0.21098	3916.39	0.07234	3854.61	0.1336
3848.8	0.98175	3850.77	0.34781	3854.71	0.21594	3917.21	0.05547	3854.71	0.12553
3848.82	0.98779	3850.79	0.3422	3854.81	0.19155	3917.99	0.09582	3854.81	0.1317
3848.85	0.98856	3850.82	0.33658	3854.91	0.1797	3918.81	0.092	3854.91	0.14846
3848.87	0.98932	3850.84	0.33097	3855	0.17736	3919.63	0.06664	3855	0.16241
3848.89	0.99009	3850.87	0.32168	3855.1	0.18173	3920.45	0.07594	3855.1	0.17296
3848.92	0.9913	3850.89	0.3073	3855.2	0.16724	3921.27	0.07783	3855.2	0.17572
3848.94	0.99344	3850.91	0.29292	3855.3	0.16339	3922.13	0.05903	3855.3	0.16313
3848.97	0.99563	3850.94	0.27854	3855.4	0.14645	3922.95	0.06651	3855.4	0.16884
3848.99	0.99781	3850.96	0.26628	3855.49	0.14272	3923.77	0.06933	3855.49	0.16981
3849.01	1	3850.98	0.26356	3855.59	0.1301	3924.63	0.06461	3855.59	0.15703
3849.04	0.99905	3851.01	0.2611	3855.69	0.11862	3925.49	0.07021	3855.69	0.15801
3849.06	0.99231	3851.03	0.25865	3855.79	0.12231	3926.31	0.07204	3855.79	0.15275
3849.08	0.98557	3851.05	0.25612	3855.89	0.12232	3927.21	0.0664	3855.89	0.15181
3849.11	0.97884	3851.08	0.25306	3855.99	0.1131			3855.99	0.14164
3849.13	0.97436	3851.1	0.25161	3856.08	0.11601			3856.08	0.13173
3849.15	0.97421	3851.12	0.25017	3856.18	0.11385			3856.18	0.12715
3849.18	0.9733	3851.15	0.24872	3856.28	0.11097			3856.28	0.12274
3849.2	0.97239	3851.17	0.24649	3856.38	0.11244			3856.38	0.1124
3849.22	0.97176	3851.2	0.24215	3856.48	0.10605			3856.48	0.11159
3849.25	0.96864	3851.22	0.23782	3856.57	0.09702			3856.57	0.10715
3849.27	0.96239	3851.24	0.23349	3856.67	0.09021			3856.67	0.09459
3849.29	0.95614	3851.27	0.22958	3856.77	0.0904			3856.77	0.0878
3849.32	0.94988	3851.29	0.22608	3856.87	0.09367			3856.87	0.08087
3849.34	0.94729	3851.31	0.22097	3856.97	0.10348			3856.97	0.07734
3849.36	0.94465	3851.34	0.21585	3857.06	0.10757			3857.06	0.07278
3849.39	0.942	3851.36	0.21074	3857.16	0.09762			3857.16	0.07362
3849.41	0.93936	3851.38	0.20571	3857.26	0.10108			3857.26	0.07452
3849.44	0.93671	3851.41	0.20449	3857.36	0.10196			3857.36	0.07201
3849.46	0.93186	3851.43	0.20328	3857.46	0.10284			3857.46	0.0695
3849.48	0.92681	3851.45	0.20207	3857.56	0.1025			3857.56	0.06728
3849.51	0.92175	3851.48	0.20127	3857.65	0.09968			3857.65	0.06563
3849.53	0.91669	3851.5	0.20238	3857.75	0.09687			3857.75	0.06398
3849.55	0.91155	3851.53	0.20361	3857.85	0.09529			3857.85	0.0628
3849.58	0.90275	3851.55	0.20484	3857.95	0.10109			3857.95	0.06445
3849.6	0.89395	3851.57	0.20607	3858.05	0.10689			3858.05	0.06611
3849.62	0.88515	3851.6	0.20391	3858.14	0.11097			3858.14	0.06617
3849.65	0.87634	3851.62	0.19806	3858.24	0.11196			3858.24	0.06338
3849.67	0.86537	3851.64	0.19221	3858.34	0.11295			3858.34	0.06058
3849.69	0.85622	3851.67	0.18637	3858.44	0.11368			3858.44	0.05802
3849.72	0.84708	3851.69	0.17897	3858.54	0.11322			3858.54	0.05656
3849.74	0.83904	3851.71	0.17172	3858.63	0.11276			3858.63	0.05509
3849.76	0.83535	3851.74	0.16477	3858.73	0.11229			3858.73	0.05363
3849.79	0.82584	3851.76	0.15782	3858.83	0.11128			3858.83	0.0577
3849.81	0.81633	3851.78	0.15087	3858.93	0.11026			3858.93	0.06184
3849.83	0.80683	3851.81	0.14918	3859.03	0.10955			3859.03	0.06479
3849.86	0.79679	3851.83	0.15003	3859.12	0.11007			3859.12	0.06294
3849.88	0.78602	3851.86	0.15088	3859.22	0.1106			3859.22	0.06108
3849.91	0.77702	3851.88	0.15172	3859.32	0.11106			3859.32	0.05923
3849.93	0.76801	3851.9	0.15289	3859.42	0.10684			3859.42	0.05755
3849.95	0.7587	3851.93	0.15114	3859.52	0.10261			3859.52	0.05587
3849.98	0.74888	3851.95	0.1493	3859.62	0.09839			3859.62	0.05419
3850	0.73833	3851.97	0.14747	3859.71	0.1018			3859.71	0.05518
3850.02	0.72779	3852	0.14511	3859.81	0.1068			3859.81	0.05672
3850.05	0.71725	3852.02	0.14072	3859.91	0.11162			3859.91	0.05822
3850.07	0.70785	3852.04	0.13637	3860.01	0.11235			3860.01	0.05875
3850.09	0.70085	3852.07	0.13202	3860.11	0.11307			3860.11	0.05927
3850.12	0.69303	3852.09	0.12766	3860.2	0.1138			3860.2	0.0598
3850.14	0.6852	3852.11	0.12547	3860.3	0.11168			3860.3	0.06039
3850.16	0.67738	3852.14	0.12502	3860.4	0.10909			3860.4	0.06099
3850.19	0.66926	3852.16	0.12458	3860.5	0.1065			3860.5	0.06159
3850.21	0.65944	3852.19	0.12414	3860.6	0.1008			3860.6	0.0605
3850.23	0.64962	3852.21	0.12307	3860.69	0.09357			3860.69	0.05858
3850.26	0.63979	3852.23	0.12393	3860.79	0.08635			3860.79	0.05665
3850.28	0.63379	3852.26	0.12639	3860.89	0.08258			3860.89	0.05494
3850.31	0.62552	3852.28	0.12885	3860.99	0.07927			3860.99	0.05304
3850.33	0.61669	3852.3	0.13131	3861.09	0.07596			3861.09	0.05114
3850.35	0.60785	3852.33	0.13513	3861.18	0.07655			3861.18	0.05042
3850.38	0.59902	3852.35	0.13324	3861.28	0.07883			3861.28	0.05021
3850.4	0.59127	3852.37	0.13134	3861.38	0.0811			3861.38	0.04999
3850.42	0.58568	3852.4	0.12944	3861.48	0.08242			3861.48	0.05178
3850.45	0.58009	3852.42	0.12525	3861.58	0.08283			3861.58	0.05548
3850.47	0.5745	3852.44	0.12614	3861.68	0.08325			3861.68	0.05917
3850.49	0.56797	3852.47	0.12884	3861.77	0.08249			3861.77	0.05791
3850.52	0.55721	3852.49	0.13154	3861.87	0.08129			3861.87	0.05477
3850.54	0.54618	3852.52	0.134	3861.97	0.08009			3861.97	0.05164
3850.56	0.53516	3852.54	0.13097	3862.07	0.07679			3862.07	0.05031
3850.59	0.52501	3852.56	0.12342	3862.17	0.07171			3862.17	0.05052
3850.61	0.51701	3852.59	0.11587	3862.26	0.06662			3862.26	0.05073
3850.63	0.50911	3852.61	0.10831	3862.36	0.0644			3862.36	0.05041
3850.66	0.50121	3852.63	0.10306	3862.46	0.06737			3862.46	0.04911
3850.68	0.49331	3852.66	0.10277	3862.56	0.07035			3862.56	0.04781
3850.7	0.48691	3852.68	0.10248	3862.66	0.07275			3862.66	0.04672
3850.73	0.48519	3852.7	0.10219	3862.75	0.07233			3862.75	0.04577
3850.75	0.48348	3852.73	0.10321	3862.85	0.0719			3862.85	0.04483
3850.78	0.48176	3852.75	0.10548	3862.95	0.07097			3862.95	0.04499
3850.8	0.47831	3852.77	0.10689	3863.05	0.06921			3863.05	0.04695
3850.82	0.46944	3852.8	0.10831	3863.15	0.06744			3863.15	0.04891
3850.85	0.45923	3852.82	0.10972	3863.25	0.06658			3863.25	0.04987
3850.87	0.44901	3852.85	0.1056	3863.34	0.06937			3863.34	0.0468
3850.89	0.4388	3852.87	0.09938	3863.44	0.07217			3863.44	0.04372
3850.92	0.43016	3852.89	0.09316	3863.54	0.07359			3863.54	0.04222
3850.94	0.42537	3852.92	0.08694	3863.64	0.07305			3863.64	0.04298
3850.96	0.42059	3852.94	0.08273	3863.74	0.0725			3863.74	0.04373
3850.99	0.4158	3852.96	0.08516	3863.83	0.0713			3863.83	0.04455
3851.01	0.41083	3852.99	0.08876	3863.93	0.06783			3863.93	0.04559
3851.03	0.40727	3853.01	0.09236	3864.03	0.06436			3864.03	0.04662
3851.06	0.40407	3853.03	0.09582	3864.13	0.06118			3864.13	0.0476
3851.08	0.40087	3853.06	0.0983	3864.23	0.06484			3864.23	0.04706
3851.1	0.39767	3853.08	0.10016	3864.32	0.06851			3864.32	0.04653
3851.13	0.39312	3853.1	0.10202	3864.42	0.07218			3864.42	0.04599
3851.15	0.38618	3853.13	0.10389	3864.52	0.07255			3864.52	0.04632
3851.17	0.37923	3853.15	0.10278	3864.62	0.07236			3864.62	0.0468
3851.2	0.37229	3853.18	0.10081	3864.72	0.07233			3864.72	0.04724
3851.22	0.36645	3853.2	0.09888	3864.81	0.07457			3864.81	0.04723
3851.25	0.36503	3853.22	0.09695	3864.91	0.07682			3864.91	0.04722
3851.27	0.36377	3853.25	0.09513	3865.01	0.07906			3865.01	0.04721
3851.29	0.36251	3853.27	0.09184	3865.11	0.07463			3865.11	0.04487
3851.32	0.36132	3853.29	0.08658	3865.21	0.06931			3865.21	0.04222
3851.34	0.35865	3853.32	0.08133	3865.31	0.06896			3865.31	0.04222
3851.36	0.35445	3853.34	0.07607	3865.4	0.06923			3865.4	0.04255
3851.39	0.35025	3853.36	0.07184	3865.5	0.06949			3865.5	0.04289
3851.41	0.34605	3853.39	0.072	3865.6	0.06976			3865.6	0.04322
3851.43	0.3417	3853.41	0.07218	3865.7	0.07006			3865.7	0.044
3851.46	0.33832	3853.43	0.07237	3865.8	0.07036			3865.8	0.04482
3851.48	0.33494	3853.46	0.07421	3865.89	0.07066			3865.89	0.04565
3851.5	0.33156	3853.48	0.07804	3865.99	0.07096			3865.99	0.04647
3851.53	0.32817	3853.51	0.08141	3866.09	0.07298			3866.09	0.04626
3851.55	0.32553	3853.53	0.08477	3866.19	0.07514			3866.19	0.04597
3851.57	0.32216	3853.55	0.08813	3866.29	0.07729			3866.29	0.04568
3851.6	0.31879	3853.58	0.08715	3866.38	0.07945			3866.38	0.04539
3851.62	0.31542	3853.6	0.08472	3866.48	0.08003			3866.48	0.04534
3851.64	0.31413	3853.62	0.08228	3866.58	0.07931			3866.58	0.0455
3851.67	0.31376	3853.65	0.07985	3866.68	0.0786			3866.68	0.04566
3851.69	0.31339	3853.67	0.07836	3866.78	0.07788			3866.78	0.04581
3851.72	0.31303	3853.69	0.08045	3866.88	0.08007			3866.88	0.04521
3851.74	0.31216	3853.72	0.08335	3866.97	0.0845			3866.97	0.04401
3851.76	0.31091	3853.74	0.08624	3867.07	0.08892			3867.07	0.04281
3851.79	0.30954	3853.76	0.08793	3867.17	0.09334			3867.17	0.04161
3851.81	0.30818	3853.79	0.08556	3867.27	0.09664			3867.27	0.04172
3851.83	0.30681	3853.81	0.08304	3867.37	0.09496			3867.37	0.04402
3851.86	0.30607	3853.84	0.08052	3867.46	0.09327			3867.46	0.04631
3851.88	0.30495	3853.86	0.078	3867.56	0.09159			3867.56	0.04861
3851.9	0.30384	3853.88	0.07828	3867.66	0.08987			3867.66	0.05056
3851.93	0.30272	3853.91	0.07564	3867.76	0.08797			3867.76	0.05117
3851.95	0.30157	3853.93	0.07275	3867.86	0.08607			3867.86	0.05178
3851.97	0.3019	3853.95	0.06987	3867.95	0.08417			3867.95	0.0524
3852	0.30253	3853.98	0.06752	3868.05	0.08227			3868.05	0.05301
3852.02	0.30315	3854	0.06789	3868.15	0.08161			3868.15	0.05341
3852.04	0.30373	3854.02	0.06963	3868.25	0.08121			3868.25	0.05377
3852.07	0.30294	3854.05	0.07137	3868.35	0.08082			3868.35	0.05413
3852.09	0.30054	3854.07	0.07311	3868.44	0.08042			3868.44	0.0545
3852.11	0.29814	3854.09	0.0704	3868.54	0.07997			3868.54	0.0545
3852.14	0.29575	3854.12	0.06728	3868.64	0.07944			3868.64	0.05406
3852.16	0.29372	3854.14	0.06417	3868.74	0.0789			3868.74	0.05362
3852.19	0.29198	3854.17	0.06105	3868.84	0.07837			3868.84	0.05317
3852.21	0.29042	3854.19	0.06	3868.94	0.07786			3868.94	0.05284
3852.23	0.28887	3854.21	0.06214	3869.03	0.07764			3869.03	0.05413
3852.26	0.28731	3854.24	0.06516	3869.13	0.07741			3869.13	0.05541
3852.28	0.28655	3854.26	0.06818	3869.23	0.07719			3869.23	0.0567
3852.3	0.28608	3854.28	0.071	3869.33	0.07697			3869.33	0.05798
3852.33	0.28562	3854.31	0.07093	3869.43	0.08148			3869.43	0.05755
3852.35	0.28515	3854.33	0.06711	3869.52	0.08816			3869.52	0.05634
3852.37	0.28487	3854.35	0.0633	3869.62	0.09484			3869.62	0.05513
3852.4	0.28298	3854.38	0.05948	3869.72	0.10152			3869.72	0.05391
3852.42	0.28106	3854.4	0.0568	3869.82	0.10507			3869.82	0.05263
3852.44	0.27913	3854.42	0.0569	3869.92	0.10148			3869.92	0.05117
3852.47	0.27728	3854.45	0.05786	3870.01	0.0979			3870.01	0.04971
3852.49	0.27535	3854.47	0.05881	3870.11	0.09432			3870.11	0.04825
3852.51	0.27225	3854.5	0.05946	3870.21	0.09074			3870.21	0.04679
3852.54	0.26915	3854.52	0.05947	3870.31	0.08829			3870.31	0.04694
3852.56	0.26605	3854.54	0.0632	3870.41	0.08687			3870.41	0.04853
3852.58	0.26387	3854.57	0.06692	3870.5	0.08544			3870.5	0.05012
3852.61	0.26576	3854.59	0.07065	3870.6	0.08402			3870.6	0.05171
3852.63	0.26773	3854.61	0.07614	3870.7	0.08315			3870.7	0.05294
3852.66	0.26971	3854.64	0.07433	3870.8	0.08546			3870.8	0.0521
3852.68	0.27168	3854.66	0.07104	3870.9	0.08778			3870.9	0.05126
3852.7	0.27103	3854.68	0.06774	3871	0.0901			3871	0.05041
3852.73	0.26777	3854.71	0.06478	3871.09	0.09242			3871.09	0.04957
3852.75	0.26451	3854.73	0.0637	3871.19	0.0935			3871.19	0.04888
3852.77	0.26126	3854.75	0.06454	3871.29	0.09248			3871.29	0.04843
3852.8	0.25797	3854.78	0.06538	3871.39	0.09146			3871.39	0.04798
3852.82	0.25546	3854.8	0.06622	3871.49	0.09044			3871.49	0.04753
3852.84	0.25279	3854.83	0.06628	3871.58	0.08941			3871.58	0.04708
3852.87	0.25012	3854.85	0.07122	3871.68	0.09044			3871.68	0.04953
3852.89	0.24747	3854.87	0.0763	3871.78	0.09289			3871.78	0.05201
3852.91	0.24407	3854.9	0.08139	3871.88	0.09535			3871.88	0.05449
3852.94	0.24061	3854.92	0.08406	3871.98	0.0978			3871.98	0.05697
3852.96	0.23715	3854.94	0.07994	3872.07	0.10022			3872.07	0.05851
3852.98	0.23369	3854.97	0.07344	3872.17	0.0998			3872.17	0.0565
3853.01	0.23085	3854.99	0.06694	3872.27	0.09875			3872.27	0.05449
3853.03	0.22787	3855.01	0.06097	3872.37	0.09771			3872.37	0.05248
3853.05	0.22484	3855.04	0.05783	3872.47	0.09666			3872.47	0.05047
3853.08	0.2218	3855.06	0.05691	3872.57	0.09661			3872.57	0.04986
3853.1	0.21876	3855.08	0.05599	3872.66	0.09789			3872.66	0.05107
3853.13	0.21672	3855.11	0.05507	3872.76	0.09917			3872.76	0.05229
3853.15	0.21502	3855.13	0.05474	3872.86	0.10044			3872.86	0.0535
3853.17	0.21332	3855.16	0.05585	3872.96	0.10172			3872.96	0.05471
3853.2	0.21163	3855.18	0.05743	3873.06	0.1029			3873.06	0.05561
3853.22	0.20915	3855.2	0.05902	3873.15	0.10381			3873.15	0.05562
3853.24	0.20499	3855.23	0.06074	3873.25	0.10471			3873.25	0.05562
3853.27	0.20083	3855.25	0.06302	3873.35	0.10562			3873.35	0.05562
3853.29	0.19667	3855.27	0.06446	3873.45	0.10652			3873.45	0.05562
3853.31	0.19253	3855.3	0.0659	3873.55	0.1063			3873.55	0.05604
3853.34	0.19026	3855.32	0.06734	3873.64	0.10485			3873.64	0.05692
3853.36	0.18823	3855.34	0.0658	3873.74	0.1034			3873.74	0.05781
3853.38	0.18619	3855.37	0.06326	3873.84	0.10195			3873.84	0.05869
3853.41	0.18416	3855.39	0.06079	3873.94	0.1005			3873.94	0.05957
3853.43	0.1812	3855.41	0.05831	3874.04	0.0984			3874.04	0.06011
3853.45	0.17729	3855.44	0.05726	3874.13	0.09685			3874.13	0.0605
3853.48	0.17338	3855.46	0.05778	3874.23	0.0953			3874.23	0.06088
3853.5	0.16947	3855.49	0.05674	3874.33	0.09375			3874.33	0.06127
3853.52	0.16718	3855.51	0.0557	3874.43	0.0922			3874.43	0.06166
3853.55	0.16509	3855.53	0.05465	3874.53	0.09159			3874.53	0.06112
3853.57	0.16321	3855.56	0.05228	3874.63	0.09181			3874.63	0.05976
3853.6	0.16133	3855.58	0.05107	3874.72	0.09204			3874.72	0.05839
3853.62	0.15945	3855.6	0.05036	3874.82	0.09226			3874.82	0.05702
3853.64	0.15691	3855.63	0.04964	3874.92	0.09249			3874.92	0.05565
3853.67	0.15386	3855.65	0.04936	3875.02	0.09352			3875.02	0.05676
3853.69	0.15082	3855.67	0.05019	3875.12	0.09606			3875.12	0.05923
3853.71	0.14777	3855.7	0.05133	3875.21	0.09859			3875.21	0.06171
3853.74	0.14507	3855.72	0.05248	3875.31	0.10113			3875.31	0.06418
3853.76	0.14301	3855.74	0.05364	3875.41	0.10367			3875.41	0.06666
3853.78	0.14077	3855.77	0.05498	3875.51	0.10584			3875.51	0.06692
3853.81	0.13853	3855.79	0.05595	3875.61	0.10775			3875.61	0.06552
3853.83	0.13634	3855.82	0.05688	3875.7	0.10966			3875.7	0.06412
3853.85	0.13433	3855.84	0.05781	3875.8	0.11157			3875.8	0.06272
3853.88	0.13269	3855.86	0.05849	3875.9	0.11348			3875.9	0.06132
3853.9	0.13106	3855.89	0.05895	3876	0.11513			3876	0.06082
3853.92	0.12943	3855.91	0.05941	3876.1	0.11639			3876.1	0.0617
3853.95	0.12743	3855.93	0.05986	3876.2	0.11764			3876.2	0.06258
3853.97	0.12583	3855.96	0.06018	3876.29	0.1189			3876.29	0.06346
3854	0.12473	3855.98	0.05895	3876.39	0.12016			3876.39	0.06433
3854.02	0.12363	3856	0.05793	3876.49	0.1204			3876.49	0.06498
3854.04	0.12295	3856.03	0.0569	3876.59	0.11699			3876.59	0.0648
3854.07	0.123	3856.05	0.05588	3876.69	0.11359			3876.69	0.06461
3854.09	0.12249	3856.07	0.05572	3876.78	0.11019			3876.78	0.06442
3854.11	0.12198	3856.1	0.05558	3876.88	0.10678			3876.88	0.06424
3854.14	0.12147	3856.12	0.0551	3876.98	0.10365			3876.98	0.06413
3854.16	0.12032	3856.15	0.05462	3877.08	0.10663			3877.08	0.06577
3854.18	0.11679	3856.17	0.05467	3877.18	0.10961			3877.18	0.06741
3854.21	0.11266	3856.19	0.05539	3877.27	0.11259			3877.27	0.06906
3854.23	0.10854	3856.22	0.05544	3877.37	0.11557			3877.37	0.0707
3854.25	0.10529	3856.24	0.0555	3877.47	0.11855			3877.47	0.07234
3854.28	0.10311	3856.26	0.05555	3877.57	0.12022			3877.57	0.0725
3854.3	0.10284	3856.29	0.05371	3877.67	0.12168			3877.67	0.07243
3854.32	0.10257	3856.31	0.0514	3877.76	0.12315			3877.76	0.07236
3854.35	0.1023	3856.33	0.04909	3877.86	0.12461			3877.86	0.07229
3854.37	0.10189	3856.36	0.04678	3877.96	0.12607			3877.96	0.07222
3854.39	0.10026	3856.38	0.04419	3878.06	0.12754			3878.06	0.0719
3854.42	0.09857	3856.4	0.04153	3878.16	0.12903			3878.16	0.07095
3854.44	0.09688	3856.43	0.04013	3878.26	0.13052			3878.26	0.07001
3854.47	0.09533	3856.45	0.03872	3878.35	0.13201			3878.35	0.06907
3854.49	0.09509	3856.48	0.03731	3878.45	0.1335			3878.45	0.06812
3854.51	0.09485	3856.5	0.03693	3878.55	0.13444			3878.55	0.0674
3854.54	0.09461	3856.52	0.03727	3878.65	0.13121			3878.65	0.06835
3854.56	0.09437	3856.55	0.03767	3878.75	0.12799			3878.75	0.06931
3854.58	0.0949	3856.57	0.03807	3878.84	0.12476			3878.84	0.07026
3854.61	0.09534	3856.59	0.03964	3878.94	0.12153			3878.94	0.07122
3854.63	0.09574	3856.62	0.04148	3879.04	0.11831			3879.04	0.07218
3854.65	0.09614	3856.64	0.04186	3879.14	0.11665			3879.14	0.07357
3854.68	0.09649	3856.66	0.04225	3879.24	0.11632			3879.24	0.07533
3854.7	0.09576	3856.69	0.04228	3879.33	0.116			3879.33	0.0771
3854.72	0.09441	3856.71	0.03956	3879.43	0.11567			3879.43	0.07886
3854.75	0.09306	3856.73	0.03793	3879.53	0.11535			3879.53	0.08062
3854.77	0.09171	3856.76	0.0363	3879.63	0.11502			3879.63	0.08134
3854.79	0.09067	3856.78	0.03467	3879.73	0.11911			3879.73	0.08022
3854.82	0.09071	3856.81	0.036	3879.83	0.12336			3879.83	0.0791
3854.84	0.0908	3856.83	0.03899	3879.92	0.1276			3879.92	0.07798
3854.86	0.09089	3856.85	0.04247	3880.02	0.13184			3880.02	0.07686
3854.89	0.09088	3856.88	0.04596	3880.12	0.13608			3880.12	0.07574
3854.91	0.09019	3856.9	0.04843	3880.22	0.134			3880.22	0.0757
3854.94	0.08946	3856.92	0.04547	3880.32	0.13024			3880.32	0.07593
3854.96	0.08872	3856.95	0.04229	3880.41	0.12648			3880.41	0.07617
3854.98	0.08799	3856.97	0.03912	3880.51	0.12272			3880.51	0.07641
3855.01	0.08787	3856.99	0.03594	3880.61	0.11896			3880.61	0.07665
3855.03	0.08652	3857.02	0.0366	3880.71	0.11701			3880.71	0.07714
3855.05	0.08515	3857.04	0.0387	3880.81	0.12157			3880.81	0.07855
3855.08	0.08381	3857.06	0.04107	3880.9	0.12614			3880.9	0.07997
3855.1	0.08277	3857.09	0.04345	3881	0.1307			3881	0.08138
3855.12	0.08216	3857.11	0.04432	3881.1	0.13527			3881.1	0.0828
3855.15	0.08225	3857.14	0.04274	3881.2	0.13983			3881.2	0.08421
3855.17	0.08233	3857.16	0.04018	3881.3	0.14089			3881.3	0.08403
3855.19	0.08269	3857.18	0.03763	3881.39	0.13999			3881.39	0.08296
3855.22	0.08333	3857.21	0.03507	3881.49	0.13909			3881.49	0.08189
3855.24	0.08424	3857.23	0.03469	3881.59	0.1382			3881.59	0.08082
3855.26	0.08515	3857.25	0.03418	3881.69	0.1373			3881.69	0.07975
3855.29	0.08604	3857.28	0.03352	3881.79	0.13661			3881.79	0.07887
3855.31	0.08691	3857.3	0.03287	3881.89	0.13885			3881.89	0.08063
3855.33	0.08693	3857.32	0.03265	3881.98	0.14108			3881.98	0.0824
3855.36	0.08682	3857.35	0.03315	3882.08	0.14332			3882.08	0.08416
3855.38	0.08672	3857.37	0.03433	3882.18	0.14555			3882.18	0.08592
3855.41	0.08595	3857.39	0.03552	3882.28	0.14778			3882.28	0.08769
3855.43	0.08498	3857.42	0.0367	3882.38	0.14985			3882.38	0.08906
3855.45	0.08328	3857.44	0.03508	3882.47	0.1503			3882.47	0.08681
3855.48	0.08159	3857.47	0.0321	3882.57	0.15076			3882.57	0.08456
3855.5	0.0799	3857.49	0.02907	3882.67	0.15122			3882.67	0.08231
3855.52	0.0788	3857.51	0.02603	3882.77	0.15168			3882.77	0.08005
3855.55	0.07786	3857.54	0.02444	3882.87	0.15214			3882.87	0.0778
3855.57	0.07707	3857.56	0.02579	3882.96	0.1514			3882.96	0.0769
3855.59	0.07628	3857.58	0.02914	3883.06	0.14956			3883.06	0.07725
3855.62	0.07534	3857.61	0.03248	3883.16	0.14772			3883.16	0.07759
3855.64	0.07573	3857.63	0.03602	3883.26	0.14588			3883.26	0.07794
3855.66	0.07637	3857.65	0.0424	3883.36	0.14403			3883.36	0.07828
3855.69	0.077	3857.68	0.04298	3883.45	0.14219			3883.45	0.07862
3855.71	0.07764	3857.7	0.04355	3883.55	0.14166			3883.55	0.07841
3855.73	0.07861	3857.72	0.04412	3883.65	0.1422			3883.65	0.07774
3855.76	0.07955	3857.75	0.03801	3883.75	0.14275			3883.75	0.07708
3855.78	0.08032	3857.77	0.033	3883.85	0.14329			3883.85	0.07641
3855.8	0.08108	3857.8	0.02949	3883.95	0.14384			3883.95	0.07574
3855.83	0.08143	3857.82	0.02597	3884.04	0.14438			3884.04	0.07507
3855.85	0.08054	3857.84	0.02385	3884.14	0.14507			3884.14	0.07608
3855.88	0.07903	3857.87	0.02602	3884.24	0.14585			3884.24	0.0774
3855.9	0.07752	3857.89	0.02744	3884.34	0.14664			3884.34	0.07872
3855.92	0.076	3857.91	0.02885	3884.44	0.14742			3884.44	0.08004
3855.95	0.0756	3857.94	0.03026	3884.53	0.14821			3884.53	0.08136
3855.97	0.07543	3857.96	0.03044	3884.63	0.14899			3884.63	0.08268
3855.99	0.07515	3857.98	0.02944	3884.73	0.14762			3884.73	0.08389
3856.02	0.07487	3858.01	0.02802	3884.83	0.14625			3884.83	0.0851
3856.04	0.07446	3858.03	0.0266	3884.93	0.14488			3884.93	0.08632
3856.06	0.07453	3858.05	0.02601	3885.02	0.14351			3885.02	0.08753
3856.09	0.07455	3858.08	0.02733	3885.12	0.14214			3885.12	0.08874
3856.11	0.07457	3858.1	0.0303	3885.22	0.14071			3885.22	0.08984
3856.13	0.07459	3858.13	0.03328	3885.32	0.1371			3885.32	0.0873
3856.16	0.07515	3858.15	0.03625	3885.42	0.13349			3885.42	0.08475
3856.18	0.07675	3858.17	0.03513	3885.52	0.12988			3885.52	0.0822
3856.2	0.07838	3858.2	0.03062	3885.61	0.12627			3885.61	0.07965
3856.23	0.08002	3858.22	0.02607	3885.71	0.12266			3885.71	0.0771
3856.25	0.08107	3858.24	0.02151	3885.81	0.11949			3885.81	0.07482
3856.27	0.08036	3858.27	0.01865	3885.91	0.12364			3885.91	0.07691
3856.3	0.07831	3858.29	0.01892	3886.01	0.12778			3886.01	0.079
3856.32	0.07627	3858.31	0.02238	3886.1	0.13193			3886.1	0.0811
3856.35	0.0743	3858.34	0.02583	3886.2	0.13608			3886.2	0.08319
3856.37	0.07419	3858.36	0.0294	3886.3	0.14023			3886.3	0.08528
3856.39	0.07501	3858.38	0.03403	3886.4	0.1441			3886.4	0.08732
3856.42	0.07585	3858.41	0.03325	3886.5	0.14495			3886.5	0.08871
3856.44	0.0767	3858.43	0.03243	3886.59	0.14581			3886.59	0.0901
3856.46	0.07747	3858.46	0.03161	3886.69	0.14666			3886.69	0.09149
3856.49	0.07872	3858.48	0.02952	3886.79	0.14751			3886.79	0.09288
3856.51	0.07998	3858.5	0.02838	3886.89	0.14837			3886.89	0.09427
3856.53	0.08124	3858.53	0.02855	3886.99	0.14922			3886.99	0.09566
3856.56	0.08252	3858.55	0.02873	3887.08	0.14918			3887.08	0.09565
3856.58	0.08334	3858.57	0.02873	3887.18	0.14879			3887.18	0.09509
3856.6	0.08283	3858.6	0.02798	3887.28	0.1484			3887.28	0.09453
3856.63	0.08231	3858.62	0.02727	3887.38	0.14801			3887.38	0.09397
3856.65	0.08168	3858.64	0.02655	3887.48	0.14762			3887.48	0.09341
3856.67	0.08046	3858.67	0.02584	3887.58	0.14723			3887.58	0.09284
3856.7	0.07979	3858.69	0.0254	3887.67	0.14762			3887.67	0.09251
3856.72	0.07981	3858.71	0.02431	3887.77	0.14829			3887.77	0.09225
3856.74	0.07983	3858.74	0.02289	3887.87	0.14896			3887.87	0.092
3856.77	0.07997	3858.76	0.02148	3887.97	0.14963			3887.97	0.09175
3856.79	0.08047	3858.79	0.02099	3888.07	0.1503			3888.07	0.09149
3856.82	0.08064	3858.81	0.02298	3888.16	0.15098			3888.16	0.09124
3856.84	0.08082	3858.83	0.02514	3888.26	0.15069			3888.26	0.09044
3856.86	0.08101	3858.86	0.02729	3888.36	0.14879			3888.36	0.08873
3856.89	0.08058	3858.88	0.02944	3888.46	0.14688			3888.46	0.08702
3856.91	0.08035	3858.9	0.02782	3888.56	0.14498			3888.56	0.08532
3856.93	0.08041	3858.93	0.02559	3888.65	0.14307			3888.65	0.08361
3856.96	0.08047	3858.95	0.02339	3888.75	0.14117			3888.75	0.0819
3856.98	0.08059	3858.97	0.02118	3888.85	0.14023			3888.85	0.08148
3857	0.08094	3859	0.02031	3888.95	0.14075			3888.95	0.08302
3857.03	0.08131	3859.02	0.02057	3889.05	0.14127			3889.05	0.08456
3857.05	0.08168	3859.04	0.02037	3889.15	0.14179			3889.15	0.0861
3857.07	0.08204	3859.07	0.02018	3889.24	0.14231			3889.24	0.08763
3857.1	0.08251	3859.09	0.01998	3889.34	0.14283			3889.34	0.08917
3857.12	0.08308	3859.12	0.01981	3889.44	0.14328			3889.44	0.09064
3857.14	0.08374	3859.14	0.02017	3889.54	0.14113			3889.54	0.08968
3857.17	0.08439	3859.16	0.02066	3889.64	0.13898			3889.64	0.08871
3857.19	0.08511	3859.19	0.02115	3889.73	0.13684			3889.73	0.08774
3857.21	0.0861	3859.21	0.02148	3889.83	0.13469			3889.83	0.08678
3857.24	0.0865	3859.23	0.02202	3889.93	0.13254			3889.93	0.08581
3857.26	0.0869	3859.26	0.02293	3890.03	0.13039			3890.03	0.08485
3857.29	0.08731	3859.28	0.02384	3890.13	0.12991			3890.13	0.08456
3857.31	0.08689	3859.3	0.02496	3890.22	0.13031			3890.22	0.08464
3857.33	0.08689	3859.33	0.02677	3890.32	0.13071			3890.32	0.08471
3857.36	0.08688	3859.35	0.02729	3890.42	0.1311			3890.42	0.08478
3857.38	0.08688	3859.37	0.02781	3890.52	0.1315			3890.52	0.08486
3857.4	0.08697	3859.4	0.02832	3890.62	0.1319			3890.62	0.08493
3857.43	0.0877	3859.42	0.02663	3890.71	0.13341			3890.71	0.08491
3857.45	0.08939	3859.45	0.02395	3890.81	0.13771			3890.81	0.08466
3857.47	0.09108	3859.47	0.02116	3890.91	0.14202			3890.91	0.0844
3857.5	0.09277	3859.49	0.01837	3891.01	0.14632			3891.01	0.08415
3857.52	0.09458	3859.52	0.01606	3891.11	0.15063			3891.11	0.0839
3857.54	0.09395	3859.54	0.01586	3891.21	0.15494			3891.21	0.08365
3857.57	0.09292	3859.56	0.0181	3891.3	0.15924			3891.3	0.08339
3857.59	0.09189	3859.59	0.02034	3891.4	0.15657			3891.4	0.08407
3857.61	0.09082	3859.61	0.02258	3891.5	0.15325			3891.5	0.08484
3857.64	0.09217	3859.63	0.02519	3891.6	0.14994			3891.6	0.0856
3857.66	0.09284	3859.66	0.02679	3891.7	0.14662			3891.7	0.08637
3857.69	0.09352	3859.68	0.02794	3891.79	0.1433			3891.79	0.08713
3857.71	0.09419	3859.7	0.02908	3891.89	0.13998			3891.89	0.0879
3857.73	0.09467	3859.73	0.02955	3891.99	0.13763			3891.99	0.08856
3857.76	0.09305	3859.75	0.02862	3892.09	0.14087			3892.09	0.08867
3857.78	0.09119	3859.78	0.02581	3892.19	0.14412			3892.19	0.08878
3857.8	0.08932	3859.8	0.023	3892.28	0.14736			3892.28	0.08889
3857.83	0.08777	3859.82	0.02019	3892.38	0.15061			3892.38	0.089
3857.85	0.08978	3859.85	0.01798	3892.48	0.15385			3892.48	0.08911
3857.87	0.09279	3859.87	0.01799	3892.58	0.1571			3892.58	0.08921
3857.9	0.09579	3859.89	0.01839	3892.68	0.15376			3892.68	0.08686
3857.92	0.0988	3859.92	0.01879	3892.78	0.14852			3892.78	0.08379
3857.94	0.10031	3859.94	0.02015	3892.87	0.14328			3892.87	0.08072
3857.97	0.09984	3859.96	0.02208	3892.97	0.13804			3892.97	0.07765
3857.99	0.09917	3859.99	0.02284	3893.07	0.13281			3893.07	0.07458
3858.01	0.09849	3860.01	0.02361	3893.17	0.12757			3893.17	0.07151
3858.04	0.09768	3860.03	0.02437	3893.27	0.12547			3893.27	0.06981
3858.06	0.09729	3860.06	0.0223	3893.36	0.12798			3893.36	0.07014
3858.08	0.09786	3860.08	0.02147	3893.46	0.13049			3893.46	0.07047
3858.11	0.09842	3860.11	0.02072	3893.56	0.133			3893.56	0.07079
3858.13	0.09889	3860.13	0.01998	3893.66	0.13551			3893.66	0.07112
3858.16	0.09941	3860.15	0.01988	3893.76	0.13802			3893.76	0.07144
3858.18	0.09937	3860.18	0.02006	3893.85	0.14053			3893.85	0.07177
3858.2	0.09932	3860.2	0.01995	3893.95	0.14354			3893.95	0.07211
3858.23	0.0993	3860.22	0.01984	3894.05	0.14683			3894.05	0.07245
3858.25	0.09945	3860.25	0.01975	3894.15	0.15012			3894.15	0.07279
3858.27	0.09899	3860.27	0.01985	3894.25	0.15341			3894.25	0.07313
3858.3	0.09706	3860.29	0.01995	3894.34	0.1567			3894.34	0.07348
3858.32	0.09514	3860.32	0.02005	3894.44	0.15999			3894.44	0.07382
3858.34	0.09327	3860.34	0.02015	3894.54	0.16328			3894.54	0.07416
3858.37	0.09229	3860.36	0.02024	3894.64	0.15992			3894.64	0.07509
3858.39	0.09278	3860.39	0.02034	3894.74	0.15556			3894.74	0.0761
3858.41	0.09352	3860.41	0.02044	3894.84	0.15119			3894.84	0.07711
3858.44	0.09426	3860.44	0.02054	3894.93	0.14682			3894.93	0.07812
3858.46	0.09484	3860.46	0.02064	3895.03	0.14246			3895.03	0.07913
3858.48	0.09544	3860.48	0.02074	3895.13	0.13809			3895.13	0.08015
3858.51	0.09607	3860.51	0.02083	3895.23	0.13441			3895.23	0.08098
3858.53	0.09671	3860.53	0.02093	3895.33	0.13701			3895.33	0.08015
3858.55	0.09742	3860.55	0.02103	3895.42	0.13961			3895.42	0.07932
3858.58	0.09841	3860.58	0.02113	3895.52	0.1422			3895.52	0.0785
3858.6	0.09843	3860.6	0.02123	3895.62	0.1448			3895.62	0.07767
3858.63	0.09836	3860.62	0.02132	3895.72	0.14739			3895.72	0.07684
3858.65	0.09829	3860.65	0.02142	3895.82	0.14999			3895.82	0.07601
3858.67	0.09726	3860.67	0.02152	3895.91	0.15151			3895.91	0.0757
3858.7	0.09558	3860.69	0.02174	3896.01	0.15086			3896.01	0.07643
3858.72	0.09401	3860.72	0.02196	3896.11	0.1502			3896.11	0.07717
3858.74	0.09244	3860.74	0.02218	3896.21	0.14955			3896.21	0.0779
3858.77	0.0912	3860.77	0.02224	3896.31	0.14889			3896.31	0.07863
3858.79	0.0912	3860.79	0.02226	3896.4	0.14824			3896.4	0.07937
3858.81	0.09122	3860.81	0.02229	3896.5	0.14758			3896.5	0.0801
3858.84	0.09123	3860.84	0.02232	3896.6	0.14712			3896.6	0.08058
3858.86	0.09125	3860.86	0.02235	3896.7	0.14682			3896.7	0.08086
3858.88	0.09125	3860.88	0.02238	3896.8	0.14651			3896.8	0.08114
3858.91	0.09132	3860.91	0.02241	3896.9	0.14621			3896.9	0.08142
3858.93	0.09116	3860.93	0.02243	3896.99	0.1459			3896.99	0.0817
3858.95	0.091	3860.95	0.02246	3897.09	0.1456			3897.09	0.08199
3858.98	0.09077	3860.98	0.02249	3897.19	0.14529			3897.19	0.08227
3859	0.09049	3861	0.02252	3897.29	0.14485			3897.29	0.08129
3859.02	0.08968	3861.02	0.02255	3897.39	0.14436			3897.39	0.07999
3859.05	0.08889	3861.05	0.02258	3897.48	0.14388			3897.48	0.07868
3859.07	0.0881	3861.07	0.02261	3897.58	0.14339			3897.58	0.07738
3859.1	0.08749	3861.1	0.02263	3897.68	0.14291			3897.68	0.07607
3859.12	0.08719	3861.12	0.02266	3897.78	0.14242			3897.78	0.07477
3859.14	0.087	3861.14	0.02269	3897.88	0.142			3897.88	0.0735
3859.17	0.08681	3861.17	0.02272	3897.97	0.14404			3897.97	0.07359
3859.19	0.08662	3861.19	0.02271	3898.07	0.14609			3898.07	0.07368
3859.21	0.0863	3861.21	0.02269	3898.17	0.14814			3898.17	0.07378
3859.24	0.08541	3861.24	0.02266	3898.27	0.15019			3898.27	0.07387
3859.26	0.08452	3861.26	0.02263	3898.37	0.15224			3898.37	0.07397
3859.28	0.08363	3861.28	0.0226	3898.47	0.15429			3898.47	0.07406
3859.31	0.08274	3861.31	0.02258	3898.56	0.15634			3898.56	0.07415
3859.33	0.08234	3861.33	0.02255	3898.66	0.15458			3898.66	0.07436
3859.35	0.08218	3861.35	0.02252	3898.76	0.15218			3898.76	0.07458
3859.38	0.08202	3861.38	0.02249	3898.86	0.14978			3898.86	0.0748
3859.4	0.08186	3861.4	0.02247	3898.96	0.14738			3898.96	0.07502
3859.42	0.0817	3861.43	0.02244	3899.05	0.14498			3899.05	0.07524
3859.45	0.08154	3861.45	0.02241	3899.15	0.14258			3899.15	0.07547
3859.47	0.08138	3861.47	0.02238	3899.25	0.14018			3899.25	0.07569
3859.49	0.08122	3861.5	0.02236	3899.35	0.14103			3899.35	0.07732
3859.52	0.08106	3861.52	0.02233	3899.45	0.14334			3899.45	0.07958
3859.54	0.0809	3861.54	0.0223	3899.54	0.14564			3899.54	0.08185
3859.57	0.08074	3861.57	0.02227	3899.64	0.14795			3899.64	0.08411
3859.59	0.08058	3861.59	0.02225	3899.74	0.15025			3899.74	0.08637
3859.61	0.08042	3861.61	0.02222	3899.84	0.15256			3899.84	0.08864
3859.64	0.08026	3861.64	0.02219	3899.94	0.15487			3899.94	0.0909
3859.66	0.0801	3861.66	0.02217	3900.03	0.1564			3900.03	0.08971
3859.68	0.07994	3861.68	0.02218	3900.13	0.15786			3900.13	0.08821
3859.71	0.07978	3861.71	0.02229	3900.23	0.15933			3900.23	0.08671
3859.73	0.07962	3861.73	0.02239	3900.33	0.16079			3900.33	0.08521
3859.75	0.07945	3861.76	0.02246	3900.43	0.16226			3900.43	0.08371
3859.78	0.07929	3861.78	0.02223	3900.53	0.16372			3900.53	0.08221
3859.8	0.07923	3861.8	0.02199	3900.62	0.16519			3900.62	0.08071
3859.82	0.07917	3861.83	0.02175	3900.72	0.16469			3900.72	0.08037
3859.85	0.07899	3861.85	0.02152	3900.82	0.16355			3900.82	0.08042
3859.87	0.07881	3861.87	0.02128	3900.92	0.16242			3900.92	0.08046
3859.89	0.07863	3861.9	0.02105	3901.02	0.16128			3901.02	0.08051
3859.92	0.07845	3861.92	0.02081	3901.11	0.16014			3901.11	0.08055
3859.94	0.07827	3861.94	0.02058	3901.21	0.159			3901.21	0.0806
3859.96	0.07809	3861.97	0.02034	3901.31	0.15786			3901.31	0.08064
3859.99	0.07791	3861.99	0.02011	3901.41	0.15851			3901.41	0.08071
3860.01	0.07773	3862.01	0.01987	3901.51	0.16043			3901.51	0.0808
3860.04	0.07755	3862.04	0.01964	3901.6	0.16234			3901.6	0.08088
3860.06	0.07737	3862.06	0.0194	3901.7	0.16425			3901.7	0.08097
3860.08	0.07719	3862.09	0.01917	3901.8	0.16616			3901.8	0.08106
3860.11	0.07702	3862.11	0.01893	3901.9	0.16807			3901.9	0.08115
3860.13	0.07684	3862.13	0.0187	3902	0.16998			3902	0.08123
3860.15	0.07666	3862.16	0.02279	3902.1	0.16937			3902.1	0.08126
3860.18	0.07648	3862.18	0.02511	3902.19	0.16527			3902.19	0.08121
3860.2	0.0763			3902.29	0.16117			3902.29	0.08115
3860.22	0.07612			3902.39	0.15707			3902.39	0.0811
3860.25	0.07594			3902.49	0.15297			3902.49	0.08104
3860.27	0.07576			3902.59	0.14887			3902.59	0.08099
3860.29	0.07552			3902.68	0.14477			3902.68	0.08093
3860.32	0.0752			3902.78	0.14194			3902.78	0.08105
3860.34	0.07482			3902.88	0.14288			3902.88	0.08165
3860.36	0.07445			3902.98	0.14381			3902.98	0.08226
3860.39	0.07407			3903.08	0.14474			3903.08	0.08287
3860.41	0.0737			3903.17	0.14568			3903.17	0.08348
3860.43	0.07332			3903.27	0.14661			3903.27	0.08408
3860.46	0.07295			3903.37	0.14754			3903.37	0.08469
3860.48	0.07257			3903.47	0.14848			3903.47	0.0853
3860.51	0.0722			3903.57	0.1494			3903.57	0.08443
3860.53	0.07182			3903.66	0.15032			3903.66	0.08289
3860.55	0.07145			3903.76	0.15124			3903.76	0.08134
3860.58	0.07108			3903.86	0.15217			3903.86	0.0798
3860.6	0.0707			3903.96	0.15309			3903.96	0.07826
3860.62	0.07033			3904.06	0.15401			3904.06	0.07672
3860.65	0.06995			3904.16	0.15493			3904.16	0.07517
3860.67	0.06958			3904.25	0.15507			3904.25	0.0749
3860.69	0.0692			3904.35	0.1545			3904.35	0.0758
3860.72	0.06883			3904.45	0.15393			3904.45	0.07669
3860.74	0.06845			3904.55	0.15336			3904.55	0.07759
3860.76	0.06808			3904.65	0.15278			3904.65	0.07848
3860.79	0.06771			3904.74	0.15221			3904.74	0.07938
3860.81	0.06737			3904.84	0.15164			3904.84	0.08028
3860.83	0.0671			3904.94	0.15107			3904.94	0.08117
3860.86	0.06681			3905.04	0.15113			3905.04	0.08142
3860.88	0.06652			3905.14	0.15122			3905.14	0.08164
3860.9	0.06623			3905.23	0.15131			3905.23	0.08186
3860.93	0.06594			3905.33	0.15141			3905.33	0.08208
3860.95	0.06565			3905.43	0.1515			3905.43	0.0823
3860.98	0.06536			3905.53	0.15159			3905.53	0.08252
3861	0.06507			3905.63	0.15169			3905.63	0.08273
3861.02	0.06478			3905.73	0.15254			3905.73	0.08316
3861.05	0.06449			3905.82	0.15359			3905.82	0.08364
3861.07	0.0642			3905.92	0.15464			3905.92	0.08412
3861.09	0.0639			3906.02	0.15569			3906.02	0.0846
3861.12	0.06361			3906.12	0.15674			3906.12	0.08508
3861.14	0.06332			3906.22	0.1578			3906.22	0.08556
3861.16	0.06303			3906.31	0.15885			3906.31	0.08604
3861.19	0.06274			3906.41	0.15947			3906.41	0.08666
3861.21	0.06245			3906.51	0.15858			3906.51	0.08777
3861.23	0.06093			3906.61	0.15768			3906.61	0.08888
				3906.71	0.15679			3906.71	0.08999
				3906.8	0.1559			3906.8	0.0911
				3906.9	0.15501			3906.9	0.09221
				3907	0.15411			3907	0.09332
				3907.1	0.15322			3907.1	0.09444
				3907.2	0.15292			3907.2	0.09399
				3907.29	0.15292			3907.29	0.09273
				3907.39	0.15292			3907.39	0.09147
				3907.49	0.15293			3907.49	0.09021
				3907.59	0.15293			3907.59	0.08895
				3907.69	0.15293			3907.69	0.08769
				3907.79	0.15294			3907.79	0.08643
				3907.88	0.15282			3907.88	0.08529
				3907.98	0.15156			3907.98	0.08535
				3908.08	0.15029			3908.08	0.08541
				3908.18	0.14902			3908.18	0.08548
				3908.28	0.14775			3908.28	0.08554
				3908.37	0.14648			3908.37	0.0856
				3908.47	0.14521			3908.47	0.08566
				3908.57	0.14394			3908.57	0.08572
				3908.67	0.14375			3908.67	0.08531
				3908.77	0.14413			3908.77	0.08448
				3908.86	0.14452			3908.86	0.08365
				3908.96	0.14491			3908.96	0.08282
				3909.06	0.14529			3909.06	0.08198
				3909.16	0.14568			3909.16	0.08115
				3909.26	0.14607			3909.26	0.08032
				3909.35	0.14645			3909.35	0.07949
				3909.45	0.14734			3909.45	0.08083
				3909.55	0.1486			3909.55	0.08384
				3909.65	0.14986			3909.65	0.08685
				3909.75	0.15112			3909.75	0.08986
				3909.85	0.15238			3909.85	0.09287
				3909.94	0.15364			3909.94	0.09588
				3910.04	0.15491			3910.04	0.0989
				3910.14	0.15617			3910.14	0.10191
				3910.24	0.15252			3910.24	0.10077
				3910.34	0.14887			3910.34	0.09963
				3910.43	0.14522			3910.43	0.09849
				3910.53	0.14156			3910.53	0.09735
				3910.63	0.13791			3910.63	0.0962
				3910.73	0.13426			3910.73	0.09506
				3910.83	0.13061			3910.83	0.09392
				3910.92	0.1272			3910.92	0.09284
				3911.02	0.13034			3911.02	0.09341
				3911.12	0.13348			3911.12	0.09399
				3911.22	0.13663			3911.22	0.09456
				3911.32	0.13977			3911.32	0.09513
				3911.42	0.14292			3911.42	0.0957
				3911.51	0.14606			3911.51	0.09627
				3911.61	0.14921			3911.61	0.09685
				3911.71	0.15196			3911.71	0.09735
				3911.81	0.14966			3911.81	0.09704
				3911.91	0.14737			3911.91	0.09673
				3912	0.14507			3912	0.09642
				3912.1	0.14278			3912.1	0.09611
				3912.2	0.14048			3912.2	0.0958
				3912.3	0.13819			3912.3	0.09548
				3912.4	0.13589			3912.4	0.09517
				3912.49	0.13656			3912.49	0.09492
				3912.59	0.1401			3912.59	0.09471
				3912.69	0.14365			3912.69	0.09451
				3912.79	0.1472			3912.79	0.09431
				3912.89	0.15074			3912.89	0.09411
				3912.98	0.15429			3912.98	0.09391
				3913.08	0.15783			3913.08	0.09371
				3913.18	0.16138			3913.18	0.09351
				3913.28	0.16257			3913.28	0.0934
				3913.38	0.16177			3913.38	0.09339
				3913.48	0.16098			3913.48	0.09337
				3913.57	0.16019			3913.57	0.09335
				3913.67	0.1594			3913.67	0.09334
				3913.77	0.1586			3913.77	0.09332
				3913.87	0.15781			3913.87	0.0933
				3913.97	0.15702			3913.97	0.09329
				3914.06	0.15603			3914.06	0.09302
				3914.16	0.1549			3914.16	0.09258
				3914.26	0.15377			3914.26	0.09214
				3914.36	0.15264			3914.36	0.09169
				3914.46	0.15151			3914.46	0.09125
				3914.55	0.15038			3914.55	0.09081
				3914.65	0.14926			3914.65	0.09036
				3914.75	0.14813			3914.75	0.08992
				3914.85	0.14887			3914.85	0.09018
				3914.95	0.15078			3914.95	0.09087
				3915.05	0.1527			3915.05	0.09156
				3915.14	0.15461			3915.14	0.09225
				3915.24	0.15652			3915.24	0.09294
				3915.34	0.15843			3915.34	0.09362
				3915.44	0.16034			3915.44	0.09431
				3915.54	0.16225			3915.54	0.095
				3915.63	0.16315			3915.63	0.09539
				3915.73	0.16112			3915.73	0.09491
				3915.83	0.15909			3915.83	0.09442
				3915.93	0.15706			3915.93	0.09393
				3916.03	0.15502			3916.03	0.09345
				3916.12	0.15299			3916.12	0.09296
				3916.22	0.15096			3916.22	0.09247
				3916.32	0.14893			3916.32	0.09199
				3916.42	0.14787			3916.42	0.09198
				3916.52	0.14918			3916.52	0.09315
				3916.61	0.15048			3916.61	0.09432
				3916.71	0.15178			3916.71	0.09548
				3916.81	0.15309			3916.81	0.09665
				3916.91	0.15439			3916.91	0.09781
				3917.01	0.1557			3917.01	0.09898
				3917.11	0.157			3917.11	0.10014
				3917.2	0.15831			3917.2	0.10131
				3917.3	0.15527			3917.3	0.10089
				3917.4	0.15191			3917.4	0.10034
				3917.5	0.14855			3917.5	0.0998
				3917.6	0.14519			3917.6	0.09926
				3917.69	0.14183			3917.69	0.09872
				3917.79	0.13847			3917.79	0.09818
				3917.89	0.13511			3917.89	0.09764
				3917.99	0.13175			3917.99	0.0971
				3918.09	0.13485			3918.09	0.0969
				3918.18	0.13816			3918.18	0.09671
				3918.28	0.14147			3918.28	0.09652
				3918.38	0.14478			3918.38	0.09633
				3918.48	0.1481			3918.48	0.09614
				3918.58	0.15141			3918.58	0.09596
				3918.67	0.15472			3918.67	0.09577
				3918.77	0.15803			3918.77	0.09558
				3918.87	0.15819			3918.87	0.09626
				3918.97	0.15631			3918.97	0.09749
				3919.07	0.15442			3919.07	0.09873
				3919.17	0.15254			3919.17	0.09997
				3919.26	0.15065			3919.26	0.1012
				3919.36	0.14877			3919.36	0.10244
				3919.46	0.14688			3919.46	0.10368
				3919.56	0.145			3919.56	0.10492
				3919.66	0.14343			3919.66	0.10555
				3919.75	0.14284			3919.75	0.1043
				3919.85	0.14225			3919.85	0.10306
				3919.95	0.14166			3919.95	0.10182
				3920.05	0.14107			3920.05	0.10057
				3920.15	0.14048			3920.15	0.09933
				3920.24	0.13989			3920.24	0.09809
				3920.34	0.1393			3920.34	0.09684
				3920.44	0.13871			3920.44	0.0956
				3920.54	0.13957			3920.54	0.09524
				3920.64	0.14061			3920.64	0.09499
				3920.74	0.14165			3920.74	0.09475
				3920.83	0.1427			3920.83	0.0945
				3920.93	0.14374			3920.93	0.09426
				3921.03	0.14479			3921.03	0.09401
				3921.13	0.14583			3921.13	0.09377
				3921.23	0.14687			3921.23	0.09352
				3921.32	0.146			3921.32	0.09322
				3921.42	0.14338			3921.42	0.09288
				3921.52	0.14075			3921.52	0.09254
				3921.62	0.13812			3921.62	0.0922
				3921.72	0.13549			3921.72	0.09186
				3921.81	0.13287			3921.81	0.09152
				3921.91	0.13024			3921.91	0.09118
				3922.01	0.12761			3922.01	0.09084
				3922.11	0.12499			3922.11	0.09049
				3922.21	0.12744			3922.21	0.0906
				3922.3	0.13148			3922.3	0.09085
				3922.4	0.13552			3922.4	0.09109
				3922.5	0.13956			3922.5	0.09134
				3922.6	0.1436			3922.6	0.09159
				3922.7	0.14764			3922.7	0.09184
				3922.8	0.15169			3922.8	0.09208
				3922.89	0.15573			3922.89	0.09233
				3922.99	0.15685			3922.99	0.0928
				3923.09	0.1536			3923.09	0.0936
				3923.19	0.15035			3923.19	0.0944
				3923.29	0.1471			3923.29	0.0952
				3923.38	0.14385			3923.38	0.096
				3923.48	0.1406			3923.48	0.0968
				3923.58	0.13735			3923.58	0.0976
				3923.68	0.1341			3923.68	0.09839
				3923.78	0.13106			3923.78	0.09918
				3923.87	0.13322			3923.87	0.09974
				3923.97	0.13538			3923.97	0.10029
				3924.07	0.13755			3924.07	0.10085
				3924.17	0.13971			3924.17	0.1014
				3924.27	0.14187			3924.27	0.10196
				3924.37	0.14404			3924.37	0.10251
				3924.46	0.1462			3924.46	0.10307
				3924.56	0.14836			3924.56	0.10362
				3924.66	0.14937			3924.66	0.10407
				3924.76	0.14738			3924.76	0.10425
				3924.86	0.1454			3924.86	0.10444
				3924.95	0.14341			3924.95	0.10462
				3925.05	0.14142			3925.05	0.1048
				3925.15	0.13943			3925.15	0.10498
				3925.25	0.13745			3925.25	0.10517
				3925.35	0.13546			3925.35	0.10535
				3925.44	0.13347			3925.44	0.10553
				3925.54	0.13409			3925.54	0.10509
				3925.64	0.1371			3925.64	0.10406
				3925.74	0.14012			3925.74	0.10303
				3925.84	0.14313			3925.84	0.10201
				3925.93	0.14614			3925.93	0.10098
				3926.03	0.14916			3926.03	0.09996
				3926.13	0.15217			3926.13	0.09893
				3926.23	0.15519			3926.23	0.0979
				3926.33	0.1582			3926.33	0.09691
				3926.43	0.15804			3926.43	0.09738
				3926.52	0.15687			3926.52	0.09826
				3926.62	0.1557			3926.62	0.09914
				3926.72	0.15452			3926.72	0.10002
				3926.82	0.15335			3926.82	0.1009
				3926.92	0.15218			3926.92	0.10178
				3927.01	0.15101			3927.01	0.10266
				3927.11	0.14984			3927.11	0.10354
				3927.21	0.14867			3927.21	0.10442

## Sheet: 16b
[NpVIO2]2+ before	[NpVIO2]2+ before	[NpVIO2]2+ after	[NpVIO2]2+ after
nm	absorbance	nm	absorbance
1350	0.01007	1400	-9.1802
1349.8	0.01013	1399.8	-9.26872
1349.6	0.01025	1399.6	-9.25226
1349.4	0.0102	1399.4	-9.02399
1349.2	0.0103	1399.2	-9.13527
1349	0.01001	1399	-9.01399
1348.8	0.01013	1398.8	-8.73987
1348.6	0.01012	1398.6	-8.78625
1348.4	0.0101	1398.4	-8.69526
1348.2	0.01027	1398.2	-8.61507
1348	0.01047	1398	-8.53617
1347.8	0.01028	1397.8	-8.44822
1347.6	0.01012	1397.6	-8.34115
1347.4	0.01022	1397.4	-8.26604
1347.2	0.01034	1397.2	-8.18767
1347	0.0102	1397	-8.09936
1346.8	0.01039	1396.8	-8.06575
1346.6	0.01053	1396.6	-7.87518
1346.4	0.01046	1396.4	-7.85897
1346.2	0.01066	1396.2	-7.88562
1346	0.01067	1396	-7.74961
1345.8	0.01062	1395.8	-7.38434
1345.6	0.01068	1395.6	-7.37951
1345.4	0.01068	1395.4	-7.45609
1345.2	0.01078	1395.2	-7.42218
1345	0.01081	1395	-7.28168
1344.8	0.01075	1394.8	-7.07662
1344.6	0.01102	1394.6	-7.26033
1344.4	0.0108	1394.4	-6.92156
1344.2	0.01085	1394.2	-6.88199
1344	0.01092	1394	-6.79475
1343.8	0.011	1393.8	-6.76283
1343.6	0.01128	1393.6	-6.70412
1343.4	0.01109	1393.4	-6.60514
1343.2	0.0113	1393.2	-6.51906
1343	0.01136	1393	-6.45929
1342.8	0.01137	1392.8	-6.3711
1342.6	0.01139	1392.6	-6.30528
1342.4	0.01129	1392.4	-6.25788
1342.2	0.01123	1392.2	-6.31218
1342	0.01132	1392	-6.10967
1341.8	0.01146	1391.8	-5.87384
1341.6	0.01137	1391.6	-5.80514
1341.4	0.01154	1391.4	-5.79961
1341.2	0.01176	1391.2	-5.78291
1341	0.01176	1391	-5.657
1340.8	0.01184	1390.8	-5.6282
1340.6	0.01176	1390.6	-5.56695
1340.4	0.01187	1390.4	-5.49628
1340.2	0.01193	1390.2	-5.39016
1340	0.01203	1390	-5.31936
1339.8	0.0119	1389.8	-5.27593
1339.6	0.01189	1389.6	-5.24297
1339.4	0.01217	1389.4	-5.21251
1339.2	0.01238	1389.2	-4.97438
1339	0.01224	1389	-4.99659
1338.8	0.01225	1388.8	-4.94611
1338.6	0.01251	1388.6	-4.91917
1338.4	0.01226	1388.4	-4.7671
1338.2	0.01232	1388.2	-4.75251
1338	0.01243	1388	-4.8008
1337.8	0.01246	1387.8	-4.76682
1337.6	0.01263	1387.6	-4.58946
1337.4	0.01274	1387.4	-4.56392
1337.2	0.01276	1387.2	-4.29173
1337	0.01268	1387	-4.35537
1336.8	0.01286	1386.8	-4.33755
1336.6	0.01308	1386.6	-4.30066
1336.4	0.01293	1386.4	-4.22233
1336.2	0.0132	1386.2	-4.18707
1336	0.01307	1386	-4.20956
1335.8	0.01309	1385.8	-4.00668
1335.6	0.01316	1385.6	-4.00673
1335.4	0.01328	1385.4	-4.0805
1335.2	0.01337	1385.2	-3.84578
1335	0.01364	1385	-3.90167
1334.8	0.01363	1384.8	-3.91567
1334.6	0.0137	1384.6	-3.88566
1334.4	0.01369	1384.4	-3.64976
1334.2	0.01379	1384.2	-3.59322
1334	0.01381	1384	-3.65471
1333.8	0.01397	1383.8	-3.57293
1333.6	0.01395	1383.6	-3.61524
1333.4	0.01414	1383.4	-3.65217
1333.2	0.01407	1383.2	-3.36484
1333	0.01392	1383	-3.43033
1332.8	0.01402	1382.8	-3.36854
1332.6	0.01432	1382.6	-3.50272
1332.4	0.01442	1382.4	-3.53265
1332.2	0.01458	1382.2	-3.46524
1332	0.01449	1382	-2.98775
1331.8	0.01471	1381.8	-2.96506
1331.6	0.01465	1381.6	-3.14368
1331.4	0.01449	1381.4	-3.13605
1331.2	0.01482	1381.2	-3.0375
1331	0.01467	1381	-3.04714
1330.8	0.01474	1380.8	-3.12296
1330.6	0.01509	1380.6	-3.08514
1330.4	0.01509	1380.4	-3.01319
1330.2	0.01507	1380.2	-3.1777
1330	0.0152	1380	-2.59774
1329.8	0.01526	1379.8	-2.77019
1329.6	0.01559	1379.6	-2.83451
1329.4	0.01544	1379.4	-2.72197
1329.2	0.01564	1379.2	-2.77668
1329	0.01586	1379	-2.74828
1328.8	0.01563	1378.8	-2.72817
1328.6	0.0159	1378.6	-2.7341
1328.4	0.01587	1378.4	-2.85039
1328.2	0.01586	1378.2	-2.6722
1328	0.01628	1378	-2.48502
1327.8	0.01619	1377.8	-2.48437
1327.6	0.0163	1377.6	-2.56246
1327.4	0.01653	1377.4	-2.53221
1327.2	0.01647	1377.2	-2.51409
1327	0.01654	1377	-2.50521
1326.8	0.0166	1376.8	-2.52364
1326.6	0.01663	1376.6	-2.54736
1326.4	0.01654	1376.4	-2.39342
1326.2	0.01684	1376.2	-2.30188
1326	0.01682	1376	-2.38305
1325.8	0.017	1375.8	-2.3689
1325.6	0.0172	1375.6	-2.3732
1325.4	0.017	1375.4	-2.35941
1325.2	0.01721	1375.2	-2.22109
1325	0.01764	1375	-2.27659
1324.8	0.0175	1374.8	-2.27124
1324.6	0.01759	1374.6	-2.33933
1324.4	0.01763	1374.4	-2.28187
1324.2	0.01792	1374.2	-2.09755
1324	0.01763	1374	-2.24118
1323.8	0.01795	1373.8	-2.13165
1323.6	0.0178	1373.6	-2.14883
1323.4	0.01793	1373.4	-2.13745
1323.2	0.0182	1373.2	-2.1247
1323	0.01827	1373	-2.17349
1322.8	0.01844	1372.8	-2.05671
1322.6	0.0183	1372.6	-2.08155
1322.4	0.01864	1372.4	-2.07676
1322.2	0.01862	1372.2	-2.02375
1322	0.01843	1372	-2.05626
1321.8	0.01874	1371.8	-2.14001
1321.6	0.01883	1371.6	-2.03676
1321.4	0.01892	1371.4	-1.90032
1321.2	0.01914	1371.2	-2.02063
1321	0.01921	1371	-1.94322
1320.8	0.01924	1370.8	-2.02239
1320.6	0.0193	1370.6	-2.09307
1320.4	0.01943	1370.4	-1.92896
1320.2	0.01938	1370.2	-1.74983
1320	0.01946	1370	-1.90173
1319.8	0.01984	1369.8	-1.90398
1319.6	0.01955	1369.6	-2.04384
1319.4	0.01999	1369.4	-1.87969
1319.2	0.02001	1369.2	-1.71057
1319	0.01991	1369	-1.85161
1318.8	0.02019	1368.8	-1.87249
1318.6	0.02025	1368.6	-1.81597
1318.4	0.02046	1368.4	-1.84919
1318.2	0.02038	1368.2	-2.00176
1318	0.02057	1368	-1.74574
1317.8	0.02061	1367.8	-1.61988
1317.6	0.02046	1367.6	-1.80209
1317.4	0.02089	1367.4	-1.90998
1317.2	0.0208	1367.2	-1.74402
1317	0.021	1367	-1.66063
1316.8	0.021	1366.8	-1.64353
1316.6	0.02119	1366.6	-1.79886
1316.4	0.02116	1366.4	-1.77855
1316.2	0.02125	1366.2	-1.62728
1316	0.02145	1366	-1.73018
1315.8	0.02144	1365.8	-1.71384
1315.6	0.02158	1365.6	-1.68691
1315.4	0.02182	1365.4	-1.7004
1315.2	0.02151	1365.2	-1.80065
1315	0.02178	1365	-1.85345
1314.8	0.02197	1364.8	-1.51997
1314.6	0.02202	1364.6	-1.61354
1314.4	0.02213	1364.4	-1.80529
1314.2	0.0223	1364.2	-1.80824
1314	0.02229	1364	-1.46266
1313.8	0.02218	1363.8	-1.62477
1313.6	0.02231	1363.6	-1.5842
1313.4	0.02242	1363.4	-1.58574
1313.2	0.02252	1363.2	-1.62056
1313	0.0228	1363	-1.62217
1312.8	0.02274	1362.8	-1.58572
1312.6	0.02265	1362.6	-1.61001
1312.4	0.02289	1362.4	-1.67948
1312.2	0.02292	1362.2	-1.60081
1312	0.02294	1362	-1.81985
1311.8	0.0232	1361.8	-1.50859
1311.6	0.02305	1361.6	-1.42988
1311.4	0.02353	1361.4	-1.58552
1311.2	0.02334	1361.2	-1.62213
1311	0.02368	1361	-1.40963
1310.8	0.02374	1360.8	-1.58305
1310.6	0.02352	1360.6	-1.65386
1310.4	0.02384	1360.4	-1.57702
1310.2	0.02369	1360.2	-1.36612
1310	0.02377	1360	-1.49009
1309.8	0.02408	1359.8	-1.55731
1309.6	0.02405	1359.6	-1.46504
1309.4	0.02406	1359.4	-1.56182
1309.2	0.02437	1359.2	-1.67131
1309	0.02441	1359	-1.50652
1308.8	0.02428	1358.8	-1.33848
1308.6	0.02463	1358.6	-1.45854
1308.4	0.02461	1358.4	-1.53052
1308.2	0.02454	1358.2	-1.44557
1308	0.02482	1358	-1.56096
1307.8	0.02469	1357.8	-1.37084
1307.6	0.02491	1357.6	-1.39209
1307.4	0.02508	1357.4	-1.54476
1307.2	0.02513	1357.2	-1.47101
1307	0.02503	1357	-1.3946
1306.8	0.02522	1356.8	-1.53046
1306.6	0.02528	1356.6	-1.57829
1306.4	0.02515	1356.4	-1.28158
1306.2	0.02548	1356.2	-1.42646
1306	0.02569	1356	-1.43922
1305.8	0.02573	1355.8	-1.45173
1305.6	0.02559	1355.6	-1.43129
1305.4	0.02589	1355.4	-1.68134
1305.2	0.02596	1355.2	-1.20872
1305	0.02598	1355	-1.29644
1304.8	0.02634	1354.8	-1.44154
1304.6	0.02588	1354.6	-1.48175
1304.4	0.02632	1354.4	-1.41873
1304.2	0.02658	1354.2	-1.38676
1304	0.02634	1354	-1.29659
1303.8	0.02674	1353.8	-1.41086
1303.6	0.02653	1353.6	-1.32653
1303.4	0.02662	1353.4	-1.37768
1303.2	0.0266	1353.2	-1.40357
1303	0.02717	1353	-1.32403
1302.8	0.02724	1352.8	-1.42089
1302.6	0.02709	1352.6	-1.3809
1302.4	0.02731	1352.4	-1.26396
1302.2	0.02737	1352.2	-1.36972
1302	0.02731	1352	-1.44097
1301.8	0.02739	1351.8	-1.22523
1301.6	0.02769	1351.6	-1.33685
1301.4	0.02741	1351.4	-1.38198
1301.2	0.02775	1351.2	-1.2865
1301	0.02799	1351	-1.30629
1300.8	0.028	1350.8	-1.26777
1300.6	0.02807	1350.6	-1.31099
1300.4	0.02833	1350.4	-1.30152
1300.2	0.02806	1350.2	-1.32478
1300	0.02851	1350	-1.33092
1299.8	0.02844	1349.8	-1.27162
1299.6	0.0284	1349.6	-1.22527
1299.4	0.02853	1349.4	-1.29156
1299.2	0.0287	1349.2	-1.25875
1299	0.0288	1349	-1.27068
1298.8	0.02905	1348.8	-1.27586
1298.6	0.02906	1348.6	-1.26662
1298.4	0.029	1348.4	-1.28059
1298.2	0.02909	1348.2	-1.21015
1298	0.02954	1348	-1.31384
1297.8	0.02941	1347.8	-1.19371
1297.6	0.02961	1347.6	-1.24671
1297.4	0.02957	1347.4	-1.26194
1297.2	0.02987	1347.2	-1.23755
1297	0.02995	1347	-1.16058
1296.8	0.03012	1346.8	-1.21026
1296.6	0.03029	1346.6	-1.21573
1296.4	0.02999	1346.4	-1.20901
1296.2	0.03045	1346.2	-1.21843
1296	0.03053	1346	-1.2169
1295.8	0.03073	1345.8	-1.16018
1295.6	0.0307	1345.6	-1.19178
1295.4	0.03073	1345.4	-1.18692
1295.2	0.03085	1345.2	-1.17828
1295	0.03112	1345	-1.17918
1294.8	0.03135	1344.8	-1.15661
1294.6	0.03142	1344.6	-1.16366
1294.4	0.03149	1344.4	-1.16463
1294.2	0.03132	1344.2	-1.15803
1294	0.03152	1344	-1.14287
1293.8	0.03186	1343.8	-1.12993
1293.6	0.03187	1343.6	-1.1428
1293.4	0.03212	1343.4	-1.12441
1293.2	0.03223	1343.2	-1.11783
1293	0.03255	1343	-1.12354
1292.8	0.03266	1342.8	-1.10707
1292.6	0.03261	1342.6	-1.10505
1292.4	0.03272	1342.4	-1.10292
1292.2	0.03277	1342.2	-1.09663
1292	0.03292	1342	-1.08955
1291.8	0.03299	1341.8	-1.08068
1291.6	0.03319	1341.6	-1.08637
1291.4	0.03348	1341.4	-1.07585
1291.2	0.0337	1341.2	-1.07196
1291	0.03367	1341	-1.06454
1290.8	0.03367	1340.8	-1.05451
1290.6	0.03405	1340.6	-1.05688
1290.4	0.03395	1340.4	-1.04898
1290.2	0.03443	1340.2	-1.04255
1290	0.03443	1340	-1.04304
1289.8	0.03459	1339.8	-1.02867
1289.6	0.03471	1339.6	-1.02908
1289.4	0.03503	1339.4	-1.01773
1289.2	0.03529	1339.2	-1.01596
1289	0.03531	1339	-1.01566
1288.8	0.03551	1338.8	-1.00494
1288.6	0.03572	1338.6	-0.99975
1288.4	0.03585	1338.4	-0.99694
1288.2	0.03596	1338.2	-0.98516
1288	0.03621	1338	-0.98097
1287.8	0.03646	1337.8	-0.97366
1287.6	0.03661	1337.6	-0.97293
1287.4	0.03659	1337.4	-0.96214
1287.2	0.03698	1337.2	-0.95594
1287	0.03732	1337	-0.96178
1286.8	0.03726	1336.8	-0.94085
1286.6	0.03761	1336.6	-0.94376
1286.4	0.0378	1336.4	-0.93195
1286.2	0.03807	1336.2	-0.92738
1286	0.03808	1336	-0.9265
1285.8	0.03834	1335.8	-0.91318
1285.6	0.03853	1335.6	-0.92521
1285.4	0.03875	1335.4	-0.90718
1285.2	0.03894	1335.2	-0.89246
1285	0.03918	1335	-0.89556
1284.8	0.03955	1334.8	-0.88685
1284.6	0.03956	1334.6	-0.88869
1284.4	0.03972	1334.4	-0.8784
1284.2	0.04003	1334.2	-0.87082
1284	0.04016	1334	-0.86677
1283.8	0.04064	1333.8	-0.85677
1283.6	0.0408	1333.6	-0.86286
1283.4	0.04099	1333.4	-0.85209
1283.2	0.04118	1333.2	-0.84182
1283	0.0417	1333	-0.83627
1282.8	0.04174	1332.8	-0.83246
1282.6	0.04211	1332.6	-0.83186
1282.4	0.04236	1332.4	-0.81803
1282.2	0.04233	1332.2	-0.818
1282	0.0425	1332	-0.81866
1281.8	0.04308	1331.8	-0.79587
1281.6	0.04339	1331.6	-0.80626
1281.4	0.04367	1331.4	-0.79533
1281.2	0.04382	1331.2	-0.78272
1281	0.04419	1331	-0.7854
1280.8	0.04431	1330.8	-0.77877
1280.6	0.04482	1330.6	-0.7682
1280.4	0.0449	1330.4	-0.76247
1280.2	0.04543	1330.2	-0.7617
1280	0.0457	1330	-0.75498
1279.8	0.04593	1329.8	-0.75038
1279.6	0.04625	1329.6	-0.75204
1279.4	0.04659	1329.4	-0.73558
1279.2	0.04692	1329.2	-0.73382
1279	0.0474	1329	-0.72908
1278.8	0.04757	1328.8	-0.72829
1278.6	0.04779	1328.6	-0.71687
1278.4	0.04829	1328.4	-0.7091
1278.2	0.04854	1328.2	-0.70957
1278	0.0489	1328	-0.70073
1277.8	0.04922	1327.8	-0.69702
1277.6	0.04971	1327.6	-0.68956
1277.4	0.0501	1327.4	-0.68655
1277.2	0.05054	1327.2	-0.68462
1277	0.0508	1327	-0.67371
1276.8	0.05115	1326.8	-0.67157
1276.6	0.05147	1326.6	-0.67153
1276.4	0.05201	1326.4	-0.66296
1276.2	0.05235	1326.2	-0.66101
1276	0.05268	1326	-0.64888
1275.8	0.05333	1325.8	-0.65044
1275.6	0.05356	1325.6	-0.64515
1275.4	0.05397	1325.4	-0.63898
1275.2	0.05436	1325.2	-0.63575
1275	0.05466	1325	-0.6231
1274.8	0.05501	1324.8	-0.62894
1274.6	0.05539	1324.6	-0.61961
1274.4	0.05611	1324.4	-0.61414
1274.2	0.0566	1324.2	-0.61428
1274	0.05705	1324	-0.60265
1273.8	0.05737	1323.8	-0.60457
1273.6	0.05789	1323.6	-0.59408
1273.4	0.0583	1323.4	-0.58731
1273.2	0.05899	1323.2	-0.58872
1273	0.05952	1323	-0.58278
1272.8	0.05988	1322.8	-0.58054
1272.6	0.06044	1322.6	-0.56929
1272.4	0.06104	1322.4	-0.56957
1272.2	0.06133	1322.2	-0.56302
1272	0.06206	1322	-0.55645
1271.8	0.06255	1321.8	-0.55504
1271.6	0.06318	1321.6	-0.54595
1271.4	0.06369	1321.4	-0.54797
1271.2	0.06419	1321.2	-0.54044
1271	0.06453	1321	-0.53485
1270.8	0.06549	1320.8	-0.53417
1270.6	0.06594	1320.6	-0.52391
1270.4	0.0665	1320.4	-0.52881
1270.2	0.06731	1320.2	-0.51737
1270	0.06769	1320	-0.51651
1269.8	0.06817	1319.8	-0.51454
1269.6	0.06901	1319.6	-0.51048
1269.4	0.06968	1319.4	-0.50432
1269.2	0.0701	1319.2	-0.49198
1269	0.07078	1319	-0.49722
1268.8	0.07175	1318.8	-0.49351
1268.6	0.07216	1318.6	-0.48622
1268.4	0.07315	1318.4	-0.48808
1268.2	0.07362	1318.2	-0.47646
1268	0.07447	1318	-0.47981
1267.8	0.07497	1317.8	-0.47099
1267.6	0.07592	1317.6	-0.4676
1267.4	0.07641	1317.4	-0.46701
1267.2	0.07719	1317.2	-0.45864
1267	0.0781	1317	-0.46486
1266.8	0.0786	1316.8	-0.45425
1266.6	0.07936	1316.6	-0.45386
1266.4	0.0804	1316.4	-0.44687
1266.2	0.08101	1316.2	-0.4438
1266	0.08173	1316	-0.44111
1265.8	0.08276	1315.8	-0.43118
1265.6	0.0834	1315.6	-0.43622
1265.4	0.08427	1315.4	-0.43019
1265.2	0.08506	1315.2	-0.42646
1265	0.08628	1315	-0.42703
1264.8	0.08676	1314.8	-0.41586
1264.6	0.08774	1314.6	-0.42027
1264.4	0.08871	1314.4	-0.41094
1264.2	0.08961	1314.2	-0.41424
1264	0.0906	1314	-0.40701
1263.8	0.09169	1313.8	-0.4056
1263.6	0.09285	1313.6	-0.40865
1263.4	0.0937	1313.4	-0.39305
1263.2	0.0947	1313.2	-0.39756
1263	0.09572	1313	-0.38747
1262.8	0.09638	1312.8	-0.3899
1262.6	0.0978	1312.6	-0.38597
1262.4	0.09881	1312.4	-0.37831
1262.2	0.0998	1312.2	-0.38399
1262	0.10089	1312	-0.37016
1261.8	0.10208	1311.8	-0.37275
1261.6	0.10308	1311.6	-0.36952
1261.4	0.10427	1311.4	-0.3622
1261.2	0.10556	1311.2	-0.3672
1261	0.10657	1311	-0.35674
1260.8	0.10807	1310.8	-0.36413
1260.6	0.10916	1310.6	-0.35339
1260.4	0.11044	1310.4	-0.34936
1260.2	0.11166	1310.2	-0.353
1260	0.11321	1310	-0.3463
1259.8	0.11425	1309.8	-0.34776
1259.6	0.11574	1309.6	-0.33962
1259.4	0.11716	1309.4	-0.34105
1259.2	0.11866	1309.2	-0.33723
1259	0.12018	1309	-0.33201
1258.8	0.12156	1308.8	-0.33525
1258.6	0.12309	1308.6	-0.32516
1258.4	0.12445	1308.4	-0.33227
1258.2	0.12637	1308.2	-0.32135
1258	0.12758	1308	-0.32051
1257.8	0.12929	1307.8	-0.32259
1257.6	0.13089	1307.6	-0.31642
1257.4	0.13259	1307.4	-0.31319
1257.2	0.13432	1307.2	-0.30497
1257	0.13612	1307	-0.31102
1256.8	0.13779	1306.8	-0.30643
1256.6	0.13959	1306.6	-0.30188
1256.4	0.14162	1306.4	-0.30555
1256.2	0.14331	1306.2	-0.29281
1256	0.14518	1306	-0.30171
1255.8	0.14715	1305.8	-0.29184
1255.6	0.14909	1305.6	-0.29225
1255.4	0.15113	1305.4	-0.2899
1255.2	0.15316	1305.2	-0.28737
1255	0.15534	1305	-0.28856
1254.8	0.15733	1304.8	-0.27522
1254.6	0.15931	1304.6	-0.28413
1254.4	0.16161	1304.4	-0.27738
1254.2	0.1638	1304.2	-0.28118
1254	0.16611	1304	-0.27711
1253.8	0.16854	1303.8	-0.27075
1253.6	0.17066	1303.6	-0.2724
1253.4	0.17303	1303.4	-0.26359
1253.2	0.17535	1303.2	-0.26857
1253	0.1778	1303	-0.26432
1252.8	0.18013	1302.8	-0.25945
1252.6	0.18282	1302.6	-0.26201
1252.4	0.1854	1302.4	-0.25692
1252.2	0.18773	1302.2	-0.25848
1252	0.19043	1302	-0.24882
1251.8	0.19305	1301.8	-0.2588
1251.6	0.19543	1301.6	-0.2489
1251.4	0.19841	1301.4	-0.24242
1251.2	0.20119	1301.2	-0.24755
1251	0.20349	1301	-0.24099
1250.8	0.20645	1300.8	-0.2478
1250.6	0.20914	1300.6	-0.23733
1250.4	0.21192	1300.4	-0.23387
1250.2	0.21471	1300.2	-0.23083
1250	0.21779	1300	-0.23383
1249.8	0.22056	1299.8	-0.23451
1249.6	0.22344	1299.6	-0.22199
1249.4	0.22645	1299.4	-0.22548
1249.2	0.22914	1299.2	-0.22264
1249	0.23177	1299	-0.22313
1248.8	0.2348	1298.8	-0.2214
1248.6	0.23795	1298.6	-0.2173
1248.4	0.24071	1298.4	-0.21968
1248.2	0.24389	1298.2	-0.21272
1248	0.24673	1298	-0.21533
1247.8	0.24976	1297.8	-0.20555
1247.6	0.25268	1297.6	-0.20506
1247.4	0.25603	1297.4	-0.20887
1247.2	0.25865	1297.2	-0.20186
1247	0.26199	1297	-0.20537
1246.8	0.26519	1296.8	-0.20136
1246.6	0.26797	1296.6	-0.20528
1246.4	0.27109	1296.4	-0.1913
1246.2	0.27409	1296.2	-0.18384
1246	0.27698	1296	-0.1862
1245.8	0.28023	1295.8	-0.18169
1245.6	0.2837	1295.6	-0.18508
1245.4	0.28641	1295.4	-0.17213
1245.2	0.28958	1295.2	-0.18061
1245	0.29279	1295	-0.17453
1244.8	0.29579	1294.8	-0.17315
1244.6	0.29879	1294.6	-0.17599
1244.4	0.30226	1294.4	-0.16729
1244.2	0.30535	1294.2	-0.17226
1244	0.30843	1294	-0.16515
1243.8	0.31169	1293.8	-0.16536
1243.6	0.31464	1293.6	-0.16335
1243.4	0.31781	1293.4	-0.1626
1243.2	0.321	1293.2	-0.16389
1243	0.32414	1293	-0.15714
1242.8	0.32707	1292.8	-0.16409
1242.6	0.33035	1292.6	-0.15723
1242.4	0.33352	1292.4	-0.15482
1242.2	0.33646	1292.2	-0.1544
1242	0.33998	1292	-0.15084
1241.8	0.34297	1291.8	-0.15227
1241.6	0.346	1291.6	-0.14607
1241.4	0.3492	1291.4	-0.15114
1241.2	0.35228	1291.2	-0.13894
1241	0.35526	1291	-0.14605
1240.8	0.35848	1290.8	-0.14281
1240.6	0.36153	1290.6	-0.13905
1240.4	0.36457	1290.4	-0.1391
1240.2	0.36747	1290.2	-0.13631
1240	0.37078	1290	-0.13821
1239.8	0.37364	1289.8	-0.12553
1239.6	0.37646	1289.6	-0.13458
1239.4	0.3795	1289.4	-0.12696
1239.2	0.38242	1289.2	-0.12968
1239	0.38522	1289	-0.1274
1238.8	0.38844	1288.8	-0.11998
1238.6	0.39136	1288.6	-0.12508
1238.4	0.39405	1288.4	-0.12101
1238.2	0.39714	1288.2	-0.12131
1238	0.3998	1288	-0.1147
1237.8	0.40259	1287.8	-0.1188
1237.6	0.40557	1287.6	-0.1163
1237.4	0.40848	1287.4	-0.11597
1237.2	0.41114	1287.2	-0.11936
1237	0.41395	1287	-0.1072
1236.8	0.41643	1286.8	-0.11485
1236.6	0.41914	1286.6	-0.10787
1236.4	0.42183	1286.4	-0.11053
1236.2	0.42486	1286.2	-0.1066
1236	0.4271	1286	-0.10721
1235.8	0.42957	1285.8	-0.10486
1235.6	0.43226	1285.6	-0.09978
1235.4	0.43478	1285.4	-0.10392
1235.2	0.43723	1285.2	-0.09445
1235	0.4395	1285	-0.0984
1234.8	0.4419	1284.8	-0.09211
1234.6	0.4439	1284.6	-0.09504
1234.4	0.44646	1284.4	-0.09119
1234.2	0.44855	1284.2	-0.09017
1234	0.45094	1284	-0.09324
1233.8	0.45325	1283.8	-0.08541
1233.6	0.45539	1283.6	-0.08956
1233.4	0.45678	1283.4	-0.08308
1233.2	0.45923	1283.2	-0.08306
1233	0.46127	1283	-0.08125
1232.8	0.46319	1282.8	-0.07843
1232.6	0.46524	1282.6	-0.08065
1232.4	0.46714	1282.4	-0.0737
1232.2	0.46862	1282.2	-0.07923
1232	0.47039	1282	-0.07242
1231.8	0.47199	1281.8	-0.077
1231.6	0.47341	1281.6	-0.06875
1231.4	0.47513	1281.4	-0.07225
1231.2	0.47664	1281.2	-0.07015
1231	0.47809	1281	-0.06669
1230.8	0.47944	1280.8	-0.06969
1230.6	0.48095	1280.6	-0.06397
1230.4	0.48197	1280.4	-0.06507
1230.2	0.48311	1280.2	-0.05965
1230	0.48449	1280	-0.06619
1229.8	0.48553	1279.8	-0.05638
1229.6	0.48673	1279.6	-0.05789
1229.4	0.48746	1279.4	-0.06126
1229.2	0.48841	1279.2	-0.05402
1229	0.48934	1279	-0.05667
1228.8	0.49016	1278.8	-0.05126
1228.6	0.49073	1278.6	-0.05233
1228.4	0.49147	1278.4	-0.04736
1228.2	0.49204	1278.2	-0.05019
1228	0.49263	1278	-0.04442
1227.8	0.4932	1277.8	-0.0425
1227.6	0.49379	1277.6	-0.04602
1227.4	0.49376	1277.4	-0.03828
1227.2	0.49408	1277.2	-0.04201
1227	0.49449	1277	-0.03938
1226.8	0.49462	1276.8	-0.03902
1226.6	0.4946	1276.6	-0.03605
1226.4	0.49459	1276.4	-0.03576
1226.2	0.49486	1276.2	-0.0364
1226	0.49436	1276	-0.03351
1225.8	0.49448	1275.8	-0.03369
1225.6	0.49429	1275.6	-0.02848
1225.4	0.49408	1275.4	-0.03388
1225.2	0.4935	1275.2	-0.02753
1225	0.4932	1275	-0.02852
1224.8	0.49292	1274.8	-0.02646
1224.6	0.49237	1274.6	-0.02808
1224.4	0.49184	1274.4	-0.02156
1224.2	0.49104	1274.2	-0.02045
1224	0.49036	1274	-0.02329
1223.8	0.48996	1273.8	-0.01882
1223.6	0.48912	1273.6	-0.02432
1223.4	0.48817	1273.4	-0.01512
1223.2	0.48717	1273.2	-0.02002
1223	0.4865	1273	-0.01803
1222.8	0.48513	1272.8	-0.01816
1222.6	0.48424	1272.6	-0.01109
1222.4	0.48325	1272.4	-0.0124
1222.2	0.48204	1272.2	-0.01416
1222	0.48065	1272	-0.00717
1221.8	0.47966	1271.8	-0.01287
1221.6	0.47828	1271.6	-0.00423
1221.4	0.47695	1271.4	-0.00878
1221.2	0.47581	1271.2	-0.00231
1221	0.47427	1271	-0.00208
1220.8	0.47299	1270.8	0.00191
1220.6	0.47156	1270.6	0.00257
1220.4	0.4701	1270.4	-0.00279
1220.2	0.46814	1270.2	0.00769
1220	0.46664	1270	0.00179
1219.8	0.46505	1269.8	0.00573
1219.6	0.4634	1269.6	0.00367
1219.4	0.46168	1269.4	0.01089
1219.2	0.45995	1269.2	0.00499
1219	0.45817	1269	0.01174
1218.8	0.4566	1268.8	0.01128
1218.6	0.4546	1268.6	0.01168
1218.4	0.45262	1268.4	0.02035
1218.2	0.45081	1268.2	0.0132
1218	0.44914	1268	0.02005
1217.8	0.44699	1267.8	0.01594
1217.6	0.44514	1267.6	0.02242
1217.4	0.44335	1267.4	0.02114
1217.2	0.44098	1267.2	0.0251
1217	0.43891	1267	0.02602
1216.8	0.43701	1266.8	0.02512
1216.6	0.43499	1266.6	0.03016
1216.4	0.43285	1266.4	0.02734
1216.2	0.43086	1266.2	0.03499
1216	0.42876	1266	0.03241
1215.8	0.42657	1265.8	0.03533
1215.6	0.42431	1265.6	0.02966
1215.4	0.42213	1265.4	0.04002
1215.2	0.42035	1265.2	0.04224
1215	0.4177	1265	0.0377
1214.8	0.41579	1264.8	0.04249
1214.6	0.41355	1264.6	0.04126
1214.4	0.4112	1264.4	0.04534
1214.2	0.40888	1264.2	0.04161
1214	0.40649	1264	0.04812
1213.8	0.40434	1263.8	0.04339
1213.6	0.40248	1263.6	0.05533
1213.4	0.40012	1263.4	0.05112
1213.2	0.39787	1263.2	0.0524
1213	0.39575	1263	0.0524
1212.8	0.39345	1262.8	0.05426
1212.6	0.39112	1262.6	0.05686
1212.4	0.38853	1262.4	0.05643
1212.2	0.38642	1262.2	0.06584
1212	0.38414	1262	0.06004
1211.8	0.38221	1261.8	0.06665
1211.6	0.37969	1261.6	0.0621
1211.4	0.37752	1261.4	0.07122
1211.2	0.3752	1261.2	0.0717
1211	0.37292	1261	0.07218
1210.8	0.3707	1260.8	0.07436
1210.6	0.36831	1260.6	0.07841
1210.4	0.36598	1260.4	0.0837
1210.2	0.36363	1260.2	0.0789
1210	0.3618	1260	0.08903
1209.8	0.35949	1259.8	0.08231
1209.6	0.35729	1259.6	0.09024
1209.4	0.35505	1259.4	0.08609
1209.2	0.35306	1259.2	0.09112
1209	0.35039	1259	0.09663
1208.8	0.34835	1258.8	0.09597
1208.6	0.34638	1258.6	0.09922
1208.4	0.34405	1258.4	0.09886
1208.2	0.34156	1258.2	0.1083
1208	0.33968	1258	0.09988
1207.8	0.33712	1257.8	0.10967
1207.6	0.33536	1257.6	0.10744
1207.4	0.33309	1257.4	0.11585
1207.2	0.33091	1257.2	0.11465
1207	0.3287	1257	0.12135
1206.8	0.32666	1256.8	0.12205
1206.6	0.32447	1256.6	0.12343
1206.4	0.32208	1256.4	0.12743
1206.2	0.32027	1256.2	0.12845
1206	0.3181	1256	0.13428
1205.8	0.31603	1255.8	0.1319
1205.6	0.31425	1255.6	0.14298
1205.4	0.31225	1255.4	0.13832
1205.2	0.31	1255.2	0.1452
1205	0.30786	1255	0.14554
1204.8	0.30603	1254.8	0.15176
1204.6	0.30345	1254.6	0.15133
1204.4	0.30184	1254.4	0.15629
1204.2	0.29986	1254.2	0.1623
1204	0.29783	1254	0.16235
1203.8	0.29552	1253.8	0.16782
1203.6	0.29374	1253.6	0.16465
1203.4	0.29168	1253.4	0.17655
1203.2	0.28988	1253.2	0.17305
1203	0.28782	1253	0.18301
1202.8	0.28589	1252.8	0.18461
1202.6	0.2841	1252.6	0.18967
1202.4	0.28233	1252.4	0.18743
1202.2	0.28041	1252.2	0.195
1202	0.27864	1252	0.19992
1201.8	0.27681	1251.8	0.20225
1201.6	0.27468	1251.6	0.20704
1201.4	0.27291	1251.4	0.2019
1201.2	0.27092	1251.2	0.21812
1201	0.26944	1251	0.21532
1200.8	0.26721	1250.8	0.22502
1200.6	0.26584	1250.6	0.22137
1200.4	0.26396	1250.4	0.23118
1200.2	0.26214	1250.2	0.23213
1200	0.26053	1250	0.23747
1199.8	0.25838	1249.8	0.2416
1199.6	0.25647	1249.6	0.24034
1199.4	0.25481	1249.4	0.24685
1199.2	0.25328	1249.2	0.24842
1199	0.2514	1249	0.25858
1198.8	0.24973	1248.8	0.25593
1198.6	0.24828	1248.6	0.26806
1198.4	0.24627	1248.4	0.26285
1198.2	0.24453	1248.2	0.27572
1198	0.24308	1248	0.27286
1197.8	0.24124	1247.8	0.2802
1197.6	0.2398	1247.6	0.2792
1197.4	0.23814	1247.4	0.28878
1197.2	0.23648	1247.2	0.29161
1197	0.23501	1247	0.2924
1196.8	0.23318	1246.8	0.29976
1196.6	0.23178	1246.6	0.30116
1196.4	0.23018	1246.4	0.30837
1196.2	0.22871	1246.2	0.30407
1196	0.22705	1246	0.31787
1195.8	0.22548	1245.8	0.3114
1195.6	0.22407	1245.6	0.32458
1195.4	0.22252	1245.4	0.31906
1195.2	0.22084	1245.2	0.33032
1195	0.21962	1245	0.32944
1194.8	0.21798	1244.8	0.33364
1194.6	0.21658	1244.6	0.3339
1194.4	0.2151	1244.4	0.33883
1194.2	0.21355	1244.2	0.34389
1194	0.21196	1244	0.34281
1193.8	0.21069	1243.8	0.35056
1193.6	0.20943	1243.6	0.34885
1193.4	0.20803	1243.4	0.35928
1193.2	0.20664	1243.2	0.35661
1193	0.2053	1243	0.36781
1192.8	0.20374	1242.8	0.36156
1192.6	0.20234	1242.6	0.37258
1192.4	0.20105	1242.4	0.37123
1192.2	0.19975	1242.2	0.37911
1192	0.19852	1242	0.38052
1191.8	0.19715	1241.8	0.38233
1191.6	0.19572	1241.6	0.38461
1191.4	0.19436	1241.4	0.38441
1191.2	0.19311	1241.2	0.39258
1191	0.19182	1241	0.38819
1190.8	0.19054	1240.8	0.39742
1190.6	0.18935	1240.6	0.3963
1190.4	0.18803	1240.4	0.40255
1190.2	0.18667	1240.2	0.39917
1190	0.18551	1240	0.40987
1189.8	0.18441	1239.8	0.40764
1189.6	0.183	1239.6	0.41724
1189.4	0.18187	1239.4	0.41364
1189.2	0.18072	1239.2	0.41974
1189	0.17941	1239	0.41985
1188.8	0.17813	1238.8	0.42194
1188.6	0.17695	1238.6	0.42404
1188.4	0.17589	1238.4	0.42895
1188.2	0.17462	1238.2	0.43126
1188	0.17344	1238	0.42715
1187.8	0.17226	1237.8	0.43653
1187.6	0.17131	1237.6	0.43295
1187.4	0.17007	1237.4	0.43921
1187.2	0.16902	1237.2	0.43909
1187	0.16785	1237	0.4477
1186.8	0.16681	1236.8	0.44357
1186.6	0.16578	1236.6	0.45271
1186.4	0.1647	1236.4	0.45035
1186.2	0.16363	1236.2	0.4546
1186	0.16263	1236	0.45254
1185.8	0.16152	1235.8	0.45851
1185.6	0.16045	1235.6	0.4522
1185.4	0.15924	1235.4	0.45717
1185.2	0.15828	1235.2	0.46095
1185	0.15716	1235	0.46423
1184.8	0.15611	1234.8	0.46407
1184.6	0.15508	1234.6	0.46152
1184.4	0.1541	1234.4	0.46785
1184.2	0.15301	1234.2	0.46706
1184	0.15193	1234	0.47099
1183.8	0.1511	1233.8	0.4694
1183.6	0.15016	1233.6	0.47548
1183.4	0.14916	1233.4	0.47198
1183.2	0.14821	1233.2	0.47651
1183	0.14738	1233	0.47354
1182.8	0.14644	1232.8	0.47665
1182.6	0.14541	1232.6	0.47224
1182.4	0.14452	1232.4	0.48117
1182.2	0.14353	1232.2	0.47521
1182	0.14261	1232	0.48058
1181.8	0.14146	1231.8	0.47835
1181.6	0.14067	1231.6	0.48288
1181.4	0.13956	1231.4	0.48069
1181.2	0.139	1231.2	0.48438
1181	0.13815	1231	0.48238
1180.8	0.13726	1230.8	0.47977
1180.6	0.13638	1230.6	0.48351
1180.4	0.13561	1230.4	0.48478
1180.2	0.13461	1230.2	0.48046
1180	0.13375	1230	0.47822
1179.8	0.13294	1229.8	0.48705
1179.6	0.1321	1229.6	0.48291
1179.4	0.13134	1229.4	0.48845
1179.2	0.13062	1229.2	0.47924
1179	0.12976	1229	0.48333
1178.8	0.12885	1228.8	0.48307
1178.6	0.12798	1228.6	0.48505
1178.4	0.12721	1228.4	0.48024
1178.2	0.12654	1228.2	0.48973
1178	0.12568	1228	0.48076
1177.8	0.12488	1227.8	0.48288
1177.6	0.12408	1227.6	0.48321
1177.4	0.12329	1227.4	0.48102
1177.2	0.12265	1227.2	0.47489
1177	0.12178	1227	0.47846
1176.8	0.12104	1226.8	0.47696
1176.6	0.12029	1226.6	0.47271
1176.4	0.1195	1226.4	0.47406
1176.2	0.1187	1226.2	0.47344
1176	0.11815	1226	0.47783
1175.8	0.11744	1225.8	0.47372
1175.6	0.11683	1225.6	0.47169
1175.4	0.11614	1225.4	0.46841
1175.2	0.11532	1225.2	0.46993
1175	0.11475	1225	0.4646
1174.8	0.114	1224.8	0.46631
1174.6	0.11329	1224.6	0.46276
1174.4	0.11271	1224.4	0.46512
1174.2	0.11201	1224.2	0.45557
1174	0.11142	1224	0.46286
1173.8	0.11081	1223.8	0.45354
1173.6	0.1102	1223.6	0.45795
1173.4	0.1095	1223.4	0.45072
1173.2	0.1088	1223.2	0.4551
1173	0.1082	1223	0.44432
1172.8	0.10748	1222.8	0.45045
1172.6	0.10704	1222.6	0.44103
1172.4	0.10635	1222.4	0.4437
1172.2	0.10566	1222.2	0.43887
1172	0.10494	1222	0.44501
1171.8	0.10438	1221.8	0.4347
1171.6	0.10373	1221.6	0.43575
1171.4	0.10308	1221.4	0.4297
1171.2	0.10241	1221.2	0.42875
1171	0.10184	1221	0.42788
1170.8	0.10124	1220.8	0.42374
1170.6	0.10078	1220.6	0.42118
1170.4	0.10022	1220.4	0.42039
1170.2	0.09957	1220.2	0.42307
1170	0.09914	1220	0.41353
1169.8	0.09844	1219.8	0.41836
1169.6	0.09782	1219.6	0.41169
1169.4	0.09726	1219.4	0.41291
1169.2	0.09662	1219.2	0.40124
1169	0.09597	1219	0.40661
1168.8	0.09558	1218.8	0.40002
1168.6	0.09511	1218.6	0.40268
1168.4	0.09458	1218.4	0.38961
1168.2	0.09403	1218.2	0.39673
1168	0.09358	1218	0.38611
1167.8	0.09287	1217.8	0.38831
1167.6	0.09234	1217.6	0.37795
1167.4	0.0918	1217.4	0.38503
1167.2	0.09139	1217.2	0.37634
1167	0.09089	1217	0.37639
1166.8	0.09038	1216.8	0.3657
1166.6	0.08977	1216.6	0.37463
1166.4	0.08919	1216.4	0.3635
1166.2	0.08875	1216.2	0.3669
1166	0.08835	1216	0.35625
1165.8	0.0878	1215.8	0.35554
1165.6	0.08735	1215.6	0.35509
1165.4	0.08685	1215.4	0.35565
1165.2	0.08639	1215.2	0.35101
1165	0.08562	1215	0.34651
1164.8	0.08529	1214.8	0.34285
1164.6	0.08487	1214.6	0.33978
1164.4	0.08436	1214.4	0.33739
1164.2	0.08373	1214.2	0.33136
1164	0.08323	1214	0.32689
1163.8	0.08283	1213.8	0.32688
1163.6	0.08233	1213.6	0.32959
1163.4	0.08183	1213.4	0.31845
1163.2	0.08127	1213.2	0.32021
1163	0.0809	1213	0.31305
1162.8	0.08046	1212.8	0.31562
1162.6	0.07994	1212.6	0.30353
1162.4	0.07938	1212.4	0.30878
1162.2	0.07886	1212.2	0.29711
1162	0.0785	1212	0.30343
1161.8	0.07807	1211.8	0.29338
1161.6	0.07755	1211.6	0.29776
1161.4	0.07703	1211.4	0.28589
1161.2	0.07666	1211.2	0.29002
1161	0.07619	1211	0.28024
1160.8	0.07581	1210.8	0.28338
1160.6	0.07547	1210.6	0.27437
1160.4	0.0749	1210.4	0.27474
1160.2	0.07439	1210.2	0.26581
1160	0.07412	1210	0.27261
1159.8	0.07355	1209.8	0.25933
1159.6	0.07308	1209.6	0.26422
1159.4	0.07271	1209.4	0.25445
1159.2	0.07227	1209.2	0.25862
1159	0.07192	1209	0.25168
1158.8	0.07156	1208.8	0.25165
1158.6	0.07093	1208.6	0.24149
1158.4	0.07044	1208.4	0.2441
1158.2	0.07004	1208.2	0.23738
1158	0.06957	1208	0.23977
1157.8	0.06912	1207.8	0.23494
1157.6	0.06876	1207.6	0.23581
1157.4	0.06826	1207.4	0.22627
1157.2	0.06788	1207.2	0.22782
1157	0.0675	1207	0.22076
1156.8	0.067	1206.8	0.22357
1156.6	0.06663	1206.6	0.21501
1156.4	0.06627	1206.4	0.21409
1156.2	0.06575	1206.2	0.21389
1156	0.06528	1206	0.20891
1155.8	0.0649	1205.8	0.20327
1155.6	0.06443	1205.6	0.20314
1155.4	0.06423	1205.4	0.19835
1155.2	0.06375	1205.2	0.19805
1155	0.06334	1205	0.19409
1154.8	0.06269	1204.8	0.18993
1154.6	0.06235	1204.6	0.18573
1154.4	0.06199	1204.4	0.1847
1154.2	0.06143	1204.2	0.18397
1154	0.06122	1204	0.18038
1153.8	0.06082	1203.8	0.17648
1153.6	0.0603	1203.6	0.17511
1153.4	0.06008	1203.4	0.17837
1153.2	0.05967	1203.2	0.17247
1153	0.05939	1203	0.17297
1152.8	0.0589	1202.8	0.16647
1152.6	0.05856	1202.6	0.16681
1152.4	0.05805	1202.4	0.16188
1152.2	0.05786	1202.2	0.16931
1152	0.05755	1202	0.16798
1151.8	0.05707	1201.8	0.16739
1151.6	0.05668	1201.6	0.15923
1151.4	0.05646	1201.4	0.16146
1151.2	0.05598	1201.2	0.15921
1151	0.05555	1201	0.15333
1150.8	0.05532	1200.8	0.15156
1150.6	0.05491	1200.6	0.15646
1150.4	0.05437	1200.4	0.14664
1150.2	0.05417	1200.2	0.147
1150	0.0539	1200	0.14332
1149.8	0.05333	1199.8	0.13881
1149.6	0.05313	1199.6	0.13182
1149.4	0.05265	1199.4	0.12926
1149.2	0.05253	1199.2	0.12668
1149	0.05203	1199	0.13226
1148.8	0.05179	1198.8	0.11928
1148.6	0.05145	1198.6	0.12425
1148.4	0.0511	1198.4	0.11935
1148.2	0.05109	1198.2	0.11826
1148	0.05018	1198	0.11335
1147.8	0.05014	1197.8	0.1136
1147.6	0.05001	1197.6	0.11099
1147.4	0.04955	1197.4	0.11013
1147.2	0.04934	1197.2	0.1022
1147	0.04914	1197	0.10335
1146.8	0.04879	1196.8	0.10212
1146.6	0.04836	1196.6	0.10316
1146.4	0.04811	1196.4	0.0992
1146.2	0.04784	1196.2	0.10297
1146	0.04744	1196	0.09731
1145.8	0.0474	1195.8	0.09736
1145.6	0.04699	1195.6	0.09215
1145.4	0.04669	1195.4	0.09258
1145.2	0.04649	1195.2	0.0889
1145	0.04623	1195	0.08783
1144.8	0.04587	1194.8	0.08599
1144.6	0.04563	1194.6	0.08245
1144.4	0.04544	1194.4	0.08092
1144.2	0.04501	1194.2	0.08123
1144	0.0448	1194	0.07532
1143.8	0.04465	1193.8	0.07435
1143.6	0.04427	1193.6	0.07878
1143.4	0.04424	1193.4	0.07766
1143.2	0.04399	1193.2	0.07145
1143	0.04363	1193	0.06924
1142.8	0.04339	1192.8	0.07213
1142.6	0.04314	1192.6	0.07018
1142.4	0.04283	1192.4	0.06661
1142.2	0.04264	1192.2	0.06637
1142	0.04263	1192	0.06383
1141.8	0.04228	1191.8	0.06227
1141.6	0.04205	1191.6	0.05872
1141.4	0.04182	1191.4	0.05818
1141.2	0.04164	1191.2	0.06139
1141	0.04132	1191	0.05652
1140.8	0.0414	1190.8	0.05583
1140.6	0.04115	1190.6	0.05534
1140.4	0.04088	1190.4	0.05431
1140.2	0.04094	1190.2	0.0525
1140	0.04075	1190	0.05487
1139.8	0.04033	1189.8	0.04607
1139.6	0.0402	1189.6	0.04627
1139.4	0.04004	1189.4	0.04545
1139.2	0.03975	1189.2	0.04436
1139	0.03975	1189	0.0435
1138.8	0.03947	1188.8	0.04648
1138.6	0.0392	1188.6	0.04087
1138.4	0.03908	1188.4	0.04341
1138.2	0.03894	1188.2	0.03777
1138	0.03879	1188	0.03764
1137.8	0.03861	1187.8	0.03607
1137.6	0.03838	1187.6	0.03769
1137.4	0.03828	1187.4	0.03433
1137.2	0.03799	1187.2	0.03836
1137	0.03802	1187	0.03495
1136.8	0.03783	1186.8	0.03547
1136.6	0.03757	1186.6	0.03122
1136.4	0.03746	1186.4	0.03291
1136.2	0.03733	1186.2	0.02934
1136	0.03705	1186	0.03141
1135.8	0.03696	1185.8	0.0259
1135.6	0.0369	1185.6	0.02479
1135.4	0.03667	1185.4	0.02289
1135.2	0.0366	1185.2	0.02714
1135	0.03642	1185	0.02127
1134.8	0.036	1184.8	0.02204
1134.6	0.03589	1184.6	0.02145
1134.4	0.03595	1184.4	0.02196
1134.2	0.03573	1184.2	0.01918
1134	0.03575	1184	0.02488
1133.8	0.03566	1183.8	0.01323
1133.6	0.03539	1183.6	0.01917
1133.4	0.03526	1183.4	0.01873
1133.2	0.0352	1183.2	0.01362
1133	0.0349	1183	0.0155
1132.8	0.03475	1182.8	0.01038
1132.6	0.03476	1182.6	0.0101
1132.4	0.03454	1182.4	0.0098
1132.2	0.03424	1182.2	0.01201
1132	0.03438	1182	0.00817
1131.8	0.03425	1181.8	0.00556
1131.6	0.03397	1181.6	0.00715
1131.4	0.0339	1181.4	0.00384
1131.2	0.03374	1181.2	0.00249
1131	0.03356	1181	0.004
1130.8	0.03356	1180.8	-0.00168
1130.6	0.03335	1180.6	0.000310242
1130.4	0.03318	1180.4	-0.00398
1130.2	0.03324	1180.2	-0.00424
1130	0.03319	1180	-0.00744
1129.8	0.03277	1179.8	-0.00071615
1129.6	0.03274	1179.6	-0.00988
1129.4	0.03272	1179.4	-0.00846
1129.2	0.03244	1179.2	-0.0083
1129	0.03229	1179	-0.00616
1128.8	0.03233	1178.8	-0.01178
1128.6	0.03214	1178.6	-0.00858
1128.4	0.03207	1178.4	-0.01353
1128.2	0.03193	1178.2	-0.011
1128	0.03184	1178	-0.01495
1127.8	0.03173	1177.8	-0.01555
1127.6	0.03143	1177.6	-0.01662
1127.4	0.03146	1177.4	-0.01395
1127.2	0.03146	1177.2	-0.023
1127	0.03145	1177	-0.02026
1126.8	0.03124	1176.8	-0.01859
1126.6	0.03113	1176.6	-0.02299
1126.4	0.03096	1176.4	-0.02097
1126.2	0.03078	1176.2	-0.0269
1126	0.03068	1176	-0.02553
1125.8	0.03075	1175.8	-0.03206
1125.6	0.03063	1175.6	-0.02716
1125.4	0.03042	1175.4	-0.03224
1125.2	0.03047	1175.2	-0.03138
1125	0.0304	1175	-0.03452
1124.8	0.03035	1174.8	-0.02662
1124.6	0.03023	1174.6	-0.03328
1124.4	0.03004	1174.4	-0.03002
1124.2	0.02986	1174.2	-0.03633
1124	0.02977	1174	-0.03547
1123.8	0.0299	1173.8	-0.03832
1123.6	0.02963	1173.6	-0.03773
1123.4	0.02965	1173.4	-0.03937
1123.2	0.02979	1173.2	-0.03627
1123	0.0295	1173	-0.04185
1122.8	0.02951	1172.8	-0.04216
1122.6	0.02942	1172.6	-0.04495
1122.4	0.0294	1172.4	-0.04427
1122.2	0.02924	1172.2	-0.04228
1122	0.02943	1172	-0.04275
1121.8	0.02924	1171.8	-0.04536
1121.6	0.0291	1171.6	-0.04787
1121.4	0.02906	1171.4	-0.04495
1121.2	0.0292	1171.2	-0.04756
1121	0.02894	1171	-0.04647
1120.8	0.02912	1170.8	-0.0507
1120.6	0.02895	1170.6	-0.04766
1120.4	0.02883	1170.4	-0.05429
1120.2	0.02893	1170.2	-0.04998
1120	0.02895	1170	-0.05826
1119.8	0.02893	1169.8	-0.05035
1119.6	0.02899	1169.6	-0.05528
1119.4	0.02919	1169.4	-0.05089
1119.2	0.02901	1169.2	-0.05681
1119	0.02899	1169	-0.05477
1118.8	0.02909	1168.8	-0.05218
1118.6	0.02899	1168.6	-0.05478
1118.4	0.02902	1168.4	-0.05938
1118.2	0.02919	1168.2	-0.0606
1118	0.0288	1168	-0.0585
1117.8	0.02883	1167.8	-0.06204
1117.6	0.02893	1167.6	-0.05971
1117.4	0.02889	1167.4	-0.06492
1117.2	0.0286	1167.2	-0.05959
1117	0.02867	1167	-0.0657
1116.8	0.02853	1166.8	-0.06378
1116.6	0.02833	1166.6	-0.06402
1116.4	0.02843	1166.4	-0.0632
1116.2	0.02841	1166.2	-0.06911
1116	0.02817	1166	-0.06284
1115.8	0.02822	1165.8	-0.06667
1115.6	0.02805	1165.6	-0.06447
1115.4	0.02763	1165.4	-0.06893
1115.2	0.02764	1165.2	-0.06692
1115	0.02745	1165	-0.06801
1114.8	0.02725	1164.8	-0.07141
1114.6	0.02705	1164.6	-0.06774
1114.4	0.0272	1164.4	-0.07082
1114.2	0.02689	1164.2	-0.06772
1114	0.0267	1164	-0.06891
1113.8	0.02659	1163.8	-0.06972
1113.6	0.02648	1163.6	-0.07087
1113.4	0.02627	1163.4	-0.06922
1113.2	0.02637	1163.2	-0.06991
1113	0.02611	1163	-0.06812
1112.8	0.026	1162.8	-0.07219
1112.6	0.02598	1162.6	-0.06596
1112.4	0.02596	1162.4	-0.06996
1112.2	0.02562	1162.2	-0.06828
1112	0.02563	1162	-0.07395
1111.8	0.02559	1161.8	-0.07214
1111.6	0.02516	1161.6	-0.06596
1111.4	0.02531	1161.4	-0.07221
1111.2	0.02524	1161.2	-0.06795
1111	0.02509	1161	-0.07124
1110.8	0.025	1160.8	-0.06653
1110.6	0.02501	1160.6	-0.06729
1110.4	0.02485	1160.4	-0.06793
1110.2	0.02483	1160.2	-0.07143
1110	0.02484	1160	-0.06768
1109.8	0.02475	1159.8	-0.0692
1109.6	0.02476	1159.6	-0.06379
1109.4	0.02476	1159.4	-0.06915
1109.2	0.02464	1159.2	-0.06734
1109	0.02447	1159	-0.0661
1108.8	0.02466	1158.8	-0.06728
1108.6	0.02453	1158.6	-0.07321
1108.4	0.0245	1158.4	-0.07061
1108.2	0.02461	1158.2	-0.05718
1108	0.02465	1158	-0.06823
1107.8	0.02447	1157.8	-0.0631
1107.6	0.02455	1157.6	-0.06728
1107.4	0.02458	1157.4	-0.0695
1107.2	0.02449	1157.2	-0.06064
1107	0.02443	1157	-0.05594
1106.8	0.02448	1156.8	-0.0646
1106.6	0.02449	1156.6	-0.05959
1106.4	0.0244	1156.4	-0.06089
1106.2	0.02445	1156.2	-0.05436
1106	0.02458	1156	-0.06147
1105.8	0.02458	1155.8	-0.04801
1105.6	0.02453	1155.6	-0.05361
1105.4	0.02469	1155.4	-0.05746
1105.2	0.02468	1155.2	-0.05731
1105	0.02487	1155	-0.04025
1104.8	0.02487	1154.8	-0.04294
1104.6	0.02503	1154.6	-0.04842
1104.4	0.02514	1154.4	-0.04224
1104.2	0.02519	1154.2	-0.04047
1104	0.0254	1154	-0.04373
1103.8	0.02549	1153.8	-0.03563
1103.6	0.02559	1153.6	-0.04018
1103.4	0.0259	1153.4	-0.02636
1103.2	0.0259	1153.2	-0.03556
1103	0.02605	1153	-0.031
1102.8	0.02628	1152.8	-0.03371
1102.6	0.02645	1152.6	-0.02597
1102.4	0.02655	1152.4	-0.03655
1102.2	0.02677	1152.2	-0.05048
1102	0.02705	1152	-0.00782
1101.8	0.0272	1151.8	-0.01955
1101.6	0.0274	1151.6	-0.02997
1101.4	0.02741	1151.4	-0.00902
1101.2	0.02779	1151.2	-0.0123
1101	0.02791	1151	-0.0186
1100.8	0.02821	1150.8	-0.01279
1100.6	0.02852	1150.6	-0.00431
1100.4	0.02856	1150.4	-0.00952
1100.2	0.02875	1150.2	0.00264
1100	0.02899	1150	0.0044
1099.8	0.02908	1149.8	0.000244081
1099.6	0.02918	1149.6	0.000784992
1099.4	0.02944	1149.4	-0.00593
1099.2	0.0297	1149.2	0.01458
1099	0.02974	1149	0.02557
1098.8	0.02994	1148.8	0.02029
1098.6	0.03015	1148.6	0.02024
1098.4	0.03	1148.4	0.01313
1098.2	0.03025	1148.2	0.03176
1098	0.03031	1148	0.03397
1097.8	0.03046	1147.8	0.03155
1097.6	0.03046	1147.6	0.0342
1097.4	0.03051	1147.4	0.04007
1097.2	0.03051	1147.2	0.03013
1097	0.0304	1147	0.04808
1096.8	0.03041	1146.8	0.05435
1096.6	0.03037	1146.6	0.05029
1096.4	0.03021	1146.4	0.06337
1096.2	0.03023	1146.2	0.03895
1096	0.03007	1146	0.09102
1095.8	0.02998	1145.8	0.07505
1095.6	0.02984	1145.6	0.07082
1095.4	0.02976	1145.4	0.06648
1095.2	0.02958	1145.2	0.09293
1095	0.02952	1145	0.05945
1094.8	0.02939	1144.8	0.09744
1094.6	0.02927	1144.6	0.09014
1094.4	0.02924	1144.4	0.08218
1094.2	0.02907	1144.2	0.11283
1094	0.02881	1144	0.09532
1093.8	0.02875	1143.8	0.07317
1093.6	0.02875	1143.6	0.13853
1093.4	0.02853	1143.4	0.11096
1093.2	0.02843	1143.2	0.10601
1093	0.0284	1143	0.12864
1092.8	0.02795	1142.8	0.12414
1092.6	0.02821	1142.6	0.12738
1092.4	0.02803	1142.4	0.13426
1092.2	0.02791	1142.2	0.13699
1092	0.02784	1142	0.14184
1091.8	0.0279	1141.8	0.13859
1091.6	0.02778	1141.6	0.14868
1091.4	0.02762	1141.4	0.15853
1091.2	0.02744	1141.2	0.15471
1091	0.02751	1141	0.14848
1090.8	0.02712	1140.8	0.17365
1090.6	0.02713	1140.6	0.16929
1090.4	0.02719	1140.4	0.14767
1090.2	0.027	1140.2	0.19784
1090	0.02667	1140	0.18
1089.8	0.0265	1139.8	0.18514
1089.6	0.02654	1139.6	0.1802
1089.4	0.02616	1139.4	0.18703
1089.2	0.0261	1139.2	0.19857
1089	0.02594	1139	0.19768
1088.8	0.02588	1138.8	0.19895
1088.6	0.02561	1138.6	0.2041
1088.4	0.02541	1138.4	0.20443
1088.2	0.02505	1138.2	0.20594
1088	0.02502	1138	0.19812
1087.8	0.02463	1137.8	0.23317
1087.6	0.02434	1137.6	0.22411
1087.4	0.02406	1137.4	0.22249
1087.2	0.02371	1137.2	0.2191
1087	0.02347	1137	0.23426
1086.8	0.02328	1136.8	0.23685
1086.6	0.02296	1136.6	0.2321
1086.4	0.02281	1136.4	0.24134
1086.2	0.02249	1136.2	0.24465
1086	0.02233	1136	0.24271
1085.8	0.02204	1135.8	0.24727
1085.6	0.02169	1135.6	0.2089
1085.4	0.02152	1135.4	0.29507
1085.2	0.02142	1135.2	0.2695
1085	0.0211	1135	0.26148
1084.8	0.02098	1134.8	0.25013
1084.6	0.02057	1134.6	0.26134
1084.4	0.02049	1134.4	0.23895
1084.2	0.0204	1134.2	0.25775
1084	0.02017	1134	0.31561
1083.8	0.02007	1133.8	0.30109
1083.6	0.0198	1133.6	0.26102
1083.4	0.01976	1133.4	0.30368
1083.2	0.01956	1133.2	0.27433
1083	0.01948	1133	0.28747
1082.8	0.01925	1132.8	0.28699
1082.6	0.01915	1132.6	0.29708
1082.4	0.01892	1132.4	0.29621
1082.2	0.01892	1132.2	0.29463
1082	0.01873	1132	0.28641
1081.8	0.01868	1131.8	0.30445
1081.6	0.01849	1131.6	0.30153
1081.4	0.01858	1131.4	0.30218
1081.2	0.01845	1131.2	0.30446
1081	0.01851	1131	0.30126
1080.8	0.0183	1130.8	0.31098
1080.6	0.01817	1130.6	0.30882
1080.4	0.01808	1130.4	0.30985
1080.2	0.01813	1130.2	0.31122
1080	0.01794	1130	0.30844
1079.8	0.01801	1129.8	0.30878
1079.6	0.01781	1129.6	0.30358
1079.4	0.01776	1129.4	0.32364
1079.2	0.01767	1129.2	0.28485
1079	0.01772	1129	0.36374
1078.8	0.01751	1128.8	0.31791
1078.6	0.01754	1128.6	0.32304
1078.4	0.01752	1128.4	0.31466
1078.2	0.0174	1128.2	0.34047
1078	0.01729	1128	0.31475
1077.8	0.01733	1127.8	0.34209
1077.6	0.01726	1127.6	0.32838
1077.4	0.01722	1127.4	0.2956
1077.2	0.01723	1127.2	0.36909
1077	0.01722	1127	0.33552
1076.8	0.01717	1126.8	0.33465
1076.6	0.01717	1126.6	0.35324
1076.4	0.01709	1126.4	0.33337
1076.2	0.01698	1126.2	0.33806
1076	0.01697	1126	0.3364
1075.8	0.01694	1125.8	0.32433
1075.6	0.01694	1125.6	0.34546
1075.4	0.01684	1125.4	0.35576
1075.2	0.01694	1125.2	0.32287
1075	0.01675	1125	0.32286
1074.8	0.01691	1124.8	0.35209
1074.6	0.01686	1124.6	0.37718
1074.4	0.01666	1124.4	0.34878
1074.2	0.01664	1124.2	0.34766
1074	0.01676	1124	0.34449
1073.8	0.01663	1123.8	0.35135
1073.6	0.01656	1123.6	0.35353
1073.4	0.01661	1123.4	0.32428
1073.2	0.0165	1123.2	0.33102
1073	0.0165	1123	0.39065
1072.8	0.01651	1122.8	0.36809
1072.6	0.01642	1122.6	0.35685
1072.4	0.01631	1122.4	0.33502
1072.2	0.01636	1122.2	0.3445
1072	0.01648	1122	0.36228
1071.8	0.01634	1121.8	0.37259
1071.6	0.0164	1121.6	0.36607
1071.4	0.01627	1121.4	0.36063
1071.2	0.01622	1121.2	0.39065
1071	0.01625	1121	0.36082
1070.8	0.0161	1120.8	0.3568
1070.6	0.01613	1120.6	0.39375
1070.4	0.01601	1120.4	0.37168
1070.2	0.01608	1120.2	0.37502
1070	0.01609	1120	0.35569
1069.8	0.01603	1119.8	0.37958
1069.6	0.01606	1119.6	0.39856
1069.4	0.01609	1119.4	0.38397
1069.2	0.01587	1119.2	0.38949
1069	0.01604	1119	0.37792
1068.8	0.01602	1118.8	0.38344
1068.6	0.01579	1118.6	0.39226
1068.4	0.01601	1118.4	0.38748
1068.2	0.01592	1118.2	0.40851
1068	0.016	1118	0.38764
1067.8	0.01586	1117.8	0.39014
1067.6	0.0159	1117.6	0.41307
1067.4	0.01578	1117.4	0.39983
1067.2	0.01579	1117.2	0.40088
1067	0.01579	1117	0.3893
1066.8	0.01566	1116.8	0.39792
1066.6	0.01577	1116.6	0.40913
1066.4	0.01572	1116.4	0.3993
1066.2	0.01559	1116.2	0.39338
1066	0.01564	1116	0.39999
1065.8	0.01569	1115.8	0.40682
1065.6	0.01548	1115.6	0.40765
1065.4	0.01541	1115.4	0.40229
1065.2	0.01543	1115.2	0.39626
1065	0.01541	1115	0.3928
1064.8	0.01537	1114.8	0.39165
1064.6	0.01539	1114.6	0.38891
1064.4	0.01536	1114.4	0.40548
1064.2	0.01533	1114.2	0.39482
1064	0.01543	1114	0.39443
1063.8	0.01541	1113.8	0.39187
1063.6	0.01518	1113.6	0.39303
1063.4	0.01543	1113.4	0.38598
1063.2	0.01539	1113.2	0.38898
1063	0.01529	1113	0.39697
1062.8	0.01517	1112.8	0.389
1062.6	0.01521	1112.6	0.39344
1062.4	0.01523	1112.4	0.39198
1062.2	0.01518	1112.2	0.39068
1062	0.0151	1112	0.39226
1061.8	0.01506	1111.8	0.39135
1061.6	0.01515	1111.6	0.39106
1061.4	0.01528	1111.4	0.39448
1061.2	0.01488	1111.2	0.39631
1061	0.01502	1111	0.39058
1060.8	0.01516	1110.8	0.39793
1060.6	0.01499	1110.6	0.39883
1060.4	0.01489	1110.4	0.39367
1060.2	0.01514	1110.2	0.39356
1060	0.01491	1110	0.39341
1059.8	0.0148	1109.8	0.39608
1059.6	0.01491	1109.6	0.39511
1059.4	0.01495	1109.4	0.39853
1059.2	0.01499	1109.2	0.39928
1059	0.01499	1109	0.39514
1058.8	0.01482	1108.8	0.4003
1058.6	0.01482	1108.6	0.39791
1058.4	0.01487	1108.4	0.39945
1058.2	0.0149	1108.2	0.40095
1058	0.01486	1108	0.39803
1057.8	0.01478	1107.8	0.39893
1057.6	0.01486	1107.6	0.40289
1057.4	0.01463	1107.4	0.40061
1057.2	0.01482	1107.2	0.40113
1057	0.01477	1107	0.40503
1056.8	0.01472	1106.8	0.4063
1056.6	0.01468	1106.6	0.40865
1056.4	0.01494	1106.4	0.41209
1056.2	0.0147	1106.2	0.40783
1056	0.01455	1106	0.41248
1055.8	0.01474	1105.8	0.41321
1055.6	0.01467	1105.6	0.41288
1055.4	0.01453	1105.4	0.41419
1055.2	0.01464	1105.2	0.42052
1055	0.01475	1105	0.42015
1054.8	0.01448	1104.8	0.42173
1054.6	0.01467	1104.6	0.42272
1054.4	0.01463	1104.4	0.42321
1054.2	0.01439	1104.2	0.42792
1054	0.01453	1104	0.42921
1053.8	0.01461	1103.8	0.42993
1053.6	0.01444	1103.6	0.43536
1053.4	0.01456	1103.4	0.43778
1053.2	0.01464	1103.2	0.43814
1053	0.01441	1103	0.43837
1052.8	0.01426	1102.8	0.44382
1052.6	0.01446	1102.6	0.4421
1052.4	0.01429	1102.4	0.44937
1052.2	0.01435	1102.2	0.45212
1052	0.01454	1102	0.45611
1051.8	0.01429	1101.8	0.46076
1051.6	0.01443	1101.6	0.4632
1051.4	0.01451	1101.4	0.46703
1051.2	0.01443	1101.2	0.47063
1051	0.01428	1101	0.47704
1050.8	0.01445	1100.8	0.47925
1050.6	0.01432	1100.6	0.47989
1050.4	0.01425	1100.4	0.4851
1050.2	0.01435	1100.2	0.48725
1050	0.01423	1100	0.49273
1049.8	0.01428	1099.8	0.49469
1049.6	0.01425	1099.6	0.4947
1049.4	0.01446	1099.4	0.49732
1049.2	0.01415	1099.2	0.50271
1049	0.01422	1099	0.50593
1048.8	0.01427	1098.8	0.50407
1048.6	0.01405	1098.6	0.5077
1048.4	0.01425	1098.4	0.51018
1048.2	0.01417	1098.2	0.50828
1048	0.01417	1098	0.51055
1047.8	0.01414	1097.8	0.51212
1047.6	0.01416	1097.6	0.51221
1047.4	0.01413	1097.4	0.51644
1047.2	0.01406	1097.2	0.51258
1047	0.01434	1097	0.51422
1046.8	0.0141	1096.8	0.5152
1046.6	0.0141	1096.6	0.51581
1046.4	0.01414	1096.4	0.51782
1046.2	0.01394	1096.2	0.51281
1046	0.01405	1096	0.51341
1045.8	0.01399	1095.8	0.51263
1045.6	0.01404	1095.6	0.51515
1045.4	0.01397	1095.4	0.51104
1045.2	0.01405	1095.2	0.51209
1045	0.01411	1095	0.51114
1044.8	0.01404	1094.8	0.51089
1044.6	0.01396	1094.6	0.50949
1044.4	0.01426	1094.4	0.50757
1044.2	0.01409	1094.2	0.5057
1044	0.01406	1094	0.506
1043.8	0.0141	1093.8	0.50467
1043.6	0.01402	1093.6	0.50815
1043.4	0.01412	1093.4	0.50169
1043.2	0.01409	1093.2	0.5037
1043	0.01381	1093	0.50514
1042.8	0.01376	1092.8	0.50061
1042.6	0.01394	1092.6	0.50168
1042.4	0.01394	1092.4	0.50115
1042.2	0.01393	1092.2	0.50072
1042	0.01397	1092	0.49925
1041.8	0.01407	1091.8	0.50032
1041.6	0.01389	1091.6	0.49853
1041.4	0.01396	1091.4	0.49714
1041.2	0.01404	1091.2	0.49819
1041	0.01383	1091	0.49856
1040.8	0.01418	1090.8	0.49568
1040.6	0.01392	1090.6	0.49679
1040.4	0.01369	1090.4	0.49447
1040.2	0.014	1090.2	0.49136
1040	0.0139	1090	0.49406
1039.8	0.01375	1089.8	0.4925
1039.6	0.01399	1089.6	0.49254
1039.4	0.01389	1089.4	0.48861
1039.2	0.01379	1089.2	0.48459
1039	0.0139	1089	0.4865
1038.8	0.01391	1088.8	0.48548
1038.6	0.01382	1088.6	0.48313
1038.4	0.01389	1088.4	0.48349
1038.2	0.01403	1088.2	0.48244
1038	0.01385	1088	0.48002
1037.8	0.01381	1087.8	0.47933
1037.6	0.01388	1087.6	0.47434
1037.4	0.01373	1087.4	0.47337
1037.2	0.01385	1087.2	0.46516
1037	0.01394	1087	0.46691
1036.8	0.01374	1086.8	0.46768
1036.6	0.01381	1086.6	0.45865
1036.4	0.01401	1086.4	0.45985
1036.2	0.01388	1086.2	0.45475
1036	0.01385	1086	0.45473
1035.8	0.01389	1085.8	0.45242
1035.6	0.0139	1085.6	0.44958
1035.4	0.01372	1085.4	0.44761
1035.2	0.01389	1085.2	0.44501
1035	0.01405	1085	0.44398
1034.8	0.01391	1084.8	0.43783
1034.6	0.01388	1084.6	0.43834
1034.4	0.014	1084.4	0.43709
1034.2	0.01361	1084.2	0.44008
1034	0.01394	1084	0.43394
1033.8	0.01396	1083.8	0.43356
1033.6	0.01368	1083.6	0.43173
1033.4	0.01385	1083.4	0.43197
1033.2	0.01408	1083.2	0.43036
1033	0.01389	1083	0.42711
1032.8	0.01384	1082.8	0.4264
1032.6	0.01395	1082.6	0.42455
1032.4	0.01391	1082.4	0.42553
1032.2	0.01391	1082.2	0.42556
1032	0.01404	1082	0.42283
1031.8	0.01406	1081.8	0.42333
1031.6	0.01404	1081.6	0.42271
1031.4	0.01414	1081.4	0.42189
1031.2	0.01417	1081.2	0.41972
1031	0.0139	1081	0.42107
1030.8	0.01427	1080.8	0.42102
1030.6	0.01432	1080.6	0.41623
1030.4	0.01424	1080.4	0.42092
1030.2	0.01441	1080.2	0.41601
1030	0.01441	1080	0.41756
1029.8	0.01442	1079.8	0.41875
1029.6	0.01457	1079.6	0.42125
1029.4	0.01461	1079.4	0.42119
1029.2	0.01471	1079.2	0.42191
1029	0.01474	1079	0.41864
1028.8	0.01482	1078.8	0.41926
1028.6	0.01488	1078.6	0.4204
1028.4	0.01502	1078.4	0.41889
1028.2	0.0151	1078.2	0.41774
1028	0.01516	1078	0.41844
1027.8	0.0153	1077.8	0.41907
1027.6	0.01548	1077.6	0.41834
1027.4	0.01563	1077.4	0.41901
1027.2	0.01547	1077.2	0.41798
1027	0.01575	1077	0.41733
1026.8	0.01577	1076.8	0.41942
1026.6	0.01583	1076.6	0.41933
1026.4	0.01612	1076.4	0.42055
1026.2	0.0161	1076.2	0.41717
1026	0.016	1076	0.41874
1025.8	0.01614	1075.8	0.41791
1025.6	0.01634	1075.6	0.41959
1025.4	0.01638	1075.4	0.42055
1025.2	0.01657	1075.2	0.41897
1025	0.01653	1075	0.41903
1024.8	0.01655	1074.8	0.41669
1024.6	0.01648	1074.6	0.41621
1024.4	0.01667	1074.4	0.41853
1024.2	0.01678	1074.2	0.42052
1024	0.01675	1074	0.41736
1023.8	0.01684	1073.8	0.41994
1023.6	0.01666	1073.6	0.42029
1023.4	0.01678	1073.4	0.41906
1023.2	0.01683	1073.2	0.41684
1023	0.01677	1073	0.4197
1022.8	0.01673	1072.8	0.41659
1022.6	0.01668	1072.6	0.41929
1022.4	0.01668	1072.4	0.4161
1022.2	0.01645	1072.2	0.41821
1022	0.01662	1072	0.41635
1021.8	0.01636	1071.8	0.41645
1021.6	0.01625	1071.6	0.41564
1021.4	0.01642	1071.4	0.41577
1021.2	0.01619	1071.2	0.41531
1021	0.01616	1071	0.41247
1020.8	0.01601	1070.8	0.41519
1020.6	0.01606	1070.6	0.41624
1020.4	0.01586	1070.4	0.41793
1020.2	0.01583	1070.2	0.41578
1020	0.01588	1070	0.41693
1019.8	0.01566	1069.8	0.41487
1019.6	0.01565	1069.6	0.41414
1019.4	0.01559	1069.4	0.41487
1019.2	0.01538	1069.2	0.41471
1019	0.01531	1069	0.41524
1018.8	0.01528	1068.8	0.41104
1018.6	0.01507	1068.6	0.41248
1018.4	0.01498	1068.4	0.41292
1018.2	0.01502	1068.2	0.41171
1018	0.01492	1068	0.41221
1017.8	0.01471	1067.8	0.41327
1017.6	0.01486	1067.6	0.41405
1017.4	0.01461	1067.4	0.41252
1017.2	0.01444	1067.2	0.41136
1017	0.01466	1067	0.41223
1016.8	0.01454	1066.8	0.40917
1016.6	0.01442	1066.6	0.40998
1016.4	0.01435	1066.4	0.41112
1016.2	0.01443	1066.2	0.41081
1016	0.01424	1066	0.40974
1015.8	0.01424	1065.8	0.41104
1015.6	0.01422	1065.6	0.41025
1015.4	0.01405	1065.4	0.40744
1015.2	0.01403	1065.2	0.40827
1015	0.01402	1065	0.408
1014.8	0.01399	1064.8	0.40477
1014.6	0.01385	1064.6	0.40683
1014.4	0.01386	1064.4	0.40509
1014.2	0.01385	1064.2	0.40577
1014	0.01376	1064	0.40635
1013.8	0.01398	1063.8	0.40567
1013.6	0.01379	1063.6	0.40295
1013.4	0.01379	1063.4	0.40765
1013.2	0.01382	1063.2	0.40509
1013	0.01379	1063	0.40538
1012.8	0.01381	1062.8	0.40184
1012.6	0.0138	1062.6	0.40424
1012.4	0.01373	1062.4	0.4015
1012.2	0.0137	1062.2	0.40155
1012	0.01372	1062	0.40057
1011.8	0.01374	1061.8	0.40233
1011.6	0.01365	1061.6	0.40416
1011.4	0.01367	1061.4	0.40165
1011.2	0.01373	1061.2	0.39902
1011	0.01365	1061	0.40102
1010.8	0.01363	1060.8	0.40144
1010.6	0.0137	1060.6	0.39733
1010.4	0.01366	1060.4	0.39969
1010.2	0.01363	1060.2	0.40023
1010	0.01371	1060	0.39855
1009.8	0.01357	1059.8	0.39973
1009.6	0.01347	1059.6	0.39964
1009.4	0.01351	1059.4	0.39746
1009.2	0.0137	1059.2	0.39793
1009	0.01376	1059	0.39651
1008.8	0.01371	1058.8	0.39736
1008.6	0.01354	1058.6	0.39716
1008.4	0.01361	1058.4	0.39483
1008.2	0.01358	1058.2	0.396
1008	0.01377	1058	0.39693
1007.8	0.01366	1057.8	0.39548
1007.6	0.01371	1057.6	0.39625
1007.4	0.01371	1057.4	0.39572
1007.2	0.01362	1057.2	0.39596
1007	0.01365	1057	0.39308
1006.8	0.01379	1056.8	0.3943
1006.6	0.01368	1056.6	0.39617
1006.4	0.0137	1056.4	0.39141
1006.2	0.0137	1056.2	0.39525
1006	0.01361	1056	0.39324
1005.8	0.01361	1055.8	0.39405
1005.6	0.01357	1055.6	0.39413
1005.4	0.01368	1055.4	0.39239
1005.2	0.01362	1055.2	0.39411
1005	0.01379	1055	0.39089
1004.8	0.01375	1054.8	0.39346
1004.6	0.01364	1054.6	0.39102
1004.4	0.01382	1054.4	0.39213
1004.2	0.01379	1054.2	0.39423
1004	0.01391	1054	0.39201
1003.8	0.01381	1053.8	0.39504
1003.6	0.0139	1053.6	0.39014
1003.4	0.01382	1053.4	0.39159
1003.2	0.0138	1053.2	0.38981
1003	0.01401	1053	0.38886
1002.8	0.01398	1052.8	0.39161
1002.6	0.01393	1052.6	0.39451
1002.4	0.01409	1052.4	0.38998
1002.2	0.01414	1052.2	0.38929
1002	0.01396	1052	0.39028
1001.8	0.01415	1051.8	0.39098
1001.6	0.0142	1051.6	0.3898
1001.4	0.01422	1051.4	0.39277
1001.2	0.01435	1051.2	0.39023
1001	0.01431	1051	0.38895
1000.8	0.01425	1050.8	0.38948
1000.6	0.0143	1050.6	0.3941
1000.4	0.0145	1050.4	0.39023
1000.2	0.01452	1050.2	0.38787
1000	0.0145	1050	0.39099
999.8	0.01466	1049.8	0.39289
999.6	0.01464	1049.6	0.39164
999.4	0.01466	1049.4	0.38922
999.2	0.01493	1049.2	0.38887
999	0.0149	1049	0.39288
998.8	0.0149	1048.8	0.39358
998.6	0.01497	1048.6	0.39443
998.4	0.01509	1048.4	0.3925
998.2	0.01512	1048.2	0.38927
998	0.01527	1048	0.39074
997.8	0.01531	1047.8	0.39117
997.6	0.01539	1047.6	0.39081
997.4	0.01544	1047.4	0.39032
997.2	0.0156	1047.2	0.39269
997	0.01576	1047	0.3883
996.8	0.01582	1046.8	0.38771
996.6	0.01603	1046.6	0.38866
996.4	0.01601	1046.4	0.38664
996.2	0.01618	1046.2	0.39054
996	0.0164	1046	0.39091
995.8	0.01633	1045.8	0.39093
995.6	0.01635	1045.6	0.38901
995.4	0.01668	1045.4	0.3899
995.2	0.01665	1045.2	0.38792
995	0.01672	1045	0.38865
994.8	0.01687	1044.8	0.38738
994.6	0.01699	1044.6	0.38967
994.4	0.01703	1044.4	0.39062
994.2	0.01727	1044.2	0.38592
994	0.01752	1044	0.38759
993.8	0.01755	1043.8	0.38638
993.6	0.01797	1043.6	0.38925
993.4	0.01812	1043.4	0.38544
993.2	0.01815	1043.2	0.38675
993	0.01831	1043	0.38719
992.8	0.01857	1042.8	0.39056
992.6	0.0186	1042.6	0.38656
992.4	0.01887	1042.4	0.38857
992.2	0.01901	1042.2	0.38969
992	0.01935	1042	0.38925
991.8	0.01949	1041.8	0.38887
991.6	0.01979	1041.6	0.38916
991.4	0.02013	1041.4	0.3853
991.2	0.02021	1041.2	0.38704
991	0.02054	1041	0.38716
990.8	0.02091	1040.8	0.38718
990.6	0.02111	1040.6	0.38727
990.4	0.02164	1040.4	0.38447
990.2	0.02199	1040.2	0.38527
990	0.02227	1040	0.38316
989.8	0.02282	1039.8	0.38225
989.6	0.02332	1039.6	0.38256
989.4	0.02384	1039.4	0.38153
989.2	0.02435	1039.2	0.38317
989	0.02502	1039	0.38211
988.8	0.02548	1038.8	0.38068
988.6	0.02622	1038.6	0.38096
988.4	0.02718	1038.4	0.3802
988.2	0.02782	1038.2	0.37779
988	0.02881	1038	0.37941
987.8	0.02984	1037.8	0.37903
987.6	0.03075	1037.6	0.37928
987.4	0.03186	1037.4	0.37942
987.2	0.03335	1037.2	0.37843
987	0.03465	1037	0.37874
986.8	0.03627	1036.8	0.37726
986.6	0.03808	1036.6	0.37495
986.4	0.03975	1036.4	0.37502
986.2	0.04188	1036.2	0.37504
986	0.04418	1036	0.37306
985.8	0.04654	1035.8	0.37405
985.6	0.04891	1035.6	0.37507
985.4	0.05206	1035.4	0.37284
985.2	0.05513	1035.2	0.3703
985	0.05822	1035	0.37212
984.8	0.06185	1034.8	0.37155
984.6	0.0658	1034.6	0.37014
984.4	0.06979	1034.4	0.37064
984.2	0.07431	1034.2	0.36713
984	0.07924	1034	0.37081
983.8	0.08386	1033.8	0.36991
983.6	0.08949	1033.6	0.36695
983.4	0.09475	1033.4	0.36766
983.2	0.10071	1033.2	0.36719
983	0.10649	1033	0.36716
982.8	0.1131	1032.8	0.3671
982.6	0.11895	1032.6	0.36499
982.4	0.12516	1032.4	0.3662
982.2	0.13124	1032.2	0.36388
982	0.13729	1032	0.36501
981.8	0.14282	1031.8	0.3648
981.6	0.14837	1031.6	0.36387
981.4	0.15325	1031.4	0.36316
981.2	0.1575	1031.2	0.36283
981	0.1615	1031	0.36329
980.8	0.16439	1030.8	0.36232
980.6	0.16678	1030.6	0.36315
980.4	0.16834	1030.4	0.36401
980.2	0.16898	1030.2	0.36317
980	0.16869	1030	0.35934
979.8	0.16768	1029.8	0.36136
979.6	0.16597	1029.6	0.36213
979.4	0.16313	1029.4	0.36342
979.2	0.15977	1029.2	0.3592
979	0.15549	1029	0.36403
978.8	0.1507	1028.8	0.36409
978.6	0.1456	1028.6	0.36455
978.4	0.1396	1028.4	0.36648
978.2	0.1336	1028.2	0.36538
978	0.1269	1028	0.36621
977.8	0.12059	1027.8	0.36634
977.6	0.11348	1027.6	0.36849
977.4	0.10679	1027.4	0.36735
977.2	0.10019	1027.2	0.36726
977	0.09405	1027	0.36966
976.8	0.08757	1026.8	0.37123
976.6	0.08198	1026.6	0.37128
976.4	0.07611	1026.4	0.36984
976.2	0.07039	1026.2	0.37336
976	0.06563	1026	0.373
975.8	0.06092	1025.8	0.37376
975.6	0.05672	1025.6	0.37453
975.4	0.05281	1025.4	0.37254
975.2	0.04919	1025.2	0.37353
975	0.04556	1025	0.37576
974.8	0.04266	1024.8	0.37359
974.6	0.03997	1024.6	0.37741
974.4	0.03736	1024.4	0.37607
974.2	0.03536	1024.2	0.37673
974	0.03333	1024	0.37853
973.8	0.03147	1023.8	0.37499
973.6	0.02987	1023.6	0.37384
973.4	0.0285	1023.4	0.37731
973.2	0.02708	1023.2	0.37503
973	0.02583	1023	0.37322
972.8	0.02493	1022.8	0.37242
972.6	0.02393	1022.6	0.36999
972.4	0.02298	1022.4	0.37157
972.2	0.02228	1022.2	0.36978
972	0.02139	1022	0.36705
971.8	0.02064	1021.8	0.37115
971.6	0.02023	1021.6	0.36978
971.4	0.01966	1021.4	0.36597
971.2	0.01905	1021.2	0.36722
971	0.01866	1021	0.36484
970.8	0.01826	1020.8	0.36244
970.6	0.01761	1020.6	0.36245
970.4	0.01748	1020.4	0.35982
970.2	0.01723	1020.2	0.36117
970	0.01696	1020	0.36246
969.8	0.01639	1019.8	0.36126
969.6	0.01634	1019.6	0.35825
969.4	0.01585	1019.4	0.35499
969.2	0.01572	1019.2	0.35395
969	0.01546	1019	0.35126
968.8	0.01497	1018.8	0.34913
968.6	0.01491	1018.6	0.34974
968.4	0.01478	1018.4	0.34642
968.2	0.01453	1018.2	0.34668
968	0.01423	1018	0.34647
967.8	0.01421	1017.8	0.34372
967.6	0.01402	1017.6	0.34315
967.4	0.01388	1017.4	0.34049
967.2	0.01386	1017.2	0.34101
967	0.01375	1017	0.34038
966.8	0.01358	1016.8	0.33883
966.6	0.01346	1016.6	0.33545
966.4	0.01337	1016.4	0.33484
966.2	0.01307	1016.2	0.33615
966	0.01311	1016	0.33424
965.8	0.013	1015.8	0.33081
965.6	0.01284	1015.6	0.33192
965.4	0.01283	1015.4	0.33013
965.2	0.0127	1015.2	0.33039
965	0.01247	1015	0.33025
964.8	0.01254	1014.8	0.32977
964.6	0.01257	1014.6	0.3283
964.4	0.01232	1014.4	0.32485
964.2	0.01225	1014.2	0.32715
964	0.01224	1014	0.32828
963.8	0.0121	1013.8	0.3209
963.6	0.01201	1013.6	0.3223
963.4	0.01205	1013.4	0.3229
963.2	0.01189	1013.2	0.32332
963	0.01191	1013	0.32355
962.8	0.01184	1012.8	0.32268
962.6	0.01184	1012.6	0.32054
962.4	0.01154	1012.4	0.32175
962.2	0.01184	1012.2	0.32034
962	0.01168	1012	0.3187
961.8	0.01153	1011.8	0.31646
961.6	0.01137	1011.6	0.31972
961.4	0.0114	1011.4	0.31737
961.2	0.01138	1011.2	0.31475
961	0.0113	1011	0.31671
960.8	0.01138	1010.8	0.31395
960.6	0.01108	1010.6	0.31799
960.4	0.01117	1010.4	0.31577
960.2	0.01127	1010.2	0.31418
960	0.01106	1010	0.31305
959.8	0.01106	1009.8	0.31472
959.6	0.01119	1009.6	0.31401
959.4	0.01113	1009.4	0.31095
959.2	0.01099	1009.2	0.31063
959	0.01101	1009	0.31068
958.8	0.01093	1008.8	0.31259
958.6	0.01089	1008.6	0.31062
958.4	0.01104	1008.4	0.30999
958.2	0.01089	1008.2	0.31044
958	0.01078	1008	0.30784
957.8	0.01076	1007.8	0.30609
957.6	0.01085	1007.6	0.30416
957.4	0.01068	1007.4	0.30783
957.2	0.01084	1007.2	0.303
957	0.01089	1007	0.30362
956.8	0.01077	1006.8	0.30437
956.6	0.01088	1006.6	0.30166
956.4	0.0108	1006.4	0.3036
956.2	0.0108	1006.2	0.30473
956	0.0108	1006	0.30135
955.8	0.01094	1005.8	0.30135
955.6	0.01079	1005.6	0.30304
955.4	0.01069	1005.4	0.30188
955.2	0.01068	1005.2	0.30119
955	0.01077	1005	0.30091
954.8	0.01064	1004.8	0.30186
954.6	0.0108	1004.6	0.30114
954.4	0.01078	1004.4	0.30027
954.2	0.01072	1004.2	0.29706
954	0.01083	1004	0.29903
953.8	0.01077	1003.8	0.30151
953.6	0.01068	1003.6	0.29622
953.4	0.01093	1003.4	0.29686
953.2	0.01081	1003.2	0.29774
953	0.01074	1003	0.29694
952.8	0.01081	1002.8	0.29657
952.6	0.01098	1002.6	0.29866
952.4	0.01088	1002.4	0.29557
952.2	0.01095	1002.2	0.29825
952	0.01097	1002	0.29789
951.8	0.01093	1001.8	0.2989
951.6	0.01094	1001.6	0.30058
951.4	0.01106	1001.4	0.30291
951.2	0.01099	1001.2	0.30347
951	0.01107	1001	0.30202
950.8	0.01113	1000.8	0.30276
950.6	0.01111	1000.6	0.30077
[truncated: 4,002 more rows]

## Sheet: 16c
[NpVO2]+ before	[NpVO2]+ before	[NpVO2]+ after	[NpVO2]+ after
nm	absorbance	nm	absorbance
1350	0.000515282	1400	-0.05615
1349.8	0.000486076	1399.8	-0.06362
1349.6	0.000368416	1399.6	-0.06634
1349.4	0.00041455	1399.4	-0.05961
1349.2	0.000531971	1399.2	-0.06619
1349	5.07235e-05	1399	-0.07016
1348.8	0.000459373	1398.8	-0.05618
1348.6	0.000342488	1398.6	-0.06271
1348.4	0.000153363	1398.4	-0.06142
1348.2	0.000104129	1398.2	-0.06168
1348	0.000394046	1398	-0.06149
1347.8	6.4969e-05	1397.8	-0.06122
1347.6	0.000101984	1397.6	-0.05955
1347.4	8.14796e-05	1397.4	-0.059
1347.2	5.25713e-05	1397.2	-0.06014
1347	7.51019e-05	1397	-0.05844
1346.8	0.000307739	1396.8	-0.0606
1346.6	0.000196278	1396.6	-0.05569
1346.4	-6.8605e-05	1396.4	-0.05664
1346.2	0.000325203	1396.2	-0.06322
1346	-9.15528e-05	1396	-0.06107
1345.8	-2.51531e-05	1395.8	-0.04601
1345.6	0.000161052	1395.6	-0.04786
1345.4	-0.000186205	1395.4	-0.05573
1345.2	0.000122309	1395.2	-0.05717
1345	2.15769e-05	1395	-0.05592
1344.8	-5.68032e-05	1394.8	-0.04769
1344.6	1.53184e-05	1394.6	-0.05884
1344.4	6.74725e-05	1394.4	-0.047
1344.2	-8.12412e-05	1394.2	-0.04743
1344	-0.000143409	1394	-0.04768
1343.8	-0.000290513	1393.8	-0.04958
1343.6	-0.000149488	1393.6	-0.04936
1343.4	-0.000107825	1393.4	-0.04776
1343.2	4.2915e-06	1393.2	-0.0474
1343	0.000160158	1393	-0.04717
1342.8	-0.000148475	1392.8	-0.04595
1342.6	-2.63453e-05	1392.6	-0.04535
1342.4	-5.20945e-05	1392.4	-0.04674
1342.2	-0.000296295	1392.2	-0.05228
1342	-0.000210047	1392	-0.0475
1341.8	-0.00012058	1391.8	-0.03921
1341.6	-0.000236392	1391.6	-0.03657
1341.4	-3.934e-06	1391.4	-0.03844
1341.2	6.25848e-05	1391.2	-0.0422
1341	-0.000133514	1391	-0.03838
1340.8	-0.000100255	1390.8	-0.03961
1340.6	-1.20402e-05	1390.6	-0.03962
1340.4	-0.000196397	1390.4	-0.03869
1340.2	-2.83718e-05	1390.2	-0.03686
1340	-2.00868e-05	1390	-0.03584
1339.8	-0.000145733	1389.8	-0.03576
1339.6	-0.000204205	1389.6	-0.03722
1339.4	-7.52807e-05	1389.4	-0.03863
1339.2	-8.29697e-05	1389.2	-0.03034
1339	-1.84178e-05	1389	-0.03333
1338.8	-9.21488e-05	1388.8	-0.03277
1338.6	-0.000128031	1388.6	-0.03402
1338.4	-0.000423193	1388.4	-0.02979
1338.2	-0.000310481	1388.2	-0.03063
1338	-0.00023073	1388	-0.03568
1337.8	-6.6638e-05	1387.8	-0.03743
1337.6	-0.000364959	1387.6	-0.03026
1337.4	-5.99622e-05	1387.4	-0.03234
1337.2	-2.34842e-05	1387.2	-0.0204
1337	-7.6294e-06	1387	-0.025
1336.8	-3.87431e-05	1386.8	-0.02641
1336.6	3.65973e-05	1386.6	-0.02662
1336.4	-0.000110567	1386.4	-0.02553
1336.2	-0.000215411	1386.2	-0.02531
1336	-0.000111282	1386	-0.02911
1335.8	-0.000126719	1385.8	-0.0203
1335.6	-0.000109017	1385.6	-0.02262
1335.4	-0.000268638	1385.4	-0.0287
1335.2	-0.000315845	1385.2	-0.01897
1335	3.3974e-06	1385	-0.0231
1334.8	0.000208497	1384.8	-0.02613
1334.6	0.000117779	1384.6	-0.02723
1334.4	-3.80278e-05	1384.4	-0.0181
1334.2	-0.000200629	1384.2	-0.01567
1334	-0.000309289	1384	-0.02057
1333.8	0.000141382	1383.8	-0.01797
1333.6	0.000175357	1383.6	-0.02057
1333.4	-4.70876e-05	1383.4	-0.02716
1333.2	2.55704e-05	1383.2	-0.0122
1333	-2.26498e-05	1383	-0.01795
1332.8	-0.000324666	1382.8	-0.01617
1332.6	2.8014e-06	1382.6	-0.02411
1332.4	0.000280619	1382.4	-0.02889
1332.2	0.000394463	1382.2	-0.02795
1332	1.4782e-05	1382	-0.00372
1331.8	0.000159562	1381.8	-0.00478
1331.6	0.000109077	1381.6	-0.01374
1331.4	4.50611e-05	1381.4	-0.01527
1331.2	0.000115871	1381.2	-0.01091
1331	-2.6822e-05	1381	-0.01323
1330.8	7.69495e-05	1380.8	-0.01686
1330.6	0.000270546	1380.6	-0.01969
1330.4	0.000259519	1380.4	-0.01608
1330.2	0.000111759	1380.2	-0.02527
1330	0.000188291	1380	0.00131
1329.8	3.85642e-05	1379.8	-0.00751
1329.6	0.000312805	1379.6	-0.01162
1329.4	0.000266969	1379.4	-0.00697
1329.2	0.000403702	1379.2	-0.01093
1329	0.000466883	1379	-0.01071
1328.8	0.000375688	1378.8	-0.01079
1328.6	0.000451922	1378.6	-0.01237
1328.4	0.000308573	1378.4	-0.02
1328.2	0.00036943	1378.2	-0.01127
1328	0.000576913	1378	-0.00447
1327.8	0.000388086	1377.8	-0.00441
1327.6	0.000654161	1377.6	-0.00866
1327.4	0.000523865	1377.4	-0.0082
1327.2	0.000321686	1377.2	-0.00828
1327	0.000453383	1377	-0.00845
1326.8	0.000631511	1376.8	-0.01034
1326.6	0.000611722	1376.6	-0.01273
1326.4	0.000344217	1376.4	-0.00606
1326.2	0.000605941	1376.2	-0.00336
1326	0.000339687	1376	-0.00706
1325.8	0.000414461	1375.8	-0.00719
1325.6	0.00063926	1375.6	-0.00805
1325.4	0.000571251	1375.4	-0.00772
1325.2	0.000605106	1375.2	-0.00296
1325	0.00080812	1375	-0.00526
1324.8	0.000742376	1374.8	-0.00608
1324.6	0.000625789	1374.6	-0.0096
1324.4	0.000545591	1374.4	-0.00935
1324.2	0.000701934	1374.2	0.000939369
1324	0.000823498	1374	-0.00713
1323.8	0.000776917	1373.8	-0.00227
1323.6	0.000726521	1373.6	-0.00406
1323.4	0.000742018	1373.4	-0.00419
1323.2	0.000971824	1373.2	-0.00381
1323	0.000865221	1373	-0.00798
1322.8	0.000886142	1372.8	-0.00191
1322.6	0.000983983	1372.6	-0.00374
1322.4	0.00119	1372.4	-0.00431
1322.2	0.00116	1372.2	-0.00213
1322	0.000876814	1372	-0.00415
1321.8	0.00102	1371.8	-0.00887
1321.6	0.00114	1371.6	-0.00433
1321.4	0.00126	1371.4	0.00157
1321.2	0.00128	1371.2	-0.00505
1321	0.0013	1371	-0.00102
1320.8	0.000988632	1370.8	-0.00552
1320.6	0.00137	1370.6	-0.00865
1320.4	0.00117	1370.4	-0.00424
1320.2	0.00103	1370.2	0.00922
1320	0.00107	1370	-0.00185
1319.8	0.00151	1369.8	-0.00183
1319.6	0.00109	1369.6	-0.00986
1319.4	0.00153	1369.4	-0.00325
1319.2	0.00138	1369.2	0.0059
1319	0.00127	1369	-0.00157
1318.8	0.00149	1368.8	-0.00268
1318.6	0.00126	1368.6	-0.000880659
1318.4	0.00155	1368.4	-0.00263
1318.2	0.00142	1368.2	-0.01119
1318	0.00159	1368	0.000231385
1317.8	0.00134	1367.8	0.00741
1317.6	0.00145	1367.6	-0.00194
1317.4	0.00162	1367.4	-0.00913
1317.2	0.00167	1367.2	0.000585318
1317	0.00166	1367	0.00356
1316.8	0.00168	1366.8	0.00455
1316.6	0.00151	1366.6	-0.00313
1316.4	0.0016	1366.4	-0.00479
1316.2	0.00179	1366.2	0.00456
1316	0.00159	1366	-0.00108
1315.8	0.00162	1365.8	-0.000961244
1315.6	0.00176	1365.6	0.000255883
1315.4	0.00174	1365.4	-0.00075525
1315.2	0.00174	1365.2	-0.00499
1315	0.002	1365	-0.00687
1314.8	0.00187	1364.8	0.00683
1314.6	0.00193	1364.6	0.00179
1314.4	0.00194	1364.4	-0.00633
1314.2	0.00177	1364.2	-0.00666
1314	0.00204	1364	0.00807
1313.8	0.00208	1363.8	-0.000238776
1313.6	0.00185	1363.6	0.00215
1313.4	0.00196	1363.4	0.00193
1313.2	0.00201	1363.2	-0.000282586
1313	0.00216	1363	-0.000149548
1312.8	0.00199	1362.8	0.000963986
1312.6	0.00215	1362.6	-0.000411391
1312.4	0.00197	1362.4	-0.00382
1312.2	0.00209	1362.2	-0.000223994
1312	0.00217	1362	-0.01198
1311.8	0.00218	1361.8	0.00354
1311.6	0.00202	1361.6	0.00682
1311.4	0.00221	1361.4	-0.000345826
1311.2	0.0024	1361.2	-0.00477
1311	0.00229	1361	0.00814
1310.8	0.00238	1360.8	-0.000751257
1310.6	0.00219	1360.6	-0.00541
1310.4	0.0023	1360.4	-0.00181
1310.2	0.00225	1360.2	0.00789
1310	0.00223	1360	0.0033
1309.8	0.00237	1359.8	-0.00179
1309.6	0.00235	1359.6	0.00276
1309.4	0.00238	1359.4	-0.00134
1309.2	0.00247	1359.2	-0.00962
1309	0.00242	1359	-0.00185
1308.8	0.00259	1358.8	0.00783
1308.6	0.00262	1358.6	0.00203
1308.4	0.0025	1358.4	-0.00169
1308.2	0.00248	1358.2	0.00236
1308	0.00252	1358	-0.00412
1307.8	0.00233	1357.8	0.00527
1307.6	0.00251	1357.6	0.00379
1307.4	0.00269	1357.4	-0.00347
1307.2	0.00247	1357.2	-0.000593901
1307	0.00265	1357	0.00329
1306.8	0.00256	1356.8	-0.00279
1306.6	0.00259	1356.6	-0.00676
1306.4	0.00232	1356.4	0.00885
1306.2	0.00266	1356.2	0.000707805
1306	0.00291	1356	-0.000261009
1305.8	0.00277	1355.8	-0.00113
1305.6	0.00272	1355.6	0.00101
1305.4	0.00285	1355.4	-0.01379
1305.2	0.00274	1355.2	0.01175
1305	0.00301	1355	0.00732
1304.8	0.00278	1354.8	-0.00105
1304.6	0.00258	1354.6	-0.00424
1304.4	0.00278	1354.4	-0.000923216
1304.2	0.00297	1354.2	-0.000253379
1304	0.00263	1354	0.00424
1303.8	0.00327	1353.8	-0.0021
1303.6	0.00263	1353.6	0.0026
1303.4	0.00269	1353.4	0.000430465
1303.2	0.0027	1353.2	-0.00269
1303	0.00302	1353	0.00205
1302.8	0.00277	1352.8	-0.00251
1302.6	0.00283	1352.6	-0.00265
1302.4	0.00298	1352.4	0.0054
1302.2	0.00289	1352.2	0.000300527
1302	0.00281	1352	-0.00681
1301.8	0.00283	1351.8	0.00646
1301.6	0.00299	1351.6	-0.000172555
1301.4	0.00284	1351.4	-0.00293
1301.2	0.00305	1351.2	0.00187
1301	0.00311	1351	0.000196814
1300.8	0.00313	1350.8	0.00245
1300.6	0.00339	1350.6	-0.000141382
1300.4	0.0032	1350.4	0.000115693
1300.2	0.00298	1350.2	-0.00124
1300	0.00328	1350	-0.00175
1299.8	0.00309	1349.8	0.00104
1299.6	0.00318	1349.6	0.00336
1299.4	0.00332	1349.4	-0.0014
1299.2	0.00318	1349.2	0.0011
1299	0.00303	1349	-0.00022167
1298.8	0.00341	1348.8	-0.000627696
1298.6	0.00325	1348.6	-8.04067e-05
1298.4	0.00328	1348.4	-0.00173
1298.2	0.00347	1348.2	0.00241
1298	0.00359	1348	-0.00399
1297.8	0.00326	1347.8	0.00243
1297.6	0.00338	1347.6	-0.000483334
1297.4	0.00334	1347.4	-0.00178
1297.2	0.00346	1347.2	-0.001
1297	0.00341	1347	0.00278
1296.8	0.00348	1346.8	2.45571e-05
1296.6	0.00317	1346.6	-0.000268698
1296.4	0.00307	1346.4	-0.000646651
1296.2	0.00342	1346.2	-0.000955582
1296	0.00337	1346	-0.00162
1295.8	0.00358	1345.8	0.0011
1295.6	0.00329	1345.6	-0.000365019
1295.4	0.00347	1345.4	-0.000709593
1295.2	0.00324	1345.2	-3.1352e-05
1295	0.00353	1345	-0.000599801
1294.8	0.00343	1344.8	-0.000118017
1294.6	0.00333	1344.6	-0.000428796
1294.4	0.00366	1344.4	-0.000979781
1294.2	0.00336	1344.2	-0.000541747
1294	0.00351	1344	-0.000407278
1293.8	0.0036	1343.8	5.1558e-05
1293.6	0.00345	1343.6	-0.000851035
1293.4	0.00352	1343.4	-0.000339866
1293.2	0.0035	1343.2	6.66976e-05
1293	0.00375	1343	-0.000614107
1292.8	0.00363	1342.8	-0.000533044
1292.6	0.00358	1342.6	-1.8477e-06
1292.4	0.00356	1342.4	-0.000656188
1292.2	0.00343	1342.2	-0.000448823
1292	0.00344	1342	-0.000443459
1291.8	0.00357	1341.8	-0.000361562
1291.6	0.00353	1341.6	-0.000507593
1291.4	0.00381	1341.4	-0.000671029
1291.2	0.0038	1341.2	-0.000600815
1291	0.00358	1341	-0.000561893
1290.8	0.00359	1340.8	-0.000331461
1290.6	0.00362	1340.6	-0.000329673
1290.4	0.00334	1340.4	-0.000631154
1290.2	0.00356	1340.2	-0.00046128
1290	0.00341	1340	-0.000793636
1289.8	0.00355	1339.8	-0.000543952
1289.6	0.00367	1339.6	-0.000302732
1289.4	0.004	1339.4	-0.000437856
1289.2	0.00372	1339.2	-0.000339687
1289	0.00357	1339	-0.000500441
1288.8	0.00376	1338.8	-0.000542045
1288.6	0.00374	1338.6	-0.000460565
1288.4	0.00366	1338.4	-0.000766993
1288.2	0.00378	1338.2	-0.000350177
1288	0.00384	1338	-0.000402987
1287.8	0.0037	1337.8	-0.000364721
1287.6	0.00377	1337.6	-0.000356555
1287.4	0.00361	1337.4	-0.00056082
1287.2	0.00368	1337.2	-0.000334799
1287	0.00367	1337	-0.000739634
1286.8	0.00371	1336.8	-0.00041461
1286.6	0.00365	1336.6	-0.000221074
1286.4	0.00373	1336.4	-0.000287116
1286.2	0.00389	1336.2	-0.000177383
1286	0.00368	1336	-0.000356615
1285.8	0.00381	1335.8	-0.000322342
1285.6	0.00385	1335.6	-0.00082171
1285.4	0.00397	1335.4	-0.000498474
1285.2	0.00363	1335.2	0.000335157
1285	0.0038	1335	-0.00050354
1284.8	0.00379	1334.8	-0.000212133
1284.6	0.00359	1334.6	-0.000331462
1284.4	0.00372	1334.4	-0.000767171
1284.2	0.00381	1334.2	-0.000162661
1284	0.00371	1334	-0.000337124
1283.8	0.00401	1333.8	-0.000255525
1283.6	0.00385	1333.6	-0.000700593
1283.4	0.00379	1333.4	-0.000569999
1283.2	0.00378	1333.2	-0.000250518
1283	0.0041	1333	-0.000210702
1282.8	0.00374	1332.8	-0.000177503
1282.6	0.00391	1332.6	-0.000181019
1282.4	0.00404	1332.4	-0.000171304
1282.2	0.00373	1332.2	-0.000109375
1282	0.00373	1332	-0.000608146
1281.8	0.00382	1331.8	0.00044924
1281.6	0.00361	1331.6	-0.000484705
1281.4	0.00382	1331.4	-0.000442863
1281.2	0.00377	1331.2	0.000106216
1281	0.00391	1331	-0.000262678
1280.8	0.00392	1330.8	-0.000344396
1280.6	0.004	1330.6	0.000236571
1280.4	0.00376	1330.4	0.000129938
1280.2	0.00393	1330.2	-6.05583e-05
1280	0.00406	1330	-0.00014919
1279.8	0.00383	1329.8	-0.000155211
1279.6	0.00388	1329.6	-0.000334203
1279.4	0.00372	1329.4	0.000216186
1279.2	0.00384	1329.2	0.000294149
1279	0.00386	1329	0.000125527
1278.8	0.00394	1328.8	5.63264e-05
1278.6	0.0037	1328.6	0.000304222
1278.4	0.0038	1328.4	0.000248551
1278.2	0.00388	1328.2	8.66652e-05
1278	0.00382	1328	8.38041e-05
1277.8	0.00367	1327.8	-1.6093e-06
1277.6	0.0038	1327.6	0.000240445
1277.4	0.00398	1327.4	0.00012821
1277.2	0.00393	1327.2	5.00083e-05
1277	0.00394	1327	6.19292e-05
1276.8	0.00384	1326.8	0.00027591
1276.6	0.00397	1326.6	0.000116706
1276.4	0.00413	1326.4	0.000246108
1276.2	0.00385	1326.2	4.89355e-05
1276	0.00398	1326	0.000393152
1275.8	0.00396	1325.8	0.000429392
1275.6	0.00382	1325.6	0.00023514
1275.4	0.00405	1325.4	0.000168979
1275.2	0.00384	1325.2	0.000198662
1275	0.00385	1325	0.000525117
1274.8	0.00377	1324.8	0.000129998
1274.6	0.00373	1324.6	0.000405431
1274.4	0.00384	1324.4	0.000292719
1274.2	0.0039	1324.2	1.9074e-06
1274	0.0039	1324	0.000563324
1273.8	0.00372	1323.8	0.000274002
1273.6	0.00386	1323.6	0.000169933
1273.4	0.00376	1323.4	0.000623882
1273.2	0.00396	1323.2	0.000367761
1273	0.00395	1323	0.000444293
1272.8	0.00391	1322.8	0.000180364
1272.6	0.00391	1322.6	0.000661135
1272.4	0.00398	1322.4	0.000523567
1272.2	0.00394	1322.2	0.000574648
1272	0.00377	1322	0.000877976
1271.8	0.0041	1321.8	0.000569284
1271.6	0.00395	1321.6	0.00114
1271.4	0.00407	1321.4	0.000607789
1271.2	0.00393	1321.2	0.000487089
1271	0.00367	1321	0.000858188
1270.8	0.00398	1320.8	0.00064683
1270.6	0.00391	1320.6	0.000852942
1270.4	0.00402	1320.4	0.000676572
1270.2	0.00421	1320.2	0.000819921
1270	0.00392	1320	0.000558197
1269.8	0.00376	1319.8	0.000848174
1269.6	0.00398	1319.6	0.000881195
1269.4	0.00401	1319.4	0.000630558
1269.2	0.0038	1319.2	0.00131
1269	0.00382	1319	0.000803113
1268.8	0.00413	1318.8	0.000799716
1268.6	0.00385	1318.6	0.0012
1268.4	0.00375	1318.4	0.00094533
1268.2	0.00391	1318.2	0.00123
1268	0.00382	1318	0.000980794
1267.8	0.00376	1317.8	0.00113
1267.6	0.00392	1317.6	0.00104
1267.4	0.00379	1317.4	0.000835002
1267.2	0.00378	1317.2	0.00121
1267	0.00385	1317	0.000748932
1266.8	0.00362	1316.8	0.00129
1266.6	0.00361	1316.6	0.00106
1266.4	0.00403	1316.4	0.00108
1266.2	0.00383	1316.2	0.00142
1266	0.00365	1316	0.00108
1265.8	0.00377	1315.8	0.0013
1265.6	0.00365	1315.6	0.00104
1265.4	0.00374	1315.4	0.00121
1265.2	0.00369	1315.2	0.00138
1265	0.00362	1315	0.000793219
1264.8	0.00358	1314.8	0.00144
1264.6	0.00362	1314.6	0.000980318
1264.4	0.00354	1314.4	0.0014
1264.2	0.0036	1314.2	0.00121
1264	0.00369	1314	0.0012
1263.8	0.00366	1313.8	0.00154
1263.6	0.00397	1313.6	0.00101
1263.4	0.00391	1313.4	0.00148
1263.2	0.00378	1313.2	0.00128
1263	0.00383	1313	0.00143
1262.8	0.00356	1312.8	0.00142
1262.6	0.00392	1312.6	0.00138
1262.4	0.00367	1312.4	0.00176
1262.2	0.00379	1312.2	0.0012
1262	0.00394	1312	0.00164
1261.8	0.00377	1311.8	0.00162
1261.6	0.0036	1311.6	0.00147
1261.4	0.00368	1311.4	0.00185
1261.2	0.00386	1311.2	0.00125
1261	0.0035	1311	0.00167
1260.8	0.0038	1310.8	0.0015
1260.6	0.00372	1310.6	0.00133
1260.4	0.00372	1310.4	0.0017
1260.2	0.00369	1310.2	0.00137
1260	0.00379	1310	0.00171
1259.8	0.00363	1309.8	0.00139
1259.6	0.00372	1309.6	0.00176
1259.4	0.00339	1309.4	0.0018
1259.2	0.00367	1309.2	0.00155
1259	0.00364	1309	0.00201
1258.8	0.00385	1308.8	0.00163
1258.6	0.00372	1308.6	0.00186
1258.4	0.00372	1308.4	0.00162
1258.2	0.00375	1308.2	0.00178
1258	0.00353	1308	0.00189
1257.8	0.00372	1307.8	0.00159
1257.6	0.00347	1307.6	0.00201
1257.4	0.00353	1307.4	0.00178
1257.2	0.0037	1307.2	0.00213
1257	0.00354	1307	0.00192
1256.8	0.00343	1306.8	0.00191
1256.6	0.00352	1306.6	0.0024
1256.4	0.00369	1306.4	0.00155
1256.2	0.00354	1306.2	0.00197
1256	0.00367	1306	0.00187
1255.8	0.00345	1305.8	0.00192
1255.6	0.00348	1305.6	0.00203
1255.4	0.00349	1305.4	0.0017
1255.2	0.00359	1305.2	0.00214
1255	0.00333	1305	0.00176
1254.8	0.00358	1304.8	0.00232
1254.6	0.00329	1304.6	0.00199
1254.4	0.00373	1304.4	0.00182
1254.2	0.00347	1304.2	0.00191
1254	0.00355	1304	0.00164
1253.8	0.00374	1303.8	0.00191
1253.6	0.00376	1303.6	0.00201
1253.4	0.0035	1303.4	0.00211
1253.2	0.0035	1303.2	0.0019
1253	0.00349	1303	0.00179
1252.8	0.00351	1302.8	0.00237
1252.6	0.00348	1302.6	0.00195
1252.4	0.00353	1302.4	0.00217
1252.2	0.00335	1302.2	0.00211
1252	0.00358	1302	0.00227
1251.8	0.00346	1301.8	0.00188
1251.6	0.00335	1301.6	0.00186
1251.4	0.00351	1301.4	0.00231
1251.2	0.00346	1301.2	0.00214
1251	0.00346	1301	0.00231
1250.8	0.00341	1300.8	0.0019
1250.6	0.00355	1300.6	0.00205
1250.4	0.00326	1300.4	0.00231
1250.2	0.0034	1300.2	0.00218
1250	0.00356	1300	0.0023
1249.8	0.00349	1299.8	0.00193
1249.6	0.00335	1299.6	0.00244
1249.4	0.00339	1299.4	0.00244
1249.2	0.00345	1299.2	0.00212
1249	0.00337	1299	0.00232
1248.8	0.00343	1298.8	0.002
1248.6	0.00343	1298.6	0.00232
1248.4	0.00348	1298.4	0.00208
1248.2	0.00331	1298.2	0.00226
1248	0.00334	1298	0.00221
1247.8	0.00289	1297.8	0.00212
1247.6	0.00301	1297.6	0.00262
1247.4	0.00349	1297.4	0.00213
1247.2	0.00337	1297.2	0.00236
1247	0.00346	1297	0.00237
1246.8	0.00326	1296.8	0.00224
1246.6	0.00323	1296.6	0.00232
1246.4	0.00328	1296.4	0.0022
1246.2	0.00333	1296.2	0.00258
1246	0.0032	1296	0.00195
1245.8	0.00333	1295.8	0.00231
1245.6	0.0034	1295.6	0.00233
1245.4	0.00322	1295.4	0.00252
1245.2	0.00337	1295.2	0.0026
1245	0.00322	1295	0.00237
1244.8	0.00317	1294.8	0.00243
1244.6	0.00311	1294.6	0.0021
1244.4	0.00312	1294.4	0.00271
1244.2	0.00313	1294.2	0.00228
1244	0.00302	1294	0.00233
1243.8	0.0033	1293.8	0.00255
1243.6	0.00315	1293.6	0.00228
1243.4	0.00313	1293.4	0.00267
1243.2	0.00331	1293.2	0.00225
1243	0.00325	1293	0.00249
1242.8	0.003	1292.8	0.00242
1242.6	0.00344	1292.6	0.00241
1242.4	0.00364	1292.4	0.00269
1242.2	0.00334	1292.2	0.00221
1242	0.00335	1292	0.00255
1241.8	0.00323	1291.8	0.00226
1241.6	0.00326	1291.6	0.00285
1241.4	0.0032	1291.4	0.00249
1241.2	0.00336	1291.2	0.00267
1241	0.00329	1291	0.00262
1240.8	0.00341	1290.8	0.00235
1240.6	0.00327	1290.6	0.00265
1240.4	0.00333	1290.4	0.00236
1240.2	0.00316	1290.2	0.0026
1240	0.00324	1290	0.0023
1239.8	0.00328	1289.8	0.00277
1239.6	0.00289	1289.6	0.0025
1239.4	0.0031	1289.4	0.00239
1239.2	0.00292	1289.2	0.00286
1239	0.00304	1289	0.00238
1238.8	0.00314	1288.8	0.00268
1238.6	0.0032	1288.6	0.00244
1238.4	0.0028	1288.4	0.0024
1238.2	0.00305	1288.2	0.00257
1238	0.00293	1288	0.00263
1237.8	0.00314	1287.8	0.00249
1237.6	0.00296	1287.6	0.00237
1237.4	0.00308	1287.4	0.0026
1237.2	0.00307	1287.2	0.00231
1237	0.00311	1287	0.0025
1236.8	0.00292	1286.8	0.00249
1236.6	0.00304	1286.6	0.00246
1236.4	0.00294	1286.4	0.00233
1236.2	0.00283	1286.2	0.00247
1236	0.00318	1286	0.00243
1235.8	0.00298	1285.8	0.00246
1235.6	0.00306	1285.6	0.00258
1235.4	0.00316	1285.4	0.00236
1235.2	0.0031	1285.2	0.00243
1235	0.00293	1285	0.00276
1234.8	0.00289	1284.8	0.0024
1234.6	0.00279	1284.6	0.00261
1234.4	0.00289	1284.4	0.00259
1234.2	0.00279	1284.2	0.00258
1234	0.00282	1284	0.0025
1233.8	0.00278	1283.8	0.00262
1233.6	0.00295	1283.6	0.00251
1233.4	0.00246	1283.4	0.00266
1233.2	0.00279	1283.2	0.00263
1233	0.00291	1283	0.00248
1232.8	0.0028	1282.8	0.00254
1232.6	0.00302	1282.6	0.00254
1232.4	0.00293	1282.4	0.00275
1232.2	0.00285	1282.2	0.00254
1232	0.00276	1282	0.00265
1231.8	0.00295	1281.8	0.00263
1231.6	0.00269	1281.6	0.0025
1231.4	0.00271	1281.4	0.00258
1231.2	0.00281	1281.2	0.00234
1231	0.00277	1281	0.00235
1230.8	0.00253	1280.8	0.00251
1230.6	0.00262	1280.6	0.00244
1230.4	0.00266	1280.4	0.00242
1230.2	0.00268	1280.2	0.00252
1230	0.00276	1280	0.00254
1229.8	0.00266	1279.8	0.00255
1229.6	0.00253	1279.6	0.00264
1229.4	0.00273	1279.4	0.00238
1229.2	0.00276	1279.2	0.00263
1229	0.0029	1279	0.00256
1228.8	0.00261	1278.8	0.00266
1228.6	0.00254	1278.6	0.00258
1228.4	0.00254	1278.4	0.00259
1228.2	0.0025	1278.2	0.00251
1228	0.00255	1278	0.00274
1227.8	0.0028	1277.8	0.0029
1227.6	0.00274	1277.6	0.00268
1227.4	0.00264	1277.4	0.00281
1227.2	0.00252	1277.2	0.00267
1227	0.00276	1277	0.00277
1226.8	0.00259	1276.8	0.00268
1226.6	0.0029	1276.6	0.0025
1226.4	0.00255	1276.4	0.00283
1226.2	0.00267	1276.2	0.00264
1226	0.00254	1276	0.00264
1225.8	0.00262	1275.8	0.00264
1225.6	0.00276	1275.6	0.00273
1225.4	0.00269	1275.4	0.00265
1225.2	0.00257	1275.2	0.00279
1225	0.00265	1275	0.00266
1224.8	0.00273	1274.8	0.00271
1224.6	0.0026	1274.6	0.00267
1224.4	0.00269	1274.4	0.00272
1224.2	0.00242	1274.2	0.00272
1224	0.00254	1274	0.00246
1223.8	0.00259	1273.8	0.00264
1223.6	0.0025	1273.6	0.00243
1223.4	0.00256	1273.4	0.00266
1223.2	0.00254	1273.2	0.00244
1223	0.00269	1273	0.00249
1222.8	0.00249	1272.8	0.0024
1222.6	0.00263	1272.6	0.00248
1222.4	0.00256	1272.4	0.00259
1222.2	0.00258	1272.2	0.00237
1222	0.00243	1272	0.00273
1221.8	0.00244	1271.8	0.00255
1221.6	0.00253	1271.6	0.00246
1221.4	0.00246	1271.4	0.00244
1221.2	0.00272	1271.2	0.00273
1221	0.00235	1271	0.00258
1220.8	0.00258	1270.8	0.00265
1220.6	0.0026	1270.6	0.00289
1220.4	0.0028	1270.4	0.00235
1220.2	0.00249	1270.2	0.00267
1220	0.00232	1270	0.00256
1219.8	0.00238	1269.8	0.00247
1219.6	0.00253	1269.6	0.00233
1219.4	0.00235	1269.4	0.00251
1219.2	0.00236	1269.2	0.0024
1219	0.00244	1269	0.00248
1218.8	0.00248	1268.8	0.00261
1218.6	0.00249	1268.6	0.00237
1218.4	0.00256	1268.4	0.00262
1218.2	0.00235	1268.2	0.00246
1218	0.00252	1268	0.00258
1217.8	0.00245	1267.8	0.00236
1217.6	0.00252	1267.6	0.00264
1217.4	0.00272	1267.4	0.00254
1217.2	0.00245	1267.2	0.00256
1217	0.00248	1267	0.00269
1216.8	0.00254	1266.8	0.00254
1216.6	0.00233	1266.6	0.00264
1216.4	0.00235	1266.4	0.00247
1216.2	0.0024	1266.2	0.00279
1216	0.0024	1266	0.00248
1215.8	0.00234	1265.8	0.00273
1215.6	0.00215	1265.6	0.00232
1215.4	0.00254	1265.4	0.0025
1215.2	0.00228	1265.2	0.00263
1215	0.00206	1265	0.00239
1214.8	0.00223	1264.8	0.0027
1214.6	0.00252	1264.6	0.00235
1214.4	0.00211	1264.4	0.00276
1214.2	0.00236	1264.2	0.00235
1214	0.00209	1264	0.00258
1213.8	0.00222	1263.8	0.00234
1213.6	0.00227	1263.6	0.00242
1213.4	0.00223	1263.4	0.00264
1213.2	0.00241	1263.2	0.00234
1213	0.00236	1263	0.00244
1212.8	0.00223	1262.8	0.00222
1212.6	0.00221	1262.6	0.00245
1212.4	0.00225	1262.4	0.00232
1212.2	0.00227	1262.2	0.00255
1212	0.0023	1262	0.00244
1211.8	0.00228	1261.8	0.00252
1211.6	0.00225	1261.6	0.00244
1211.4	0.00248	1261.4	0.0026
1211.2	0.00207	1261.2	0.00254
1211	0.00202	1261	0.00218
1210.8	0.00199	1260.8	0.00247
1210.6	0.00206	1260.6	0.00233
1210.4	0.00201	1260.4	0.00266
1210.2	0.00189	1260.2	0.00219
1210	0.00195	1260	0.00256
1209.8	0.00206	1259.8	0.00228
1209.6	0.00216	1259.6	0.00256
1209.4	0.00208	1259.4	0.0025
1209.2	0.00209	1259.2	0.00227
1209	0.00206	1259	0.00273
1208.8	0.0021	1258.8	0.00222
1208.6	0.00217	1258.6	0.00258
1208.4	0.00214	1258.4	0.00232
1208.2	0.00204	1258.2	0.00272
1208	0.00213	1258	0.00228
1207.8	0.00187	1257.8	0.00257
1207.6	0.00222	1257.6	0.00217
1207.4	0.00206	1257.4	0.00247
1207.2	0.0019	1257.2	0.00243
1207	0.00217	1257	0.00223
1206.8	0.00202	1256.8	0.00241
1206.6	0.00203	1256.6	0.00225
1206.4	0.00205	1256.4	0.0025
1206.2	0.00204	1256.2	0.0022
1206	0.00206	1256	0.00233
1205.8	0.00193	1255.8	0.00203
1205.6	0.00195	1255.6	0.00242
1205.4	0.00227	1255.4	0.00221
1205.2	0.00218	1255.2	0.00211
1205	0.00201	1255	0.00232
1204.8	0.00202	1254.8	0.00219
1204.6	0.00164	1254.6	0.0024
1204.4	0.00201	1254.4	0.00209
1204.2	0.00208	1254.2	0.00245
1204	0.00198	1254	0.00219
1203.8	0.00195	1253.8	0.00242
1203.6	0.00194	1253.6	0.00202
1203.4	0.00183	1253.4	0.00225
1203.2	0.00177	1253.2	0.00219
1203	0.00175	1253	0.00223
1202.8	0.00178	1252.8	0.00233
1202.6	0.00187	1252.6	0.002
1202.4	0.00168	1252.4	0.00213
1202.2	0.00181	1252.2	0.00195
1202	0.00193	1252	0.00251
1201.8	0.00191	1251.8	0.00195
1201.6	0.00175	1251.6	0.00219
1201.4	0.00187	1251.4	0.0018
1201.2	0.00175	1251.2	0.00241
1201	0.00197	1251	0.0022
1200.8	0.00169	1250.8	0.0025
1200.6	0.00188	1250.6	0.00217
1200.4	0.00191	1250.4	0.00208
1200.2	0.00186	1250.2	0.00234
1200	0.00167	1250	0.00201
1199.8	0.00168	1249.8	0.00259
1199.6	0.0017	1249.6	0.00197
1199.4	0.00175	1249.4	0.00223
1199.2	0.00165	1249.2	0.00204
1199	0.00166	1249	0.00242
1198.8	0.00172	1248.8	0.00191
1198.6	0.00183	1248.6	0.00241
1198.4	0.0016	1248.4	0.00219
1198.2	0.00159	1248.2	0.00213
1198	0.0016	1248	0.00209
1197.8	0.0017	1247.8	0.002
1197.6	0.00172	1247.6	0.00214
1197.4	0.00158	1247.4	0.00195
1197.2	0.00145	1247.2	0.00235
1197	0.00158	1247	0.00195
1196.8	0.00141	1246.8	0.00231
1196.6	0.00153	1246.6	0.0019
1196.4	0.00161	1246.4	0.00217
1196.2	0.00146	1246.2	0.00208
1196	0.00141	1246	0.00219
1195.8	0.00143	1245.8	0.00198
1195.6	0.00157	1245.6	0.00209
1195.4	0.00136	1245.4	0.00212
1195.2	0.00144	1245.2	0.00203
1195	0.00143	1245	0.00214
1194.8	0.00137	1244.8	0.00193
1194.6	0.00143	1244.6	0.00212
1194.4	0.0014	1244.4	0.00193
1194.2	0.00128	1244.2	0.00211
1194	0.0012	1244	0.00183
1193.8	0.00136	1243.8	0.00201
1193.6	0.00145	1243.6	0.00186
1193.4	0.0015	1243.4	0.00209
1193.2	0.0015	1243.2	0.00198
1193	0.00147	1243	0.00187
1192.8	0.00132	1242.8	0.00188
1192.6	0.0015	1242.6	0.00183
1192.4	0.00145	1242.4	0.00206
1192.2	0.00146	1242.2	0.00182
1192	0.00157	1242	0.00217
1191.8	0.00148	1241.8	0.00179
1191.6	0.00148	1241.6	0.00186
1191.4	0.00139	1241.4	0.00158
1191.2	0.00133	1241.2	0.00209
1191	0.00138	1241	0.00148
1190.8	0.00147	1240.8	0.00192
1190.6	0.00137	1240.6	0.00165
1190.4	0.00147	1240.4	0.00146
1190.2	0.00139	1240.2	0.00185
1190	0.00144	1240	0.00172
1189.8	0.0014	1239.8	0.00162
1189.6	0.00136	1239.6	0.00171
1189.4	0.0014	1239.4	0.00181
1189.2	0.0015	1239.2	0.00165
1189	0.00139	1239	0.00177
1188.8	0.00137	1238.8	0.00159
1188.6	0.00136	1238.6	0.0018
1188.4	0.00141	1238.4	0.00188
1188.2	0.00139	1238.2	0.00163
1188	0.00133	1238	0.0014
1187.8	0.00136	1237.8	0.00185
1187.6	0.00153	1237.6	0.0016
1187.4	0.00142	1237.4	0.0016
1187.2	0.00133	1237.2	0.00179
1187	0.00137	1237	0.0019
1186.8	0.00122	1236.8	0.00168
1186.6	0.00144	1236.6	0.00183
1186.4	0.00156	1236.4	0.00188
1186.2	0.00145	1236.2	0.0016
1186	0.00155	1236	0.00169
1185.8	0.00148	1235.8	0.00166
1185.6	0.00151	1235.6	0.00166
1185.4	0.00133	1235.4	0.00163
1185.2	0.0015	1235.2	0.00168
1185	0.0014	1235	0.00163
1184.8	0.00137	1234.8	0.0017
1184.6	0.00136	1234.6	0.00169
1184.4	0.00157	1234.4	0.00157
1184.2	0.00115	1234.2	0.00156
1184	0.00129	1234	0.0018
1183.8	0.00142	1233.8	0.00151
1183.6	0.00143	1233.6	0.00174
1183.4	0.00141	1233.4	0.00177
1183.2	0.00145	1233.2	0.00164
1183	0.0015	1233	0.00165
1182.8	0.00147	1232.8	0.00152
1182.6	0.00159	1232.6	0.00134
1182.4	0.00156	1232.4	0.00173
1182.2	0.00155	1232.2	0.00147
1182	0.00156	1232	0.00137
1181.8	0.00133	1231.8	0.0015
1181.6	0.00145	1231.6	0.00145
1181.4	0.00138	1231.4	0.00159
1181.2	0.00145	1231.2	0.00161
1181	0.00159	1231	0.00162
1180.8	0.0016	1230.8	0.00144
1180.6	0.00161	1230.6	0.00168
1180.4	0.0016	1230.4	0.00162
1180.2	0.00156	1230.2	0.00157
1180	0.00165	1230	0.00137
1179.8	0.00148	1229.8	0.00168
1179.6	0.00152	1229.6	0.0015
1179.4	0.00158	1229.4	0.00164
1179.2	0.00162	1229.2	0.0014
1179	0.00164	1229	0.0016
1178.8	0.00159	1228.8	0.00158
1178.6	0.00149	1228.6	0.00167
1178.4	0.00158	1228.4	0.00136
1178.2	0.00162	1228.2	0.00155
1178	0.00156	1228	0.00162
1177.8	0.00147	1227.8	0.00149
1177.6	0.00162	1227.6	0.00164
1177.4	0.0016	1227.4	0.00156
1177.2	0.00154	1227.2	0.00139
1177	0.00151	1227	0.00144
1176.8	0.00154	1226.8	0.00154
1176.6	0.00148	1226.6	0.00134
1176.4	0.00146	1226.4	0.00143
1176.2	0.00141	1226.2	0.00135
1176	0.00152	1226	0.00171
1175.8	0.00166	1225.8	0.00151
1175.6	0.00152	1225.6	0.00153
1175.4	0.00161	1225.4	0.00143
1175.2	0.00158	1225.2	0.00156
1175	0.00165	1225	0.00129
1174.8	0.00145	1224.8	0.00148
1174.6	0.00147	1224.6	0.00147
1174.4	0.00142	1224.4	0.00166
1174.2	0.00139	1224.2	0.00117
1174	0.00152	1224	0.00183
1173.8	0.00167	1223.8	0.00115
1173.6	0.00155	1223.6	0.00149
1173.4	0.00169	1223.4	0.00146
1173.2	0.00172	1223.2	0.0016
1173	0.00169	1223	0.00114
1172.8	0.00173	1222.8	0.00143
1172.6	0.00175	1222.6	0.00133
1172.4	0.00171	1222.4	0.00118
1172.2	0.00165	1222.2	0.0013
1172	0.00154	1222	0.00146
1171.8	0.00151	1221.8	0.00122
1171.6	0.00141	1221.6	0.0015
1171.4	0.00152	1221.4	0.00112
1171.2	0.0014	1221.2	0.00126
1171	0.00131	1221	0.00146
1170.8	0.00148	1220.8	0.00104
1170.6	0.00159	1220.6	0.00147
1170.4	0.00156	1220.4	0.00132
1170.2	0.00158	1220.2	0.00144
1170	0.00167	1220	0.00103
1169.8	0.00136	1219.8	0.00173
1169.6	0.00132	1219.6	0.00125
1169.4	0.0014	1219.4	0.00149
1169.2	0.00123	1219.2	0.00121
1169	0.00138	1219	0.00158
1168.8	0.00146	1218.8	0.00106
1168.6	0.00136	1218.6	0.00157
1168.4	0.00135	1218.4	0.000921369
1168.2	0.00161	1218.2	0.00128
1168	0.00137	1218	0.00109
1167.8	0.0013	1217.8	0.00127
1167.6	0.00146	1217.6	0.00114
1167.4	0.00136	1217.4	0.00141
1167.2	0.00132	1217.2	0.00121
1167	0.00134	1217	0.00116
1166.8	0.00133	1216.8	0.00108
1166.6	0.00123	1216.6	0.00135
1166.4	0.00126	1216.4	0.00114
1166.2	0.00131	1216.2	0.00139
1166	0.00121	1216	0.00126
1165.8	0.00122	1215.8	0.00093168
1165.6	0.00134	1215.6	0.00153
1165.4	0.00135	1215.4	0.00139
1165.2	0.0014	1215.2	0.00142
1165	0.00132	1215	0.00141
1164.8	0.00135	1214.8	0.0014
1164.6	0.00113	1214.6	0.00106
1164.4	0.00127	1214.4	0.00145
1164.2	0.00117	1214.2	0.00116
1164	0.00105	1214	0.00121
1163.8	0.00124	1213.8	0.00108
1163.6	0.0012	1213.6	0.00172
1163.4	0.00113	1213.4	0.00106
1163.2	0.00107	1213.2	0.00152
1163	0.0012	1213	0.000969291
1162.8	0.00107	1212.8	0.00144
1162.6	0.000990182	1212.6	0.000847161
1162.4	0.00097537	1212.4	0.00158
1162.2	0.000839353	1212.2	0.000827968
1162	0.000977755	1212	0.00144
1161.8	0.000989467	1211.8	0.00107
1161.6	0.000852883	1211.6	0.00139
1161.4	0.000955462	1211.4	0.000982285
1161.2	0.00105	1211.2	0.00141
1161	0.000852853	1211	0.00123
1160.8	0.000894815	1210.8	0.00125
1160.6	0.000953674	1210.6	0.00104
1160.4	0.000755727	1210.4	0.00122
1160.2	0.000810534	1210.2	0.0011
1160	0.000907212	1210	0.00134
1159.8	0.000753045	1209.8	0.00105
1159.6	0.00069502	1209.6	0.00125
1159.4	0.000880301	1209.4	0.00109
1159.2	0.000747919	1209.2	0.00115
1159	0.00079912	1209	0.00132
1158.8	0.000703722	1208.8	0.00116
1158.6	0.000687033	1208.6	0.000974178
1158.4	0.000519931	1208.4	0.001
1158.2	0.000566691	1208.2	0.00112
1158	0.000565142	1208	0.000929117
1157.8	0.000485152	1207.8	0.00114
1157.6	0.00054121	1207.6	0.000969887
1157.4	0.000423849	1207.4	0.0011
1157.2	0.000441611	1207.2	0.000988126
1157	0.000409693	1207	0.00102
1156.8	0.000452131	1206.8	0.00103
1156.6	0.000355571	1206.6	0.00132
1156.4	0.000377864	1206.4	0.00102
1156.2	0.000301659	1206.2	0.00129
1156	0.000167459	1206	0.000905335
1155.8	0.000209927	1205.8	0.00121
1155.6	0.000228792	1205.6	0.000887454
1155.4	0.000240952	1205.4	0.00114
1155.2	0.000200033	1205.2	0.000789821
1155	0.000241071	1205	0.00104
1154.8	-3.53753e-05	1204.8	0.000770509
1154.6	-4.01736e-05	1204.6	0.00105
1154.4	-1.68383e-05	1204.4	0.000829279
1154.2	-0.000184894	1204.2	0.00108
1154	-0.000132769	1204	0.000756383
1153.8	-0.000153869	1203.8	0.00106
1153.6	-0.000233144	1203.6	0.000725865
1153.4	-0.000130475	1203.4	0.00101
1153.2	-5.48065e-05	1203.2	0.00101
1153	-0.000217617	1203	0.00128
1152.8	-0.000284374	1202.8	0.00083077
1152.6	-0.000178218	1202.6	0.000930131
1152.4	-0.000204414	1202.4	0.000834227
1152.2	-0.000224233	1202.2	0.00117
1152	-0.000149786	1202	0.000779808
1151.8	-0.000119239	1201.8	0.0011
1151.6	-0.000275165	1201.6	0.000700653
1151.4	-0.000281632	1201.4	0.000878692
1151.2	-0.000327647	1201.2	0.000936806
1151	-0.000423372	1201	0.000929058
1150.8	-4.77433e-05	1200.8	0.000841916
1150.6	-0.000440299	1200.6	0.00107
1150.4	-0.000451654	1200.4	0.000598311
1150.2	-0.000305116	1200.2	0.000895441
1150	-0.000226617	1200	0.000752747
1149.8	-0.00040257	1199.8	0.000835419
1149.6	-0.000330001	1199.6	0.000487149
1149.4	-0.000323594	1199.4	0.00054419
1149.2	-0.000322044	1199.2	0.000482142
1149	-0.000425726	1199	0.00074625
1148.8	-0.000363856	1198.8	0.000239313
1148.6	-0.000335336	1198.6	0.000581145
1148.4	-0.000519633	1198.4	0.000473261
1148.2	-0.000258148	1198.2	0.000542104
1148	-0.000322878	1198	0.000237882
1147.8	-0.000463247	1197.8	0.000315309
1147.6	-0.000282288	1197.6	0.000301123
1147.4	-0.000385463	1197.4	0.000484586
1147.2	-0.000301242	1197.2	0.000330985
1147	-0.00024572	1197	0.000281751
1146.8	-0.000109106	1196.8	0.000276327
1146.6	-0.000112772	1196.6	0.000433266
1146.4	2.23517e-05	1196.4	0.00025326
1146.2	4.03822e-05	1196.2	0.000524402
1146	4.97103e-05	1196	0.00015676
1145.8	0.000282645	1195.8	0.000487208
1145.6	0.000109971	1195.6	0.00036639
1145.4	0.000153482	1195.4	0.000301242
1145.2	0.00013122	1195.2	0.00026238
1145	0.000401497	1195	0.000282824
1144.8	0.000308603	1194.8	0.000355065
1144.6	0.000353754	1194.6	0.000173926
1144.4	0.000506699	1194.4	0.000307441
1144.2	0.000317872	1194.2	0.000415146
1144	0.000361562	1194	9.52482e-05
1143.8	0.000556201	1193.8	0.000133693
1143.6	0.000505298	1193.6	0.000386894
1143.4	0.000645816	1193.4	0.000390828
1143.2	0.000776619	1193.2	0.000312746
1143	0.000625104	1193	0.000115931
1142.8	0.000556618	1192.8	0.000255406
1142.6	0.00111	1192.6	0.000377953
1142.4	0.000844181	1192.4	0.000147402
1142.2	0.000813246	1192.2	0.000231206
1142	0.00117	1192	0.000193894
1141.8	0.00104	1191.8	0.000451505
1141.6	0.00109	1191.6	9.50098e-05
1141.4	0.00117	1191.4	0.000276804
1141.2	0.00121	1191.2	0.000299871
1141	0.00125	1191	0.000266373
1140.8	0.00164	1190.8	0.000248372
1140.6	0.00182	1190.6	0.000316739
1140.4	0.00167	1190.4	0.000311196
1140.2	0.0018	1190.2	0.000617146
1140	0.00191	1190	0.000499904
1139.8	0.00182	1189.8	0.000202358
1139.6	0.00203	1189.6	0.0003075
1139.4	0.00207	1189.4	0.000271916
1139.2	0.00203	1189.2	0.000177681
1139	0.00233	1189	0.000356018
1138.8	0.00226	1188.8	0.000352859
1138.6	0.00236	1188.6	0.000280678
1138.4	0.00238	1188.4	0.000499189
1138.2	0.0025	1188.2	0.000161111
1138	0.00251	1188	0.00026089
1137.8	0.00264	1187.8	0.000354469
1137.6	0.00276	1187.6	0.000311375
1137.4	0.00292	1187.4	0.000183582
1137.2	0.00274	1187.2	0.000375211
1137	0.00295	1187	0.000440896
1136.8	0.00302	1186.8	0.000384867
1136.6	0.00293	1186.6	0.000350297
1136.4	0.00298	1186.4	0.00031215
1136.2	0.00319	1186.2	0.000247598
1136	0.00305	1186	0.000476241
1135.8	0.00323	1185.8	0.000131607
1135.6	0.00336	1185.6	0.000204146
1135.4	0.0035	1185.4	0.00039351
1135.2	0.00359	1185.2	0.000341654
1135	0.00372	1185	0.00023371
1134.8	0.00353	1184.8	0.00030005
1134.6	0.00361	1184.6	0.000361562
1134.4	0.00378	1184.4	0.000443399
1134.2	0.0038	1184.2	0.000370443
1134	0.00402	1184	0.000615716
1133.8	0.00413	1183.8	0.000113368
1133.6	0.00414	1183.6	0.000390708
1133.4	0.00414	1183.4	0.000481665
1133.2	0.00429	1183.2	0.000469983
1133	0.00422	1183	0.00056231
1132.8	0.00435	1182.8	0.000173986
1132.6	0.00445	1182.6	0.000270367
1132.4	0.00445	1182.4	0.000529647
1132.2	0.00447	1182.2	0.000493646
1132	0.0047	1182	0.00043416
1131.8	0.0048	1181.8	0.000362933
1131.6	0.00474	1181.6	0.000402391
1131.4	0.00478	1181.4	0.000339091
1131.2	0.0049	1181.2	0.000532031
1131	0.00492	1181	0.000636935
1130.8	0.00509	1180.8	0.000422954
1130.6	0.00514	1180.6	0.000401378
1130.4	0.00512	1180.4	0.000212252
1130.2	0.00528	1180.2	0.000417054
1130	0.00543	1180	0.000303507
1129.8	0.00526	1179.8	0.000612259
1129.6	0.00549	1179.6	0.000354111
1129.4	0.00544	1179.4	0.000644803
1129.2	0.00552	1179.2	0.000522554
1129	0.00553	1179	0.00071913
1128.8	0.00586	1178.8	0.00052613
1128.6	0.00582	1178.6	0.000755906
1128.4	0.00611	1178.4	0.000389278
1128.2	0.00604	1178.2	0.000633419
1128	0.00612	1178	0.000614524
1127.8	0.00632	1177.8	0.000568867
1127.6	0.00634	1177.6	0.000581324
1127.4	0.00652	1177.4	0.000650525
1127.2	0.00699	1177.2	0.000245452
1127	0.00663	1177	0.000502288
1126.8	0.00703	1176.8	0.000636041
1126.6	0.00699	1176.6	0.000332415
1126.4	0.00701	1176.4	0.000598729
1126.2	0.00753	1176.2	0.000630438
1126	0.00743	1176	0.000466287
1125.8	0.00771	1175.8	0.000314772
1125.6	0.00805	1175.6	0.000462472
1125.4	0.00802	1175.4	0.000398755
1125.2	0.00838	1175.2	0.000570536
1125	0.00862	1175	0.000455141
1124.8	0.00892	1174.8	0.000760317
1124.6	0.00918	1174.6	0.000573039
1124.4	0.00945	1174.4	0.000670731
1124.2	0.0097	1174.2	0.000603557
1124	0.01006	1174	0.000655532
1123.8	0.01047	1173.8	0.000349104
1123.6	0.01081	1173.6	0.000550568
1123.4	0.01126	1173.4	0.000582695
1123.2	0.01188	1173.2	0.000671864
1123	0.01207	1173	0.000438333
1122.8	0.0126	1172.8	0.0006091
1122.6	0.01334	1172.6	0.000264764
1122.4	0.01374	1172.4	0.000672281
1122.2	0.01446	1172.2	0.00065577
1122	0.01514	1172	0.000806153
1121.8	0.01605	1171.8	0.000558913
1121.6	0.01663	1171.6	0.000641584
1121.4	0.01741	1171.4	0.000628948
1121.2	0.01836	1171.2	0.000669777
1121	0.01919	1171	0.000868916
1120.8	0.02035	1170.8	0.000759125
1120.6	0.02121	1170.6	0.000782967
1120.4	0.02229	1170.4	0.000673235
1120.2	0.02358	1170.2	0.000753343
1120	0.02484	1170	0.000410259
1119.8	0.02601	1169.8	0.000953853
1119.6	0.02743	1169.6	0.000541091
1119.4	0.02882	1169.4	0.000883222
1119.2	0.03007	1169.2	0.000566482
1119	0.03139	1169	0.000904858
1118.8	0.03278	1168.8	0.000730097
1118.6	0.03379	1168.6	0.000611663
1118.4	0.03498	1168.4	0.000704587
1118.2	0.036	1168.2	0.000740171
1118	0.03682	1168	0.000650942
1117.8	0.03752	1167.8	0.000643671
1117.6	0.03824	1167.6	0.000560045
1117.4	0.0388	1167.4	0.00080514
1117.2	0.03878	1167.2	0.000582755
1117	0.03904	1167	0.000587344
1116.8	0.0387	1166.8	0.000656426
1116.6	0.03832	1166.6	0.000761092
1116.4	0.03803	1166.4	0.000923335
1116.2	0.03739	1166.2	0.000581086
1116	0.03652	1166	0.00086844
1115.8	0.03562	1165.8	0.00057137
1115.6	0.03461	1165.6	0.000805259
1115.4	0.03339	1165.4	0.000580192
1115.2	0.03248	1165.2	0.000702739
1115	0.03122	1165	0.00067395
1114.8	0.02994	1164.8	0.00064069
1114.6	0.02881	1164.6	0.00070107
1114.4	0.02779	1164.4	0.000682831
1114.2	0.02668	1164.2	0.000805676
1114	0.0257	1164	0.000856578
1113.8	0.02476	1163.8	0.000585854
1113.6	0.02393	1163.6	0.000741541
1113.4	0.02308	1163.4	0.000570178
1113.2	0.0226	1163.2	0.000686347
1113	0.02169	1163	0.000725746
1112.8	0.0212	1162.8	0.000530958
1112.6	0.0206	1162.6	0.000732243
1112.4	0.02023	1162.4	0.000669241
1112.2	0.01958	1162.2	0.000671446
1112	0.01929	1162	0.000497341
1111.8	0.01929	1161.8	0.000545025
1111.6	0.01854	1161.6	0.000750721
1111.4	0.01855	1161.4	0.000831008
1111.2	0.01845	1161.2	0.000680864
1111	0.01809	1161	0.000680506
1110.8	0.01811	1160.8	0.00067395
1110.6	0.01814	1160.6	0.000797212
1110.4	0.01813	1160.4	0.000627279
1110.2	0.01812	1160.2	0.000606358
1110	0.01822	1160	0.000613689
1109.8	0.01837	1159.8	0.000450671
1109.6	0.01852	1159.6	0.00088352
1109.4	0.0187	1159.4	0.00050652
1109.2	0.01897	1159.2	0.000380754
1109	0.01914	1159	0.000535309
1108.8	0.01973	1158.8	0.000539899
1108.6	0.01986	1158.6	0.00017637
1108.4	0.02028	1158.4	4.53592e-05
1108.2	0.02089	1158.2	0.000952423
1108	0.02135	1158	0.000253916
1107.8	0.02193	1157.8	0.000519872
1107.6	0.0225	1157.6	0.000449479
1107.4	0.02324	1157.4	0.000224173
1107.2	0.02398	1157.2	0.000465453
1107	0.02482	1157	0.000687182
1106.8	0.02579	1156.8	0.00032872
1106.6	0.02651	1156.6	0.000515401
1106.4	0.02749	1156.4	0.000409186
1106.2	0.02866	1156.2	0.000718713
1106	0.02963	1156	8.41618e-05
1105.8	0.03119	1155.8	0.000709415
1105.6	0.03247	1155.6	0.000293016
1105.4	0.03401	1155.4	0.000245213
1105.2	0.03537	1155.2	-0.000276804
1105	0.03726	1155	0.00069201
1104.8	0.03881	1154.8	0.00041008
1104.6	0.04091	1154.6	0.000432789
1104.4	0.04295	1154.4	0.000391185
1104.2	0.04484	1154.2	0.000537932
1104	0.04709	1154	-8.02875e-05
1103.8	0.04954	1153.8	0.000783741
1103.6	0.05199	1153.6	0.000401199
1103.4	0.05452	1153.4	0.000516892
1103.2	0.05729	1153.2	0.000206709
1103	0.05991	1153	0.000330865
1102.8	0.06304	1152.8	-1.82986e-05
1102.6	0.06596	1152.6	4.7028e-05
1102.4	0.06904	1152.4	-5.77569e-05
1102.2	0.07214	1152.2	-0.00102
1102	0.07552	1152	0.000739455
1101.8	0.07873	1151.8	0.000313818
1101.6	0.08209	1151.6	-0.000109613
1101.4	0.08534	1151.4	0.000393033
1101.2	0.08883	1151.2	0.000224829
1101	0.09216	1151	2.82526e-05
1100.8	0.09552	1150.8	-9.44734e-05
1100.6	0.09899	1150.6	0.000276566
1100.4	0.10214	1150.4	-0.000110626
1100.2	0.10557	1150.2	0.000260115
1100	0.10882	1150	0.000278652
1099.8	0.11171	1149.8	-9.197e-05
1099.6	0.11462	1149.6	2.00867e-05
1099.4	0.11745	1149.4	-0.000478387
1099.2	0.12003	1149.2	1.50799e-05
1099	0.1226	1149	0.000706971
1098.8	0.125	1148.8	0.000190198
1098.6	0.12711	1148.6	7.97511e-05
1098.4	0.12893	1148.4	-0.000264466
1098.2	0.13069	1148.2	0.000181973
1098	0.13215	1148	0.000391007
1097.8	0.13337	1147.8	8.41618e-05
1097.6	0.13468	1147.6	0.000114739
1097.4	0.13553	1147.4	0.000227034
1097.2	0.13608	1147.2	-0.000400305
1097	0.13663	1147	3.9339e-06
1096.8	0.1368	1146.8	0.000437856
1096.6	0.13678	1146.6	0.000177264
1096.4	0.13664	1146.4	0.000671744
1096.2	0.13639	1146.2	-0.000683725
1096	0.136	1146	0.00146
1095.8	0.13548	1145.8	0.000712931
1095.6	0.13479	1145.6	0.000488281
1095.4	0.13387	1145.4	2.5034e-06
1095.2	0.13304	1145.2	0.000959754
1095	0.1323	1145	-0.000547111
1094.8	0.13138	1144.8	0.00101
1094.6	0.13044	1144.6	0.000490189
1094.4	0.12962	1144.4	-0.000179291
1094.2	0.12844	1144.2	0.00124
1094	0.12746	1144	0.000541925
1093.8	0.12676	1143.8	-0.00108
1093.6	0.12582	1143.6	0.00221
1093.4	0.12479	1143.4	0.00057441
1093.2	0.12414	1143.2	0.000237405
1093	0.12343	1143	0.00132
1092.8	0.12224	1142.8	0.000916421
1092.6	0.12195	1142.6	0.000942469
1092.4	0.12126	1142.4	0.000741601
1092.2	0.12052	1142.2	0.00102
1092	0.11978	1142	0.00107
1091.8	0.11931	1141.8	0.000979483
1091.6	0.11871	1141.6	0.00116
1091.4	0.1181	1141.4	0.00156
1091.2	0.11726	1141.2	0.00143
1091	0.11682	1141	0.000595689
1090.8	0.11573	1140.8	0.00191
1090.6	0.11483	1140.6	0.00143
1090.4	0.11397	1140.4	0.000471234
1090.2	0.11291	1140.2	0.00254
1090	0.11159	1140	0.0018
1089.8	0.11011	1139.8	0.00173
1089.6	0.10866	1139.6	0.00134
1089.4	0.10694	1139.4	0.00152
1089.2	0.1051	1139.2	0.00186
1089	0.10319	1139	0.00185
1088.8	0.10126	1138.8	0.00187
1088.6	0.09885	1138.6	0.00196
1088.4	0.09659	1138.4	0.00178
1088.2	0.0941	1138.2	0.00186
1088	0.09139	1138	0.00113
1087.8	0.08866	1137.8	0.00287
1087.6	0.08585	1137.6	0.00238
1087.4	0.08302	1137.4	0.00199
1087.2	0.07996	1137.2	0.00185
1087	0.07722	1137	0.00245
1086.8	0.0742	1136.8	0.00245
1086.6	0.07117	1136.6	0.00198
1086.4	0.06825	1136.4	0.00255
1086.2	0.0654	1136.2	0.00262
1086	0.06247	1136	0.00234
1085.8	0.05979	1135.8	0.00267
1085.6	0.05689	1135.6	0.0011
1085.4	0.05411	1135.4	0.00443
1085.2	0.05165	1135.2	0.00321
1085	0.04919	1135	0.00266
1084.8	0.04685	1134.8	0.00219
1084.6	0.0442	1134.6	0.00281
1084.4	0.04223	1134.4	0.00124
1084.2	0.04022	1134.2	0.00209
1084	0.03835	1134	0.00507
1083.8	0.03638	1133.8	0.0042
1083.6	0.03457	1133.6	0.00217
1083.4	0.03303	1133.4	0.0044
1083.2	0.03155	1133.2	0.00258
1083	0.02999	1133	0.003
1082.8	0.02869	1132.8	0.00329
1082.6	0.02737	1132.6	0.00357
1082.4	0.02618	1132.4	0.00343
1082.2	0.02503	1132.2	0.00331
1082	0.02401	1132	0.00287
1081.8	0.02318	1131.8	0.0037
1081.6	0.02221	1131.6	0.00353
1081.4	0.02152	1131.4	0.00354
1081.2	0.02068	1131.2	0.00345
1081	0.01997	1131	0.0035
1080.8	0.01921	1130.8	0.00388
1080.6	0.01853	1130.6	0.00363
1080.4	0.01805	1130.4	0.00365
1080.2	0.01757	1130.2	0.00363
1080	0.01706	1130	0.00363
1079.8	0.01658	1129.8	0.00355
1079.6	0.01602	1129.6	0.00317
1079.4	0.01565	1129.4	0.00443
1079.2	0.01529	1129.2	0.00196
1079	0.01492	1129	0.00618
1078.8	0.01449	1128.8	0.00379
1078.6	0.01419	1128.6	0.00431
1078.4	0.01395	1128.4	0.00333
1078.2	0.0136	1128.2	0.00513
1078	0.01333	1128	0.00346
1077.8	0.01321	1127.8	0.00542
1077.6	0.0128	1127.6	0.00473
1077.4	0.01265	1127.4	0.00288
1077.2	0.01243	1127.2	0.00616
1077	0.01226	1127	0.00495
1076.8	0.01198	1126.8	0.0049
1076.6	0.01187	1126.6	0.00583
1076.4	0.01165	1126.4	0.00496
1076.2	0.01135	1126.2	0.00515
1076	0.01124	1126	0.00521
1075.8	0.0111	1125.8	0.00463
1075.6	0.01091	1125.6	0.00561
1075.4	0.01068	1125.4	0.00643
1075.2	0.0107	1125.2	0.00451
1075	0.0104	1125	0.00444
1074.8	0.01036	1124.8	0.00616
1074.6	0.01029	1124.6	0.00773
1074.4	0.01001	1124.4	0.00678
1074.2	0.00995	1124.2	0.00673
1074	0.00989	1124	0.00684
1073.8	0.00978	1123.8	0.00718
1073.6	0.00962	1123.6	0.00766
1073.4	0.00955	1123.4	0.00651
1073.2	0.00946	1123.2	0.00667
1073	0.00938	1123	0.01045
1072.8	0.00929	1122.8	0.00932
1072.6	0.0092	1122.6	0.00915
1072.4	0.00909	1122.4	0.00842
1072.2	0.00899	1122.2	0.0089
1072	0.00902	1122	0.01048
1071.8	0.00888	1121.8	0.01098
1071.6	0.00895	1121.6	0.01198
1071.4	0.0088	1121.4	0.01146
1071.2	0.0087	1121.2	0.01419
1071	0.00862	1121	0.01319
1070.8	0.0085	1120.8	0.01356
1070.6	0.0085	1120.6	0.01606
1070.4	0.00834	1120.4	0.01573
1070.2	0.00834	1120.2	0.01662
1070	0.00829	1120	0.01679
1069.8	0.00818	1119.8	0.01815
1069.6	0.00825	1119.6	0.02045
1069.4	0.00809	1119.4	0.02008
1069.2	0.00796	1119.2	0.02151
1069	0.00809	1119	0.0221
1068.8	0.00811	1118.8	0.02299
1068.6	0.00793	1118.6	0.02421
1068.4	0.008	1118.4	0.02488
1068.2	0.00807	1118.2	0.02655
1068	0.00785	1118	0.02634
1067.8	0.00791	1117.8	0.02655
1067.6	0.0078	1117.6	0.02822
1067.4	0.00762	1117.4	0.02787
1067.2	0.00772	1117.2	0.02809
1067	0.00785	1117	0.02763
1066.8	0.00772	1116.8	0.02781
1066.6	0.00765	1116.6	0.02808
1066.4	0.00764	1116.4	0.02727
1066.2	0.00756	1116.2	0.02635
1066	0.00744	1116	0.02623
1065.8	0.00758	1115.8	0.02582
1065.6	0.00741	1115.6	0.02503
1065.4	0.0074	1115.4	0.0242
1065.2	0.0074	1115.2	0.02303
1065	0.00742	1115	0.02204
1064.8	0.00722	1114.8	0.021
1064.6	0.00735	1114.6	0.0201
1064.4	0.00735	1114.4	0.01983
1064.2	0.00715	1114.2	0.01902
1064	0.00733	1114	0.01814
1063.8	0.00734	1113.8	0.01743
1063.6	0.00701	1113.6	0.01677
1063.4	0.00719	1113.4	0.01591
1063.2	0.00723	1113.2	0.01549
1063	0.00709	1113	0.0152
1062.8	0.00702	1112.8	0.01436
1062.6	0.00718	1112.6	0.01421
1062.4	0.00716	1112.4	0.01391
1062.2	0.00691	1112.2	0.01363
1062	0.00701	1112	0.01338
1061.8	0.00689	1111.8	0.01305
1061.6	0.00678	1111.6	0.01273
1061.4	0.0071	1111.4	0.01277
1061.2	0.0068	1111.2	0.01272
1061	0.00673	1111	0.0123
1060.8	0.00693	1110.8	0.01253
1060.6	0.00688	1110.6	0.0126
1060.4	0.00685	1110.4	0.01222
1060.2	0.0068	1110.2	0.01224
1060	0.00682	1110	0.01237
1059.8	0.0067	1109.8	0.01259
1059.6	0.00673	1109.6	0.01269
1059.4	0.0067	1109.4	0.01294
1059.2	0.00666	1109.2	0.01302
1059	0.00672	1109	0.01302
1058.8	0.00661	1108.8	0.01349
1058.6	0.00646	1108.6	0.01353
1058.4	0.00646	1108.4	0.01387
1058.2	0.00652	1108.2	0.0144
1058	0.00651	1108	0.01438
1057.8	0.0065	1107.8	0.01488
1057.6	0.00659	1107.6	0.01537
1057.4	0.00635	1107.4	0.01586
1057.2	0.00651	1107.2	0.01627
1057	0.0065	1107	0.01697
1056.8	0.00638	1106.8	0.01751
1056.6	0.00616	1106.6	0.01817
1056.4	0.00656	1106.4	0.01898
1056.2	0.00638	1106.2	0.01946
1056	0.00614	1106	0.02045
1055.8	0.00638	1105.8	0.0213
1055.6	0.00628	1105.6	0.02237
1055.4	0.00626	1105.4	0.02326
1055.2	0.00614	1105.2	0.02443
1055	0.00631	1105	0.02543
1054.8	0.00607	1104.8	0.02685
1054.6	0.00616	1104.6	0.02787
1054.4	0.0062	1104.4	0.02922
1054.2	0.00615	1104.2	0.03082
1054	0.00614	1104	0.03244
1053.8	0.00628	1103.8	0.03371
1053.6	0.0061	1103.6	0.03585
1053.4	0.00617	1103.4	0.03767
1053.2	0.00631	1103.2	0.03939
1053	0.00603	1103	0.04125
1052.8	0.00593	1102.8	0.0433
1052.6	0.00607	1102.6	0.04521
1052.4	0.00595	1102.4	0.04752
1052.2	0.00602	1102.2	0.04961
1052	0.00617	1102	0.05165
1051.8	0.00618	1101.8	0.05416
1051.6	0.00609	1101.6	0.05655
1051.4	0.00612	1101.4	0.05895
1051.2	0.00615	1101.2	0.06117
1051	0.00602	1101	0.06366
1050.8	0.00618	1100.8	0.06598
1050.6	0.0061	1100.6	0.06827
1050.4	0.00595	1100.4	0.07051
1050.2	0.00606	1100.2	0.0729
1050	0.00598	1100	0.07511
1049.8	0.00597	1099.8	0.07723
1049.6	0.00606	1099.6	0.07911
1049.4	0.00616	1099.4	0.08127
1049.2	0.00608	1099.2	0.08322
1049	0.00598	1099	0.08494
1048.8	0.00612	1098.8	0.08664
1048.6	0.00602	1098.6	0.08814
1048.4	0.00621	1098.4	0.08936
1048.2	0.0062	1098.2	0.09058
1048	0.00624	1098	0.09171
1047.8	0.00617	1097.8	0.09251
1047.6	0.00623	1097.6	0.09334
1047.4	0.0062	1097.4	0.09416
1047.2	0.00605	1097.2	0.09435
1047	0.00618	1097	0.09484
1046.8	0.00626	1096.8	0.09499
1046.6	0.0061	1096.6	0.0951
1046.4	0.00635	1096.4	0.09512
1046.2	0.00624	1096.2	0.09498
1046	0.00629	1096	0.09462
1045.8	0.0063	1095.8	0.09417
1045.6	0.00643	1095.6	0.09392
1045.4	0.00633	1095.4	0.09317
1045.2	0.00631	1095.2	0.09266
1045	0.00652	1095	0.09212
1044.8	0.00657	1094.8	0.09137
1044.6	0.0064	1094.6	0.09069
1044.4	0.00651	1094.4	0.08992
1044.2	0.00651	1094.2	0.08926
1044	0.00632	1094	0.0887
1043.8	0.00655	1093.8	0.08807
1043.6	0.00647	1093.6	0.08755
1043.4	0.00668	1093.4	0.08672
1043.2	0.00663	1093.2	0.08625
1043	0.00663	1093	0.08586
1042.8	0.00661	1092.8	0.08501
1042.6	0.00659	1092.6	0.08477
1042.4	0.00665	1092.4	0.0842
1042.2	0.00676	1092.2	0.08371
1042	0.00671	1092	0.08337
1041.8	0.00686	1091.8	0.08309
1041.6	0.00677	1091.6	0.08257
1041.4	0.00671	1091.4	0.08201
1041.2	0.00698	1091.2	0.08175
1041	0.00671	1091	0.0814
1040.8	0.0069	1090.8	0.08083
1040.6	0.00682	1090.6	0.08018
1040.4	0.00671	1090.4	0.07952
1040.2	0.00686	1090.2	0.07872
1040	0.00688	1090	0.07816
1039.8	0.00681	1089.8	0.07702
1039.6	0.00682	1089.6	0.07633
1039.4	0.00692	1089.4	0.07498
1039.2	0.00679	1089.2	0.07377
1039	0.00681	1089	0.07272
1038.8	0.00694	1088.8	0.0713
1038.6	0.00694	1088.6	0.0699
1038.4	0.00706	1088.4	0.06833
1038.2	0.00708	1088.2	0.06668
1038	0.00713	1088	0.06476
1037.8	0.00712	1087.8	0.06305
1037.6	0.0071	1087.6	0.06117
1037.4	0.0073	1087.4	0.05918
1037.2	0.00724	1087.2	0.05679
1037	0.00727	1087	0.0549
1036.8	0.00718	1086.8	0.05297
1036.6	0.0074	1086.6	0.05077
1036.4	0.00753	1086.4	0.04879
1036.2	0.00753	1086.2	0.04631
1036	0.00751	1086	0.04449
1035.8	0.00747	1085.8	0.04245
1035.6	0.00767	1085.6	0.04045
1035.4	0.00779	1085.4	0.03861
1035.2	0.00791	1085.2	0.03665
1035	0.00811	1085	0.03491
1034.8	0.00813	1084.8	0.03327
1034.6	0.00805	1084.6	0.03149
1034.4	0.00848	1084.4	0.02984
1034.2	0.00829	1084.2	0.02857
1034	0.00869	1084	0.02712
1033.8	0.00884	1083.8	0.02551
1033.6	0.00888	1083.6	0.02444
1033.4	0.00903	1083.4	0.02333
1033.2	0.00943	1083.2	0.02206
1033	0.00959	1083	0.02096
1032.8	0.00982	1082.8	0.02002
1032.6	0.01006	1082.6	0.01906
1032.4	0.01043	1082.4	0.01821
1032.2	0.01077	1082.2	0.0176
1032	0.01109	1082	0.01668
1031.8	0.01144	1081.8	0.01607
1031.6	0.01199	1081.6	0.01536
1031.4	0.01243	1081.4	0.01459
1031.2	0.01293	1081.2	0.01412
1031	0.01333	1081	0.01358
1030.8	0.01408	1080.8	0.01303
1030.6	0.01486	1080.6	0.01249
1030.4	0.01548	1080.4	0.01232
1030.2	0.01634	1080.2	0.01175
1030	0.01705	1080	0.01144
1029.8	0.01798	1079.8	0.01122
1029.6	0.01891	1079.6	0.01107
1029.4	0.01982	1079.4	0.01058
1029.2	0.02091	1079.2	0.01041
1029	0.0221	1079	0.01001
1028.8	0.02322	1078.8	0.00969
1028.6	0.02451	1078.6	0.00957
1028.4	0.02589	1078.4	0.00928
1028.2	0.0269	1078.2	0.00907
1028	0.02837	1078	0.00904
1027.8	0.02986	1077.8	0.00884
1027.6	0.03122	1077.6	0.00862
1027.4	0.0326	1077.4	0.00843
1027.2	0.03405	1077.2	0.00831
1027	0.03535	1077	0.00807
1026.8	0.03701	1076.8	0.008
1026.6	0.03846	1076.6	0.0079
1026.4	0.03992	1076.4	0.00777
1026.2	0.04121	1076.2	0.00755
1026	0.0424	1076	0.00761
1025.8	0.04376	1075.8	0.00736
1025.6	0.04508	1075.6	0.00734
1025.4	0.04615	1075.4	0.00718
1025.2	0.0473	1075.2	0.00706
1025	0.04811	1075	0.00698
1024.8	0.049	1074.8	0.00682
1024.6	0.04985	1074.6	0.00671
1024.4	0.0505	1074.4	0.00667
1024.2	0.05129	1074.2	0.00657
1024	0.05164	1074	0.00639
1023.8	0.05187	1073.8	0.00642
1023.6	0.0521	1073.6	0.00651
1023.4	0.05236	1073.4	0.00625
1023.2	0.05234	1073.2	0.00617
1023	0.05233	1073	0.00631
1022.8	0.05221	1072.8	0.00597
1022.6	0.05179	1072.6	0.00601
1022.4	0.05136	1072.4	0.00603
1022.2	0.05094	1072.2	0.00602
1022	0.05036	1072	0.00602
1021.8	0.04961	1071.8	0.00576
1021.6	0.04896	1071.6	0.00561
1021.4	0.04828	1071.4	0.00584
1021.2	0.04729	1071.2	0.00571
1021	0.04655	1071	0.00548
1020.8	0.04543	1070.8	0.00567
1020.6	0.04471	1070.6	0.00545
1020.4	0.04356	1070.4	0.00555
1020.2	0.04259	1070.2	0.00549
1020	0.04157	1070	0.0053
1019.8	0.04053	1069.8	0.00528
1019.6	0.03954	1069.6	0.00523
1019.4	0.03833	1069.4	0.00516
1019.2	0.03731	1069.2	0.00525
1019	0.03629	1069	0.00522
1018.8	0.0352	1068.8	0.00505
1018.6	0.0341	1068.6	0.00527
1018.4	0.03333	1068.4	0.00515
1018.2	0.03223	1068.2	0.00501
1018	0.03129	1068	0.00498
1017.8	0.03044	1067.8	0.00506
1017.6	0.0297	1067.6	0.00513
1017.4	0.02866	1067.4	0.00503
1017.2	0.02795	1067.2	0.00493
1017	0.02728	1067	0.00501
1016.8	0.02656	1066.8	0.00489
1016.6	0.02585	1066.6	0.00499
1016.4	0.02513	1066.4	0.00498
1016.2	0.02464	1066.2	0.00495
1016	0.02399	1066	0.00488
1015.8	0.0234	1065.8	0.00494
1015.6	0.02285	1065.6	0.00477
1015.4	0.02247	1065.4	0.00482
1015.2	0.02206	1065.2	0.0048
1015	0.02156	1065	0.00482
1014.8	0.02107	1064.8	0.00466
1014.6	0.02089	1064.6	0.00475
1014.4	0.0205	1064.4	0.00457
1014.2	0.02017	1064.2	0.00475
1014	0.01989	1064	0.00462
1013.8	0.01968	1063.8	0.00457
1013.6	0.01944	1063.6	0.00447
1013.4	0.01939	1063.4	0.00473
1013.2	0.01915	1063.2	0.00457
1013	0.01894	1063	0.00462
1012.8	0.01892	1062.8	0.0044
1012.6	0.0188	1062.6	0.00452
1012.4	0.01858	1062.4	0.00436
1012.2	0.01858	1062.2	0.00443
1012	0.0186	1062	0.00445
1011.8	0.01838	1061.8	0.00436
1011.6	0.01829	1061.6	0.00443
1011.4	0.01833	1061.4	0.00446
1011.2	0.01822	1061.2	0.00423
1011	0.01819	1061	0.00454
1010.8	0.01834	1060.8	0.00451
1010.6	0.01839	1060.6	0.00434
1010.4	0.01821	1060.4	0.00412
1010.2	0.01835	1060.2	0.00435
1010	0.01838	1060	0.00443
1009.8	0.01841	1059.8	0.00438
1009.6	0.01861	1059.6	0.0042
1009.4	0.01848	1059.4	0.0042
1009.2	0.01857	1059.2	0.00419
1009	0.01884	1059	0.00426
1008.8	0.01886	1058.8	0.00412
1008.6	0.01882	1058.6	0.0041
1008.4	0.01909	1058.4	0.00417
1008.2	0.01919	1058.2	0.00419
1008	0.01931	1058	0.00417
1007.8	0.01957	1057.8	0.00403
1007.6	0.01971	1057.6	0.00407
1007.4	0.01969	1057.4	0.00413
1007.2	0.0198	1057.2	0.00401
1007	0.02012	1057	0.00395
1006.8	0.02021	1056.8	0.00396
1006.6	0.02025	1056.6	0.00413
1006.4	0.02071	1056.4	0.00399
1006.2	0.0207	1056.2	0.00407
1006	0.021	1056	0.004
1005.8	0.02121	1055.8	0.00398
1005.6	0.02138	1055.6	0.00398
1005.4	0.02153	1055.4	0.00377
1005.2	0.02192	1055.2	0.004
1005	0.02223	1055	0.00383
1004.8	0.02237	1054.8	0.00403
1004.6	0.02261	1054.6	0.00374
1004.4	0.02292	1054.4	0.00399
1004.2	0.02292	1054.2	0.00395
1004	0.02356	1054	0.00374
1003.8	0.02377	1053.8	0.00398
1003.6	0.02384	1053.6	0.00388
1003.4	0.02441	1053.4	0.00377
1003.2	0.02464	1053.2	0.00381
1003	0.02485	1053	0.00383
1002.8	0.02518	1052.8	0.00377
1002.6	0.02567	1052.6	0.00394
1002.4	0.02593	1052.4	0.00375
1002.2	0.02645	1052.2	0.0037
1002	0.02649	1052	0.00383
1001.8	0.027	1051.8	0.00382
1001.6	0.02741	1051.6	0.00379
1001.4	0.02787	1051.4	0.00384
1001.2	0.02834	1051.2	0.0038
1001	0.02864	1051	0.00386
1000.8	0.02909	1050.8	0.00378
1000.6	0.02962	1050.6	0.00387
1000.4	0.03011	1050.4	0.00368
1000.2	0.03068	1050.2	0.00364
1000	0.03103	1050	0.00373
999.8	0.03147	1049.8	0.00386
999.6	0.03223	1049.6	0.00387
999.4	0.03275	1049.4	0.00365
999.2	0.03354	1049.2	0.00373
999	0.03404	1049	0.00384
998.8	0.03471	1048.8	0.00387
998.6	0.03533	1048.6	0.00378
998.4	0.03632	1048.4	0.00376
998.2	0.03694	1048.2	0.00402
998	0.03752	1048	0.00386
997.8	0.03845	1047.8	0.00382
997.6	0.0393	1047.6	0.00384
997.4	0.04001	1047.4	0.00391
997.2	0.04107	1047.2	0.00404
997	0.04206	1047	0.0039
996.8	0.04309	1046.8	0.00384
996.6	0.04409	1046.6	0.00379
996.4	0.04527	1046.4	0.00364
996.2	0.0464	1046.2	0.00379
996	0.04758	1046	0.00392
995.8	0.04876	1045.8	0.00384
995.6	0.04996	1045.6	0.00396
995.4	0.05138	1045.4	0.00409
995.2	0.0529	1045.2	0.00396
995	0.05444	1045	0.00392
994.8	0.05588	1044.8	0.00393
994.6	0.05755	1044.6	0.00397
994.4	0.05946	1044.4	0.00407
994.2	0.06097	1044.2	0.00405
994	0.06343	1044	0.00401
993.8	0.06542	1043.8	0.0041
993.6	0.06752	1043.6	0.00422
993.4	0.0697	1043.4	0.00405
993.2	0.07223	1043.2	0.00401
993	0.07467	1043	0.004
992.8	0.07729	1042.8	0.00418
992.6	0.08018	1042.6	0.00409
992.4	0.08308	1042.4	0.00416
992.2	0.08634	1042.2	0.00419
992	0.08979	1042	0.00429
991.8	0.09321	1041.8	0.0042
991.6	0.09693	1041.6	0.00427
991.4	0.10148	1041.4	0.00418
991.2	0.10568	1041.2	0.00422
991	0.11035	1041	0.00421
990.8	0.11522	1040.8	0.00424
990.6	0.12034	1040.6	0.00446
990.4	0.12604	1040.4	0.00424
990.2	0.13199	1040.2	0.00431
990	0.13832	1040	0.00445
989.8	0.14513	1039.8	0.00435
989.6	0.15287	1039.6	0.00425
989.4	0.1607	1039.4	0.00443
989.2	0.16931	1039.2	0.00441
989	0.178	1039	0.00443
988.8	0.18851	1038.8	0.00446
988.6	0.19894	1038.6	0.00427
988.4	0.21113	1038.4	0.0044
988.2	0.22296	1038.2	0.00429
988	0.23705	1038	0.0044
987.8	0.25114	1037.8	0.00443
987.6	0.2668	1037.6	0.00448
987.4	0.28327	1037.4	0.00446
987.2	0.30187	1037.2	0.00451
987	0.32201	1037	0.00462
986.8	0.34318	1036.8	0.00468
986.6	0.36662	1036.6	0.00474
986.4	0.39069	1036.4	0.00474
986.2	0.41925	1036.2	0.0047
986	0.4477	1036	0.00479
985.8	0.48139	1035.8	0.00479
985.6	0.51439	1035.6	0.00468
985.4	0.55275	1035.4	0.00503
985.2	0.59225	1035.2	0.00498
985	0.63466	1035	0.00514
984.8	0.67936	1034.8	0.00509
984.6	0.72902	1034.6	0.00519
984.4	0.78166	1034.4	0.00546
984.2	0.83734	1034.2	0.00538
984	0.89782	1034	0.00554
983.8	0.95757	1033.8	0.00561
983.6	1.02577	1033.6	0.00577
983.4	1.09103	1033.4	0.00598
983.2	1.16616	1033.2	0.00619
983	1.23699	1033	0.00623
982.8	1.31645	1032.8	0.00637
982.6	1.39231	1032.6	0.00652
982.4	1.47046	1032.4	0.00674
982.2	1.54456	1032.2	0.00696
982	1.62138	1032	0.00737
981.8	1.694	1031.8	0.0076
981.6	1.76322	1031.6	0.00781
981.4	1.82807	1031.4	0.00807
981.2	1.88338	1031.2	0.00834
981	1.93451	1031	0.00876
980.8	1.97322	1030.8	0.00921
980.6	2.00354	1030.6	0.00964
980.4	2.02218	1030.4	0.01029
980.2	2.02959	1030.2	0.01073
980	2.02372	1030	0.01106
979.8	2.00528	1029.8	0.01183
979.6	1.97836	1029.6	0.01258
979.4	1.93757	1029.4	0.01314
979.2	1.88735	1029.2	0.01387
979	1.82821	1029	0.01479
978.8	1.76086	1028.8	0.01543
978.6	1.68994	1028.6	0.01644
978.4	1.60892	1028.4	0.01732
978.2	1.5298	1028.2	0.01815
978	1.44248	1028	0.01897
977.8	1.36035	1027.8	0.01985
977.6	1.27059	1027.6	0.02098
977.4	1.1859	1027.4	0.02197
977.2	1.10187	1027.2	0.02305
977	1.02582	1027	0.02411
976.8	0.94797	1026.8	0.02519
976.6	0.8767	1026.6	0.02601
976.4	0.80763	1026.4	0.02687
976.2	0.74176	1026.2	0.02812
976	0.68292	1026	0.02917
975.8	0.62477	1025.8	0.02998
975.6	0.57433	1025.6	0.031
975.4	0.52559	1025.4	0.03151
975.2	0.4831	1025.2	0.03253
975	0.44031	1025	0.03332
974.8	0.40461	1024.8	0.03404
974.6	0.37	1024.6	0.03465
974.4	0.34148	1024.4	0.03523
974.2	0.31324	1024.2	0.03581
974	0.28891	1024	0.03611
973.8	0.26665	1023.8	0.03624
973.6	0.247	1023.6	0.03642
973.4	0.229	1023.4	0.03666
973.2	0.2121	1023.2	0.03681
973	0.19769	1023	0.03673
972.8	0.18407	1022.8	0.03672
972.6	0.1725	1022.6	0.03645
972.4	0.16114	1022.4	0.03629
972.2	0.15135	1022.2	0.03604
972	0.14168	1022	0.03572
971.8	0.13364	1021.8	0.03555
971.6	0.12588	1021.6	0.03506
971.4	0.11911	1021.4	0.03457
971.2	0.11241	1021.2	0.03397
971	0.10681	1021	0.03348
970.8	0.10134	1020.8	0.03305
970.6	0.0959	1020.6	0.03244
970.4	0.09122	1020.4	0.03158
970.2	0.08675	1020.2	0.03106
970	0.08307	1020	0.0304
969.8	0.07886	1019.8	0.02964
969.6	0.07559	1019.6	0.02886
969.4	0.07188	1019.4	0.02811
969.2	0.06887	1019.2	0.02726
969	0.06562	1019	0.02645
968.8	0.06287	1018.8	0.02569
968.6	0.06039	1018.6	0.02505
968.4	0.05808	1018.4	0.0243
968.2	0.05564	1018.2	0.0236
968	0.0533	1018	0.02302
967.8	0.05132	1017.8	0.02237
967.6	0.04938	1017.6	0.0216
967.4	0.04761	1017.4	0.02099
967.2	0.04575	1017.2	0.02029
967	0.04424	1017	0.01988
966.8	0.04255	1016.8	0.01941
966.6	0.04113	1016.6	0.01879
966.4	0.03963	1016.4	0.01827
966.2	0.03831	1016.2	0.01793
966	0.03722	1016	0.01731
965.8	0.03596	1015.8	0.01693
965.6	0.03477	1015.6	0.01658
965.4	0.03362	1015.4	0.01631
965.2	0.03278	1015.2	0.01585
965	0.03149	1015	0.01542
964.8	0.03072	1014.8	0.01522
964.6	0.02987	1014.6	0.01498
964.4	0.02887	1014.4	0.01452
964.2	0.02806	1014.2	0.01428
964	0.0273	1014	0.01431
963.8	0.02647	1013.8	0.01372
963.6	0.02568	1013.6	0.01385
963.4	0.02506	1013.4	0.01353
963.2	0.02423	1013.2	0.01348
963	0.02378	1013	0.01333
962.8	0.02318	1012.8	0.01315
962.6	0.02246	1012.6	0.01297
962.4	0.0219	1012.4	0.01297
962.2	0.0217	1012.2	0.0128
962	0.02096	1012	0.01289
961.8	0.02053	1011.8	0.01274
961.6	0.01991	1011.6	0.01285
961.4	0.01952	1011.4	0.01277
961.2	0.01912	1011.2	0.01268
961	0.01878	1011	0.0126
960.8	0.01841	1010.8	0.01256
960.6	0.01768	1010.6	0.01264
960.4	0.01747	1010.4	0.01271
960.2	0.01724	1010.2	0.0127
960	0.01672	1010	0.01276
959.8	0.01638	1009.8	0.01286
959.6	0.01621	1009.6	0.0128
959.4	0.01569	1009.4	0.0128
959.2	0.01535	1009.2	0.01285
959	0.01514	1009	0.01294
958.8	0.01457	1008.8	0.01321
958.6	0.01432	1008.6	0.01314
958.4	0.01404	1008.4	0.01324
958.2	0.01365	1008.2	0.01333
958	0.01336	1008	0.01343
957.8	0.01304	1007.8	0.01351
957.6	0.01281	1007.6	0.01346
957.4	0.01238	1007.4	0.01377
957.2	0.0123	1007.2	0.01385
957	0.0119	1007	0.014
956.8	0.01174	1006.8	0.01405
956.6	0.01149	1006.6	0.01414
956.4	0.01124	1006.4	0.01445
956.2	0.01107	1006.2	0.01452
956	0.01083	1006	0.0146
955.8	0.01062	1005.8	0.01485
955.6	0.01031	1005.6	0.01505
955.4	0.01017	1005.4	0.01529
955.2	0.01002	1005.2	0.01507
955	0.00977	1005	0.01565
954.8	0.00956	1004.8	0.01589
954.6	0.00956	1004.6	0.01599
954.4	0.00939	1004.4	0.01617
954.2	0.00921	1004.2	0.01629
954	0.00937	1004	0.01676
953.8	0.00911	1003.8	0.01698
953.6	0.00889	1003.6	0.01695
953.4	0.00901	1003.4	0.01707
953.2	0.00883	1003.2	0.01751
953	0.00869	1003	0.01786
952.8	0.0088	1002.8	0.018
952.6	0.00872	1002.6	0.01836
952.4	0.00863	1002.4	0.01839
952.2	0.00857	1002.2	0.0189
952	0.00849	1002	0.01899
951.8	0.00848	1001.8	0.0194
951.6	0.00843	1001.6	0.01963
951.4	0.00852	1001.4	0.01979
951.2	0.00824	1001.2	0.02014
951	0.00837	1001	0.02053
950.8	0.00847	1000.8	0.02089
950.6	0.00841	1000.6	0.02119
[truncated: 4,002 more rows]
