# Supplementary material for: Resonant inelastic X-ray scattering tools to count 5 f electrons of actinides and probe bond covalency
Source: Nat Commun. 2025 Feb 10;16:1221. doi: 10.1038/s41467-024-54574-7 (PMC11811144; doi:10.1038/s41467-024-54574-7)
Supplement: Supplementary file 3 — Source Data [file 41467_2024_54574_MOESM3_ESM.zip › Data_figures/Data_SI_figures/FigSI17/Na2Np2O7.txt]

2theta (Cu K a)	intensity (norm. to I = 1)
	p.w.
	Cs-Na-NpVI-OH_DF 2021
2.0001	1.2
2.01031	1.20392
2.02052	1.21102
2.03073	1.20292
2.04094	1.19902
2.05115	1.20626
2.06136	1.20164
2.07157	1.20397
2.08178	1.20282
2.09199	1.19646
2.1022	1.20518
2.11241	1.19944
2.12262	1.2044
2.13282	1.19186
2.14303	1.20163
2.15324	1.20445
2.16345	1.20061
2.17366	1.2059
2.18387	1.20004
2.19408	1.19837
2.20429	1.2093
2.2145	1.20185
2.22471	1.20395
2.23492	1.20243
2.24513	1.1996
2.25534	1.20372
2.26555	1.20378
2.27576	1.20109
2.28597	1.20187
2.29618	1.19962
2.30639	1.20001
2.3166	1.20475
2.32681	1.20833
2.33702	1.19787
2.34723	1.20391
2.35744	1.20604
2.36764	1.20252
2.37785	1.20422
2.38806	1.19839
2.39827	1.2066
2.40848	1.19759
2.41869	1.20378
2.4289	1.1965
2.43911	1.20297
2.44932	1.20033
2.45953	1.20565
2.46974	1.19837
2.47995	1.20484
2.49016	1.20191
2.50037	1.20578
2.51058	1.19648
2.52079	1.20324
2.531	1.20118
2.54121	1.19709
2.55142	1.20498
2.56163	1.19841
2.57184	1.2092
2.58205	1.20668
2.59226	1.19664
2.60246	1.20511
2.61267	1.20317
2.62288	1.19978
2.63309	1.20001
2.6433	1.20849
2.65351	1.20206
2.66372	1.20272
2.67393	1.20715
2.68414	1.20303
2.69435	1.20138
2.70456	1.20508
2.71477	1.20285
2.72498	1.20381
2.73519	1.20867
2.7454	1.20513
2.75561	1.19972
2.76582	1.20356
2.77603	1.20119
2.78624	1.20677
2.79645	1.20165
2.80666	1.20361
2.81687	1.19617
2.82707	1.20243
2.83728	1.19972
2.84749	1.20396
2.8577	1.20226
2.86791	1.19593
2.87812	1.20509
2.88833	1.2018
2.89854	1.20299
2.90875	1.20289
2.91896	1.20973
2.92917	1.20398
2.93938	1.19968
2.94959	1.20105
2.9598	1.20545
2.97001	1.20697
2.98022	1.20457
2.99043	1.20218
3.00064	1.20369
3.01085	1.20318
3.02106	1.20151
3.03127	1.20823
3.04148	1.19918
3.05169	1.20836
3.06189	1.20539
3.0721	1.2027
3.08231	1.20986
3.09252	1.2134
3.10273	1.21043
3.11294	1.21006
3.12315	1.20665
3.13336	1.20903
3.14357	1.20389
3.15378	1.20917
3.16399	1.20373
3.1742	1.21162
3.18441	1.20676
3.19462	1.20524
3.20483	1.20139
3.21504	1.20681
3.22525	1.20529
3.23546	1.20072
3.24567	1.2005
3.25588	1.20563
3.26609	1.21004
3.2763	1.20258
3.28651	1.20641
3.29671	1.20937
3.30692	1.20843
3.31713	1.2014
3.32734	1.20277
3.33755	1.20703
3.34776	1.20725
3.35797	1.20051
3.36818	1.21201
3.37839	1.20773
3.3886	1.21301
3.39881	1.20425
3.40902	1.20576
3.41923	1.20337
3.42944	1.21154
3.43965	1.20828
3.44986	1.21168
3.46007	1.20653
3.47028	1.20617
3.48049	1.20768
3.4907	1.20992
3.50091	1.21158
3.51112	1.21295
3.52133	1.20693
3.53153	1.20671
3.54174	1.20562
3.55195	1.2096
3.56216	1.20778
3.57237	1.2077
3.58258	1.20965
3.59279	1.21059
3.603	1.20545
3.61321	1.20841
3.62342	1.20413
3.63363	1.20883
3.64384	1.20803
3.65405	1.21345
3.66426	1.21236
3.67447	1.21069
3.68468	1.20801
3.69489	1.21242
3.7051	1.2109
3.71531	1.20923
3.72552	1.21624
3.73573	1.21544
3.74594	1.21392
3.75615	1.21152
3.76635	1.20812
3.77656	1.21021
3.78677	1.2126
3.79698	1.20861
3.80719	1.20998
3.8174	1.20918
3.82761	1.20693
3.83782	1.21236
3.84803	1.2172
3.85824	1.2109
3.86845	1.20663
3.87866	1.21234
3.88887	1.20995
3.89908	1.21074
3.90929	1.21008
3.9195	1.21131
3.92971	1.20964
3.93992	1.21318
3.95013	1.21064
3.96034	1.20666
3.97055	1.20991
3.98076	1.21143
3.99097	1.21424
4.00117	1.21272
4.01138	1.20787
4.02159	1.21821
4.0318	1.21452
4.04201	1.20909
4.05222	1.21031
4.06243	1.21328
4.07264	1.20756
4.08285	1.20893
4.09306	1.21261
4.10327	1.21659
4.11348	1.20609
4.12369	1.2105
4.1339	1.21057
4.14411	1.21657
4.15432	1.20999
4.16453	1.21063
4.17474	1.21027
4.18495	1.21338
4.19516	1.20809
4.20537	1.20787
4.21558	1.21315
4.22578	1.21698
4.23599	1.21546
4.2462	1.20568
4.25641	1.20648
4.26662	1.2093
4.27683	1.20864
4.28704	1.21074
4.29725	1.20777
4.30746	1.20697
4.31767	1.20834
4.32788	1.21463
4.33809	1.20992
4.3483	1.21998
4.35851	1.21035
4.36872	1.21433
4.37893	1.2102
4.38914	1.21606
4.39935	1.2128
4.40956	1.21432
4.41977	1.20715
4.42998	1.2091
4.44019	1.21394
4.4504	1.21126
4.4606	1.20989
4.47081	1.213
4.48102	1.21046
4.49123	1.20995
4.50144	1.21016
4.51165	1.21327
4.52186	1.21247
4.53207	1.21052
4.54228	1.21652
4.55249	1.2137
4.5627	1.20942
4.57291	1.21413
4.58312	1.20826
4.59333	1.21224
4.60354	1.20753
4.61375	1.20746
4.62396	1.20695
4.63417	1.20991
4.64438	1.21418
4.65459	1.21237
4.6648	1.21562
4.67501	1.21323
4.68522	1.20751
4.69542	1.21004
4.70563	1.20896
4.71584	1.21033
4.72605	1.20996
4.73626	1.21322
4.74647	1.21372
4.75668	1.21162
4.76689	1.20836
4.7771	1.21567
4.78731	1.20778
4.79752	1.20698
4.80773	1.21487
4.81794	1.21233
4.82815	1.2069
4.83836	1.21435
4.84857	1.21645
4.85878	1.21768
4.86899	1.21225
4.8792	1.20755
4.88941	1.20791
4.89962	1.21478
4.90983	1.21094
4.92004	1.21217
4.93024	1.216
4.94045	1.21173
4.95066	1.21007
4.96087	1.21607
4.97108	1.2105
4.98129	1.20753
4.9915	1.21281
5.00171	1.21794
5.01192	1.21324
5.02213	1.21273
5.03234	1.21657
5.04255	1.21056
5.05276	1.21714
5.06297	1.21229
5.07318	1.20686
5.08339	1.21156
5.0936	1.21149
5.10381	1.21142
5.11402	1.218
5.12423	1.20982
5.13444	1.21134
5.14465	1.21431
5.15486	1.21698
5.16506	1.2143
5.17527	1.21148
5.18548	1.21633
5.19569	1.21293
5.2059	1.22052
5.21611	1.21336
5.22632	1.2114
5.23653	1.21538
5.24674	1.21618
5.25695	1.20814
5.26716	1.20981
5.27737	1.21176
5.28758	1.21342
5.29779	1.21436
5.308	1.21313
5.31821	1.21074
5.32842	1.20778
5.33863	1.21581
5.34884	1.20966
5.35905	1.20669
5.36926	1.20777
5.37947	1.20756
5.38968	1.21183
5.39988	1.21566
5.41009	1.21052
5.4203	1.21479
5.43051	1.21197
5.44072	1.20712
5.45093	1.20893
5.46114	1.21204
5.47135	1.20676
5.48156	1.21016
5.49177	1.21081
5.50198	1.20827
5.51219	1.21327
5.5224	1.20813
5.53261	1.21327
5.54282	1.21131
5.55303	1.21081
5.56324	1.21088
5.57345	1.21023
5.58366	1.20494
5.59387	1.21225
5.60408	1.209
5.61429	1.2082
5.62449	1.21334
5.6347	1.21254
5.64491	1.20726
5.65512	1.21211
5.66533	1.21146
5.67554	1.2137
5.68575	1.2061
5.69596	1.20574
5.70617	1.20958
5.71638	1.2095
5.72659	1.21016
5.7368	1.20169
5.74701	1.20712
5.75722	1.20893
5.76743	1.20538
5.77764	1.20806
5.78785	1.20567
5.79806	1.20256
5.80827	1.20712
5.81848	1.21211
5.82869	1.20654
5.8389	1.20415
5.84911	1.20813
5.85931	1.20517
5.86952	1.20292
5.87973	1.20401
5.88994	1.20437
5.90015	1.20618
5.91036	1.20524
5.92057	1.20792
5.93078	1.19989
5.94099	1.2004
5.9512	1.20279
5.96141	1.20069
5.97162	1.20163
5.98183	1.20547
5.99204	1.20612
6.00225	1.20865
6.01246	1.20221
6.02267	1.20894
6.03288	1.20598
6.04309	1.20562
6.0533	1.20352
6.06351	1.20388
6.07372	1.20309
6.08393	1.20461
6.09413	1.207
6.10434	1.21199
6.11455	1.19918
6.12476	1.20722
6.13497	1.19557
6.14518	1.20476
6.15539	1.20353
6.1656	1.20621
6.17581	1.20136
6.18602	1.20361
6.19623	1.20137
6.20644	1.20043
6.21665	1.20658
6.22686	1.20506
6.23707	1.20759
6.24728	1.20318
6.25749	1.20355
6.2677	1.19638
6.27791	1.20135
6.28812	1.20299
6.29833	1.20348
6.30854	1.20367
6.31875	1.20155
6.32895	1.20724
6.33916	1.20498
6.34937	1.20734
6.35958	1.20349
6.36979	1.20281
6.38	1.20301
6.39021	1.19871
6.40042	1.20658
6.41063	1.20243
6.42084	1.20494
6.43105	1.20195
6.44126	1.20258
6.45147	1.20567
6.46168	1.20254
6.47189	1.20505
6.4821	1.20394
6.49231	1.20558
6.50252	1.20824
6.51273	1.20047
6.52294	1.20009
6.53315	1.2065
6.54336	1.20077
6.55357	1.20704
6.56377	1.20289
6.57398	1.20034
6.58419	1.20082
6.5944	1.20435
6.60461	1.2002
6.61482	1.20213
6.62503	1.20015
6.63524	1.20252
6.64545	1.20662
6.65566	1.19929
6.66587	1.20629
6.67608	1.20272
6.68629	1.19727
6.6965	1.20205
6.70671	1.20567
6.71692	1.20437
6.72713	1.19843
6.73734	1.20553
6.74755	1.20321
6.75776	1.20538
6.76797	1.20003
6.77818	1.19858
6.78839	1.20654
6.79859	1.20423
6.8088	1.1996
6.81901	1.20134
6.82922	1.20249
6.83943	1.20742
6.84964	1.20105
6.85985	1.20119
6.87006	1.20047
6.88027	1.20597
6.89048	1.20178
6.90069	1.20467
6.9109	1.20192
6.92111	1.2054
6.93132	1.20265
6.94153	1.20815
6.95174	1.20063
6.96195	1.20511
6.97216	1.20714
6.98237	1.20121
6.99258	1.20627
7.00279	1.20555
7.013	1.20888
7.02321	1.20353
7.03341	1.20744
7.04362	1.20223
7.05383	1.20107
7.06404	1.20252
7.07425	1.20339
7.08446	1.20455
7.09467	1.20788
7.10488	1.20441
7.11509	1.19761
7.1253	1.20673
7.13551	1.20051
7.14572	1.20398
7.15593	1.20196
7.16614	1.20196
7.17635	1.19892
7.18656	1.20558
7.19677	1.20935
7.20698	1.20587
7.21719	1.20197
7.2274	1.20342
7.23761	1.20733
7.24782	1.20082
7.25802	1.20313
7.26823	1.20169
7.27844	1.20401
7.28865	1.19836
7.29886	1.20285
7.30907	1.20633
7.31928	1.20184
7.32949	1.20156
7.3397	1.20662
7.34991	1.20518
7.36012	1.20185
7.37033	1.20432
7.38054	1.20128
7.39075	1.20374
7.40096	1.20794
7.41117	1.20505
7.42138	1.20881
7.43159	1.201
7.4418	1.20346
7.45201	1.20318
7.46222	1.20636
7.47243	1.20579
7.48264	1.20434
7.49284	1.20304
7.50305	1.2003
7.51326	1.20609
7.52347	1.20377
7.53368	1.20334
7.54389	1.20089
7.5541	1.2032
7.56431	1.20379
7.57452	1.20133
7.58473	1.20379
7.59494	1.20539
7.60515	1.21118
7.61536	1.20322
7.62557	1.19946
7.63578	1.20699
7.64599	1.20453
7.6562	1.20396
7.66641	1.20439
7.67662	1.20816
7.68683	1.20889
7.69704	1.20556
7.70725	1.20397
7.71746	1.19949
7.72766	1.20369
7.73787	1.20441
7.74808	1.20022
7.75829	1.20182
7.7685	1.20037
7.77871	1.21109
7.78892	1.21051
7.79913	1.20907
7.80934	1.204
7.81955	1.20618
7.82976	1.20806
7.83997	1.20604
7.85018	1.20358
7.86039	1.20547
7.8706	1.20316
7.88081	1.20721
7.89102	1.20302
7.90123	1.20259
7.91144	1.2091
7.92165	1.20853
7.93186	1.20622
7.94207	1.20637
7.95228	1.20376
7.96248	1.20174
7.97269	1.20913
7.9829	1.20421
7.99311	1.20884
8.00332	1.20465
8.01353	1.21377
8.02374	1.20813
8.03395	1.20654
8.04416	1.20872
8.05437	1.20496
8.06458	1.20135
8.07479	1.20323
8.085	1.20599
8.09521	1.20671
8.10542	1.2044
8.11563	1.20774
8.12584	1.20948
8.13605	1.20673
8.14626	1.20645
8.15647	1.20327
8.16668	1.2108
8.17689	1.21037
8.1871	1.2053
8.1973	1.20719
8.20751	1.20531
8.21772	1.20836
8.22793	1.20851
8.23814	1.20258
8.24835	1.20591
8.25856	1.20476
8.26877	1.20708
8.27898	1.20694
8.28919	1.20665
8.2994	1.20984
8.30961	1.20623
8.31982	1.20638
8.33003	1.20826
8.34024	1.20494
8.35045	1.20552
8.36066	1.209
8.37087	1.21118
8.38108	1.20568
8.39129	1.20988
8.4015	1.20627
8.41171	1.20642
8.42192	1.21048
8.43212	1.2044
8.44233	1.20875
8.45254	1.20412
8.46275	1.20948
8.47296	1.20717
8.48317	1.21166
8.49338	1.20588
8.50359	1.20791
8.5138	1.20488
8.52401	1.20893
8.53422	1.2072
8.54443	1.20793
8.55464	1.20852
8.56485	1.21431
8.57506	1.20896
8.58527	1.20839
8.59548	1.2123
8.60569	1.21028
8.6159	1.21463
8.62611	1.20204
8.63632	1.21261
8.64653	1.209
8.65673	1.21103
8.66694	1.21335
8.67715	1.20728
8.68736	1.21264
8.69757	1.21597
8.70778	1.21048
8.71799	1.21034
8.7282	1.20499
8.73841	1.20702
8.74862	1.21079
8.75883	1.20935
8.76904	1.21384
8.77925	1.21168
8.78946	1.21226
8.79967	1.21256
8.80988	1.20851
8.82009	1.21228
8.8303	1.20433
8.84051	1.20781
8.85072	1.21331
8.86093	1.21896
8.87114	1.21159
8.88135	1.20725
8.89155	1.21044
8.90176	1.21074
8.91197	1.21277
8.92218	1.208
8.93239	1.21104
8.9426	1.21597
8.95281	1.20787
8.96302	1.20614
8.97323	1.21613
8.98344	1.21122
8.99365	1.21108
9.00386	1.20863
9.01407	1.20878
9.02428	1.20271
9.03449	1.21299
9.0447	1.21299
9.05491	1.21011
9.06512	1.2133
9.07533	1.21475
9.08554	1.21418
9.09575	1.20695
9.10596	1.20985
9.11617	1.21044
9.12637	1.2129
9.13658	1.21045
9.14679	1.20785
9.157	1.2067
9.16721	1.21192
9.17742	1.20903
9.18763	1.21468
9.19784	1.20991
9.20805	1.2076
9.21826	1.21007
9.22847	1.21369
9.23868	1.21558
9.24889	1.21501
9.2591	1.2156
9.26931	1.21416
9.27952	1.20866
9.28973	1.2146
9.29994	1.20882
9.31015	1.2123
9.32036	1.20739
9.33057	1.21333
9.34078	1.21623
9.35099	1.21696
9.36119	1.21176
9.3714	1.20772
9.38161	1.21467
9.39182	1.21424
9.40203	1.21193
9.41224	1.21078
9.42245	1.21224
9.43266	1.21022
9.44287	1.21153
9.45308	1.21675
9.46329	1.22066
9.4735	1.21618
9.48371	1.21272
9.49392	1.21388
9.50413	1.21519
9.51434	1.20941
9.52455	1.20956
9.53476	1.2171
9.54497	1.21378
9.55518	1.21205
9.56539	1.21307
9.5756	1.21583
9.58581	1.21077
9.59601	1.21367
9.60622	1.21267
9.61643	1.21325
9.62664	1.2108
9.63685	1.21891
9.64706	1.22066
9.65727	1.20967
9.66748	1.21532
9.67769	1.21099
9.6879	1.2162
9.69811	1.20782
9.70832	1.21492
9.71853	1.2116
9.72874	1.21464
9.73895	1.20698
9.74916	1.21611
9.75937	1.21192
9.76958	1.21222
9.77979	1.21411
9.79	1.21469
9.80021	1.21586
9.81042	1.20892
9.82063	1.21255
9.83083	1.21299
9.84104	1.21531
9.85125	1.21402
9.86146	1.21186
9.87167	1.21795
9.88188	1.21434
9.89209	1.20957
9.9023	1.21638
9.91251	1.21161
9.92272	1.2148
9.93293	1.21351
9.94314	1.21801
9.95335	1.2115
9.96356	1.21571
9.97377	1.21687
9.98398	1.21355
9.99419	1.20879
10.0044	1.21256
10.01461	1.20982
10.02482	1.2065
10.03503	1.21215
10.04524	1.2165
10.05545	1.20985
10.06565	1.20784
10.07586	1.21725
10.08607	1.2203
10.09628	1.21018
10.10649	1.21714
10.1167	1.21353
10.12691	1.20905
10.13712	1.21282
10.14733	1.21312
10.15754	1.21342
10.16775	1.21256
10.17796	1.21807
10.18817	1.20592
10.19838	1.20998
10.20859	1.21549
10.2188	1.21073
10.22901	1.20958
10.23922	1.21364
10.24943	1.20844
10.25964	1.20975
10.26985	1.21584
10.28006	1.21411
10.29026	1.21542
10.30047	1.21341
10.31068	1.21139
10.32089	1.20764
10.3311	1.21098
10.34131	1.21026
10.35152	1.2162
10.36173	1.21636
10.37194	1.20855
10.38215	1.21189
10.39236	1.2148
10.40257	1.20844
10.41278	1.21178
10.42299	1.21367
10.4332	1.2102
10.44341	1.20993
10.45362	1.21037
10.46383	1.2127
10.47404	1.20981
10.48425	1.20751
10.49446	1.2175
10.50467	1.20868
10.51488	1.21202
10.52508	1.21073
10.53529	1.21074
10.5455	1.21191
10.55571	1.21221
10.56592	1.21439
10.57613	1.21324
10.58634	1.21398
10.59655	1.21066
10.60676	1.21573
10.61697	1.21111
10.62718	1.21185
10.63739	1.21113
10.6476	1.21317
10.65781	1.20638
10.66802	1.21116
10.67823	1.21537
10.68844	1.21191
10.69865	1.20888
10.70886	1.20918
10.71907	1.2144
10.72928	1.21441
10.73949	1.20646
10.7497	1.21154
10.7599	1.20952
10.77011	1.2159
10.78032	1.21229
10.79053	1.21158
10.80074	1.21188
10.81095	1.20842
10.82116	1.21017
10.83137	1.21235
10.84158	1.21265
10.85179	1.2102
10.862	1.21007
10.87221	1.21442
10.88242	1.21544
10.89263	1.20749
10.90284	1.21156
10.91305	1.21302
10.92326	1.21057
10.93347	1.21116
10.94368	1.20929
10.95389	1.21292
10.9641	1.21698
10.97431	1.21091
10.98452	1.21729
10.99472	1.21094
11.00493	1.21399
11.01514	1.21935
11.02535	1.21242
11.03556	1.20924
11.04577	1.2081
11.05598	1.21187
11.06619	1.21029
11.0764	1.21812
11.08661	1.21437
11.09682	1.21177
11.10703	1.21613
11.11724	1.21281
11.12745	1.2121
11.13766	1.21558
11.14787	1.2072
11.15808	1.20967
11.16829	1.20969
11.1785	1.20362
11.18871	1.20696
11.19892	1.20596
11.20913	1.21176
11.21934	1.21221
11.22954	1.21005
11.23975	1.21223
11.24996	1.21542
11.26017	1.21153
11.27038	1.21328
11.28059	1.21387
11.2908	1.21055
11.30101	1.2152
11.31122	1.21535
11.32143	1.20914
11.33164	1.21089
11.34185	1.21495
11.35206	1.21381
11.36227	1.21715
11.37248	1.21615
11.38269	1.21095
11.3929	1.21473
11.40311	1.21459
11.41332	1.21055
11.42353	1.22055
11.43374	1.21029
11.44395	1.20828
11.45416	1.22102
11.46436	1.20975
11.47457	1.20875
11.48478	1.21354
11.49499	1.21123
11.5052	1.21544
11.51541	1.21025
11.52562	1.212
11.53583	1.21186
11.54604	1.21549
11.55625	1.21088
11.56646	1.21509
11.57667	1.2122
11.58688	1.21005
11.59709	1.20948
11.6073	1.21398
11.61751	1.21428
11.62772	1.21285
11.63793	1.21344
11.64814	1.21389
11.65835	1.20825
11.66856	1.21116
11.67877	1.21349
11.68897	1.21293
11.69918	1.21323
11.70939	1.21339
11.7196	1.21282
11.72981	1.21081
11.74002	1.20894
11.75023	1.21358
11.76044	1.20897
11.77065	1.20999
11.78086	1.20754
11.79107	1.21436
11.80128	1.2135
11.81149	1.21048
11.8217	1.21237
11.83191	1.21152
11.84212	1.20907
11.85233	1.20952
11.86254	1.21113
11.87275	1.21143
11.88296	1.21318
11.89317	1.21305
11.90338	1.20857
11.91359	1.21061
11.92379	1.21106
11.934	1.21006
11.94421	1.21876
11.95442	1.2127
11.96463	1.21228
11.97484	1.20997
11.98505	1.21201
11.99526	1.2129
12.00547	1.20813
12.01568	1.21394
12.02589	1.20917
12.0361	1.20933
12.04631	1.20891
12.05652	1.2124
12.06673	1.21285
12.07694	1.21532
12.08715	1.20911
12.09736	1.21202
12.10757	1.21016
12.11778	1.21133
12.12799	1.21033
12.1382	1.21208
12.14841	1.21253
12.15861	1.21659
12.16882	1.20894
12.17903	1.21127
12.18924	1.20998
12.19945	1.21578
12.20966	1.21232
12.21987	1.21364
12.23008	1.20816
12.24029	1.21352
12.2505	1.20847
12.26071	1.20965
12.27092	1.21082
12.28113	1.21185
12.29134	1.21143
12.30155	1.2071
12.31176	1.21348
12.32197	1.21162
12.33218	1.2138
12.34239	1.217
12.3526	1.21021
12.36281	1.20719
12.37302	1.20822
12.38323	1.2133
12.39343	1.21215
12.40364	1.2139
12.41385	1.2145
12.42406	1.21437
12.43427	1.21323
12.44448	1.20846
12.45469	1.21297
12.4649	1.21197
12.47511	1.21473
12.48532	1.21041
12.49553	1.21404
12.50574	1.21304
12.51595	1.20785
12.52616	1.20815
12.53637	1.20513
12.54658	1.21643
12.55679	1.21399
12.567	1.21024
12.57721	1.21532
12.58742	1.21287
12.59763	1.20811
12.60784	1.21059
12.61805	1.2106
12.62825	1.21221
12.63846	1.21367
12.64867	1.20978
12.65888	1.21096
12.66909	1.21517
12.6793	1.21258
12.68951	1.21274
12.69972	1.20407
12.70993	1.21161
12.72014	1.20801
12.73035	1.21092
12.74056	1.21354
12.75077	1.21298
12.76098	1.2143
12.77119	1.21561
12.7814	1.21317
12.79161	1.21029
12.80182	1.21407
12.81203	1.2122
12.82224	1.21512
12.83245	1.21036
12.84266	1.20777
12.85287	1.20937
12.86307	1.2078
12.87328	1.21259
12.88349	1.21116
12.8937	1.2132
12.90391	1.21047
12.91412	1.21222
12.92433	1.21397
12.93454	1.21066
12.94475	1.21183
12.95496	1.21214
12.96517	1.211
12.97538	1.20928
12.98559	1.21364
12.9958	1.21192
13.00601	1.20803
13.01622	1.21224
13.02643	1.21037
13.03664	1.21777
13.04685	1.21243
13.05706	1.21216
13.06727	1.20957
13.07748	1.20727
13.08769	1.20946
13.09789	1.21281
13.1081	1.20964
13.11831	1.2069
13.12852	1.20924
13.13873	1.21171
13.14894	1.20884
13.15915	1.21363
13.16936	1.21307
13.17957	1.2086
13.18978	1.21223
13.19999	1.20993
13.2102	1.21198
13.22041	1.21026
13.23062	1.21751
13.24083	1.21246
13.25104	1.20944
13.26125	1.20569
13.27146	1.21555
13.28167	1.2092
13.29188	1.20777
13.30209	1.21372
13.3123	1.20998
13.3225	1.20782
13.33271	1.21233
13.34292	1.21278
13.35313	1.21699
13.36334	1.21411
13.37355	1.20892
13.38376	1.20778
13.39397	1.20867
13.40418	1.20651
13.41439	1.20986
13.4246	1.21234
13.43481	1.207
13.44502	1.20528
13.45523	1.21051
13.46544	1.21617
13.47565	1.21445
13.48586	1.20882
13.49607	1.20855
13.50628	1.209
13.51649	1.2096
13.5267	1.2115
13.53691	1.21021
13.54712	1.20994
13.55732	1.20793
13.56753	1.20998
13.57774	1.21086
13.58795	1.20886
13.59816	1.21307
13.60837	1.21106
13.61858	1.21542
13.62879	1.20705
13.639	1.21314
13.64921	1.21258
13.65942	1.20594
13.66963	1.21074
13.67984	1.20931
13.69005	1.2099
13.70026	1.21036
13.71047	1.21081
13.72068	1.213
13.73089	1.21577
13.7411	1.20898
13.75131	1.20596
13.76152	1.21307
13.77173	1.20875
13.78194	1.21065
13.79214	1.21356
13.80235	1.2062
13.81256	1.21114
13.82277	1.21289
13.83298	1.2064
13.84319	1.2096
13.8534	1.20759
13.86361	1.2092
13.87382	1.20893
13.88403	1.20895
13.89424	1.21027
13.90445	1.20913
13.91466	1.20901
13.92487	1.20874
13.93508	1.20991
13.94529	1.20501
13.9555	1.20706
13.96571	1.20925
13.97592	1.20738
13.98613	1.21247
13.99634	1.20539
14.00655	1.207
14.01676	1.20919
14.02696	1.21167
14.03717	1.2059
14.04738	1.2065
14.05759	1.21303
14.0678	1.21204
14.07801	1.21047
14.08822	1.20831
14.09843	1.20703
14.10864	1.21212
14.11885	1.20461
14.12906	1.21346
14.13927	1.20798
14.14948	1.21205
14.15969	1.21713
14.1699	1.21122
14.18011	1.21297
14.19032	1.2114
14.20053	1.20722
14.21074	1.2084
14.22095	1.21175
14.23116	1.21061
14.24137	1.20817
14.25158	1.21557
14.26178	1.21096
14.27199	1.21054
14.2822	1.21346
14.29241	1.21189
14.30262	1.21393
14.31283	1.21439
14.32304	1.21701
14.33325	1.2111
14.34346	1.20952
14.35367	1.21461
14.36388	1.21535
14.37409	1.21667
14.3843	1.21583
14.39451	1.21498
14.40472	1.2218
14.41493	1.21415
14.42514	1.21316
14.43535	1.21853
14.44556	1.22506
14.45577	1.22118
14.46598	1.21946
14.47619	1.21485
14.4864	1.21878
14.4966	1.21908
14.50681	1.2165
14.51702	1.21724
14.52723	1.22682
14.53744	1.22003
14.54765	1.21644
14.55786	1.21892
14.56807	1.22371
14.57828	1.22344
14.58849	1.22245
14.5987	1.22927
14.60891	1.21858
14.61912	1.22656
14.62933	1.22557
14.63954	1.22936
14.64975	1.23126
14.65996	1.22997
14.67017	1.22811
14.68038	1.22698
14.69059	1.23076
14.7008	1.22861
14.71101	1.22588
14.72121	1.23733
14.73142	1.24039
14.74163	1.24128
14.75184	1.24319
14.76205	1.24885
14.77226	1.25524
14.78247	1.25685
14.79268	1.26223
14.80289	1.27166
14.8131	1.27472
14.82331	1.28501
14.83352	1.29676
14.84373	1.30199
14.85394	1.31706
14.86415	1.32707
14.87436	1.33201
14.88457	1.36199
14.89478	1.36823
14.90499	1.41427
14.9152	1.43311
14.92541	1.46135
14.93562	1.50595
14.94583	1.55126
14.95603	1.59268
14.96624	1.65261
14.97645	1.74337
14.98666	1.81344
14.99687	1.89523
15.00708	1.97601
15.01729	2.03363
15.0275	2.0927
15.03771	2.15119
15.04792	2.15743
15.05813	2.2
15.06834	2.15617
15.07855	2.19802
15.08876	2.13769
15.09897	2.149
15.10918	2.11212
15.11939	2.07205
15.1296	2.01505
15.13981	1.95487
15.15002	1.89049
15.16023	1.78486
15.17044	1.69878
15.18065	1.61399
15.19085	1.53427
15.20106	1.46946
15.21127	1.41752
15.22148	1.3776
15.23169	1.33522
15.2419	1.31527
15.25211	1.29995
15.26232	1.28637
15.27253	1.27221
15.28274	1.27469
15.29295	1.25981
15.30316	1.26374
15.31337	1.25262
15.32358	1.24714
15.33379	1.24571
15.344	1.2427
15.35421	1.2433
15.36442	1.23883
15.37463	1.23509
15.38484	1.23265
15.39505	1.23876
15.40526	1.23096
15.41547	1.23084
15.42567	1.2284
15.43588	1.23841
15.44609	1.2367
15.4563	1.22876
15.46651	1.22936
15.47672	1.22953
15.48693	1.22868
15.49714	1.2303
15.50735	1.22468
15.51756	1.2247
15.52777	1.22429
15.53798	1.22026
15.54819	1.22086
15.5584	1.22233
15.56861	1.21902
15.57882	1.21948
15.58903	1.21646
15.59924	1.21229
15.60945	1.21448
15.61966	1.21002
15.62987	1.21004
15.64008	1.21557
15.65029	1.2124
15.66049	1.20924
15.6707	1.21245
15.68091	1.21378
15.69112	1.21062
15.70133	1.21324
15.71154	1.20632
15.72175	1.20924
15.73196	1.20984
15.74217	1.21276
15.75238	1.20974
15.76259	1.20513
15.7728	1.2095
15.78301	1.2101
15.79322	1.2068
15.80343	1.20407
15.81364	1.21278
15.82385	1.20701
15.83406	1.20646
15.84427	1.20691
15.85448	1.20303
15.86469	1.21087
15.8749	1.20973
15.88511	1.2128
15.89531	1.21108
15.90552	1.21241
15.91573	1.20853
15.92594	1.20797
15.93615	1.20684
15.94636	1.21033
15.95657	1.21253
15.96678	1.20763
15.97699	1.20823
15.9872	1.21188
15.99741	1.20611
16.00762	1.21178
16.01783	1.20674
16.02804	1.20618
16.03825	1.20968
16.04846	1.20797
16.05867	1.21031
16.06888	1.21105
16.07909	1.20572
16.0893	1.21313
16.09951	1.20997
16.10972	1.21101
16.11992	1.21161
16.13013	1.20642
16.14034	1.20992
16.15055	1.21183
16.16076	1.20577
16.17097	1.21173
16.18118	1.20987
16.19139	1.20671
16.2016	1.20688
16.21181	1.20604
16.22202	1.20809
16.23223	1.20652
16.24244	1.21089
16.25265	1.20454
16.26286	1.2066
16.27307	1.20778
16.28328	1.21026
16.29349	1.20435
16.3037	1.20872
16.31391	1.20324
16.32412	1.2066
16.33433	1.20474
16.34454	1.20607
16.35474	1.20508
16.36495	1.20641
16.37516	1.20817
16.38537	1.20067
16.39558	1.20503
16.40579	1.20159
16.416	1.20031
16.42621	1.20583
16.43642	1.20325
16.44663	1.20473
16.45684	1.20403
16.46705	1.20116
16.47726	1.20292
16.48747	1.20294
16.49768	1.19602
16.50789	1.20763
16.5181	1.2036
16.52831	1.20797
16.53852	1.20177
16.54873	1.20324
16.55894	1.20355
16.56915	1.20619
16.57936	1.20462
16.58956	1.20392
16.59977	1.20612
16.60998	1.20223
16.62019	1.20544
16.6304	1.20836
16.64061	1.20014
16.65082	1.20436
16.66103	1.20685
16.67124	1.20369
16.68145	1.20082
16.69166	1.20244
16.70187	1.20521
16.71208	1.2064
16.72229	1.20034
16.7325	1.20703
16.74271	1.20155
16.75292	1.20939
16.76313	1.21058
16.77334	1.20554
16.78355	1.20224
16.79376	1.20429
16.80397	1.20547
16.81418	1.20492
16.82438	1.20219
16.83459	1.20367
16.8448	1.20543
16.85501	1.20256
16.86522	1.20288
16.87543	1.20638
16.88564	1.20481
16.89585	1.19948
16.90606	1.20486
16.91627	1.202
16.92648	1.20506
16.93669	1.20784
16.9469	1.19817
16.95711	1.20311
16.96732	1.20444
16.97753	1.20592
16.98774	1.20551
16.99795	1.20394
17.00816	1.20788
17.01837	1.20501
17.02858	1.20547
17.03879	1.2107
17.049	1.20436
17.0592	1.20381
17.06941	1.20196
17.07962	1.20575
17.08983	1.20317
17.10004	1.20464
17.11025	1.20612
17.12046	1.20412
17.13067	1.20805
17.14088	1.20735
17.15109	1.20434
17.1613	1.20524
17.17151	1.20266
17.18172	1.20818
17.19193	1.20213
17.20214	1.20259
17.21235	1.20363
17.22256	1.20511
17.23277	1.20702
17.24298	1.20791
17.25319	1.2007
17.2634	1.20637
17.27361	1.20539
17.28382	1.20686
17.29402	1.20602
17.30423	1.20417
17.31444	1.20231
17.32465	1.20364
17.33486	1.20613
17.34507	1.19805
17.35528	1.2017
17.36549	1.20201
17.3757	1.19929
17.38591	1.20207
17.39612	1.20239
17.40633	1.20791
17.41654	1.20562
17.42675	1.19957
17.43696	1.20076
17.44717	1.20744
17.45738	1.204
17.46759	1.20243
17.4778	1.20275
17.48801	1.20451
17.49822	1.20136
17.50843	1.20341
17.51864	1.20098
17.52884	1.2026
17.53905	1.20653
17.54926	1.20497
17.55947	1.20225
17.56968	1.20459
17.57989	1.20578
17.5901	1.20074
17.60031	1.20453
17.61052	1.20427
17.62073	1.2043
17.63094	1.20186
17.64115	1.20681
17.65136	1.20409
17.66157	1.20658
17.67178	1.204
17.68199	1.20345
17.6922	1.20362
17.70241	1.20177
17.71262	1.20021
17.72283	1.20472
17.73304	1.20142
17.74325	1.20709
17.75345	1.20466
17.76366	1.20657
17.77387	1.20182
17.78408	1.20287
17.79429	1.20376
17.8045	1.20437
17.81471	1.20454
17.82492	1.20529
17.83513	1.20431
17.84534	1.20289
17.85555	1.21073
17.86576	1.20975
17.87597	1.20833
17.88618	1.20923
17.89639	1.20492
17.9066	1.20523
17.91681	1.20671
17.92702	1.20471
17.93723	1.20329
17.94744	1.20593
17.95765	1.20277
17.96786	1.20468
17.97807	1.20355
17.98827	1.20546
17.99848	1.2026
18.00869	1.20711
18.0189	1.20092
18.02911	1.20558
18.03932	1.20488
18.04953	1.20419
18.05974	1.20451
18.06995	1.20642
18.08016	1.20529
18.09037	1.20416
18.10058	1.20159
18.11079	1.20379
18.121	1.20208
18.13121	1.19979
18.14142	1.2017
18.15163	1.2052
18.16184	1.20305
18.17205	1.20337
18.18226	1.20166
18.19247	1.20081
18.20268	1.20634
18.21289	1.20665
18.22309	1.2035
18.2333	1.20222
18.24351	1.20601
18.25372	1.203
18.26393	1.20476
18.27414	1.20449
18.28435	1.20423
18.29456	1.20382
18.30477	1.20124
18.31498	1.20113
18.32519	1.21085
18.3354	1.19959
18.34561	1.20149
18.35582	1.20514
18.36603	1.20024
18.37624	1.2036
18.38645	1.20145
18.39666	1.20162
18.40687	1.20483
18.41708	1.20023
18.42729	1.20315
18.4375	1.20708
18.44771	1.2006
18.45791	1.20656
18.46812	1.20485
18.47833	1.20487
18.48854	1.20273
18.49875	1.20102
18.50896	1.20322
18.51917	1.20295
18.52938	1.20153
18.53959	1.20243
18.5498	1.20738
18.56001	1.20509
18.57022	1.20367
18.58043	1.20167
18.59064	1.20415
18.60085	1.20346
18.61106	1.20247
18.62127	1.20337
18.63148	1.20629
18.64169	1.20313
18.6519	1.20402
18.66211	1.20174
18.67232	1.2048
18.68253	1.20367
18.69273	1.20182
18.70294	1.20112
18.71315	1.20361
18.72336	1.20754
18.73357	1.20612
18.74378	1.20326
18.75399	1.19952
18.7642	1.20562
18.77441	1.20334
18.78462	1.20467
18.79483	1.20614
18.80504	1.20327
18.81525	1.20576
18.82546	1.19957
18.83567	1.20307
18.84588	1.20251
18.85609	1.20645
18.8663	1.20358
18.87651	1.20173
18.88672	1.20624
18.89693	1.2028
18.90714	1.20384
18.91735	1.20401
18.92755	1.20273
18.93776	1.20363
18.94797	1.20178
18.95818	1.20195
18.96839	1.20458
18.9786	1.20186
18.98881	1.20362
18.99902	1.20438
19.00923	1.20006
19.01944	1.1998
19.02965	1.20242
19.03986	1.20316
19.05007	1.20144
19.06028	1.20232
19.07049	1.20074
19.0807	1.20467
19.09091	1.20541
19.10112	1.20354
19.11133	1.2024
19.12154	1.20314
19.13175	1.20503
19.14196	1.20375
19.15216	1.20202
19.16237	1.20074
19.17258	1.20191
19.18279	1.20178
19.193	1.20353
19.20321	1.20514
19.21342	1.2011
19.22363	1.20618
19.23384	1.19969
19.24405	1.20347
19.25426	1.20551
19.26447	1.20133
19.27468	1.20163
19.28489	1.20396
19.2951	1.20441
19.30531	1.20197
19.31552	1.20039
19.32573	1.20562
19.33594	1.20071
19.34615	1.20247
19.35636	1.20784
19.36657	1.20091
19.37678	1.20454
19.38698	1.2034
19.39719	1.20269
19.4074	1.2014
19.41761	1.19838
19.42782	1.2023
19.43803	1.20145
19.44824	1.20001
19.45845	1.20249
19.46866	1.20627
19.47887	1.2031
19.48908	1.20152
19.49929	1.20558
19.5095	1.20444
19.51971	1.20561
19.52992	1.20432
19.54013	1.20579
19.55034	1.20406
19.56055	1.20133
19.57076	1.19989
19.58097	1.20309
19.59118	1.20036
19.60139	1.20616
19.6116	1.20371
19.6218	1.20214
19.63201	1.2049
19.64222	1.19956
19.65243	1.20551
19.66264	1.20089
19.67285	1.20279
19.68306	1.20309
19.69327	1.20412
19.70348	1.20081
19.71369	1.20487
19.7239	1.20286
19.73411	1.20519
19.74432	1.20173
19.75453	1.20522
19.76474	1.20582
19.77495	1.20728
19.78516	1.20165
19.79537	1.20123
19.80558	1.20124
19.81579	1.19894
19.826	1.20446
19.83621	1.20664
19.84642	1.20174
19.85662	1.20248
19.86683	1.20321
19.87704	1.2041
19.88725	1.20353
19.89746	1.20384
19.90767	1.20226
19.91788	1.20257
19.92809	1.1981
19.9383	1.20129
19.94851	1.20305
19.95872	1.20176
19.96893	1.20452
19.97914	1.20541
19.98935	1.2047
19.99956	1.2037
20.00977	1.2027
20.01998	1.20373
20.03019	1.20548
20.0404	1.20275
20.05061	1.2045
20.06082	1.20206
20.07103	1.20309
20.08124	1.20238
20.09144	1.2021
20.10165	1.20024
20.11186	1.20402
20.12207	1.20215
20.13228	1.20101
20.14249	1.20623
20.1527	1.20422
20.16291	1.20381
20.17312	1.20512
20.18333	1.20282
20.19354	1.20472
20.20375	1.20503
20.21396	1.20085
20.22417	1.20795
20.23438	1.20507
20.24459	1.20046
20.2548	1.20467
20.26501	1.20208
20.27522	1.20239
20.28543	1.204
20.29564	1.20474
20.30585	1.20417
20.31606	1.20361
20.32626	1.19972
20.33647	1.20321
20.34668	1.20496
20.35689	1.20556
20.3671	1.20398
20.37731	1.20429
20.38752	1.20098
20.39773	1.20447
20.40794	1.20231
20.41815	1.20363
20.42836	1.20075
20.43857	1.20482
20.44878	1.20484
20.45899	1.20297
20.4692	1.20733
20.47941	1.20083
20.48962	1.20461
20.49983	1.20666
20.51004	1.20305
20.52025	1.20437
20.53046	1.20454
20.54067	1.20368
20.55088	1.20529
20.56108	1.20357
20.57129	1.20402
20.5815	1.20882
20.59171	1.20464
20.60192	1.19901
20.61213	1.20308
20.62234	1.20527
20.63255	1.20282
20.64276	1.20356
20.65297	1.2017
20.66318	1.20591
20.67339	1.20188
20.6836	1.20016
20.69381	1.20408
20.70402	1.20149
20.71423	1.2018
20.72444	1.20298
20.73465	1.20632
20.74486	1.20214
20.75507	1.2023
20.76528	1.19943
20.77549	1.20407
20.78569	1.20496
20.7959	1.20223
20.80611	1.20355
20.81632	1.20689
20.82653	1.19968
20.83674	1.20143
20.84695	1.20724
20.85716	1.20581
20.86737	1.20553
20.87758	1.20121
20.88779	1.20282
20.898	1.20703
20.90821	1.20228
20.91842	1.20374
20.92863	1.20477
20.93884	1.20334
20.94905	1.20264
20.95926	1.20135
20.96947	1.20397
20.97968	1.2011
20.98989	1.2043
21.0001	1.20403
21.01031	1.20173
21.02051	1.20623
21.03072	1.20755
21.04093	1.20005
21.05114	1.20383
21.06135	1.19936
21.07156	1.19981
21.08177	1.20155
21.09198	1.20662
21.10219	1.2043
21.1124	1.20184
21.12261	1.20648
21.13282	1.19953
21.14303	1.20851
21.15324	1.20489
21.16345	1.2033
21.17366	1.20098
21.18387	1.2033
21.19408	1.20388
21.20429	1.20345
21.2145	1.20244
21.22471	1.20519
21.23492	1.20345
21.24513	1.20722
21.25533	1.20519
21.26554	1.20708
21.27575	1.20361
21.28596	1.20187
21.29617	1.20303
21.30638	1.20101
21.31659	1.20144
21.3268	1.20419
21.33701	1.20391
21.34722	1.20203
21.35743	1.20449
21.36764	1.20059
21.37785	1.20334
21.38806	1.20479
21.39827	1.2032
21.40848	1.20653
21.41869	1.2032
21.4289	1.20639
21.43911	1.20306
21.44932	1.20567
21.45953	1.1993
21.46974	1.2035
21.47995	1.20423
21.49015	1.20249
21.50036	1.20336
21.51057	1.20337
21.52078	1.20279
21.53099	1.20482
21.5412	1.20366
21.55141	1.20121
21.56162	1.20251
21.57183	1.20295
21.58204	1.20555
21.59225	1.20643
21.60246	1.20267
21.61267	1.20412
21.62288	1.20137
21.63309	1.20542
21.6433	1.20297
21.65351	1.20471
21.66372	1.20471
21.67393	1.19936
21.68414	1.20573
21.69435	1.2037
21.70456	1.20139
21.71477	1.20197
21.72497	1.20154
21.73518	1.20256
21.74539	1.20502
21.7556	1.20141
21.76581	1.20344
21.77602	1.20329
21.78623	1.20098
21.79644	1.20012
21.80665	1.20518
21.81686	1.20316
21.82707	1.20505
21.83728	1.20418
21.84749	1.20549
21.8577	1.20462
21.86791	1.20651
21.87812	1.20419
21.88833	1.19957
21.89854	1.20189
21.90875	1.20464
21.91896	1.20233
21.92917	1.20407
21.93938	1.20262
21.94959	1.20292
21.95979	1.19988
21.97	1.20321
21.98021	1.19786
21.99042	1.2051
22.00063	1.2051
22.01084	1.20381
22.02105	1.20424
22.03126	1.20077
22.04147	1.20497
22.05168	1.20064
22.06189	1.19934
22.0721	1.20484
22.08231	1.20195
22.09252	1.20398
22.10273	1.20239
22.11294	1.20442
22.12315	1.20399
22.13336	1.19777
22.14357	1.20284
22.15378	1.20343
22.16399	1.20155
22.1742	1.20387
22.1844	1.20445
22.19461	1.20503
22.20482	1.20156
22.21503	1.20215
22.22524	1.20172
22.23545	1.20404
22.24566	1.20259
22.25587	1.20159
22.26608	1.20521
22.27629	1.20116
22.2865	1.20391
22.29671	1.20189
22.30692	1.20233
22.31713	1.20219
22.32734	1.2035
22.33755	1.20307
22.34776	1.20307
22.35797	1.2025
22.36818	1.20352
22.37839	1.2041
[truncated: 4,664 more rows]
