# Supplementary material for: Resonant inelastic X-ray scattering tools to count 5 f electrons of actinides and probe bond covalency
Source: Nat Commun. 2025 Feb 10;16:1221. doi: 10.1038/s41467-024-54574-7 (PMC11811144; doi:10.1038/s41467-024-54574-7)
Supplement: Supplementary file 3 — Source Data [file 41467_2024_54574_MOESM3_ESM.zip › Data_figures/Data_SI_figures/FigSI17/Na2Np2O7_Gaona_2013.txt]

2theta (Cu K a)	intensity (norm. to I = 1)
	Fig. 5 in [2013GAO/FEL]
	0.1 M NaCl pHm 9.8
5	-0.00284
5.04	0
5.08	0.00284
5.12	-0.00426
5.16	0.00142
5.2	0
5.24	0.00426
5.28	0.00426
5.32	0.00567
5.36	0.00142
5.4	-0.00142
5.44	0
5.48	0.00567
5.52	-0.00426
5.56	0.00567
5.6	0.00142
5.64	0.00426
5.68	0.00709
5.72	-0.00284
5.76	0.00284
5.8	-0.00142
5.84	0
5.88	0
5.92	0.00284
5.96	-0.00284
6	0.00709
6.04	0.00567
6.08	0.00142
6.12	0.00142
6.16	-0.00142
6.2	0
6.24	0.00993
6.28	0.00709
6.32	0.00567
6.36	0.00142
6.4	0.00709
6.44	0.00142
6.48	0.00567
6.52	0.00851
6.56	0.00426
6.6	0.00567
6.64	-0.00142
6.68	0.00709
6.72	-0.00284
6.76	0.00567
6.8	0.00426
6.84	0.00142
6.88	-0.00426
6.92	0.00284
6.96	0.00142
7	0.00284
7.04	0.00142
7.08	-0.00284
7.12	-0.00142
7.16	0.00426
7.2	0.00284
7.24	0.00284
7.28	0.00993
7.32	0
7.36	0.00142
7.4	0
7.44	-0.00284
7.48	0
7.52	0
7.56	0.00567
7.6	0.00426
7.64	0.00851
7.68	0
7.72	0.00284
7.76	0.00567
7.8	0.00567
7.84	0.01418
7.88	0.00709
7.92	0.0156
7.96	0.00284
8	-0.00142
8.04	0.00142
8.08	-0.00284
8.12	0
8.16	0.01135
8.2	0.01418
8.24	0.01135
8.28	-0.00284
8.32	-0.00284
8.36	0.00709
8.4	0.00709
8.44	0.00142
8.48	0
8.52	-0.00567
8.56	0.00142
8.6	-0.00426
8.64	0.01277
8.68	0.00709
8.72	-0.00284
8.76	0.00426
8.8	-0.00142
8.84	0.00284
8.88	0.01277
8.92	0
8.96	-0.00284
9	0.00851
9.04	0.00709
9.08	0.00709
9.12	-0.00284
9.16	-0.00567
9.2	0.01277
9.24	-0.00851
9.28	-0.00142
9.32	-0.00851
9.36	0.00284
9.4	0.00709
9.44	-0.01277
9.48	-0.00426
9.52	-0.00142
9.56	0
9.6	0
9.64	0.00709
9.68	0.00567
9.72	0.00426
9.76	0.00426
9.8	0.00709
9.84	0.00142
9.88	-0.00426
9.92	0.00426
9.96	0.00142
10	-0.00851
10.04	0.00142
10.08	-0.00851
10.12	0.00709
10.16	0.00284
10.2	-0.00851
10.24	-0.00142
10.28	0.00709
10.32	0.00142
10.36	0
10.4	0
10.44	0.00142
10.48	-0.00142
10.52	0
10.56	-0.00284
10.6	0.01986
10.64	0.0156
10.68	0.00851
10.72	0.00709
10.76	-0.01277
10.8	-0.00567
10.84	-0.00426
10.88	0.00426
10.92	-0.00567
10.96	0.00426
11	0.00993
11.04	0.00851
11.08	0.01277
11.12	-0.01702
11.16	0.01844
11.2	0.00851
11.24	-0.00709
11.28	0.00993
11.32	0.00993
11.36	-0.00142
11.4	-0.00284
11.44	0.00426
11.48	0.01277
11.52	0.01844
11.56	0.00284
11.6	0.02411
11.64	-0.00284
11.68	-0.00709
11.72	0.00426
11.76	0.00709
11.8	0.01418
11.84	0.00142
11.88	0.01844
11.92	-0.00709
11.96	0.02128
12	-0.00284
12.04	-0.00709
12.08	-0.01135
12.12	0.01702
12.16	0.01702
12.2	0.02128
12.24	0.0227
12.28	0
12.32	-0.00284
12.36	0.01135
12.4	0.00851
12.44	-0.00567
12.48	-0.00851
12.52	0.00567
12.56	-0.00142
12.6	0.00567
12.64	-0.00142
12.68	0.0227
12.72	-0.0156
12.76	0.03262
12.8	0.00851
12.84	-0.00426
12.88	-0.00567
12.92	-0.02128
12.96	0.00851
13	0.00567
13.04	-0.00142
13.08	0.00284
13.12	-0.01986
13.16	0.02411
13.2	0.01844
13.24	0.02128
13.28	-0.00426
13.32	-0.01135
13.36	0.00993
13.4	0.0227
13.44	0.02979
13.48	0
13.52	0.00567
13.56	0.00426
13.6	0.02837
13.64	-0.01844
13.68	0
13.72	-0.00426
13.76	0.01277
13.8	-0.00567
13.84	0.0156
13.88	0.03121
13.92	-0.00709
13.96	0.01702
14	0.06241
14.04	0.02837
14.08	0.00851
14.12	0.03972
14.16	0.04965
14.2	0.07518
14.24	0.12199
14.28	0.14326
14.32	0.16738
14.36	0.18865
14.4	0.19291
14.44	0.20851
14.48	0.22553
14.52	0.23404
14.56	0.2695
14.6	0.24823
14.64	0.31064
14.68	0.31915
14.72	0.31064
14.76	0.39574
14.8	0.46241
14.84	0.44397
14.88	0.51773
14.92	0.49787
14.96	0.53759
15	0.49929
15.04	0.55603
15.08	0.48227
15.12	0.48652
15.16	0.51773
15.2	0.41277
15.24	0.35603
15.28	0.34184
15.32	0.28936
15.36	0.33759
15.4	0.34468
15.44	0.29645
15.48	0.29929
15.52	0.29362
15.56	0.27518
15.6	0.2
15.64	0.14468
15.68	0.13191
15.72	0.12766
15.76	0.12624
15.8	0.12199
15.84	0.07801
15.88	0.07234
15.92	0.08227
15.96	0.08369
16	0.06667
16.04	0.08936
16.08	0.03404
16.12	0.02837
16.16	0.01986
16.2	0.02411
16.24	0.02553
16.28	0.04397
16.32	0.01277
16.36	0.01702
16.4	0.02128
16.44	0.04113
16.48	0.01277
16.52	0.00284
16.56	0.02553
16.6	-0.03262
16.64	0.00993
16.68	-0.01135
16.72	-0.00851
16.76	0.00851
16.8	-0.00993
16.84	0.02411
16.88	0.01277
16.92	0.00426
16.96	0.03404
17	0.01135
17.04	-0.01702
17.08	0.01277
17.12	-0.00567
17.16	-0.00709
17.2	0.03262
17.24	-0.00993
17.28	-0.01135
17.32	0.01135
17.36	-0.0156
17.4	0.00851
17.44	0
17.48	0.02411
17.52	0.00709
17.56	0.02128
17.6	0.02128
17.64	0.00567
17.68	0.01277
17.72	-0.00284
17.76	0.00851
17.8	0.01418
17.84	-0.01702
17.88	0
17.92	-0.00567
17.96	-0.00709
18	-0.00142
18.04	-0.01135
18.08	0.01702
18.12	0.01277
18.16	0.01135
18.2	0.02553
18.24	0.0156
18.28	-0.00851
18.32	0.00851
18.36	0.01418
18.4	-0.01135
18.44	0.00851
18.48	-0.01844
18.52	0.00284
18.56	0.00851
18.6	0.00284
18.64	-0.00993
18.68	-0.00993
18.72	-0.00284
18.76	0.02553
18.8	-0.01135
18.84	-0.00426
18.88	-0.00284
18.92	-0.01418
18.96	0.01277
19	0.01844
19.04	0.03121
19.08	0.01135
19.12	0.03972
19.16	0.01702
19.2	-0.00993
19.24	-0.00142
19.28	0.01702
19.32	0.03404
19.36	0.03546
19.4	0.01135
19.44	0.01418
19.48	-0.00142
19.52	0.00567
19.56	0.00284
19.6	0.02411
19.64	-0.00284
19.68	0.0156
19.72	-0.00709
19.76	0.00426
19.8	0.02695
19.84	0
19.88	0.0156
19.92	-0.00567
19.96	-0.00284
20	0.00142
20.04	0.01986
20.08	0.01986
20.12	0.00851
20.16	-0.01135
20.2	0.02695
20.24	0.00709
20.28	-0.01135
20.32	0.01135
20.36	0.00426
20.4	0.00993
20.44	-0.00709
20.48	-0.00567
20.52	-0.01702
20.56	0.00993
20.6	0.02837
20.64	0
20.68	0.00426
20.72	0.02979
20.76	0.01277
20.8	-0.00567
20.84	0.03121
20.88	-0.0227
20.92	0.01418
20.96	0.01702
21	-0.00567
21.04	0.00567
21.08	-0.00284
21.12	-0.01135
21.16	0.00426
21.2	0.04255
21.24	0.02128
21.28	0.02128
21.32	0.02695
21.36	0.01277
21.4	0
21.44	0.01702
21.48	0.05106
21.52	0.00709
21.56	-0.00284
21.6	0.01702
21.64	-0.01135
21.68	-0.01135
21.72	0.00993
21.76	0.00426
21.8	0.00567
21.84	-0.00284
21.88	0.00142
21.92	0.00426
21.96	-0.00284
22	0.01844
22.04	0.00284
22.08	0.01418
22.12	-0.01844
22.16	-0.00284
22.2	0.02128
22.24	0.00567
22.28	0.02979
22.32	0.02695
22.36	0.03404
22.4	0.00993
22.44	0.00284
22.48	0.0227
22.52	0.00709
22.56	0.02411
22.6	0.00709
22.64	0.02128
22.68	0.01135
22.72	0.01986
22.76	0.01702
22.8	0.02837
22.84	0.00284
22.88	0
22.92	-0.01135
22.96	-0.02128
23	0.0156
23.04	0.02128
23.08	-0.00851
23.12	0.02695
23.16	0.01418
23.2	-0.00284
23.24	-0.00142
23.28	0
23.32	0.0227
23.36	-0.00851
23.4	-0.00567
23.44	0.00709
23.48	-0.00709
23.52	-0.01844
23.56	0.02128
23.6	0.00851
23.64	-0.00284
23.68	-0.00284
23.72	-0.00142
23.76	0.02411
23.8	0.00709
23.84	0.01277
23.88	0.0156
23.92	0
23.96	0.00993
24	-0.01986
24.04	-0.00851
24.08	0.01418
24.12	0.04113
24.16	0.00426
24.2	0.00426
24.24	0.0156
24.28	0.01135
24.32	0.00993
24.36	0.03546
24.4	0.00993
24.44	0.0383
24.48	0.04823
24.52	0.03121
24.56	0.03404
24.6	0.00993
24.64	0.01418
24.68	0.01135
24.72	-0.01135
24.76	-0.0227
24.8	0.01135
24.84	-0.01702
24.88	-0.00709
24.92	-0.00426
24.96	0.00993
25	0.01986
25.04	0.00426
25.08	-0.00426
25.12	0.00851
25.16	0.02695
25.2	0.00284
25.24	-0.00851
25.28	-0.00426
25.32	0.00709
25.36	0.00709
25.4	0.00993
25.44	0
25.48	0.01986
25.52	0.00284
25.56	0
25.6	-0.00142
25.64	0.00709
25.68	0.00426
25.72	0.0156
25.76	-0.00567
25.8	-0.00993
25.84	0.03404
25.88	0.01277
25.92	0.06809
25.96	0.07801
26	0.07518
26.04	0.14468
26.08	0.1078
26.12	0.1461
26.16	0.18014
26.2	0.1844
26.24	0.21277
26.28	0.38582
26.32	0.34894
26.36	0.53191
26.4	0.55603
26.44	0.59291
26.48	0.73901
26.52	0.79433
26.56	0.95035
26.6	0.9773
26.64	1
26.68	0.96879
26.72	0.95177
26.76	0.86525
26.8	0.76738
26.84	0.59716
26.88	0.55177
26.92	0.44965
26.96	0.44397
27	0.38014
27.04	0.32624
27.08	0.28936
27.12	0.2695
27.16	0.27092
27.2	0.26241
27.24	0.28085
27.28	0.22553
27.32	0.28227
27.36	0.20993
27.4	0.24113
27.44	0.25957
27.48	0.26525
27.52	0.26525
27.56	0.37163
27.6	0.34468
27.64	0.39007
27.68	0.33191
27.72	0.44681
27.76	0.46667
27.8	0.5305
27.84	0.63972
27.88	0.74894
27.92	0.61702
27.96	0.71348
28	0.72057
28.04	0.85957
28.08	0.86525
28.12	0.83262
28.16	0.88652
28.2	0.8227
28.24	0.75745
28.28	0.7078
28.32	0.55461
28.36	0.5617
28.4	0.46099
28.44	0.43546
28.48	0.33475
28.52	0.33475
28.56	0.20426
28.6	0.23404
28.64	0.20142
28.68	0.1461
28.72	0.1461
28.76	0.13617
28.8	0.12908
28.84	0.06809
28.88	0.0766
28.92	0.07376
28.96	0.01277
29	0.01135
29.04	0.00851
29.08	-0.0156
29.12	-0.01277
29.16	-0.01418
29.2	0.00142
29.24	-0.03262
29.28	0.00709
29.32	-0.00709
29.36	0.02979
29.4	0.04255
29.44	0.03404
29.48	0.02837
29.52	0.00851
29.56	0.0539
29.6	0.04681
29.64	0.0539
29.68	0.11773
29.72	0.10496
29.76	0.02411
29.8	0.05532
29.84	0.03404
29.88	0.09362
29.92	0.18014
29.96	0.10638
30	0.12766
30.04	0.08652
30.08	0.12199
30.12	0.16312
30.16	0.11489
30.2	0.17163
30.24	0.1234
30.28	0.1078
30.32	0.1234
30.36	0.18014
30.4	0.22837
30.44	0.16596
30.48	0.17447
30.52	0.17589
30.56	0.16738
30.6	0.1305
30.64	0.13191
30.68	0.14468
30.72	0.16879
30.76	0.14752
30.8	0.13333
30.84	0.1078
30.88	0.07801
30.92	0.08369
30.96	0.06383
31	0.05957
31.04	0.10496
31.08	0.10496
31.12	0.04255
31.16	0.05957
31.2	0.04113
31.24	0.05106
31.28	0.03404
31.32	0.02411
31.36	0.03972
31.4	0.02695
31.44	0.01702
31.48	-0.03121
31.52	-0.00426
31.56	-0.0156
31.6	0.00426
31.64	-0.00284
31.68	-0.00284
31.72	-0.01135
31.76	-0.0156
31.8	0.02837
31.84	-0.03121
31.88	0.01702
31.92	0.03404
31.96	0.03404
32	0.02128
32.04	0.03404
32.08	-0.01135
32.12	0.03972
32.16	0.06383
32.2	0.0539
32.24	0.03262
32.28	0.0922
32.32	0.01844
32.36	0.04255
32.4	0.09504
32.44	0.09078
32.48	0.01986
32.52	0.06525
32.56	0.06667
32.6	0.11631
32.64	0.0922
32.68	0.11348
32.72	0.14184
32.76	0.14894
32.8	0.17021
32.84	0.16596
32.88	0.17021
32.92	0.18865
32.96	0.26099
33	0.27092
33.04	0.27943
33.08	0.35887
33.12	0.29362
33.16	0.29504
33.2	0.30496
33.24	0.24823
33.28	0.33759
33.32	0.32199
33.36	0.30496
33.4	0.27092
33.44	0.30071
33.48	0.28369
33.52	0.24397
33.56	0.2539
33.6	0.1773
33.64	0.19858
33.68	0.17872
33.72	0.16879
33.76	0.12908
33.8	0.15603
33.84	0.10638
33.88	0.12908
33.92	0.11631
33.96	0.09645
34	0.09787
34.04	0.09078
34.08	0.04397
34.12	0.05816
34.16	0.04397
34.2	0.01986
34.24	-0.01277
34.28	0.00426
34.32	0.02979
34.36	0.01418
34.4	0.00426
34.44	0
34.48	0
34.52	0.00567
34.56	0.03546
34.6	0.02979
34.64	0.02979
34.68	0.0156
34.72	-0.0156
34.76	0.02411
34.8	-0.00993
34.84	0.03121
34.88	0.03546
34.92	0.01986
34.96	-0.01277
35	0.02128
35.04	0.04113
35.08	0.01135
35.12	0.03262
35.16	0.01702
35.2	-0.00284
35.24	0.0156
35.28	0.01277
35.32	0.01277
35.36	-0.01418
35.4	-0.01277
35.44	-0.00142
35.48	0.01418
35.52	0.02411
35.56	0.0227
35.6	0.02553
35.64	0.01418
35.68	0
35.72	0.00709
35.76	0.01702
35.8	0.03688
35.84	0.02837
35.88	0.0766
35.92	0.05674
35.96	0.0539
36	0.03972
36.04	0.08794
36.08	0.0383
36.12	0.06241
36.16	0.07234
36.2	0.06383
36.24	0.05957
36.28	0.10496
36.32	0.10071
36.36	0.12482
36.4	0.10922
36.44	0.09787
36.48	0.14184
36.52	0.12908
36.56	0.14043
36.6	0.11773
36.64	0.17021
36.68	0.17163
36.72	0.13759
36.76	0.17447
36.8	0.1234
36.84	0.12766
36.88	0.13901
36.92	0.10355
36.96	0.07234
37	0.08652
37.04	0.08227
37.08	0.08511
37.12	0.04965
37.16	0.04255
37.2	0.03972
37.24	0.0227
37.28	0.02837
37.32	0.02411
37.36	0.03262
37.4	0.02695
37.44	0.02128
37.48	0.01418
37.52	0.03121
37.56	0.02979
37.6	0.02553
37.64	0.00709
37.68	0.00426
37.72	0.00709
37.76	0.01418
37.8	-0.00142
37.84	0.02128
37.88	-0.00142
37.92	0.01135
37.96	0.04539
38	0.02979
38.04	0.00709
38.08	0.02695
38.12	0.01277
38.16	-0.01135
38.2	0.01135
38.24	0.03121
38.28	0.00567
38.32	-0.00142
38.36	0
38.4	-0.00993
38.44	0.01135
38.48	-0.00567
38.52	0.01702
38.56	0
38.6	0.02411
38.64	-0.01277
38.68	-0.00426
38.72	-0.02411
38.76	0.00567
38.8	-0.00993
38.84	0.00993
38.88	0.0383
38.92	0.00567
38.96	0.01986
39	0.03121
39.04	0.05957
39.08	0.00567
39.12	0.03688
39.16	0.06099
39.2	0.01418
39.24	0.02695
39.28	0.00993
39.32	0.00426
39.36	0.00142
39.4	0.02128
39.44	0.00851
39.48	0.02695
39.52	0.01277
39.56	-0.01135
39.6	0.01418
39.64	0.03972
39.68	0.02553
39.72	0.01986
39.76	-0.00284
39.8	0.00993
39.84	-0.00142
39.88	0.01844
39.92	-0.01135
39.96	0
40	0.01702
40.04	0.00851
40.08	0.00426
40.12	-0.01418
40.16	-0.00284
40.2	-0.00709
40.24	0.02411
40.28	0.01986
40.32	-0.01986
40.36	-0.00993
40.4	-0.02128
40.44	0.01135
40.48	0
40.52	0.0156
40.56	-0.01277
40.6	-0.01277
40.64	0.00284
40.68	0.0383
40.72	0.03121
40.76	0.01986
40.8	0.01844
40.84	0.01702
40.88	0.01418
40.92	0.01844
40.96	0.03688
41	0.02979
41.04	0.0227
41.08	0.01277
41.12	-0.00851
41.16	0.01135
41.2	0.02979
41.24	0.00284
41.28	0.00993
41.32	0.02411
41.36	0.02128
41.4	0.0156
41.44	0.01986
41.48	0.01418
41.52	0.0156
41.56	0.00284
41.6	0.00567
41.64	0.02411
41.68	0.00709
41.72	-0.01277
41.76	0.01135
41.8	-0.00993
41.84	0.01702
41.88	-0.00851
41.92	0.00142
41.96	0.00142
42	-0.00567
42.04	-0.02837
42.08	0.01702
42.12	-0.0156
42.16	0.00851
42.2	0.01844
42.24	-0.00284
42.28	0.00142
42.32	0.00851
42.36	-0.01277
42.4	0.02837
42.44	-0.01277
42.48	-0.01135
42.52	0.01135
42.56	0.00142
42.6	0.00567
42.64	-0.00567
42.68	-0.01418
42.72	0.00567
42.76	0.01418
42.8	-0.01702
42.84	0.00142
42.88	-0.00142
42.92	0.00284
42.96	0.01277
43	0.00426
43.04	0.03262
43.08	0.00567
43.12	-0.00993
43.16	0.02695
43.2	0.00851
43.24	-0.00851
43.28	0.00284
43.32	0.01702
43.36	-0.00426
43.4	0.02695
43.44	0
43.48	0.01844
43.52	0.03404
43.56	0.01702
43.6	-0.02837
43.64	-0.00567
43.68	0.00426
43.72	-0.01418
43.76	-0.01277
43.8	0.01418
43.84	-0.01135
43.88	0.00284
43.92	-0.02411
43.96	0.02128
44	0.00284
44.04	0.02979
44.08	0.00993
44.12	0.03546
44.16	0.00851
44.2	0.05816
44.24	0.03972
44.28	0.05248
44.32	0.06809
44.36	0.11489
44.4	0.06099
44.44	0.05106
44.48	0.08085
44.52	0.07234
44.56	0.10638
44.6	0.12766
44.64	0.09362
44.68	0.11064
44.72	0.08652
44.76	0.09929
44.8	0.12199
44.84	0.10638
44.88	0.12624
44.92	0.07376
44.96	0.07801
45	0.08794
45.04	0.07234
45.08	0.08227
45.12	0.08936
45.16	0.06525
45.2	0.06099
45.24	0.0695
45.28	0.04255
45.32	0.04397
45.36	0.06383
45.4	0.03972
45.44	0.04965
45.48	0.0922
45.52	0.06241
45.56	0.07092
45.6	0.08227
45.64	0.0695
45.68	0.10213
45.72	0.10355
45.76	0.10213
45.8	0.17021
45.84	0.23262
45.88	0.32199
45.92	0.40426
45.96	0.47943
46	0.48652
46.04	0.6156
46.08	0.6922
46.12	0.63262
46.16	0.65957
46.2	0.6383
46.24	0.54184
46.28	0.47376
46.32	0.46099
46.36	0.38723
46.4	0.30071
46.44	0.3234
46.48	0.2156
46.52	0.21418
46.56	0.16596
46.6	0.13759
46.64	0.14184
46.68	0.11773
46.72	0.17447
46.76	0.1078
46.8	0.08652
46.84	0.09929
46.88	0.08652
46.92	0.0766
46.96	0.06525
47	0.03688
47.04	0.03121
47.08	0.02411
47.12	0.01986
47.16	0.03404
47.2	0.00567
47.24	0.05674
47.28	0.04681
47.32	0.04113
47.36	0.01418
47.4	0
47.44	0.01702
47.48	0.00426
47.52	0.03546
47.56	-0.00993
47.6	-0.01277
47.64	0.00142
47.68	0
47.72	-0.01418
47.76	-0.00426
47.8	0.00142
47.84	0.00284
47.88	-0.00284
47.92	0.0156
47.96	0.00709
48	0.06099
48.04	0.06099
48.08	0.04681
48.12	0.07234
48.16	0.10071
48.2	0.11206
48.24	0.1234
48.28	0.13901
48.32	0.12766
48.36	0.19858
48.4	0.20567
48.44	0.27234
48.48	0.30638
48.52	0.33333
48.56	0.35603
48.6	0.42411
48.64	0.45106
48.68	0.50071
48.72	0.46241
48.76	0.6227
48.8	0.49929
48.84	0.5617
48.88	0.51631
48.92	0.4766
48.96	0.45106
49	0.43546
49.04	0.38723
49.08	0.41844
49.12	0.42695
49.16	0.3461
49.2	0.2695
49.24	0.15319
49.28	0.20709
49.32	0.16312
49.36	0.17447
49.4	0.12908
49.44	0.17589
49.48	0.16596
49.52	0.17305
49.56	0.12057
49.6	0.07376
49.64	0.08369
49.68	0.06809
49.72	0.04823
49.76	0.07234
49.8	0.03121
49.84	0.11915
49.88	0.08085
49.92	0.08369
49.96	0.12766
50	0.06383
50.04	0.05674
50.08	0.06099
50.12	0.06667
50.16	0.06099
50.2	0.06525
50.24	0.01986
50.28	0.00142
50.32	0.01418
50.36	0
50.4	-0.01277
50.44	0.00851
50.48	0.00993
50.52	0.01277
50.56	0.03972
50.6	0.01844
50.64	-0.00567
50.68	0.04397
50.72	0.00851
50.76	0.00142
50.8	0.04113
50.84	0.03121
50.88	0.02128
50.92	-0.02128
50.96	0.03262
51	0.02411
51.04	-0.00709
51.08	0.01986
51.12	0.03404
51.16	-0.00993
51.2	0.02695
51.24	0.04113
51.28	-0.00142
51.32	0.00709
51.36	-0.0383
51.4	0.00284
51.44	0.02553
51.48	0.01418
51.52	0.02411
51.56	0.01277
51.6	0.03688
51.64	0.03262
51.68	0.00709
51.72	0
51.76	0.01277
51.8	-0.01986
51.84	-0.01277
51.88	-0.00426
51.92	0.00709
51.96	-0.0227
52	0.00426
52.04	0.00851
52.08	-0.0227
52.12	0.00426
52.16	-0.02411
52.2	0.00709
52.24	0.05532
52.28	0.01418
52.32	0.00426
52.36	0.00426
52.4	0.01277
52.44	-0.00709
52.48	0.02411
52.52	-0.0156
52.56	0.03404
52.6	0.03688
52.64	-0.0156
52.68	0.03121
52.72	0.00284
52.76	0.01277
52.8	0.0227
52.84	0.02411
52.88	0.02695
52.92	-0.00567
52.96	0.02837
53	0.00142
53.04	-0.02695
53.08	0.00142
53.12	0.00284
53.16	0.02553
53.2	0.00709
53.24	0.00709
53.28	0.00709
53.32	-0.00709
53.36	-0.00709
53.4	0.00567
53.44	0.03262
53.48	0.00993
53.52	0.01986
53.56	0
53.6	-0.0156
53.64	-0.00993
53.68	0.0227
53.72	0.03546
53.76	0.00567
53.8	0.04965
53.84	0.07518
53.88	0.10638
53.92	0.13191
53.96	0.13191
54	0.13901
54.04	0.16028
54.08	0.15177
54.12	0.10355
54.16	0.12057
54.2	0.12624
54.24	0.13475
54.28	0.13191
54.32	0.13901
54.36	0.0766
54.4	0.0922
54.44	0.10355
54.48	0.1078
54.52	0.12766
54.56	0.14184
54.6	0.12624
54.64	0.18723
54.68	0.14468
54.72	0.14468
54.76	0.17021
54.8	0.17021
54.84	0.17447
54.88	0.18865
54.92	0.12624
54.96	0.15745
55	0.15887
55.04	0.14043
55.08	0.19574
55.12	0.16454
55.16	0.14043
55.2	0.09078
55.24	0.08652
55.28	0.08652
55.32	0.09645
55.36	0.04681
55.4	0.03262
55.44	0.05106
55.48	0.07376
55.52	0.05957
55.56	0.08794
55.6	0.09929
55.64	0.1078
55.68	0.1078
55.72	0.06525
55.76	0.13901
55.8	0.17021
55.84	0.16596
55.88	0.17163
55.92	0.20284
55.96	0.20567
56	0.20851
56.04	0.22553
56.08	0.21135
56.12	0.25106
56.16	0.22128
56.2	0.25957
56.24	0.23688
56.28	0.26809
56.32	0.26525
56.36	0.22411
56.4	0.12908
56.44	0.13617
56.48	0.10922
56.52	0.08936
56.56	0.03546
56.6	0.09645
56.64	0.06241
56.68	0.03404
56.72	0.03121
56.76	0.01277
56.8	-0.01702
56.84	-0.01702
56.88	0.00993
56.92	0.02695
56.96	0.04113
57	0.04965
57.04	0.01135
57.08	0.03546
57.12	0.01844
57.16	-0.00142
57.2	0.02837
57.24	0.04965
57.28	0.00284
57.32	0.02695
57.36	0.00426
57.4	0.03121
57.44	0.00851
57.48	0.00993
57.52	0.02979
57.56	0.00993
57.6	0.04397
57.64	0.02979
57.68	0.03546
57.72	0.0227
57.76	0.05816
57.8	0.11489
57.84	0.11773
57.88	0.10496
57.92	0.03546
57.96	0.09078
58	0.08936
58.04	0.01844
58.08	0.10638
58.12	0.0695
58.16	0.0766
58.2	0.08511
58.24	0.09787
58.28	0.07376
58.32	0.06525
58.36	0.00426
58.4	-0.02695
58.44	0.01844
58.48	-0.0227
58.52	-0.01418
58.56	-0.02695
58.6	0.0156
58.64	0.01986
58.68	0.01277
58.72	0.03688
58.76	0.07376
58.8	0.07943
58.84	0.0766
58.88	0.01986
58.92	0.02553
58.96	0.04255
59	-0.00851
59.04	0.01844
59.08	0.02837
59.12	0.03972
59.16	0.02695
59.2	0.06241
59.24	0.03262
59.28	0.0156
59.32	0.03121
59.36	0.01277
59.4	0.06099
59.44	0.05106
59.48	0.04113
59.52	0.00851
59.56	0.0383
59.6	0.00851
59.64	0.0156
59.68	0.01277
59.72	0.02979
59.76	0.01844
59.8	0.01277
59.84	-0.00567
59.88	0.00142
59.92	0.00142
59.96	0.01277
60	-0.01844
