# Supplementary material for: Resonant inelastic X-ray scattering tools to count 5 f electrons of actinides and probe bond covalency
Source: Nat Commun. 2025 Feb 10;16:1221. doi: 10.1038/s41467-024-54574-7 (PMC11811144; doi:10.1038/s41467-024-54574-7)
Supplement: Supplementary file 3 — Source Data [file 41467_2024_54574_MOESM3_ESM.zip › Data_figures/Data_SI_figures/FigSI17/Na2Np2O7_Keller_1965.txt]

2theta (Cu K a)	intensity (norm. to I = 1)
	Fig. 3 in [1965KEL]
15.11597	0.6
26.87435	0.8
28.21254	1
30.4355	0.4
33.40498	0.6
36.75515	0.4
44.79762	0.4
46.35406	0.8
49.15613	1
54.39457	0.4
55.18001	0.4
56.41318	0.8
58.19702	0.4
