# Supplementary material for: Resonant inelastic X-ray scattering tools to count 5 f electrons of actinides and probe bond covalency
Source: Nat Commun. 2025 Feb 10;16:1221. doi: 10.1038/s41467-024-54574-7 (PMC11811144; doi:10.1038/s41467-024-54574-7)
Supplement: Supplementary file 3 — Source Data [file 41467_2024_54574_MOESM3_ESM.zip › Data_figures/Data_SI_figures/figSI19.xlsx]

## Sheet: 19a
PuO2 ref	PuO2 ref	Pu(IV) aq	Pu(IV) aq
Energy	Intensity	Energy	Intensity
3955.18	0.000138187	3964.29	0.000827617
3955.7	0.000138033	3964.31	0.000941677
3956.2	0	3964.34	0.00106
3956.73	0.000413397	3964.36	0.00117
3957.24	0.000550958	3964.38	0.00128
3957.76	0.000412738	3964.41	0.0014
3958.27	0.00151	3964.43	0.00151
3958.79	0.0011	3964.45	0.00163
3959.31	0.000825021	3964.48	0.00174
3959.83	0.000962315	3964.5	0.00185
3960.34	0.000274431	3964.53	0.00197
3960.86	0.000549371	3964.55	0.00208
3961.39	0.00124	3964.57	0.0022
3961.9	0.00192	3964.6	0.00231
3962.42	0.00165	3964.62	0.00242
3962.94	0.00316	3964.64	0.00254
3963.45	0.00727	3964.67	0.00265
3963.97	0.00713	3964.69	0.00277
3964.49	0.00905	3964.71	0.00288
3965.01	0.00877	3964.74	0.00299
3965.12	0.00776	3964.76	0.00311
3965.24	0.01349	3964.78	0.00322
3965.37	0.01421	3964.81	0.00327
3965.48	0.00847	3964.83	0.00324
3965.6	0.01492	3964.86	0.0032
3965.72	0.0099	3964.88	0.00317
3965.83	0.01276	3964.9	0.00314
3965.95	0.01492	3964.93	0.00311
3966.07	0.01205	3964.95	0.00308
3966.18	0.01635	3964.97	0.00305
3966.3	0.01993	3965	0.00301
3966.42	0.01849	3965.02	0.00298
3966.54	0.01419	3965.04	0.00295
3966.66	0.02135	3965.07	0.00292
3966.78	0.02708	3965.09	0.00289
3966.89	0.03064	3965.11	0.00285
3967.01	0.03065	3965.14	0.00282
3967.13	0.0371	3965.16	0.00279
3967.25	0.02421	3965.18	0.00276
3967.37	0.04496	3965.21	0.00273
3967.49	0.05284	3965.23	0.0027
3967.61	0.05638	3965.26	0.00266
3967.73	0.07071	3965.28	0.00263
3967.85	0.07425	3965.3	0.00235
3967.96	0.08139	3965.33	0.00177
3968.08	0.09709	3965.35	0.00118
3968.2	0.11779	3965.37	0.00058861
3968.32	0.15352	3965.4	0
3968.44	0.16922	3965.42	0.000197813
3968.56	0.20995	3965.44	0.000498675
3968.68	0.25056	3965.47	0.000799538
3968.8	0.2769	3965.49	0.0011
3968.92	0.31192	3965.51	0.00149
3969.04	0.4147	3965.54	0.00191
3969.16	0.48115	3965.56	0.00232
3969.27	0.51885	3965.58	0.00273
3969.39	0.60654	3965.61	0.00323
3969.51	0.72786	3965.63	0.00383
3969.63	0.79294	3965.66	0.00443
3969.76	0.73776	3965.68	0.00504
3969.87	0.8849	3965.7	0.00564
3969.99	0.87305	3965.73	0.00531
3970.1	0.96333	3965.75	0.00488
3970.22	1	3965.77	0.00445
3970.34	0.93667	3965.8	0.00401
3970.45	0.96569	3965.82	0.00383
3970.58	0.95491	3965.84	0.00383
3970.7	0.84052	3965.87	0.00383
3970.82	0.83487	3965.89	0.00383
3970.94	0.73633	3965.91	0.00389
3971.05	0.73696	3965.94	0.00417
3971.17	0.7063	3965.96	0.00446
3971.3	0.67694	3965.98	0.00474
3971.41	0.71903	3966.01	0.00502
3971.53	0.7157	3966.03	0.00477
3971.65	0.68318	3966.06	0.00446
3971.77	0.71769	3966.08	0.00415
3971.89	0.71724	3966.1	0.00385
3972.01	0.75099	3966.13	0.00382
3972.14	0.66478	3966.15	0.00399
3972.25	0.69556	3966.17	0.00416
3972.36	0.62801	3966.2	0.00433
3972.49	0.60575	3966.22	0.00423
3972.6	0.54604	3966.24	0.00362
3972.72	0.54969	3966.27	0.00301
3972.84	0.49985	3966.29	0.0024
3972.96	0.45739	3966.31	0.00179
3973.08	0.3836	3966.34	0.00243
3973.2	0.32526	3966.36	0.00314
3973.31	0.30825	3966.39	0.00384
3973.43	0.27903	3966.41	0.00454
3973.54	0.32228	3966.43	0.00493
3973.66	0.24275	3966.46	0.00499
3973.78	0.26407	3966.48	0.00505
3973.9	0.24901	3966.5	0.00511
3974.02	0.21644	3966.53	0.0052
3974.13	0.20083	3966.55	0.00564
3974.25	0.18154	3966.57	0.00608
3974.37	0.18293	3966.6	0.00653
3974.49	0.16168	3966.62	0.00697
3974.61	0.13757	3966.64	0.0075
3974.72	0.13185	3966.67	0.00807
3974.85	0.13538	3966.69	0.00864
3974.96	0.13185	3966.71	0.00921
3975.08	0.10912	3966.74	0.00871
3975.2	0.13462	3966.76	0.00756
3975.31	0.11971	3966.79	0.00641
3975.43	0.10412	3966.81	0.00526
3975.55	0.11475	3966.83	0.00458
3975.67	0.11328	3966.86	0.00545
3975.79	0.10982	3966.88	0.00632
3975.91	0.11121	3966.9	0.00719
3976.03	0.11541	3966.93	0.00807
3976.16	0.09272	3966.95	0.0075
3976.28	0.10403	3966.97	0.00674
3976.4	0.09272	3967	0.00599
3976.51	0.10193	3967.02	0.00524
3976.63	0.11329	3967.04	0.00561
3976.75	0.07785	3967.07	0.00651
3976.87	0.08917	3967.09	0.00742
3976.99	0.08843	3967.11	0.00832
3977.11	0.08133	3967.14	0.00922
3977.22	0.10259	3967.16	0.01022
3977.35	0.07707	3967.19	0.01123
3977.46	0.07635	3967.21	0.01223
3977.58	0.08136	3967.23	0.01323
3977.7	0.09196	3967.26	0.01279
3977.82	0.06713	3967.28	0.01232
3977.95	0.06997	3967.3	0.01184
3978.06	0.07068	3967.33	0.01137
3978.18	0.05864	3967.35	0.01133
3978.3	0.06145	3967.37	0.0115
3978.42	0.06571	3967.4	0.01167
3978.54	0.07634	3967.42	0.01184
3978.66	0.08055	3967.44	0.01234
3978.78	0.05577	3967.47	0.01382
3978.9	0.05717	3967.49	0.0153
3979.02	0.05151	3967.52	0.01678
3979.14	0.05436	3967.54	0.01826
3979.26	0.05293	3967.56	0.01827
3979.38	0.04161	3967.59	0.01817
3979.49	0.04374	3967.61	0.01806
3979.61	0.05365	3967.63	0.01796
3979.72	0.05221	3967.66	0.01759
3979.84	0.04726	3967.68	0.01723
3979.96	0.04583	3967.7	0.01687
3980.08	0.04088	3967.73	0.01652
3980.2	0.03876	3967.75	0.0166
3980.32	0.04231	3967.77	0.01809
3980.44	0.03947	3967.8	0.01958
3980.56	0.03381	3967.82	0.02108
3980.67	0.03805	3967.84	0.02257
3980.79	0.04017	3967.87	0.0238
3980.9	0.03593	3967.89	0.02506
3981.03	0.0338	3967.92	0.02632
3981.15	0.03591	3967.94	0.02757
3981.27	0.04157	3967.96	0.028
3981.39	0.04084	3967.99	0.02784
3981.51	0.04013	3968.01	0.02767
3981.63	0.02742	3968.03	0.0275
3981.75	0.03376	3968.06	0.0279
3981.87	0.02882	3968.08	0.02931
3981.99	0.02741	3968.1	0.03072
3982.11	0.03377	3968.13	0.03213
3982.22	0.03801	3968.15	0.03349
3982.34	0.03588	3968.17	0.03543
3982.46	0.03234	3968.2	0.03738
3982.58	0.03305	3968.22	0.03934
3982.69	0.03798	3968.24	0.04129
3982.81	0.03022	3968.27	0.04215
3982.93	0.03798	3968.29	0.04232
3983.05	0.0387	3968.32	0.04249
3983.17	0.01962	3968.34	0.04266
3983.29	0.03654	3968.36	0.04304
3983.41	0.03374	3968.39	0.04367
3983.52	0.0309	3968.41	0.0443
3983.65	0.02667	3968.43	0.04494
3983.76	0.03724	3968.46	0.04557
3983.88	0.03442	3968.48	0.04627
3984	0.03582	3968.5	0.04687
3984.12	0.04287	3968.53	0.04748
3984.24	0.03792	3968.55	0.04808
3984.35	0.04217	3968.57	0.05087
3984.47	0.04004	3968.6	0.0553
3984.58	0.04003	3968.62	0.05973
3984.7	0.04142	3968.65	0.06416
3984.83	0.03579	3968.67	0.06834
3985.35	0.04255	3968.69	0.07194
3985.86	0.04625	3968.72	0.07555
3986.37	0.04748	3968.74	0.07915
3986.88	0.05449	3968.76	0.08276
3987.4	0.06703	3968.79	0.08721
3987.91	0.07074	3968.81	0.0917
3988.41	0.07387	3968.83	0.09619
3988.94	0.08169	3968.86	0.10067
3989.44	0.08922	3968.88	0.10436
3989.97	0.09234	3968.9	0.10761
3990.47	0.10153	3968.93	0.11086
3990.99	0.10754	3968.95	0.11412
3991.49	0.10971	3968.97	0.11688
3992.01	0.11034	3969	0.11798
3992.52	0.11043	3969.02	0.11907
3993.04	0.11574	3969.05	0.12017
3993.55	0.11299	3969.07	0.12126
3994.06	0.11777	3969.09	0.12746
3994.58	0.1114	3969.12	0.13491
3995.09	0.1041	3969.14	0.14237
3995.61	0.12222	3969.16	0.14983
3996.12	0.11752	3969.19	0.1555
3996.63	0.13356	3969.21	0.15921
3997.14	0.1176	3969.23	0.16293
3997.66	0.13142	3969.26	0.16665
3998.18	0.12686	3969.28	0.17124
3998.69	0.12861	3969.3	0.17849
3999.21	0.1234	3969.33	0.18574
3999.72	0.13335	3969.35	0.19298
4000.24	0.1363	3969.37	0.20023
4000.76	0.1335	3969.4	0.20599
4001.28	0.14895	3969.42	0.21174
4001.8	0.15065	3969.45	0.21748
4002.3	0.15237	3969.47	0.22323
4002.82	0.15884	3969.49	0.22982
4003.34	0.16041	3969.52	0.23702
4003.85	0.16932	3969.54	0.24422
4004.37	0.17198	3969.56	0.25142
4004.89	0.17174	3969.59	0.25996
4005.41	0.1771	3969.61	0.27313
4005.93	0.18606	3969.63	0.28629
4006.44	0.17805	3969.66	0.29946
4006.96	0.18177	3969.68	0.31262
4007.47	0.18749	3969.7	0.32495
4007.99	0.18621	3969.73	0.33717
4008.51	0.18022	3969.75	0.34939
4009.03	0.17544	3969.78	0.36161
4009.55	0.17998	3969.8	0.37191
4010.07	0.18339	3969.82	0.38085
4010.59	0.16756	3969.85	0.38979
4011.11	0.16802	3969.87	0.39874
4011.63	0.1663	3969.89	0.40747
4012.14	0.1541	3969.92	0.41538
4012.66	0.1647	3969.94	0.4233
4013.18	0.15936	3969.96	0.43122
4013.71	0.14842	3969.99	0.43914
4014.23	0.15068	3970.01	0.45874
4014.74	0.1459	3970.03	0.48093
4015.26	0.15	3970.06	0.50311
4015.78	0.14553	3970.08	0.5253
4016.31	0.13416	3970.1	0.54229
4016.83	0.13782	3970.13	0.55446
4017.34	0.13395	3970.15	0.56662
4017.87	0.13636	3970.18	0.57879
4018.4	0.13823	3970.2	0.59119
4018.91	0.13662	3970.22	0.60416
4019.43	0.1264	3970.25	0.61714
4019.96	0.13772	3970.27	0.63011
4020.47	0.13527	3970.29	0.64309
4020.99	0.13242	3970.32	0.65351
4021.51	0.13345	3970.34	0.66362
4022.04	0.13684	3970.36	0.67373
4022.56	0.13851	3970.39	0.68385
4023.08	0.14033	3970.41	0.69865
4023.6	0.13902	3970.43	0.71898
4024.12	0.13515	3970.46	0.73932
4024.65	0.13233	3970.48	0.75965
4025.16	0.13333	3970.5	0.77785
4025.7	0.13152	3970.53	0.78122
4026.22	0.13228	3970.55	0.78459
4026.74	0.13826	3970.58	0.78796
4027.27	0.13872	3970.6	0.79133
4027.79	0.13647	3970.62	0.80611
4028.31	0.13472	3970.65	0.82407
4028.84	0.14046	3970.67	0.84204
4029.36	0.14107	3970.69	0.86
4029.89	0.14048	3970.72	0.87246
4030.41	0.14125	3970.74	0.87728
4030.93	0.1439	3970.76	0.88211
4031.46	0.14121	3970.79	0.88693
4031.98	0.13741	3970.81	0.89181
4032.51	0.14046	3970.83	0.89893
4033.02	0.14134	3970.86	0.90605
4033.56	0.14135	3970.88	0.91316
4034.08	0.13918	3970.91	0.92028
4034.61	0.14612	3970.93	0.93293
4034.8	0.1418	3970.95	0.94628
4034.8	0.13775	3970.98	0.95962
4034.8	0.1376	3971	0.97297
		3971.02	0.98086
		3971.05	0.97514
		3971.07	0.96942
		3971.09	0.9637
		3971.12	0.95807
		3971.14	0.95699
		3971.16	0.9559
		3971.19	0.95482
		3971.21	0.95374
		3971.23	0.96149
		3971.26	0.97282
		3971.28	0.98415
		3971.31	0.99548
		3971.33	1
		3971.35	0.9895
		3971.38	0.979
		3971.4	0.96851
		3971.42	0.9606
		3971.45	0.96038
		3971.47	0.96015
		3971.49	0.95992
		3971.52	0.9597
		3971.54	0.95777
		3971.56	0.95516
		3971.59	0.95255
		3971.61	0.94995
		3971.63	0.9506
		3971.66	0.9554
		3971.68	0.96019
		3971.71	0.96499
		3971.73	0.96838
		3971.75	0.96256
		3971.78	0.95674
		3971.8	0.95092
		3971.82	0.9451
		3971.85	0.94873
		3971.87	0.95565
		3971.89	0.96257
		3971.92	0.96949
		3971.94	0.97112
		3971.96	0.96162
		3971.99	0.95211
		3972.01	0.9426
		3972.04	0.93318
		3972.06	0.93199
		3972.08	0.93169
		3972.11	0.9314
		3972.13	0.93111
		3972.15	0.92186
		3972.18	0.90428
		3972.2	0.8867
		3972.22	0.86912
		3972.25	0.86002
		3972.27	0.8719
		3972.29	0.88378
		3972.32	0.89566
		3972.34	0.90754
		3972.36	0.90181
		3972.39	0.89472
		3972.41	0.88763
		3972.44	0.88054
		3972.46	0.87881
		3972.48	0.87851
		3972.51	0.87822
		3972.53	0.87792
		3972.55	0.87482
		3972.58	0.86297
		3972.6	0.85112
		3972.62	0.83927
		3972.65	0.82741
		3972.67	0.83413
		3972.69	0.84365
		3972.72	0.85317
		3972.74	0.86269
		3972.76	0.86436
		3972.79	0.85735
		3972.81	0.85034
		3972.84	0.84333
		3972.86	0.83519
		3972.88	0.81961
		3972.91	0.80402
		3972.93	0.78843
		3972.95	0.77284
		3972.98	0.75642
		3973	0.73985
		3973.02	0.72328
		3973.05	0.70671
		3973.07	0.69942
		3973.09	0.69905
		3973.12	0.69869
		3973.14	0.69832
		3973.17	0.69409
		3973.19	0.67243
		3973.21	0.65077
		3973.24	0.6291
		3973.26	0.60744
		3973.28	0.59501
		3973.31	0.58429
		3973.33	0.57357
		3973.35	0.56284
		3973.38	0.55517
		3973.4	0.55233
		3973.42	0.54949
		3973.45	0.54665
		3973.47	0.54297
		3973.49	0.53216
		3973.52	0.52136
		3973.54	0.51055
		3973.57	0.49975
		3973.59	0.48046
		3973.61	0.4591
		3973.64	0.43774
		3973.66	0.41638
		3973.68	0.40618
		3973.71	0.41089
		3973.73	0.4156
		3973.75	0.4203
		3973.78	0.42412
		3973.8	0.40777
		3973.82	0.39142
		3973.85	0.37506
		3973.87	0.35871
		3973.89	0.34992
		3973.92	0.3443
		3973.94	0.33868
		3973.97	0.33307
		3973.99	0.32782
		3974.01	0.32344
		3974.04	0.31907
		3974.06	0.31469
		3974.08	0.31028
		3974.11	0.2998
		3974.13	0.28886
		3974.15	0.27792
		3974.18	0.26698
		3974.2	0.26063
		3974.22	0.25721
		3974.25	0.25378
		3974.27	0.25036
		3974.3	0.24687
		3974.32	0.24322
		3974.34	0.23958
		3974.37	0.23593
		3974.39	0.23228
		3974.41	0.23266
		3974.44	0.23361
		3974.46	0.23456
		3974.48	0.23552
		3974.51	0.23517
		3974.53	0.23476
		3974.55	0.23435
		3974.58	0.23394
		3974.6	0.23292
		3974.62	0.22953
		3974.65	0.22614
		3974.67	0.22274
		3974.7	0.21935
		3974.72	0.21081
		3974.74	0.20146
		3974.77	0.1921
		3974.79	0.18275
		3974.81	0.18054
		3974.84	0.18572
		3974.86	0.1909
		3974.88	0.19609
		3974.91	0.19858
		3974.93	0.18878
		3974.95	0.17899
		3974.98	0.1692
		3975	0.15941
		3975.02	0.16001
		3975.05	0.16291
		3975.07	0.1658
		3975.1	0.1687
		3975.12	0.17013
		3975.14	0.16959
		3975.17	0.16906
		3975.19	0.16853
		3975.21	0.1674
		3975.24	0.15734
		3975.26	0.14727
		3975.28	0.13721
		3975.31	0.12715
		3975.33	0.126
		3975.35	0.12828
		3975.38	0.13056
		3975.4	0.13285
		3975.43	0.13533
		3975.45	0.13798
		3975.47	0.14063
		3975.5	0.14327
		3975.52	0.14592
		3975.54	0.14169
		3975.57	0.13701
		3975.59	0.13233
		3975.61	0.12766
		3975.64	0.12958
		3975.66	0.13564
		3975.68	0.14171
		3975.71	0.14777
		3975.73	0.15176
		3975.75	0.1518
		3975.78	0.15185
		3975.8	0.1519
		3975.83	0.15194
		3975.85	0.1539
		3975.87	0.156
		3975.9	0.1581
		3975.92	0.16021
		3975.94	0.16141
		3975.97	0.16199
		3975.99	0.16256
		3976.01	0.16314
		3976.04	0.16446
		3976.06	0.16777
		3976.08	0.17108
		3976.11	0.17439
		3976.13	0.1777
		3976.15	0.18047
		3976.18	0.18333
		3976.2	0.1862
		3976.23	0.18907
		3976.25	0.18788
		3976.27	0.18271
		3976.3	0.17755
		3976.32	0.17238
		3976.34	0.16796
		3976.37	0.17096
		3976.39	0.17395
		3976.41	0.17695
		3976.44	0.17995
		3976.46	0.17814
		3976.48	0.17518
		3976.51	0.17222
		3976.53	0.16926
		3976.56	0.16888
		3976.58	0.1714
		3976.6	0.17392
		3976.63	0.17643
		3976.65	0.17968
		3976.67	0.18477
		3976.7	0.18987
		3976.72	0.19496
		3976.74	0.20005
		3976.77	0.19628
		3976.79	0.18888
		3976.81	0.18147
		3976.84	0.17406
		3976.86	0.17141
		3976.88	0.17797
		3976.91	0.18454
		3976.93	0.1911
		3976.96	0.19648
		3976.98	0.19032
		3977	0.18414
		3977.03	0.17796
		3977.05	0.17177
		3977.07	0.17185
		3977.1	0.17465
		3977.12	0.17745
		3977.14	0.18025
		3977.17	0.18168
		3977.19	0.17958
		3977.21	0.17747
		3977.24	0.17536
		3977.26	0.17332
		3977.28	0.17604
		3977.31	0.17893
		3977.33	0.18183
		3977.36	0.18472
		3977.38	0.18152
		3977.4	0.17391
		3977.43	0.16631
		3977.45	0.1587
		3977.47	0.15193
		3977.5	0.14884
		3977.52	0.14576
		3977.54	0.14268
		3977.57	0.13959
		3977.59	0.13811
		3977.61	0.13694
		3977.64	0.13577
		3977.66	0.1346
		3977.69	0.13199
		3977.71	0.12784
		3977.73	0.12369
		3977.76	0.11954
		3977.78	0.11522
		3977.8	0.11168
		3977.83	0.10818
		3977.85	0.10469
		3977.87	0.10119
		3977.9	0.10338
		3977.92	0.10744
		3977.94	0.1115
		3977.97	0.11556
		3977.99	0.11588
		3978.01	0.11103
		3978.04	0.10619
		3978.06	0.10134
		3978.09	0.09676
		3978.11	0.09605
		3978.13	0.09554
		3978.16	0.09503
		3978.18	0.09451
		3978.2	0.09211
		3978.23	0.089
		3978.25	0.08588
		3978.27	0.08277
		3978.3	0.07999
		3978.32	0.07838
		3978.34	0.07676
		3978.37	0.07515
		3978.39	0.07382
		3978.41	0.075
		3978.44	0.07582
		3978.46	0.07663
		3978.49	0.07744
		3978.51	0.07442
		3978.53	0.06994
		3978.56	0.06547
		3978.58	0.061
		3978.6	0.05855
		3978.63	0.06105
		3978.65	0.06355
		3978.67	0.06605
		3978.7	0.06855
		3978.72	0.07002
		3978.74	0.07175
		3978.77	0.07347
		3978.79	0.0752
		3978.82	0.0747
		3978.84	0.07179
		3978.86	0.06888
		3978.89	0.06597
		3978.91	0.06274
		3978.93	0.06246
		3978.96	0.06218
		3978.98	0.0619
		3979	0.06162
		3979.03	0.06122
		3979.05	0.05999
		3979.07	0.05876
		3979.1	0.05753
		3979.12	0.05673
		3979.14	0.05744
		3979.17	0.05815
		3979.19	0.05886
		3979.22	0.05948
		3979.24	0.0588
		3979.26	0.05808
		3979.29	0.05735
		3979.31	0.05663
		3979.33	0.05494
		3979.36	0.05276
		3979.38	0.05058
		3979.4	0.04841
		3979.43	0.04747
		3979.45	0.04971
		3979.47	0.05195
		3979.5	0.05418
		3979.52	0.05638
		3979.54	0.055
		3979.57	0.0534
		3979.59	0.0518
		3979.62	0.0502
		3979.64	0.04969
		3979.66	0.05009
		3979.69	0.05049
		3979.71	0.05089
		3979.73	0.05087
		3979.76	0.05111
		3979.78	0.05134
		3979.8	0.05157
		3979.83	0.05186
		3979.85	0.05211
		3979.87	0.05213
		3979.9	0.05215
		3979.92	0.05216
		3979.95	0.05225
		3979.97	0.05259
		3979.99	0.05294
		3980.02	0.05329
		3980.04	0.05385
		3980.06	0.05361
		3980.09	0.05336
		3980.11	0.05312
		3980.13	0.05287
		3980.16	0.05252
		3980.18	0.05272
		3980.2	0.05293
		3980.23	0.05313
		3980.25	0.05263
		3980.27	0.05123
		3980.3	0.04982
		3980.32	0.04841
		3980.35	0.04738
		3980.37	0.0493
		3980.39	0.05131
		3980.42	0.05333
		3980.44	0.05534
		3980.46	0.05482
		3980.49	0.05304
		3980.51	0.05125
		3980.53	0.04946
		3980.56	0.04811
		3980.58	0.04878
		3980.6	0.04945
		3980.63	0.05012
		3980.65	0.05079
		3980.67	0.04921
		3980.7	0.04746
		3980.72	0.04571
		3980.75	0.04396
		3980.77	0.04513
		3980.79	0.04785
		3980.82	0.05058
		3980.84	0.0533
		3980.86	0.05589
		3980.89	0.05844
		3980.91	0.061
		3980.93	0.06356
		3980.96	0.06611
		3980.98	0.06416
		3981	0.06167
		3981.03	0.05919
		3981.05	0.0567
		3981.08	0.05552
		3981.1	0.05507
		3981.12	0.05463
		3981.15	0.05419
		3981.17	0.05382
		3981.19	0.05215
		3981.22	0.05048
		3981.24	0.04881
		3981.26	0.04714
		3981.29	0.04663
		3981.31	0.04729
		3981.33	0.04795
		3981.36	0.04861
		3981.38	0.04947
		3981.4	0.05035
		3981.43	0.05122
		3981.45	0.05209
		3981.48	0.05298
		3981.5	0.05262
		3981.52	0.05215
		3981.55	0.05169
		3981.57	0.05122
		3981.59	0.05124
		3981.62	0.0518
		3981.64	0.05237
		3981.66	0.05293
		3981.69	0.05256
		3981.71	0.04974
		3981.73	0.04691
		3981.76	0.04408
		3981.78	0.04125
		3981.8	0.04497
		3981.83	0.04974
		3981.85	0.05452
		3981.88	0.05929
		3981.9	0.05985
		3981.92	0.05738
		3981.95	0.05491
		3981.97	0.05244
		3981.99	0.05094
		3982.02	0.05056
		3982.04	0.05018
		3982.06	0.0498
		3982.09	0.04942
		3982.11	0.04793
		3982.13	0.04683
		3982.16	0.04573
		3982.18	0.04464
		3982.21	0.04559
		3982.23	0.04817
		3982.25	0.05076
		3982.28	0.05334
		3982.3	0.05487
		3982.32	0.05238
		3982.35	0.04991
		3982.37	0.04744
		3982.39	0.04497
		3982.42	0.04562
		3982.44	0.04749
		3982.46	0.04936
		3982.49	0.05123
		3982.51	0.05249
		3982.53	0.05325
		3982.56	0.05401
		3982.58	0.05477
		3982.61	0.05551
		3982.63	0.05424
		3982.65	0.05235
		3982.68	0.05046
		3982.7	0.04858
		3982.72	0.04726
		3982.75	0.04636
		3982.77	0.04547
		3982.79	0.04457
		3982.82	0.04358
		3982.84	0.04362
		3982.86	0.04366
		3982.89	0.04369
		3982.91	0.04373
		3982.93	0.04457
		3982.96	0.04487
		3982.98	0.04517
		3983.01	0.04548
		3983.03	0.04549
		3983.05	0.04612
		3983.08	0.04675
		3983.1	0.04738
		3983.12	0.04806
		3983.15	0.04846
		3983.17	0.04877
		3983.19	0.04908
		3983.22	0.04939
		3983.24	0.04903
		3983.26	0.04816
		3983.29	0.04729
		3983.31	0.04642
		3983.34	0.046
		3983.36	0.04642
		3983.38	0.04683
		3983.41	0.04725
		3983.43	0.04756
		3983.45	0.04815
		3983.48	0.04926
		3983.5	0.05036
		3983.52	0.05147
		3983.55	0.05278
		3983.57	0.0523
		3983.59	0.05183
		3983.62	0.05136
		3983.64	0.05009
		3983.66	0.04799
		3983.69	0.04589
		3983.71	0.04379
		3983.74	0.0417
		3983.76	0.0421
		3983.78	0.04231
		3983.81	0.04253
		3983.83	0.04274
		3983.85	0.04274
		3983.88	0.04346
		3983.9	0.04418
		3983.92	0.04489
		3983.95	0.04525
		3983.97	0.04472
		3983.99	0.04423
		3984.02	0.04373
		3984.04	0.04324
		3984.06	0.04446
		3984.09	0.04616
		3984.11	0.04786
		3984.14	0.04956
		3984.16	0.0512
		3984.18	0.05216
		3984.21	0.05312
		3984.23	0.05408
		3984.25	0.05479
		3984.28	0.05218
		3984.3	0.04919
		3984.32	0.04619
		3984.35	0.0432
		3984.37	0.04128
		3984.39	0.04122
		3984.42	0.04115
		3984.44	0.04109
		3984.47	0.04113
		3984.49	0.04103
		3984.51	0.04091
		3984.54	0.04079
		3984.56	0.04067
		3984.58	0.03971
		3984.61	0.03812
		3984.63	0.03654
		3984.65	0.03495
		3984.68	0.0348
		3984.7	0.03826
		3984.72	0.04172
		3984.75	0.04519
		3984.77	0.048
		3984.79	0.04751
		3984.82	0.04669
		3984.84	0.04586
		3984.87	0.04504
		3984.89	0.0449
		3984.91	0.04476
		3984.94	0.04461
		3984.96	0.04446
		3984.98	0.04431
		3985.01	0.04417
		3985.03	0.04402
		3985.05	0.04387
		3985.08	0.04372
		3985.1	0.04357
		3985.12	0.04343
		3985.15	0.04328
		3985.17	0.04313
		3985.19	0.04298
		3985.22	0.04284
		3985.24	0.04269
		3985.27	0.04254
		3985.29	0.04239
		3985.31	0.04224
		3985.34	0.0421
		3985.36	0.04195
		3985.38	0.04187
		3985.41	0.04193
		3985.43	0.04198
		3985.45	0.04203
		3985.48	0.04208
		3985.5	0.04213
		3985.52	0.04218
		3985.55	0.04223
		3985.57	0.04228
		3985.6	0.04233
		3985.62	0.04238
		3985.64	0.04244
		3985.67	0.04249
		3985.69	0.04254
		3985.71	0.04259
		3985.74	0.04264
		3985.76	0.04269
		3985.78	0.04274
		3985.81	0.04279
		3985.83	0.04284
		3985.85	0.04289
		3985.88	0.04296
		3985.9	0.04299
		3985.92	0.043
		3985.95	0.04301
		3985.97	0.04302
		3986	0.04303
		3986.02	0.04304
		3986.04	0.04305
		3986.07	0.04306
		3986.09	0.04306
		3986.11	0.04307
		3986.14	0.04308
		3986.16	0.04309
		3986.18	0.0431
		3986.21	0.04311
		3986.23	0.04312
		3986.25	0.04313
		3986.28	0.04314
		3986.3	0.04315
		3986.32	0.04316
		3986.35	0.04317
		3986.37	0.04318
		3986.4	0.04307
		3986.42	0.04305
		3986.44	0.04302
		3986.47	0.04299
		3986.49	0.04297
		3986.51	0.04294
		3986.54	0.04292
		3986.56	0.04289
		3986.58	0.04287
		3986.61	0.04284
		3986.63	0.04281
		3986.65	0.04279
		3986.68	0.04276
		3986.7	0.04274
		3986.73	0.04271
		3986.75	0.04268
		3986.77	0.04266
		3986.8	0.04263
		3986.82	0.04261
		3986.84	0.04258
		3986.87	0.04256
		3986.89	0.04266
		3986.91	0.04275
		3986.94	0.04284
		3986.96	0.04293
		3986.98	0.04302
		3987.01	0.04311
		3987.03	0.04321
		3987.05	0.0433
		3987.08	0.04339
		3987.1	0.04348
		3987.13	0.04357
		3987.15	0.04366
		3987.17	0.04376
		3987.2	0.04385
		3987.22	0.04394
		3987.24	0.04403
		3987.27	0.04412
		3987.29	0.04421
		3987.31	0.04431
		3987.34	0.0444
		3987.36	0.04449
		3987.38	0.04451
		3987.41	0.04448
		3987.43	0.04445
		3987.45	0.04442
		3987.48	0.04439
		3987.5	0.04436
		3987.53	0.04433
		3987.55	0.0443
		3987.57	0.04427
		3987.6	0.04424
		3987.62	0.04421
		3987.64	0.04418
		3987.67	0.04414
		3987.69	0.04411
		3987.71	0.04408
		3987.74	0.04405
		3987.76	0.04402
		3987.78	0.04399
		3987.81	0.04537

## Sheet: 19b
PuVI(aq) (2017)	PuVI(aq) (2017)	PuVI(aq) (2021)	PuVI(aq) (2021)
Energy	Intensity	Energy	Intensity
17991.3	-0.00349	17837.5	0.00146
17991.8	-0.00453	17841.5	0.00111
17992.3	-0.00476	17845.5	0.00115
17992.8	-0.00592	17849.5	0.000742413
17993.3	-0.00548	17853.5	0.000658474
17993.8	-0.006	17857.5	0.000890729
17994.3	-0.00599	17861.5	0.000510309
17994.8	-0.00607	17865.5	0.000466624
17995.2	-0.0047	17869.5	0.000252575
17995.8	-0.00396	17873.5	-6.2859e-05
17996.2	-0.00286	17877.5	0.000301762
17996.8	-0.00404	17881.5	0.00033368
17997.4	-0.00461	17885.5	8.45898e-05
17997.9	-0.00445	17889.5	0.000289796
17998.3	-0.00449	17893.5	-0.000185512
17998.9	-0.00391	17897.5	-0.000163654
17999.4	-0.00482	17901.5	-3.02854e-05
17999.8	-0.00538	17905.5	-0.000175185
18000.3	-0.0071	17909.5	-0.000307503
18000.9	-0.0048	17913.5	0.000487753
18001.4	-0.00488	17917.5	-0.000103151
18001.9	-0.00555	17921.5	-8.65734e-05
18002.3	-0.00657	17925.5	0.000398454
18002.8	-0.00761	17929.5	0.000941258
18003.3	-0.00776	17933.5	0.000341886
18003.8	-0.00748	17937.5	0.000377947
18004.3	-0.00686	17941.5	0.000323762
18004.8	-0.00542	17945.5	0.00126
18005.3	-0.00457	17949.5	0.000647888
18005.8	-0.00275	17953.5	0.00199
18006.3	-0.00202	17957.5	0.00163
18006.8	-0.00081411	17961.5	0.00197
18007.3	-0.000257973	17965.5	0.00265
18007.8	-0.000343969	17969.5	0.00296
18008.3	0.000747665	17973.5	0.00335
18008.8	0.000460665	17977.5	0.00365
18009.3	-0.000269785	17981.5	0.00548
18009.8	0.0013	17985.5	0.00619
18010.3	0.000851203	17989.5	0.00698
18010.8	-0.000696789	17990	0.00732
18011.3	0.000822073	17990.5	0.0067
18011.8	0.000992567	17991	0.00714
18012.3	-0.00113	17991.5	0.00779
18012.9	-0.000462985	17992	0.00781
18013.4	0.000454237	17992.5	0.00804
18013.9	0.00124	17993	0.00778
18014.4	0.00147	17993.5	0.00824
18014.9	0.00152	17994	0.00815
18015.4	0.00233	17994.5	0.00844
18015.9	0.00194	17995	0.00807
18016.4	0.00196	17995.5	0.0094
18016.8	0.00165	17996	0.00862
18017.3	0.00195	17996.5	0.00893
18017.8	0.00242	17997	0.00922
18018.3	0.00438	17997.5	0.00973
18018.8	0.00558	17998	0.01047
18019.3	0.00504	17998.5	0.00993
18019.8	0.00537	17999	0.00995
18020.3	0.00671	17999.5	0.01033
18020.8	0.00655	18000	0.01001
18021.3	0.0062	18000.5	0.011
18021.8	0.007	18001	0.01081
18022.3	0.00733	18001.5	0.01038
18022.8	0.00827	18002	0.01109
18023.3	0.00926	18002.5	0.01091
18023.8	0.01215	18003	0.01228
18024.3	0.0142	18003.5	0.01292
18024.8	0.01573	18004	0.01195
18025.4	0.01681	18004.5	0.01215
18030.5	0.01975	18005	0.01271
18035.5	0.03041	18005.5	0.01379
18040.3	0.04675	18006	0.01421
18043.3	0.07179	18006.5	0.01353
18043.8	0.07612	18007	0.01312
18044.3	0.08011	18007.5	0.01363
18044.8	0.08576	18008.5	0.01461
18045.2	0.08802	18009.5	0.01504
18045.9	0.09251	18010.5	0.01619
18046.4	0.09423	18011.5	0.01609
18046.8	0.09478	18012.5	0.01756
18047.4	0.09785	18013.5	0.01766
18047.9	0.10575	18014.5	0.01904
18048.2	0.11112	18015.5	0.01976
18048.7	0.11977	18016.5	0.02067
18049.3	0.13397	18017.5	0.02119
18049.8	0.1447	18018.5	0.02163
18050.3	0.15554	18019.5	0.02344
18050.7	0.16448	18020.5	0.02458
18051.3	0.18373	18021.5	0.02594
18051.8	0.19403	18022.5	0.02635
18052.3	0.20933	18023.5	0.02771
18052.8	0.22628	18024.5	0.02954
18053.3	0.24321	18025.5	0.03067
18053.8	0.26223	18026.5	0.03209
18054.4	0.28456	18027.5	0.03333
18054.9	0.30515	18028	0.03441
18055.4	0.32779	18028.5	0.03581
18055.9	0.35067	18029	0.03618
18056.3	0.3712	18029.5	0.03705
18056.8	0.39896	18030	0.03799
18057.3	0.4282	18030.5	0.03898
18057.8	0.45924	18031	0.03956
18058.3	0.49287	18031.5	0.04115
18058.8	0.53368	18032	0.04253
18059.3	0.57256	18032.5	0.04292
18059.8	0.61641	18033	0.04488
18060.3	0.66663	18033.5	0.04604
18060.8	0.72249	18034	0.04699
18061.3	0.78428	18034.5	0.04796
18061.8	0.85268	18035	0.05054
18062.4	0.92978	18035.5	0.05162
18062.9	1.00857	18036	0.05326
18063.4	1.0887	18036.5	0.05423
18063.9	1.17624	18037	0.05678
18064.4	1.26129	18037.5	0.05823
18064.8	1.31859	18038	0.05944
18065.4	1.3902	18038.5	0.06141
18065.8	1.43725	18039	0.06349
18066.4	1.49109	18039.5	0.06477
18066.8	1.51212	18040	0.06703
18067.3	1.52452	18040.5	0.07105
18067.8	1.52447	18041	0.07329
18068.4	1.50858	18041.5	0.07497
18068.9	1.48524	18042	0.07771
18069.4	1.46309	18042.5	0.07969
18069.9	1.43255	18043	0.08256
18070.4	1.40075	18043.5	0.08716
18070.9	1.36875	18044	0.08964
18071.4	1.33891	18044.5	0.09353
18071.8	1.31744	18045	0.09741
18072.3	1.29505	18045.5	0.10179
18072.8	1.27514	18046	0.1061
18073.3	1.25658	18046.5	0.10988
18073.8	1.24268	18047	0.11574
18074.3	1.23119	18047.5	0.12072
18074.8	1.22146	18048	0.12573
18075.3	1.21423	18048.5	0.13244
18075.8	1.21048	18049	0.13728
18076.3	1.20725	18049.5	0.14491
18077	1.19842	18050	0.15143
18077.4	1.19537	18050.5	0.16084
18078	1.1907	18051	0.16855
18078.4	1.18895	18051.5	0.1786
18078.8	1.18846	18052	0.19069
18079.3	1.18641	18052.5	0.20223
18079.8	1.18345	18053	0.21334
18080.3	1.18042	18053.5	0.225
18080.8	1.17522	18054	0.239
18081.3	1.17235	18054.5	0.25426
18081.8	1.16998	18055	0.2743
18082.3	1.16528	18055.5	0.29385
18082.8	1.16118	18056	0.31432
18083.4	1.15956	18056.5	0.33654
18083.9	1.15629	18057	0.36308
18084.4	1.15133	18057.5	0.38799
18084.9	1.14562	18058	0.41552
18085.3	1.1413	18058.5	0.44495
18085.8	1.1371	18059	0.47415
18086.2	1.13372	18059.5	0.50736
18086.8	1.12546	18060	0.54291
18087.3	1.1177	18060.5	0.58049
18087.8	1.11133	18061	0.62619
18088.3	1.1059	18061.5	0.66327
18088.8	1.10003	18062	0.71219
18089.4	1.09713	18062.5	0.76814
18089.9	1.09383	18063	0.82925
18090.4	1.09034	18063.5	0.89486
18090.8	1.08695	18064	0.96588
18091.3	1.08468	18064.5	1.03994
18091.8	1.0839	18065	1.10915
18092.3	1.08064	18065.5	1.18399
18092.7	1.07927	18066	1.25249
18093.2	1.07955	18066.5	1.31198
18093.8	1.08017	18067	1.35695
18094.5	1.08176	18067.5	1.39452
18095	1.08314	18068	1.41348
18095.8	1.08597	18068.5	1.42349
18096.4	1.08739	18069	1.42715
18097	1.08869	18069.5	1.42153
18098.2	1.09357	18070	1.40909
18098.9	1.09456	18070.5	1.38605
18099.5	1.09599	18071	1.36966
18100.2	1.09692	18071.5	1.33953
18100.9	1.09776	18072	1.31606
18101.7	1.10008	18072.5	1.29127
18102.2	1.10162	18073	1.27004
18102.9	1.10257	18073.5	1.24833
18103.7	1.10192	18074	1.22759
18104.3	1.10164	18074.5	1.21124
18105	1.10136	18075	1.20014
18105.8	1.09692	18075.5	1.18792
18106.5	1.09365	18076	1.17873
18107.3	1.09063	18076.5	1.16898
18107.9	1.08827	18077	1.1619
18108.6	1.08385	18077.5	1.15404
18109.4	1.07998	18078	1.15004
18110.2	1.07469	18078.5	1.14618
18110.9	1.07218	18079	1.14176
18111.6	1.06792	18079.5	1.13808
18112.6	1.06344	18080	1.13759
18113.2	1.05965	18080.5	1.13071
18114.1	1.05005	18081	1.13311
18114.9	1.04241	18081.5	1.12805
18115.6	1.03521	18082	1.12162
18116.5	1.0307	18082.5	1.12235
18117.2	1.02501	18083	1.11734
18118.2	1.01772	18083.5	1.11533
18119	1.01335	18084	1.10917
18119.7	1.00876	18084.5	1.11069
18120.5	1.00359	18085	1.1065
18121.4	0.99863	18085.5	1.10128
18122.3	0.99373	18086	1.09563
18123.2	0.98887	18086.5	1.09179
18124.1	0.98114	18087	1.08705
18124.8	0.97689	18087.5	1.0828
18125.7	0.97233	18088.6	1.06922
18126.6	0.96861	18089.7	1.06196
18127.5	0.96718	18090.8	1.05271
18128.4	0.96705	18092	1.04849
18129.3	0.96611	18093.1	1.04413
18130.1	0.96601	18094.3	1.04048
18131	0.96404	18095.5	1.04467
18132	0.96359	18096.7	1.04468
18133.1	0.96755	18097.9	1.04962
18134	0.97168	18099.2	1.05479
18134.8	0.97388	18100.4	1.05941
18135.9	0.97753	18101.7	1.0603
18136.8	0.97857	18103	1.06315
18137.8	0.98172	18104.4	1.06385
18138.8	0.98441	18105.7	1.06392
18139.8	0.98745	18107.1	1.05819
18140.8	0.99266	18108.4	1.05143
18141.8	0.99705	18109.8	1.04355
18142.8	1.00113	18111.3	1.0359
18143.8	1.00584	18112.7	1.0276
18144.8	1.01112	18114.2	1.01358
18146.9	1.01863	18115.6	1.00378
18148	1.02284	18117.1	0.99057
18149	1.026	18118.7	0.98096
18150	1.02965	18120.2	0.9726
18151.1	1.03238	18121.8	0.96068
18152.2	1.03659	18123.3	0.95191
18153.2	1.04106	18124.9	0.94566
18154.4	1.04528	18126.5	0.94019
18155.6	1.04836	18128.2	0.94019
18156.6	1.0488	18129.8	0.93836
18157.6	1.04926	18131.5	0.93853
18158.8	1.05242	18133.2	0.94005
18160	1.05535	18134.9	0.94546
18161.1	1.05776	18136.6	0.95254
18162.1	1.05968	18138.3	0.95898
18163.5	1.05998	18140.1	0.966
18164.5	1.0551	18141.9	0.97336
18170.2	1.05006	18143.7	0.98217
18171.4	1.04978	18145.5	0.99114
18172.6	1.04911	18147.4	0.99969
18173.8	1.04411	18149.2	1.00941
18174.8	1.04055	18151.1	1.01368
18176.1	1.03888	18153	1.01731
18177.4	1.03418	18154.9	1.02547
18178.5	1.03271	18156.8	1.02978
18179.8	1.02975	18158.8	1.0321
18181	1.02482	18160.8	1.0357
18184.9	1.01584	18162.8	1.03605
18186.1	1.01187	18164.8	1.0377
18187.4	1.0106	18166.8	1.03482
18188.7	1.00998	18168.9	1.0331
18189.9	1.00874	18170.9	1.03409
18191.3	1.006	18173	1.03083
18192.7	1.00467	18175.1	1.02941
18193.9	1.00443	18177.2	1.02536
18195.3	1.00356	18179.4	1.02086
18196.6	1.00185	18181.5	1.01846
18198	1.00213	18183.7	1.01377
18199.3	0.9998	18185.9	1.00999
18200.6	0.99785	18188.2	1.00652
18202	0.99367	18190.4	1.00248
18203.3	0.99253	18192.7	0.99827
18204.8	0.99089	18194.9	0.99457
18206.1	0.98953	18197.2	0.99388
18207.3	0.98958	18199.5	0.99186
18208.8	0.98922	18201.9	0.98989
18210.1	0.99067	18204.2	0.98799
18211.6	0.99091	18206.6	0.98696
18212.9	0.99113	18209	0.98697
18214.5	0.99209	18211.4	0.98802
18215.8	0.99384	18213.8	0.98531
18217.2	0.99496	18216.3	0.98953
18218.6	0.99572	18218.8	0.98908
18220	0.9923	18221.2	0.99154
18221.4	0.99167	18223.8	0.99171
18222.8	0.99857	18226.3	0.99532
18224.5	0.99833	18228.8	0.9946
18225.8	0.99836	18231.4	0.99806
18227.4	1.00044	18234	0.99587
18228.8	1.00209	18236.6	0.9992
18230.3	1.00142	18239.2	1.00206
18231.8	1.002	18241.8	1.00017
18233.3	1.00298	18244.5	1.00052
18234.8	1.00281	18247.2	0.99988
18236.3	1.00289	18249.9	1.00175
18237.9	1.00217	18252.6	1.00173
18239.4	1.00576	18255.3	1.00053
18240.9	1.00741	18258.1	0.99977
18242.7	1.00825	18260.8	0.99912
18244.1	1.00861	18263.6	0.99809
18245.7	1.00801	18266.4	1.0004
18247.2	1.00844	18269.3	0.99916
18248.9	1.01034	18272.1	0.99959
18250.3	1.0064	18275	1.00059
18251.9	1.00651	18277.9	1.00055
18253.5	1.00625	18280.8	1.00183
18255.2	1.00609	18283.7	1.00161
18256.7	1.00575	18286.7	1.00297
18258.4	1.00219	18289.6	1.00408
18259.9	1.00074	18292.6	1.00254
18261.6	0.99929	18295.6	1.0045
18263.2	0.99971	18298.6	1.00524
18264.8	1.00083	18301.7	1.00444
18266.4	1.00016	18304.7	1.00619
18268	1.00217	18307.8	1.00633
18269.7	1.004	18310.9	1.00707
18271.4	1.00263	18314	1.00582
18272.9	1.00134	18317.2	1.00504
18274.7	0.9975	18320.3	1.00675
18276.3	0.99677	18323.5	1.00434
18278	0.99738	18326.7	1.00579
18279.8	0.99773	18328.8	1.00577
18281.4	0.99751	18333.1	1.00372
18283.2	1.00003	18336.4	1.00631
18284.9	1.00159	18339.6	1.00243
18286.8	1.00241	18342.9	1.00136
18288.4	1.00226	18346.2	1.00213
18290.2	1.00312	18349.5	0.9998
18292.1	1.00309	18352.9	0.99939
18293.7	0.99906	18356.3	0.99756
18295.7	1.00111	18359.6	0.99745
18297.2	1.00126	18363	0.99646
18299	1.00174	18366.5	0.99826
18300.8	1.00268	18369.9	0.99499
18302.5	1.00217	18373.4	0.99625
18304.4	1.00252	18376.8	0.99617
18306.1	1.00438	18380.3	0.99524
18308	1.00559	18383.8	0.99621
18309.7	1.0068	18387.4	0.99529
18311.6	1.00596	18390.9	0.99728
18313.4	1.00673	18394.5	0.99666
18315.3	1.00718	18398.1	0.99739
18317.1	1.00783	18401.7	0.9968
18318.8	1.00941	18405.3	1.00077
18320.7	1.00878	18409	0.99917
18322.6	1.00798	18412.7	1.00318
18324.6	1.00722	18416.3	1.00316
18326.4	1.00723	18420.1	1.00042
18328.3	1.00501	18423.8	1.00131
18330.2	1.00369	18427.5	1.00231
18332.1	1.00156	18431.3	1.00506
18334	1.00088	18435.1	1.0018
18335.9	1.0003	18438.9	1.00531
18337.8	1.00289	18442.7	1.00629
18339.7	1.00251	18446.5	1.00625
18341.7	1.00123	18450.4	1.00491
18343.7	1.00054	18454.3	1.00557
18345.6	1.00025	18458.2	1.00213
18347.7	0.99923	18462.1	1.00562
18349.6	0.9974	18466	1.00262
18351.5	0.99757	18470	1.00195
18353.4	0.997	18473.9	1.00119
18355.4	0.99734	18477.9	1.00397
18357.4	0.99888	18481.9	1.00246
18359.4	0.99747	18486	1.00169
18361.4	0.99338	18490	1.00134
18367.4	0.99728	18494.1	0.99977
18369.4	0.99722	18498.2	1.0014
18371.5	0.99808	18502.3	0.99925
18373.6	0.99587	18506.4	1.00083
18375.6	0.9953	18510.6	0.99699
18377.7	0.9947	18514.7	0.9984
18379.7	0.99365	18518.9	0.99857
18381.8	0.99293	18523.1	1.00064
18383.9	0.99453	18527.3	0.99856
18386	0.996	18531.6	1.00014
18388.1	0.99673	18535.8	1.00049
18390.1	0.99942	18540.1	0.99908
18392.4	1.00506	18544.4	0.99927
18394.4	0.99722	18548.7	0.99941
18400.7	0.99634	18553	1.00108
18402.8	0.996	18557.4	1.00093
18405	0.99434	18561.8	0.99999
18407.1	0.99398	18566.2	1.00135
18409.3	0.99392	18570.6	1.00116
18411.5	0.9955	18575	1.0016
18413.7	0.99625	18579.4	0.99935
18415.8	0.99731	18583.9	0.99937
18418	0.99897	18588.4	1.0003
18420.2	1.00017	18592.9	1.00011
18422.4	1.00159	18597.4	1.00281
18424.6	1.00268	18602	1.00006
18426.9	1.00271	18606.5	0.99932
18429.1	1.00231	18611.1	1.0001
18431.3	1.00429	18615.7	0.99924
18433.5	1.00692	18620.3	1.00235
18435.7	1.00794	18625	0.99998
18438	1.00764	18629.6	0.99926
18440.5	1.00918	18634.3	1.00024
18442.6	1.00854	18639	0.99942
18444.8	1.00743	18643.7	1.00045
18447.3	1.00454	18648.5	0.99764
18449.3	1.0044	18652.1	0.99918
18451.6	1.00291	18658	0.99711
18454	1.00128	18661.6	0.99675
18456.2	0.99961	18667.6	0.99716
18458.5	0.99399	18671.3	0.99867
18460.7	0.99724	18676	0.9975
18463.1	1.00163	18680.9	0.99639
18465.5	1.00083	18685.9	0.9954
18467.8	1.00061	18690.6	0.99602
18470.2	1.00146	18695.6	0.99685
18472.5	1.00114	18700.7	0.99691
18475	1.00105	18705.6	0.99637
18477.4	1.0011	18710.3	0.99679
18479.8	1.00042	18715.3	0.99657
18482.1	0.99911	18720.4	0.99469
18484.4	0.99934	18725.3	0.99589
18486.8	1.00029	18730.4	0.99727
18489.2	0.99902	18735.3	0.99827
18491.5	0.99768	18740.4	0.99635
18494	0.99872	18745.5	0.99644
18496.4	1.00034	18750.7	0.99439
18498.8	1.00208	18755.8	0.99724
18501.2	1.00086	18761	0.99583
18508.6	0.99457	18766.2	0.99571
18510.9	0.99419	18771.5	0.99662
18513.5	0.99486	18776.5	0.99665
18515.8	0.99533	18781.8	0.99745
18518.5	0.99557	18787.1	0.99776
18521	0.99442	18792.9	0.99818
18523.5	0.99528	18797.8	0.99865
18526.1	0.99651	18803.1	1.00016
18528.6	0.99707	18808.6	0.99989
18531.1	0.99769	18813.7	0.99933
18533.5	0.99893	18819	1.00093
18536.1	0.99858	18824.6	0.99797
18538.7	0.99847	18830.1	1.00069
18541.3	0.99787	18835.5	1.0001
18543.7	0.99781	18840.8	1.00077
18546.2	0.99741	18846.4	1.00024
18548.8	0.99809	18851.8	1.00147
18551.4	0.9992	18857.2	1.00162
18553.8	0.99982	18863	1.0025
18556.4	1.00022	18868.3	1.00134
18559	1.00053	18873.9	1.00358
18561.6	0.99985	18879.4	1.00354
18564.3	1	18885	1.00203
18566.9	0.99912	18890.8	1.00451
18569.6	0.99362	18896.4	1.00425
18572.3	0.99391	18902.1	1.00434
18574.8	0.99568	18907.9	1.00265
18577.5	0.99678	18913.5	1.00359
18580.1	0.99808	18919.2	1.00323
18582.8	0.99978	18925.1	1.00396
18585.5	1.00114	18930.8	1.00327
18588.3	1.0011	18936.7	1.00633
18590.9	1.0011	18942.4	1.00376
18593.5	1.00233	18948.2	1.00424
18596.1	1.00116	18953.9	1.00394
18598.8	0.99982	18959.9	1.00574
18601.5	1.00398	18965.8	1.00473
18604.1	1.0055	18971.9	1.00601
18606.8	1.00461	18977.9	1.0054
18609.5	1.00395	18983.6	1.00656
18612.2	1.00452	18989.5	1.00677
18615	1.00519	18995.5	1.00794
18617.8	1.00611	19003	1.00918
18620.6	1.00694	19007.6	1.00786
18623.3	1.00594	19013.7	1.00875
18626.1	1.00486	19019.6	1.00688
18628.8	1.0058	19025.7	1.01003
18631.9	1.00599	19031.9	1.0086
18634.5	1.00533
18637.3	1.00431
18640.1	1.00198
18642.8	1.00045
18645.7	0.99963
18648.4	0.99924
18651.6	0.99901
18653.8	0.99962
18656.8	0.9996
18659.7	0.99961
18662.5	1.00083
18665.3	1.0023
18668.3	1.00273
18671.1	1.00175
18674.1	1.00151
18677.1	1.002
18680	1.00211
18682.8	1.00244
18685.8	1.003
18688.7	1.00275
18691.6	0.99989
18694.5	1.00021
18697.4	1.00122
18700.4	1.00121
18703.3	1.00182
18706.2	1.00212
18709.1	1.00277
18712	1.00218
18715	1.00141
18718	1.00198
18721	1.00394
18724.1	1.00311
18727.5	1.00103
18730	1.00083
18733	1.00122
18736.2	1.0003
18739.1	0.99985
18742.2	0.99971
18745.2	0.99815
18748.3	0.9971
18751.4	0.99731
18754.3	0.99919
18757.4	0.9983
18760.5	0.99631
18763.6	0.99663
18766.7	0.99755
18769.8	0.9916
18773	0.99294
18776.1	0.99749
18779.1	0.9954
18782.3	0.99473
18785.6	0.9936
18788.7	0.99334
18791.8	0.99265
18794.9	0.99261
18798.1	0.99385
18801.2	0.99645
18804.4	0.99876
18807.4	0.99869
18810.6	0.9983
18813.8	0.99931
18817.1	0.99972
18820.2	0.99974
18823.4	0.99986
18826.6	0.99883
18830	0.9974
18833.3	0.99704
18836.5	0.99748
18839.8	0.99771
18843.1	0.99867
18846.2	0.99992
18849.5	1.00015
18852.8	0.9998
18856.1	0.99948
18859.4	0.99957
18862.6	0.99997
18866	1.00063
18869.3	1.00221
18872.6	1.00315
18876	1.0033
18879.3	1.00283
18882.6	1.00122
18886	1.00048
18889.3	1.00025

## Sheet: 19c
	before	after
nm	absorbance	absorbance
187.179	6.28508	6.28508
188.018	6.88501	6.88501
188.857	6.01069	6.01069
189.696	6.28508	6.28508
190.535	7.18793	7.18793
191.374	6.58799	6.58799
192.213	6.28508	6.28508
193.052	6.26058	6.26058
193.891	6.57599	6.57599
194.73	5.97604	5.97604
195.569	6.26058	6.26058
196.407	5.97604	5.97604
197.246	6.26058	6.26058
198.085	6.57599	6.57599
198.923	6.26058	6.26058
199.762	6.88501	6.88501
200.6	6.26058	6.26058
201.439	6.56297	6.56297
202.277	6.56297	6.56297
203.116	6.56297	6.56297
203.954	6.234	6.234
204.792	6.88501	6.88501
205.63	6.234	6.234
206.468	5.93854	5.93854
207.307	6.56297	6.56297
208.145	6.234	6.234
208.983	6.88501	6.88501
209.821	6.234	6.234
210.658	6.54882	6.54882
211.496	5.55404	5.55404
212.334	6.20506	6.20506
213.172	5.55404	5.55404
214.01	6.88501	6.88501
214.847	4.92961	4.92961
215.685	5.8534	5.8534
216.522	5.8534	5.8534
217.36	6.53336	6.53336
218.197	5.8534	5.8534
219.035	6.51641	6.51641
219.872	5.49347	5.49347
220.71	5.80481	5.80481
221.547	5.80481	5.80481
222.384	5.80481	5.80481
223.221	5.4271	5.4271
224.058	5.75142	5.75142
224.895	6.49774	6.49774
225.732	5.80481	5.80481
226.569	5.75142	5.75142
227.406	6.49774	6.49774
228.243	6.49774	6.49774
229.08	6.49774	6.49774
229.917	6.1387	6.1387
230.754	6.88501	6.88501
231.59	6.10041	6.10041
232.427	6.10041	6.10041
233.264	6.49774	6.49774
234.1	6.88501	6.88501
234.937	6.88501	6.88501
235.773	6.10041	6.10041
236.61	5.75142	5.75142
237.446	6.88501	6.88501
238.282	6.47708	6.47708
239.119	6.10041	6.10041
239.955	6.88501	6.88501
240.791	6.88501	6.88501
241.627	6.49774	6.49774
242.463	7.30412	7.30412
243.299	6.47708	6.47708
244.135	6.88501	6.88501
244.971	7.71205	7.71205
245.807	5.69248	5.69248
246.643	7.30412	7.30412
247.479	6.88501	6.88501
248.314	6.88501	6.88501
249.15	7.30412	7.30412
249.986	7.30412	7.30412
250.821	6.47708	6.47708
251.657	7.30412	7.30412
252.492	6.88501	6.88501
253.328	7.75934	7.75934
254.163	7.30412	7.30412
254.999	7.75934	7.75934
255.834	7.32842	7.32842
256.669	7.75934	7.75934
257.505	6.88501	6.88501
258.34	7.32842	7.32842
259.175	9.24298	9.24298
260.01	8.25577	8.25577
260.845	7.32842	7.32842
261.68	7.81236	7.81236
262.515	7.75934	7.75934
263.35	8.79957	8.79957
264.185	7.81236	7.81236
265.019	7.32842	7.32842
265.854	7.75934	7.75934
266.689	8.79957	8.79957
267.523	9.24298	9.24298
268.358	9.85492	9.85492
269.193	10.2983	10.2983
270.027	8.25577	8.25577
270.862	9.85492	9.85492
271.696	9.6739	9.6739
272.53	11.4319	11.4319
273.365	10.7293	10.7293
274.199	10.093	10.093
275.033	10.093	10.093
275.867	11.1484	11.1484
276.702	12.282	12.282
277.536	11.1484	11.1484
278.37	10.7293	10.7293
279.204	11.1484	11.1484
280.038	12.282	12.282
280.871	11.5563	11.5563
281.705	12.282	12.282
282.539	12.3409	12.3409
283.373	12.3409	12.3409
284.207	13.4745	13.4745
285.04	13.0872	13.0872
285.874	12.7186	12.7186
286.707	13.0872	13.0872
287.541	13.4472	13.4472
288.374	13.4472	13.4472
289.208	15.2761	15.2761
290.041	14.1426	14.1426
290.874	14.4788	14.4788
291.708	14.0744	14.0744
292.541	15.4452	15.4452
293.374	14.6989	14.6989
294.207	16.0571	16.0571
295.04	15.8761	15.8761
295.873	16.4324	16.4324
296.706	17.7585	17.7585
297.539	18.286	18.286
298.372	17.9893	17.9893
299.205	18.4749	18.4749
300.038	19.1757	19.1757
300.871	19.8457	19.8457
301.703	19.7085	19.7085
302.536	20.1165	20.1165
303.369	22.5563	22.5563
304.201	22.266	22.266
305.034	21.8284	21.8284
305.866	23.519	23.519
306.699	23.2043	23.2043
307.531	22.7626	22.7626
308.363	24.3144	24.3144
309.195	24.9143	24.9143
310.028	25.2057	25.2057
310.86	24.9834	24.9834
311.692	25.1206	25.1206
312.524	25.6573	25.6573
313.356	26.1759	26.1759
314.188	27.1032	27.1032
315.02	26.6775	26.6775
315.852	26.8003	26.8003
316.684	26.1688	26.1688
317.516	26.4078	26.4078
318.347	26.6432	26.6432
319.179	26.8749	26.8749
320.011	27.1032	27.1032
320.842	27.3282	27.3282
321.674	28.4242	28.4242
322.506	27.7684	27.7684
323.337	27.1568	27.1568
324.168	26.6898	26.6898
325	27.6825	27.6825
325.831	27.8879	27.8879
326.663	27.5058	27.5058
327.494	28.4878	28.4878
328.325	28.1858	28.1858
329.156	29.1592	29.1592
329.987	28.9276	28.9276
330.818	29.2854	29.2854
331.649	30.4197	30.4197
332.48	30.7615	30.7615
333.311	30.4757	30.4757
334.142	30.9588	30.9588
334.973	31.35	31.35
335.804	32.7405	32.7405
336.634	32.4671	32.4671
337.465	33.1001	33.1001
338.296	32.8953	32.8953
339.126	32.8347	32.8347
339.957	33.5811	33.5811
340.787	35.6343	35.6343
341.618	35.0279	35.0279
342.448	35.0495	35.0495
343.278	36.5009	36.5009
344.109	37.283	37.283
344.939	37.4376	37.4376
345.769	37.6634	37.6634
346.599	38.4523	38.4523
347.43	38.1315	38.1315
348.26	38.9484	38.9484
349.09	39.2495	39.2495
349.92	40.1124	40.1124
350.75	39.3482	39.3482
351.579	40.2378	40.2378
352.409	40.4949	40.4949
353.239	40.3396	40.3396
354.069	40.6935	40.6935
354.899	40.6592	40.6592
355.728	40.2533	40.2533
356.558	40.223	40.223
357.387	40.2358	40.2358
358.217	39.9686	39.9686
359.046	40.3313	40.3313
359.876	39.1901	39.1901
360.705	38.7434	38.7434
361.534	38.0797	38.0797
362.364	37.2648	37.2648
363.193	36.7104	36.7104
364.022	35.8372	35.8372
364.851	35.378	35.378
365.68	34.4563	34.4563
366.509	33.4712	33.4712
367.338	32.1861	32.1861
368.167	31.0228	31.0228
368.996	29.7703	29.7703
369.825	28.7628	28.7628
370.654	27.561	27.561
371.483	26.4193	26.4193
372.311	25.517	25.517
373.14	24.4363	24.4363
373.969	23.4004	23.4004
374.797	22.3962	22.3962
375.626	21.5072	21.5072
376.454	20.6371	20.6371
377.283	19.7789	19.7789
378.111	18.9103	18.9103
378.939	18.1283	18.1283
379.768	17.337	17.337
380.596	16.5609	16.5609
381.424	15.9106	15.9106
382.252	15.2598	15.2598
383.08	14.6209	14.6209
383.909	14.0455	14.0455
384.737	13.4924	13.4924
385.565	12.8848	12.8848
386.392	12.3557	12.3557
387.22	11.8521	11.8521
388.048	11.4595	11.4595
388.876	11.1494	11.1494
389.704	10.9421	10.9421
390.531	10.8499	10.8499
391.359	10.7681	10.7681
392.187	10.7389	10.7389
393.014	10.664	10.664
393.842	10.5793	10.5793
394.669	10.4568	10.4568
395.497	10.2522	10.2522
396.324	9.99801	9.99801
397.151	9.73492	9.73492
397.979	9.50374	9.50374
398.806	9.33214	9.33214
399.633	9.27906	9.27906
400.46	9.34501	9.34501
401.287	9.50317	9.50317
402.114	9.73087	9.73087
402.941	9.97843	9.97843
403.768	10.204	10.204
404.595	10.3234	10.3234
405.422	10.3349	10.3349
406.249	10.1918	10.1918
407.076	9.94303	9.94303
407.902	9.60608	9.60608
408.729	9.21332	9.21332
409.556	8.86968	8.86968
410.382	8.57962	8.57962
411.209	8.39309	8.39309
412.035	8.31963	8.31963
412.862	8.31628	8.31628
413.688	8.36612	8.36612
414.514	8.44916	8.44916
415.341	8.50019	8.50019
416.167	8.50209	8.50209
416.993	8.44696	8.44696
417.819	8.30641	8.30641
418.645	8.09289	8.09289
419.472	7.83775	7.83775
420.298	7.5513	7.5513
421.124	7.26836	7.26836
421.949	7.00265	7.00265
422.775	6.76369	6.76369
423.601	6.56984	6.56984
424.427	6.41395	6.41395
425.253	6.29808	6.29808
426.078	6.18997	6.18997
426.904	6.08861	6.08861
427.73	5.97565	5.97565
428.555	5.8546	5.8546
429.381	5.71268	5.71268
430.206	5.56226	5.56226
431.032	5.4114	5.4114
431.857	5.2757	5.2757
432.682	5.16412	5.16412
433.508	5.09143	5.09143
434.333	5.06443	5.06443
435.158	5.11373	5.11373
435.983	5.23392	5.23392
436.808	5.40242	5.40242
437.634	5.55957	5.55957
438.459	5.65642	5.65642
439.284	5.68878	5.68878
440.108	5.71438	5.71438
440.933	5.78341	5.78341
441.758	5.89295	5.89295
442.583	6.03856	6.03856
443.408	6.18972	6.18972
444.232	6.33279	6.33279
445.057	6.45901	6.45901
445.882	6.57927	6.57927
446.706	6.69719	6.69719
447.531	6.82032	6.82032
448.355	6.95415	6.95415
449.18	7.10091	7.10091
450.004	7.26697	7.26697
450.828	7.46101	7.46101
451.653	7.68553	7.68553
452.477	7.94049	7.94049
453.301	8.21856	8.21856
454.125	8.54935	8.54935
454.949	8.9815	8.9815
455.773	9.57801	9.57801
456.597	10.3646	10.3646
457.421	11.1927	11.1927
458.245	11.8018	11.8018
459.069	11.9814	11.9814
459.893	11.7275	11.7275
460.717	11.3281	11.3281
461.54	11.0174	11.0174
462.364	10.8916	10.8916
463.188	10.9073	10.9073
464.011	11.013	11.013
464.835	11.1654	11.1654
465.658	11.3345	11.3345
466.482	11.504	11.504
467.305	11.6604	11.6604
468.129	11.7928	11.7928
468.952	11.8773	11.8773
469.775	11.8866	11.8866
470.598	11.8107	11.8107
471.422	11.6509	11.6509
472.245	11.4247	11.4247
473.068	11.1487	11.1487
473.891	10.8301	10.8301
474.714	10.4866	10.4866
475.537	10.1231	10.1231
476.36	9.74381	9.74381
477.183	9.34523	9.34523
478.005	8.93785	8.93785
478.828	8.53852	8.53852
479.651	8.14718	8.14718
480.474	7.77049	7.77049
481.296	7.41255	7.41255
482.119	7.07631	7.07631
482.941	6.75387	6.75387
483.764	6.46273	6.46273
484.586	6.19657	6.19657
485.409	5.96726	5.96726
486.231	5.75855	5.75855
487.053	5.58203	5.58203
487.876	5.42066	5.42066
488.698	5.27546	5.27546
489.52	5.13543	5.13543
490.342	5.01723	5.01723
491.164	4.9245	4.9245
491.986	4.88193	4.88193
492.808	4.898	4.898
493.63	4.97593	4.97593
494.452	5.09501	5.09501
495.274	5.23644	5.23644
496.096	5.38248	5.38248
496.918	5.53854	5.53854
497.739	5.71296	5.71296
498.561	5.91313	5.91313
499.383	6.12986	6.12986
500.204	6.34941	6.34941
501.026	6.59484	6.59484
501.847	6.98785	6.98785
502.669	7.67253	7.67253
503.49	8.63624	8.63624
504.312	9.59174	9.59174
505.133	10.1765	10.1765
505.954	10.1237	10.1237
506.775	9.50639	9.50639
507.597	8.75416	8.75416
508.418	8.23034	8.23034
509.239	7.99176	7.99176
510.06	7.92451	7.92451
510.881	7.93337	7.93337
511.702	7.99819	7.99819
512.523	8.14528	8.14528
513.344	8.3977	8.3977
514.164	8.76493	8.76493
514.985	9.22128	9.22128
515.806	9.7206	9.7206
516.627	10.2152	10.2152
517.447	10.671	10.671
518.268	11.0873	11.0873
519.088	11.46	11.46
519.909	11.7809	11.7809
520.729	12.0152	12.0152
521.55	12.1406	12.1406
522.37	12.145	12.145
523.19	12.0416	12.0416
524.011	11.8549	11.8549
524.831	11.6153	11.6153
525.651	11.3383	11.3383
526.471	11.0349	11.0349
527.291	10.6978	10.6978
528.111	10.3349	10.3349
528.931	9.94598	9.94598
529.751	9.54799	9.54799
530.571	9.14498	9.14498
531.391	8.75023	8.75023
532.211	8.35608	8.35608
533.031	7.96814	7.96814
533.851	7.57881	7.57881
534.67	7.19215	7.19215
535.49	6.82389	6.82389
536.309	6.49377	6.49377
537.129	6.20761	6.20761
537.948	5.96142	5.96142
538.768	5.72592	5.72592
539.587	5.47527	5.47527
540.407	5.18665	5.18665
541.226	4.86466	4.86466
542.045	4.52993	4.52993
542.865	4.20931	4.20931
543.684	3.91983	3.91983
544.503	3.6728	3.6728
545.322	3.46228	3.46228
546.141	3.2811	3.2811
546.96	3.11841	3.11841
547.779	2.96557	2.96557
548.598	2.82075	2.82075
549.417	2.6881	2.6881
550.236	2.56661	2.56661
551.055	2.46168	2.46168
551.873	2.37641	2.37641
552.692	2.3081	2.3081
553.511	2.25645	2.25645
554.329	2.21481	2.21481
555.148	2.17836	2.17836
555.966	2.15071	2.15071
556.785	2.13289	2.13289
557.603	2.13864	2.13864
558.422	2.18006	2.18006
559.24	2.25716	2.25716
560.058	2.36067	2.36067
560.877	2.46219	2.46219
561.695	2.51114	2.51114
562.513	2.46272	2.46272
563.331	2.31119	2.31119
564.149	2.10787	2.10787
564.967	1.90994	1.90994
565.785	1.76654	1.76654
566.603	1.68299	1.68299
567.421	1.64319	1.64319
568.239	1.6164	1.6164
569.057	1.58612	1.58612
569.874	1.54231	1.54231
570.692	1.48359	1.48359
571.51	1.40995	1.40995
572.327	1.3298	1.3298
573.145	1.24337	1.24337
573.962	1.15738	1.15738
574.78	1.07123	1.07123
575.597	0.98798	0.98798
576.415	0.91107	0.91107
577.232	0.84191	0.84191
578.049	0.78055	0.78055
578.867	0.73004	0.73004
579.684	0.69292	0.69292
580.501	0.66957	0.66957
581.318	0.66195	0.66195
582.135	0.66817	0.66817
582.952	0.69159	0.69159
583.769	0.72921	0.72921
584.586	0.77817	0.77817
585.403	0.83954	0.83954
586.22	0.90893	0.90893
587.037	0.98579	0.98579
587.854	1.06296	1.06296
588.67	1.13875	1.13875
589.487	1.2066	1.2066
590.304	1.2638	1.2638
591.12	1.30629	1.30629
591.937	1.33242	1.33242
592.753	1.34196	1.34196
593.57	1.33462	1.33462
594.386	1.31088	1.31088
595.203	1.27492	1.27492
596.019	1.2328	1.2328
596.835	1.18473	1.18473
597.652	1.13188	1.13188
598.468	1.0797	1.0797
599.284	1.02715	1.02715
600.1	0.97623	0.97623
600.916	0.92686	0.92686
601.732	0.88323	0.88323
602.548	0.84479	0.84479
603.364	0.81386	0.81386
604.18	0.79227	0.79227
604.996	0.78298	0.78298
605.812	0.78302	0.78302
606.627	0.79579	0.79579
607.443	0.81879	0.81879
608.259	0.85469	0.85469
609.074	0.89984	0.89984
609.89	0.95572	0.95572
610.705	1.01728	1.01728
611.521	1.09062	1.09062
612.336	1.16846	1.16846
613.152	1.25126	1.25126
613.967	1.33408	1.33408
614.782	1.41616	1.41616
615.598	1.49632	1.49632
616.413	1.57743	1.57743
617.228	1.67079	1.67079
618.043	1.81672	1.81672
618.858	2.08024	2.08024
619.673	2.55661	2.55661
620.488	3.28855	3.28855
621.303	4.17232	4.17232
622.118	4.96389	4.96389
622.933	5.39371	5.39371
623.748	5.27329	5.27329
624.563	4.64897	4.64897
625.377	3.77528	3.77528
626.192	2.93458	2.93458
627.007	2.27968	2.27968
627.821	1.83345	1.83345
628.636	1.53417	1.53417
629.45	1.3315	1.3315
630.265	1.18756	1.18756
631.079	1.08222	1.08222
631.894	1.00159	1.00159
632.708	0.94047	0.94047
633.522	0.8953	0.8953
634.336	0.867	0.867
635.151	0.84814	0.84814
635.965	0.83959	0.83959
636.779	0.83993	0.83993
637.593	0.84579	0.84579
638.407	0.85528	0.85528
639.221	0.86836	0.86836
640.035	0.88278	0.88278
640.849	0.89963	0.89963
641.663	0.91586	0.91586
642.476	0.9333	0.9333
643.29	0.94949	0.94949
644.104	0.9654	0.9654
644.918	0.98037	0.98037
645.731	0.99404	0.99404
646.545	1.00288	1.00288
647.358	1.01126	1.01126
648.172	1.01184	1.01184
648.985	1.00835	1.00835
649.799	0.99753	0.99753
650.612	0.98143	0.98143
651.425	0.96031	0.96031
652.239	0.93398	0.93398
653.052	0.90071	0.90071
653.865	0.86635	0.86635
654.678	0.82943	0.82943
655.491	0.79308	0.79308
656.304	0.75341	0.75341
657.117	0.71807	0.71807
657.93	0.68347	0.68347
658.743	0.64941	0.64941
659.556	0.61792	0.61792
660.369	0.58761	0.58761
661.182	0.55737	0.55737
661.995	0.52922	0.52922
662.807	0.50342	0.50342
663.62	0.47976	0.47976
664.433	0.45739	0.45739
665.245	0.43703	0.43703
666.058	0.41612	0.41612
666.87	0.39579	0.39579
667.683	0.3744	0.3744
668.495	0.35577	0.35577
669.307	0.33765	0.33765
670.12	0.32125	0.32125
670.932	0.30551	0.30551
671.744	0.29051	0.29051
672.556	0.27524	0.27524
673.368	0.26017	0.26017
674.181	0.24477	0.24477
674.993	0.22811	0.22811
675.805	0.21046	0.21046
676.617	0.19124	0.19124
677.428	0.17305	0.17305
678.24	0.15628	0.15628
679.052	0.13973	0.13973
679.864	0.12548	0.12548
680.676	0.11127	0.11127
681.487	0.09662	0.09662
682.299	0.08336	0.08336
683.111	0.07172	0.07172
683.922	0.05904	0.05904
684.734	0.04781	0.04781
685.545	0.03776	0.03776
686.357	0.02739	0.02739
687.168	0.01769	0.01769
687.979	0.00903	0.00903
688.791	0.00369	0.00369
689.602	0.000984513	0.000984513
690.413	0.000745006	0.000745006
691.224	0.0011	0.0011
692.035	0.00195	0.00195
692.846	0.00278	0.00278
693.658	0.00457	0.00457
694.469	0.00708	0.00708
695.279	0.01004	0.01004
696.09	0.01225	0.01225
696.901	0.01612	0.01612
697.712	0.02179	0.02179
698.523	0.02608	0.02608
699.334	0.03096	0.03096
700.144	0.03652	0.03652
700.955	0.04215	0.04215
701.766	0.04672	0.04672
702.576	0.05297	0.05297
703.387	0.05842	0.05842
704.197	0.06512	0.06512
705.008	0.07215	0.07215
705.818	0.07875	0.07875
706.628	0.08615	0.08615
707.439	0.09439	0.09439
708.249	0.10153	0.10153
709.059	0.10959	0.10959
709.869	0.11659	0.11659
710.679	0.12345	0.12345
711.489	0.13034	0.13034
712.299	0.13585	0.13585
713.109	0.14261	0.14261
713.919	0.15076	0.15076
714.729	0.1564	0.1564
715.539	0.16223	0.16223
716.349	0.16531	0.16531
717.159	0.16878	0.16878
717.968	0.17049	0.17049
718.778	0.17202	0.17202
719.588	0.17147	0.17147
720.397	0.17519	0.17519
721.207	0.17813	0.17813
722.016	0.18316	0.18316
722.826	0.19237	0.19237
723.635	0.20513	0.20513
724.445	0.22068	0.22068
725.254	0.24083	0.24083
726.063	0.26464	0.26464
726.873	0.29157	0.29157
727.682	0.31955	0.31955
728.491	0.34646	0.34646
729.3	0.36979	0.36979
730.109	0.38756	0.38756
730.918	0.40011	0.40011
731.727	0.40902	0.40902
732.536	0.41149	0.41149
733.345	0.41173	0.41173
734.154	0.41047	0.41047
734.963	0.40755	0.40755
735.772	0.40523	0.40523
736.58	0.40228	0.40228
737.389	0.39786	0.39786
738.198	0.39326	0.39326
739.006	0.38944	0.38944
739.815	0.38528	0.38528
740.623	0.38235	0.38235
741.432	0.3782	0.3782
742.24	0.37492	0.37492
743.049	0.37154	0.37154
743.857	0.36768	0.36768
744.665	0.36423	0.36423
745.474	0.36107	0.36107
746.282	0.35874	0.35874
747.09	0.35748	0.35748
747.898	0.35651	0.35651
748.706	0.35647	0.35647
749.514	0.35718	0.35718
750.322	0.35755	0.35755
751.13	0.36086	0.36086
751.938	0.36311	0.36311
752.746	0.36747	0.36747
753.554	0.37127	0.37127
754.362	0.37524	0.37524
755.169	0.38075	0.38075
755.977	0.38824	0.38824
756.785	0.39679	0.39679
757.592	0.40567	0.40567
758.4	0.4158	0.4158
759.207	0.42762	0.42762
760.015	0.44214	0.44214
760.822	0.45867	0.45867
761.63	0.4768	0.4768
762.437	0.4973	0.4973
763.244	0.52164	0.52164
764.052	0.54878	0.54878
764.859	0.57768	0.57768
765.666	0.6098	0.6098
766.473	0.64424	0.64424
767.28	0.68284	0.68284
768.087	0.72342	0.72342
768.894	0.77012	0.77012
769.701	0.82755	0.82755
770.508	0.89773	0.89773
771.315	0.98123	0.98123
772.122	1.08542	1.08542
772.929	1.21138	1.21138
773.735	1.38539	1.38539
774.542	1.65264	1.65264
775.349	2.07274	2.07274
776.155	2.60538	2.60538
776.962	3.05987	3.05987
777.769	3.20951	3.20951
778.575	2.99819	2.99819
779.381	2.58963	2.58963
780.188	2.1853	2.1853
780.994	1.88461	1.88461
781.801	1.69586	1.69586
782.607	1.59639	1.59639
783.413	1.55649	1.55649
784.219	1.55794	1.55794
785.025	1.59549	1.59549
785.832	1.6626	1.6626
786.638	1.77123	1.77123
787.444	1.9295	1.9295
788.25	2.14194	2.14194
789.056	2.38608	2.38608
789.861	2.61633	2.61633
790.667	2.76217	2.76217
791.473	2.77748	2.77748
792.279	2.65777	2.65777
793.085	2.4431	2.4431
793.89	2.19154	2.19154
794.696	1.9499	1.9499
795.501	1.74685	1.74685
796.307	1.58952	1.58952
797.113	1.4785	1.4785
797.918	1.40398	1.40398
798.723	1.35507	1.35507
799.529	1.33032	1.33032
800.334	1.32086	1.32086
801.139	1.33017	1.33017
801.945	1.35391	1.35391
802.75	1.39097	1.39097
803.555	1.43994	1.43994
804.36	1.49057	1.49057
805.165	1.53956	1.53956
805.97	1.58781	1.58781
806.775	1.63927	1.63927
807.58	1.70324	1.70324
808.385	1.79555	1.79555
809.19	1.92356	1.92356
809.995	2.09601	2.09601
810.8	2.29713	2.29713
811.604	2.50241	2.50241
812.409	2.69606	2.69606
813.214	2.88074	2.88074
814.018	3.06895	3.06895
814.823	3.27258	3.27258
815.627	3.49894	3.49894
816.432	3.75425	3.75425
817.236	4.04788	4.04788
818.041	4.40002	4.40002
818.845	4.84021	4.84021
819.649	5.39933	5.39933
820.454	6.11953	6.11953
821.258	7.05974	7.05974
822.062	8.31855	8.31855
822.866	10.0285	10.0285
823.67	12.3459	12.3459
824.474	15.4483	15.4483
825.278	19.5212	19.5212
826.082	24.7914	24.7914
826.886	31.4979	31.4979
827.69	39.7317	39.7317
828.494	48.867	48.867
829.298	57.5123	57.5123
830.102	64.0557	64.0557
830.905	67.6041	67.6041
831.709	67.2148	67.2148
832.513	60.9062	60.9062
833.316	49.8843	49.8843
834.12	38.4956	38.4956
834.923	29.083	29.083
835.727	21.901	21.901
836.53	16.6296	16.6296
837.333	12.7907	12.7907
838.137	10.029	10.029
838.94	8.04181	8.04181
839.743	6.61604	6.61604
840.547	5.58012	5.58012
841.35	4.81362	4.81362
842.153	4.22525	4.22525
842.956	3.76422	3.76422
843.759	3.38581	3.38581
844.562	3.06933	3.06933
845.365	2.79523	2.79523
846.168	2.55054	2.55054
846.971	2.32716	2.32716
847.774	2.12464	2.12464
848.576	1.94243	1.94243
849.379	1.77981	1.77981
850.182	1.63689	1.63689
850.984	1.50775	1.50775
851.787	1.39017	1.39017
852.59	1.28842	1.28842
853.392	1.20345	1.20345
854.195	1.13915	1.13915
854.997	1.09524	1.09524
855.799	1.07282	1.07282
856.602	1.0611	1.0611
857.404	1.05713	1.05713
858.206	1.05124	1.05124
859.009	1.03501	1.03501
859.811	1.00638	1.00638
860.613	0.96347	0.96347
861.415	0.91145	0.91145
862.217	0.86144	0.86144
863.019	0.81388	0.81388
863.821	0.7752	0.7752
864.623	0.74565	0.74565
865.425	0.72255	0.72255
866.227	0.70693	0.70693
867.029	0.69954	0.69954
867.83	0.6945	0.6945
868.632	0.69409	0.69409
869.434	0.69714	0.69714
870.236	0.70235	0.70235
871.037	0.70971	0.70971
871.839	0.7205	0.7205
872.64	0.7356	0.7356
873.442	0.74903	0.74903
874.243	0.76693	0.76693
875.044	0.78813	0.78813
875.846	0.81178	0.81178
876.647	0.83781	0.83781
877.448	0.86603	0.86603
878.25	0.89277	0.89277
879.051	0.91631	0.91631
879.852	0.94002	0.94002
880.653	0.96089	0.96089
881.454	0.97752	0.97752
882.255	0.98858	0.98858
883.056	0.99441	0.99441
883.857	0.99803	0.99803
884.658	0.99591	0.99591
885.459	0.98736	0.98736
886.26	0.97645	0.97645
887.06	0.96099	0.96099
887.861	0.94431	0.94431
888.662	0.92464	0.92464
889.462	0.90994	0.90994
890.263	0.89312	0.89312
891.063	0.88174	0.88174
891.864	0.86755	0.86755
892.664	0.85685	0.85685
893.465	0.84746	0.84746
894.265	0.83987	0.83987
895.066	0.82974	0.82974
895.866	0.82304	0.82304
896.666	0.81421	0.81421
897.466	0.80927	0.80927
898.266	0.80443	0.80443
899.067	0.80164	0.80164
899.867	0.79948	0.79948
900.667	0.7994	0.7994
901.467	0.79808	0.79808
902.267	0.8017	0.8017
903.067	0.80509	0.80509
903.867	0.80719	0.80719
904.666	0.81384	0.81384
905.466	0.82437	0.82437
906.266	0.83257	0.83257
907.066	0.84515	0.84515
907.865	0.85909	0.85909
908.665	0.87609	0.87609
909.464	0.89415	0.89415
910.264	0.91357	0.91357
911.064	0.93867	0.93867
911.863	0.96493	0.96493
912.662	0.99366	0.99366
913.462	1.02949	1.02949
914.261	1.06869	1.06869
915.06	1.1108	1.1108
915.86	1.15628	1.15628
916.659	1.20665	1.20665
917.458	1.26241	1.26241
918.257	1.31736	1.31736
919.056	1.38042	1.38042
919.855	1.4566	1.4566
920.654	1.54554	1.54554
921.453	1.64399	1.64399
922.252	1.75447	1.75447
923.051	1.88063	1.88063
923.85	2.02227	2.02227
924.649	2.19079	2.19079
925.447	2.38002	2.38002
926.246	2.59471	2.59471
927.045	2.82597	2.82597
927.843	3.078	3.078
928.642	3.34759	3.34759
929.44	3.61869	3.61869
930.239	3.88437	3.88437
931.037	4.14306	4.14306
931.836	4.37235	4.37235
932.634	4.58564	4.58564
933.433	4.75513	4.75513
934.231	4.91898	4.91898
935.029	5.02568	5.02568
935.827	5.15766	5.15766
936.625	5.27307	5.27307
937.424	5.41747	5.41747
938.222	5.5751	5.5751
939.02	5.71865	5.71865
939.818	5.92398	5.92398
940.616	6.22542	6.22542
941.414	6.70817	6.70817
942.211	7.30198	7.30198
943.009	8.1793	8.1793
943.807	9.1547	9.1547
944.605	10.3967	10.3967
945.403	11.8398	11.8398
946.2	13.3541	13.3541
946.998	14.9472	14.9472
947.795	16.574	16.574
948.593	18.1146	18.1146
949.39	19.4694	19.4694
950.188	20.5186	20.5186
950.985	21.3302	21.3302
951.783	21.7608	21.7608
952.58	21.8953	21.8953
953.377	21.6648	21.6648
954.175	21.1174	21.1174
954.972	20.3296	20.3296
955.769	19.4363	19.4363
956.566	18.3695	18.3695
957.363	17.2024	17.2024
958.16	15.991	15.991
958.957	14.7522	14.7522
959.754	13.619	13.619
960.551	12.4791	12.4791
961.348	11.4343	11.4343
962.145	10.5001	10.5001
962.942	9.62915	9.62915
963.738	8.86766	8.86766
964.535	8.19863	8.19863
965.332	7.56397	7.56397
966.128	6.99304	6.99304
966.925	6.49906	6.49906
967.722	6.00549	6.00549
968.518	5.56196	5.56196
969.315	5.13848	5.13848
970.111	4.74574	4.74574
970.907	4.39725	4.39725
971.704	4.10983	4.10983
972.5	3.91037	3.91037
973.296	3.77823	3.77823
974.092	3.77319	3.77319
974.889	3.89232	3.89232
975.685	4.17655	4.17655
976.481	4.65485	4.65485
977.277	5.35778	5.35778
978.073	6.26773	6.26773
978.869	7.33795	7.33795
979.665	8.54446	8.54446
980.461	9.79437	9.79437
981.257	11.0347	11.0347
982.052	12.0901	12.0901
982.848	12.8571	12.8571
983.644	13.1584	13.1584
984.44	12.8166	12.8166
985.235	11.8672	11.8672
986.031	10.4741	10.4741
986.826	8.87788	8.87788
987.622	7.2887	7.2887
988.417	5.87266	5.87266
989.213	4.67331	4.67331
990.008	3.73106	3.73106
990.803	3.00119	3.00119
991.599	2.47322	2.47322
992.394	2.09216	2.09216
993.189	1.82112	1.82112
993.984	1.62797	1.62797
994.78	1.48257	1.48257
995.575	1.38641	1.38641
996.37	1.30839	1.30839
997.165	1.25726	1.25726
997.96	1.21987	1.21987
998.755	1.18147	1.18147
999.55	1.16502	1.16502
1000.34	1.1341	1.1341
1001.14	1.12769	1.12769
1001.93	1.11276	1.11276
1002.73	1.09452	1.09452
1003.52	1.07325	1.07325
1004.32	1.07137	1.07137
1005.11	1.0427	1.0427
1005.91	1.0406	1.0406
1006.7	1.02188	1.02188
1007.5	1.00486	1.00486
1008.29	0.98468	0.98468
1009.09	0.97622	0.97622
1009.88	0.96462	0.96462
1010.67	0.95625	0.95625
1011.47	0.94542	0.94542
1012.26	0.93164	0.93164
1013.06	0.93541	0.93541
1013.85	0.93243	0.93243
1014.64	0.92374	0.92374
1015.44	0.92389	0.92389
1016.23	0.92645	0.92645
1017.03	0.92531	0.92531
1017.82	0.91961	0.91961
1018.61	0.93197	0.93197
1019.41	0.93299	0.93299
1020.2	0.94966	0.94966
1021	0.96759	0.96759
1021.79	1.00131	1.00131
