# Supplementary material for: Resonant inelastic X-ray scattering tools to count 5 f electrons of actinides and probe bond covalency
Source: Nat Commun. 2025 Feb 10;16:1221. doi: 10.1038/s41467-024-54574-7 (PMC11811144; doi:10.1038/s41467-024-54574-7)
Supplement: Supplementary file 3 — Source Data [file 41467_2024_54574_MOESM3_ESM.zip › Data_figures/Data_SI_figures/FigSI2/SI2_EnergyLevelDiagram.txt]

 0.0000000E+00  8.0367039E+00  8.0367047E+00  8.0367056E+00  8.0367064E+00  8.0592715E+00  8.0592742E+00  8.1005391E+00  8.1005397E+00  8.1005403E+00  8.1005409E+00  8.1005415E+00  8.1005421E+00  8.2388998E+00  8.2389003E+00  8.2389008E+00  8.2389013E+00  8.2389019E+00  8.2389024E+00  8.2389029E+00  8.2389034E+00  8.3622512E+00  8.3622516E+00  8.3622520E+00  8.3622525E+00  8.3622529E+00  8.3622533E+00  8.3622538E+00  8.3622542E+00  8.3622546E+00  8.3622550E+00  8.3622555E+00  8.3622559E+00  8.3622563E+00  8.3622568E+00  8.3622572E+00  8.3622576E+00  8.5806700E+00  8.5806704E+00  8.5806709E+00  8.5806714E+00  8.5806718E+00  8.5806723E+00  8.5806728E+00  8.5806732E+00  8.5806737E+00  8.5806742E+00  8.7560593E+00  8.7560597E+00  8.7560602E+00  8.7560606E+00  8.7560610E+00  8.7560615E+00  8.7560619E+00  8.7560623E+00  8.7560628E+00  8.7560632E+00  8.7560636E+00  8.7560641E+00  8.8113289E+00  8.8113293E+00  8.8113298E+00  8.8113302E+00  8.8113307E+00  8.8113311E+00  8.8113316E+00  8.8113320E+00  8.8113325E+00  8.8113329E+00  8.8113334E+00  8.8113339E+00  8.8113343E+00  8.8113348E+00  8.8415154E+00  8.8415163E+00  8.8415173E+00  8.8415183E+00  8.8415192E+00  8.8415202E+00  8.8898003E+00  8.8898025E+00  8.8898047E+00  8.8898069E+00  9.0010922E+00  9.0010930E+00  9.0010939E+00  9.0010947E+00  9.0010956E+00  9.0010964E+00  9.0010973E+00  9.0010982E+00  9.0167263E+00  9.0167269E+00  9.0167275E+00  9.0167281E+00  9.0167288E+00  9.0167294E+00  9.0167300E+00  9.0167306E+00  9.0167312E+00  9.0167318E+00  9.0167324E+00  9.0167330E+00  9.0167336E+00  9.0167342E+00  9.0167348E+00  9.0167354E+00  9.0167360E+00  9.0167366E+00  9.0372475E+00  9.0372483E+00  9.0372490E+00  9.0372498E+00  9.0372506E+00  9.0372514E+00  9.0372522E+00  9.0372529E+00  9.0372537E+00  9.0372545E+00  9.1203522E+00  9.1203526E+00  9.1203530E+00  9.1203534E+00  9.1203537E+00  9.1203541E+00  9.1203545E+00  9.1203549E+00  9.2774692E+00  9.2774694E+00  9.2774695E+00  9.2774696E+00  9.2774697E+00  9.2774698E+00  9.3006602E+00  9.3006609E+00  9.3006615E+00  9.3006622E+00  9.3006629E+00  9.3006635E+00  9.3006642E+00  9.3006648E+00  9.3006655E+00  9.3006662E+00  9.3006668E+00  9.3006675E+00  9.3449786E+00  9.3449801E+00  9.3449816E+00  9.3449830E+00  9.3449845E+00  9.3449859E+00  9.3664522E+00  9.3664526E+00  9.3664530E+00  9.3664534E+00  9.3664538E+00  9.3664542E+00  9.3664546E+00  9.3664550E+00  9.3664554E+00  9.3664557E+00  9.3686269E+00  9.3686277E+00  9.3686285E+00  9.3686293E+00  9.3686301E+00  9.3686309E+00  9.3686317E+00  9.3686325E+00  9.4260743E+00  9.4260750E+00  9.4260756E+00  9.4260762E+00  9.4260769E+00  9.4260775E+00  9.4260782E+00  9.4260788E+00  9.4260794E+00  9.4260801E+00  9.4260807E+00  9.4260814E+00  9.4260820E+00  9.4260826E+00  9.4978327E+00  9.4978334E+00  9.4978340E+00  9.4978346E+00  9.4978353E+00  9.4978359E+00  9.4978366E+00  9.4978372E+00  9.4978379E+00  9.4978385E+00  9.4978391E+00  9.4978398E+00  9.4978404E+00  9.4978411E+00  9.4978417E+00  9.4978423E+00  9.5054300E+00  9.5054305E+00  9.5054310E+00  9.5054315E+00  9.5692881E+00  9.5692888E+00  9.5692895E+00  9.5692903E+00  9.5692910E+00  9.5692917E+00  9.5692924E+00  9.5692932E+00  9.5692939E+00  9.5692946E+00  9.5692954E+00  9.5692961E+00  9.5692968E+00  9.5692975E+00  9.5692983E+00  9.5692990E+00  9.5692997E+00  9.5693005E+00  9.5693012E+00  9.5693019E+00  9.6021547E+00  9.6021552E+00  9.6021557E+00  9.6021562E+00  9.6021567E+00  9.6021572E+00  9.6021577E+00  9.6021582E+00  9.6021587E+00  9.6021592E+00  9.6021596E+00  9.6021601E+00  9.6809272E+00  9.6809278E+00  9.6809284E+00  9.6809290E+00  9.6809296E+00  9.6809302E+00  9.6809308E+00  9.6809314E+00  9.6809320E+00  9.6809326E+00  9.6809332E+00  9.6809338E+00  9.6809344E+00  9.6809350E+00  9.6809356E+00  9.6809362E+00  9.6929227E+00  9.6929232E+00  9.6929236E+00  9.6929241E+00  9.6929246E+00  9.6929250E+00  9.6929255E+00  9.6929260E+00  9.6929264E+00  9.6929269E+00  9.6929274E+00  9.6929279E+00  9.7148850E+00  9.7148855E+00  9.7148860E+00  9.7148864E+00  9.7148869E+00  9.7148874E+00  9.7148879E+00  9.7148883E+00  9.7148888E+00  9.7148893E+00  9.7156142E+00  9.7156151E+00  9.7156160E+00  9.7156169E+00  9.7156178E+00  9.7156187E+00  9.7230458E+00  9.7230464E+00  9.7230470E+00  9.7230476E+00  9.7230482E+00  9.7230488E+00  9.7230494E+00  9.7230500E+00  9.7230506E+00  9.7230512E+00  9.7230518E+00  9.7230524E+00  9.7230530E+00  9.7230536E+00  9.7933523E+00  9.7933534E+00  9.7933545E+00  9.7933557E+00  9.8227772E+00  9.8227781E+00  9.8227790E+00  9.8227800E+00  9.8227809E+00  9.8227818E+00  9.8227827E+00  9.8227836E+00  9.9029628E+00  9.9029635E+00  9.9029642E+00  9.9029649E+00  9.9029657E+00  9.9029664E+00  9.9029671E+00  9.9029678E+00  9.9029685E+00  9.9029692E+00  9.9166550E+00  9.9166563E+00  9.9166575E+00  9.9166588E+00  9.9166601E+00  9.9166613E+00  9.9817315E+00  9.9817321E+00  9.9817327E+00  9.9817333E+00  9.9817339E+00  9.9817345E+00  9.9817351E+00  9.9817357E+00  9.9822950E+00  9.9822964E+00  1.0047956E+01  1.0047956E+01  1.0047957E+01  1.0047957E+01  1.0047958E+01  1.0047959E+01  1.0047959E+01  1.0047960E+01  1.0047960E+01  1.0047961E+01  1.0047962E+01  1.0047962E+01  1.0048588E+01  1.0048589E+01  1.0048590E+01  1.0048590E+01  1.0048591E+01  1.0048592E+01  1.0048593E+01  1.0048594E+01  1.0048594E+01  1.0048595E+01  1.0129042E+01  1.0129043E+01  1.0129044E+01  1.0129044E+01  1.0129045E+01  1.0129046E+01  1.0129047E+01  1.0129047E+01  1.0129048E+01  1.0129049E+01  1.0129050E+01  1.0129050E+01  1.0129051E+01  1.0129052E+01  1.0129053E+01  1.0129054E+01  1.0129054E+01  1.0129055E+01  1.0202649E+01  1.0202651E+01  1.0202652E+01  1.0202654E+01  1.0202655E+01  1.0202657E+01  1.0218253E+01  1.0218253E+01  1.0218254E+01  1.0218254E+01  1.0244333E+01  1.0244334E+01  1.0244334E+01  1.0244335E+01  1.0244336E+01  1.0244336E+01  1.0244337E+01  1.0244338E+01  1.0244338E+01  1.0244339E+01  1.0244340E+01  1.0244340E+01  1.0244341E+01  1.0244342E+01  1.0338372E+01  1.0338373E+01  1.0338374E+01  1.0338375E+01  1.0338375E+01  1.0338376E+01  1.0338377E+01  1.0338377E+01  1.0338378E+01  1.0338379E+01  1.0338379E+01  1.0338380E+01  1.0338381E+01  1.0338381E+01  1.0338382E+01  1.0338383E+01  1.0348310E+01  1.0348310E+01  1.0380112E+01  1.0380112E+01  1.0380113E+01  1.0380114E+01  1.0380114E+01  1.0380115E+01  1.0380116E+01  1.0380116E+01  1.0380117E+01  1.0380118E+01  1.0380118E+01  1.0380119E+01  1.0380119E+01  1.0380120E+01  1.0427089E+01  1.0427089E+01  1.0427090E+01  1.0427091E+01  1.0427092E+01  1.0427093E+01  1.0427094E+01  1.0427094E+01  1.0562615E+01  1.0562616E+01  1.0562617E+01  1.0562618E+01  1.0562619E+01  1.0562619E+01  1.0562620E+01  1.0562621E+01  1.0562622E+01  1.0562622E+01  1.0562623E+01  1.0562624E+01  1.0676577E+01  1.0676577E+01  1.0676578E+01  1.0676579E+01  1.0676579E+01  1.0676580E+01  1.0676581E+01  1.0676581E+01  1.0676582E+01  1.0676583E+01  1.0676583E+01  1.0676584E+01  1.0686053E+01  1.0686053E+01  1.0686054E+01  1.0686055E+01  1.0686055E+01  1.0686056E+01  1.0686057E+01  1.0686057E+01  1.0686058E+01  1.0686059E+01  1.0695931E+01  1.0695931E+01  1.0695932E+01  1.0695933E+01  1.0695933E+01  1.0695934E+01  1.0695935E+01  1.0695935E+01  1.0695936E+01  1.0695936E+01  1.0695937E+01  1.0695938E+01  1.0695938E+01  1.0695939E+01  1.0695940E+01  1.0695940E+01  1.0695941E+01  1.0695942E+01  1.0695942E+01  1.0695943E+01  1.0796046E+01  1.0796047E+01  1.0796048E+01  1.0796049E+01  1.0796049E+01  1.0796050E+01  1.0796051E+01  1.0796052E+01  1.0796052E+01  1.0796053E+01  1.0796054E+01  1.0796054E+01  1.0796055E+01  1.0796056E+01  1.0824146E+01  1.0824146E+01  1.0824146E+01  1.0824146E+01  1.0824147E+01  1.0824147E+01  1.0824147E+01  1.0824148E+01  1.0916885E+01  1.0916889E+01  1.0921933E+01  1.0921933E+01  1.0921934E+01  1.0921934E+01  1.0921935E+01  1.0921935E+01  1.0921936E+01  1.0921936E+01  1.0921937E+01  1.0921937E+01  1.0961611E+01  1.0961612E+01  1.0961613E+01  1.0961613E+01  1.0961614E+01  1.0961615E+01  1.0961615E+01  1.0961616E+01  1.0961617E+01  1.0961618E+01  1.0961618E+01  1.0961619E+01  1.0961620E+01  1.0961620E+01  1.0961621E+01  1.0961622E+01  1.0963030E+01  1.0963032E+01  1.0963033E+01  1.0963034E+01  1.0963035E+01  1.0963036E+01  1.1023381E+01  1.1023382E+01  1.1023383E+01  1.1023384E+01  1.1023385E+01  1.1023387E+01  1.1023388E+01  1.1023389E+01  1.1138215E+01  1.1138215E+01  1.1138215E+01  1.1138216E+01  1.1138216E+01  1.1138216E+01  1.1232754E+01  1.1232756E+01  1.1232757E+01  1.1232758E+01  1.1323669E+01  1.1323669E+01  1.1323669E+01  1.1323670E+01  1.1323670E+01  1.1323670E+01  1.1323670E+01  1.1323670E+01  1.1401969E+01  1.1401970E+01  1.1401970E+01  1.1401970E+01  1.1401971E+01  1.1401971E+01  1.1401972E+01  1.1401972E+01  1.1401973E+01  1.1401973E+01  1.1401973E+01  1.1401974E+01  1.1497083E+01  1.1497084E+01  1.1497085E+01  1.1497085E+01  1.1497086E+01  1.1497086E+01  1.1497087E+01  1.1497087E+01  1.1497088E+01  1.1497088E+01  1.1563417E+01  1.1563417E+01  1.1563418E+01  1.1563419E+01  1.1630897E+01  1.1630898E+01  1.1630898E+01  1.1630898E+01  1.1630898E+01  1.1630898E+01  1.1700378E+01  1.1700378E+01  1.1700379E+01  1.1700380E+01  1.1700381E+01  1.1700382E+01  1.1700383E+01  1.1700384E+01  1.1700384E+01  1.1700385E+01  1.1837611E+01  1.1837612E+01  1.1837612E+01  1.1837613E+01  1.1837614E+01  1.1837614E+01  1.1837615E+01  1.1837616E+01  1.1837616E+01  1.1837617E+01  1.1837618E+01  1.1837618E+01  1.1837619E+01  1.1837620E+01  1.1837620E+01  1.1837621E+01  1.1837622E+01  1.1837622E+01  1.1951167E+01  1.1951167E+01  1.1951168E+01  1.1951168E+01  1.1951168E+01  1.1951168E+01  1.1951168E+01  1.1951168E+01  1.2025369E+01  1.2025370E+01  1.2025371E+01  1.2025372E+01  1.2025373E+01  1.2025374E+01  1.2025374E+01  1.2025375E+01  1.2025376E+01  1.2025377E+01  1.2025378E+01  1.2025379E+01  1.2152569E+01  1.2152570E+01  1.2152570E+01  1.2152571E+01  1.2152571E+01  1.2152571E+01  1.2152572E+01  1.2152572E+01  1.2185343E+01  1.2185344E+01  1.2185345E+01  1.2185346E+01  1.2185347E+01  1.2185347E+01  1.2185348E+01  1.2185349E+01  1.2185350E+01  1.2185350E+01  1.2185351E+01  1.2185352E+01  1.2185353E+01  1.2185353E+01  1.2203060E+01  1.2203060E+01  1.2203060E+01  1.2203061E+01  1.2203061E+01  1.2203062E+01  1.2203062E+01  1.2203062E+01  1.2203063E+01  1.2203063E+01  1.2264795E+01  1.2264795E+01  1.2264796E+01  1.2264797E+01  1.2264798E+01  1.2264798E+01  1.2264799E+01  1.2264800E+01  1.2264800E+01  1.2264801E+01  1.2264802E+01  1.2264802E+01  1.2264803E+01  1.2264804E+01  1.2264805E+01  1.2264805E+01  1.2453832E+01  1.2453833E+01  1.2453833E+01  1.2453834E+01  1.2453834E+01  1.2453835E+01  1.2453835E+01  1.2453836E+01  1.2453836E+01  1.2453837E+01  1.2453837E+01  1.2453838E+01  1.2554855E+01  1.2554855E+01  1.2554855E+01  1.2554855E+01  1.2554855E+01  1.2554855E+01  1.2693573E+01  1.2693574E+01  1.2693575E+01  1.2693576E+01  1.4701829E+01  1.4701829E+01  1.4701829E+01  1.4701829E+01  1.4701829E+01  1.4701829E+01  1.4701829E+01  1.4701829E+01  1.9214259E+01  1.9214260E+01  1.9214262E+01  1.9214263E+01  1.9282037E+01  1.9282038E+01  1.9282039E+01  1.9282039E+01  1.9282040E+01  1.9282041E+01  1.9311159E+01  1.9311160E+01  1.9311160E+01  1.9311161E+01  1.9311161E+01  1.9311162E+01  1.9311162E+01  1.9311163E+01  1.9311163E+01  1.9311164E+01  1.9311164E+01  1.9311165E+01  1.9311165E+01  1.9311166E+01  1.9454015E+01  1.9454015E+01  1.9454016E+01  1.9454017E+01  1.9454017E+01  1.9454018E+01  1.9454019E+01  1.9454019E+01  1.9812726E+01  1.9812727E+01  1.9812729E+01  1.9812730E+01  1.9812732E+01  1.9812733E+01  1.9827844E+01  1.9827845E+01  1.9827845E+01  1.9827846E+01  1.9827846E+01  1.9827847E+01  1.9827848E+01  1.9827848E+01  1.9827849E+01  1.9827849E+01  1.9827850E+01  1.9827850E+01  1.9915128E+01  1.9915128E+01  1.9915129E+01  1.9915129E+01  1.9915130E+01  1.9915130E+01  1.9915131E+01  1.9915131E+01  1.9915132E+01  1.9915132E+01  1.9992321E+01  1.9992322E+01  1.9992323E+01  1.9992324E+01  1.9992325E+01  1.9992326E+01  1.9992328E+01  1.9992329E+01  2.0084111E+01  2.0084111E+01  2.0084112E+01  2.0084113E+01  2.0084113E+01  2.0084114E+01  2.0084115E+01  2.0084115E+01  2.0084116E+01  2.0084117E+01  2.0084118E+01  2.0084118E+01  2.0084119E+01  2.0084120E+01  2.0084120E+01  2.0084121E+01  2.0154653E+01  2.0154654E+01  2.0154654E+01  2.0154655E+01  2.0154655E+01  2.0154655E+01  2.0201773E+01  2.0201774E+01  2.0201775E+01  2.0201776E+01  2.0201777E+01  2.0201778E+01  2.0201779E+01  2.0201780E+01  2.0201781E+01  2.0201782E+01  2.0222400E+01  2.0222401E+01  2.0222403E+01  2.0222404E+01  2.0222405E+01  2.0222406E+01  2.0222407E+01  2.0222409E+01  2.0395410E+01  2.0395410E+01  2.0395411E+01  2.0395411E+01  2.0395412E+01  2.0395412E+01  2.0395413E+01  2.0395413E+01  2.0508015E+01  2.0508016E+01  2.0508017E+01  2.0508018E+01  2.0508019E+01  2.0508020E+01  2.0511301E+01  2.0511302E+01  2.0511303E+01  2.0511303E+01  2.0511304E+01  2.0511305E+01  2.0511306E+01  2.0511307E+01  2.0511308E+01  2.0511309E+01  2.0512340E+01  2.0512340E+01  2.0512341E+01  2.0512341E+01  2.0549090E+01  2.0549091E+01  2.0549091E+01  2.0549092E+01  2.0549093E+01  2.0549093E+01  2.0549094E+01  2.0549095E+01  2.0549095E+01  2.0549096E+01  2.0549097E+01  2.0549098E+01  2.0631334E+01  2.0631335E+01  2.0631335E+01  2.0631336E+01  2.0631337E+01  2.0631337E+01  2.0631338E+01  2.0631339E+01  2.0631340E+01  2.0631340E+01  2.0631341E+01  2.0631342E+01  2.0631343E+01  2.0631343E+01  2.0704461E+01  2.0704462E+01  2.0704463E+01  2.0704464E+01  2.0704464E+01  2.0704465E+01  2.0704466E+01  2.0704466E+01  2.0704467E+01  2.0704468E+01  2.0704469E+01  2.0704469E+01  2.0704470E+01  2.0704471E+01  2.0725351E+01  2.0725352E+01  2.0725353E+01  2.0725354E+01  2.0725355E+01  2.0725356E+01  2.0725357E+01  2.0725358E+01  2.0726831E+01  2.0726832E+01  2.0739902E+01  2.0739903E+01  2.0739904E+01  2.0739905E+01  2.0739905E+01  2.0739906E+01  2.0739907E+01  2.0739908E+01  2.0739909E+01  2.0739910E+01  2.0739910E+01  2.0739911E+01  2.0739912E+01  2.0739913E+01  2.0739914E+01  2.0739914E+01  2.0739915E+01  2.0739916E+01  2.0764158E+01  2.0764159E+01  2.0764159E+01  2.0764159E+01  2.0764160E+01  2.0764160E+01  2.0764161E+01  2.0764161E+01  2.0764162E+01  2.0764162E+01  2.0774419E+01  2.0774420E+01  2.0774421E+01  2.0774422E+01  2.0774423E+01  2.0774424E+01  2.0774425E+01  2.0774426E+01  2.0785845E+01  2.0785846E+01  2.0785847E+01  2.0785849E+01  2.0829070E+01  2.0829071E+01  2.0829072E+01  2.0829072E+01  2.0829073E+01  2.0829074E+01  2.0829075E+01  2.0829075E+01  2.0829076E+01  2.0829077E+01  2.0829078E+01  2.0829079E+01  2.0934756E+01  2.0934757E+01  2.0934758E+01  2.0934759E+01  2.0934760E+01  2.0934761E+01  2.1051908E+01  2.1051911E+01  2.1059151E+01  2.1059152E+01  2.1059153E+01  2.1059154E+01  2.1059155E+01  2.1059156E+01  2.1059157E+01  2.1059158E+01  2.1059159E+01  2.1059160E+01  2.1113756E+01  2.1113757E+01  2.1113758E+01  2.1113759E+01  2.1113760E+01  2.1113760E+01  2.1113761E+01  2.1113762E+01  2.1113763E+01  2.1113763E+01  2.1184866E+01  2.1184867E+01  2.1184868E+01  2.1184869E+01  2.1184871E+01  2.1184872E+01  2.1184873E+01  2.1184874E+01  2.1281721E+01  2.1281723E+01  2.1281724E+01  2.1281726E+01  2.1301077E+01  2.1301078E+01  2.1301079E+01  2.1301080E+01  2.1301081E+01  2.1301082E+01  2.1301083E+01  2.1301084E+01  2.1301085E+01  2.1301086E+01  2.1301086E+01  2.1301087E+01  2.1369313E+01  2.1369314E+01  2.1369315E+01  2.1369316E+01  2.1369316E+01  2.1369317E+01  2.1369318E+01  2.1369319E+01  2.1369320E+01  2.1369321E+01  2.1369322E+01  2.1369323E+01  2.1369324E+01  2.1369324E+01  2.1369325E+01  2.1369326E+01  2.1385165E+01  2.1385166E+01  2.1385167E+01  2.1385168E+01  2.1385169E+01  2.1385169E+01  2.1385170E+01  2.1385171E+01  2.1385172E+01  2.1385173E+01  2.1385174E+01  2.1385174E+01  2.1385175E+01  2.1385176E+01  2.1399571E+01  2.1399571E+01  2.1399572E+01  2.1399573E+01  2.1399573E+01  2.1399574E+01  2.1399575E+01  2.1399576E+01  2.1399576E+01  2.1399577E+01  2.1399578E+01  2.1399579E+01  2.1548076E+01  2.1548077E+01  2.1548078E+01  2.1548080E+01  2.1548081E+01  2.1548082E+01  2.1652594E+01  2.1652595E+01  2.1652595E+01  2.1652596E+01  2.1652597E+01  2.1652598E+01  2.1652599E+01  2.1652600E+01  2.1652601E+01  2.1652602E+01  2.1720470E+01  2.1720472E+01  2.1720473E+01  2.1720474E+01  2.1720475E+01  2.1720476E+01  2.1720477E+01  2.1720478E+01  2.1821299E+01  2.1821300E+01  2.1821301E+01  2.1821302E+01  2.1821303E+01  2.1821303E+01  2.1821304E+01  2.1821305E+01  2.1821306E+01  2.1821307E+01  2.1821308E+01  2.1821309E+01  2.1829642E+01  2.1829644E+01  2.1829646E+01  2.1829649E+01  2.1858760E+01  2.1858761E+01  2.1858761E+01  2.1858762E+01  2.1858763E+01  2.1858763E+01  2.1858764E+01  2.1858765E+01  2.1858766E+01  2.1858766E+01  2.1858767E+01  2.1858768E+01  2.1858769E+01  2.1858769E+01  2.1858770E+01  2.1858771E+01  2.1858771E+01  2.1858772E+01  2.1939816E+01  2.1939816E+01  2.1939816E+01  2.1939816E+01  2.1959307E+01  2.1959307E+01  2.1959308E+01  2.1959308E+01  2.1959309E+01  2.1959309E+01  2.1998037E+01  2.1998038E+01  2.1998039E+01  2.1998040E+01  2.1998041E+01  2.1998041E+01  2.1998042E+01  2.1998043E+01  2.1998044E+01  2.1998045E+01  2.1998045E+01  2.1998046E+01  2.1998047E+01  2.1998048E+01  2.2045812E+01  2.2045813E+01  2.2045814E+01  2.2045815E+01  2.2045815E+01  2.2045816E+01  2.2045817E+01  2.2045818E+01  2.2326902E+01  2.2326903E+01  2.2326903E+01  2.2326903E+01  2.2326903E+01  2.2326904E+01  2.2433934E+01  2.2433935E+01  2.2433936E+01  2.2433936E+01  2.2433937E+01  2.2433937E+01  2.2433938E+01  2.2433938E+01  2.2433939E+01  2.2433939E+01  2.2517655E+01  2.2517656E+01  2.2535193E+01  2.2535194E+01  2.2535196E+01  2.2535197E+01  2.2535198E+01  2.2535199E+01  2.2535200E+01  2.2535201E+01  2.2535202E+01  2.2535204E+01  2.2661203E+01  2.2661203E+01  2.2661204E+01  2.2661204E+01  2.2661205E+01  2.2661205E+01  2.2661206E+01  2.2661207E+01  2.2673302E+01  2.2673302E+01  2.2673302E+01  2.2673302E+01  2.2832964E+01  2.2832964E+01  2.2832964E+01  2.2832964E+01  2.2832965E+01  2.2832965E+01  2.3030131E+01  2.3030132E+01  2.3030132E+01  2.3030133E+01  2.3030134E+01  2.3030135E+01  2.3030136E+01  2.3030137E+01  2.3030138E+01  2.3030139E+01  2.3030140E+01  2.3030141E+01  2.3045203E+01  2.3045204E+01  2.3045204E+01  2.3045205E+01  2.3045206E+01  2.3045207E+01  2.3045207E+01  2.3045208E+01  2.3045209E+01  2.3045210E+01  2.3045210E+01  2.3045211E+01  2.3045212E+01  2.3045213E+01  2.3045214E+01  2.3045214E+01  2.3122635E+01  2.3122636E+01  2.3122636E+01  2.3122637E+01  2.3122637E+01  2.3122638E+01  2.3122638E+01  2.3122639E+01  2.3243333E+01  2.3243333E+01  2.3243334E+01  2.3243335E+01  2.3243335E+01  2.3243336E+01  2.3270941E+01  2.3270942E+01  2.3270943E+01  2.3270944E+01  2.3270944E+01  2.3270945E+01  2.3270946E+01  2.3270947E+01  2.3270948E+01  2.3270949E+01  2.3270950E+01  2.3270950E+01  2.3270951E+01  2.3270952E+01  2.3471801E+01  2.3471801E+01  2.3471802E+01  2.3471802E+01  2.3518559E+01  2.3518559E+01  2.3518560E+01  2.3518561E+01  2.3518561E+01  2.3518562E+01  2.3518562E+01  2.3518563E+01  2.3518564E+01  2.3518564E+01  2.3635097E+01  2.3635098E+01  2.5710528E+01  2.5710528E+01  2.5710528E+01  2.5710528E+01  2.5710528E+01  2.5710528E+01 
 1.0000000E-02  8.0352753E+00  8.0352762E+00  8.0352770E+00  8.0352778E+00  8.0578429E+00  8.0578456E+00  8.0997896E+00  8.0997902E+00  8.0997909E+00  8.0997915E+00  8.0997921E+00  8.0997927E+00  8.2378094E+00  8.2378099E+00  8.2378104E+00  8.2378109E+00  8.2378114E+00  8.2378120E+00  8.2378125E+00  8.2378130E+00  8.3608226E+00  8.3608230E+00  8.3608235E+00  8.3608239E+00  8.3608243E+00  8.3608247E+00  8.3608252E+00  8.3608256E+00  8.3608260E+00  8.3608265E+00  8.3608269E+00  8.3608273E+00  8.3608278E+00  8.3608282E+00  8.3608286E+00  8.3608291E+00  8.5792414E+00  8.5792419E+00  8.5792423E+00  8.5792428E+00  8.5792433E+00  8.5792437E+00  8.5792442E+00  8.5792447E+00  8.5792451E+00  8.5792456E+00  8.7546307E+00  8.7546312E+00  8.7546316E+00  8.7546320E+00  8.7546325E+00  8.7546329E+00  8.7546333E+00  8.7546338E+00  8.7546342E+00  8.7546346E+00  8.7546351E+00  8.7546355E+00  8.8099003E+00  8.8099007E+00  8.8099012E+00  8.8099017E+00  8.8099021E+00  8.8099026E+00  8.8099030E+00  8.8099035E+00  8.8099039E+00  8.8099044E+00  8.8099048E+00  8.8099053E+00  8.8099057E+00  8.8099062E+00  8.8878206E+00  8.8878216E+00  8.8878225E+00  8.8878235E+00  8.8878245E+00  8.8878255E+00  8.8883717E+00  8.8883739E+00  8.8883761E+00  8.8883783E+00  9.0002489E+00  9.0002497E+00  9.0002506E+00  9.0002514E+00  9.0002523E+00  9.0002531E+00  9.0002540E+00  9.0002548E+00  9.0152978E+00  9.0152984E+00  9.0152990E+00  9.0152996E+00  9.0153002E+00  9.0153008E+00  9.0153014E+00  9.0153020E+00  9.0153026E+00  9.0153032E+00  9.0153038E+00  9.0153044E+00  9.0153050E+00  9.0153056E+00  9.0153062E+00  9.0153068E+00  9.0153074E+00  9.0153080E+00  9.0358189E+00  9.0358197E+00  9.0358205E+00  9.0358212E+00  9.0358220E+00  9.0358228E+00  9.0358236E+00  9.0358244E+00  9.0358252E+00  9.0358259E+00  9.1200999E+00  9.1201003E+00  9.1201007E+00  9.1201010E+00  9.1201014E+00  9.1201018E+00  9.1201021E+00  9.1201025E+00  9.2768828E+00  9.2768829E+00  9.2768830E+00  9.2768830E+00  9.2768831E+00  9.2768832E+00  9.2992316E+00  9.2992323E+00  9.2992330E+00  9.2992336E+00  9.2992343E+00  9.2992349E+00  9.2992356E+00  9.2992363E+00  9.2992369E+00  9.2992376E+00  9.2992383E+00  9.2992389E+00  9.3650236E+00  9.3650240E+00  9.3650244E+00  9.3650248E+00  9.3650252E+00  9.3650256E+00  9.3650260E+00  9.3650264E+00  9.3650268E+00  9.3650272E+00  9.3710118E+00  9.3710125E+00  9.3710133E+00  9.3710141E+00  9.3710149E+00  9.3710157E+00  9.3710164E+00  9.3710172E+00  9.3743834E+00  9.3743849E+00  9.3743864E+00  9.3743878E+00  9.3743893E+00  9.3743908E+00  9.4246457E+00  9.4246464E+00  9.4246470E+00  9.4246477E+00  9.4246483E+00  9.4246489E+00  9.4246496E+00  9.4246502E+00  9.4246509E+00  9.4246515E+00  9.4246521E+00  9.4246528E+00  9.4246534E+00  9.4246541E+00  9.4964041E+00  9.4964048E+00  9.4964054E+00  9.4964061E+00  9.4964067E+00  9.4964074E+00  9.4964080E+00  9.4964086E+00  9.4964093E+00  9.4964099E+00  9.4964106E+00  9.4964112E+00  9.4964118E+00  9.4964125E+00  9.4964131E+00  9.4964138E+00  9.5040014E+00  9.5040019E+00  9.5040025E+00  9.5040030E+00  9.5678595E+00  9.5678602E+00  9.5678610E+00  9.5678617E+00  9.5678624E+00  9.5678631E+00  9.5678639E+00  9.5678646E+00  9.5678653E+00  9.5678661E+00  9.5678668E+00  9.5678675E+00  9.5678682E+00  9.5678690E+00  9.5678697E+00  9.5678704E+00  9.5678712E+00  9.5678719E+00  9.5678726E+00  9.5678733E+00  9.6007261E+00  9.6007266E+00  9.6007271E+00  9.6007276E+00  9.6007281E+00  9.6007286E+00  9.6007291E+00  9.6007296E+00  9.6007301E+00  9.6007306E+00  9.6007311E+00  9.6007316E+00  9.6794987E+00  9.6794993E+00  9.6794999E+00  9.6795005E+00  9.6795011E+00  9.6795017E+00  9.6795023E+00  9.6795029E+00  9.6795035E+00  9.6795041E+00  9.6795047E+00  9.6795053E+00  9.6795059E+00  9.6795064E+00  9.6795070E+00  9.6795076E+00  9.6914941E+00  9.6914946E+00  9.6914951E+00  9.6914955E+00  9.6914960E+00  9.6914965E+00  9.6914969E+00  9.6914974E+00  9.6914979E+00  9.6914983E+00  9.6914988E+00  9.6914993E+00  9.7134564E+00  9.7134569E+00  9.7134574E+00  9.7134579E+00  9.7134583E+00  9.7134588E+00  9.7134593E+00  9.7134598E+00  9.7134603E+00  9.7134607E+00  9.7144350E+00  9.7144359E+00  9.7144368E+00  9.7144377E+00  9.7144386E+00  9.7144395E+00  9.7216172E+00  9.7216178E+00  9.7216184E+00  9.7216190E+00  9.7216196E+00  9.7216202E+00  9.7216208E+00  9.7216214E+00  9.7216220E+00  9.7216226E+00  9.7216232E+00  9.7216238E+00  9.7216244E+00  9.7216250E+00  9.7919237E+00  9.7919248E+00  9.7919260E+00  9.7919271E+00  9.8605106E+00  9.8605115E+00  9.8605124E+00  9.8605133E+00  9.8605142E+00  9.8605150E+00  9.8605159E+00  9.8605168E+00  9.9015342E+00  9.9015349E+00  9.9015357E+00  9.9015364E+00  9.9015371E+00  9.9015378E+00  9.9015385E+00  9.9015392E+00  9.9015400E+00  9.9015407E+00  9.9155111E+00  9.9155123E+00  9.9155136E+00  9.9155149E+00  9.9155161E+00  9.9155174E+00  9.9808664E+00  9.9808678E+00  9.9962945E+00  9.9962952E+00  9.9962958E+00  9.9962965E+00  9.9962972E+00  9.9962978E+00  9.9962985E+00  9.9962991E+00  1.0046527E+01  1.0046528E+01  1.0046528E+01  1.0046529E+01  1.0046529E+01  1.0046530E+01  1.0046531E+01  1.0046531E+01  1.0046532E+01  1.0046532E+01  1.0046533E+01  1.0046534E+01  1.0047159E+01  1.0047160E+01  1.0047161E+01  1.0047162E+01  1.0047163E+01  1.0047163E+01  1.0047164E+01  1.0047165E+01  1.0047166E+01  1.0047167E+01  1.0127613E+01  1.0127614E+01  1.0127615E+01  1.0127616E+01  1.0127616E+01  1.0127617E+01  1.0127618E+01  1.0127619E+01  1.0127620E+01  1.0127620E+01  1.0127621E+01  1.0127622E+01  1.0127623E+01  1.0127623E+01  1.0127624E+01  1.0127625E+01  1.0127626E+01  1.0127627E+01  1.0202912E+01  1.0202914E+01  1.0202915E+01  1.0202917E+01  1.0202918E+01  1.0202920E+01  1.0216825E+01  1.0216825E+01  1.0216825E+01  1.0216825E+01  1.0242905E+01  1.0242905E+01  1.0242906E+01  1.0242907E+01  1.0242907E+01  1.0242908E+01  1.0242908E+01  1.0242909E+01  1.0242910E+01  1.0242910E+01  1.0242911E+01  1.0242912E+01  1.0242912E+01  1.0242913E+01  1.0336944E+01  1.0336945E+01  1.0336945E+01  1.0336946E+01  1.0336947E+01  1.0336947E+01  1.0336948E+01  1.0336949E+01  1.0336949E+01  1.0336950E+01  1.0336951E+01  1.0336952E+01  1.0336952E+01  1.0336953E+01  1.0336954E+01  1.0336954E+01  1.0346882E+01  1.0346882E+01  1.0378683E+01  1.0378684E+01  1.0378684E+01  1.0378685E+01  1.0378686E+01  1.0378686E+01  1.0378687E+01  1.0378688E+01  1.0378688E+01  1.0378689E+01  1.0378690E+01  1.0378690E+01  1.0378691E+01  1.0378692E+01  1.0435897E+01  1.0435897E+01  1.0435898E+01  1.0435899E+01  1.0435900E+01  1.0435901E+01  1.0435901E+01  1.0435902E+01  1.0561187E+01  1.0561188E+01  1.0561188E+01  1.0561189E+01  1.0561190E+01  1.0561191E+01  1.0561192E+01  1.0561192E+01  1.0561193E+01  1.0561194E+01  1.0561195E+01  1.0561195E+01  1.0675148E+01  1.0675149E+01  1.0675149E+01  1.0675150E+01  1.0675151E+01  1.0675151E+01  1.0675152E+01  1.0675153E+01  1.0675154E+01  1.0675154E+01  1.0675155E+01  1.0675156E+01  1.0684624E+01  1.0684625E+01  1.0684625E+01  1.0684626E+01  1.0684627E+01  1.0684627E+01  1.0684628E+01  1.0684629E+01  1.0684629E+01  1.0684630E+01  1.0694502E+01  1.0694503E+01  1.0694503E+01  1.0694504E+01  1.0694505E+01  1.0694505E+01  1.0694506E+01  1.0694507E+01  1.0694507E+01  1.0694508E+01  1.0694509E+01  1.0694509E+01  1.0694510E+01  1.0694510E+01  1.0694511E+01  1.0694512E+01  1.0694512E+01  1.0694513E+01  1.0694514E+01  1.0694514E+01  1.0794618E+01  1.0794619E+01  1.0794619E+01  1.0794620E+01  1.0794621E+01  1.0794621E+01  1.0794622E+01  1.0794623E+01  1.0794624E+01  1.0794624E+01  1.0794625E+01  1.0794626E+01  1.0794627E+01  1.0794627E+01  1.0822786E+01  1.0822786E+01  1.0822786E+01  1.0822787E+01  1.0822787E+01  1.0822787E+01  1.0822788E+01  1.0822788E+01  1.0915457E+01  1.0915461E+01  1.0920504E+01  1.0920505E+01  1.0920505E+01  1.0920506E+01  1.0920506E+01  1.0920507E+01  1.0920507E+01  1.0920508E+01  1.0920508E+01  1.0920509E+01  1.0960183E+01  1.0960183E+01  1.0960184E+01  1.0960185E+01  1.0960185E+01  1.0960186E+01  1.0960187E+01  1.0960188E+01  1.0960188E+01  1.0960189E+01  1.0960190E+01  1.0960190E+01  1.0960191E+01  1.0960192E+01  1.0960193E+01  1.0960193E+01  1.0962078E+01  1.0962080E+01  1.0962081E+01  1.0962082E+01  1.0962083E+01  1.0962084E+01  1.1023846E+01  1.1023847E+01  1.1023849E+01  1.1023850E+01  1.1023851E+01  1.1023852E+01  1.1023854E+01  1.1023855E+01  1.1138495E+01  1.1138495E+01  1.1138495E+01  1.1138495E+01  1.1138496E+01  1.1138496E+01  1.1231326E+01  1.1231327E+01  1.1231328E+01  1.1231329E+01  1.1322241E+01  1.1322241E+01  1.1322241E+01  1.1322241E+01  1.1322241E+01  1.1322241E+01  1.1322242E+01  1.1322242E+01  1.1400540E+01  1.1400541E+01  1.1400541E+01  1.1400542E+01  1.1400542E+01  1.1400543E+01  1.1400543E+01  1.1400544E+01  1.1400544E+01  1.1400544E+01  1.1400545E+01  1.1400545E+01  1.1495655E+01  1.1495655E+01  1.1495656E+01  1.1495656E+01  1.1495657E+01  1.1495658E+01  1.1495658E+01  1.1495659E+01  1.1495659E+01  1.1495660E+01  1.1561988E+01  1.1561989E+01  1.1561990E+01  1.1561991E+01  1.1629542E+01  1.1629542E+01  1.1629543E+01  1.1629543E+01  1.1629543E+01  1.1629543E+01  1.1698949E+01  1.1698950E+01  1.1698951E+01  1.1698952E+01  1.1698952E+01  1.1698953E+01  1.1698954E+01  1.1698955E+01  1.1698956E+01  1.1698957E+01  1.1836183E+01  1.1836183E+01  1.1836184E+01  1.1836185E+01  1.1836185E+01  1.1836186E+01  1.1836187E+01  1.1836187E+01  1.1836188E+01  1.1836188E+01  1.1836189E+01  1.1836190E+01  1.1836190E+01  1.1836191E+01  1.1836192E+01  1.1836192E+01  1.1836193E+01  1.1836194E+01  1.1949869E+01  1.1949869E+01  1.1949869E+01  1.1949869E+01  1.1949869E+01  1.1949869E+01  1.1949870E+01  1.1949870E+01  1.2023941E+01  1.2023942E+01  1.2023942E+01  1.2023943E+01  1.2023944E+01  1.2023945E+01  1.2023946E+01  1.2023947E+01  1.2023948E+01  1.2023949E+01  1.2023949E+01  1.2023950E+01  1.2152238E+01  1.2152238E+01  1.2152239E+01  1.2152239E+01  1.2152239E+01  1.2152240E+01  1.2152240E+01  1.2152241E+01  1.2183915E+01  1.2183916E+01  1.2183916E+01  1.2183917E+01  1.2183918E+01  1.2183919E+01  1.2183920E+01  1.2183920E+01  1.2183921E+01  1.2183922E+01  1.2183923E+01  1.2183923E+01  1.2183924E+01  1.2183925E+01  1.2201631E+01  1.2201631E+01  1.2201632E+01  1.2201632E+01  1.2201633E+01  1.2201633E+01  1.2201633E+01  1.2201634E+01  1.2201634E+01  1.2201634E+01  1.2263366E+01  1.2263367E+01  1.2263368E+01  1.2263368E+01  1.2263369E+01  1.2263370E+01  1.2263370E+01  1.2263371E+01  1.2263372E+01  1.2263372E+01  1.2263373E+01  1.2263374E+01  1.2263375E+01  1.2263375E+01  1.2263376E+01  1.2263377E+01  1.2452404E+01  1.2452404E+01  1.2452405E+01  1.2452405E+01  1.2452406E+01  1.2452406E+01  1.2452407E+01  1.2452407E+01  1.2452408E+01  1.2452408E+01  1.2452409E+01  1.2452409E+01  1.2553469E+01  1.2553469E+01  1.2553469E+01  1.2553469E+01  1.2553469E+01  1.2553469E+01  1.2692145E+01  1.2692146E+01  1.2692147E+01  1.2692148E+01  1.4700759E+01  1.4700759E+01  1.4700759E+01  1.4700759E+01  1.4700759E+01  1.4700759E+01  1.4700759E+01  1.4700759E+01  1.9212830E+01  1.9212832E+01  1.9212833E+01  1.9212835E+01  1.9309731E+01  1.9309731E+01  1.9309732E+01  1.9309732E+01  1.9309733E+01  1.9309733E+01  1.9309734E+01  1.9309734E+01  1.9309735E+01  1.9309735E+01  1.9309736E+01  1.9309736E+01  1.9309737E+01  1.9309737E+01  1.9322380E+01  1.9322381E+01  1.9322382E+01  1.9322382E+01  1.9322383E+01  1.9322384E+01  1.9453571E+01  1.9453572E+01  1.9453572E+01  1.9453573E+01  1.9453574E+01  1.9453574E+01  1.9453575E+01  1.9453576E+01  1.9811306E+01  1.9811308E+01  1.9811309E+01  1.9811311E+01  1.9811312E+01  1.9811314E+01  1.9826416E+01  1.9826416E+01  1.9826417E+01  1.9826417E+01  1.9826418E+01  1.9826418E+01  1.9826419E+01  1.9826420E+01  1.9826420E+01  1.9826421E+01  1.9826421E+01  1.9826422E+01  1.9913699E+01  1.9913700E+01  1.9913700E+01  1.9913701E+01  1.9913701E+01  1.9913702E+01  1.9913702E+01  1.9913703E+01  1.9913703E+01  1.9913704E+01  2.0023447E+01  2.0023448E+01  2.0023449E+01  2.0023450E+01  2.0023451E+01  2.0023452E+01  2.0023453E+01  2.0023454E+01  2.0082682E+01  2.0082683E+01  2.0082683E+01  2.0082684E+01  2.0082685E+01  2.0082686E+01  2.0082686E+01  2.0082687E+01  2.0082688E+01  2.0082688E+01  2.0082689E+01  2.0082690E+01  2.0082690E+01  2.0082691E+01  2.0082692E+01  2.0082692E+01  2.0154334E+01  2.0154335E+01  2.0154335E+01  2.0154336E+01  2.0154336E+01  2.0154337E+01  2.0200345E+01  2.0200346E+01  2.0200347E+01  2.0200348E+01  2.0200349E+01  2.0200350E+01  2.0200351E+01  2.0200352E+01  2.0200353E+01  2.0200354E+01  2.0232075E+01  2.0232076E+01  2.0232078E+01  2.0232079E+01  2.0232080E+01  2.0232081E+01  2.0232083E+01  2.0232084E+01  2.0394037E+01  2.0394037E+01  2.0394038E+01  2.0394039E+01  2.0394039E+01  2.0394040E+01  2.0394040E+01  2.0394041E+01  2.0508402E+01  2.0508403E+01  2.0508404E+01  2.0508405E+01  2.0508406E+01  2.0508407E+01  2.0509872E+01  2.0509873E+01  2.0509874E+01  2.0509875E+01  2.0509876E+01  2.0509877E+01  2.0509878E+01  2.0509879E+01  2.0509879E+01  2.0509880E+01  2.0510911E+01  2.0510912E+01  2.0510912E+01  2.0510913E+01  2.0547661E+01  2.0547662E+01  2.0547663E+01  2.0547663E+01  2.0547664E+01  2.0547665E+01  2.0547665E+01  2.0547666E+01  2.0547667E+01  2.0547668E+01  2.0547668E+01  2.0547669E+01  2.0629905E+01  2.0629906E+01  2.0629907E+01  2.0629907E+01  2.0629908E+01  2.0629909E+01  2.0629910E+01  2.0629910E+01  2.0629911E+01  2.0629912E+01  2.0629913E+01  2.0629913E+01  2.0629914E+01  2.0629915E+01  2.0703033E+01  2.0703034E+01  2.0703034E+01  2.0703035E+01  2.0703036E+01  2.0703036E+01  2.0703037E+01  2.0703038E+01  2.0703039E+01  2.0703039E+01  2.0703040E+01  2.0703041E+01  2.0703041E+01  2.0703042E+01  2.0725403E+01  2.0725404E+01  2.0727626E+01  2.0727627E+01  2.0727628E+01  2.0727629E+01  2.0727630E+01  2.0727630E+01  2.0727631E+01  2.0727632E+01  2.0738474E+01  2.0738474E+01  2.0738475E+01  2.0738476E+01  2.0738477E+01  2.0738478E+01  2.0738479E+01  2.0738479E+01  2.0738480E+01  2.0738481E+01  2.0738482E+01  2.0738483E+01  2.0738483E+01  2.0738484E+01  2.0738485E+01  2.0738486E+01  2.0738487E+01  2.0738487E+01  2.0762730E+01  2.0762730E+01  2.0762730E+01  2.0762731E+01  2.0762731E+01  2.0762732E+01  2.0762732E+01  2.0762733E+01  2.0762733E+01  2.0762734E+01  2.0774855E+01  2.0774856E+01  2.0774857E+01  2.0774858E+01  2.0774859E+01  2.0774860E+01  2.0774861E+01  2.0774862E+01  2.0784416E+01  2.0784417E+01  2.0784419E+01  2.0784420E+01  2.0827642E+01  2.0827642E+01  2.0827643E+01  2.0827644E+01  2.0827645E+01  2.0827645E+01  2.0827646E+01  2.0827647E+01  2.0827648E+01  2.0827648E+01  2.0827649E+01  2.0827650E+01  2.0933330E+01  2.0933331E+01  2.0933332E+01  2.0933333E+01  2.0933334E+01  2.0933335E+01  2.1050479E+01  2.1050482E+01  2.1057723E+01  2.1057724E+01  2.1057725E+01  2.1057726E+01  2.1057727E+01  2.1057728E+01  2.1057729E+01  2.1057729E+01  2.1057730E+01  2.1057731E+01  2.1112328E+01  2.1112329E+01  2.1112329E+01  2.1112330E+01  2.1112331E+01  2.1112332E+01  2.1112333E+01  2.1112333E+01  2.1112334E+01  2.1112335E+01  2.1185356E+01  2.1185357E+01  2.1185358E+01  2.1185359E+01  2.1185361E+01  2.1185362E+01  2.1185363E+01  2.1185364E+01  2.1280292E+01  2.1280294E+01  2.1280296E+01  2.1280297E+01  2.1299649E+01  2.1299649E+01  2.1299650E+01  2.1299651E+01  2.1299652E+01  2.1299653E+01  2.1299654E+01  2.1299655E+01  2.1299656E+01  2.1299657E+01  2.1299658E+01  2.1299659E+01  2.1367884E+01  2.1367885E+01  2.1367886E+01  2.1367887E+01  2.1367888E+01  2.1367889E+01  2.1367890E+01  2.1367891E+01  2.1367891E+01  2.1367892E+01  2.1367893E+01  2.1367894E+01  2.1367895E+01  2.1367896E+01  2.1367897E+01  2.1367898E+01  2.1383737E+01  2.1383738E+01  2.1383738E+01  2.1383739E+01  2.1383740E+01  2.1383741E+01  2.1383742E+01  2.1383743E+01  2.1383743E+01  2.1383744E+01  2.1383745E+01  2.1383746E+01  2.1383747E+01  2.1383748E+01  2.1398142E+01  2.1398143E+01  2.1398143E+01  2.1398144E+01  2.1398145E+01  2.1398146E+01  2.1398146E+01  2.1398147E+01  2.1398148E+01  2.1398149E+01  2.1398149E+01  2.1398150E+01  2.1546855E+01  2.1546856E+01  2.1546858E+01  2.1546859E+01  2.1546860E+01  2.1546861E+01  2.1651165E+01  2.1651166E+01  2.1651167E+01  2.1651168E+01  2.1651169E+01  2.1651169E+01  2.1651170E+01  2.1651171E+01  2.1651172E+01  2.1651173E+01  2.1720451E+01  2.1720452E+01  2.1720453E+01  2.1720454E+01  2.1720455E+01  2.1720456E+01  2.1720457E+01  2.1720459E+01  2.1819871E+01  2.1819871E+01  2.1819872E+01  2.1819873E+01  2.1819874E+01  2.1819875E+01  2.1819876E+01  2.1819877E+01  2.1819877E+01  2.1819878E+01  2.1819879E+01  2.1819880E+01  2.1828213E+01  2.1828215E+01  2.1828218E+01  2.1828220E+01  2.1857331E+01  2.1857332E+01  2.1857333E+01  2.1857333E+01  2.1857334E+01  2.1857335E+01  2.1857336E+01  2.1857336E+01  2.1857337E+01  2.1857338E+01  2.1857338E+01  2.1857339E+01  2.1857340E+01  2.1857341E+01  2.1857341E+01  2.1857342E+01  2.1857343E+01  2.1857344E+01  2.1938387E+01  2.1938388E+01  2.1938388E+01  2.1938388E+01  2.1958211E+01  2.1958212E+01  2.1958212E+01  2.1958213E+01  2.1958214E+01  2.1958214E+01  2.1996609E+01  2.1996609E+01  2.1996610E+01  2.1996611E+01  2.1996612E+01  2.1996613E+01  2.1996614E+01  2.1996614E+01  2.1996615E+01  2.1996616E+01  2.1996617E+01  2.1996618E+01  2.1996619E+01  2.1996619E+01  2.2045559E+01  2.2045560E+01  2.2045560E+01  2.2045561E+01  2.2045562E+01  2.2045563E+01  2.2045563E+01  2.2045564E+01  2.2325475E+01  2.2325475E+01  2.2325476E+01  2.2325476E+01  2.2325476E+01  2.2325476E+01  2.2432506E+01  2.2432506E+01  2.2432507E+01  2.2432508E+01  2.2432508E+01  2.2432509E+01  2.2432509E+01  2.2432510E+01  2.2432510E+01  2.2432511E+01  2.2516226E+01  2.2516228E+01  2.2533765E+01  2.2533766E+01  2.2533767E+01  2.2533768E+01  2.2533769E+01  2.2533770E+01  2.2533772E+01  2.2533773E+01  2.2533774E+01  2.2533775E+01  2.2660129E+01  2.2660129E+01  2.2660130E+01  2.2660130E+01  2.2660131E+01  2.2660131E+01  2.2660132E+01  2.2660132E+01  2.2671873E+01  2.2671873E+01  2.2671873E+01  2.2671873E+01  2.2831550E+01  2.2831550E+01  2.2831550E+01  2.2831550E+01  2.2831550E+01  2.2831550E+01  2.3028702E+01  2.3028703E+01  2.3028704E+01  2.3028705E+01  2.3028706E+01  2.3028707E+01  2.3028708E+01  2.3028709E+01  2.3028710E+01  2.3028711E+01  2.3028712E+01  2.3028713E+01  2.3043774E+01  2.3043775E+01  2.3043776E+01  2.3043777E+01  2.3043777E+01  2.3043778E+01  2.3043779E+01  2.3043780E+01  2.3043780E+01  2.3043781E+01  2.3043782E+01  2.3043783E+01  2.3043783E+01  2.3043784E+01  2.3043785E+01  2.3043786E+01  2.3121231E+01  2.3121232E+01  2.3121232E+01  2.3121233E+01  2.3121233E+01  2.3121234E+01  2.3121234E+01  2.3121235E+01  2.3241910E+01  2.3241911E+01  2.3241911E+01  2.3241912E+01  2.3241912E+01  2.3241913E+01  2.3269513E+01  2.3269513E+01  2.3269514E+01  2.3269515E+01  2.3269516E+01  2.3269517E+01  2.3269518E+01  2.3269518E+01  2.3269519E+01  2.3269520E+01  2.3269521E+01  2.3269522E+01  2.3269523E+01  2.3269523E+01  2.3470373E+01  2.3470373E+01  2.3470373E+01  2.3470373E+01  2.3517130E+01  2.3517131E+01  2.3517131E+01  2.3517132E+01  2.3517133E+01  2.3517133E+01  2.3517134E+01  2.3517135E+01  2.3517135E+01  2.3517136E+01  2.3633668E+01  2.3633670E+01  2.5709214E+01  2.5709214E+01  2.5709214E+01  2.5709214E+01  2.5709214E+01  2.5709214E+01 
 2.0000000E-02  8.0338467E+00  8.0338476E+00  8.0338484E+00  8.0338493E+00  8.0564143E+00  8.0564170E+00  8.0989287E+00  8.0989293E+00  8.0989300E+00  8.0989306E+00  8.0989312E+00  8.0989318E+00  8.2366879E+00  8.2366884E+00  8.2366889E+00  8.2366894E+00  8.2366899E+00  8.2366905E+00  8.2366910E+00  8.2366915E+00  8.3593940E+00  8.3593945E+00  8.3593949E+00  8.3593953E+00  8.3593957E+00  8.3593962E+00  8.3593966E+00  8.3593970E+00  8.3593975E+00  8.3593979E+00  8.3593983E+00  8.3593988E+00  8.3593992E+00  8.3593996E+00  8.3594001E+00  8.3594005E+00  8.5778128E+00  8.5778133E+00  8.5778138E+00  8.5778142E+00  8.5778147E+00  8.5778152E+00  8.5778156E+00  8.5778161E+00  8.5778166E+00  8.5778170E+00  8.7532022E+00  8.7532026E+00  8.7532030E+00  8.7532035E+00  8.7532039E+00  8.7532043E+00  8.7532048E+00  8.7532052E+00  8.7532056E+00  8.7532061E+00  8.7532065E+00  8.7532069E+00  8.8084717E+00  8.8084722E+00  8.8084726E+00  8.8084731E+00  8.8084735E+00  8.8084740E+00  8.8084744E+00  8.8084749E+00  8.8084754E+00  8.8084758E+00  8.8084763E+00  8.8084767E+00  8.8084772E+00  8.8084776E+00  8.8869431E+00  8.8869453E+00  8.8869475E+00  8.8869497E+00  8.9272637E+00  8.9272648E+00  8.9272658E+00  8.9272668E+00  8.9272678E+00  8.9272689E+00  8.9993073E+00  8.9993081E+00  8.9993090E+00  8.9993098E+00  8.9993107E+00  8.9993115E+00  8.9993124E+00  8.9993132E+00  9.0138692E+00  9.0138698E+00  9.0138704E+00  9.0138710E+00  9.0138716E+00  9.0138722E+00  9.0138728E+00  9.0138734E+00  9.0138740E+00  9.0138746E+00  9.0138752E+00  9.0138758E+00  9.0138764E+00  9.0138771E+00  9.0138777E+00  9.0138783E+00  9.0138789E+00  9.0138795E+00  9.0343903E+00  9.0343911E+00  9.0343919E+00  9.0343927E+00  9.0343935E+00  9.0343942E+00  9.0343950E+00  9.0343958E+00  9.0343966E+00  9.0343974E+00  9.1196480E+00  9.1196484E+00  9.1196487E+00  9.1196491E+00  9.1196495E+00  9.1196498E+00  9.1196502E+00  9.1196506E+00  9.2759699E+00  9.2759699E+00  9.2759700E+00  9.2759701E+00  9.2759701E+00  9.2759702E+00  9.2978031E+00  9.2978037E+00  9.2978044E+00  9.2978050E+00  9.2978057E+00  9.2978064E+00  9.2978070E+00  9.2978077E+00  9.2978084E+00  9.2978090E+00  9.2978097E+00  9.2978104E+00  9.3635951E+00  9.3635954E+00  9.3635958E+00  9.3635962E+00  9.3635966E+00  9.3635970E+00  9.3635974E+00  9.3635978E+00  9.3635982E+00  9.3635986E+00  9.3726220E+00  9.3726228E+00  9.3726235E+00  9.3726243E+00  9.3726251E+00  9.3726259E+00  9.3726266E+00  9.3726274E+00  9.4097624E+00  9.4097639E+00  9.4097653E+00  9.4097668E+00  9.4097682E+00  9.4097697E+00  9.4232172E+00  9.4232178E+00  9.4232185E+00  9.4232191E+00  9.4232197E+00  9.4232204E+00  9.4232210E+00  9.4232217E+00  9.4232223E+00  9.4232229E+00  9.4232236E+00  9.4232242E+00  9.4232248E+00  9.4232255E+00  9.4949756E+00  9.4949762E+00  9.4949769E+00  9.4949775E+00  9.4949781E+00  9.4949788E+00  9.4949794E+00  9.4949801E+00  9.4949807E+00  9.4949814E+00  9.4949820E+00  9.4949826E+00  9.4949833E+00  9.4949839E+00  9.4949846E+00  9.4949852E+00  9.5025729E+00  9.5025734E+00  9.5025739E+00  9.5025744E+00  9.5664309E+00  9.5664317E+00  9.5664324E+00  9.5664331E+00  9.5664338E+00  9.5664346E+00  9.5664353E+00  9.5664360E+00  9.5664368E+00  9.5664375E+00  9.5664382E+00  9.5664389E+00  9.5664397E+00  9.5664404E+00  9.5664411E+00  9.5664419E+00  9.5664426E+00  9.5664433E+00  9.5664440E+00  9.5664448E+00  9.5992975E+00  9.5992980E+00  9.5992985E+00  9.5992990E+00  9.5992995E+00  9.5993000E+00  9.5993005E+00  9.5993010E+00  9.5993015E+00  9.5993020E+00  9.5993025E+00  9.5993030E+00  9.6780701E+00  9.6780707E+00  9.6780713E+00  9.6780719E+00  9.6780725E+00  9.6780731E+00  9.6780737E+00  9.6780743E+00  9.6780749E+00  9.6780755E+00  9.6780761E+00  9.6780767E+00  9.6780773E+00  9.6780779E+00  9.6780785E+00  9.6780791E+00  9.6900655E+00  9.6900660E+00  9.6900665E+00  9.6900670E+00  9.6900674E+00  9.6900679E+00  9.6900684E+00  9.6900688E+00  9.6900693E+00  9.6900698E+00  9.6900702E+00  9.6900707E+00  9.7120279E+00  9.7120284E+00  9.7120288E+00  9.7120293E+00  9.7120298E+00  9.7120303E+00  9.7120307E+00  9.7120312E+00  9.7120317E+00  9.7120322E+00  9.7133392E+00  9.7133401E+00  9.7133410E+00  9.7133419E+00  9.7133427E+00  9.7133436E+00  9.7201887E+00  9.7201893E+00  9.7201899E+00  9.7201905E+00  9.7201911E+00  9.7201917E+00  9.7201923E+00  9.7201929E+00  9.7201935E+00  9.7201941E+00  9.7201947E+00  9.7201953E+00  9.7201959E+00  9.7201965E+00  9.7904951E+00  9.7904963E+00  9.7904974E+00  9.7904985E+00  9.8872748E+00  9.8872757E+00  9.8872765E+00  9.8872773E+00  9.8872781E+00  9.8872790E+00  9.8872798E+00  9.8872806E+00  9.9001056E+00  9.9001064E+00  9.9001071E+00  9.9001078E+00  9.9001085E+00  9.9001092E+00  9.9001100E+00  9.9001107E+00  9.9001114E+00  9.9001121E+00  9.9144272E+00  9.9144284E+00  9.9144297E+00  9.9144309E+00  9.9144322E+00  9.9144334E+00  9.9794379E+00  9.9794392E+00  1.0019527E+01  1.0019527E+01  1.0019528E+01  1.0019529E+01  1.0019530E+01  1.0019531E+01  1.0019531E+01  1.0019532E+01  1.0045098E+01  1.0045099E+01  1.0045100E+01  1.0045100E+01  1.0045101E+01  1.0045101E+01  1.0045102E+01  1.0045103E+01  1.0045103E+01  1.0045104E+01  1.0045104E+01  1.0045105E+01  1.0045731E+01  1.0045732E+01  1.0045732E+01  1.0045733E+01  1.0045734E+01  1.0045735E+01  1.0045736E+01  1.0045736E+01  1.0045737E+01  1.0045738E+01  1.0126185E+01  1.0126186E+01  1.0126186E+01  1.0126187E+01  1.0126188E+01  1.0126189E+01  1.0126189E+01  1.0126190E+01  1.0126191E+01  1.0126192E+01  1.0126193E+01  1.0126193E+01  1.0126194E+01  1.0126195E+01  1.0126196E+01  1.0126196E+01  1.0126197E+01  1.0126198E+01  1.0203428E+01  1.0203430E+01  1.0203431E+01  1.0203433E+01  1.0203434E+01  1.0203436E+01  1.0215396E+01  1.0215396E+01  1.0215396E+01  1.0215397E+01  1.0241476E+01  1.0241477E+01  1.0241477E+01  1.0241478E+01  1.0241479E+01  1.0241479E+01  1.0241480E+01  1.0241481E+01  1.0241481E+01  1.0241482E+01  1.0241483E+01  1.0241483E+01  1.0241484E+01  1.0241485E+01  1.0335515E+01  1.0335516E+01  1.0335517E+01  1.0335517E+01  1.0335518E+01  1.0335519E+01  1.0335519E+01  1.0335520E+01  1.0335521E+01  1.0335522E+01  1.0335522E+01  1.0335523E+01  1.0335524E+01  1.0335524E+01  1.0335525E+01  1.0335526E+01  1.0345453E+01  1.0345453E+01  1.0377255E+01  1.0377255E+01  1.0377256E+01  1.0377256E+01  1.0377257E+01  1.0377258E+01  1.0377258E+01  1.0377259E+01  1.0377260E+01  1.0377260E+01  1.0377261E+01  1.0377262E+01  1.0377262E+01  1.0377263E+01  1.0446951E+01  1.0446952E+01  1.0446953E+01  1.0446954E+01  1.0446955E+01  1.0446955E+01  1.0446956E+01  1.0446957E+01  1.0559758E+01  1.0559759E+01  1.0559760E+01  1.0559761E+01  1.0559761E+01  1.0559762E+01  1.0559763E+01  1.0559764E+01  1.0559765E+01  1.0559765E+01  1.0559766E+01  1.0559767E+01  1.0673719E+01  1.0673720E+01  1.0673721E+01  1.0673721E+01  1.0673722E+01  1.0673723E+01  1.0673724E+01  1.0673724E+01  1.0673725E+01  1.0673726E+01  1.0673726E+01  1.0673727E+01  1.0683195E+01  1.0683196E+01  1.0683197E+01  1.0683198E+01  1.0683198E+01  1.0683199E+01  1.0683200E+01  1.0683200E+01  1.0683201E+01  1.0683202E+01  1.0693074E+01  1.0693074E+01  1.0693075E+01  1.0693075E+01  1.0693076E+01  1.0693077E+01  1.0693077E+01  1.0693078E+01  1.0693079E+01  1.0693079E+01  1.0693080E+01  1.0693081E+01  1.0693081E+01  1.0693082E+01  1.0693082E+01  1.0693083E+01  1.0693084E+01  1.0693084E+01  1.0693085E+01  1.0693086E+01  1.0793189E+01  1.0793190E+01  1.0793191E+01  1.0793191E+01  1.0793192E+01  1.0793193E+01  1.0793194E+01  1.0793194E+01  1.0793195E+01  1.0793196E+01  1.0793197E+01  1.0793197E+01  1.0793198E+01  1.0793199E+01  1.0821437E+01  1.0821438E+01  1.0821438E+01  1.0821438E+01  1.0821438E+01  1.0821439E+01  1.0821439E+01  1.0821439E+01  1.0914028E+01  1.0914032E+01  1.0919076E+01  1.0919076E+01  1.0919077E+01  1.0919077E+01  1.0919078E+01  1.0919078E+01  1.0919079E+01  1.0919079E+01  1.0919080E+01  1.0919080E+01  1.0958754E+01  1.0958755E+01  1.0958755E+01  1.0958756E+01  1.0958757E+01  1.0958758E+01  1.0958758E+01  1.0958759E+01  1.0958760E+01  1.0958760E+01  1.0958761E+01  1.0958762E+01  1.0958763E+01  1.0958763E+01  1.0958764E+01  1.0958765E+01  1.0961157E+01  1.0961158E+01  1.0961159E+01  1.0961160E+01  1.0961161E+01  1.0961162E+01  1.1024571E+01  1.1024573E+01  1.1024574E+01  1.1024575E+01  1.1024576E+01  1.1024578E+01  1.1024579E+01  1.1024580E+01  1.1138913E+01  1.1138913E+01  1.1138913E+01  1.1138914E+01  1.1138914E+01  1.1138914E+01  1.1229897E+01  1.1229898E+01  1.1229900E+01  1.1229901E+01  1.1320812E+01  1.1320812E+01  1.1320813E+01  1.1320813E+01  1.1320813E+01  1.1320813E+01  1.1320813E+01  1.1320813E+01  1.1399112E+01  1.1399112E+01  1.1399113E+01  1.1399113E+01  1.1399114E+01  1.1399114E+01  1.1399115E+01  1.1399115E+01  1.1399115E+01  1.1399116E+01  1.1399116E+01  1.1399117E+01  1.1494226E+01  1.1494227E+01  1.1494227E+01  1.1494228E+01  1.1494228E+01  1.1494229E+01  1.1494230E+01  1.1494230E+01  1.1494231E+01  1.1494231E+01  1.1560559E+01  1.1560560E+01  1.1560561E+01  1.1560562E+01  1.1628192E+01  1.1628192E+01  1.1628192E+01  1.1628192E+01  1.1628193E+01  1.1628193E+01  1.1697520E+01  1.1697521E+01  1.1697522E+01  1.1697523E+01  1.1697524E+01  1.1697525E+01  1.1697526E+01  1.1697526E+01  1.1697527E+01  1.1697528E+01  1.1834754E+01  1.1834755E+01  1.1834755E+01  1.1834756E+01  1.1834757E+01  1.1834757E+01  1.1834758E+01  1.1834759E+01  1.1834759E+01  1.1834760E+01  1.1834761E+01  1.1834761E+01  1.1834762E+01  1.1834763E+01  1.1834763E+01  1.1834764E+01  1.1834765E+01  1.1834765E+01  1.1948578E+01  1.1948578E+01  1.1948578E+01  1.1948578E+01  1.1948578E+01  1.1948578E+01  1.1948578E+01  1.1948578E+01  1.2022512E+01  1.2022513E+01  1.2022514E+01  1.2022515E+01  1.2022516E+01  1.2022516E+01  1.2022517E+01  1.2022518E+01  1.2022519E+01  1.2022520E+01  1.2022521E+01  1.2022522E+01  1.2151970E+01  1.2151970E+01  1.2151970E+01  1.2151971E+01  1.2151971E+01  1.2151971E+01  1.2151972E+01  1.2151972E+01  1.2182486E+01  1.2182487E+01  1.2182488E+01  1.2182489E+01  1.2182489E+01  1.2182490E+01  1.2182491E+01  1.2182492E+01  1.2182492E+01  1.2182493E+01  1.2182494E+01  1.2182495E+01  1.2182496E+01  1.2182496E+01  1.2200203E+01  1.2200203E+01  1.2200203E+01  1.2200204E+01  1.2200204E+01  1.2200204E+01  1.2200205E+01  1.2200205E+01  1.2200206E+01  1.2200206E+01  1.2261938E+01  1.2261938E+01  1.2261939E+01  1.2261940E+01  1.2261940E+01  1.2261941E+01  1.2261942E+01  1.2261943E+01  1.2261943E+01  1.2261944E+01  1.2261945E+01  1.2261945E+01  1.2261946E+01  1.2261947E+01  1.2261947E+01  1.2261948E+01  1.2450975E+01  1.2450976E+01  1.2450976E+01  1.2450977E+01  1.2450977E+01  1.2450978E+01  1.2450978E+01  1.2450979E+01  1.2450979E+01  1.2450980E+01  1.2450980E+01  1.2450981E+01  1.2552086E+01  1.2552086E+01  1.2552086E+01  1.2552086E+01  1.2552086E+01  1.2552086E+01  1.2690716E+01  1.2690717E+01  1.2690718E+01  1.2690719E+01  1.4699694E+01  1.4699694E+01  1.4699694E+01  1.4699694E+01  1.4699694E+01  1.4699694E+01  1.4699694E+01  1.4699694E+01  1.9211402E+01  1.9211403E+01  1.9211405E+01  1.9211406E+01  1.9308302E+01  1.9308303E+01  1.9308303E+01  1.9308304E+01  1.9308304E+01  1.9308305E+01  1.9308305E+01  1.9308306E+01  1.9308306E+01  1.9308307E+01  1.9308307E+01  1.9308308E+01  1.9308308E+01  1.9308309E+01  1.9363146E+01  1.9363147E+01  1.9363148E+01  1.9363148E+01  1.9363149E+01  1.9363150E+01  1.9452999E+01  1.9453000E+01  1.9453001E+01  1.9453002E+01  1.9453002E+01  1.9453003E+01  1.9453004E+01  1.9453004E+01  1.9809888E+01  1.9809890E+01  1.9809891E+01  1.9809893E+01  1.9809894E+01  1.9809896E+01  1.9824987E+01  1.9824988E+01  1.9824988E+01  1.9824989E+01  1.9824989E+01  1.9824990E+01  1.9824990E+01  1.9824991E+01  1.9824992E+01  1.9824992E+01  1.9824993E+01  1.9824993E+01  1.9912271E+01  1.9912271E+01  1.9912272E+01  1.9912272E+01  1.9912273E+01  1.9912273E+01  1.9912274E+01  1.9912274E+01  1.9912275E+01  1.9912275E+01  2.0050660E+01  2.0050661E+01  2.0050662E+01  2.0050663E+01  2.0050664E+01  2.0050665E+01  2.0050666E+01  2.0050667E+01  2.0081254E+01  2.0081254E+01  2.0081255E+01  2.0081256E+01  2.0081256E+01  2.0081257E+01  2.0081258E+01  2.0081258E+01  2.0081259E+01  2.0081260E+01  2.0081260E+01  2.0081261E+01  2.0081262E+01  2.0081262E+01  2.0081263E+01  2.0081264E+01  2.0154138E+01  2.0154139E+01  2.0154139E+01  2.0154140E+01  2.0154140E+01  2.0154141E+01  2.0198916E+01  2.0198917E+01  2.0198918E+01  2.0198919E+01  2.0198920E+01  2.0198921E+01  2.0198922E+01  2.0198923E+01  2.0198924E+01  2.0198925E+01  2.0245303E+01  2.0245305E+01  2.0245306E+01  2.0245307E+01  2.0245309E+01  2.0245310E+01  2.0245311E+01  2.0245313E+01  2.0392684E+01  2.0392684E+01  2.0392685E+01  2.0392685E+01  2.0392686E+01  2.0392686E+01  2.0392687E+01  2.0392687E+01  2.0508444E+01  2.0508445E+01  2.0508445E+01  2.0508446E+01  2.0508447E+01  2.0508448E+01  2.0508449E+01  2.0508450E+01  2.0508451E+01  2.0508452E+01  2.0508963E+01  2.0508964E+01  2.0508965E+01  2.0508966E+01  2.0508967E+01  2.0508968E+01  2.0509483E+01  2.0509483E+01  2.0509484E+01  2.0509484E+01  2.0546233E+01  2.0546233E+01  2.0546234E+01  2.0546235E+01  2.0546235E+01  2.0546236E+01  2.0546237E+01  2.0546238E+01  2.0546238E+01  2.0546239E+01  2.0546240E+01  2.0546240E+01  2.0628477E+01  2.0628477E+01  2.0628478E+01  2.0628479E+01  2.0628480E+01  2.0628480E+01  2.0628481E+01  2.0628482E+01  2.0628483E+01  2.0628483E+01  2.0628484E+01  2.0628485E+01  2.0628486E+01  2.0628486E+01  2.0701604E+01  2.0701605E+01  2.0701606E+01  2.0701606E+01  2.0701607E+01  2.0701608E+01  2.0701609E+01  2.0701609E+01  2.0701610E+01  2.0701611E+01  2.0701611E+01  2.0701612E+01  2.0701613E+01  2.0701614E+01  2.0723974E+01  2.0723975E+01  2.0730086E+01  2.0730087E+01  2.0730088E+01  2.0730089E+01  2.0730089E+01  2.0730090E+01  2.0730091E+01  2.0730092E+01  2.0737045E+01  2.0737046E+01  2.0737047E+01  2.0737048E+01  2.0737048E+01  2.0737049E+01  2.0737050E+01  2.0737051E+01  2.0737052E+01  2.0737052E+01  2.0737053E+01  2.0737054E+01  2.0737055E+01  2.0737056E+01  2.0737056E+01  2.0737057E+01  2.0737058E+01  2.0737059E+01  2.0761301E+01  2.0761301E+01  2.0761302E+01  2.0761302E+01  2.0761303E+01  2.0761303E+01  2.0761304E+01  2.0761304E+01  2.0761305E+01  2.0761305E+01  2.0775919E+01  2.0775920E+01  2.0775921E+01  2.0775922E+01  2.0775923E+01  2.0775924E+01  2.0775925E+01  2.0775926E+01  2.0782988E+01  2.0782989E+01  2.0782990E+01  2.0782991E+01  2.0826213E+01  2.0826214E+01  2.0826214E+01  2.0826215E+01  2.0826216E+01  2.0826217E+01  2.0826218E+01  2.0826218E+01  2.0826219E+01  2.0826220E+01  2.0826221E+01  2.0826221E+01  2.0931904E+01  2.0931905E+01  2.0931906E+01  2.0931907E+01  2.0931908E+01  2.0931909E+01  2.1049051E+01  2.1049054E+01  2.1056294E+01  2.1056295E+01  2.1056296E+01  2.1056297E+01  2.1056298E+01  2.1056299E+01  2.1056300E+01  2.1056301E+01  2.1056302E+01  2.1056303E+01  2.1110899E+01  2.1110900E+01  2.1110901E+01  2.1110902E+01  2.1110902E+01  2.1110903E+01  2.1110904E+01  2.1110905E+01  2.1110906E+01  2.1110906E+01  2.1186075E+01  2.1186076E+01  2.1186077E+01  2.1186078E+01  2.1186079E+01  2.1186080E+01  2.1186082E+01  2.1186083E+01  2.1278864E+01  2.1278865E+01  2.1278867E+01  2.1278868E+01  2.1298220E+01  2.1298221E+01  2.1298222E+01  2.1298223E+01  2.1298224E+01  2.1298225E+01  2.1298226E+01  2.1298226E+01  2.1298227E+01  2.1298228E+01  2.1298229E+01  2.1298230E+01  2.1366456E+01  2.1366457E+01  2.1366458E+01  2.1366458E+01  2.1366459E+01  2.1366460E+01  2.1366461E+01  2.1366462E+01  2.1366463E+01  2.1366464E+01  2.1366465E+01  2.1366466E+01  2.1366466E+01  2.1366467E+01  2.1366468E+01  2.1366469E+01  2.1382308E+01  2.1382309E+01  2.1382310E+01  2.1382311E+01  2.1382311E+01  2.1382312E+01  2.1382313E+01  2.1382314E+01  2.1382315E+01  2.1382316E+01  2.1382316E+01  2.1382317E+01  2.1382318E+01  2.1382319E+01  2.1396713E+01  2.1396714E+01  2.1396715E+01  2.1396716E+01  2.1396716E+01  2.1396717E+01  2.1396718E+01  2.1396719E+01  2.1396719E+01  2.1396720E+01  2.1396721E+01  2.1396722E+01  2.1545646E+01  2.1545647E+01  2.1545648E+01  2.1545650E+01  2.1545651E+01  2.1545652E+01  2.1649736E+01  2.1649737E+01  2.1649738E+01  2.1649739E+01  2.1649740E+01  2.1649741E+01  2.1649742E+01  2.1649743E+01  2.1649744E+01  2.1649744E+01  2.1720546E+01  2.1720547E+01  2.1720549E+01  2.1720550E+01  2.1720551E+01  2.1720552E+01  2.1720553E+01  2.1720554E+01  2.1818442E+01  2.1818443E+01  2.1818444E+01  2.1818445E+01  2.1818445E+01  2.1818446E+01  2.1818447E+01  2.1818448E+01  2.1818449E+01  2.1818450E+01  2.1818451E+01  2.1818451E+01  2.1826785E+01  2.1826787E+01  2.1826789E+01  2.1826791E+01  2.1855903E+01  2.1855903E+01  2.1855904E+01  2.1855905E+01  2.1855906E+01  2.1855906E+01  2.1855907E+01  2.1855908E+01  2.1855908E+01  2.1855909E+01  2.1855910E+01  2.1855911E+01  2.1855911E+01  2.1855912E+01  2.1855913E+01  2.1855914E+01  2.1855914E+01  2.1855915E+01  2.1936959E+01  2.1936959E+01  2.1936959E+01  2.1936959E+01  2.1957133E+01  2.1957134E+01  2.1957134E+01  2.1957135E+01  2.1957135E+01  2.1957136E+01  2.1995180E+01  2.1995181E+01  2.1995182E+01  2.1995183E+01  2.1995183E+01  2.1995184E+01  2.1995185E+01  2.1995186E+01  2.1995187E+01  2.1995187E+01  2.1995188E+01  2.1995189E+01  2.1995190E+01  2.1995191E+01  2.2045402E+01  2.2045403E+01  2.2045404E+01  2.2045405E+01  2.2045405E+01  2.2045406E+01  2.2045407E+01  2.2045408E+01  2.2324048E+01  2.2324048E+01  2.2324048E+01  2.2324048E+01  2.2324049E+01  2.2324049E+01  2.2431077E+01  2.2431078E+01  2.2431078E+01  2.2431079E+01  2.2431079E+01  2.2431080E+01  2.2431081E+01  2.2431081E+01  2.2431082E+01  2.2431082E+01  2.2514797E+01  2.2514799E+01  2.2532336E+01  2.2532337E+01  2.2532338E+01  2.2532340E+01  2.2532341E+01  2.2532342E+01  2.2532343E+01  2.2532344E+01  2.2532345E+01  2.2532346E+01  2.2659077E+01  2.2659078E+01  2.2659078E+01  2.2659079E+01  2.2659080E+01  2.2659080E+01  2.2659081E+01  2.2659081E+01  2.2670445E+01  2.2670445E+01  2.2670445E+01  2.2670445E+01  2.2830135E+01  2.2830135E+01  2.2830135E+01  2.2830135E+01  2.2830135E+01  2.2830135E+01  2.3027273E+01  2.3027274E+01  2.3027275E+01  2.3027276E+01  2.3027277E+01  2.3027278E+01  2.3027279E+01  2.3027280E+01  2.3027281E+01  2.3027282E+01  2.3027283E+01  2.3027284E+01  2.3042346E+01  2.3042346E+01  2.3042347E+01  2.3042348E+01  2.3042349E+01  2.3042349E+01  2.3042350E+01  2.3042351E+01  2.3042352E+01  2.3042353E+01  2.3042353E+01  2.3042354E+01  2.3042355E+01  2.3042356E+01  2.3042356E+01  2.3042357E+01  2.3119829E+01  2.3119830E+01  2.3119830E+01  2.3119831E+01  2.3119831E+01  2.3119832E+01  2.3119832E+01  2.3119833E+01  2.3240488E+01  2.3240488E+01  2.3240489E+01  2.3240489E+01  2.3240490E+01  2.3240491E+01  2.3268084E+01  2.3268085E+01  2.3268086E+01  2.3268086E+01  2.3268087E+01  2.3268088E+01  2.3268089E+01  2.3268090E+01  2.3268091E+01  2.3268092E+01  2.3268092E+01  2.3268093E+01  2.3268094E+01  2.3268095E+01  2.3468944E+01  2.3468944E+01  2.3468944E+01  2.3468945E+01  2.3515702E+01  2.3515702E+01  2.3515703E+01  2.3515703E+01  2.3515704E+01  2.3515705E+01  2.3515705E+01  2.3515706E+01  2.3515707E+01  2.3515707E+01  2.3632239E+01  2.3632241E+01  2.5707903E+01  2.5707903E+01  2.5707903E+01  2.5707903E+01  2.5707903E+01  2.5707903E+01 
 3.0000000E-02  8.0324182E+00  8.0324190E+00  8.0324199E+00  8.0324207E+00  8.0549858E+00  8.0549884E+00  8.0979816E+00  8.0979822E+00  8.0979828E+00  8.0979835E+00  8.0979841E+00  8.0979847E+00  8.2355394E+00  8.2355399E+00  8.2355404E+00  8.2355409E+00  8.2355414E+00  8.2355420E+00  8.2355425E+00  8.2355430E+00  8.3579655E+00  8.3579659E+00  8.3579663E+00  8.3579667E+00  8.3579672E+00  8.3579676E+00  8.3579680E+00  8.3579685E+00  8.3579689E+00  8.3579693E+00  8.3579698E+00  8.3579702E+00  8.3579706E+00  8.3579711E+00  8.3579715E+00  8.3579719E+00  8.5763843E+00  8.5763847E+00  8.5763852E+00  8.5763857E+00  8.5763861E+00  8.5763866E+00  8.5763871E+00  8.5763875E+00  8.5763880E+00  8.5763885E+00  8.7517736E+00  8.7517740E+00  8.7517745E+00  8.7517749E+00  8.7517753E+00  8.7517758E+00  8.7517762E+00  8.7517766E+00  8.7517771E+00  8.7517775E+00  8.7517779E+00  8.7517784E+00  8.8070432E+00  8.8070436E+00  8.8070441E+00  8.8070445E+00  8.8070450E+00  8.8070454E+00  8.8070459E+00  8.8070463E+00  8.8070468E+00  8.8070472E+00  8.8070477E+00  8.8070481E+00  8.8070486E+00  8.8070490E+00  8.8855146E+00  8.8855168E+00  8.8855190E+00  8.8855212E+00  8.9599423E+00  8.9599434E+00  8.9599444E+00  8.9599455E+00  8.9599466E+00  8.9599477E+00  8.9982901E+00  8.9982909E+00  8.9982918E+00  8.9982926E+00  8.9982935E+00  8.9982943E+00  8.9982951E+00  8.9982960E+00  9.0124406E+00  9.0124412E+00  9.0124418E+00  9.0124424E+00  9.0124430E+00  9.0124436E+00  9.0124442E+00  9.0124449E+00  9.0124455E+00  9.0124461E+00  9.0124467E+00  9.0124473E+00  9.0124479E+00  9.0124485E+00  9.0124491E+00  9.0124497E+00  9.0124503E+00  9.0124509E+00  9.0329618E+00  9.0329625E+00  9.0329633E+00  9.0329641E+00  9.0329649E+00  9.0329657E+00  9.0329664E+00  9.0329672E+00  9.0329680E+00  9.0329688E+00  9.1190425E+00  9.1190429E+00  9.1190433E+00  9.1190436E+00  9.1190440E+00  9.1190444E+00  9.1190447E+00  9.1190451E+00  9.2748864E+00  9.2748865E+00  9.2748865E+00  9.2748866E+00  9.2748867E+00  9.2748867E+00  9.2963745E+00  9.2963751E+00  9.2963758E+00  9.2963765E+00  9.2963771E+00  9.2963778E+00  9.2963785E+00  9.2963791E+00  9.2963798E+00  9.2963805E+00  9.2963811E+00  9.2963818E+00  9.3621665E+00  9.3621669E+00  9.3621673E+00  9.3621677E+00  9.3621681E+00  9.3621685E+00  9.3621689E+00  9.3621692E+00  9.3621696E+00  9.3621700E+00  9.3736634E+00  9.3736641E+00  9.3736649E+00  9.3736657E+00  9.3736664E+00  9.3736672E+00  9.3736680E+00  9.3736687E+00  9.4217886E+00  9.4217892E+00  9.4217899E+00  9.4217905E+00  9.4217912E+00  9.4217918E+00  9.4217924E+00  9.4217931E+00  9.4217937E+00  9.4217944E+00  9.4217950E+00  9.4217956E+00  9.4217963E+00  9.4217969E+00  9.4506790E+00  9.4506804E+00  9.4506818E+00  9.4506833E+00  9.4506847E+00  9.4506861E+00  9.4935470E+00  9.4935476E+00  9.4935483E+00  9.4935489E+00  9.4935496E+00  9.4935502E+00  9.4935509E+00  9.4935515E+00  9.4935521E+00  9.4935528E+00  9.4935534E+00  9.4935541E+00  9.4935547E+00  9.4935553E+00  9.4935560E+00  9.4935566E+00  9.5011443E+00  9.5011448E+00  9.5011453E+00  9.5011458E+00  9.5650023E+00  9.5650031E+00  9.5650038E+00  9.5650045E+00  9.5650053E+00  9.5650060E+00  9.5650067E+00  9.5650075E+00  9.5650082E+00  9.5650089E+00  9.5650096E+00  9.5650104E+00  9.5650111E+00  9.5650118E+00  9.5650126E+00  9.5650133E+00  9.5650140E+00  9.5650147E+00  9.5650155E+00  9.5650162E+00  9.5978690E+00  9.5978695E+00  9.5978700E+00  9.5978705E+00  9.5978710E+00  9.5978715E+00  9.5978720E+00  9.5978724E+00  9.5978729E+00  9.5978734E+00  9.5978739E+00  9.5978744E+00  9.6766415E+00  9.6766421E+00  9.6766427E+00  9.6766433E+00  9.6766439E+00  9.6766445E+00  9.6766451E+00  9.6766457E+00  9.6766463E+00  9.6766469E+00  9.6766475E+00  9.6766481E+00  9.6766487E+00  9.6766493E+00  9.6766499E+00  9.6766505E+00  9.6886370E+00  9.6886374E+00  9.6886379E+00  9.6886384E+00  9.6886389E+00  9.6886393E+00  9.6886398E+00  9.6886403E+00  9.6886407E+00  9.6886412E+00  9.6886417E+00  9.6886421E+00  9.7105993E+00  9.7105998E+00  9.7106003E+00  9.7106007E+00  9.7106012E+00  9.7106017E+00  9.7106022E+00  9.7106026E+00  9.7106031E+00  9.7106036E+00  9.7123767E+00  9.7123776E+00  9.7123784E+00  9.7123793E+00  9.7123801E+00  9.7123810E+00  9.7187601E+00  9.7187607E+00  9.7187613E+00  9.7187619E+00  9.7187625E+00  9.7187631E+00  9.7187637E+00  9.7187643E+00  9.7187649E+00  9.7187655E+00  9.7187661E+00  9.7187667E+00  9.7187673E+00  9.7187679E+00  9.7890666E+00  9.7890677E+00  9.7890688E+00  9.7890699E+00  9.8986771E+00  9.8986778E+00  9.8986785E+00  9.8986792E+00  9.8986799E+00  9.8986807E+00  9.8986814E+00  9.8986821E+00  9.8986828E+00  9.8986835E+00  9.9033715E+00  9.9033722E+00  9.9033730E+00  9.9033737E+00  9.9033745E+00  9.9033752E+00  9.9033760E+00  9.9033767E+00  9.9134242E+00  9.9134255E+00  9.9134267E+00  9.9134280E+00  9.9134292E+00  9.9134305E+00  9.9780093E+00  9.9780107E+00  1.0043670E+01  1.0043671E+01  1.0043671E+01  1.0043672E+01  1.0043672E+01  1.0043673E+01  1.0043673E+01  1.0043674E+01  1.0043675E+01  1.0043675E+01  1.0043676E+01  1.0043676E+01  1.0044302E+01  1.0044303E+01  1.0044304E+01  1.0044305E+01  1.0044305E+01  1.0044306E+01  1.0044307E+01  1.0044308E+01  1.0044309E+01  1.0044309E+01  1.0050249E+01  1.0050249E+01  1.0050250E+01  1.0050251E+01  1.0050252E+01  1.0050253E+01  1.0050254E+01  1.0050255E+01  1.0124756E+01  1.0124757E+01  1.0124758E+01  1.0124759E+01  1.0124759E+01  1.0124760E+01  1.0124761E+01  1.0124762E+01  1.0124762E+01  1.0124763E+01  1.0124764E+01  1.0124765E+01  1.0124766E+01  1.0124766E+01  1.0124767E+01  1.0124768E+01  1.0124769E+01  1.0124769E+01  1.0204256E+01  1.0204257E+01  1.0204259E+01  1.0204260E+01  1.0204262E+01  1.0204263E+01  1.0213967E+01  1.0213968E+01  1.0213968E+01  1.0213968E+01  1.0240047E+01  1.0240048E+01  1.0240049E+01  1.0240049E+01  1.0240050E+01  1.0240051E+01  1.0240051E+01  1.0240052E+01  1.0240053E+01  1.0240053E+01  1.0240054E+01  1.0240055E+01  1.0240055E+01  1.0240056E+01  1.0334087E+01  1.0334087E+01  1.0334088E+01  1.0334089E+01  1.0334090E+01  1.0334090E+01  1.0334091E+01  1.0334092E+01  1.0334092E+01  1.0334093E+01  1.0334094E+01  1.0334094E+01  1.0334095E+01  1.0334096E+01  1.0334096E+01  1.0334097E+01  1.0344025E+01  1.0344025E+01  1.0375826E+01  1.0375827E+01  1.0375827E+01  1.0375828E+01  1.0375829E+01  1.0375829E+01  1.0375830E+01  1.0375831E+01  1.0375831E+01  1.0375832E+01  1.0375832E+01  1.0375833E+01  1.0375834E+01  1.0375834E+01  1.0460785E+01  1.0460786E+01  1.0460786E+01  1.0460787E+01  1.0460788E+01  1.0460789E+01  1.0460790E+01  1.0460790E+01  1.0558330E+01  1.0558331E+01  1.0558331E+01  1.0558332E+01  1.0558333E+01  1.0558334E+01  1.0558334E+01  1.0558335E+01  1.0558336E+01  1.0558337E+01  1.0558337E+01  1.0558338E+01  1.0672291E+01  1.0672291E+01  1.0672292E+01  1.0672293E+01  1.0672294E+01  1.0672294E+01  1.0672295E+01  1.0672296E+01  1.0672296E+01  1.0672297E+01  1.0672298E+01  1.0672298E+01  1.0681767E+01  1.0681768E+01  1.0681768E+01  1.0681769E+01  1.0681770E+01  1.0681770E+01  1.0681771E+01  1.0681772E+01  1.0681772E+01  1.0681773E+01  1.0691645E+01  1.0691646E+01  1.0691646E+01  1.0691647E+01  1.0691648E+01  1.0691648E+01  1.0691649E+01  1.0691649E+01  1.0691650E+01  1.0691651E+01  1.0691651E+01  1.0691652E+01  1.0691653E+01  1.0691653E+01  1.0691654E+01  1.0691655E+01  1.0691655E+01  1.0691656E+01  1.0691656E+01  1.0691657E+01  1.0791761E+01  1.0791761E+01  1.0791762E+01  1.0791763E+01  1.0791764E+01  1.0791764E+01  1.0791765E+01  1.0791766E+01  1.0791767E+01  1.0791767E+01  1.0791768E+01  1.0791769E+01  1.0791769E+01  1.0791770E+01  1.0820103E+01  1.0820103E+01  1.0820104E+01  1.0820104E+01  1.0820104E+01  1.0820104E+01  1.0820105E+01  1.0820105E+01  1.0912600E+01  1.0912604E+01  1.0917647E+01  1.0917648E+01  1.0917648E+01  1.0917649E+01  1.0917649E+01  1.0917650E+01  1.0917650E+01  1.0917651E+01  1.0917651E+01  1.0917652E+01  1.0957325E+01  1.0957326E+01  1.0957327E+01  1.0957328E+01  1.0957328E+01  1.0957329E+01  1.0957330E+01  1.0957330E+01  1.0957331E+01  1.0957332E+01  1.0957333E+01  1.0957333E+01  1.0957334E+01  1.0957335E+01  1.0957335E+01  1.0957336E+01  1.0960268E+01  1.0960269E+01  1.0960270E+01  1.0960271E+01  1.0960272E+01  1.0960273E+01  1.1025610E+01  1.1025612E+01  1.1025613E+01  1.1025614E+01  1.1025615E+01  1.1025617E+01  1.1025618E+01  1.1025619E+01  1.1139486E+01  1.1139486E+01  1.1139486E+01  1.1139487E+01  1.1139487E+01  1.1139487E+01  1.1228469E+01  1.1228470E+01  1.1228471E+01  1.1228472E+01  1.1319384E+01  1.1319384E+01  1.1319384E+01  1.1319384E+01  1.1319384E+01  1.1319385E+01  1.1319385E+01  1.1319385E+01  1.1397683E+01  1.1397684E+01  1.1397684E+01  1.1397685E+01  1.1397685E+01  1.1397686E+01  1.1397686E+01  1.1397686E+01  1.1397687E+01  1.1397687E+01  1.1397688E+01  1.1397688E+01  1.1492798E+01  1.1492798E+01  1.1492799E+01  1.1492799E+01  1.1492800E+01  1.1492800E+01  1.1492801E+01  1.1492802E+01  1.1492802E+01  1.1492803E+01  1.1559131E+01  1.1559132E+01  1.1559133E+01  1.1559133E+01  1.1626847E+01  1.1626847E+01  1.1626847E+01  1.1626847E+01  1.1626847E+01  1.1626848E+01  1.1696092E+01  1.1696093E+01  1.1696094E+01  1.1696094E+01  1.1696095E+01  1.1696096E+01  1.1696097E+01  1.1696098E+01  1.1696099E+01  1.1696100E+01  1.1833325E+01  1.1833326E+01  1.1833327E+01  1.1833327E+01  1.1833328E+01  1.1833329E+01  1.1833329E+01  1.1833330E+01  1.1833331E+01  1.1833331E+01  1.1833332E+01  1.1833333E+01  1.1833333E+01  1.1833334E+01  1.1833335E+01  1.1833335E+01  1.1833336E+01  1.1833337E+01  1.1947294E+01  1.1947294E+01  1.1947295E+01  1.1947295E+01  1.1947295E+01  1.1947295E+01  1.1947295E+01  1.1947295E+01  1.2021084E+01  1.2021084E+01  1.2021085E+01  1.2021086E+01  1.2021087E+01  1.2021088E+01  1.2021089E+01  1.2021090E+01  1.2021090E+01  1.2021091E+01  1.2021092E+01  1.2021093E+01  1.2151770E+01  1.2151770E+01  1.2151771E+01  1.2151771E+01  1.2151772E+01  1.2151772E+01  1.2151772E+01  1.2151773E+01  1.2181058E+01  1.2181059E+01  1.2181059E+01  1.2181060E+01  1.2181061E+01  1.2181062E+01  1.2181062E+01  1.2181063E+01  1.2181064E+01  1.2181065E+01  1.2181065E+01  1.2181066E+01  1.2181067E+01  1.2181068E+01  1.2198774E+01  1.2198774E+01  1.2198775E+01  1.2198775E+01  1.2198775E+01  1.2198776E+01  1.2198776E+01  1.2198777E+01  1.2198777E+01  1.2198777E+01  1.2260509E+01  1.2260510E+01  1.2260510E+01  1.2260511E+01  1.2260512E+01  1.2260513E+01  1.2260513E+01  1.2260514E+01  1.2260515E+01  1.2260515E+01  1.2260516E+01  1.2260517E+01  1.2260517E+01  1.2260518E+01  1.2260519E+01  1.2260520E+01  1.2449546E+01  1.2449547E+01  1.2449547E+01  1.2449548E+01  1.2449548E+01  1.2449549E+01  1.2449549E+01  1.2449550E+01  1.2449550E+01  1.2449551E+01  1.2449551E+01  1.2449552E+01  1.2550704E+01  1.2550704E+01  1.2550704E+01  1.2550704E+01  1.2550704E+01  1.2550704E+01  1.2689287E+01  1.2689289E+01  1.2689290E+01  1.2689291E+01  1.4698632E+01  1.4698632E+01  1.4698632E+01  1.4698632E+01  1.4698632E+01  1.4698632E+01  1.4698632E+01  1.4698632E+01  1.9209973E+01  1.9209975E+01  1.9209976E+01  1.9209977E+01  1.9306874E+01  1.9306874E+01  1.9306875E+01  1.9306875E+01  1.9306876E+01  1.9306876E+01  1.9306877E+01  1.9306877E+01  1.9306878E+01  1.9306878E+01  1.9306879E+01  1.9306879E+01  1.9306880E+01  1.9306880E+01  1.9404295E+01  1.9404296E+01  1.9404297E+01  1.9404297E+01  1.9404298E+01  1.9404299E+01  1.9452323E+01  1.9452324E+01  1.9452324E+01  1.9452325E+01  1.9452326E+01  1.9452326E+01  1.9452327E+01  1.9452328E+01  1.9808473E+01  1.9808474E+01  1.9808476E+01  1.9808477E+01  1.9808479E+01  1.9808480E+01  1.9823559E+01  1.9823559E+01  1.9823560E+01  1.9823560E+01  1.9823561E+01  1.9823561E+01  1.9823562E+01  1.9823562E+01  1.9823563E+01  1.9823564E+01  1.9823564E+01  1.9823565E+01  1.9910842E+01  1.9910843E+01  1.9910843E+01  1.9910844E+01  1.9910844E+01  1.9910845E+01  1.9910845E+01  1.9910846E+01  1.9910846E+01  1.9910846E+01  2.0073141E+01  2.0073142E+01  2.0073143E+01  2.0073144E+01  2.0073145E+01  2.0073146E+01  2.0073147E+01  2.0073148E+01  2.0079825E+01  2.0079826E+01  2.0079826E+01  2.0079827E+01  2.0079828E+01  2.0079828E+01  2.0079829E+01  2.0079830E+01  2.0079830E+01  2.0079831E+01  2.0079832E+01  2.0079833E+01  2.0079833E+01  2.0079834E+01  2.0079835E+01  2.0079835E+01  2.0154086E+01  2.0154086E+01  2.0154087E+01  2.0154087E+01  2.0154088E+01  2.0154088E+01  2.0197488E+01  2.0197489E+01  2.0197490E+01  2.0197491E+01  2.0197492E+01  2.0197493E+01  2.0197494E+01  2.0197495E+01  2.0197496E+01  2.0197497E+01  2.0262650E+01  2.0262651E+01  2.0262653E+01  2.0262654E+01  2.0262655E+01  2.0262657E+01  2.0262658E+01  2.0262659E+01  2.0391363E+01  2.0391363E+01  2.0391364E+01  2.0391364E+01  2.0391365E+01  2.0391365E+01  2.0391366E+01  2.0391366E+01  2.0507015E+01  2.0507016E+01  2.0507017E+01  2.0507018E+01  2.0507019E+01  2.0507020E+01  2.0507020E+01  2.0507021E+01  2.0507022E+01  2.0507023E+01  2.0508054E+01  2.0508055E+01  2.0508055E+01  2.0508056E+01  2.0509723E+01  2.0509724E+01  2.0509725E+01  2.0509726E+01  2.0509727E+01  2.0509728E+01  2.0544804E+01  2.0544805E+01  2.0544805E+01  2.0544806E+01  2.0544807E+01  2.0544808E+01  2.0544808E+01  2.0544809E+01  2.0544810E+01  2.0544810E+01  2.0544811E+01  2.0544812E+01  2.0627048E+01  2.0627049E+01  2.0627050E+01  2.0627050E+01  2.0627051E+01  2.0627052E+01  2.0627053E+01  2.0627053E+01  2.0627054E+01  2.0627055E+01  2.0627055E+01  2.0627056E+01  2.0627057E+01  2.0627058E+01  2.0700176E+01  2.0700176E+01  2.0700177E+01  2.0700178E+01  2.0700179E+01  2.0700179E+01  2.0700180E+01  2.0700181E+01  2.0700181E+01  2.0700182E+01  2.0700183E+01  2.0700184E+01  2.0700184E+01  2.0700185E+01  2.0722546E+01  2.0722547E+01  2.0732622E+01  2.0732622E+01  2.0732623E+01  2.0732624E+01  2.0732625E+01  2.0732626E+01  2.0732627E+01  2.0732628E+01  2.0735617E+01  2.0735617E+01  2.0735618E+01  2.0735619E+01  2.0735620E+01  2.0735621E+01  2.0735621E+01  2.0735622E+01  2.0735623E+01  2.0735624E+01  2.0735625E+01  2.0735625E+01  2.0735626E+01  2.0735627E+01  2.0735628E+01  2.0735629E+01  2.0735630E+01  2.0735630E+01  2.0759872E+01  2.0759873E+01  2.0759873E+01  2.0759874E+01  2.0759874E+01  2.0759875E+01  2.0759875E+01  2.0759876E+01  2.0759876E+01  2.0759877E+01  2.0777875E+01  2.0777876E+01  2.0777877E+01  2.0777878E+01  2.0777879E+01  2.0777880E+01  2.0777881E+01  2.0777882E+01  2.0781559E+01  2.0781560E+01  2.0781562E+01  2.0781563E+01  2.0824784E+01  2.0824785E+01  2.0824786E+01  2.0824787E+01  2.0824787E+01  2.0824788E+01  2.0824789E+01  2.0824790E+01  2.0824791E+01  2.0824791E+01  2.0824792E+01  2.0824793E+01  2.0930479E+01  2.0930480E+01  2.0930481E+01  2.0930482E+01  2.0930483E+01  2.0930484E+01  2.1047622E+01  2.1047625E+01  2.1054866E+01  2.1054867E+01  2.1054868E+01  2.1054869E+01  2.1054869E+01  2.1054870E+01  2.1054871E+01  2.1054872E+01  2.1054873E+01  2.1054874E+01  2.1109471E+01  2.1109471E+01  2.1109472E+01  2.1109473E+01  2.1109474E+01  2.1109475E+01  2.1109475E+01  2.1109476E+01  2.1109477E+01  2.1109478E+01  2.1187063E+01  2.1187064E+01  2.1187065E+01  2.1187066E+01  2.1187068E+01  2.1187069E+01  2.1187070E+01  2.1187071E+01  2.1277435E+01  2.1277437E+01  2.1277438E+01  2.1277440E+01  2.1296791E+01  2.1296792E+01  2.1296793E+01  2.1296794E+01  2.1296795E+01  2.1296796E+01  2.1296797E+01  2.1296798E+01  2.1296799E+01  2.1296800E+01  2.1296801E+01  2.1296802E+01  2.1365027E+01  2.1365028E+01  2.1365029E+01  2.1365030E+01  2.1365031E+01  2.1365032E+01  2.1365033E+01  2.1365033E+01  2.1365034E+01  2.1365035E+01  2.1365036E+01  2.1365037E+01  2.1365038E+01  2.1365039E+01  2.1365040E+01  2.1365040E+01  2.1380880E+01  2.1380880E+01  2.1380881E+01  2.1380882E+01  2.1380883E+01  2.1380884E+01  2.1380885E+01  2.1380885E+01  2.1380886E+01  2.1380887E+01  2.1380888E+01  2.1380889E+01  2.1380890E+01  2.1380890E+01  2.1395285E+01  2.1395286E+01  2.1395286E+01  2.1395287E+01  2.1395288E+01  2.1395289E+01  2.1395289E+01  2.1395290E+01  2.1395291E+01  2.1395291E+01  2.1395292E+01  2.1395293E+01  2.1544450E+01  2.1544451E+01  2.1544452E+01  2.1544453E+01  2.1544454E+01  2.1544456E+01  2.1648308E+01  2.1648309E+01  2.1648310E+01  2.1648311E+01  2.1648311E+01  2.1648312E+01  2.1648313E+01  2.1648314E+01  2.1648315E+01  2.1648316E+01  2.1720771E+01  2.1720772E+01  2.1720773E+01  2.1720774E+01  2.1720775E+01  2.1720776E+01  2.1720778E+01  2.1720779E+01  2.1817014E+01  2.1817014E+01  2.1817015E+01  2.1817016E+01  2.1817017E+01  2.1817018E+01  2.1817019E+01  2.1817019E+01  2.1817020E+01  2.1817021E+01  2.1817022E+01  2.1817023E+01  2.1825356E+01  2.1825358E+01  2.1825361E+01  2.1825363E+01  2.1854474E+01  2.1854475E+01  2.1854476E+01  2.1854476E+01  2.1854477E+01  2.1854478E+01  2.1854478E+01  2.1854479E+01  2.1854480E+01  2.1854481E+01  2.1854481E+01  2.1854482E+01  2.1854483E+01  2.1854484E+01  2.1854484E+01  2.1854485E+01  2.1854486E+01  2.1854486E+01  2.1935530E+01  2.1935530E+01  2.1935531E+01  2.1935531E+01  2.1956073E+01  2.1956074E+01  2.1956074E+01  2.1956075E+01  2.1956075E+01  2.1956076E+01  2.1993752E+01  2.1993752E+01  2.1993753E+01  2.1993754E+01  2.1993755E+01  2.1993756E+01  2.1993756E+01  2.1993757E+01  2.1993758E+01  2.1993759E+01  2.1993760E+01  2.1993761E+01  2.1993761E+01  2.1993762E+01  2.2045355E+01  2.2045356E+01  2.2045357E+01  2.2045357E+01  2.2045358E+01  2.2045359E+01  2.2045360E+01  2.2045360E+01  2.2322621E+01  2.2322621E+01  2.2322621E+01  2.2322621E+01  2.2322621E+01  2.2322622E+01  2.2429649E+01  2.2429649E+01  2.2429650E+01  2.2429650E+01  2.2429651E+01  2.2429651E+01  2.2429652E+01  2.2429652E+01  2.2429653E+01  2.2429654E+01  2.2513369E+01  2.2513370E+01  2.2530908E+01  2.2530909E+01  2.2530910E+01  2.2530911E+01  2.2530912E+01  2.2530913E+01  2.2530914E+01  2.2530916E+01  2.2530917E+01  2.2530918E+01  2.2658051E+01  2.2658052E+01  2.2658052E+01  2.2658053E+01  2.2658053E+01  2.2658054E+01  2.2658054E+01  2.2658055E+01  2.2669016E+01  2.2669016E+01  2.2669016E+01  2.2669016E+01  2.2828722E+01  2.2828722E+01  2.2828722E+01  2.2828722E+01  2.2828722E+01  2.2828722E+01  2.3025845E+01  2.3025846E+01  2.3025847E+01  2.3025848E+01  2.3025849E+01  2.3025850E+01  2.3025851E+01  2.3025852E+01  2.3025853E+01  2.3025854E+01  2.3025854E+01  2.3025855E+01  2.3040917E+01  2.3040918E+01  2.3040919E+01  2.3040919E+01  2.3040920E+01  2.3040921E+01  2.3040922E+01  2.3040922E+01  2.3040923E+01  2.3040924E+01  2.3040925E+01  2.3040926E+01  2.3040926E+01  2.3040927E+01  2.3040928E+01  2.3040929E+01  2.3118428E+01  2.3118429E+01  2.3118429E+01  2.3118430E+01  2.3118430E+01  2.3118431E+01  2.3118431E+01  2.3118432E+01  2.3239065E+01  2.3239066E+01  2.3239066E+01  2.3239067E+01  2.3239068E+01  2.3239068E+01  2.3266655E+01  2.3266656E+01  2.3266657E+01  2.3266658E+01  2.3266659E+01  2.3266660E+01  2.3266660E+01  2.3266661E+01  2.3266662E+01  2.3266663E+01  2.3266664E+01  2.3266665E+01  2.3266665E+01  2.3266666E+01  2.3467515E+01  2.3467516E+01  2.3467516E+01  2.3467516E+01  2.3514273E+01  2.3514274E+01  2.3514274E+01  2.3514275E+01  2.3514275E+01  2.3514276E+01  2.3514277E+01  2.3514277E+01  2.3514278E+01  2.3514279E+01  2.3630811E+01  2.3630813E+01  2.5706595E+01  2.5706595E+01  2.5706596E+01  2.5706596E+01  2.5706596E+01  2.5706596E+01 
 4.0000000E-02  8.0309896E+00  8.0309904E+00  8.0309913E+00  8.0309921E+00  8.0535572E+00  8.0535599E+00  8.0969664E+00  8.0969670E+00  8.0969677E+00  8.0969683E+00  8.0969689E+00  8.0969695E+00  8.2343672E+00  8.2343678E+00  8.2343683E+00  8.2343688E+00  8.2343693E+00  8.2343698E+00  8.2343704E+00  8.2343709E+00  8.3565369E+00  8.3565373E+00  8.3565377E+00  8.3565382E+00  8.3565386E+00  8.3565390E+00  8.3565395E+00  8.3565399E+00  8.3565403E+00  8.3565408E+00  8.3565412E+00  8.3565416E+00  8.3565421E+00  8.3565425E+00  8.3565429E+00  8.3565433E+00  8.5749557E+00  8.5749561E+00  8.5749566E+00  8.5749571E+00  8.5749576E+00  8.5749580E+00  8.5749585E+00  8.5749590E+00  8.5749594E+00  8.5749599E+00  8.7503450E+00  8.7503454E+00  8.7503459E+00  8.7503463E+00  8.7503468E+00  8.7503472E+00  8.7503476E+00  8.7503481E+00  8.7503485E+00  8.7503489E+00  8.7503494E+00  8.7503498E+00  8.8056146E+00  8.8056150E+00  8.8056155E+00  8.8056159E+00  8.8056164E+00  8.8056168E+00  8.8056173E+00  8.8056178E+00  8.8056182E+00  8.8056187E+00  8.8056191E+00  8.8056196E+00  8.8056200E+00  8.8056205E+00  8.8840860E+00  8.8840882E+00  8.8840904E+00  8.8840926E+00  8.9864232E+00  8.9864243E+00  8.9864254E+00  8.9864265E+00  8.9864276E+00  8.9864288E+00  8.9972135E+00  8.9972144E+00  8.9972152E+00  8.9972160E+00  8.9972169E+00  8.9972177E+00  8.9972186E+00  8.9972194E+00  9.0110120E+00  9.0110127E+00  9.0110133E+00  9.0110139E+00  9.0110145E+00  9.0110151E+00  9.0110157E+00  9.0110163E+00  9.0110169E+00  9.0110175E+00  9.0110181E+00  9.0110187E+00  9.0110193E+00  9.0110199E+00  9.0110205E+00  9.0110211E+00  9.0110217E+00  9.0110223E+00  9.0315332E+00  9.0315340E+00  9.0315348E+00  9.0315355E+00  9.0315363E+00  9.0315371E+00  9.0315379E+00  9.0315387E+00  9.0315394E+00  9.0315402E+00  9.1183166E+00  9.1183170E+00  9.1183173E+00  9.1183177E+00  9.1183181E+00  9.1183184E+00  9.1183188E+00  9.1183192E+00  9.2737040E+00  9.2737041E+00  9.2737041E+00  9.2737042E+00  9.2737043E+00  9.2737043E+00  9.2949459E+00  9.2949466E+00  9.2949472E+00  9.2949479E+00  9.2949486E+00  9.2949492E+00  9.2949499E+00  9.2949506E+00  9.2949512E+00  9.2949519E+00  9.2949526E+00  9.2949532E+00  9.3607379E+00  9.3607383E+00  9.3607387E+00  9.3607391E+00  9.3607395E+00  9.3607399E+00  9.3607403E+00  9.3607407E+00  9.3607411E+00  9.3607415E+00  9.3742772E+00  9.3742780E+00  9.3742787E+00  9.3742795E+00  9.3742802E+00  9.3742810E+00  9.3742817E+00  9.3742825E+00  9.4203600E+00  9.4203607E+00  9.4203613E+00  9.4203620E+00  9.4203626E+00  9.4203632E+00  9.4203639E+00  9.4203645E+00  9.4203651E+00  9.4203658E+00  9.4203664E+00  9.4203671E+00  9.4203677E+00  9.4203683E+00  9.4921184E+00  9.4921191E+00  9.4921197E+00  9.4921204E+00  9.4921210E+00  9.4921216E+00  9.4921223E+00  9.4921229E+00  9.4921236E+00  9.4921242E+00  9.4921249E+00  9.4921255E+00  9.4921261E+00  9.4921268E+00  9.4921274E+00  9.4921281E+00  9.4962374E+00  9.4962388E+00  9.4962402E+00  9.4962416E+00  9.4962430E+00  9.4962445E+00  9.4997157E+00  9.4997162E+00  9.4997167E+00  9.4997172E+00  9.5635738E+00  9.5635745E+00  9.5635752E+00  9.5635760E+00  9.5635767E+00  9.5635774E+00  9.5635782E+00  9.5635789E+00  9.5635796E+00  9.5635803E+00  9.5635811E+00  9.5635818E+00  9.5635825E+00  9.5635833E+00  9.5635840E+00  9.5635847E+00  9.5635854E+00  9.5635862E+00  9.5635869E+00  9.5635876E+00  9.5964404E+00  9.5964409E+00  9.5964414E+00  9.5964419E+00  9.5964424E+00  9.5964429E+00  9.5964434E+00  9.5964439E+00  9.5964444E+00  9.5964449E+00  9.5964454E+00  9.5964459E+00  9.6752130E+00  9.6752136E+00  9.6752142E+00  9.6752148E+00  9.6752154E+00  9.6752159E+00  9.6752165E+00  9.6752171E+00  9.6752177E+00  9.6752183E+00  9.6752189E+00  9.6752195E+00  9.6752201E+00  9.6752207E+00  9.6752213E+00  9.6752219E+00  9.6872084E+00  9.6872089E+00  9.6872093E+00  9.6872098E+00  9.6872103E+00  9.6872108E+00  9.6872112E+00  9.6872117E+00  9.6872122E+00  9.6872126E+00  9.6872131E+00  9.6872136E+00  9.7091707E+00  9.7091712E+00  9.7091717E+00  9.7091722E+00  9.7091726E+00  9.7091731E+00  9.7091736E+00  9.7091741E+00  9.7091745E+00  9.7091750E+00  9.7116459E+00  9.7116467E+00  9.7116475E+00  9.7116483E+00  9.7116491E+00  9.7116500E+00  9.7173315E+00  9.7173321E+00  9.7173327E+00  9.7173333E+00  9.7173339E+00  9.7173345E+00  9.7173351E+00  9.7173357E+00  9.7173363E+00  9.7173369E+00  9.7173375E+00  9.7173381E+00  9.7173387E+00  9.7173393E+00  9.7876380E+00  9.7876391E+00  9.7876402E+00  9.7876414E+00  9.8972485E+00  9.8972492E+00  9.8972499E+00  9.8972507E+00  9.8972514E+00  9.8972521E+00  9.8972528E+00  9.8972535E+00  9.8972542E+00  9.8972550E+00  9.9122698E+00  9.9122705E+00  9.9122712E+00  9.9122719E+00  9.9122726E+00  9.9122733E+00  9.9122740E+00  9.9122747E+00  9.9125343E+00  9.9125355E+00  9.9125368E+00  9.9125380E+00  9.9125393E+00  9.9125405E+00  9.9765807E+00  9.9765821E+00  1.0042241E+01  1.0042242E+01  1.0042243E+01  1.0042243E+01  1.0042244E+01  1.0042244E+01  1.0042245E+01  1.0042245E+01  1.0042246E+01  1.0042247E+01  1.0042247E+01  1.0042248E+01  1.0042874E+01  1.0042874E+01  1.0042875E+01  1.0042876E+01  1.0042877E+01  1.0042878E+01  1.0042878E+01  1.0042879E+01  1.0042880E+01  1.0042881E+01  1.0084155E+01  1.0084156E+01  1.0084157E+01  1.0084158E+01  1.0084159E+01  1.0084160E+01  1.0084161E+01  1.0084162E+01  1.0123328E+01  1.0123328E+01  1.0123329E+01  1.0123330E+01  1.0123331E+01  1.0123332E+01  1.0123332E+01  1.0123333E+01  1.0123334E+01  1.0123335E+01  1.0123335E+01  1.0123336E+01  1.0123337E+01  1.0123338E+01  1.0123338E+01  1.0123339E+01  1.0123340E+01  1.0123341E+01  1.0205473E+01  1.0205475E+01  1.0205476E+01  1.0205478E+01  1.0205479E+01  1.0205481E+01  1.0212539E+01  1.0212539E+01  1.0212539E+01  1.0212539E+01  1.0238619E+01  1.0238619E+01  1.0238620E+01  1.0238621E+01  1.0238621E+01  1.0238622E+01  1.0238623E+01  1.0238623E+01  1.0238624E+01  1.0238625E+01  1.0238625E+01  1.0238626E+01  1.0238627E+01  1.0238627E+01  1.0332658E+01  1.0332659E+01  1.0332660E+01  1.0332660E+01  1.0332661E+01  1.0332662E+01  1.0332662E+01  1.0332663E+01  1.0332664E+01  1.0332664E+01  1.0332665E+01  1.0332666E+01  1.0332667E+01  1.0332667E+01  1.0332668E+01  1.0332669E+01  1.0342596E+01  1.0342596E+01  1.0374397E+01  1.0374398E+01  1.0374399E+01  1.0374399E+01  1.0374400E+01  1.0374401E+01  1.0374401E+01  1.0374402E+01  1.0374403E+01  1.0374403E+01  1.0374404E+01  1.0374405E+01  1.0374405E+01  1.0374406E+01  1.0477955E+01  1.0477956E+01  1.0477956E+01  1.0477957E+01  1.0477958E+01  1.0477959E+01  1.0477959E+01  1.0477960E+01  1.0556901E+01  1.0556902E+01  1.0556903E+01  1.0556903E+01  1.0556904E+01  1.0556905E+01  1.0556906E+01  1.0556907E+01  1.0556907E+01  1.0556908E+01  1.0556909E+01  1.0556910E+01  1.0670862E+01  1.0670863E+01  1.0670864E+01  1.0670864E+01  1.0670865E+01  1.0670866E+01  1.0670866E+01  1.0670867E+01  1.0670868E+01  1.0670869E+01  1.0670869E+01  1.0670870E+01  1.0680338E+01  1.0680339E+01  1.0680340E+01  1.0680340E+01  1.0680341E+01  1.0680342E+01  1.0680342E+01  1.0680343E+01  1.0680344E+01  1.0680344E+01  1.0690216E+01  1.0690217E+01  1.0690218E+01  1.0690218E+01  1.0690219E+01  1.0690220E+01  1.0690220E+01  1.0690221E+01  1.0690222E+01  1.0690222E+01  1.0690223E+01  1.0690223E+01  1.0690224E+01  1.0690225E+01  1.0690225E+01  1.0690226E+01  1.0690227E+01  1.0690227E+01  1.0690228E+01  1.0690229E+01  1.0790332E+01  1.0790333E+01  1.0790334E+01  1.0790334E+01  1.0790335E+01  1.0790336E+01  1.0790337E+01  1.0790337E+01  1.0790338E+01  1.0790339E+01  1.0790339E+01  1.0790340E+01  1.0790341E+01  1.0790342E+01  1.0818787E+01  1.0818787E+01  1.0818788E+01  1.0818788E+01  1.0818788E+01  1.0818788E+01  1.0818789E+01  1.0818789E+01  1.0911171E+01  1.0911175E+01  1.0916219E+01  1.0916219E+01  1.0916220E+01  1.0916220E+01  1.0916221E+01  1.0916221E+01  1.0916222E+01  1.0916222E+01  1.0916223E+01  1.0916223E+01  1.0955897E+01  1.0955898E+01  1.0955898E+01  1.0955899E+01  1.0955900E+01  1.0955900E+01  1.0955901E+01  1.0955902E+01  1.0955903E+01  1.0955903E+01  1.0955904E+01  1.0955905E+01  1.0955905E+01  1.0955906E+01  1.0955907E+01  1.0955908E+01  1.0959415E+01  1.0959416E+01  1.0959417E+01  1.0959418E+01  1.0959419E+01  1.0959420E+01  1.1027032E+01  1.1027034E+01  1.1027035E+01  1.1027036E+01  1.1027037E+01  1.1027039E+01  1.1027040E+01  1.1027041E+01  1.1140233E+01  1.1140233E+01  1.1140233E+01  1.1140234E+01  1.1140234E+01  1.1140234E+01  1.1227040E+01  1.1227041E+01  1.1227043E+01  1.1227044E+01  1.1317955E+01  1.1317956E+01  1.1317956E+01  1.1317956E+01  1.1317956E+01  1.1317956E+01  1.1317956E+01  1.1317957E+01  1.1396255E+01  1.1396255E+01  1.1396256E+01  1.1396256E+01  1.1396257E+01  1.1396257E+01  1.1396257E+01  1.1396258E+01  1.1396258E+01  1.1396259E+01  1.1396259E+01  1.1396260E+01  1.1491369E+01  1.1491370E+01  1.1491370E+01  1.1491371E+01  1.1491371E+01  1.1491372E+01  1.1491372E+01  1.1491373E+01  1.1491373E+01  1.1491374E+01  1.1557702E+01  1.1557703E+01  1.1557704E+01  1.1557705E+01  1.1625507E+01  1.1625507E+01  1.1625508E+01  1.1625508E+01  1.1625508E+01  1.1625508E+01  1.1694663E+01  1.1694664E+01  1.1694665E+01  1.1694666E+01  1.1694667E+01  1.1694668E+01  1.1694668E+01  1.1694669E+01  1.1694670E+01  1.1694671E+01  1.1831897E+01  1.1831897E+01  1.1831898E+01  1.1831899E+01  1.1831899E+01  1.1831900E+01  1.1831901E+01  1.1831901E+01  1.1831902E+01  1.1831903E+01  1.1831903E+01  1.1831904E+01  1.1831905E+01  1.1831905E+01  1.1831906E+01  1.1831907E+01  1.1831907E+01  1.1831908E+01  1.1946019E+01  1.1946019E+01  1.1946019E+01  1.1946019E+01  1.1946019E+01  1.1946019E+01  1.1946019E+01  1.1946019E+01  1.2019655E+01  1.2019656E+01  1.2019657E+01  1.2019658E+01  1.2019658E+01  1.2019659E+01  1.2019660E+01  1.2019661E+01  1.2019662E+01  1.2019663E+01  1.2019664E+01  1.2019665E+01  1.2151646E+01  1.2151646E+01  1.2151646E+01  1.2151647E+01  1.2151647E+01  1.2151648E+01  1.2151648E+01  1.2151648E+01  1.2179629E+01  1.2179630E+01  1.2179631E+01  1.2179632E+01  1.2179632E+01  1.2179633E+01  1.2179634E+01  1.2179635E+01  1.2179635E+01  1.2179636E+01  1.2179637E+01  1.2179638E+01  1.2179638E+01  1.2179639E+01  1.2197345E+01  1.2197346E+01  1.2197346E+01  1.2197347E+01  1.2197347E+01  1.2197347E+01  1.2197348E+01  1.2197348E+01  1.2197348E+01  1.2197349E+01  1.2259080E+01  1.2259081E+01  1.2259082E+01  1.2259083E+01  1.2259083E+01  1.2259084E+01  1.2259085E+01  1.2259085E+01  1.2259086E+01  1.2259087E+01  1.2259087E+01  1.2259088E+01  1.2259089E+01  1.2259090E+01  1.2259090E+01  1.2259091E+01  1.2448118E+01  1.2448118E+01  1.2448119E+01  1.2448119E+01  1.2448120E+01  1.2448120E+01  1.2448121E+01  1.2448121E+01  1.2448122E+01  1.2448122E+01  1.2448123E+01  1.2448123E+01  1.2549324E+01  1.2549324E+01  1.2549324E+01  1.2549324E+01  1.2549324E+01  1.2549324E+01  1.2687859E+01  1.2687860E+01  1.2687861E+01  1.2687862E+01  1.4697575E+01  1.4697575E+01  1.4697575E+01  1.4697575E+01  1.4697575E+01  1.4697575E+01  1.4697575E+01  1.4697575E+01  1.9208545E+01  1.9208546E+01  1.9208547E+01  1.9208549E+01  1.9305445E+01  1.9305446E+01  1.9305446E+01  1.9305447E+01  1.9305447E+01  1.9305448E+01  1.9305448E+01  1.9305449E+01  1.9305449E+01  1.9305450E+01  1.9305450E+01  1.9305451E+01  1.9305451E+01  1.9305452E+01  1.9445776E+01  1.9445777E+01  1.9445777E+01  1.9445778E+01  1.9445779E+01  1.9445780E+01  1.9451559E+01  1.9451560E+01  1.9451561E+01  1.9451561E+01  1.9451562E+01  1.9451563E+01  1.9451563E+01  1.9451564E+01  1.9807060E+01  1.9807061E+01  1.9807063E+01  1.9807064E+01  1.9807066E+01  1.9807067E+01  1.9822130E+01  1.9822131E+01  1.9822131E+01  1.9822132E+01  1.9822132E+01  1.9822133E+01  1.9822133E+01  1.9822134E+01  1.9822134E+01  1.9822135E+01  1.9822135E+01  1.9822136E+01  1.9909414E+01  1.9909414E+01  1.9909415E+01  1.9909415E+01  1.9909416E+01  1.9909416E+01  1.9909416E+01  1.9909417E+01  1.9909417E+01  1.9909418E+01  2.0078396E+01  2.0078397E+01  2.0078398E+01  2.0078398E+01  2.0078399E+01  2.0078400E+01  2.0078401E+01  2.0078401E+01  2.0078402E+01  2.0078403E+01  2.0078403E+01  2.0078404E+01  2.0078405E+01  2.0078405E+01  2.0078406E+01  2.0078407E+01  2.0090640E+01  2.0090640E+01  2.0090641E+01  2.0090642E+01  2.0090643E+01  2.0090644E+01  2.0090645E+01  2.0090646E+01  2.0154203E+01  2.0154203E+01  2.0154203E+01  2.0154204E+01  2.0154204E+01  2.0154205E+01  2.0196059E+01  2.0196060E+01  2.0196061E+01  2.0196062E+01  2.0196063E+01  2.0196064E+01  2.0196065E+01  2.0196066E+01  2.0196067E+01  2.0196068E+01  2.0284063E+01  2.0284064E+01  2.0284065E+01  2.0284067E+01  2.0284068E+01  2.0284070E+01  2.0284071E+01  2.0284073E+01  2.0390098E+01  2.0390099E+01  2.0390099E+01  2.0390100E+01  2.0390100E+01  2.0390101E+01  2.0390101E+01  2.0390102E+01  2.0505586E+01  2.0505587E+01  2.0505588E+01  2.0505589E+01  2.0505590E+01  2.0505591E+01  2.0505592E+01  2.0505593E+01  2.0505594E+01  2.0505595E+01  2.0506626E+01  2.0506626E+01  2.0506627E+01  2.0506627E+01  2.0510711E+01  2.0510712E+01  2.0510713E+01  2.0510714E+01  2.0510715E+01  2.0510716E+01  2.0543376E+01  2.0543376E+01  2.0543377E+01  2.0543378E+01  2.0543378E+01  2.0543379E+01  2.0543380E+01  2.0543380E+01  2.0543381E+01  2.0543382E+01  2.0543383E+01  2.0543383E+01  2.0625620E+01  2.0625620E+01  2.0625621E+01  2.0625622E+01  2.0625622E+01  2.0625623E+01  2.0625624E+01  2.0625625E+01  2.0625625E+01  2.0625626E+01  2.0625627E+01  2.0625628E+01  2.0625628E+01  2.0625629E+01  2.0698747E+01  2.0698748E+01  2.0698749E+01  2.0698749E+01  2.0698750E+01  2.0698751E+01  2.0698751E+01  2.0698752E+01  2.0698753E+01  2.0698754E+01  2.0698754E+01  2.0698755E+01  2.0698756E+01  2.0698756E+01  2.0721117E+01  2.0721118E+01  2.0734188E+01  2.0734189E+01  2.0734190E+01  2.0734190E+01  2.0734191E+01  2.0734192E+01  2.0734193E+01  2.0734194E+01  2.0734194E+01  2.0734195E+01  2.0734196E+01  2.0734197E+01  2.0734198E+01  2.0734199E+01  2.0734199E+01  2.0734200E+01  2.0734201E+01  2.0734202E+01  2.0735067E+01  2.0735068E+01  2.0735069E+01  2.0735070E+01  2.0735071E+01  2.0735071E+01  2.0735072E+01  2.0735073E+01  2.0758444E+01  2.0758444E+01  2.0758445E+01  2.0758445E+01  2.0758446E+01  2.0758446E+01  2.0758447E+01  2.0758447E+01  2.0758448E+01  2.0758448E+01  2.0780130E+01  2.0780132E+01  2.0780133E+01  2.0780134E+01  2.0781069E+01  2.0781070E+01  2.0781071E+01  2.0781072E+01  2.0781073E+01  2.0781074E+01  2.0781075E+01  2.0781076E+01  2.0823356E+01  2.0823357E+01  2.0823357E+01  2.0823358E+01  2.0823359E+01  2.0823360E+01  2.0823360E+01  2.0823361E+01  2.0823362E+01  2.0823363E+01  2.0823364E+01  2.0823364E+01  2.0929053E+01  2.0929054E+01  2.0929055E+01  2.0929056E+01  2.0929057E+01  2.0929058E+01  2.1046194E+01  2.1046196E+01  2.1053437E+01  2.1053438E+01  2.1053439E+01  2.1053440E+01  2.1053441E+01  2.1053442E+01  2.1053443E+01  2.1053444E+01  2.1053445E+01  2.1053446E+01  2.1108042E+01  2.1108043E+01  2.1108044E+01  2.1108044E+01  2.1108045E+01  2.1108046E+01  2.1108047E+01  2.1108048E+01  2.1108048E+01  2.1108049E+01  2.1188371E+01  2.1188372E+01  2.1188373E+01  2.1188375E+01  2.1188376E+01  2.1188377E+01  2.1188378E+01  2.1188379E+01  2.1276007E+01  2.1276008E+01  2.1276010E+01  2.1276011E+01  2.1295363E+01  2.1295364E+01  2.1295365E+01  2.1295366E+01  2.1295367E+01  2.1295367E+01  2.1295368E+01  2.1295369E+01  2.1295370E+01  2.1295371E+01  2.1295372E+01  2.1295373E+01  2.1363599E+01  2.1363599E+01  2.1363600E+01  2.1363601E+01  2.1363602E+01  2.1363603E+01  2.1363604E+01  2.1363605E+01  2.1363606E+01  2.1363607E+01  2.1363607E+01  2.1363608E+01  2.1363609E+01  2.1363610E+01  2.1363611E+01  2.1363612E+01  2.1379451E+01  2.1379452E+01  2.1379453E+01  2.1379453E+01  2.1379454E+01  2.1379455E+01  2.1379456E+01  2.1379457E+01  2.1379458E+01  2.1379458E+01  2.1379459E+01  2.1379460E+01  2.1379461E+01  2.1379462E+01  2.1393856E+01  2.1393857E+01  2.1393858E+01  2.1393858E+01  2.1393859E+01  2.1393860E+01  2.1393861E+01  2.1393861E+01  2.1393862E+01  2.1393863E+01  2.1393864E+01  2.1393864E+01  2.1543267E+01  2.1543268E+01  2.1543269E+01  2.1543271E+01  2.1543272E+01  2.1543273E+01  2.1646879E+01  2.1646880E+01  2.1646881E+01  2.1646882E+01  2.1646883E+01  2.1646884E+01  2.1646885E+01  2.1646886E+01  2.1646886E+01  2.1646887E+01  2.1721141E+01  2.1721142E+01  2.1721143E+01  2.1721144E+01  2.1721145E+01  2.1721147E+01  2.1721148E+01  2.1721149E+01  2.1815585E+01  2.1815586E+01  2.1815587E+01  2.1815587E+01  2.1815588E+01  2.1815589E+01  2.1815590E+01  2.1815591E+01  2.1815592E+01  2.1815593E+01  2.1815593E+01  2.1815594E+01  2.1823927E+01  2.1823930E+01  2.1823932E+01  2.1823934E+01  2.1853046E+01  2.1853046E+01  2.1853047E+01  2.1853048E+01  2.1853048E+01  2.1853049E+01  2.1853050E+01  2.1853051E+01  2.1853051E+01  2.1853052E+01  2.1853053E+01  2.1853054E+01  2.1853054E+01  2.1853055E+01  2.1853056E+01  2.1853056E+01  2.1853057E+01  2.1853058E+01  2.1934102E+01  2.1934102E+01  2.1934102E+01  2.1934102E+01  2.1955033E+01  2.1955034E+01  2.1955034E+01  2.1955035E+01  2.1955035E+01  2.1955036E+01  2.1992323E+01  2.1992324E+01  2.1992325E+01  2.1992325E+01  2.1992326E+01  2.1992327E+01  2.1992328E+01  2.1992329E+01  2.1992330E+01  2.1992330E+01  2.1992331E+01  2.1992332E+01  2.1992333E+01  2.1992334E+01  2.2045431E+01  2.2045432E+01  2.2045433E+01  2.2045434E+01  2.2045434E+01  2.2045435E+01  2.2045436E+01  2.2045437E+01  2.2321193E+01  2.2321194E+01  2.2321194E+01  2.2321194E+01  2.2321194E+01  2.2321195E+01  2.2428220E+01  2.2428221E+01  2.2428221E+01  2.2428222E+01  2.2428222E+01  2.2428223E+01  2.2428223E+01  2.2428224E+01  2.2428224E+01  2.2428225E+01  2.2511940E+01  2.2511942E+01  2.2529479E+01  2.2529480E+01  2.2529481E+01  2.2529482E+01  2.2529484E+01  2.2529485E+01  2.2529486E+01  2.2529487E+01  2.2529488E+01  2.2529489E+01  2.2657052E+01  2.2657053E+01  2.2657053E+01  2.2657054E+01  2.2657054E+01  2.2657055E+01  2.2657056E+01  2.2657056E+01  2.2667587E+01  2.2667587E+01  2.2667588E+01  2.2667588E+01  2.2827309E+01  2.2827309E+01  2.2827309E+01  2.2827309E+01  2.2827309E+01  2.2827309E+01  2.3024416E+01  2.3024417E+01  2.3024418E+01  2.3024419E+01  2.3024420E+01  2.3024421E+01  2.3024422E+01  2.3024423E+01  2.3024424E+01  2.3024425E+01  2.3024426E+01  2.3024427E+01  2.3039489E+01  2.3039489E+01  2.3039490E+01  2.3039491E+01  2.3039492E+01  2.3039492E+01  2.3039493E+01  2.3039494E+01  2.3039495E+01  2.3039495E+01  2.3039496E+01  2.3039497E+01  2.3039498E+01  2.3039498E+01  2.3039499E+01  2.3039500E+01  2.3117029E+01  2.3117030E+01  2.3117030E+01  2.3117031E+01  2.3117031E+01  2.3117032E+01  2.3117032E+01  2.3117033E+01  2.3237643E+01  2.3237644E+01  2.3237644E+01  2.3237645E+01  2.3237646E+01  2.3237646E+01  2.3265227E+01  2.3265228E+01  2.3265229E+01  2.3265229E+01  2.3265230E+01  2.3265231E+01  2.3265232E+01  2.3265233E+01  2.3265234E+01  2.3265234E+01  2.3265235E+01  2.3265236E+01  2.3265237E+01  2.3265238E+01  2.3466087E+01  2.3466087E+01  2.3466087E+01  2.3466088E+01  2.3512844E+01  2.3512845E+01  2.3512846E+01  2.3512846E+01  2.3512847E+01  2.3512848E+01  2.3512848E+01  2.3512849E+01  2.3512849E+01  2.3512850E+01  2.3629382E+01  2.3629384E+01  2.5705291E+01  2.5705291E+01  2.5705291E+01  2.5705291E+01  2.5705291E+01  2.5705291E+01 
 5.0000000E-02  8.0295610E+00  8.0295619E+00  8.0295627E+00  8.0295636E+00  8.0521286E+00  8.0521313E+00  8.0958966E+00  8.0958972E+00  8.0958979E+00  8.0958985E+00  8.0958991E+00  8.0958998E+00  8.2331744E+00  8.2331749E+00  8.2331754E+00  8.2331759E+00  8.2331765E+00  8.2331770E+00  8.2331775E+00  8.2331780E+00  8.3551083E+00  8.3551087E+00  8.3551092E+00  8.3551096E+00  8.3551100E+00  8.3551105E+00  8.3551109E+00  8.3551113E+00  8.3551118E+00  8.3551122E+00  8.3551126E+00  8.3551131E+00  8.3551135E+00  8.3551139E+00  8.3551143E+00  8.3551148E+00  8.5735271E+00  8.5735276E+00  8.5735280E+00  8.5735285E+00  8.5735290E+00  8.5735295E+00  8.5735299E+00  8.5735304E+00  8.5735309E+00  8.5735313E+00  8.7489164E+00  8.7489169E+00  8.7489173E+00  8.7489177E+00  8.7489182E+00  8.7489186E+00  8.7489190E+00  8.7489195E+00  8.7489199E+00  8.7489204E+00  8.7489208E+00  8.7489212E+00  8.8041860E+00  8.8041865E+00  8.8041869E+00  8.8041874E+00  8.8041878E+00  8.8041883E+00  8.8041887E+00  8.8041892E+00  8.8041896E+00  8.8041901E+00  8.8041905E+00  8.8041910E+00  8.8041914E+00  8.8041919E+00  8.8826574E+00  8.8826596E+00  8.8826618E+00  8.8826640E+00  8.9960895E+00  8.9960903E+00  8.9960912E+00  8.9960920E+00  8.9960928E+00  8.9960937E+00  8.9960945E+00  8.9960953E+00  9.0075734E+00  9.0075745E+00  9.0075757E+00  9.0075768E+00  9.0075780E+00  9.0075792E+00  9.0095835E+00  9.0095841E+00  9.0095847E+00  9.0095853E+00  9.0095859E+00  9.0095865E+00  9.0095871E+00  9.0095877E+00  9.0095883E+00  9.0095889E+00  9.0095895E+00  9.0095901E+00  9.0095907E+00  9.0095913E+00  9.0095919E+00  9.0095925E+00  9.0095932E+00  9.0095938E+00  9.0301046E+00  9.0301054E+00  9.0301062E+00  9.0301070E+00  9.0301077E+00  9.0301085E+00  9.0301093E+00  9.0301101E+00  9.0301109E+00  9.0301117E+00  9.1174946E+00  9.1174950E+00  9.1174953E+00  9.1174957E+00  9.1174960E+00  9.1174964E+00  9.1174968E+00  9.1174971E+00  9.2724595E+00  9.2724596E+00  9.2724597E+00  9.2724597E+00  9.2724598E+00  9.2724598E+00  9.2935173E+00  9.2935180E+00  9.2935187E+00  9.2935193E+00  9.2935200E+00  9.2935207E+00  9.2935213E+00  9.2935220E+00  9.2935227E+00  9.2935233E+00  9.2935240E+00  9.2935247E+00  9.3593093E+00  9.3593097E+00  9.3593101E+00  9.3593105E+00  9.3593109E+00  9.3593113E+00  9.3593117E+00  9.3593121E+00  9.3593125E+00  9.3593129E+00  9.3745629E+00  9.3745636E+00  9.3745644E+00  9.3745651E+00  9.3745659E+00  9.3745667E+00  9.3745674E+00  9.3745682E+00  9.4189315E+00  9.4189321E+00  9.4189327E+00  9.4189334E+00  9.4189340E+00  9.4189347E+00  9.4189353E+00  9.4189359E+00  9.4189366E+00  9.4189372E+00  9.4189379E+00  9.4189385E+00  9.4189391E+00  9.4189398E+00  9.4906899E+00  9.4906905E+00  9.4906911E+00  9.4906918E+00  9.4906924E+00  9.4906931E+00  9.4906937E+00  9.4906944E+00  9.4906950E+00  9.4906956E+00  9.4906963E+00  9.4906969E+00  9.4906976E+00  9.4906982E+00  9.4906988E+00  9.4906995E+00  9.4982871E+00  9.4982877E+00  9.4982882E+00  9.4982887E+00  9.5451077E+00  9.5451091E+00  9.5451106E+00  9.5451120E+00  9.5451134E+00  9.5451148E+00  9.5621452E+00  9.5621459E+00  9.5621467E+00  9.5621474E+00  9.5621481E+00  9.5621489E+00  9.5621496E+00  9.5621503E+00  9.5621510E+00  9.5621518E+00  9.5621525E+00  9.5621532E+00  9.5621540E+00  9.5621547E+00  9.5621554E+00  9.5621561E+00  9.5621569E+00  9.5621576E+00  9.5621583E+00  9.5621591E+00  9.5950118E+00  9.5950123E+00  9.5950128E+00  9.5950133E+00  9.5950138E+00  9.5950143E+00  9.5950148E+00  9.5950153E+00  9.5950158E+00  9.5950163E+00  9.5950168E+00  9.5950173E+00  9.6737844E+00  9.6737850E+00  9.6737856E+00  9.6737862E+00  9.6737868E+00  9.6737874E+00  9.6737880E+00  9.6737886E+00  9.6737892E+00  9.6737898E+00  9.6737904E+00  9.6737910E+00  9.6737916E+00  9.6737922E+00  9.6737928E+00  9.6737934E+00  9.6857798E+00  9.6857803E+00  9.6857808E+00  9.6857812E+00  9.6857817E+00  9.6857822E+00  9.6857826E+00  9.6857831E+00  9.6857836E+00  9.6857841E+00  9.6857845E+00  9.6857850E+00  9.7077422E+00  9.7077426E+00  9.7077431E+00  9.7077436E+00  9.7077441E+00  9.7077445E+00  9.7077450E+00  9.7077455E+00  9.7077460E+00  9.7077464E+00  9.7113702E+00  9.7113710E+00  9.7113717E+00  9.7113725E+00  9.7113733E+00  9.7113740E+00  9.7159029E+00  9.7159035E+00  9.7159041E+00  9.7159047E+00  9.7159053E+00  9.7159059E+00  9.7159065E+00  9.7159071E+00  9.7159077E+00  9.7159083E+00  9.7159089E+00  9.7159095E+00  9.7159101E+00  9.7159107E+00  9.7862094E+00  9.7862105E+00  9.7862117E+00  9.7862128E+00  9.8958199E+00  9.8958206E+00  9.8958214E+00  9.8958221E+00  9.8958228E+00  9.8958235E+00  9.8958242E+00  9.8958250E+00  9.8958257E+00  9.8958264E+00  9.9118083E+00  9.9118095E+00  9.9118108E+00  9.9118120E+00  9.9118132E+00  9.9118145E+00  9.9171384E+00  9.9171390E+00  9.9171397E+00  9.9171404E+00  9.9171410E+00  9.9171417E+00  9.9171424E+00  9.9171430E+00  9.9751521E+00  9.9751535E+00  1.0040813E+01  1.0040813E+01  1.0040814E+01  1.0040815E+01  1.0040815E+01  1.0040816E+01  1.0040816E+01  1.0040817E+01  1.0040817E+01  1.0040818E+01  1.0040819E+01  1.0040819E+01  1.0041445E+01  1.0041446E+01  1.0041447E+01  1.0041447E+01  1.0041448E+01  1.0041449E+01  1.0041450E+01  1.0041451E+01  1.0041452E+01  1.0041452E+01  1.0117352E+01  1.0117353E+01  1.0117354E+01  1.0117355E+01  1.0117356E+01  1.0117357E+01  1.0117358E+01  1.0117359E+01  1.0121899E+01  1.0121900E+01  1.0121901E+01  1.0121901E+01  1.0121902E+01  1.0121903E+01  1.0121904E+01  1.0121905E+01  1.0121905E+01  1.0121906E+01  1.0121907E+01  1.0121908E+01  1.0121908E+01  1.0121909E+01  1.0121910E+01  1.0121911E+01  1.0121911E+01  1.0121912E+01  1.0207184E+01  1.0207186E+01  1.0207187E+01  1.0207189E+01  1.0207190E+01  1.0207192E+01  1.0211110E+01  1.0211111E+01  1.0211111E+01  1.0211111E+01  1.0237190E+01  1.0237191E+01  1.0237192E+01  1.0237192E+01  1.0237193E+01  1.0237194E+01  1.0237194E+01  1.0237195E+01  1.0237196E+01  1.0237196E+01  1.0237197E+01  1.0237198E+01  1.0237198E+01  1.0237199E+01  1.0331230E+01  1.0331230E+01  1.0331231E+01  1.0331232E+01  1.0331232E+01  1.0331233E+01  1.0331234E+01  1.0331234E+01  1.0331235E+01  1.0331236E+01  1.0331237E+01  1.0331237E+01  1.0331238E+01  1.0331239E+01  1.0331239E+01  1.0331240E+01  1.0341168E+01  1.0341168E+01  1.0372969E+01  1.0372969E+01  1.0372970E+01  1.0372971E+01  1.0372971E+01  1.0372972E+01  1.0372973E+01  1.0372973E+01  1.0372974E+01  1.0372975E+01  1.0372975E+01  1.0372976E+01  1.0372977E+01  1.0372977E+01  1.0498941E+01  1.0498942E+01  1.0498943E+01  1.0498944E+01  1.0498944E+01  1.0498945E+01  1.0498946E+01  1.0498946E+01  1.0555473E+01  1.0555473E+01  1.0555474E+01  1.0555475E+01  1.0555476E+01  1.0555476E+01  1.0555477E+01  1.0555478E+01  1.0555479E+01  1.0555480E+01  1.0555480E+01  1.0555481E+01  1.0669434E+01  1.0669434E+01  1.0669435E+01  1.0669436E+01  1.0669436E+01  1.0669437E+01  1.0669438E+01  1.0669439E+01  1.0669439E+01  1.0669440E+01  1.0669441E+01  1.0669441E+01  1.0678910E+01  1.0678910E+01  1.0678911E+01  1.0678912E+01  1.0678912E+01  1.0678913E+01  1.0678914E+01  1.0678915E+01  1.0678915E+01  1.0678916E+01  1.0688788E+01  1.0688788E+01  1.0688789E+01  1.0688790E+01  1.0688790E+01  1.0688791E+01  1.0688792E+01  1.0688792E+01  1.0688793E+01  1.0688794E+01  1.0688794E+01  1.0688795E+01  1.0688795E+01  1.0688796E+01  1.0688797E+01  1.0688797E+01  1.0688798E+01  1.0688799E+01  1.0688799E+01  1.0688800E+01  1.0788904E+01  1.0788904E+01  1.0788905E+01  1.0788906E+01  1.0788906E+01  1.0788907E+01  1.0788908E+01  1.0788909E+01  1.0788909E+01  1.0788910E+01  1.0788911E+01  1.0788912E+01  1.0788912E+01  1.0788913E+01  1.0817495E+01  1.0817495E+01  1.0817496E+01  1.0817496E+01  1.0817496E+01  1.0817497E+01  1.0817497E+01  1.0817497E+01  1.0909742E+01  1.0909746E+01  1.0914790E+01  1.0914791E+01  1.0914791E+01  1.0914792E+01  1.0914792E+01  1.0914793E+01  1.0914793E+01  1.0914794E+01  1.0914794E+01  1.0914794E+01  1.0954468E+01  1.0954469E+01  1.0954470E+01  1.0954470E+01  1.0954471E+01  1.0954472E+01  1.0954473E+01  1.0954473E+01  1.0954474E+01  1.0954475E+01  1.0954475E+01  1.0954476E+01  1.0954477E+01  1.0954478E+01  1.0954478E+01  1.0954479E+01  1.0958601E+01  1.0958602E+01  1.0958603E+01  1.0958605E+01  1.0958606E+01  1.0958607E+01  1.1028927E+01  1.1028928E+01  1.1028930E+01  1.1028931E+01  1.1028932E+01  1.1028933E+01  1.1028935E+01  1.1028936E+01  1.1141176E+01  1.1141177E+01  1.1141177E+01  1.1141177E+01  1.1141177E+01  1.1141177E+01  1.1225611E+01  1.1225613E+01  1.1225614E+01  1.1225615E+01  1.1316527E+01  1.1316527E+01  1.1316527E+01  1.1316528E+01  1.1316528E+01  1.1316528E+01  1.1316528E+01  1.1316528E+01  1.1394826E+01  1.1394827E+01  1.1394827E+01  1.1394828E+01  1.1394828E+01  1.1394828E+01  1.1394829E+01  1.1394829E+01  1.1394830E+01  1.1394830E+01  1.1394831E+01  1.1394831E+01  1.1489941E+01  1.1489941E+01  1.1489942E+01  1.1489942E+01  1.1489943E+01  1.1489943E+01  1.1489944E+01  1.1489944E+01  1.1489945E+01  1.1489945E+01  1.1556274E+01  1.1556275E+01  1.1556275E+01  1.1556276E+01  1.1624174E+01  1.1624174E+01  1.1624175E+01  1.1624175E+01  1.1624175E+01  1.1624175E+01  1.1693235E+01  1.1693236E+01  1.1693236E+01  1.1693237E+01  1.1693238E+01  1.1693239E+01  1.1693240E+01  1.1693241E+01  1.1693242E+01  1.1693242E+01  1.1830468E+01  1.1830469E+01  1.1830470E+01  1.1830470E+01  1.1830471E+01  1.1830472E+01  1.1830472E+01  1.1830473E+01  1.1830474E+01  1.1830474E+01  1.1830475E+01  1.1830476E+01  1.1830476E+01  1.1830477E+01  1.1830478E+01  1.1830478E+01  1.1830479E+01  1.1830480E+01  1.1944752E+01  1.1944752E+01  1.1944752E+01  1.1944752E+01  1.1944752E+01  1.1944752E+01  1.1944752E+01  1.1944752E+01  1.2018226E+01  1.2018227E+01  1.2018228E+01  1.2018229E+01  1.2018230E+01  1.2018231E+01  1.2018232E+01  1.2018232E+01  1.2018233E+01  1.2018234E+01  1.2018235E+01  1.2018236E+01  1.2151603E+01  1.2151603E+01  1.2151604E+01  1.2151604E+01  1.2151604E+01  1.2151605E+01  1.2151605E+01  1.2151606E+01  1.2178201E+01  1.2178201E+01  1.2178202E+01  1.2178203E+01  1.2178204E+01  1.2178204E+01  1.2178205E+01  1.2178206E+01  1.2178207E+01  1.2178208E+01  1.2178208E+01  1.2178209E+01  1.2178210E+01  1.2178211E+01  1.2195917E+01  1.2195917E+01  1.2195918E+01  1.2195918E+01  1.2195918E+01  1.2195919E+01  1.2195919E+01  1.2195919E+01  1.2195920E+01  1.2195920E+01  1.2257652E+01  1.2257653E+01  1.2257653E+01  1.2257654E+01  1.2257655E+01  1.2257655E+01  1.2257656E+01  1.2257657E+01  1.2257658E+01  1.2257658E+01  1.2257659E+01  1.2257660E+01  1.2257660E+01  1.2257661E+01  1.2257662E+01  1.2257662E+01  1.2446689E+01  1.2446690E+01  1.2446690E+01  1.2446691E+01  1.2446691E+01  1.2446692E+01  1.2446692E+01  1.2446693E+01  1.2446693E+01  1.2446694E+01  1.2446694E+01  1.2446695E+01  1.2547946E+01  1.2547946E+01  1.2547946E+01  1.2547946E+01  1.2547946E+01  1.2547946E+01  1.2686430E+01  1.2686431E+01  1.2686432E+01  1.2686434E+01  1.4696523E+01  1.4696523E+01  1.4696523E+01  1.4696523E+01  1.4696523E+01  1.4696523E+01  1.4696523E+01  1.4696523E+01  1.9207116E+01  1.9207118E+01  1.9207119E+01  1.9207120E+01  1.9304017E+01  1.9304017E+01  1.9304018E+01  1.9304018E+01  1.9304019E+01  1.9304019E+01  1.9304020E+01  1.9304020E+01  1.9304021E+01  1.9304021E+01  1.9304022E+01  1.9304022E+01  1.9304023E+01  1.9304023E+01  1.9450723E+01  1.9450723E+01  1.9450724E+01  1.9450725E+01  1.9450725E+01  1.9450726E+01  1.9450727E+01  1.9450727E+01  1.9487525E+01  1.9487526E+01  1.9487527E+01  1.9487528E+01  1.9487529E+01  1.9487529E+01  1.9805652E+01  1.9805653E+01  1.9805655E+01  1.9805656E+01  1.9805658E+01  1.9805659E+01  1.9820701E+01  1.9820702E+01  1.9820703E+01  1.9820703E+01  1.9820704E+01  1.9820704E+01  1.9820705E+01  1.9820705E+01  1.9820706E+01  1.9820706E+01  1.9820707E+01  1.9820707E+01  1.9907985E+01  1.9907986E+01  1.9907986E+01  1.9907986E+01  1.9907987E+01  1.9907987E+01  1.9907988E+01  1.9907988E+01  1.9907989E+01  1.9907989E+01  2.0076968E+01  2.0076969E+01  2.0076969E+01  2.0076970E+01  2.0076971E+01  2.0076971E+01  2.0076972E+01  2.0076973E+01  2.0076973E+01  2.0076974E+01  2.0076975E+01  2.0076975E+01  2.0076976E+01  2.0076977E+01  2.0076977E+01  2.0076978E+01  2.0103603E+01  2.0103604E+01  2.0103604E+01  2.0103605E+01  2.0103606E+01  2.0103607E+01  2.0103608E+01  2.0103609E+01  2.0154520E+01  2.0154520E+01  2.0154520E+01  2.0154521E+01  2.0154521E+01  2.0154522E+01  2.0194631E+01  2.0194632E+01  2.0194633E+01  2.0194634E+01  2.0194635E+01  2.0194635E+01  2.0194636E+01  2.0194637E+01  2.0194638E+01  2.0194639E+01  2.0308716E+01  2.0308718E+01  2.0308719E+01  2.0308721E+01  2.0308722E+01  2.0308724E+01  2.0308725E+01  2.0308727E+01  2.0388952E+01  2.0388953E+01  2.0388953E+01  2.0388954E+01  2.0388954E+01  2.0388954E+01  2.0388955E+01  2.0388955E+01  2.0504158E+01  2.0504159E+01  2.0504160E+01  2.0504161E+01  2.0504162E+01  2.0504162E+01  2.0504163E+01  2.0504164E+01  2.0504165E+01  2.0504166E+01  2.0505197E+01  2.0505198E+01  2.0505198E+01  2.0505198E+01  2.0511964E+01  2.0511965E+01  2.0511966E+01  2.0511967E+01  2.0511968E+01  2.0511969E+01  2.0541947E+01  2.0541948E+01  2.0541948E+01  2.0541949E+01  2.0541950E+01  2.0541950E+01  2.0541951E+01  2.0541952E+01  2.0541953E+01  2.0541953E+01  2.0541954E+01  2.0541955E+01  2.0624191E+01  2.0624192E+01  2.0624192E+01  2.0624193E+01  2.0624194E+01  2.0624195E+01  2.0624195E+01  2.0624196E+01  2.0624197E+01  2.0624198E+01  2.0624198E+01  2.0624199E+01  2.0624200E+01  2.0624201E+01  2.0697319E+01  2.0697319E+01  2.0697320E+01  2.0697321E+01  2.0697321E+01  2.0697322E+01  2.0697323E+01  2.0697324E+01  2.0697324E+01  2.0697325E+01  2.0697326E+01  2.0697326E+01  2.0697327E+01  2.0697328E+01  2.0719689E+01  2.0719689E+01  2.0732759E+01  2.0732760E+01  2.0732761E+01  2.0732762E+01  2.0732763E+01  2.0732763E+01  2.0732764E+01  2.0732765E+01  2.0732766E+01  2.0732767E+01  2.0732768E+01  2.0732768E+01  2.0732769E+01  2.0732770E+01  2.0732771E+01  2.0732772E+01  2.0732772E+01  2.0732773E+01  2.0737227E+01  2.0737228E+01  2.0737229E+01  2.0737230E+01  2.0737230E+01  2.0737231E+01  2.0737232E+01  2.0737233E+01  2.0757015E+01  2.0757016E+01  2.0757016E+01  2.0757017E+01  2.0757017E+01  2.0757018E+01  2.0757018E+01  2.0757018E+01  2.0757019E+01  2.0757019E+01  2.0778702E+01  2.0778703E+01  2.0778704E+01  2.0778706E+01  2.0785902E+01  2.0785903E+01  2.0785904E+01  2.0785905E+01  2.0785906E+01  2.0785907E+01  2.0785908E+01  2.0785909E+01  2.0821927E+01  2.0821928E+01  2.0821929E+01  2.0821930E+01  2.0821930E+01  2.0821931E+01  2.0821932E+01  2.0821933E+01  2.0821933E+01  2.0821934E+01  2.0821935E+01  2.0821936E+01  2.0927628E+01  2.0927629E+01  2.0927630E+01  2.0927631E+01  2.0927632E+01  2.0927633E+01  2.1044765E+01  2.1044768E+01  2.1052009E+01  2.1052010E+01  2.1052010E+01  2.1052011E+01  2.1052012E+01  2.1052013E+01  2.1052014E+01  2.1052015E+01  2.1052016E+01  2.1052017E+01  2.1106614E+01  2.1106614E+01  2.1106615E+01  2.1106616E+01  2.1106617E+01  2.1106617E+01  2.1106618E+01  2.1106619E+01  2.1106620E+01  2.1106621E+01  2.1190062E+01  2.1190063E+01  2.1190064E+01  2.1190066E+01  2.1190067E+01  2.1190068E+01  2.1190069E+01  2.1190070E+01  2.1274578E+01  2.1274580E+01  2.1274581E+01  2.1274583E+01  2.1293934E+01  2.1293935E+01  2.1293936E+01  2.1293937E+01  2.1293938E+01  2.1293939E+01  2.1293940E+01  2.1293941E+01  2.1293942E+01  2.1293943E+01  2.1293944E+01  2.1293945E+01  2.1362170E+01  2.1362171E+01  2.1362172E+01  2.1362173E+01  2.1362174E+01  2.1362174E+01  2.1362175E+01  2.1362176E+01  2.1362177E+01  2.1362178E+01  2.1362179E+01  2.1362180E+01  2.1362181E+01  2.1362182E+01  2.1362182E+01  2.1362183E+01  2.1378022E+01  2.1378023E+01  2.1378024E+01  2.1378025E+01  2.1378026E+01  2.1378027E+01  2.1378027E+01  2.1378028E+01  2.1378029E+01  2.1378030E+01  2.1378031E+01  2.1378032E+01  2.1378032E+01  2.1378033E+01  2.1392428E+01  2.1392428E+01  2.1392429E+01  2.1392430E+01  2.1392431E+01  2.1392431E+01  2.1392432E+01  2.1392433E+01  2.1392434E+01  2.1392434E+01  2.1392435E+01  2.1392436E+01  2.1542100E+01  2.1542101E+01  2.1542102E+01  2.1542103E+01  2.1542105E+01  2.1542106E+01  2.1645451E+01  2.1645452E+01  2.1645453E+01  2.1645453E+01  2.1645454E+01  2.1645455E+01  2.1645456E+01  2.1645457E+01  2.1645458E+01  2.1645459E+01  2.1721675E+01  2.1721676E+01  2.1721678E+01  2.1721679E+01  2.1721680E+01  2.1721681E+01  2.1721682E+01  2.1721683E+01  2.1814156E+01  2.1814157E+01  2.1814158E+01  2.1814159E+01  2.1814160E+01  2.1814161E+01  2.1814161E+01  2.1814162E+01  2.1814163E+01  2.1814164E+01  2.1814165E+01  2.1814166E+01  2.1822499E+01  2.1822501E+01  2.1822503E+01  2.1822506E+01  2.1851617E+01  2.1851618E+01  2.1851618E+01  2.1851619E+01  2.1851620E+01  2.1851621E+01  2.1851621E+01  2.1851622E+01  2.1851623E+01  2.1851623E+01  2.1851624E+01  2.1851625E+01  2.1851626E+01  2.1851626E+01  2.1851627E+01  2.1851628E+01  2.1851629E+01  2.1851629E+01  2.1932673E+01  2.1932673E+01  2.1932673E+01  2.1932673E+01  2.1954015E+01  2.1954015E+01  2.1954016E+01  2.1954016E+01  2.1954017E+01  2.1954017E+01  2.1990894E+01  2.1990895E+01  2.1990896E+01  2.1990897E+01  2.1990898E+01  2.1990898E+01  2.1990899E+01  2.1990900E+01  2.1990901E+01  2.1990902E+01  2.1990903E+01  2.1990903E+01  2.1990904E+01  2.1990905E+01  2.2045648E+01  2.2045649E+01  2.2045649E+01  2.2045650E+01  2.2045651E+01  2.2045652E+01  2.2045652E+01  2.2045653E+01  2.2319766E+01  2.2319766E+01  2.2319767E+01  2.2319767E+01  2.2319767E+01  2.2319767E+01  2.2426792E+01  2.2426792E+01  2.2426793E+01  2.2426793E+01  2.2426794E+01  2.2426794E+01  2.2426795E+01  2.2426795E+01  2.2426796E+01  2.2426796E+01  2.2510512E+01  2.2510513E+01  2.2528050E+01  2.2528052E+01  2.2528053E+01  2.2528054E+01  2.2528055E+01  2.2528056E+01  2.2528057E+01  2.2528058E+01  2.2528060E+01  2.2528061E+01  2.2656084E+01  2.2656085E+01  2.2656085E+01  2.2656086E+01  2.2656086E+01  2.2656087E+01  2.2656087E+01  2.2656088E+01  2.2666159E+01  2.2666159E+01  2.2666159E+01  2.2666159E+01  2.2825896E+01  2.2825896E+01  2.2825896E+01  2.2825896E+01  2.2825896E+01  2.2825896E+01  2.3022988E+01  2.3022989E+01  2.3022990E+01  2.3022991E+01  2.3022992E+01  2.3022993E+01  2.3022993E+01  2.3022994E+01  2.3022995E+01  2.3022996E+01  2.3022997E+01  2.3022998E+01  2.3038060E+01  2.3038061E+01  2.3038061E+01  2.3038062E+01  2.3038063E+01  2.3038064E+01  2.3038065E+01  2.3038065E+01  2.3038066E+01  2.3038067E+01  2.3038068E+01  2.3038068E+01  2.3038069E+01  2.3038070E+01  2.3038071E+01  2.3038071E+01  2.3115632E+01  2.3115632E+01  2.3115633E+01  2.3115633E+01  2.3115634E+01  2.3115634E+01  2.3115635E+01  2.3115635E+01  2.3236221E+01  2.3236222E+01  2.3236223E+01  2.3236223E+01  2.3236224E+01  2.3236224E+01  2.3263798E+01  2.3263799E+01  2.3263800E+01  2.3263801E+01  2.3263802E+01  2.3263802E+01  2.3263803E+01  2.3263804E+01  2.3263805E+01  2.3263806E+01  2.3263807E+01  2.3263807E+01  2.3263808E+01  2.3263809E+01  2.3464658E+01  2.3464658E+01  2.3464659E+01  2.3464659E+01  2.3511416E+01  2.3511416E+01  2.3511417E+01  2.3511418E+01  2.3511418E+01  2.3511419E+01  2.3511420E+01  2.3511420E+01  2.3511421E+01  2.3511421E+01  2.3627954E+01  2.3627956E+01  2.5703989E+01  2.5703989E+01  2.5703989E+01  2.5703989E+01  2.5703989E+01  2.5703989E+01 
 6.0000000E-02  8.0281324E+00  8.0281333E+00  8.0281341E+00  8.0281350E+00  8.0507000E+00  8.0507027E+00  8.0947823E+00  8.0947829E+00  8.0947835E+00  8.0947842E+00  8.0947848E+00  8.0947855E+00  8.2319632E+00  8.2319637E+00  8.2319642E+00  8.2319647E+00  8.2319653E+00  8.2319658E+00  8.2319663E+00  8.2319668E+00  8.3536797E+00  8.3536802E+00  8.3536806E+00  8.3536810E+00  8.3536815E+00  8.3536819E+00  8.3536823E+00  8.3536828E+00  8.3536832E+00  8.3536836E+00  8.3536840E+00  8.3536845E+00  8.3536849E+00  8.3536853E+00  8.3536858E+00  8.3536862E+00  8.5720985E+00  8.5720990E+00  8.5720995E+00  8.5720999E+00  8.5721004E+00  8.5721009E+00  8.5721014E+00  8.5721018E+00  8.5721023E+00  8.5721028E+00  8.7474879E+00  8.7474883E+00  8.7474887E+00  8.7474892E+00  8.7474896E+00  8.7474900E+00  8.7474905E+00  8.7474909E+00  8.7474913E+00  8.7474918E+00  8.7474922E+00  8.7474926E+00  8.8027574E+00  8.8027579E+00  8.8027583E+00  8.8027588E+00  8.8027593E+00  8.8027597E+00  8.8027602E+00  8.8027606E+00  8.8027611E+00  8.8027615E+00  8.8027620E+00  8.8027624E+00  8.8027629E+00  8.8027633E+00  8.8812288E+00  8.8812310E+00  8.8812332E+00  8.8812354E+00  8.9949269E+00  8.9949278E+00  8.9949286E+00  8.9949294E+00  8.9949303E+00  8.9949311E+00  8.9949320E+00  8.9949328E+00  9.0081549E+00  9.0081555E+00  9.0081561E+00  9.0081567E+00  9.0081573E+00  9.0081579E+00  9.0081585E+00  9.0081591E+00  9.0081597E+00  9.0081603E+00  9.0081610E+00  9.0081616E+00  9.0081622E+00  9.0081628E+00  9.0081634E+00  9.0081640E+00  9.0081646E+00  9.0081652E+00  9.0243495E+00  9.0243507E+00  9.0243519E+00  9.0243531E+00  9.0243543E+00  9.0243555E+00  9.0286760E+00  9.0286768E+00  9.0286776E+00  9.0286784E+00  9.0286792E+00  9.0286800E+00  9.0286807E+00  9.0286815E+00  9.0286823E+00  9.0286831E+00  9.1165947E+00  9.1165951E+00  9.1165954E+00  9.1165958E+00  9.1165962E+00  9.1165965E+00  9.1165969E+00  9.1165972E+00  9.2711737E+00  9.2711737E+00  9.2711738E+00  9.2711738E+00  9.2711739E+00  9.2711740E+00  9.2920888E+00  9.2920894E+00  9.2920901E+00  9.2920908E+00  9.2920914E+00  9.2920921E+00  9.2920928E+00  9.2920934E+00  9.2920941E+00  9.2920947E+00  9.2920954E+00  9.2920961E+00  9.3578808E+00  9.3578812E+00  9.3578816E+00  9.3578820E+00  9.3578823E+00  9.3578827E+00  9.3578831E+00  9.3578835E+00  9.3578839E+00  9.3578843E+00  9.3745920E+00  9.3745927E+00  9.3745935E+00  9.3745942E+00  9.3745950E+00  9.3745957E+00  9.3745964E+00  9.3745972E+00  9.4175029E+00  9.4175035E+00  9.4175042E+00  9.4175048E+00  9.4175054E+00  9.4175061E+00  9.4175067E+00  9.4175074E+00  9.4175080E+00  9.4175086E+00  9.4175093E+00  9.4175099E+00  9.4175106E+00  9.4175112E+00  9.4892613E+00  9.4892619E+00  9.4892626E+00  9.4892632E+00  9.4892639E+00  9.4892645E+00  9.4892651E+00  9.4892658E+00  9.4892664E+00  9.4892671E+00  9.4892677E+00  9.4892684E+00  9.4892690E+00  9.4892696E+00  9.4892703E+00  9.4892709E+00  9.4968586E+00  9.4968591E+00  9.4968596E+00  9.4968601E+00  9.5607166E+00  9.5607174E+00  9.5607181E+00  9.5607188E+00  9.5607196E+00  9.5607203E+00  9.5607210E+00  9.5607217E+00  9.5607225E+00  9.5607232E+00  9.5607239E+00  9.5607247E+00  9.5607254E+00  9.5607261E+00  9.5607268E+00  9.5607276E+00  9.5607283E+00  9.5607290E+00  9.5607298E+00  9.5607305E+00  9.5935833E+00  9.5935838E+00  9.5935843E+00  9.5935847E+00  9.5935852E+00  9.5935857E+00  9.5935862E+00  9.5935867E+00  9.5935872E+00  9.5935877E+00  9.5935882E+00  9.5935887E+00  9.5954159E+00  9.5954173E+00  9.5954188E+00  9.5954203E+00  9.5954218E+00  9.5954233E+00  9.6723558E+00  9.6723564E+00  9.6723570E+00  9.6723576E+00  9.6723582E+00  9.6723588E+00  9.6723594E+00  9.6723600E+00  9.6723606E+00  9.6723612E+00  9.6723618E+00  9.6723624E+00  9.6723630E+00  9.6723636E+00  9.6723642E+00  9.6723648E+00  9.6843513E+00  9.6843517E+00  9.6843522E+00  9.6843527E+00  9.6843531E+00  9.6843536E+00  9.6843541E+00  9.6843545E+00  9.6843550E+00  9.6843555E+00  9.6843560E+00  9.6843564E+00  9.7063136E+00  9.7063141E+00  9.7063145E+00  9.7063150E+00  9.7063155E+00  9.7063160E+00  9.7063164E+00  9.7063169E+00  9.7063174E+00  9.7063179E+00  9.7121707E+00  9.7121714E+00  9.7121721E+00  9.7121727E+00  9.7121734E+00  9.7121741E+00  9.7144744E+00  9.7144750E+00  9.7144756E+00  9.7144762E+00  9.7144768E+00  9.7144774E+00  9.7144780E+00  9.7144786E+00  9.7144792E+00  9.7144798E+00  9.7144804E+00  9.7144810E+00  9.7144816E+00  9.7144822E+00  9.7847809E+00  9.7847820E+00  9.7847831E+00  9.7847842E+00  9.8943914E+00  9.8943921E+00  9.8943928E+00  9.8943935E+00  9.8943942E+00  9.8943949E+00  9.8943957E+00  9.8943964E+00  9.8943971E+00  9.8943978E+00  9.9113324E+00  9.9113336E+00  9.9113349E+00  9.9113361E+00  9.9113373E+00  9.9113385E+00  9.9197993E+00  9.9197999E+00  9.9198006E+00  9.9198012E+00  9.9198019E+00  9.9198025E+00  9.9198032E+00  9.9198038E+00  9.9737236E+00  9.9737249E+00  1.0039384E+01  1.0039385E+01  1.0039385E+01  1.0039386E+01  1.0039387E+01  1.0039387E+01  1.0039388E+01  1.0039388E+01  1.0039389E+01  1.0039390E+01  1.0039390E+01  1.0039391E+01  1.0040016E+01  1.0040017E+01  1.0040018E+01  1.0040019E+01  1.0040020E+01  1.0040021E+01  1.0040021E+01  1.0040022E+01  1.0040023E+01  1.0040024E+01  1.0120471E+01  1.0120471E+01  1.0120472E+01  1.0120473E+01  1.0120474E+01  1.0120474E+01  1.0120475E+01  1.0120476E+01  1.0120477E+01  1.0120477E+01  1.0120478E+01  1.0120479E+01  1.0120480E+01  1.0120481E+01  1.0120481E+01  1.0120482E+01  1.0120483E+01  1.0120484E+01  1.0147525E+01  1.0147526E+01  1.0147527E+01  1.0147529E+01  1.0147530E+01  1.0147531E+01  1.0147532E+01  1.0147533E+01  1.0209529E+01  1.0209531E+01  1.0209532E+01  1.0209534E+01  1.0209535E+01  1.0209537E+01  1.0209682E+01  1.0209682E+01  1.0209682E+01  1.0209682E+01  1.0235762E+01  1.0235762E+01  1.0235763E+01  1.0235764E+01  1.0235764E+01  1.0235765E+01  1.0235766E+01  1.0235766E+01  1.0235767E+01  1.0235768E+01  1.0235768E+01  1.0235769E+01  1.0235770E+01  1.0235770E+01  1.0329801E+01  1.0329802E+01  1.0329802E+01  1.0329803E+01  1.0329804E+01  1.0329805E+01  1.0329805E+01  1.0329806E+01  1.0329807E+01  1.0329807E+01  1.0329808E+01  1.0329809E+01  1.0329809E+01  1.0329810E+01  1.0329811E+01  1.0329811E+01  1.0339739E+01  1.0339739E+01  1.0371540E+01  1.0371541E+01  1.0371542E+01  1.0371542E+01  1.0371543E+01  1.0371543E+01  1.0371544E+01  1.0371545E+01  1.0371545E+01  1.0371546E+01  1.0371547E+01  1.0371547E+01  1.0371548E+01  1.0371549E+01  1.0523997E+01  1.0523998E+01  1.0523998E+01  1.0523999E+01  1.0524000E+01  1.0524000E+01  1.0524001E+01  1.0524002E+01  1.0554044E+01  1.0554045E+01  1.0554046E+01  1.0554046E+01  1.0554047E+01  1.0554048E+01  1.0554049E+01  1.0554049E+01  1.0554050E+01  1.0554051E+01  1.0554052E+01  1.0554053E+01  1.0668005E+01  1.0668006E+01  1.0668006E+01  1.0668007E+01  1.0668008E+01  1.0668009E+01  1.0668009E+01  1.0668010E+01  1.0668011E+01  1.0668011E+01  1.0668012E+01  1.0668013E+01  1.0677481E+01  1.0677482E+01  1.0677483E+01  1.0677483E+01  1.0677484E+01  1.0677485E+01  1.0677485E+01  1.0677486E+01  1.0677487E+01  1.0677487E+01  1.0687359E+01  1.0687360E+01  1.0687361E+01  1.0687361E+01  1.0687362E+01  1.0687362E+01  1.0687363E+01  1.0687364E+01  1.0687364E+01  1.0687365E+01  1.0687366E+01  1.0687366E+01  1.0687367E+01  1.0687368E+01  1.0687368E+01  1.0687369E+01  1.0687369E+01  1.0687370E+01  1.0687371E+01  1.0687371E+01  1.0787475E+01  1.0787476E+01  1.0787476E+01  1.0787477E+01  1.0787478E+01  1.0787479E+01  1.0787479E+01  1.0787480E+01  1.0787481E+01  1.0787482E+01  1.0787482E+01  1.0787483E+01  1.0787484E+01  1.0787484E+01  1.0816236E+01  1.0816236E+01  1.0816237E+01  1.0816237E+01  1.0816237E+01  1.0816237E+01  1.0816238E+01  1.0816238E+01  1.0908314E+01  1.0908318E+01  1.0913362E+01  1.0913362E+01  1.0913363E+01  1.0913363E+01  1.0913363E+01  1.0913364E+01  1.0913364E+01  1.0913365E+01  1.0913365E+01  1.0913366E+01  1.0953040E+01  1.0953040E+01  1.0953041E+01  1.0953042E+01  1.0953043E+01  1.0953043E+01  1.0953044E+01  1.0953045E+01  1.0953045E+01  1.0953046E+01  1.0953047E+01  1.0953048E+01  1.0953048E+01  1.0953049E+01  1.0953050E+01  1.0953050E+01  1.0957831E+01  1.0957832E+01  1.0957833E+01  1.0957835E+01  1.0957836E+01  1.0957837E+01  1.1031412E+01  1.1031413E+01  1.1031414E+01  1.1031416E+01  1.1031417E+01  1.1031418E+01  1.1031419E+01  1.1031421E+01  1.1142342E+01  1.1142342E+01  1.1142342E+01  1.1142342E+01  1.1142342E+01  1.1142342E+01  1.1224183E+01  1.1224184E+01  1.1224185E+01  1.1224187E+01  1.1315099E+01  1.1315099E+01  1.1315099E+01  1.1315099E+01  1.1315099E+01  1.1315100E+01  1.1315100E+01  1.1315100E+01  1.1393398E+01  1.1393398E+01  1.1393399E+01  1.1393399E+01  1.1393399E+01  1.1393400E+01  1.1393400E+01  1.1393401E+01  1.1393401E+01  1.1393402E+01  1.1393402E+01  1.1393402E+01  1.1488512E+01  1.1488513E+01  1.1488513E+01  1.1488514E+01  1.1488514E+01  1.1488515E+01  1.1488515E+01  1.1488516E+01  1.1488516E+01  1.1488517E+01  1.1554845E+01  1.1554846E+01  1.1554847E+01  1.1554848E+01  1.1622849E+01  1.1622849E+01  1.1622849E+01  1.1622849E+01  1.1622849E+01  1.1622850E+01  1.1691806E+01  1.1691807E+01  1.1691808E+01  1.1691809E+01  1.1691810E+01  1.1691810E+01  1.1691811E+01  1.1691812E+01  1.1691813E+01  1.1691814E+01  1.1829040E+01  1.1829040E+01  1.1829041E+01  1.1829042E+01  1.1829042E+01  1.1829043E+01  1.1829044E+01  1.1829044E+01  1.1829045E+01  1.1829046E+01  1.1829046E+01  1.1829047E+01  1.1829048E+01  1.1829048E+01  1.1829049E+01  1.1829050E+01  1.1829050E+01  1.1829051E+01  1.1943495E+01  1.1943495E+01  1.1943495E+01  1.1943495E+01  1.1943495E+01  1.1943495E+01  1.1943495E+01  1.1943495E+01  1.2016798E+01  1.2016799E+01  1.2016800E+01  1.2016800E+01  1.2016801E+01  1.2016802E+01  1.2016803E+01  1.2016804E+01  1.2016805E+01  1.2016806E+01  1.2016807E+01  1.2016807E+01  1.2151650E+01  1.2151650E+01  1.2151650E+01  1.2151651E+01  1.2151651E+01  1.2151651E+01  1.2151652E+01  1.2151652E+01  1.2176772E+01  1.2176773E+01  1.2176774E+01  1.2176774E+01  1.2176775E+01  1.2176776E+01  1.2176777E+01  1.2176777E+01  1.2176778E+01  1.2176779E+01  1.2176780E+01  1.2176781E+01  1.2176781E+01  1.2176782E+01  1.2194488E+01  1.2194489E+01  1.2194489E+01  1.2194489E+01  1.2194490E+01  1.2194490E+01  1.2194490E+01  1.2194491E+01  1.2194491E+01  1.2194492E+01  1.2256223E+01  1.2256224E+01  1.2256225E+01  1.2256225E+01  1.2256226E+01  1.2256227E+01  1.2256228E+01  1.2256228E+01  1.2256229E+01  1.2256230E+01  1.2256230E+01  1.2256231E+01  1.2256232E+01  1.2256232E+01  1.2256233E+01  1.2256234E+01  1.2445261E+01  1.2445261E+01  1.2445262E+01  1.2445262E+01  1.2445263E+01  1.2445263E+01  1.2445264E+01  1.2445264E+01  1.2445265E+01  1.2445265E+01  1.2445266E+01  1.2445266E+01  1.2546570E+01  1.2546570E+01  1.2546570E+01  1.2546570E+01  1.2546570E+01  1.2546570E+01  1.2685002E+01  1.2685003E+01  1.2685004E+01  1.2685005E+01  1.4695475E+01  1.4695475E+01  1.4695475E+01  1.4695475E+01  1.4695475E+01  1.4695475E+01  1.4695475E+01  1.4695475E+01  1.9205688E+01  1.9205689E+01  1.9205690E+01  1.9205692E+01  1.9302588E+01  1.9302588E+01  1.9302589E+01  1.9302589E+01  1.9302590E+01  1.9302590E+01  1.9302591E+01  1.9302591E+01  1.9302592E+01  1.9302592E+01  1.9302593E+01  1.9302593E+01  1.9302594E+01  1.9302594E+01  1.9449824E+01  1.9449825E+01  1.9449826E+01  1.9449826E+01  1.9449827E+01  1.9449828E+01  1.9449828E+01  1.9449829E+01  1.9529463E+01  1.9529464E+01  1.9529465E+01  1.9529466E+01  1.9529466E+01  1.9529467E+01  1.9804250E+01  1.9804251E+01  1.9804253E+01  1.9804254E+01  1.9804256E+01  1.9804257E+01  1.9819273E+01  1.9819273E+01  1.9819274E+01  1.9819275E+01  1.9819275E+01  1.9819276E+01  1.9819276E+01  1.9819277E+01  1.9819277E+01  1.9819278E+01  1.9819278E+01  1.9819279E+01  1.9906557E+01  1.9906557E+01  1.9906557E+01  1.9906558E+01  1.9906558E+01  1.9906559E+01  1.9906559E+01  1.9906560E+01  1.9906560E+01  1.9906561E+01  2.0075539E+01  2.0075540E+01  2.0075541E+01  2.0075541E+01  2.0075542E+01  2.0075543E+01  2.0075543E+01  2.0075544E+01  2.0075545E+01  2.0075545E+01  2.0075546E+01  2.0075547E+01  2.0075547E+01  2.0075548E+01  2.0075549E+01  2.0075550E+01  2.0112910E+01  2.0112911E+01  2.0112912E+01  2.0112913E+01  2.0112914E+01  2.0112915E+01  2.0112915E+01  2.0112916E+01  2.0155076E+01  2.0155076E+01  2.0155077E+01  2.0155077E+01  2.0155078E+01  2.0155078E+01  2.0193202E+01  2.0193203E+01  2.0193204E+01  2.0193205E+01  2.0193206E+01  2.0193207E+01  2.0193208E+01  2.0193209E+01  2.0193210E+01  2.0193211E+01  2.0335184E+01  2.0335185E+01  2.0335187E+01  2.0335188E+01  2.0335190E+01  2.0335192E+01  2.0335193E+01  2.0335195E+01  2.0388116E+01  2.0388117E+01  2.0388117E+01  2.0388118E+01  2.0388118E+01  2.0388119E+01  2.0388119E+01  2.0388120E+01  2.0502729E+01  2.0502730E+01  2.0502731E+01  2.0502732E+01  2.0502733E+01  2.0502734E+01  2.0502735E+01  2.0502736E+01  2.0502737E+01  2.0502737E+01  2.0503769E+01  2.0503769E+01  2.0503769E+01  2.0503770E+01  2.0513525E+01  2.0513526E+01  2.0513527E+01  2.0513528E+01  2.0513529E+01  2.0513530E+01  2.0540518E+01  2.0540519E+01  2.0540520E+01  2.0540520E+01  2.0540521E+01  2.0540522E+01  2.0540523E+01  2.0540523E+01  2.0540524E+01  2.0540525E+01  2.0540525E+01  2.0540526E+01  2.0622762E+01  2.0622763E+01  2.0622764E+01  2.0622765E+01  2.0622765E+01  2.0622766E+01  2.0622767E+01  2.0622768E+01  2.0622768E+01  2.0622769E+01  2.0622770E+01  2.0622770E+01  2.0622771E+01  2.0622772E+01  2.0695890E+01  2.0695891E+01  2.0695891E+01  2.0695892E+01  2.0695893E+01  2.0695894E+01  2.0695894E+01  2.0695895E+01  2.0695896E+01  2.0695896E+01  2.0695897E+01  2.0695898E+01  2.0695899E+01  2.0695899E+01  2.0718260E+01  2.0718261E+01  2.0731331E+01  2.0731332E+01  2.0731332E+01  2.0731333E+01  2.0731334E+01  2.0731335E+01  2.0731336E+01  2.0731337E+01  2.0731337E+01  2.0731338E+01  2.0731339E+01  2.0731340E+01  2.0731341E+01  2.0731341E+01  2.0731342E+01  2.0731343E+01  2.0731344E+01  2.0731345E+01  2.0738937E+01  2.0738938E+01  2.0738939E+01  2.0738939E+01  2.0738940E+01  2.0738941E+01  2.0738942E+01  2.0738943E+01  2.0755587E+01  2.0755587E+01  2.0755588E+01  2.0755588E+01  2.0755589E+01  2.0755589E+01  2.0755589E+01  2.0755590E+01  2.0755590E+01  2.0755591E+01  2.0777273E+01  2.0777275E+01  2.0777276E+01  2.0777277E+01  2.0792762E+01  2.0792763E+01  2.0792764E+01  2.0792765E+01  2.0792766E+01  2.0792767E+01  2.0792769E+01  2.0792770E+01  2.0820499E+01  2.0820499E+01  2.0820500E+01  2.0820501E+01  2.0820502E+01  2.0820503E+01  2.0820503E+01  2.0820504E+01  2.0820505E+01  2.0820506E+01  2.0820506E+01  2.0820507E+01  2.0926204E+01  2.0926205E+01  2.0926206E+01  2.0926207E+01  2.0926208E+01  2.0926209E+01  2.1043336E+01  2.1043339E+01  2.1050580E+01  2.1050581E+01  2.1050582E+01  2.1050583E+01  2.1050584E+01  2.1050585E+01  2.1050586E+01  2.1050587E+01  2.1050588E+01  2.1050589E+01  2.1105185E+01  2.1105186E+01  2.1105187E+01  2.1105187E+01  2.1105188E+01  2.1105189E+01  2.1105190E+01  2.1105190E+01  2.1105191E+01  2.1105192E+01  2.1192214E+01  2.1192215E+01  2.1192216E+01  2.1192217E+01  2.1192219E+01  2.1192220E+01  2.1192221E+01  2.1192222E+01  2.1273150E+01  2.1273151E+01  2.1273153E+01  2.1273154E+01  2.1292506E+01  2.1292507E+01  2.1292508E+01  2.1292508E+01  2.1292509E+01  2.1292510E+01  2.1292511E+01  2.1292512E+01  2.1292513E+01  2.1292514E+01  2.1292515E+01  2.1292516E+01  2.1360741E+01  2.1360742E+01  2.1360743E+01  2.1360744E+01  2.1360745E+01  2.1360746E+01  2.1360747E+01  2.1360748E+01  2.1360749E+01  2.1360749E+01  2.1360750E+01  2.1360751E+01  2.1360752E+01  2.1360753E+01  2.1360754E+01  2.1360755E+01  2.1376594E+01  2.1376595E+01  2.1376595E+01  2.1376596E+01  2.1376597E+01  2.1376598E+01  2.1376599E+01  2.1376600E+01  2.1376601E+01  2.1376601E+01  2.1376602E+01  2.1376603E+01  2.1376604E+01  2.1376605E+01  2.1390999E+01  2.1391000E+01  2.1391001E+01  2.1391001E+01  2.1391002E+01  2.1391003E+01  2.1391004E+01  2.1391004E+01  2.1391005E+01  2.1391006E+01  2.1391006E+01  2.1391007E+01  2.1540949E+01  2.1540950E+01  2.1540951E+01  2.1540953E+01  2.1540954E+01  2.1540955E+01  2.1644022E+01  2.1644023E+01  2.1644024E+01  2.1644025E+01  2.1644026E+01  2.1644027E+01  2.1644028E+01  2.1644028E+01  2.1644029E+01  2.1644030E+01  2.1722396E+01  2.1722397E+01  2.1722398E+01  2.1722399E+01  2.1722400E+01  2.1722402E+01  2.1722403E+01  2.1722404E+01  2.1812728E+01  2.1812729E+01  2.1812729E+01  2.1812730E+01  2.1812731E+01  2.1812732E+01  2.1812733E+01  2.1812734E+01  2.1812735E+01  2.1812735E+01  2.1812736E+01  2.1812737E+01  2.1821070E+01  2.1821073E+01  2.1821075E+01  2.1821077E+01  2.1850188E+01  2.1850189E+01  2.1850190E+01  2.1850191E+01  2.1850191E+01  2.1850192E+01  2.1850193E+01  2.1850193E+01  2.1850194E+01  2.1850195E+01  2.1850196E+01  2.1850196E+01  2.1850197E+01  2.1850198E+01  2.1850199E+01  2.1850199E+01  2.1850200E+01  2.1850201E+01  2.1931245E+01  2.1931245E+01  2.1931245E+01  2.1931245E+01  2.1953019E+01  2.1953020E+01  2.1953020E+01  2.1953021E+01  2.1953021E+01  2.1953022E+01  2.1989466E+01  2.1989467E+01  2.1989467E+01  2.1989468E+01  2.1989469E+01  2.1989470E+01  2.1989471E+01  2.1989472E+01  2.1989472E+01  2.1989473E+01  2.1989474E+01  2.1989475E+01  2.1989476E+01  2.1989476E+01  2.2046024E+01  2.2046025E+01  2.2046026E+01  2.2046026E+01  2.2046027E+01  2.2046028E+01  2.2046029E+01  2.2046030E+01  2.2318339E+01  2.2318339E+01  2.2318340E+01  2.2318340E+01  2.2318340E+01  2.2318340E+01  2.2425363E+01  2.2425364E+01  2.2425364E+01  2.2425365E+01  2.2425365E+01  2.2425366E+01  2.2425366E+01  2.2425367E+01  2.2425367E+01  2.2425368E+01  2.2509083E+01  2.2509085E+01  2.2526622E+01  2.2526623E+01  2.2526624E+01  2.2526625E+01  2.2526626E+01  2.2526628E+01  2.2526629E+01  2.2526630E+01  2.2526631E+01  2.2526632E+01  2.2655150E+01  2.2655150E+01  2.2655151E+01  2.2655151E+01  2.2655152E+01  2.2655152E+01  2.2655153E+01  2.2655154E+01  2.2664730E+01  2.2664730E+01  2.2664730E+01  2.2664730E+01  2.2824485E+01  2.2824485E+01  2.2824485E+01  2.2824485E+01  2.2824485E+01  2.2824485E+01  2.3021559E+01  2.3021560E+01  2.3021561E+01  2.3021562E+01  2.3021563E+01  2.3021564E+01  2.3021565E+01  2.3021566E+01  2.3021567E+01  2.3021568E+01  2.3021569E+01  2.3021570E+01  2.3036631E+01  2.3036632E+01  2.3036633E+01  2.3036634E+01  2.3036634E+01  2.3036635E+01  2.3036636E+01  2.3036637E+01  2.3036638E+01  2.3036638E+01  2.3036639E+01  2.3036640E+01  2.3036641E+01  2.3036641E+01  2.3036642E+01  2.3036643E+01  2.3114236E+01  2.3114236E+01  2.3114237E+01  2.3114238E+01  2.3114238E+01  2.3114239E+01  2.3114239E+01  2.3114240E+01  2.3234800E+01  2.3234801E+01  2.3234801E+01  2.3234802E+01  2.3234802E+01  2.3234803E+01  2.3262370E+01  2.3262371E+01  2.3262371E+01  2.3262372E+01  2.3262373E+01  2.3262374E+01  2.3262375E+01  2.3262376E+01  2.3262376E+01  2.3262377E+01  2.3262378E+01  2.3262379E+01  2.3262380E+01  2.3262381E+01  2.3463230E+01  2.3463230E+01  2.3463230E+01  2.3463230E+01  2.3509987E+01  2.3509988E+01  2.3509988E+01  2.3509989E+01  2.3509990E+01  2.3509990E+01  2.3509991E+01  2.3509992E+01  2.3509992E+01  2.3509993E+01  2.3626525E+01  2.3626527E+01  2.5702691E+01  2.5702691E+01  2.5702691E+01  2.5702691E+01  2.5702691E+01  2.5702691E+01 
 7.0000000E-02  8.0267039E+00  8.0267047E+00  8.0267056E+00  8.0267064E+00  8.0492715E+00  8.0492742E+00  8.0936312E+00  8.0936319E+00  8.0936325E+00  8.0936331E+00  8.0936338E+00  8.0936344E+00  8.2307357E+00  8.2307362E+00  8.2307368E+00  8.2307373E+00  8.2307378E+00  8.2307383E+00  8.2307388E+00  8.2307394E+00  8.3522512E+00  8.3522516E+00  8.3522520E+00  8.3522525E+00  8.3522529E+00  8.3522533E+00  8.3522538E+00  8.3522542E+00  8.3522546E+00  8.3522550E+00  8.3522555E+00  8.3522559E+00  8.3522563E+00  8.3522568E+00  8.3522572E+00  8.3522576E+00  8.5706700E+00  8.5706704E+00  8.5706709E+00  8.5706714E+00  8.5706718E+00  8.5706723E+00  8.5706728E+00  8.5706732E+00  8.5706737E+00  8.5706742E+00  8.7460593E+00  8.7460597E+00  8.7460602E+00  8.7460606E+00  8.7460610E+00  8.7460615E+00  8.7460619E+00  8.7460623E+00  8.7460628E+00  8.7460632E+00  8.7460636E+00  8.7460641E+00  8.8013289E+00  8.8013293E+00  8.8013298E+00  8.8013302E+00  8.8013307E+00  8.8013311E+00  8.8013316E+00  8.8013320E+00  8.8013325E+00  8.8013329E+00  8.8013334E+00  8.8013339E+00  8.8013343E+00  8.8013348E+00  8.8798003E+00  8.8798025E+00  8.8798047E+00  8.8798069E+00  8.9937327E+00  8.9937336E+00  8.9937344E+00  8.9937352E+00  8.9937361E+00  8.9937369E+00  8.9937377E+00  8.9937386E+00  9.0067263E+00  9.0067269E+00  9.0067275E+00  9.0067281E+00  9.0067288E+00  9.0067294E+00  9.0067300E+00  9.0067306E+00  9.0067312E+00  9.0067318E+00  9.0067324E+00  9.0067330E+00  9.0067336E+00  9.0067342E+00  9.0067348E+00  9.0067354E+00  9.0067360E+00  9.0067366E+00  9.0272475E+00  9.0272483E+00  9.0272490E+00  9.0272498E+00  9.0272506E+00  9.0272514E+00  9.0272522E+00  9.0272529E+00  9.0272537E+00  9.0272545E+00  9.0376425E+00  9.0376437E+00  9.0376450E+00  9.0376462E+00  9.0376474E+00  9.0376487E+00  9.1156310E+00  9.1156313E+00  9.1156317E+00  9.1156320E+00  9.1156324E+00  9.1156328E+00  9.1156331E+00  9.1156335E+00  9.2698588E+00  9.2698589E+00  9.2698590E+00  9.2698590E+00  9.2698591E+00  9.2698591E+00  9.2906602E+00  9.2906609E+00  9.2906615E+00  9.2906622E+00  9.2906629E+00  9.2906635E+00  9.2906642E+00  9.2906648E+00  9.2906655E+00  9.2906662E+00  9.2906668E+00  9.2906675E+00  9.3564522E+00  9.3564526E+00  9.3564530E+00  9.3564534E+00  9.3564538E+00  9.3564542E+00  9.3564546E+00  9.3564550E+00  9.3564554E+00  9.3564557E+00  9.3744170E+00  9.3744177E+00  9.3744185E+00  9.3744192E+00  9.3744200E+00  9.3744207E+00  9.3744214E+00  9.3744222E+00  9.4160743E+00  9.4160750E+00  9.4160756E+00  9.4160762E+00  9.4160769E+00  9.4160775E+00  9.4160782E+00  9.4160788E+00  9.4160794E+00  9.4160801E+00  9.4160807E+00  9.4160814E+00  9.4160820E+00  9.4160826E+00  9.4878327E+00  9.4878334E+00  9.4878340E+00  9.4878346E+00  9.4878353E+00  9.4878359E+00  9.4878366E+00  9.4878372E+00  9.4878379E+00  9.4878385E+00  9.4878391E+00  9.4878398E+00  9.4878404E+00  9.4878411E+00  9.4878417E+00  9.4878423E+00  9.4954300E+00  9.4954305E+00  9.4954310E+00  9.4954315E+00  9.5592881E+00  9.5592888E+00  9.5592895E+00  9.5592903E+00  9.5592910E+00  9.5592917E+00  9.5592924E+00  9.5592932E+00  9.5592939E+00  9.5592946E+00  9.5592954E+00  9.5592961E+00  9.5592968E+00  9.5592975E+00  9.5592983E+00  9.5592990E+00  9.5592997E+00  9.5593005E+00  9.5593012E+00  9.5593019E+00  9.5921547E+00  9.5921552E+00  9.5921557E+00  9.5921562E+00  9.5921567E+00  9.5921572E+00  9.5921577E+00  9.5921582E+00  9.5921587E+00  9.5921592E+00  9.5921596E+00  9.5921601E+00  9.6435430E+00  9.6435446E+00  9.6435463E+00  9.6435479E+00  9.6435496E+00  9.6435512E+00  9.6709272E+00  9.6709278E+00  9.6709284E+00  9.6709290E+00  9.6709296E+00  9.6709302E+00  9.6709308E+00  9.6709314E+00  9.6709320E+00  9.6709326E+00  9.6709332E+00  9.6709338E+00  9.6709344E+00  9.6709350E+00  9.6709356E+00  9.6709362E+00  9.6829227E+00  9.6829232E+00  9.6829236E+00  9.6829241E+00  9.6829246E+00  9.6829250E+00  9.6829255E+00  9.6829260E+00  9.6829264E+00  9.6829269E+00  9.6829274E+00  9.6829279E+00  9.7048850E+00  9.7048855E+00  9.7048860E+00  9.7048864E+00  9.7048869E+00  9.7048874E+00  9.7048879E+00  9.7048883E+00  9.7048888E+00  9.7048893E+00  9.7130458E+00  9.7130464E+00  9.7130470E+00  9.7130476E+00  9.7130482E+00  9.7130488E+00  9.7130494E+00  9.7130500E+00  9.7130506E+00  9.7130512E+00  9.7130518E+00  9.7130524E+00  9.7130530E+00  9.7130536E+00  9.7163607E+00  9.7163612E+00  9.7163616E+00  9.7163621E+00  9.7163626E+00  9.7163631E+00  9.7833523E+00  9.7833534E+00  9.7833545E+00  9.7833557E+00  9.8929628E+00  9.8929635E+00  9.8929642E+00  9.8929649E+00  9.8929657E+00  9.8929664E+00  9.8929671E+00  9.8929678E+00  9.8929685E+00  9.8929692E+00  9.9112635E+00  9.9112647E+00  9.9112659E+00  9.9112671E+00  9.9112683E+00  9.9112695E+00  9.9211914E+00  9.9211920E+00  9.9211926E+00  9.9211933E+00  9.9211939E+00  9.9211945E+00  9.9211951E+00  9.9211958E+00  9.9722950E+00  9.9722964E+00  1.0037956E+01  1.0037956E+01  1.0037957E+01  1.0037957E+01  1.0037958E+01  1.0037959E+01  1.0037959E+01  1.0037960E+01  1.0037960E+01  1.0037961E+01  1.0037962E+01  1.0037962E+01  1.0038588E+01  1.0038589E+01  1.0038590E+01  1.0038590E+01  1.0038591E+01  1.0038592E+01  1.0038593E+01  1.0038594E+01  1.0038594E+01  1.0038595E+01  1.0119042E+01  1.0119043E+01  1.0119044E+01  1.0119044E+01  1.0119045E+01  1.0119046E+01  1.0119047E+01  1.0119047E+01  1.0119048E+01  1.0119049E+01  1.0119050E+01  1.0119050E+01  1.0119051E+01  1.0119052E+01  1.0119053E+01  1.0119054E+01  1.0119054E+01  1.0119055E+01  1.0173600E+01  1.0173601E+01  1.0173602E+01  1.0173603E+01  1.0173604E+01  1.0173605E+01  1.0173606E+01  1.0173608E+01  1.0208253E+01  1.0208253E+01  1.0208254E+01  1.0208254E+01  1.0212703E+01  1.0212705E+01  1.0212706E+01  1.0212708E+01  1.0212709E+01  1.0212711E+01  1.0234333E+01  1.0234334E+01  1.0234334E+01  1.0234335E+01  1.0234336E+01  1.0234336E+01  1.0234337E+01  1.0234338E+01  1.0234338E+01  1.0234339E+01  1.0234340E+01  1.0234340E+01  1.0234341E+01  1.0234342E+01  1.0328372E+01  1.0328373E+01  1.0328374E+01  1.0328375E+01  1.0328375E+01  1.0328376E+01  1.0328377E+01  1.0328377E+01  1.0328378E+01  1.0328379E+01  1.0328379E+01  1.0328380E+01  1.0328381E+01  1.0328381E+01  1.0328382E+01  1.0328383E+01  1.0338310E+01  1.0338310E+01  1.0370112E+01  1.0370112E+01  1.0370113E+01  1.0370114E+01  1.0370114E+01  1.0370115E+01  1.0370116E+01  1.0370116E+01  1.0370117E+01  1.0370118E+01  1.0370118E+01  1.0370119E+01  1.0370119E+01  1.0370120E+01  1.0552615E+01  1.0552616E+01  1.0552617E+01  1.0552618E+01  1.0552619E+01  1.0552619E+01  1.0552620E+01  1.0552621E+01  1.0552622E+01  1.0552622E+01  1.0552623E+01  1.0552624E+01  1.0553004E+01  1.0553005E+01  1.0553005E+01  1.0553006E+01  1.0553007E+01  1.0553007E+01  1.0553008E+01  1.0553009E+01  1.0666577E+01  1.0666577E+01  1.0666578E+01  1.0666579E+01  1.0666579E+01  1.0666580E+01  1.0666581E+01  1.0666581E+01  1.0666582E+01  1.0666583E+01  1.0666583E+01  1.0666584E+01  1.0676053E+01  1.0676053E+01  1.0676054E+01  1.0676055E+01  1.0676055E+01  1.0676056E+01  1.0676057E+01  1.0676057E+01  1.0676058E+01  1.0676059E+01  1.0685931E+01  1.0685931E+01  1.0685932E+01  1.0685933E+01  1.0685933E+01  1.0685934E+01  1.0685935E+01  1.0685935E+01  1.0685936E+01  1.0685936E+01  1.0685937E+01  1.0685938E+01  1.0685938E+01  1.0685939E+01  1.0685940E+01  1.0685940E+01  1.0685941E+01  1.0685942E+01  1.0685942E+01  1.0685943E+01  1.0786046E+01  1.0786047E+01  1.0786048E+01  1.0786049E+01  1.0786049E+01  1.0786050E+01  1.0786051E+01  1.0786052E+01  1.0786052E+01  1.0786053E+01  1.0786054E+01  1.0786054E+01  1.0786055E+01  1.0786056E+01  1.0815023E+01  1.0815023E+01  1.0815024E+01  1.0815024E+01  1.0815024E+01  1.0815025E+01  1.0815025E+01  1.0815025E+01  1.0906885E+01  1.0906889E+01  1.0911933E+01  1.0911933E+01  1.0911934E+01  1.0911934E+01  1.0911935E+01  1.0911935E+01  1.0911936E+01  1.0911936E+01  1.0911937E+01  1.0911937E+01  1.0951611E+01  1.0951612E+01  1.0951613E+01  1.0951613E+01  1.0951614E+01  1.0951615E+01  1.0951615E+01  1.0951616E+01  1.0951617E+01  1.0951618E+01  1.0951618E+01  1.0951619E+01  1.0951620E+01  1.0951620E+01  1.0951621E+01  1.0951622E+01  1.0957109E+01  1.0957110E+01  1.0957111E+01  1.0957112E+01  1.0957114E+01  1.0957115E+01  1.1034641E+01  1.1034642E+01  1.1034644E+01  1.1034645E+01  1.1034646E+01  1.1034647E+01  1.1034649E+01  1.1034650E+01  1.1143760E+01  1.1143760E+01  1.1143760E+01  1.1143760E+01  1.1143760E+01  1.1143760E+01  1.1222754E+01  1.1222756E+01  1.1222757E+01  1.1222758E+01  1.1313670E+01  1.1313671E+01  1.1313671E+01  1.1313671E+01  1.1313671E+01  1.1313671E+01  1.1313671E+01  1.1313672E+01  1.1391969E+01  1.1391970E+01  1.1391970E+01  1.1391970E+01  1.1391971E+01  1.1391971E+01  1.1391972E+01  1.1391972E+01  1.1391973E+01  1.1391973E+01  1.1391973E+01  1.1391974E+01  1.1487083E+01  1.1487084E+01  1.1487085E+01  1.1487085E+01  1.1487086E+01  1.1487086E+01  1.1487087E+01  1.1487087E+01  1.1487088E+01  1.1487088E+01  1.1553417E+01  1.1553417E+01  1.1553418E+01  1.1553419E+01  1.1621531E+01  1.1621531E+01  1.1621531E+01  1.1621531E+01  1.1621532E+01  1.1621532E+01  1.1690378E+01  1.1690378E+01  1.1690379E+01  1.1690380E+01  1.1690381E+01  1.1690382E+01  1.1690383E+01  1.1690384E+01  1.1690384E+01  1.1690385E+01  1.1827611E+01  1.1827612E+01  1.1827612E+01  1.1827613E+01  1.1827614E+01  1.1827614E+01  1.1827615E+01  1.1827616E+01  1.1827616E+01  1.1827617E+01  1.1827618E+01  1.1827618E+01  1.1827619E+01  1.1827620E+01  1.1827620E+01  1.1827621E+01  1.1827622E+01  1.1827622E+01  1.1942248E+01  1.1942248E+01  1.1942248E+01  1.1942248E+01  1.1942248E+01  1.1942248E+01  1.1942248E+01  1.1942248E+01  1.2015369E+01  1.2015370E+01  1.2015371E+01  1.2015372E+01  1.2015373E+01  1.2015374E+01  1.2015374E+01  1.2015375E+01  1.2015376E+01  1.2015377E+01  1.2015378E+01  1.2015379E+01  1.2151794E+01  1.2151794E+01  1.2151795E+01  1.2151795E+01  1.2151796E+01  1.2151796E+01  1.2151796E+01  1.2151797E+01  1.2175343E+01  1.2175344E+01  1.2175345E+01  1.2175346E+01  1.2175347E+01  1.2175347E+01  1.2175348E+01  1.2175349E+01  1.2175350E+01  1.2175350E+01  1.2175351E+01  1.2175352E+01  1.2175353E+01  1.2175353E+01  1.2193060E+01  1.2193060E+01  1.2193060E+01  1.2193061E+01  1.2193061E+01  1.2193062E+01  1.2193062E+01  1.2193062E+01  1.2193063E+01  1.2193063E+01  1.2254795E+01  1.2254795E+01  1.2254796E+01  1.2254797E+01  1.2254798E+01  1.2254798E+01  1.2254799E+01  1.2254800E+01  1.2254800E+01  1.2254801E+01  1.2254802E+01  1.2254802E+01  1.2254803E+01  1.2254804E+01  1.2254805E+01  1.2254805E+01  1.2443832E+01  1.2443833E+01  1.2443833E+01  1.2443834E+01  1.2443834E+01  1.2443835E+01  1.2443835E+01  1.2443836E+01  1.2443836E+01  1.2443837E+01  1.2443837E+01  1.2443838E+01  1.2545196E+01  1.2545196E+01  1.2545196E+01  1.2545196E+01  1.2545196E+01  1.2545196E+01  1.2683573E+01  1.2683574E+01  1.2683575E+01  1.2683576E+01  1.4694432E+01  1.4694432E+01  1.4694432E+01  1.4694432E+01  1.4694432E+01  1.4694432E+01  1.4694432E+01  1.4694432E+01  1.9204259E+01  1.9204260E+01  1.9204262E+01  1.9204263E+01  1.9301159E+01  1.9301160E+01  1.9301160E+01  1.9301161E+01  1.9301161E+01  1.9301162E+01  1.9301162E+01  1.9301163E+01  1.9301163E+01  1.9301164E+01  1.9301164E+01  1.9301165E+01  1.9301165E+01  1.9301166E+01  1.9448873E+01  1.9448874E+01  1.9448874E+01  1.9448875E+01  1.9448876E+01  1.9448876E+01  1.9448877E+01  1.9448878E+01  1.9571488E+01  1.9571489E+01  1.9571490E+01  1.9571491E+01  1.9571491E+01  1.9571492E+01  1.9802857E+01  1.9802859E+01  1.9802860E+01  1.9802862E+01  1.9802863E+01  1.9802865E+01  1.9817844E+01  1.9817845E+01  1.9817845E+01  1.9817846E+01  1.9817846E+01  1.9817847E+01  1.9817848E+01  1.9817848E+01  1.9817849E+01  1.9817849E+01  1.9817850E+01  1.9817850E+01  1.9905128E+01  1.9905128E+01  1.9905129E+01  1.9905129E+01  1.9905130E+01  1.9905130E+01  1.9905131E+01  1.9905131E+01  1.9905132E+01  1.9905132E+01  2.0074111E+01  2.0074111E+01  2.0074112E+01  2.0074113E+01  2.0074113E+01  2.0074114E+01  2.0074115E+01  2.0074115E+01  2.0074116E+01  2.0074117E+01  2.0074118E+01  2.0074118E+01  2.0074119E+01  2.0074120E+01  2.0074120E+01  2.0074121E+01  2.0119493E+01  2.0119494E+01  2.0119495E+01  2.0119496E+01  2.0119497E+01  2.0119498E+01  2.0119499E+01  2.0119500E+01  2.0155921E+01  2.0155921E+01  2.0155922E+01  2.0155922E+01  2.0155923E+01  2.0155923E+01  2.0191773E+01  2.0191774E+01  2.0191775E+01  2.0191776E+01  2.0191777E+01  2.0191778E+01  2.0191779E+01  2.0191780E+01  2.0191781E+01  2.0191782E+01  2.0361168E+01  2.0361170E+01  2.0361171E+01  2.0361173E+01  2.0361175E+01  2.0361176E+01  2.0361178E+01  2.0361180E+01  2.0388574E+01  2.0388574E+01  2.0388574E+01  2.0388575E+01  2.0388575E+01  2.0388576E+01  2.0388576E+01  2.0388577E+01  2.0501301E+01  2.0501302E+01  2.0501303E+01  2.0501303E+01  2.0501304E+01  2.0501305E+01  2.0501306E+01  2.0501307E+01  2.0501308E+01  2.0501309E+01  2.0502340E+01  2.0502340E+01  2.0502341E+01  2.0502341E+01  2.0515446E+01  2.0515447E+01  2.0515448E+01  2.0515449E+01  2.0515450E+01  2.0515451E+01  2.0539090E+01  2.0539091E+01  2.0539091E+01  2.0539092E+01  2.0539093E+01  2.0539093E+01  2.0539094E+01  2.0539095E+01  2.0539095E+01  2.0539096E+01  2.0539097E+01  2.0539098E+01  2.0621334E+01  2.0621335E+01  2.0621335E+01  2.0621336E+01  2.0621337E+01  2.0621337E+01  2.0621338E+01  2.0621339E+01  2.0621340E+01  2.0621340E+01  2.0621341E+01  2.0621342E+01  2.0621343E+01  2.0621343E+01  2.0694461E+01  2.0694462E+01  2.0694463E+01  2.0694464E+01  2.0694464E+01  2.0694465E+01  2.0694466E+01  2.0694466E+01  2.0694467E+01  2.0694468E+01  2.0694469E+01  2.0694469E+01  2.0694470E+01  2.0694471E+01  2.0716831E+01  2.0716832E+01  2.0729902E+01  2.0729903E+01  2.0729904E+01  2.0729905E+01  2.0729905E+01  2.0729906E+01  2.0729907E+01  2.0729908E+01  2.0729909E+01  2.0729910E+01  2.0729910E+01  2.0729911E+01  2.0729912E+01  2.0729913E+01  2.0729914E+01  2.0729914E+01  2.0729915E+01  2.0729916E+01  2.0740120E+01  2.0740121E+01  2.0740121E+01  2.0740122E+01  2.0740123E+01  2.0740124E+01  2.0740125E+01  2.0740125E+01  2.0754158E+01  2.0754159E+01  2.0754159E+01  2.0754159E+01  2.0754160E+01  2.0754160E+01  2.0754161E+01  2.0754161E+01  2.0754162E+01  2.0754162E+01  2.0775845E+01  2.0775846E+01  2.0775847E+01  2.0775849E+01  2.0801951E+01  2.0801952E+01  2.0801953E+01  2.0801954E+01  2.0801955E+01  2.0801956E+01  2.0801957E+01  2.0801958E+01  2.0819070E+01  2.0819071E+01  2.0819072E+01  2.0819072E+01  2.0819073E+01  2.0819074E+01  2.0819075E+01  2.0819075E+01  2.0819076E+01  2.0819077E+01  2.0819078E+01  2.0819079E+01  2.0924779E+01  2.0924780E+01  2.0924781E+01  2.0924782E+01  2.0924783E+01  2.0924784E+01  2.1041908E+01  2.1041911E+01  2.1049151E+01  2.1049152E+01  2.1049153E+01  2.1049154E+01  2.1049155E+01  2.1049156E+01  2.1049157E+01  2.1049158E+01  2.1049159E+01  2.1049160E+01  2.1103756E+01  2.1103757E+01  2.1103758E+01  2.1103759E+01  2.1103760E+01  2.1103760E+01  2.1103761E+01  2.1103762E+01  2.1103763E+01  2.1103763E+01  2.1194925E+01  2.1194926E+01  2.1194927E+01  2.1194928E+01  2.1194929E+01  2.1194930E+01  2.1194932E+01  2.1194933E+01  2.1271721E+01  2.1271723E+01  2.1271724E+01  2.1271726E+01  2.1291077E+01  2.1291078E+01  2.1291079E+01  2.1291080E+01  2.1291081E+01  2.1291082E+01  2.1291083E+01  2.1291084E+01  2.1291085E+01  2.1291086E+01  2.1291086E+01  2.1291087E+01  2.1359313E+01  2.1359314E+01  2.1359315E+01  2.1359316E+01  2.1359316E+01  2.1359317E+01  2.1359318E+01  2.1359319E+01  2.1359320E+01  2.1359321E+01  2.1359322E+01  2.1359323E+01  2.1359324E+01  2.1359324E+01  2.1359325E+01  2.1359326E+01  2.1375165E+01  2.1375166E+01  2.1375167E+01  2.1375168E+01  2.1375169E+01  2.1375169E+01  2.1375170E+01  2.1375171E+01  2.1375172E+01  2.1375173E+01  2.1375174E+01  2.1375174E+01  2.1375175E+01  2.1375176E+01  2.1389571E+01  2.1389571E+01  2.1389572E+01  2.1389573E+01  2.1389573E+01  2.1389574E+01  2.1389575E+01  2.1389576E+01  2.1389576E+01  2.1389577E+01  2.1389578E+01  2.1389579E+01  2.1539817E+01  2.1539818E+01  2.1539819E+01  2.1539820E+01  2.1539821E+01  2.1539823E+01  2.1642594E+01  2.1642595E+01  2.1642595E+01  2.1642596E+01  2.1642597E+01  2.1642598E+01  2.1642599E+01  2.1642600E+01  2.1642601E+01  2.1642602E+01  2.1723329E+01  2.1723330E+01  2.1723331E+01  2.1723332E+01  2.1723333E+01  2.1723335E+01  2.1723336E+01  2.1723337E+01  2.1811299E+01  2.1811300E+01  2.1811301E+01  2.1811302E+01  2.1811303E+01  2.1811303E+01  2.1811304E+01  2.1811305E+01  2.1811306E+01  2.1811307E+01  2.1811308E+01  2.1811309E+01  2.1819642E+01  2.1819644E+01  2.1819646E+01  2.1819649E+01  2.1848760E+01  2.1848761E+01  2.1848761E+01  2.1848762E+01  2.1848763E+01  2.1848763E+01  2.1848764E+01  2.1848765E+01  2.1848766E+01  2.1848766E+01  2.1848767E+01  2.1848768E+01  2.1848769E+01  2.1848769E+01  2.1848770E+01  2.1848771E+01  2.1848771E+01  2.1848772E+01  2.1929816E+01  2.1929816E+01  2.1929816E+01  2.1929816E+01  2.1952049E+01  2.1952050E+01  2.1952051E+01  2.1952051E+01  2.1952052E+01  2.1952052E+01  2.1988037E+01  2.1988038E+01  2.1988039E+01  2.1988040E+01  2.1988041E+01  2.1988041E+01  2.1988042E+01  2.1988043E+01  2.1988044E+01  2.1988045E+01  2.1988045E+01  2.1988046E+01  2.1988047E+01  2.1988048E+01  2.2046584E+01  2.2046585E+01  2.2046585E+01  2.2046586E+01  2.2046587E+01  2.2046588E+01  2.2046588E+01  2.2046589E+01  2.2316912E+01  2.2316912E+01  2.2316913E+01  2.2316913E+01  2.2316913E+01  2.2316913E+01  2.2423934E+01  2.2423935E+01  2.2423936E+01  2.2423936E+01  2.2423937E+01  2.2423937E+01  2.2423938E+01  2.2423938E+01  2.2423939E+01  2.2423939E+01  2.2507655E+01  2.2507656E+01  2.2525193E+01  2.2525194E+01  2.2525196E+01  2.2525197E+01  2.2525198E+01  2.2525199E+01  2.2525200E+01  2.2525201E+01  2.2525202E+01  2.2525204E+01  2.2654253E+01  2.2654253E+01  2.2654254E+01  2.2654255E+01  2.2654255E+01  2.2654256E+01  2.2654256E+01  2.2654257E+01  2.2663302E+01  2.2663302E+01  2.2663302E+01  2.2663302E+01  2.2823074E+01  2.2823074E+01  2.2823074E+01  2.2823074E+01  2.2823074E+01  2.2823074E+01  2.3020131E+01  2.3020132E+01  2.3020132E+01  2.3020133E+01  2.3020134E+01  2.3020135E+01  2.3020136E+01  2.3020137E+01  2.3020138E+01  2.3020139E+01  2.3020140E+01  2.3020141E+01  2.3035203E+01  2.3035204E+01  2.3035204E+01  2.3035205E+01  2.3035206E+01  2.3035207E+01  2.3035207E+01  2.3035208E+01  2.3035209E+01  2.3035210E+01  2.3035210E+01  2.3035211E+01  2.3035212E+01  2.3035213E+01  2.3035214E+01  2.3035214E+01  2.3112843E+01  2.3112843E+01  2.3112844E+01  2.3112844E+01  2.3112845E+01  2.3112845E+01  2.3112846E+01  2.3112846E+01  2.3233379E+01  2.3233379E+01  2.3233380E+01  2.3233380E+01  2.3233381E+01  2.3233382E+01  2.3260941E+01  2.3260942E+01  2.3260943E+01  2.3260944E+01  2.3260944E+01  2.3260945E+01  2.3260946E+01  2.3260947E+01  2.3260948E+01  2.3260949E+01  2.3260950E+01  2.3260950E+01  2.3260951E+01  2.3260952E+01  2.3461801E+01  2.3461801E+01  2.3461802E+01  2.3461802E+01  2.3508559E+01  2.3508559E+01  2.3508560E+01  2.3508561E+01  2.3508561E+01  2.3508562E+01  2.3508562E+01  2.3508563E+01  2.3508564E+01  2.3508564E+01  2.3625097E+01  2.3625098E+01  2.5701396E+01  2.5701396E+01  2.5701396E+01  2.5701396E+01  2.5701396E+01  2.5701396E+01 
 8.0000000E-02  8.0252753E+00  8.0252762E+00  8.0252770E+00  8.0252778E+00  8.0478429E+00  8.0478456E+00  8.0924495E+00  8.0924502E+00  8.0924508E+00  8.0924514E+00  8.0924521E+00  8.0924527E+00  8.2294937E+00  8.2294942E+00  8.2294948E+00  8.2294953E+00  8.2294958E+00  8.2294963E+00  8.2294968E+00  8.2294974E+00  8.3508226E+00  8.3508230E+00  8.3508235E+00  8.3508239E+00  8.3508243E+00  8.3508247E+00  8.3508252E+00  8.3508256E+00  8.3508260E+00  8.3508265E+00  8.3508269E+00  8.3508273E+00  8.3508278E+00  8.3508282E+00  8.3508286E+00  8.3508291E+00  8.5692414E+00  8.5692419E+00  8.5692423E+00  8.5692428E+00  8.5692433E+00  8.5692437E+00  8.5692442E+00  8.5692447E+00  8.5692451E+00  8.5692456E+00  8.7446307E+00  8.7446312E+00  8.7446316E+00  8.7446320E+00  8.7446325E+00  8.7446329E+00  8.7446333E+00  8.7446338E+00  8.7446342E+00  8.7446346E+00  8.7446351E+00  8.7446355E+00  8.7999003E+00  8.7999007E+00  8.7999012E+00  8.7999017E+00  8.7999021E+00  8.7999026E+00  8.7999030E+00  8.7999035E+00  8.7999039E+00  8.7999044E+00  8.7999048E+00  8.7999053E+00  8.7999057E+00  8.7999062E+00  8.8783717E+00  8.8783739E+00  8.8783761E+00  8.8783783E+00  8.9925122E+00  8.9925130E+00  8.9925138E+00  8.9925146E+00  8.9925155E+00  8.9925163E+00  8.9925171E+00  8.9925180E+00  9.0052978E+00  9.0052984E+00  9.0052990E+00  9.0052996E+00  9.0053002E+00  9.0053008E+00  9.0053014E+00  9.0053020E+00  9.0053026E+00  9.0053032E+00  9.0053038E+00  9.0053044E+00  9.0053050E+00  9.0053056E+00  9.0053062E+00  9.0053068E+00  9.0053074E+00  9.0053080E+00  9.0258189E+00  9.0258197E+00  9.0258205E+00  9.0258212E+00  9.0258220E+00  9.0258228E+00  9.0258236E+00  9.0258244E+00  9.0258252E+00  9.0258259E+00  9.0482043E+00  9.0482056E+00  9.0482068E+00  9.0482081E+00  9.0482094E+00  9.0482106E+00  9.1146141E+00  9.1146145E+00  9.1146148E+00  9.1146152E+00  9.1146156E+00  9.1146159E+00  9.1146163E+00  9.1146166E+00  9.2685230E+00  9.2685231E+00  9.2685232E+00  9.2685232E+00  9.2685233E+00  9.2685233E+00  9.2892316E+00  9.2892323E+00  9.2892330E+00  9.2892336E+00  9.2892343E+00  9.2892349E+00  9.2892356E+00  9.2892363E+00  9.2892369E+00  9.2892376E+00  9.2892383E+00  9.2892389E+00  9.3550236E+00  9.3550240E+00  9.3550244E+00  9.3550248E+00  9.3550252E+00  9.3550256E+00  9.3550260E+00  9.3550264E+00  9.3550268E+00  9.3550272E+00  9.3740773E+00  9.3740781E+00  9.3740788E+00  9.3740796E+00  9.3740803E+00  9.3740810E+00  9.3740818E+00  9.3740825E+00  9.4146457E+00  9.4146464E+00  9.4146470E+00  9.4146477E+00  9.4146483E+00  9.4146489E+00  9.4146496E+00  9.4146502E+00  9.4146509E+00  9.4146515E+00  9.4146521E+00  9.4146528E+00  9.4146534E+00  9.4146541E+00  9.4864041E+00  9.4864048E+00  9.4864054E+00  9.4864061E+00  9.4864067E+00  9.4864074E+00  9.4864080E+00  9.4864086E+00  9.4864093E+00  9.4864099E+00  9.4864106E+00  9.4864112E+00  9.4864118E+00  9.4864125E+00  9.4864131E+00  9.4864138E+00  9.4940014E+00  9.4940019E+00  9.4940025E+00  9.4940030E+00  9.5578595E+00  9.5578602E+00  9.5578610E+00  9.5578617E+00  9.5578624E+00  9.5578631E+00  9.5578639E+00  9.5578646E+00  9.5578653E+00  9.5578661E+00  9.5578668E+00  9.5578675E+00  9.5578682E+00  9.5578690E+00  9.5578697E+00  9.5578704E+00  9.5578712E+00  9.5578719E+00  9.5578726E+00  9.5578733E+00  9.5907261E+00  9.5907266E+00  9.5907271E+00  9.5907276E+00  9.5907281E+00  9.5907286E+00  9.5907291E+00  9.5907296E+00  9.5907301E+00  9.5907306E+00  9.5907311E+00  9.5907316E+00  9.6694987E+00  9.6694993E+00  9.6694999E+00  9.6695005E+00  9.6695011E+00  9.6695017E+00  9.6695023E+00  9.6695029E+00  9.6695035E+00  9.6695041E+00  9.6695047E+00  9.6695053E+00  9.6695059E+00  9.6695064E+00  9.6695070E+00  9.6695076E+00  9.6784910E+00  9.6784928E+00  9.6784945E+00  9.6784963E+00  9.6784980E+00  9.6784998E+00  9.6814941E+00  9.6814946E+00  9.6814951E+00  9.6814955E+00  9.6814960E+00  9.6814965E+00  9.6814969E+00  9.6814974E+00  9.6814979E+00  9.6814983E+00  9.6814988E+00  9.6814993E+00  9.7034564E+00  9.7034569E+00  9.7034574E+00  9.7034579E+00  9.7034583E+00  9.7034588E+00  9.7034593E+00  9.7034598E+00  9.7034603E+00  9.7034607E+00  9.7116172E+00  9.7116178E+00  9.7116184E+00  9.7116190E+00  9.7116196E+00  9.7116202E+00  9.7116208E+00  9.7116214E+00  9.7116220E+00  9.7116226E+00  9.7116232E+00  9.7116238E+00  9.7116244E+00  9.7116250E+00  9.7335389E+00  9.7335393E+00  9.7335397E+00  9.7335400E+00  9.7335404E+00  9.7335407E+00  9.7819237E+00  9.7819248E+00  9.7819260E+00  9.7819271E+00  9.8915342E+00  9.8915349E+00  9.8915357E+00  9.8915364E+00  9.8915371E+00  9.8915378E+00  9.8915385E+00  9.8915392E+00  9.8915400E+00  9.8915407E+00  9.9119144E+00  9.9119156E+00  9.9119168E+00  9.9119180E+00  9.9119192E+00  9.9119203E+00  9.9218079E+00  9.9218085E+00  9.9218091E+00  9.9218097E+00  9.9218104E+00  9.9218110E+00  9.9218116E+00  9.9218122E+00  9.9708664E+00  9.9708678E+00  1.0036527E+01  1.0036528E+01  1.0036528E+01  1.0036529E+01  1.0036529E+01  1.0036530E+01  1.0036531E+01  1.0036531E+01  1.0036532E+01  1.0036532E+01  1.0036533E+01  1.0036534E+01  1.0037159E+01  1.0037160E+01  1.0037161E+01  1.0037162E+01  1.0037163E+01  1.0037163E+01  1.0037164E+01  1.0037165E+01  1.0037166E+01  1.0037167E+01  1.0117613E+01  1.0117614E+01  1.0117615E+01  1.0117616E+01  1.0117616E+01  1.0117617E+01  1.0117618E+01  1.0117619E+01  1.0117620E+01  1.0117620E+01  1.0117621E+01  1.0117622E+01  1.0117623E+01  1.0117623E+01  1.0117624E+01  1.0117625E+01  1.0117626E+01  1.0117627E+01  1.0195333E+01  1.0195334E+01  1.0195335E+01  1.0195337E+01  1.0195338E+01  1.0195339E+01  1.0195340E+01  1.0195341E+01  1.0206825E+01  1.0206825E+01  1.0206825E+01  1.0206825E+01  1.0216977E+01  1.0216979E+01  1.0216980E+01  1.0216982E+01  1.0216983E+01  1.0216985E+01  1.0232905E+01  1.0232905E+01  1.0232906E+01  1.0232907E+01  1.0232907E+01  1.0232908E+01  1.0232908E+01  1.0232909E+01  1.0232910E+01  1.0232910E+01  1.0232911E+01  1.0232912E+01  1.0232912E+01  1.0232913E+01  1.0326944E+01  1.0326945E+01  1.0326945E+01  1.0326946E+01  1.0326947E+01  1.0326947E+01  1.0326948E+01  1.0326949E+01  1.0326949E+01  1.0326950E+01  1.0326951E+01  1.0326952E+01  1.0326952E+01  1.0326953E+01  1.0326954E+01  1.0326954E+01  1.0336882E+01  1.0336882E+01  1.0368683E+01  1.0368684E+01  1.0368684E+01  1.0368685E+01  1.0368686E+01  1.0368686E+01  1.0368687E+01  1.0368688E+01  1.0368688E+01  1.0368689E+01  1.0368690E+01  1.0368690E+01  1.0368691E+01  1.0368692E+01  1.0551187E+01  1.0551188E+01  1.0551188E+01  1.0551189E+01  1.0551190E+01  1.0551191E+01  1.0551192E+01  1.0551192E+01  1.0551193E+01  1.0551194E+01  1.0551195E+01  1.0551195E+01  1.0585414E+01  1.0585414E+01  1.0585415E+01  1.0585416E+01  1.0585416E+01  1.0585417E+01  1.0585418E+01  1.0585418E+01  1.0665148E+01  1.0665149E+01  1.0665149E+01  1.0665150E+01  1.0665151E+01  1.0665151E+01  1.0665152E+01  1.0665153E+01  1.0665154E+01  1.0665154E+01  1.0665155E+01  1.0665156E+01  1.0674624E+01  1.0674625E+01  1.0674625E+01  1.0674626E+01  1.0674627E+01  1.0674627E+01  1.0674628E+01  1.0674629E+01  1.0674629E+01  1.0674630E+01  1.0684502E+01  1.0684503E+01  1.0684503E+01  1.0684504E+01  1.0684505E+01  1.0684505E+01  1.0684506E+01  1.0684507E+01  1.0684507E+01  1.0684508E+01  1.0684509E+01  1.0684509E+01  1.0684510E+01  1.0684510E+01  1.0684511E+01  1.0684512E+01  1.0684512E+01  1.0684513E+01  1.0684514E+01  1.0684514E+01  1.0784618E+01  1.0784619E+01  1.0784619E+01  1.0784620E+01  1.0784621E+01  1.0784621E+01  1.0784622E+01  1.0784623E+01  1.0784624E+01  1.0784624E+01  1.0784625E+01  1.0784626E+01  1.0784627E+01  1.0784627E+01  1.0813878E+01  1.0813878E+01  1.0813879E+01  1.0813879E+01  1.0813879E+01  1.0813879E+01  1.0813880E+01  1.0813880E+01  1.0905457E+01  1.0905461E+01  1.0910504E+01  1.0910505E+01  1.0910505E+01  1.0910506E+01  1.0910506E+01  1.0910507E+01  1.0910507E+01  1.0910508E+01  1.0910508E+01  1.0910509E+01  1.0950183E+01  1.0950183E+01  1.0950184E+01  1.0950185E+01  1.0950185E+01  1.0950186E+01  1.0950187E+01  1.0950188E+01  1.0950188E+01  1.0950189E+01  1.0950190E+01  1.0950190E+01  1.0950191E+01  1.0950192E+01  1.0950193E+01  1.0950193E+01  1.0956439E+01  1.0956441E+01  1.0956442E+01  1.0956443E+01  1.0956444E+01  1.0956445E+01  1.1038820E+01  1.1038821E+01  1.1038822E+01  1.1038824E+01  1.1038825E+01  1.1038826E+01  1.1038827E+01  1.1038829E+01  1.1145466E+01  1.1145466E+01  1.1145466E+01  1.1145466E+01  1.1145466E+01  1.1145466E+01  1.1221326E+01  1.1221327E+01  1.1221328E+01  1.1221329E+01  1.1312242E+01  1.1312242E+01  1.1312243E+01  1.1312243E+01  1.1312243E+01  1.1312243E+01  1.1312243E+01  1.1312243E+01  1.1390540E+01  1.1390541E+01  1.1390541E+01  1.1390542E+01  1.1390542E+01  1.1390543E+01  1.1390543E+01  1.1390544E+01  1.1390544E+01  1.1390544E+01  1.1390545E+01  1.1390545E+01  1.1485655E+01  1.1485655E+01  1.1485656E+01  1.1485656E+01  1.1485657E+01  1.1485658E+01  1.1485658E+01  1.1485659E+01  1.1485659E+01  1.1485660E+01  1.1551988E+01  1.1551989E+01  1.1551990E+01  1.1551991E+01  1.1620222E+01  1.1620222E+01  1.1620223E+01  1.1620223E+01  1.1620223E+01  1.1620223E+01  1.1688949E+01  1.1688950E+01  1.1688951E+01  1.1688952E+01  1.1688952E+01  1.1688953E+01  1.1688954E+01  1.1688955E+01  1.1688956E+01  1.1688957E+01  1.1826183E+01  1.1826183E+01  1.1826184E+01  1.1826185E+01  1.1826185E+01  1.1826186E+01  1.1826187E+01  1.1826187E+01  1.1826188E+01  1.1826188E+01  1.1826189E+01  1.1826190E+01  1.1826190E+01  1.1826191E+01  1.1826192E+01  1.1826192E+01  1.1826193E+01  1.1826194E+01  1.1941013E+01  1.1941013E+01  1.1941013E+01  1.1941013E+01  1.1941013E+01  1.1941013E+01  1.1941013E+01  1.1941013E+01  1.2013941E+01  1.2013942E+01  1.2013942E+01  1.2013943E+01  1.2013944E+01  1.2013945E+01  1.2013946E+01  1.2013947E+01  1.2013948E+01  1.2013949E+01  1.2013949E+01  1.2013950E+01  1.2152046E+01  1.2152047E+01  1.2152047E+01  1.2152047E+01  1.2152048E+01  1.2152048E+01  1.2152048E+01  1.2152049E+01  1.2173915E+01  1.2173916E+01  1.2173916E+01  1.2173917E+01  1.2173918E+01  1.2173919E+01  1.2173920E+01  1.2173920E+01  1.2173921E+01  1.2173922E+01  1.2173923E+01  1.2173923E+01  1.2173924E+01  1.2173925E+01  1.2191631E+01  1.2191631E+01  1.2191632E+01  1.2191632E+01  1.2191633E+01  1.2191633E+01  1.2191633E+01  1.2191634E+01  1.2191634E+01  1.2191634E+01  1.2253366E+01  1.2253367E+01  1.2253368E+01  1.2253368E+01  1.2253369E+01  1.2253370E+01  1.2253370E+01  1.2253371E+01  1.2253372E+01  1.2253372E+01  1.2253373E+01  1.2253374E+01  1.2253375E+01  1.2253375E+01  1.2253376E+01  1.2253377E+01  1.2442404E+01  1.2442404E+01  1.2442405E+01  1.2442405E+01  1.2442406E+01  1.2442406E+01  1.2442407E+01  1.2442407E+01  1.2442408E+01  1.2442408E+01  1.2442409E+01  1.2442409E+01  1.2543825E+01  1.2543825E+01  1.2543825E+01  1.2543825E+01  1.2543825E+01  1.2543825E+01  1.2682145E+01  1.2682146E+01  1.2682147E+01  1.2682148E+01  1.4693394E+01  1.4693394E+01  1.4693394E+01  1.4693394E+01  1.4693394E+01  1.4693394E+01  1.4693394E+01  1.4693394E+01  1.9202830E+01  1.9202832E+01  1.9202833E+01  1.9202835E+01  1.9299731E+01  1.9299731E+01  1.9299732E+01  1.9299732E+01  1.9299733E+01  1.9299733E+01  1.9299734E+01  1.9299734E+01  1.9299735E+01  1.9299735E+01  1.9299736E+01  1.9299736E+01  1.9299737E+01  1.9299737E+01  1.9447877E+01  1.9447877E+01  1.9447878E+01  1.9447879E+01  1.9447879E+01  1.9447880E+01  1.9447881E+01  1.9447882E+01  1.9613470E+01  1.9613471E+01  1.9613472E+01  1.9613472E+01  1.9613473E+01  1.9613474E+01  1.9801481E+01  1.9801483E+01  1.9801484E+01  1.9801486E+01  1.9801487E+01  1.9801489E+01  1.9816416E+01  1.9816416E+01  1.9816417E+01  1.9816417E+01  1.9816418E+01  1.9816418E+01  1.9816419E+01  1.9816420E+01  1.9816420E+01  1.9816421E+01  1.9816421E+01  1.9816422E+01  1.9903699E+01  1.9903700E+01  1.9903700E+01  1.9903701E+01  1.9903701E+01  1.9903702E+01  1.9903702E+01  1.9903703E+01  1.9903703E+01  1.9903704E+01  2.0072682E+01  2.0072683E+01  2.0072683E+01  2.0072684E+01  2.0072685E+01  2.0072686E+01  2.0072686E+01  2.0072687E+01  2.0072688E+01  2.0072688E+01  2.0072689E+01  2.0072690E+01  2.0072690E+01  2.0072691E+01  2.0072692E+01  2.0072692E+01  2.0124122E+01  2.0124123E+01  2.0124123E+01  2.0124124E+01  2.0124125E+01  2.0124126E+01  2.0124127E+01  2.0124128E+01  2.0157117E+01  2.0157117E+01  2.0157118E+01  2.0157118E+01  2.0157118E+01  2.0157119E+01  2.0190345E+01  2.0190346E+01  2.0190347E+01  2.0190348E+01  2.0190349E+01  2.0190350E+01  2.0190351E+01  2.0190352E+01  2.0190353E+01  2.0190354E+01  2.0377830E+01  2.0377831E+01  2.0377832E+01  2.0377833E+01  2.0377835E+01  2.0377836E+01  2.0377837E+01  2.0377838E+01  2.0398007E+01  2.0398008E+01  2.0398009E+01  2.0398010E+01  2.0398011E+01  2.0398012E+01  2.0398013E+01  2.0398014E+01  2.0499872E+01  2.0499873E+01  2.0499874E+01  2.0499875E+01  2.0499876E+01  2.0499877E+01  2.0499878E+01  2.0499879E+01  2.0499879E+01  2.0499880E+01  2.0500911E+01  2.0500912E+01  2.0500912E+01  2.0500913E+01  2.0517791E+01  2.0517792E+01  2.0517793E+01  2.0517794E+01  2.0517795E+01  2.0517796E+01  2.0537661E+01  2.0537662E+01  2.0537663E+01  2.0537663E+01  2.0537664E+01  2.0537665E+01  2.0537665E+01  2.0537666E+01  2.0537667E+01  2.0537668E+01  2.0537668E+01  2.0537669E+01  2.0619905E+01  2.0619906E+01  2.0619907E+01  2.0619907E+01  2.0619908E+01  2.0619909E+01  2.0619910E+01  2.0619910E+01  2.0619911E+01  2.0619912E+01  2.0619913E+01  2.0619913E+01  2.0619914E+01  2.0619915E+01  2.0693033E+01  2.0693034E+01  2.0693034E+01  2.0693035E+01  2.0693036E+01  2.0693036E+01  2.0693037E+01  2.0693038E+01  2.0693039E+01  2.0693039E+01  2.0693040E+01  2.0693041E+01  2.0693041E+01  2.0693042E+01  2.0715403E+01  2.0715404E+01  2.0728474E+01  2.0728474E+01  2.0728475E+01  2.0728476E+01  2.0728477E+01  2.0728478E+01  2.0728479E+01  2.0728479E+01  2.0728480E+01  2.0728481E+01  2.0728482E+01  2.0728483E+01  2.0728483E+01  2.0728484E+01  2.0728485E+01  2.0728486E+01  2.0728487E+01  2.0728487E+01  2.0740793E+01  2.0740794E+01  2.0740795E+01  2.0740796E+01  2.0740796E+01  2.0740797E+01  2.0740798E+01  2.0740799E+01  2.0752730E+01  2.0752730E+01  2.0752730E+01  2.0752731E+01  2.0752731E+01  2.0752732E+01  2.0752732E+01  2.0752733E+01  2.0752733E+01  2.0752734E+01  2.0774416E+01  2.0774417E+01  2.0774419E+01  2.0774420E+01  2.0813646E+01  2.0813647E+01  2.0813648E+01  2.0813649E+01  2.0813650E+01  2.0813651E+01  2.0813652E+01  2.0813653E+01  2.0817642E+01  2.0817642E+01  2.0817643E+01  2.0817644E+01  2.0817645E+01  2.0817645E+01  2.0817646E+01  2.0817647E+01  2.0817648E+01  2.0817648E+01  2.0817649E+01  2.0817650E+01  2.0923355E+01  2.0923356E+01  2.0923357E+01  2.0923358E+01  2.0923359E+01  2.0923360E+01  2.1040479E+01  2.1040482E+01  2.1047723E+01  2.1047724E+01  2.1047725E+01  2.1047726E+01  2.1047727E+01  2.1047728E+01  2.1047729E+01  2.1047729E+01  2.1047730E+01  2.1047731E+01  2.1102328E+01  2.1102329E+01  2.1102329E+01  2.1102330E+01  2.1102331E+01  2.1102332E+01  2.1102333E+01  2.1102333E+01  2.1102334E+01  2.1102335E+01  2.1198318E+01  2.1198319E+01  2.1198320E+01  2.1198321E+01  2.1198323E+01  2.1198324E+01  2.1198325E+01  2.1198326E+01  2.1270292E+01  2.1270294E+01  2.1270296E+01  2.1270297E+01  2.1289649E+01  2.1289649E+01  2.1289650E+01  2.1289651E+01  2.1289652E+01  2.1289653E+01  2.1289654E+01  2.1289655E+01  2.1289656E+01  2.1289657E+01  2.1289658E+01  2.1289659E+01  2.1357884E+01  2.1357885E+01  2.1357886E+01  2.1357887E+01  2.1357888E+01  2.1357889E+01  2.1357890E+01  2.1357891E+01  2.1357891E+01  2.1357892E+01  2.1357893E+01  2.1357894E+01  2.1357895E+01  2.1357896E+01  2.1357897E+01  2.1357898E+01  2.1373737E+01  2.1373738E+01  2.1373738E+01  2.1373739E+01  2.1373740E+01  2.1373741E+01  2.1373742E+01  2.1373743E+01  2.1373743E+01  2.1373744E+01  2.1373745E+01  2.1373746E+01  2.1373747E+01  2.1373748E+01  2.1388142E+01  2.1388143E+01  2.1388143E+01  2.1388144E+01  2.1388145E+01  2.1388146E+01  2.1388146E+01  2.1388147E+01  2.1388148E+01  2.1388149E+01  2.1388149E+01  2.1388150E+01  2.1538704E+01  2.1538706E+01  2.1538707E+01  2.1538708E+01  2.1538709E+01  2.1538710E+01  2.1641165E+01  2.1641166E+01  2.1641167E+01  2.1641168E+01  2.1641169E+01  2.1641169E+01  2.1641170E+01  2.1641171E+01  2.1641172E+01  2.1641173E+01  2.1724505E+01  2.1724506E+01  2.1724507E+01  2.1724508E+01  2.1724509E+01  2.1724510E+01  2.1724511E+01  2.1724512E+01  2.1809871E+01  2.1809871E+01  2.1809872E+01  2.1809873E+01  2.1809874E+01  2.1809875E+01  2.1809876E+01  2.1809877E+01  2.1809877E+01  2.1809878E+01  2.1809879E+01  2.1809880E+01  2.1818213E+01  2.1818215E+01  2.1818218E+01  2.1818220E+01  2.1847331E+01  2.1847332E+01  2.1847333E+01  2.1847333E+01  2.1847334E+01  2.1847335E+01  2.1847336E+01  2.1847336E+01  2.1847337E+01  2.1847338E+01  2.1847338E+01  2.1847339E+01  2.1847340E+01  2.1847341E+01  2.1847341E+01  2.1847342E+01  2.1847343E+01  2.1847344E+01  2.1928387E+01  2.1928388E+01  2.1928388E+01  2.1928388E+01  2.1951107E+01  2.1951108E+01  2.1951108E+01  2.1951109E+01  2.1951109E+01  2.1951110E+01  2.1986609E+01  2.1986609E+01  2.1986610E+01  2.1986611E+01  2.1986612E+01  2.1986613E+01  2.1986614E+01  2.1986614E+01  2.1986615E+01  2.1986616E+01  2.1986617E+01  2.1986618E+01  2.1986619E+01  2.1986619E+01  2.2047355E+01  2.2047356E+01  2.2047356E+01  2.2047357E+01  2.2047358E+01  2.2047359E+01  2.2047359E+01  2.2047360E+01  2.2315485E+01  2.2315486E+01  2.2315486E+01  2.2315486E+01  2.2315486E+01  2.2315486E+01  2.2422506E+01  2.2422506E+01  2.2422507E+01  2.2422508E+01  2.2422508E+01  2.2422509E+01  2.2422509E+01  2.2422510E+01  2.2422510E+01  2.2422511E+01  2.2506226E+01  2.2506228E+01  2.2523765E+01  2.2523766E+01  2.2523767E+01  2.2523768E+01  2.2523769E+01  2.2523770E+01  2.2523772E+01  2.2523773E+01  2.2523774E+01  2.2523775E+01  2.2653398E+01  2.2653399E+01  2.2653399E+01  2.2653400E+01  2.2653401E+01  2.2653401E+01  2.2653402E+01  2.2653402E+01  2.2661873E+01  2.2661873E+01  2.2661873E+01  2.2661873E+01  2.2821664E+01  2.2821664E+01  2.2821664E+01  2.2821664E+01  2.2821664E+01  2.2821664E+01  2.3018702E+01  2.3018703E+01  2.3018704E+01  2.3018705E+01  2.3018706E+01  2.3018707E+01  2.3018708E+01  2.3018709E+01  2.3018710E+01  2.3018711E+01  2.3018712E+01  2.3018713E+01  2.3033774E+01  2.3033775E+01  2.3033776E+01  2.3033777E+01  2.3033777E+01  2.3033778E+01  2.3033779E+01  2.3033780E+01  2.3033780E+01  2.3033781E+01  2.3033782E+01  2.3033783E+01  2.3033783E+01  2.3033784E+01  2.3033785E+01  2.3033786E+01  2.3111451E+01  2.3111452E+01  2.3111452E+01  2.3111453E+01  2.3111453E+01  2.3111454E+01  2.3111454E+01  2.3111455E+01  2.3231958E+01  2.3231958E+01  2.3231959E+01  2.3231960E+01  2.3231960E+01  2.3231961E+01  2.3259513E+01  2.3259513E+01  2.3259514E+01  2.3259515E+01  2.3259516E+01  2.3259517E+01  2.3259518E+01  2.3259518E+01  2.3259519E+01  2.3259520E+01  2.3259521E+01  2.3259522E+01  2.3259523E+01  2.3259523E+01  2.3460373E+01  2.3460373E+01  2.3460373E+01  2.3460373E+01  2.3507130E+01  2.3507131E+01  2.3507131E+01  2.3507132E+01  2.3507133E+01  2.3507133E+01  2.3507134E+01  2.3507135E+01  2.3507135E+01  2.3507136E+01  2.3623668E+01  2.3623670E+01  2.5700105E+01  2.5700105E+01  2.5700105E+01  2.5700105E+01  2.5700105E+01  2.5700105E+01 
 9.0000000E-02  8.0238467E+00  8.0238476E+00  8.0238484E+00  8.0238493E+00  8.0464143E+00  8.0464170E+00  8.0912420E+00  8.0912426E+00  8.0912432E+00  8.0912439E+00  8.0912445E+00  8.0912452E+00  8.2282387E+00  8.2282392E+00  8.2282398E+00  8.2282403E+00  8.2282408E+00  8.2282413E+00  8.2282419E+00  8.2282424E+00  8.3493940E+00  8.3493945E+00  8.3493949E+00  8.3493953E+00  8.3493957E+00  8.3493962E+00  8.3493966E+00  8.3493970E+00  8.3493975E+00  8.3493979E+00  8.3493983E+00  8.3493988E+00  8.3493992E+00  8.3493996E+00  8.3494001E+00  8.3494005E+00  8.5678128E+00  8.5678133E+00  8.5678138E+00  8.5678142E+00  8.5678147E+00  8.5678152E+00  8.5678156E+00  8.5678161E+00  8.5678166E+00  8.5678170E+00  8.7432022E+00  8.7432026E+00  8.7432030E+00  8.7432035E+00  8.7432039E+00  8.7432043E+00  8.7432048E+00  8.7432052E+00  8.7432056E+00  8.7432061E+00  8.7432065E+00  8.7432069E+00  8.7984717E+00  8.7984722E+00  8.7984726E+00  8.7984731E+00  8.7984735E+00  8.7984740E+00  8.7984744E+00  8.7984749E+00  8.7984754E+00  8.7984758E+00  8.7984763E+00  8.7984767E+00  8.7984772E+00  8.7984776E+00  8.8769431E+00  8.8769453E+00  8.8769475E+00  8.8769497E+00  8.9912694E+00  8.9912702E+00  8.9912711E+00  8.9912719E+00  8.9912727E+00  8.9912736E+00  8.9912744E+00  8.9912752E+00  9.0038692E+00  9.0038698E+00  9.0038704E+00  9.0038710E+00  9.0038716E+00  9.0038722E+00  9.0038728E+00  9.0038734E+00  9.0038740E+00  9.0038746E+00  9.0038752E+00  9.0038758E+00  9.0038764E+00  9.0038771E+00  9.0038777E+00  9.0038783E+00  9.0038789E+00  9.0038795E+00  9.0243903E+00  9.0243911E+00  9.0243919E+00  9.0243927E+00  9.0243935E+00  9.0243942E+00  9.0243950E+00  9.0243958E+00  9.0243966E+00  9.0243974E+00  9.0566347E+00  9.0566360E+00  9.0566373E+00  9.0566386E+00  9.0566399E+00  9.0566412E+00  9.1135528E+00  9.1135531E+00  9.1135535E+00  9.1135539E+00  9.1135542E+00  9.1135546E+00  9.1135549E+00  9.1135553E+00  9.2671716E+00  9.2671716E+00  9.2671717E+00  9.2671717E+00  9.2671718E+00  9.2671719E+00  9.2878031E+00  9.2878037E+00  9.2878044E+00  9.2878050E+00  9.2878057E+00  9.2878064E+00  9.2878070E+00  9.2878077E+00  9.2878084E+00  9.2878090E+00  9.2878097E+00  9.2878104E+00  9.3535951E+00  9.3535954E+00  9.3535958E+00  9.3535962E+00  9.3535966E+00  9.3535970E+00  9.3535974E+00  9.3535978E+00  9.3535982E+00  9.3535986E+00  9.3736030E+00  9.3736037E+00  9.3736045E+00  9.3736052E+00  9.3736059E+00  9.3736067E+00  9.3736074E+00  9.3736081E+00  9.4132172E+00  9.4132178E+00  9.4132185E+00  9.4132191E+00  9.4132197E+00  9.4132204E+00  9.4132210E+00  9.4132217E+00  9.4132223E+00  9.4132229E+00  9.4132236E+00  9.4132242E+00  9.4132248E+00  9.4132255E+00  9.4849756E+00  9.4849762E+00  9.4849769E+00  9.4849775E+00  9.4849781E+00  9.4849788E+00  9.4849794E+00  9.4849801E+00  9.4849807E+00  9.4849814E+00  9.4849820E+00  9.4849826E+00  9.4849833E+00  9.4849839E+00  9.4849846E+00  9.4849852E+00  9.4925729E+00  9.4925734E+00  9.4925739E+00  9.4925744E+00  9.5564309E+00  9.5564317E+00  9.5564324E+00  9.5564331E+00  9.5564338E+00  9.5564346E+00  9.5564353E+00  9.5564360E+00  9.5564368E+00  9.5564375E+00  9.5564382E+00  9.5564389E+00  9.5564397E+00  9.5564404E+00  9.5564411E+00  9.5564419E+00  9.5564426E+00  9.5564433E+00  9.5564440E+00  9.5564448E+00  9.5892975E+00  9.5892980E+00  9.5892985E+00  9.5892990E+00  9.5892995E+00  9.5893000E+00  9.5893005E+00  9.5893010E+00  9.5893015E+00  9.5893020E+00  9.5893025E+00  9.5893030E+00  9.6680701E+00  9.6680707E+00  9.6680713E+00  9.6680719E+00  9.6680725E+00  9.6680731E+00  9.6680737E+00  9.6680743E+00  9.6680749E+00  9.6680755E+00  9.6680761E+00  9.6680767E+00  9.6680773E+00  9.6680779E+00  9.6680785E+00  9.6680791E+00  9.6800655E+00  9.6800660E+00  9.6800665E+00  9.6800670E+00  9.6800674E+00  9.6800679E+00  9.6800684E+00  9.6800688E+00  9.6800693E+00  9.6800698E+00  9.6800702E+00  9.6800707E+00  9.6907027E+00  9.6907042E+00  9.6907057E+00  9.6907071E+00  9.6907086E+00  9.6907101E+00  9.7020279E+00  9.7020284E+00  9.7020288E+00  9.7020293E+00  9.7020298E+00  9.7020303E+00  9.7020307E+00  9.7020312E+00  9.7020317E+00  9.7020322E+00  9.7101887E+00  9.7101893E+00  9.7101899E+00  9.7101905E+00  9.7101911E+00  9.7101917E+00  9.7101923E+00  9.7101929E+00  9.7101935E+00  9.7101941E+00  9.7101947E+00  9.7101953E+00  9.7101959E+00  9.7101965E+00  9.7715167E+00  9.7715174E+00  9.7715180E+00  9.7715187E+00  9.7715193E+00  9.7715200E+00  9.7804951E+00  9.7804963E+00  9.7804974E+00  9.7804985E+00  9.8901056E+00  9.8901064E+00  9.8901071E+00  9.8901078E+00  9.8901085E+00  9.8901092E+00  9.8901100E+00  9.8901107E+00  9.8901114E+00  9.8901121E+00  9.9139839E+00  9.9139851E+00  9.9139862E+00  9.9139873E+00  9.9139885E+00  9.9139896E+00  9.9219226E+00  9.9219232E+00  9.9219239E+00  9.9219245E+00  9.9219251E+00  9.9219257E+00  9.9219263E+00  9.9219269E+00  9.9694379E+00  9.9694392E+00  1.0035098E+01  1.0035099E+01  1.0035100E+01  1.0035100E+01  1.0035101E+01  1.0035101E+01  1.0035102E+01  1.0035103E+01  1.0035103E+01  1.0035104E+01  1.0035104E+01  1.0035105E+01  1.0035731E+01  1.0035732E+01  1.0035732E+01  1.0035733E+01  1.0035734E+01  1.0035735E+01  1.0035736E+01  1.0035736E+01  1.0035737E+01  1.0035738E+01  1.0116185E+01  1.0116186E+01  1.0116186E+01  1.0116187E+01  1.0116188E+01  1.0116189E+01  1.0116189E+01  1.0116190E+01  1.0116191E+01  1.0116192E+01  1.0116193E+01  1.0116193E+01  1.0116194E+01  1.0116195E+01  1.0116196E+01  1.0116196E+01  1.0116197E+01  1.0116198E+01  1.0205396E+01  1.0205396E+01  1.0205396E+01  1.0205397E+01  1.0213008E+01  1.0213009E+01  1.0213010E+01  1.0213011E+01  1.0213012E+01  1.0213013E+01  1.0213015E+01  1.0213016E+01  1.0222733E+01  1.0222735E+01  1.0222736E+01  1.0222738E+01  1.0222739E+01  1.0222741E+01  1.0231476E+01  1.0231477E+01  1.0231477E+01  1.0231478E+01  1.0231479E+01  1.0231479E+01  1.0231480E+01  1.0231481E+01  1.0231481E+01  1.0231482E+01  1.0231483E+01  1.0231483E+01  1.0231484E+01  1.0231485E+01  1.0325515E+01  1.0325516E+01  1.0325517E+01  1.0325517E+01  1.0325518E+01  1.0325519E+01  1.0325519E+01  1.0325520E+01  1.0325521E+01  1.0325522E+01  1.0325522E+01  1.0325523E+01  1.0325524E+01  1.0325524E+01  1.0325525E+01  1.0325526E+01  1.0335453E+01  1.0335453E+01  1.0367255E+01  1.0367255E+01  1.0367256E+01  1.0367256E+01  1.0367257E+01  1.0367258E+01  1.0367258E+01  1.0367259E+01  1.0367260E+01  1.0367260E+01  1.0367261E+01  1.0367262E+01  1.0367262E+01  1.0367263E+01  1.0549758E+01  1.0549759E+01  1.0549760E+01  1.0549761E+01  1.0549761E+01  1.0549762E+01  1.0549763E+01  1.0549764E+01  1.0549765E+01  1.0549765E+01  1.0549766E+01  1.0549767E+01  1.0620303E+01  1.0620303E+01  1.0620304E+01  1.0620305E+01  1.0620305E+01  1.0620306E+01  1.0620307E+01  1.0620307E+01  1.0663719E+01  1.0663720E+01  1.0663721E+01  1.0663721E+01  1.0663722E+01  1.0663723E+01  1.0663724E+01  1.0663724E+01  1.0663725E+01  1.0663726E+01  1.0663726E+01  1.0663727E+01  1.0673195E+01  1.0673196E+01  1.0673197E+01  1.0673198E+01  1.0673198E+01  1.0673199E+01  1.0673200E+01  1.0673200E+01  1.0673201E+01  1.0673202E+01  1.0683074E+01  1.0683074E+01  1.0683075E+01  1.0683075E+01  1.0683076E+01  1.0683077E+01  1.0683077E+01  1.0683078E+01  1.0683079E+01  1.0683079E+01  1.0683080E+01  1.0683081E+01  1.0683081E+01  1.0683082E+01  1.0683082E+01  1.0683083E+01  1.0683084E+01  1.0683084E+01  1.0683085E+01  1.0683086E+01  1.0783189E+01  1.0783190E+01  1.0783191E+01  1.0783191E+01  1.0783192E+01  1.0783193E+01  1.0783194E+01  1.0783194E+01  1.0783195E+01  1.0783196E+01  1.0783197E+01  1.0783197E+01  1.0783198E+01  1.0783199E+01  1.0812838E+01  1.0812838E+01  1.0812838E+01  1.0812838E+01  1.0812839E+01  1.0812839E+01  1.0812839E+01  1.0812839E+01  1.0904028E+01  1.0904032E+01  1.0909076E+01  1.0909076E+01  1.0909077E+01  1.0909077E+01  1.0909078E+01  1.0909078E+01  1.0909079E+01  1.0909079E+01  1.0909080E+01  1.0909080E+01  1.0948754E+01  1.0948755E+01  1.0948755E+01  1.0948756E+01  1.0948757E+01  1.0948758E+01  1.0948758E+01  1.0948759E+01  1.0948760E+01  1.0948760E+01  1.0948761E+01  1.0948762E+01  1.0948763E+01  1.0948763E+01  1.0948764E+01  1.0948765E+01  1.0955828E+01  1.0955830E+01  1.0955831E+01  1.0955832E+01  1.0955833E+01  1.0955834E+01  1.1044220E+01  1.1044221E+01  1.1044222E+01  1.1044224E+01  1.1044225E+01  1.1044226E+01  1.1044228E+01  1.1044229E+01  1.1147502E+01  1.1147502E+01  1.1147502E+01  1.1147502E+01  1.1147502E+01  1.1147502E+01  1.1219897E+01  1.1219898E+01  1.1219900E+01  1.1219901E+01  1.1310814E+01  1.1310814E+01  1.1310814E+01  1.1310815E+01  1.1310815E+01  1.1310815E+01  1.1310815E+01  1.1310815E+01  1.1389112E+01  1.1389112E+01  1.1389113E+01  1.1389113E+01  1.1389114E+01  1.1389114E+01  1.1389115E+01  1.1389115E+01  1.1389115E+01  1.1389116E+01  1.1389116E+01  1.1389117E+01  1.1484226E+01  1.1484227E+01  1.1484227E+01  1.1484228E+01  1.1484228E+01  1.1484229E+01  1.1484230E+01  1.1484230E+01  1.1484231E+01  1.1484231E+01  1.1550559E+01  1.1550560E+01  1.1550561E+01  1.1550562E+01  1.1618924E+01  1.1618924E+01  1.1618924E+01  1.1618924E+01  1.1618924E+01  1.1618925E+01  1.1687520E+01  1.1687521E+01  1.1687522E+01  1.1687523E+01  1.1687524E+01  1.1687525E+01  1.1687526E+01  1.1687526E+01  1.1687527E+01  1.1687528E+01  1.1824754E+01  1.1824755E+01  1.1824755E+01  1.1824756E+01  1.1824757E+01  1.1824757E+01  1.1824758E+01  1.1824759E+01  1.1824759E+01  1.1824760E+01  1.1824761E+01  1.1824761E+01  1.1824762E+01  1.1824763E+01  1.1824763E+01  1.1824764E+01  1.1824765E+01  1.1824765E+01  1.1939790E+01  1.1939790E+01  1.1939790E+01  1.1939790E+01  1.1939790E+01  1.1939790E+01  1.1939790E+01  1.1939790E+01  1.2012512E+01  1.2012513E+01  1.2012514E+01  1.2012515E+01  1.2012516E+01  1.2012516E+01  1.2012517E+01  1.2012518E+01  1.2012519E+01  1.2012520E+01  1.2012521E+01  1.2012522E+01  1.2152417E+01  1.2152417E+01  1.2152417E+01  1.2152418E+01  1.2152418E+01  1.2152418E+01  1.2152419E+01  1.2152419E+01  1.2172486E+01  1.2172487E+01  1.2172488E+01  1.2172489E+01  1.2172489E+01  1.2172490E+01  1.2172491E+01  1.2172492E+01  1.2172492E+01  1.2172493E+01  1.2172494E+01  1.2172495E+01  1.2172496E+01  1.2172496E+01  1.2190203E+01  1.2190203E+01  1.2190203E+01  1.2190204E+01  1.2190204E+01  1.2190204E+01  1.2190205E+01  1.2190205E+01  1.2190206E+01  1.2190206E+01  1.2251938E+01  1.2251938E+01  1.2251939E+01  1.2251940E+01  1.2251940E+01  1.2251941E+01  1.2251942E+01  1.2251943E+01  1.2251943E+01  1.2251944E+01  1.2251945E+01  1.2251945E+01  1.2251946E+01  1.2251947E+01  1.2251947E+01  1.2251948E+01  1.2440975E+01  1.2440976E+01  1.2440976E+01  1.2440977E+01  1.2440977E+01  1.2440978E+01  1.2440978E+01  1.2440979E+01  1.2440979E+01  1.2440980E+01  1.2440980E+01  1.2440981E+01  1.2542456E+01  1.2542456E+01  1.2542456E+01  1.2542456E+01  1.2542456E+01  1.2542456E+01  1.2680716E+01  1.2680717E+01  1.2680718E+01  1.2680719E+01  1.4692361E+01  1.4692361E+01  1.4692361E+01  1.4692361E+01  1.4692361E+01  1.4692361E+01  1.4692361E+01  1.4692361E+01  1.9201402E+01  1.9201403E+01  1.9201405E+01  1.9201406E+01  1.9298302E+01  1.9298303E+01  1.9298303E+01  1.9298304E+01  1.9298304E+01  1.9298305E+01  1.9298305E+01  1.9298306E+01  1.9298306E+01  1.9298307E+01  1.9298307E+01  1.9298308E+01  1.9298308E+01  1.9298309E+01  1.9446841E+01  1.9446842E+01  1.9446843E+01  1.9446843E+01  1.9446844E+01  1.9446845E+01  1.9446845E+01  1.9446846E+01  1.9655239E+01  1.9655240E+01  1.9655241E+01  1.9655242E+01  1.9655243E+01  1.9655243E+01  1.9800136E+01  1.9800137E+01  1.9800139E+01  1.9800140E+01  1.9800141E+01  1.9800143E+01  1.9814987E+01  1.9814988E+01  1.9814988E+01  1.9814989E+01  1.9814989E+01  1.9814990E+01  1.9814990E+01  1.9814991E+01  1.9814992E+01  1.9814992E+01  1.9814993E+01  1.9814993E+01  1.9902271E+01  1.9902271E+01  1.9902272E+01  1.9902272E+01  1.9902273E+01  1.9902273E+01  1.9902274E+01  1.9902274E+01  1.9902275E+01  1.9902275E+01  2.0071254E+01  2.0071254E+01  2.0071255E+01  2.0071256E+01  2.0071256E+01  2.0071257E+01  2.0071258E+01  2.0071258E+01  2.0071259E+01  2.0071260E+01  2.0071260E+01  2.0071261E+01  2.0071262E+01  2.0071262E+01  2.0071263E+01  2.0071264E+01  2.0127358E+01  2.0127359E+01  2.0127359E+01  2.0127360E+01  2.0127361E+01  2.0127362E+01  2.0127363E+01  2.0127364E+01  2.0158743E+01  2.0158743E+01  2.0158743E+01  2.0158744E+01  2.0158744E+01  2.0158744E+01  2.0188916E+01  2.0188917E+01  2.0188918E+01  2.0188919E+01  2.0188920E+01  2.0188921E+01  2.0188922E+01  2.0188923E+01  2.0188924E+01  2.0188925E+01  2.0380067E+01  2.0380067E+01  2.0380068E+01  2.0380069E+01  2.0380069E+01  2.0380070E+01  2.0380071E+01  2.0380072E+01  2.0420601E+01  2.0420603E+01  2.0420604E+01  2.0420605E+01  2.0420607E+01  2.0420608E+01  2.0420610E+01  2.0420611E+01  2.0498444E+01  2.0498445E+01  2.0498445E+01  2.0498446E+01  2.0498447E+01  2.0498448E+01  2.0498449E+01  2.0498450E+01  2.0498451E+01  2.0498452E+01  2.0499483E+01  2.0499483E+01  2.0499484E+01  2.0499484E+01  2.0520637E+01  2.0520638E+01  2.0520639E+01  2.0520641E+01  2.0520642E+01  2.0520643E+01  2.0536233E+01  2.0536233E+01  2.0536234E+01  2.0536235E+01  2.0536235E+01  2.0536236E+01  2.0536237E+01  2.0536238E+01  2.0536238E+01  2.0536239E+01  2.0536240E+01  2.0536240E+01  2.0618477E+01  2.0618477E+01  2.0618478E+01  2.0618479E+01  2.0618480E+01  2.0618480E+01  2.0618481E+01  2.0618482E+01  2.0618483E+01  2.0618483E+01  2.0618484E+01  2.0618485E+01  2.0618486E+01  2.0618486E+01  2.0691604E+01  2.0691605E+01  2.0691606E+01  2.0691606E+01  2.0691607E+01  2.0691608E+01  2.0691609E+01  2.0691609E+01  2.0691610E+01  2.0691611E+01  2.0691611E+01  2.0691612E+01  2.0691613E+01  2.0691614E+01  2.0713974E+01  2.0713975E+01  2.0727045E+01  2.0727046E+01  2.0727047E+01  2.0727048E+01  2.0727048E+01  2.0727049E+01  2.0727050E+01  2.0727051E+01  2.0727052E+01  2.0727052E+01  2.0727053E+01  2.0727054E+01  2.0727055E+01  2.0727056E+01  2.0727056E+01  2.0727057E+01  2.0727058E+01  2.0727059E+01  2.0741031E+01  2.0741032E+01  2.0741033E+01  2.0741034E+01  2.0741034E+01  2.0741035E+01  2.0741036E+01  2.0741037E+01  2.0751301E+01  2.0751301E+01  2.0751302E+01  2.0751302E+01  2.0751303E+01  2.0751303E+01  2.0751304E+01  2.0751304E+01  2.0751305E+01  2.0751305E+01  2.0772988E+01  2.0772989E+01  2.0772990E+01  2.0772991E+01  2.0816213E+01  2.0816214E+01  2.0816214E+01  2.0816215E+01  2.0816216E+01  2.0816217E+01  2.0816218E+01  2.0816218E+01  2.0816219E+01  2.0816220E+01  2.0816221E+01  2.0816221E+01  2.0827895E+01  2.0827896E+01  2.0827897E+01  2.0827898E+01  2.0827899E+01  2.0827900E+01  2.0827901E+01  2.0827902E+01  2.0921932E+01  2.0921933E+01  2.0921934E+01  2.0921935E+01  2.0921936E+01  2.0921937E+01  2.1039051E+01  2.1039054E+01  2.1046294E+01  2.1046295E+01  2.1046296E+01  2.1046297E+01  2.1046298E+01  2.1046299E+01  2.1046300E+01  2.1046301E+01  2.1046302E+01  2.1046303E+01  2.1100899E+01  2.1100900E+01  2.1100901E+01  2.1100902E+01  2.1100902E+01  2.1100903E+01  2.1100904E+01  2.1100905E+01  2.1100906E+01  2.1100906E+01  2.1202549E+01  2.1202550E+01  2.1202552E+01  2.1202553E+01  2.1202554E+01  2.1202555E+01  2.1202556E+01  2.1202557E+01  2.1268864E+01  2.1268865E+01  2.1268867E+01  2.1268868E+01  2.1288220E+01  2.1288221E+01  2.1288222E+01  2.1288223E+01  2.1288224E+01  2.1288225E+01  2.1288226E+01  2.1288226E+01  2.1288227E+01  2.1288228E+01  2.1288229E+01  2.1288230E+01  2.1356456E+01  2.1356457E+01  2.1356458E+01  2.1356458E+01  2.1356459E+01  2.1356460E+01  2.1356461E+01  2.1356462E+01  2.1356463E+01  2.1356464E+01  2.1356465E+01  2.1356466E+01  2.1356466E+01  2.1356467E+01  2.1356468E+01  2.1356469E+01  2.1372308E+01  2.1372309E+01  2.1372310E+01  2.1372311E+01  2.1372311E+01  2.1372312E+01  2.1372313E+01  2.1372314E+01  2.1372315E+01  2.1372316E+01  2.1372316E+01  2.1372317E+01  2.1372318E+01  2.1372319E+01  2.1386713E+01  2.1386714E+01  2.1386715E+01  2.1386716E+01  2.1386716E+01  2.1386717E+01  2.1386718E+01  2.1386719E+01  2.1386719E+01  2.1386720E+01  2.1386721E+01  2.1386722E+01  2.1537614E+01  2.1537615E+01  2.1537617E+01  2.1537618E+01  2.1537619E+01  2.1537620E+01  2.1639736E+01  2.1639737E+01  2.1639738E+01  2.1639739E+01  2.1639740E+01  2.1639741E+01  2.1639742E+01  2.1639743E+01  2.1639744E+01  2.1639744E+01  2.1725958E+01  2.1725960E+01  2.1725961E+01  2.1725962E+01  2.1725963E+01  2.1725964E+01  2.1725965E+01  2.1725966E+01  2.1808442E+01  2.1808443E+01  2.1808444E+01  2.1808445E+01  2.1808445E+01  2.1808446E+01  2.1808447E+01  2.1808448E+01  2.1808449E+01  2.1808450E+01  2.1808451E+01  2.1808451E+01  2.1816785E+01  2.1816787E+01  2.1816789E+01  2.1816791E+01  2.1845903E+01  2.1845903E+01  2.1845904E+01  2.1845905E+01  2.1845906E+01  2.1845906E+01  2.1845907E+01  2.1845908E+01  2.1845908E+01  2.1845909E+01  2.1845910E+01  2.1845911E+01  2.1845911E+01  2.1845912E+01  2.1845913E+01  2.1845914E+01  2.1845914E+01  2.1845915E+01  2.1926959E+01  2.1926959E+01  2.1926959E+01  2.1926959E+01  2.1950195E+01  2.1950196E+01  2.1950196E+01  2.1950197E+01  2.1950197E+01  2.1950198E+01  2.1985180E+01  2.1985181E+01  2.1985182E+01  2.1985183E+01  2.1985183E+01  2.1985184E+01  2.1985185E+01  2.1985186E+01  2.1985187E+01  2.1985187E+01  2.1985188E+01  2.1985189E+01  2.1985190E+01  2.1985191E+01  2.2048371E+01  2.2048372E+01  2.2048372E+01  2.2048373E+01  2.2048374E+01  2.2048375E+01  2.2048375E+01  2.2048376E+01  2.2314059E+01  2.2314059E+01  2.2314059E+01  2.2314059E+01  2.2314059E+01  2.2314060E+01  2.2421077E+01  2.2421078E+01  2.2421078E+01  2.2421079E+01  2.2421079E+01  2.2421080E+01  2.2421081E+01  2.2421081E+01  2.2421082E+01  2.2421082E+01  2.2504797E+01  2.2504799E+01  2.2522336E+01  2.2522337E+01  2.2522338E+01  2.2522340E+01  2.2522341E+01  2.2522342E+01  2.2522343E+01  2.2522344E+01  2.2522345E+01  2.2522346E+01  2.2652591E+01  2.2652592E+01  2.2652592E+01  2.2652593E+01  2.2652593E+01  2.2652594E+01  2.2652594E+01  2.2652595E+01  2.2660445E+01  2.2660445E+01  2.2660445E+01  2.2660445E+01  2.2820255E+01  2.2820255E+01  2.2820255E+01  2.2820255E+01  2.2820255E+01  2.2820255E+01  2.3017273E+01  2.3017274E+01  2.3017275E+01  2.3017276E+01  2.3017277E+01  2.3017278E+01  2.3017279E+01  2.3017280E+01  2.3017281E+01  2.3017282E+01  2.3017283E+01  2.3017284E+01  2.3032346E+01  2.3032346E+01  2.3032347E+01  2.3032348E+01  2.3032349E+01  2.3032349E+01  2.3032350E+01  2.3032351E+01  2.3032352E+01  2.3032353E+01  2.3032353E+01  2.3032354E+01  2.3032355E+01  2.3032356E+01  2.3032356E+01  2.3032357E+01  2.3110063E+01  2.3110063E+01  2.3110064E+01  2.3110064E+01  2.3110065E+01  2.3110065E+01  2.3110066E+01  2.3110066E+01  2.3230537E+01  2.3230538E+01  2.3230538E+01  2.3230539E+01  2.3230539E+01  2.3230540E+01  2.3258084E+01  2.3258085E+01  2.3258086E+01  2.3258086E+01  2.3258087E+01  2.3258088E+01  2.3258089E+01  2.3258090E+01  2.3258091E+01  2.3258092E+01  2.3258092E+01  2.3258093E+01  2.3258094E+01  2.3258095E+01  2.3458944E+01  2.3458944E+01  2.3458944E+01  2.3458945E+01  2.3505702E+01  2.3505702E+01  2.3505703E+01  2.3505703E+01  2.3505704E+01  2.3505705E+01  2.3505705E+01  2.3505706E+01  2.3505707E+01  2.3505707E+01  2.3622239E+01  2.3622241E+01  2.5698818E+01  2.5698818E+01  2.5698818E+01  2.5698818E+01  2.5698818E+01  2.5698818E+01 
 1.0000000E-01  8.0224182E+00  8.0224190E+00  8.0224199E+00  8.0224207E+00  8.0449858E+00  8.0449884E+00  8.0900124E+00  8.0900130E+00  8.0900137E+00  8.0900143E+00  8.0900149E+00  8.0900156E+00  8.2269720E+00  8.2269726E+00  8.2269731E+00  8.2269736E+00  8.2269741E+00  8.2269746E+00  8.2269752E+00  8.2269757E+00  8.3479655E+00  8.3479659E+00  8.3479663E+00  8.3479667E+00  8.3479672E+00  8.3479676E+00  8.3479680E+00  8.3479685E+00  8.3479689E+00  8.3479693E+00  8.3479698E+00  8.3479702E+00  8.3479706E+00  8.3479711E+00  8.3479715E+00  8.3479719E+00  8.5663843E+00  8.5663847E+00  8.5663852E+00  8.5663857E+00  8.5663861E+00  8.5663866E+00  8.5663871E+00  8.5663875E+00  8.5663880E+00  8.5663885E+00  8.7417736E+00  8.7417740E+00  8.7417745E+00  8.7417749E+00  8.7417753E+00  8.7417758E+00  8.7417762E+00  8.7417766E+00  8.7417771E+00  8.7417775E+00  8.7417779E+00  8.7417784E+00  8.7970432E+00  8.7970436E+00  8.7970441E+00  8.7970445E+00  8.7970450E+00  8.7970454E+00  8.7970459E+00  8.7970463E+00  8.7970468E+00  8.7970472E+00  8.7970477E+00  8.7970481E+00  8.7970486E+00  8.7970490E+00  8.8755146E+00  8.8755168E+00  8.8755190E+00  8.8755212E+00  8.9900079E+00  8.9900087E+00  8.9900095E+00  8.9900103E+00  8.9900112E+00  8.9900120E+00  8.9900128E+00  8.9900137E+00  9.0024406E+00  9.0024412E+00  9.0024418E+00  9.0024424E+00  9.0024430E+00  9.0024436E+00  9.0024442E+00  9.0024449E+00  9.0024455E+00  9.0024461E+00  9.0024467E+00  9.0024473E+00  9.0024479E+00  9.0024485E+00  9.0024491E+00  9.0024497E+00  9.0024503E+00  9.0024509E+00  9.0229618E+00  9.0229625E+00  9.0229633E+00  9.0229641E+00  9.0229649E+00  9.0229657E+00  9.0229664E+00  9.0229672E+00  9.0229680E+00  9.0229688E+00  9.0633980E+00  9.0633993E+00  9.0634006E+00  9.0634019E+00  9.0634032E+00  9.0634045E+00  9.1124537E+00  9.1124541E+00  9.1124544E+00  9.1124548E+00  9.1124551E+00  9.1124555E+00  9.1124558E+00  9.1124562E+00  9.2658080E+00  9.2658081E+00  9.2658082E+00  9.2658082E+00  9.2658083E+00  9.2658083E+00  9.2863745E+00  9.2863751E+00  9.2863758E+00  9.2863765E+00  9.2863771E+00  9.2863778E+00  9.2863785E+00  9.2863791E+00  9.2863798E+00  9.2863805E+00  9.2863811E+00  9.2863818E+00  9.3521665E+00  9.3521669E+00  9.3521673E+00  9.3521677E+00  9.3521681E+00  9.3521685E+00  9.3521689E+00  9.3521692E+00  9.3521696E+00  9.3521700E+00  9.3730172E+00  9.3730179E+00  9.3730186E+00  9.3730194E+00  9.3730201E+00  9.3730208E+00  9.3730216E+00  9.3730223E+00  9.4117886E+00  9.4117892E+00  9.4117899E+00  9.4117905E+00  9.4117912E+00  9.4117918E+00  9.4117924E+00  9.4117931E+00  9.4117937E+00  9.4117944E+00  9.4117950E+00  9.4117956E+00  9.4117963E+00  9.4117969E+00  9.4835470E+00  9.4835476E+00  9.4835483E+00  9.4835489E+00  9.4835496E+00  9.4835502E+00  9.4835509E+00  9.4835515E+00  9.4835521E+00  9.4835528E+00  9.4835534E+00  9.4835541E+00  9.4835547E+00  9.4835553E+00  9.4835560E+00  9.4835566E+00  9.4911443E+00  9.4911448E+00  9.4911453E+00  9.4911458E+00  9.5550023E+00  9.5550031E+00  9.5550038E+00  9.5550045E+00  9.5550053E+00  9.5550060E+00  9.5550067E+00  9.5550075E+00  9.5550082E+00  9.5550089E+00  9.5550096E+00  9.5550104E+00  9.5550111E+00  9.5550118E+00  9.5550126E+00  9.5550133E+00  9.5550140E+00  9.5550147E+00  9.5550155E+00  9.5550162E+00  9.5878690E+00  9.5878695E+00  9.5878700E+00  9.5878705E+00  9.5878710E+00  9.5878715E+00  9.5878720E+00  9.5878724E+00  9.5878729E+00  9.5878734E+00  9.5878739E+00  9.5878744E+00  9.6666415E+00  9.6666421E+00  9.6666427E+00  9.6666433E+00  9.6666439E+00  9.6666445E+00  9.6666451E+00  9.6666457E+00  9.6666463E+00  9.6666469E+00  9.6666475E+00  9.6666481E+00  9.6666487E+00  9.6666493E+00  9.6666499E+00  9.6666505E+00  9.6786370E+00  9.6786374E+00  9.6786379E+00  9.6786384E+00  9.6786389E+00  9.6786393E+00  9.6786398E+00  9.6786403E+00  9.6786407E+00  9.6786412E+00  9.6786417E+00  9.6786421E+00  9.6935181E+00  9.6935194E+00  9.6935207E+00  9.6935220E+00  9.6935233E+00  9.6935246E+00  9.7005993E+00  9.7005998E+00  9.7006003E+00  9.7006007E+00  9.7006012E+00  9.7006017E+00  9.7006022E+00  9.7006026E+00  9.7006031E+00  9.7006036E+00  9.7087601E+00  9.7087607E+00  9.7087613E+00  9.7087619E+00  9.7087625E+00  9.7087631E+00  9.7087637E+00  9.7087643E+00  9.7087649E+00  9.7087655E+00  9.7087661E+00  9.7087667E+00  9.7087673E+00  9.7087679E+00  9.7790666E+00  9.7790677E+00  9.7790688E+00  9.7790699E+00  9.8141472E+00  9.8141481E+00  9.8141490E+00  9.8141499E+00  9.8141507E+00  9.8141516E+00  9.8886771E+00  9.8886778E+00  9.8886785E+00  9.8886792E+00  9.8886799E+00  9.8886807E+00  9.8886814E+00  9.8886821E+00  9.8886828E+00  9.8886835E+00  9.9192090E+00  9.9192100E+00  9.9192111E+00  9.9192121E+00  9.9192132E+00  9.9192142E+00  9.9216967E+00  9.9216973E+00  9.9216979E+00  9.9216985E+00  9.9216992E+00  9.9216998E+00  9.9217004E+00  9.9217010E+00  9.9680093E+00  9.9680107E+00  1.0033670E+01  1.0033671E+01  1.0033671E+01  1.0033672E+01  1.0033672E+01  1.0033673E+01  1.0033673E+01  1.0033674E+01  1.0033675E+01  1.0033675E+01  1.0033676E+01  1.0033676E+01  1.0034302E+01  1.0034303E+01  1.0034304E+01  1.0034305E+01  1.0034305E+01  1.0034306E+01  1.0034307E+01  1.0034308E+01  1.0034309E+01  1.0034309E+01  1.0114756E+01  1.0114757E+01  1.0114758E+01  1.0114759E+01  1.0114759E+01  1.0114760E+01  1.0114761E+01  1.0114762E+01  1.0114762E+01  1.0114763E+01  1.0114764E+01  1.0114765E+01  1.0114766E+01  1.0114766E+01  1.0114767E+01  1.0114768E+01  1.0114769E+01  1.0114769E+01  1.0203967E+01  1.0203968E+01  1.0203968E+01  1.0203968E+01  1.0227171E+01  1.0227172E+01  1.0227173E+01  1.0227174E+01  1.0227175E+01  1.0227176E+01  1.0227177E+01  1.0227179E+01  1.0230047E+01  1.0230048E+01  1.0230049E+01  1.0230049E+01  1.0230050E+01  1.0230051E+01  1.0230051E+01  1.0230052E+01  1.0230053E+01  1.0230053E+01  1.0230054E+01  1.0230055E+01  1.0230055E+01  1.0230056E+01  1.0230505E+01  1.0230507E+01  1.0230508E+01  1.0230510E+01  1.0230511E+01  1.0230513E+01  1.0324087E+01  1.0324087E+01  1.0324088E+01  1.0324089E+01  1.0324090E+01  1.0324090E+01  1.0324091E+01  1.0324092E+01  1.0324092E+01  1.0324093E+01  1.0324094E+01  1.0324094E+01  1.0324095E+01  1.0324096E+01  1.0324096E+01  1.0324097E+01  1.0334025E+01  1.0334025E+01  1.0365826E+01  1.0365827E+01  1.0365827E+01  1.0365828E+01  1.0365829E+01  1.0365829E+01  1.0365830E+01  1.0365831E+01  1.0365831E+01  1.0365832E+01  1.0365832E+01  1.0365833E+01  1.0365834E+01  1.0365834E+01  1.0548330E+01  1.0548331E+01  1.0548331E+01  1.0548332E+01  1.0548333E+01  1.0548334E+01  1.0548334E+01  1.0548335E+01  1.0548336E+01  1.0548337E+01  1.0548337E+01  1.0548338E+01  1.0656485E+01  1.0656486E+01  1.0656486E+01  1.0656487E+01  1.0656487E+01  1.0656488E+01  1.0656489E+01  1.0656489E+01  1.0662291E+01  1.0662291E+01  1.0662292E+01  1.0662293E+01  1.0662294E+01  1.0662294E+01  1.0662295E+01  1.0662296E+01  1.0662296E+01  1.0662297E+01  1.0662298E+01  1.0662298E+01  1.0671767E+01  1.0671768E+01  1.0671768E+01  1.0671769E+01  1.0671770E+01  1.0671770E+01  1.0671771E+01  1.0671772E+01  1.0671772E+01  1.0671773E+01  1.0681645E+01  1.0681646E+01  1.0681646E+01  1.0681647E+01  1.0681648E+01  1.0681648E+01  1.0681649E+01  1.0681649E+01  1.0681650E+01  1.0681651E+01  1.0681651E+01  1.0681652E+01  1.0681653E+01  1.0681653E+01  1.0681654E+01  1.0681655E+01  1.0681655E+01  1.0681656E+01  1.0681656E+01  1.0681657E+01  1.0781761E+01  1.0781761E+01  1.0781762E+01  1.0781763E+01  1.0781764E+01  1.0781764E+01  1.0781765E+01  1.0781766E+01  1.0781767E+01  1.0781767E+01  1.0781768E+01  1.0781769E+01  1.0781769E+01  1.0781770E+01  1.0811972E+01  1.0811972E+01  1.0811972E+01  1.0811972E+01  1.0811973E+01  1.0811973E+01  1.0811973E+01  1.0811974E+01  1.0902600E+01  1.0902604E+01  1.0907647E+01  1.0907648E+01  1.0907648E+01  1.0907649E+01  1.0907649E+01  1.0907650E+01  1.0907650E+01  1.0907651E+01  1.0907651E+01  1.0907652E+01  1.0947325E+01  1.0947326E+01  1.0947327E+01  1.0947328E+01  1.0947328E+01  1.0947329E+01  1.0947330E+01  1.0947330E+01  1.0947331E+01  1.0947332E+01  1.0947333E+01  1.0947333E+01  1.0947334E+01  1.0947335E+01  1.0947335E+01  1.0947336E+01  1.0955282E+01  1.0955283E+01  1.0955285E+01  1.0955286E+01  1.0955287E+01  1.0955288E+01  1.1051200E+01  1.1051201E+01  1.1051203E+01  1.1051204E+01  1.1051205E+01  1.1051207E+01  1.1051208E+01  1.1051209E+01  1.1149918E+01  1.1149918E+01  1.1149918E+01  1.1149918E+01  1.1149918E+01  1.1149918E+01  1.1218469E+01  1.1218470E+01  1.1218471E+01  1.1218472E+01  1.1309386E+01  1.1309386E+01  1.1309386E+01  1.1309386E+01  1.1309387E+01  1.1309387E+01  1.1309387E+01  1.1309387E+01  1.1387683E+01  1.1387684E+01  1.1387684E+01  1.1387685E+01  1.1387685E+01  1.1387686E+01  1.1387686E+01  1.1387686E+01  1.1387687E+01  1.1387687E+01  1.1387688E+01  1.1387688E+01  1.1482798E+01  1.1482798E+01  1.1482799E+01  1.1482799E+01  1.1482800E+01  1.1482800E+01  1.1482801E+01  1.1482802E+01  1.1482802E+01  1.1482803E+01  1.1549131E+01  1.1549132E+01  1.1549133E+01  1.1549133E+01  1.1617637E+01  1.1617637E+01  1.1617637E+01  1.1617637E+01  1.1617637E+01  1.1617638E+01  1.1686092E+01  1.1686093E+01  1.1686094E+01  1.1686094E+01  1.1686095E+01  1.1686096E+01  1.1686097E+01  1.1686098E+01  1.1686099E+01  1.1686100E+01  1.1823325E+01  1.1823326E+01  1.1823327E+01  1.1823327E+01  1.1823328E+01  1.1823329E+01  1.1823329E+01  1.1823330E+01  1.1823331E+01  1.1823331E+01  1.1823332E+01  1.1823333E+01  1.1823333E+01  1.1823334E+01  1.1823335E+01  1.1823335E+01  1.1823336E+01  1.1823337E+01  1.1938580E+01  1.1938580E+01  1.1938580E+01  1.1938581E+01  1.1938581E+01  1.1938581E+01  1.1938581E+01  1.1938581E+01  1.2011084E+01  1.2011084E+01  1.2011085E+01  1.2011086E+01  1.2011087E+01  1.2011088E+01  1.2011089E+01  1.2011090E+01  1.2011090E+01  1.2011091E+01  1.2011092E+01  1.2011093E+01  1.2152918E+01  1.2152918E+01  1.2152918E+01  1.2152919E+01  1.2152919E+01  1.2152920E+01  1.2152920E+01  1.2152920E+01  1.2171058E+01  1.2171059E+01  1.2171059E+01  1.2171060E+01  1.2171061E+01  1.2171062E+01  1.2171062E+01  1.2171063E+01  1.2171064E+01  1.2171065E+01  1.2171065E+01  1.2171066E+01  1.2171067E+01  1.2171068E+01  1.2188774E+01  1.2188774E+01  1.2188775E+01  1.2188775E+01  1.2188775E+01  1.2188776E+01  1.2188776E+01  1.2188777E+01  1.2188777E+01  1.2188777E+01  1.2250509E+01  1.2250510E+01  1.2250510E+01  1.2250511E+01  1.2250512E+01  1.2250513E+01  1.2250513E+01  1.2250514E+01  1.2250515E+01  1.2250515E+01  1.2250516E+01  1.2250517E+01  1.2250517E+01  1.2250518E+01  1.2250519E+01  1.2250520E+01  1.2439546E+01  1.2439547E+01  1.2439547E+01  1.2439548E+01  1.2439548E+01  1.2439549E+01  1.2439549E+01  1.2439550E+01  1.2439550E+01  1.2439551E+01  1.2439551E+01  1.2439552E+01  1.2541091E+01  1.2541091E+01  1.2541091E+01  1.2541091E+01  1.2541091E+01  1.2541091E+01  1.2679287E+01  1.2679289E+01  1.2679290E+01  1.2679291E+01  1.4691332E+01  1.4691332E+01  1.4691332E+01  1.4691332E+01  1.4691332E+01  1.4691332E+01  1.4691332E+01  1.4691332E+01  1.9199973E+01  1.9199975E+01  1.9199976E+01  1.9199977E+01  1.9296874E+01  1.9296874E+01  1.9296875E+01  1.9296875E+01  1.9296876E+01  1.9296876E+01  1.9296877E+01  1.9296877E+01  1.9296878E+01  1.9296878E+01  1.9296879E+01  1.9296879E+01  1.9296880E+01  1.9296880E+01  1.9445772E+01  1.9445772E+01  1.9445773E+01  1.9445774E+01  1.9445774E+01  1.9445775E+01  1.9445776E+01  1.9445776E+01  1.9696562E+01  1.9696563E+01  1.9696564E+01  1.9696564E+01  1.9696565E+01  1.9696566E+01  1.9798857E+01  1.9798859E+01  1.9798860E+01  1.9798862E+01  1.9798863E+01  1.9798865E+01  1.9813559E+01  1.9813559E+01  1.9813560E+01  1.9813560E+01  1.9813561E+01  1.9813561E+01  1.9813562E+01  1.9813562E+01  1.9813563E+01  1.9813564E+01  1.9813564E+01  1.9813565E+01  1.9900842E+01  1.9900843E+01  1.9900843E+01  1.9900844E+01  1.9900844E+01  1.9900845E+01  1.9900845E+01  1.9900846E+01  1.9900846E+01  1.9900846E+01  2.0069825E+01  2.0069826E+01  2.0069826E+01  2.0069827E+01  2.0069828E+01  2.0069828E+01  2.0069829E+01  2.0069830E+01  2.0069830E+01  2.0069831E+01  2.0069832E+01  2.0069833E+01  2.0069833E+01  2.0069834E+01  2.0069835E+01  2.0069835E+01  2.0129594E+01  2.0129595E+01  2.0129596E+01  2.0129597E+01  2.0129598E+01  2.0129599E+01  2.0129600E+01  2.0129600E+01  2.0160900E+01  2.0160900E+01  2.0160900E+01  2.0160901E+01  2.0160901E+01  2.0160901E+01  2.0187488E+01  2.0187489E+01  2.0187490E+01  2.0187491E+01  2.0187492E+01  2.0187493E+01  2.0187494E+01  2.0187495E+01  2.0187496E+01  2.0187497E+01  2.0379510E+01  2.0379511E+01  2.0379511E+01  2.0379512E+01  2.0379513E+01  2.0379513E+01  2.0379514E+01  2.0379514E+01  2.0444048E+01  2.0444049E+01  2.0444051E+01  2.0444053E+01  2.0444054E+01  2.0444056E+01  2.0444057E+01  2.0444059E+01  2.0497015E+01  2.0497016E+01  2.0497017E+01  2.0497018E+01  2.0497019E+01  2.0497020E+01  2.0497020E+01  2.0497021E+01  2.0497022E+01  2.0497023E+01  2.0498054E+01  2.0498055E+01  2.0498055E+01  2.0498056E+01  2.0524083E+01  2.0524084E+01  2.0524085E+01  2.0524086E+01  2.0524087E+01  2.0524088E+01  2.0534804E+01  2.0534805E+01  2.0534805E+01  2.0534806E+01  2.0534807E+01  2.0534808E+01  2.0534808E+01  2.0534809E+01  2.0534810E+01  2.0534810E+01  2.0534811E+01  2.0534812E+01  2.0617048E+01  2.0617049E+01  2.0617050E+01  2.0617050E+01  2.0617051E+01  2.0617052E+01  2.0617053E+01  2.0617053E+01  2.0617054E+01  2.0617055E+01  2.0617055E+01  2.0617056E+01  2.0617057E+01  2.0617058E+01  2.0690176E+01  2.0690176E+01  2.0690177E+01  2.0690178E+01  2.0690179E+01  2.0690179E+01  2.0690180E+01  2.0690181E+01  2.0690181E+01  2.0690182E+01  2.0690183E+01  2.0690184E+01  2.0690184E+01  2.0690185E+01  2.0712546E+01  2.0712547E+01  2.0725617E+01  2.0725617E+01  2.0725618E+01  2.0725619E+01  2.0725620E+01  2.0725621E+01  2.0725621E+01  2.0725622E+01  2.0725623E+01  2.0725624E+01  2.0725625E+01  2.0725625E+01  2.0725626E+01  2.0725627E+01  2.0725628E+01  2.0725629E+01  2.0725630E+01  2.0725630E+01  2.0740923E+01  2.0740923E+01  2.0740924E+01  2.0740925E+01  2.0740926E+01  2.0740927E+01  2.0740927E+01  2.0740928E+01  2.0749872E+01  2.0749873E+01  2.0749873E+01  2.0749874E+01  2.0749874E+01  2.0749875E+01  2.0749875E+01  2.0749876E+01  2.0749876E+01  2.0749877E+01  2.0771559E+01  2.0771560E+01  2.0771562E+01  2.0771563E+01  2.0814784E+01  2.0814785E+01  2.0814786E+01  2.0814787E+01  2.0814787E+01  2.0814788E+01  2.0814789E+01  2.0814790E+01  2.0814791E+01  2.0814791E+01  2.0814792E+01  2.0814793E+01  2.0844606E+01  2.0844607E+01  2.0844608E+01  2.0844609E+01  2.0844609E+01  2.0844610E+01  2.0844611E+01  2.0844612E+01  2.0920509E+01  2.0920510E+01  2.0920511E+01  2.0920512E+01  2.0920513E+01  2.0920514E+01  2.1037622E+01  2.1037625E+01  2.1044866E+01  2.1044867E+01  2.1044868E+01  2.1044869E+01  2.1044869E+01  2.1044870E+01  2.1044871E+01  2.1044872E+01  2.1044873E+01  2.1044874E+01  2.1099471E+01  2.1099471E+01  2.1099472E+01  2.1099473E+01  2.1099474E+01  2.1099475E+01  2.1099475E+01  2.1099476E+01  2.1099477E+01  2.1099478E+01  2.1207813E+01  2.1207814E+01  2.1207815E+01  2.1207816E+01  2.1207817E+01  2.1207818E+01  2.1207819E+01  2.1207821E+01  2.1267435E+01  2.1267437E+01  2.1267438E+01  2.1267440E+01  2.1286791E+01  2.1286792E+01  2.1286793E+01  2.1286794E+01  2.1286795E+01  2.1286796E+01  2.1286797E+01  2.1286798E+01  2.1286799E+01  2.1286800E+01  2.1286801E+01  2.1286802E+01  2.1355027E+01  2.1355028E+01  2.1355029E+01  2.1355030E+01  2.1355031E+01  2.1355032E+01  2.1355033E+01  2.1355033E+01  2.1355034E+01  2.1355035E+01  2.1355036E+01  2.1355037E+01  2.1355038E+01  2.1355039E+01  2.1355040E+01  2.1355040E+01  2.1370880E+01  2.1370880E+01  2.1370881E+01  2.1370882E+01  2.1370883E+01  2.1370884E+01  2.1370885E+01  2.1370885E+01  2.1370886E+01  2.1370887E+01  2.1370888E+01  2.1370889E+01  2.1370890E+01  2.1370890E+01  2.1385285E+01  2.1385286E+01  2.1385286E+01  2.1385287E+01  2.1385288E+01  2.1385289E+01  2.1385289E+01  2.1385290E+01  2.1385291E+01  2.1385291E+01  2.1385292E+01  2.1385293E+01  2.1536549E+01  2.1536550E+01  2.1536551E+01  2.1536552E+01  2.1536554E+01  2.1536555E+01  2.1638308E+01  2.1638309E+01  2.1638310E+01  2.1638311E+01  2.1638311E+01  2.1638312E+01  2.1638313E+01  2.1638314E+01  2.1638315E+01  2.1638316E+01  2.1727733E+01  2.1727734E+01  2.1727735E+01  2.1727736E+01  2.1727737E+01  2.1727738E+01  2.1727740E+01  2.1727741E+01  2.1807014E+01  2.1807014E+01  2.1807015E+01  2.1807016E+01  2.1807017E+01  2.1807018E+01  2.1807019E+01  2.1807019E+01  2.1807020E+01  2.1807021E+01  2.1807022E+01  2.1807023E+01  2.1815356E+01  2.1815358E+01  2.1815361E+01  2.1815363E+01  2.1844474E+01  2.1844475E+01  2.1844476E+01  2.1844476E+01  2.1844477E+01  2.1844478E+01  2.1844478E+01  2.1844479E+01  2.1844480E+01  2.1844481E+01  2.1844481E+01  2.1844482E+01  2.1844483E+01  2.1844484E+01  2.1844484E+01  2.1844485E+01  2.1844486E+01  2.1844486E+01  2.1925530E+01  2.1925530E+01  2.1925531E+01  2.1925531E+01  2.1949317E+01  2.1949317E+01  2.1949318E+01  2.1949318E+01  2.1949319E+01  2.1949319E+01  2.1983752E+01  2.1983752E+01  2.1983753E+01  2.1983754E+01  2.1983755E+01  2.1983756E+01  2.1983756E+01  2.1983757E+01  2.1983758E+01  2.1983759E+01  2.1983760E+01  2.1983761E+01  2.1983761E+01  2.1983762E+01  2.2049672E+01  2.2049673E+01  2.2049674E+01  2.2049675E+01  2.2049676E+01  2.2049676E+01  2.2049677E+01  2.2049678E+01  2.2312632E+01  2.2312632E+01  2.2312632E+01  2.2312633E+01  2.2312633E+01  2.2312633E+01  2.2419649E+01  2.2419649E+01  2.2419650E+01  2.2419650E+01  2.2419651E+01  2.2419651E+01  2.2419652E+01  2.2419652E+01  2.2419653E+01  2.2419654E+01  2.2503369E+01  2.2503370E+01  2.2520908E+01  2.2520909E+01  2.2520910E+01  2.2520911E+01  2.2520912E+01  2.2520913E+01  2.2520914E+01  2.2520916E+01  2.2520917E+01  2.2520918E+01  2.2651837E+01  2.2651837E+01  2.2651838E+01  2.2651839E+01  2.2651839E+01  2.2651840E+01  2.2651840E+01  2.2651841E+01  2.2659016E+01  2.2659016E+01  2.2659016E+01  2.2659016E+01  2.2818846E+01  2.2818846E+01  2.2818846E+01  2.2818846E+01  2.2818846E+01  2.2818847E+01  2.3015845E+01  2.3015846E+01  2.3015847E+01  2.3015848E+01  2.3015849E+01  2.3015850E+01  2.3015851E+01  2.3015852E+01  2.3015853E+01  2.3015854E+01  2.3015854E+01  2.3015855E+01  2.3030917E+01  2.3030918E+01  2.3030919E+01  2.3030919E+01  2.3030920E+01  2.3030921E+01  2.3030922E+01  2.3030922E+01  2.3030923E+01  2.3030924E+01  2.3030925E+01  2.3030926E+01  2.3030926E+01  2.3030927E+01  2.3030928E+01  2.3030929E+01  2.3108677E+01  2.3108678E+01  2.3108678E+01  2.3108679E+01  2.3108679E+01  2.3108680E+01  2.3108680E+01  2.3108681E+01  2.3229117E+01  2.3229117E+01  2.3229118E+01  2.3229119E+01  2.3229119E+01  2.3229120E+01  2.3256655E+01  2.3256656E+01  2.3256657E+01  2.3256658E+01  2.3256659E+01  2.3256660E+01  2.3256660E+01  2.3256661E+01  2.3256662E+01  2.3256663E+01  2.3256664E+01  2.3256665E+01  2.3256665E+01  2.3256666E+01  2.3457515E+01  2.3457516E+01  2.3457516E+01  2.3457516E+01  2.3504273E+01  2.3504274E+01  2.3504274E+01  2.3504275E+01  2.3504275E+01  2.3504276E+01  2.3504277E+01  2.3504277E+01  2.3504278E+01  2.3504279E+01  2.3620811E+01  2.3620813E+01  2.5697535E+01  2.5697535E+01  2.5697535E+01  2.5697535E+01  2.5697535E+01  2.5697535E+01 
 1.1000000E-01  8.0209896E+00  8.0209904E+00  8.0209913E+00  8.0209921E+00  8.0435572E+00  8.0435599E+00  8.0887639E+00  8.0887646E+00  8.0887652E+00  8.0887659E+00  8.0887665E+00  8.0887671E+00  8.2256948E+00  8.2256953E+00  8.2256958E+00  8.2256964E+00  8.2256969E+00  8.2256974E+00  8.2256979E+00  8.2256984E+00  8.3465369E+00  8.3465373E+00  8.3465377E+00  8.3465382E+00  8.3465386E+00  8.3465390E+00  8.3465395E+00  8.3465399E+00  8.3465403E+00  8.3465408E+00  8.3465412E+00  8.3465416E+00  8.3465421E+00  8.3465425E+00  8.3465429E+00  8.3465433E+00  8.5649557E+00  8.5649561E+00  8.5649566E+00  8.5649571E+00  8.5649576E+00  8.5649580E+00  8.5649585E+00  8.5649590E+00  8.5649594E+00  8.5649599E+00  8.7403450E+00  8.7403454E+00  8.7403459E+00  8.7403463E+00  8.7403468E+00  8.7403472E+00  8.7403476E+00  8.7403481E+00  8.7403485E+00  8.7403489E+00  8.7403494E+00  8.7403498E+00  8.7956146E+00  8.7956150E+00  8.7956155E+00  8.7956159E+00  8.7956164E+00  8.7956168E+00  8.7956173E+00  8.7956178E+00  8.7956182E+00  8.7956187E+00  8.7956191E+00  8.7956196E+00  8.7956200E+00  8.7956205E+00  8.8740860E+00  8.8740882E+00  8.8740904E+00  8.8740926E+00  8.9887302E+00  8.9887310E+00  8.9887319E+00  8.9887327E+00  8.9887335E+00  8.9887343E+00  8.9887352E+00  8.9887360E+00  9.0010120E+00  9.0010127E+00  9.0010133E+00  9.0010139E+00  9.0010145E+00  9.0010151E+00  9.0010157E+00  9.0010163E+00  9.0010169E+00  9.0010175E+00  9.0010181E+00  9.0010187E+00  9.0010193E+00  9.0010199E+00  9.0010205E+00  9.0010211E+00  9.0010217E+00  9.0010223E+00  9.0215332E+00  9.0215340E+00  9.0215348E+00  9.0215355E+00  9.0215363E+00  9.0215371E+00  9.0215379E+00  9.0215387E+00  9.0215394E+00  9.0215402E+00  9.0688487E+00  9.0688501E+00  9.0688514E+00  9.0688527E+00  9.0688540E+00  9.0688554E+00  9.1113224E+00  9.1113228E+00  9.1113231E+00  9.1113235E+00  9.1113238E+00  9.1113242E+00  9.1113246E+00  9.1113249E+00  9.2644351E+00  9.2644352E+00  9.2644352E+00  9.2644353E+00  9.2644353E+00  9.2644354E+00  9.2849459E+00  9.2849466E+00  9.2849472E+00  9.2849479E+00  9.2849486E+00  9.2849492E+00  9.2849499E+00  9.2849506E+00  9.2849512E+00  9.2849519E+00  9.2849526E+00  9.2849532E+00  9.3507379E+00  9.3507383E+00  9.3507387E+00  9.3507391E+00  9.3507395E+00  9.3507399E+00  9.3507403E+00  9.3507407E+00  9.3507411E+00  9.3507415E+00  9.3723382E+00  9.3723389E+00  9.3723396E+00  9.3723403E+00  9.3723411E+00  9.3723418E+00  9.3723425E+00  9.3723433E+00  9.4103600E+00  9.4103607E+00  9.4103613E+00  9.4103620E+00  9.4103626E+00  9.4103632E+00  9.4103639E+00  9.4103645E+00  9.4103651E+00  9.4103658E+00  9.4103664E+00  9.4103671E+00  9.4103677E+00  9.4103683E+00  9.4821184E+00  9.4821191E+00  9.4821197E+00  9.4821204E+00  9.4821210E+00  9.4821216E+00  9.4821223E+00  9.4821229E+00  9.4821236E+00  9.4821242E+00  9.4821249E+00  9.4821255E+00  9.4821261E+00  9.4821268E+00  9.4821274E+00  9.4821281E+00  9.4897157E+00  9.4897162E+00  9.4897167E+00  9.4897172E+00  9.5535738E+00  9.5535745E+00  9.5535752E+00  9.5535760E+00  9.5535767E+00  9.5535774E+00  9.5535782E+00  9.5535789E+00  9.5535796E+00  9.5535803E+00  9.5535811E+00  9.5535818E+00  9.5535825E+00  9.5535833E+00  9.5535840E+00  9.5535847E+00  9.5535854E+00  9.5535862E+00  9.5535869E+00  9.5535876E+00  9.5864404E+00  9.5864409E+00  9.5864414E+00  9.5864419E+00  9.5864424E+00  9.5864429E+00  9.5864434E+00  9.5864439E+00  9.5864444E+00  9.5864449E+00  9.5864454E+00  9.5864459E+00  9.6652130E+00  9.6652136E+00  9.6652142E+00  9.6652148E+00  9.6652154E+00  9.6652159E+00  9.6652165E+00  9.6652171E+00  9.6652177E+00  9.6652183E+00  9.6652189E+00  9.6652195E+00  9.6652201E+00  9.6652207E+00  9.6652213E+00  9.6652219E+00  9.6772084E+00  9.6772089E+00  9.6772093E+00  9.6772098E+00  9.6772103E+00  9.6772108E+00  9.6772112E+00  9.6772117E+00  9.6772122E+00  9.6772126E+00  9.6772131E+00  9.6772136E+00  9.6939198E+00  9.6939211E+00  9.6939223E+00  9.6939235E+00  9.6939247E+00  9.6939259E+00  9.6991707E+00  9.6991712E+00  9.6991717E+00  9.6991722E+00  9.6991726E+00  9.6991731E+00  9.6991736E+00  9.6991741E+00  9.6991745E+00  9.6991750E+00  9.7073315E+00  9.7073321E+00  9.7073327E+00  9.7073333E+00  9.7073339E+00  9.7073345E+00  9.7073351E+00  9.7073357E+00  9.7073363E+00  9.7073369E+00  9.7073375E+00  9.7073381E+00  9.7073387E+00  9.7073393E+00  9.7776380E+00  9.7776391E+00  9.7776402E+00  9.7776414E+00  9.8492204E+00  9.8492215E+00  9.8492226E+00  9.8492237E+00  9.8492248E+00  9.8492259E+00  9.8872485E+00  9.8872492E+00  9.8872499E+00  9.8872507E+00  9.8872514E+00  9.8872521E+00  9.8872528E+00  9.8872535E+00  9.8872542E+00  9.8872550E+00  9.9212301E+00  9.9212307E+00  9.9212313E+00  9.9212319E+00  9.9212325E+00  9.9212331E+00  9.9212337E+00  9.9212343E+00  9.9316552E+00  9.9316561E+00  9.9316570E+00  9.9316579E+00  9.9316588E+00  9.9316597E+00  9.9665807E+00  9.9665821E+00  1.0032241E+01  1.0032242E+01  1.0032243E+01  1.0032243E+01  1.0032244E+01  1.0032244E+01  1.0032245E+01  1.0032245E+01  1.0032246E+01  1.0032247E+01  1.0032247E+01  1.0032248E+01  1.0032874E+01  1.0032874E+01  1.0032875E+01  1.0032876E+01  1.0032877E+01  1.0032878E+01  1.0032878E+01  1.0032879E+01  1.0032880E+01  1.0032881E+01  1.0113328E+01  1.0113328E+01  1.0113329E+01  1.0113330E+01  1.0113331E+01  1.0113332E+01  1.0113332E+01  1.0113333E+01  1.0113334E+01  1.0113335E+01  1.0113335E+01  1.0113336E+01  1.0113337E+01  1.0113338E+01  1.0113338E+01  1.0113339E+01  1.0113340E+01  1.0113341E+01  1.0202539E+01  1.0202539E+01  1.0202539E+01  1.0202539E+01  1.0228619E+01  1.0228619E+01  1.0228620E+01  1.0228621E+01  1.0228621E+01  1.0228622E+01  1.0228623E+01  1.0228623E+01  1.0228624E+01  1.0228625E+01  1.0228625E+01  1.0228626E+01  1.0228627E+01  1.0228627E+01  1.0238439E+01  1.0238440E+01  1.0238441E+01  1.0238442E+01  1.0238443E+01  1.0238445E+01  1.0238446E+01  1.0238447E+01  1.0241021E+01  1.0241022E+01  1.0241024E+01  1.0241025E+01  1.0241027E+01  1.0241028E+01  1.0322658E+01  1.0322659E+01  1.0322660E+01  1.0322660E+01  1.0322661E+01  1.0322662E+01  1.0322662E+01  1.0322663E+01  1.0322664E+01  1.0322664E+01  1.0322665E+01  1.0322666E+01  1.0322667E+01  1.0322667E+01  1.0322668E+01  1.0322669E+01  1.0332596E+01  1.0332596E+01  1.0364397E+01  1.0364398E+01  1.0364399E+01  1.0364399E+01  1.0364400E+01  1.0364401E+01  1.0364401E+01  1.0364402E+01  1.0364403E+01  1.0364403E+01  1.0364404E+01  1.0364405E+01  1.0364405E+01  1.0364406E+01  1.0546901E+01  1.0546902E+01  1.0546903E+01  1.0546903E+01  1.0546904E+01  1.0546905E+01  1.0546906E+01  1.0546907E+01  1.0546907E+01  1.0546908E+01  1.0546909E+01  1.0546910E+01  1.0660862E+01  1.0660863E+01  1.0660864E+01  1.0660864E+01  1.0660865E+01  1.0660866E+01  1.0660866E+01  1.0660867E+01  1.0660868E+01  1.0660869E+01  1.0660869E+01  1.0660870E+01  1.0670338E+01  1.0670339E+01  1.0670340E+01  1.0670340E+01  1.0670341E+01  1.0670342E+01  1.0670342E+01  1.0670343E+01  1.0670344E+01  1.0670344E+01  1.0680216E+01  1.0680217E+01  1.0680218E+01  1.0680218E+01  1.0680219E+01  1.0680220E+01  1.0680220E+01  1.0680221E+01  1.0680222E+01  1.0680222E+01  1.0680223E+01  1.0680223E+01  1.0680224E+01  1.0680225E+01  1.0680225E+01  1.0680226E+01  1.0680227E+01  1.0680227E+01  1.0680228E+01  1.0680229E+01  1.0692591E+01  1.0692592E+01  1.0692592E+01  1.0692593E+01  1.0692594E+01  1.0692594E+01  1.0692595E+01  1.0692596E+01  1.0780332E+01  1.0780333E+01  1.0780334E+01  1.0780334E+01  1.0780335E+01  1.0780336E+01  1.0780337E+01  1.0780337E+01  1.0780338E+01  1.0780339E+01  1.0780339E+01  1.0780340E+01  1.0780341E+01  1.0780342E+01  1.0811426E+01  1.0811426E+01  1.0811427E+01  1.0811427E+01  1.0811427E+01  1.0811427E+01  1.0811428E+01  1.0811428E+01  1.0901171E+01  1.0901175E+01  1.0906219E+01  1.0906219E+01  1.0906220E+01  1.0906220E+01  1.0906221E+01  1.0906221E+01  1.0906222E+01  1.0906222E+01  1.0906223E+01  1.0906223E+01  1.0945897E+01  1.0945898E+01  1.0945898E+01  1.0945899E+01  1.0945900E+01  1.0945900E+01  1.0945901E+01  1.0945902E+01  1.0945903E+01  1.0945903E+01  1.0945904E+01  1.0945905E+01  1.0945905E+01  1.0945906E+01  1.0945907E+01  1.0945908E+01  1.0954808E+01  1.0954809E+01  1.0954810E+01  1.0954812E+01  1.0954813E+01  1.0954814E+01  1.1060222E+01  1.1060224E+01  1.1060225E+01  1.1060226E+01  1.1060228E+01  1.1060229E+01  1.1060230E+01  1.1060232E+01  1.1152772E+01  1.1152772E+01  1.1152772E+01  1.1152772E+01  1.1152773E+01  1.1152773E+01  1.1217040E+01  1.1217041E+01  1.1217043E+01  1.1217044E+01  1.1307958E+01  1.1307958E+01  1.1307958E+01  1.1307958E+01  1.1307959E+01  1.1307959E+01  1.1307959E+01  1.1307959E+01  1.1386255E+01  1.1386255E+01  1.1386256E+01  1.1386256E+01  1.1386257E+01  1.1386257E+01  1.1386257E+01  1.1386258E+01  1.1386258E+01  1.1386259E+01  1.1386259E+01  1.1386260E+01  1.1481369E+01  1.1481370E+01  1.1481370E+01  1.1481371E+01  1.1481371E+01  1.1481372E+01  1.1481372E+01  1.1481373E+01  1.1481373E+01  1.1481374E+01  1.1547702E+01  1.1547703E+01  1.1547704E+01  1.1547705E+01  1.1616363E+01  1.1616363E+01  1.1616363E+01  1.1616363E+01  1.1616363E+01  1.1616364E+01  1.1684663E+01  1.1684664E+01  1.1684665E+01  1.1684666E+01  1.1684667E+01  1.1684668E+01  1.1684668E+01  1.1684669E+01  1.1684670E+01  1.1684671E+01  1.1821897E+01  1.1821897E+01  1.1821898E+01  1.1821899E+01  1.1821899E+01  1.1821900E+01  1.1821901E+01  1.1821901E+01  1.1821902E+01  1.1821903E+01  1.1821903E+01  1.1821904E+01  1.1821905E+01  1.1821905E+01  1.1821906E+01  1.1821907E+01  1.1821907E+01  1.1821908E+01  1.1937386E+01  1.1937386E+01  1.1937386E+01  1.1937386E+01  1.1937386E+01  1.1937386E+01  1.1937386E+01  1.1937386E+01  1.2009655E+01  1.2009656E+01  1.2009657E+01  1.2009658E+01  1.2009658E+01  1.2009659E+01  1.2009660E+01  1.2009661E+01  1.2009662E+01  1.2009663E+01  1.2009664E+01  1.2009665E+01  1.2153563E+01  1.2153564E+01  1.2153564E+01  1.2153564E+01  1.2153565E+01  1.2153565E+01  1.2153566E+01  1.2153566E+01  1.2169629E+01  1.2169630E+01  1.2169631E+01  1.2169632E+01  1.2169632E+01  1.2169633E+01  1.2169634E+01  1.2169635E+01  1.2169635E+01  1.2169636E+01  1.2169637E+01  1.2169638E+01  1.2169638E+01  1.2169639E+01  1.2187345E+01  1.2187346E+01  1.2187346E+01  1.2187347E+01  1.2187347E+01  1.2187347E+01  1.2187348E+01  1.2187348E+01  1.2187348E+01  1.2187349E+01  1.2249080E+01  1.2249081E+01  1.2249082E+01  1.2249083E+01  1.2249083E+01  1.2249084E+01  1.2249085E+01  1.2249085E+01  1.2249086E+01  1.2249087E+01  1.2249087E+01  1.2249088E+01  1.2249089E+01  1.2249090E+01  1.2249090E+01  1.2249091E+01  1.2438118E+01  1.2438118E+01  1.2438119E+01  1.2438119E+01  1.2438120E+01  1.2438120E+01  1.2438121E+01  1.2438121E+01  1.2438122E+01  1.2438122E+01  1.2438123E+01  1.2438123E+01  1.2539728E+01  1.2539728E+01  1.2539728E+01  1.2539728E+01  1.2539728E+01  1.2539728E+01  1.2677859E+01  1.2677860E+01  1.2677861E+01  1.2677862E+01  1.4690309E+01  1.4690309E+01  1.4690309E+01  1.4690309E+01  1.4690309E+01  1.4690309E+01  1.4690309E+01  1.4690309E+01  1.9198545E+01  1.9198546E+01  1.9198547E+01  1.9198549E+01  1.9295445E+01  1.9295446E+01  1.9295446E+01  1.9295447E+01  1.9295447E+01  1.9295448E+01  1.9295448E+01  1.9295449E+01  1.9295449E+01  1.9295450E+01  1.9295450E+01  1.9295451E+01  1.9295451E+01  1.9295452E+01  1.9444672E+01  1.9444673E+01  1.9444673E+01  1.9444674E+01  1.9444675E+01  1.9444675E+01  1.9444676E+01  1.9444677E+01  1.9737053E+01  1.9737054E+01  1.9737055E+01  1.9737056E+01  1.9737057E+01  1.9737058E+01  1.9797782E+01  1.9797783E+01  1.9797785E+01  1.9797786E+01  1.9797788E+01  1.9797789E+01  1.9812130E+01  1.9812131E+01  1.9812131E+01  1.9812132E+01  1.9812132E+01  1.9812133E+01  1.9812133E+01  1.9812134E+01  1.9812134E+01  1.9812135E+01  1.9812135E+01  1.9812136E+01  1.9899414E+01  1.9899414E+01  1.9899415E+01  1.9899415E+01  1.9899416E+01  1.9899416E+01  1.9899416E+01  1.9899417E+01  1.9899417E+01  1.9899418E+01  2.0068396E+01  2.0068397E+01  2.0068398E+01  2.0068398E+01  2.0068399E+01  2.0068400E+01  2.0068401E+01  2.0068401E+01  2.0068402E+01  2.0068403E+01  2.0068403E+01  2.0068404E+01  2.0068405E+01  2.0068405E+01  2.0068406E+01  2.0068407E+01  2.0131101E+01  2.0131102E+01  2.0131103E+01  2.0131104E+01  2.0131105E+01  2.0131106E+01  2.0131107E+01  2.0131108E+01  2.0163717E+01  2.0163717E+01  2.0163718E+01  2.0163718E+01  2.0163718E+01  2.0163719E+01  2.0186059E+01  2.0186060E+01  2.0186061E+01  2.0186062E+01  2.0186063E+01  2.0186064E+01  2.0186065E+01  2.0186066E+01  2.0186067E+01  2.0186068E+01  2.0378448E+01  2.0378448E+01  2.0378449E+01  2.0378450E+01  2.0378450E+01  2.0378451E+01  2.0378452E+01  2.0378452E+01  2.0465626E+01  2.0465628E+01  2.0465630E+01  2.0465631E+01  2.0465633E+01  2.0465634E+01  2.0465636E+01  2.0465637E+01  2.0495586E+01  2.0495587E+01  2.0495588E+01  2.0495589E+01  2.0495590E+01  2.0495591E+01  2.0495592E+01  2.0495593E+01  2.0495594E+01  2.0495595E+01  2.0496626E+01  2.0496626E+01  2.0496627E+01  2.0496627E+01  2.0528248E+01  2.0528249E+01  2.0528250E+01  2.0528251E+01  2.0528252E+01  2.0528253E+01  2.0533376E+01  2.0533376E+01  2.0533377E+01  2.0533378E+01  2.0533378E+01  2.0533379E+01  2.0533380E+01  2.0533380E+01  2.0533381E+01  2.0533382E+01  2.0533383E+01  2.0533383E+01  2.0615620E+01  2.0615620E+01  2.0615621E+01  2.0615622E+01  2.0615622E+01  2.0615623E+01  2.0615624E+01  2.0615625E+01  2.0615625E+01  2.0615626E+01  2.0615627E+01  2.0615628E+01  2.0615628E+01  2.0615629E+01  2.0688747E+01  2.0688748E+01  2.0688749E+01  2.0688749E+01  2.0688750E+01  2.0688751E+01  2.0688751E+01  2.0688752E+01  2.0688753E+01  2.0688754E+01  2.0688754E+01  2.0688755E+01  2.0688756E+01  2.0688756E+01  2.0711117E+01  2.0711118E+01  2.0724188E+01  2.0724189E+01  2.0724190E+01  2.0724190E+01  2.0724191E+01  2.0724192E+01  2.0724193E+01  2.0724194E+01  2.0724194E+01  2.0724195E+01  2.0724196E+01  2.0724197E+01  2.0724198E+01  2.0724199E+01  2.0724199E+01  2.0724200E+01  2.0724201E+01  2.0724202E+01  2.0740548E+01  2.0740548E+01  2.0740549E+01  2.0740550E+01  2.0740551E+01  2.0740552E+01  2.0740552E+01  2.0740553E+01  2.0748444E+01  2.0748444E+01  2.0748445E+01  2.0748445E+01  2.0748446E+01  2.0748446E+01  2.0748447E+01  2.0748447E+01  2.0748448E+01  2.0748448E+01  2.0770130E+01  2.0770132E+01  2.0770133E+01  2.0770134E+01  2.0813356E+01  2.0813357E+01  2.0813357E+01  2.0813358E+01  2.0813359E+01  2.0813360E+01  2.0813360E+01  2.0813361E+01  2.0813362E+01  2.0813363E+01  2.0813364E+01  2.0813364E+01  2.0863511E+01  2.0863512E+01  2.0863513E+01  2.0863514E+01  2.0863515E+01  2.0863516E+01  2.0863517E+01  2.0863518E+01  2.0919087E+01  2.0919088E+01  2.0919089E+01  2.0919090E+01  2.0919091E+01  2.0919092E+01  2.1036194E+01  2.1036196E+01  2.1043437E+01  2.1043438E+01  2.1043439E+01  2.1043440E+01  2.1043441E+01  2.1043442E+01  2.1043443E+01  2.1043444E+01  2.1043445E+01  2.1043446E+01  2.1098042E+01  2.1098043E+01  2.1098044E+01  2.1098044E+01  2.1098045E+01  2.1098046E+01  2.1098047E+01  2.1098048E+01  2.1098048E+01  2.1098049E+01  2.1214347E+01  2.1214348E+01  2.1214349E+01  2.1214350E+01  2.1214351E+01  2.1214352E+01  2.1214354E+01  2.1214355E+01  2.1266007E+01  2.1266008E+01  2.1266010E+01  2.1266011E+01  2.1285363E+01  2.1285364E+01  2.1285365E+01  2.1285366E+01  2.1285367E+01  2.1285367E+01  2.1285368E+01  2.1285369E+01  2.1285370E+01  2.1285371E+01  2.1285372E+01  2.1285373E+01  2.1353599E+01  2.1353599E+01  2.1353600E+01  2.1353601E+01  2.1353602E+01  2.1353603E+01  2.1353604E+01  2.1353605E+01  2.1353606E+01  2.1353607E+01  2.1353607E+01  2.1353608E+01  2.1353609E+01  2.1353610E+01  2.1353611E+01  2.1353612E+01  2.1369451E+01  2.1369452E+01  2.1369453E+01  2.1369453E+01  2.1369454E+01  2.1369455E+01  2.1369456E+01  2.1369457E+01  2.1369458E+01  2.1369458E+01  2.1369459E+01  2.1369460E+01  2.1369461E+01  2.1369462E+01  2.1383856E+01  2.1383857E+01  2.1383858E+01  2.1383858E+01  2.1383859E+01  2.1383860E+01  2.1383861E+01  2.1383861E+01  2.1383862E+01  2.1383863E+01  2.1383864E+01  2.1383864E+01  2.1535511E+01  2.1535512E+01  2.1535513E+01  2.1535514E+01  2.1535516E+01  2.1535517E+01  2.1636879E+01  2.1636880E+01  2.1636881E+01  2.1636882E+01  2.1636883E+01  2.1636884E+01  2.1636885E+01  2.1636886E+01  2.1636886E+01  2.1636887E+01  2.1729878E+01  2.1729879E+01  2.1729880E+01  2.1729881E+01  2.1729882E+01  2.1729883E+01  2.1729885E+01  2.1729886E+01  2.1805585E+01  2.1805586E+01  2.1805587E+01  2.1805587E+01  2.1805588E+01  2.1805589E+01  2.1805590E+01  2.1805591E+01  2.1805592E+01  2.1805593E+01  2.1805593E+01  2.1805594E+01  2.1813927E+01  2.1813930E+01  2.1813932E+01  2.1813934E+01  2.1843046E+01  2.1843046E+01  2.1843047E+01  2.1843048E+01  2.1843048E+01  2.1843049E+01  2.1843050E+01  2.1843051E+01  2.1843051E+01  2.1843052E+01  2.1843053E+01  2.1843054E+01  2.1843054E+01  2.1843055E+01  2.1843056E+01  2.1843056E+01  2.1843057E+01  2.1843058E+01  2.1924102E+01  2.1924102E+01  2.1924102E+01  2.1924102E+01  2.1948474E+01  2.1948475E+01  2.1948475E+01  2.1948476E+01  2.1948476E+01  2.1948477E+01  2.1982323E+01  2.1982324E+01  2.1982325E+01  2.1982325E+01  2.1982326E+01  2.1982327E+01  2.1982328E+01  2.1982329E+01  2.1982330E+01  2.1982330E+01  2.1982331E+01  2.1982332E+01  2.1982333E+01  2.1982334E+01  2.2051310E+01  2.2051310E+01  2.2051311E+01  2.2051312E+01  2.2051313E+01  2.2051314E+01  2.2051314E+01  2.2051315E+01  2.2311205E+01  2.2311206E+01  2.2311206E+01  2.2311206E+01  2.2311206E+01  2.2311206E+01  2.2418220E+01  2.2418221E+01  2.2418221E+01  2.2418222E+01  2.2418222E+01  2.2418223E+01  2.2418223E+01  2.2418224E+01  2.2418224E+01  2.2418225E+01  2.2501940E+01  2.2501942E+01  2.2519479E+01  2.2519480E+01  2.2519481E+01  2.2519482E+01  2.2519484E+01  2.2519485E+01  2.2519486E+01  2.2519487E+01  2.2519488E+01  2.2519489E+01  2.2651143E+01  2.2651144E+01  2.2651144E+01  2.2651145E+01  2.2651145E+01  2.2651146E+01  2.2651146E+01  2.2651147E+01  2.2657587E+01  2.2657587E+01  2.2657588E+01  2.2657588E+01  2.2817439E+01  2.2817439E+01  2.2817439E+01  2.2817439E+01  2.2817439E+01  2.2817439E+01  2.3014416E+01  2.3014417E+01  2.3014418E+01  2.3014419E+01  2.3014420E+01  2.3014421E+01  2.3014422E+01  2.3014423E+01  2.3014424E+01  2.3014425E+01  2.3014426E+01  2.3014427E+01  2.3029489E+01  2.3029489E+01  2.3029490E+01  2.3029491E+01  2.3029492E+01  2.3029492E+01  2.3029493E+01  2.3029494E+01  2.3029495E+01  2.3029495E+01  2.3029496E+01  2.3029497E+01  2.3029498E+01  2.3029498E+01  2.3029499E+01  2.3029500E+01  2.3107295E+01  2.3107295E+01  2.3107296E+01  2.3107296E+01  2.3107297E+01  2.3107297E+01  2.3107298E+01  2.3107298E+01  2.3227697E+01  2.3227698E+01  2.3227698E+01  2.3227699E+01  2.3227699E+01  2.3227700E+01  2.3255227E+01  2.3255228E+01  2.3255229E+01  2.3255229E+01  2.3255230E+01  2.3255231E+01  2.3255232E+01  2.3255233E+01  2.3255234E+01  2.3255234E+01  2.3255235E+01  2.3255236E+01  2.3255237E+01  2.3255238E+01  2.3456087E+01  2.3456087E+01  2.3456087E+01  2.3456088E+01  2.3502844E+01  2.3502845E+01  2.3502846E+01  2.3502846E+01  2.3502847E+01  2.3502848E+01  2.3502848E+01  2.3502849E+01  2.3502849E+01  2.3502850E+01  2.3619382E+01  2.3619384E+01  2.5696255E+01  2.5696256E+01  2.5696256E+01  2.5696256E+01  2.5696256E+01  2.5696256E+01 
 1.2000000E-01  8.0195610E+00  8.0195619E+00  8.0195627E+00  8.0195636E+00  8.0421286E+00  8.0421313E+00  8.0874991E+00  8.0874998E+00  8.0875004E+00  8.0875011E+00  8.0875017E+00  8.0875024E+00  8.2244080E+00  8.2244085E+00  8.2244090E+00  8.2244096E+00  8.2244101E+00  8.2244106E+00  8.2244111E+00  8.2244116E+00  8.3451083E+00  8.3451087E+00  8.3451092E+00  8.3451096E+00  8.3451100E+00  8.3451105E+00  8.3451109E+00  8.3451113E+00  8.3451118E+00  8.3451122E+00  8.3451126E+00  8.3451131E+00  8.3451135E+00  8.3451139E+00  8.3451143E+00  8.3451148E+00  8.5635271E+00  8.5635276E+00  8.5635280E+00  8.5635285E+00  8.5635290E+00  8.5635295E+00  8.5635299E+00  8.5635304E+00  8.5635309E+00  8.5635313E+00  8.7389164E+00  8.7389169E+00  8.7389173E+00  8.7389177E+00  8.7389182E+00  8.7389186E+00  8.7389190E+00  8.7389195E+00  8.7389199E+00  8.7389204E+00  8.7389208E+00  8.7389212E+00  8.7941860E+00  8.7941865E+00  8.7941869E+00  8.7941874E+00  8.7941878E+00  8.7941883E+00  8.7941887E+00  8.7941892E+00  8.7941896E+00  8.7941901E+00  8.7941905E+00  8.7941910E+00  8.7941914E+00  8.7941919E+00  8.8726574E+00  8.8726596E+00  8.8726618E+00  8.8726640E+00  8.9874387E+00  8.9874395E+00  8.9874403E+00  8.9874412E+00  8.9874420E+00  8.9874428E+00  8.9874436E+00  8.9874445E+00  8.9995835E+00  8.9995841E+00  8.9995847E+00  8.9995853E+00  8.9995859E+00  8.9995865E+00  8.9995871E+00  8.9995877E+00  8.9995883E+00  8.9995889E+00  8.9995895E+00  8.9995901E+00  8.9995907E+00  8.9995913E+00  8.9995919E+00  8.9995925E+00  8.9995932E+00  8.9995938E+00  9.0201046E+00  9.0201054E+00  9.0201062E+00  9.0201070E+00  9.0201077E+00  9.0201085E+00  9.0201093E+00  9.0201101E+00  9.0201109E+00  9.0201117E+00  9.0732569E+00  9.0732583E+00  9.0732596E+00  9.0732609E+00  9.0732623E+00  9.0732636E+00  9.1101634E+00  9.1101637E+00  9.1101641E+00  9.1101644E+00  9.1101648E+00  9.1101652E+00  9.1101655E+00  9.1101659E+00  9.2630546E+00  9.2630547E+00  9.2630548E+00  9.2630548E+00  9.2630549E+00  9.2630549E+00  9.2835173E+00  9.2835180E+00  9.2835187E+00  9.2835193E+00  9.2835200E+00  9.2835207E+00  9.2835213E+00  9.2835220E+00  9.2835227E+00  9.2835233E+00  9.2835240E+00  9.2835247E+00  9.3493093E+00  9.3493097E+00  9.3493101E+00  9.3493105E+00  9.3493109E+00  9.3493113E+00  9.3493117E+00  9.3493121E+00  9.3493125E+00  9.3493129E+00  9.3715804E+00  9.3715811E+00  9.3715819E+00  9.3715826E+00  9.3715833E+00  9.3715840E+00  9.3715848E+00  9.3715855E+00  9.4089315E+00  9.4089321E+00  9.4089327E+00  9.4089334E+00  9.4089340E+00  9.4089347E+00  9.4089353E+00  9.4089359E+00  9.4089366E+00  9.4089372E+00  9.4089379E+00  9.4089385E+00  9.4089391E+00  9.4089398E+00  9.4806899E+00  9.4806905E+00  9.4806911E+00  9.4806918E+00  9.4806924E+00  9.4806931E+00  9.4806937E+00  9.4806944E+00  9.4806950E+00  9.4806956E+00  9.4806963E+00  9.4806969E+00  9.4806976E+00  9.4806982E+00  9.4806988E+00  9.4806995E+00  9.4882871E+00  9.4882877E+00  9.4882882E+00  9.4882887E+00  9.5521452E+00  9.5521459E+00  9.5521467E+00  9.5521474E+00  9.5521481E+00  9.5521489E+00  9.5521496E+00  9.5521503E+00  9.5521510E+00  9.5521518E+00  9.5521525E+00  9.5521532E+00  9.5521540E+00  9.5521547E+00  9.5521554E+00  9.5521561E+00  9.5521569E+00  9.5521576E+00  9.5521583E+00  9.5521591E+00  9.5850118E+00  9.5850123E+00  9.5850128E+00  9.5850133E+00  9.5850138E+00  9.5850143E+00  9.5850148E+00  9.5850153E+00  9.5850158E+00  9.5850163E+00  9.5850168E+00  9.5850173E+00  9.6637844E+00  9.6637850E+00  9.6637856E+00  9.6637862E+00  9.6637868E+00  9.6637874E+00  9.6637880E+00  9.6637886E+00  9.6637892E+00  9.6637898E+00  9.6637904E+00  9.6637910E+00  9.6637916E+00  9.6637922E+00  9.6637928E+00  9.6637934E+00  9.6757798E+00  9.6757803E+00  9.6757808E+00  9.6757812E+00  9.6757817E+00  9.6757822E+00  9.6757826E+00  9.6757831E+00  9.6757836E+00  9.6757841E+00  9.6757845E+00  9.6757850E+00  9.6934866E+00  9.6934878E+00  9.6934889E+00  9.6934901E+00  9.6934913E+00  9.6934924E+00  9.6977422E+00  9.6977426E+00  9.6977431E+00  9.6977436E+00  9.6977441E+00  9.6977445E+00  9.6977450E+00  9.6977455E+00  9.6977460E+00  9.6977464E+00  9.7059029E+00  9.7059035E+00  9.7059041E+00  9.7059047E+00  9.7059053E+00  9.7059059E+00  9.7059065E+00  9.7059071E+00  9.7059077E+00  9.7059083E+00  9.7059089E+00  9.7059095E+00  9.7059101E+00  9.7059107E+00  9.7762094E+00  9.7762105E+00  9.7762117E+00  9.7762128E+00  9.8698081E+00  9.8698094E+00  9.8698107E+00  9.8698119E+00  9.8698132E+00  9.8698145E+00  9.8858199E+00  9.8858206E+00  9.8858214E+00  9.8858221E+00  9.8858228E+00  9.8858235E+00  9.8858242E+00  9.8858250E+00  9.8858257E+00  9.8858264E+00  9.9205875E+00  9.9205881E+00  9.9205887E+00  9.9205893E+00  9.9205899E+00  9.9205905E+00  9.9205911E+00  9.9205917E+00  9.9553882E+00  9.9553890E+00  9.9553898E+00  9.9553905E+00  9.9553913E+00  9.9553921E+00  9.9651521E+00  9.9651535E+00  1.0030813E+01  1.0030813E+01  1.0030814E+01  1.0030815E+01  1.0030815E+01  1.0030816E+01  1.0030816E+01  1.0030817E+01  1.0030817E+01  1.0030818E+01  1.0030819E+01  1.0030819E+01  1.0031445E+01  1.0031446E+01  1.0031447E+01  1.0031447E+01  1.0031448E+01  1.0031449E+01  1.0031450E+01  1.0031451E+01  1.0031452E+01  1.0031452E+01  1.0111899E+01  1.0111900E+01  1.0111901E+01  1.0111901E+01  1.0111902E+01  1.0111903E+01  1.0111904E+01  1.0111905E+01  1.0111905E+01  1.0111906E+01  1.0111907E+01  1.0111908E+01  1.0111908E+01  1.0111909E+01  1.0111910E+01  1.0111911E+01  1.0111911E+01  1.0111912E+01  1.0201110E+01  1.0201111E+01  1.0201111E+01  1.0201111E+01  1.0227190E+01  1.0227191E+01  1.0227192E+01  1.0227192E+01  1.0227193E+01  1.0227194E+01  1.0227194E+01  1.0227195E+01  1.0227196E+01  1.0227196E+01  1.0227197E+01  1.0227198E+01  1.0227198E+01  1.0227199E+01  1.0247387E+01  1.0247388E+01  1.0247389E+01  1.0247390E+01  1.0247391E+01  1.0247393E+01  1.0247394E+01  1.0247395E+01  1.0255203E+01  1.0255204E+01  1.0255206E+01  1.0255207E+01  1.0255209E+01  1.0255210E+01  1.0321230E+01  1.0321230E+01  1.0321231E+01  1.0321232E+01  1.0321232E+01  1.0321233E+01  1.0321234E+01  1.0321234E+01  1.0321235E+01  1.0321236E+01  1.0321237E+01  1.0321237E+01  1.0321238E+01  1.0321239E+01  1.0321239E+01  1.0321240E+01  1.0331168E+01  1.0331168E+01  1.0362969E+01  1.0362969E+01  1.0362970E+01  1.0362971E+01  1.0362971E+01  1.0362972E+01  1.0362973E+01  1.0362973E+01  1.0362974E+01  1.0362975E+01  1.0362975E+01  1.0362976E+01  1.0362977E+01  1.0362977E+01  1.0545473E+01  1.0545473E+01  1.0545474E+01  1.0545475E+01  1.0545476E+01  1.0545476E+01  1.0545477E+01  1.0545478E+01  1.0545479E+01  1.0545480E+01  1.0545480E+01  1.0545481E+01  1.0659434E+01  1.0659434E+01  1.0659435E+01  1.0659436E+01  1.0659436E+01  1.0659437E+01  1.0659438E+01  1.0659439E+01  1.0659439E+01  1.0659440E+01  1.0659441E+01  1.0659441E+01  1.0668910E+01  1.0668910E+01  1.0668911E+01  1.0668912E+01  1.0668912E+01  1.0668913E+01  1.0668914E+01  1.0668915E+01  1.0668915E+01  1.0668916E+01  1.0678788E+01  1.0678788E+01  1.0678789E+01  1.0678790E+01  1.0678790E+01  1.0678791E+01  1.0678792E+01  1.0678792E+01  1.0678793E+01  1.0678794E+01  1.0678794E+01  1.0678795E+01  1.0678795E+01  1.0678796E+01  1.0678797E+01  1.0678797E+01  1.0678798E+01  1.0678799E+01  1.0678799E+01  1.0678800E+01  1.0727022E+01  1.0727022E+01  1.0727023E+01  1.0727024E+01  1.0727024E+01  1.0727025E+01  1.0727026E+01  1.0727026E+01  1.0778904E+01  1.0778904E+01  1.0778905E+01  1.0778906E+01  1.0778906E+01  1.0778907E+01  1.0778908E+01  1.0778909E+01  1.0778909E+01  1.0778910E+01  1.0778911E+01  1.0778912E+01  1.0778912E+01  1.0778913E+01  1.0811554E+01  1.0811554E+01  1.0811555E+01  1.0811555E+01  1.0811555E+01  1.0811555E+01  1.0811556E+01  1.0811556E+01  1.0899742E+01  1.0899746E+01  1.0904790E+01  1.0904791E+01  1.0904791E+01  1.0904792E+01  1.0904792E+01  1.0904793E+01  1.0904793E+01  1.0904794E+01  1.0904794E+01  1.0904794E+01  1.0944468E+01  1.0944469E+01  1.0944470E+01  1.0944470E+01  1.0944471E+01  1.0944472E+01  1.0944473E+01  1.0944473E+01  1.0944474E+01  1.0944475E+01  1.0944475E+01  1.0944476E+01  1.0944477E+01  1.0944478E+01  1.0944478E+01  1.0944479E+01  1.0954414E+01  1.0954415E+01  1.0954416E+01  1.0954417E+01  1.0954418E+01  1.0954420E+01  1.1071854E+01  1.1071855E+01  1.1071856E+01  1.1071857E+01  1.1071859E+01  1.1071860E+01  1.1071861E+01  1.1071863E+01  1.1156135E+01  1.1156135E+01  1.1156136E+01  1.1156136E+01  1.1156136E+01  1.1156136E+01  1.1215611E+01  1.1215613E+01  1.1215614E+01  1.1215615E+01  1.1306530E+01  1.1306530E+01  1.1306530E+01  1.1306531E+01  1.1306531E+01  1.1306531E+01  1.1306531E+01  1.1306531E+01  1.1384826E+01  1.1384827E+01  1.1384827E+01  1.1384828E+01  1.1384828E+01  1.1384828E+01  1.1384829E+01  1.1384829E+01  1.1384830E+01  1.1384830E+01  1.1384831E+01  1.1384831E+01  1.1479941E+01  1.1479941E+01  1.1479942E+01  1.1479942E+01  1.1479943E+01  1.1479943E+01  1.1479944E+01  1.1479944E+01  1.1479945E+01  1.1479945E+01  1.1546274E+01  1.1546275E+01  1.1546275E+01  1.1546276E+01  1.1615104E+01  1.1615104E+01  1.1615104E+01  1.1615104E+01  1.1615104E+01  1.1615105E+01  1.1683235E+01  1.1683236E+01  1.1683236E+01  1.1683237E+01  1.1683238E+01  1.1683239E+01  1.1683240E+01  1.1683241E+01  1.1683242E+01  1.1683242E+01  1.1820468E+01  1.1820469E+01  1.1820470E+01  1.1820470E+01  1.1820471E+01  1.1820472E+01  1.1820472E+01  1.1820473E+01  1.1820474E+01  1.1820474E+01  1.1820475E+01  1.1820476E+01  1.1820476E+01  1.1820477E+01  1.1820478E+01  1.1820478E+01  1.1820479E+01  1.1820480E+01  1.1936209E+01  1.1936209E+01  1.1936209E+01  1.1936209E+01  1.1936209E+01  1.1936209E+01  1.1936209E+01  1.1936209E+01  1.2008226E+01  1.2008227E+01  1.2008228E+01  1.2008229E+01  1.2008230E+01  1.2008231E+01  1.2008232E+01  1.2008232E+01  1.2008233E+01  1.2008234E+01  1.2008235E+01  1.2008236E+01  1.2154369E+01  1.2154370E+01  1.2154370E+01  1.2154371E+01  1.2154371E+01  1.2154371E+01  1.2154372E+01  1.2154372E+01  1.2168201E+01  1.2168201E+01  1.2168202E+01  1.2168203E+01  1.2168204E+01  1.2168204E+01  1.2168205E+01  1.2168206E+01  1.2168207E+01  1.2168208E+01  1.2168208E+01  1.2168209E+01  1.2168210E+01  1.2168211E+01  1.2185917E+01  1.2185917E+01  1.2185918E+01  1.2185918E+01  1.2185918E+01  1.2185919E+01  1.2185919E+01  1.2185919E+01  1.2185920E+01  1.2185920E+01  1.2247652E+01  1.2247653E+01  1.2247653E+01  1.2247654E+01  1.2247655E+01  1.2247655E+01  1.2247656E+01  1.2247657E+01  1.2247658E+01  1.2247658E+01  1.2247659E+01  1.2247660E+01  1.2247660E+01  1.2247661E+01  1.2247662E+01  1.2247662E+01  1.2436689E+01  1.2436690E+01  1.2436690E+01  1.2436691E+01  1.2436691E+01  1.2436692E+01  1.2436692E+01  1.2436693E+01  1.2436693E+01  1.2436694E+01  1.2436694E+01  1.2436695E+01  1.2538368E+01  1.2538368E+01  1.2538368E+01  1.2538368E+01  1.2538368E+01  1.2538368E+01  1.2676430E+01  1.2676431E+01  1.2676432E+01  1.2676434E+01  1.4689290E+01  1.4689290E+01  1.4689290E+01  1.4689290E+01  1.4689290E+01  1.4689290E+01  1.4689290E+01  1.4689290E+01  1.9197116E+01  1.9197118E+01  1.9197119E+01  1.9197120E+01  1.9294017E+01  1.9294017E+01  1.9294018E+01  1.9294018E+01  1.9294019E+01  1.9294019E+01  1.9294020E+01  1.9294020E+01  1.9294021E+01  1.9294021E+01  1.9294022E+01  1.9294022E+01  1.9294023E+01  1.9294023E+01  1.9443546E+01  1.9443547E+01  1.9443548E+01  1.9443548E+01  1.9443549E+01  1.9443550E+01  1.9443550E+01  1.9443551E+01  1.9775281E+01  1.9775282E+01  1.9775283E+01  1.9775284E+01  1.9775286E+01  1.9775287E+01  1.9798027E+01  1.9798029E+01  1.9798030E+01  1.9798031E+01  1.9798032E+01  1.9798034E+01  1.9810701E+01  1.9810702E+01  1.9810703E+01  1.9810703E+01  1.9810704E+01  1.9810704E+01  1.9810705E+01  1.9810705E+01  1.9810706E+01  1.9810706E+01  1.9810707E+01  1.9810707E+01  1.9897985E+01  1.9897986E+01  1.9897986E+01  1.9897986E+01  1.9897987E+01  1.9897987E+01  1.9897988E+01  1.9897988E+01  1.9897989E+01  1.9897989E+01  2.0066968E+01  2.0066969E+01  2.0066969E+01  2.0066970E+01  2.0066971E+01  2.0066971E+01  2.0066972E+01  2.0066973E+01  2.0066973E+01  2.0066974E+01  2.0066975E+01  2.0066975E+01  2.0066976E+01  2.0066977E+01  2.0066977E+01  2.0066978E+01  2.0132067E+01  2.0132068E+01  2.0132068E+01  2.0132069E+01  2.0132070E+01  2.0132071E+01  2.0132072E+01  2.0132073E+01  2.0167359E+01  2.0167359E+01  2.0167359E+01  2.0167360E+01  2.0167360E+01  2.0167360E+01  2.0184631E+01  2.0184632E+01  2.0184633E+01  2.0184634E+01  2.0184635E+01  2.0184635E+01  2.0184636E+01  2.0184637E+01  2.0184638E+01  2.0184639E+01  2.0377219E+01  2.0377220E+01  2.0377220E+01  2.0377221E+01  2.0377222E+01  2.0377222E+01  2.0377223E+01  2.0377223E+01  2.0484790E+01  2.0484792E+01  2.0484793E+01  2.0484795E+01  2.0484796E+01  2.0484798E+01  2.0484800E+01  2.0484801E+01  2.0494158E+01  2.0494159E+01  2.0494160E+01  2.0494161E+01  2.0494162E+01  2.0494162E+01  2.0494163E+01  2.0494164E+01  2.0494165E+01  2.0494166E+01  2.0495197E+01  2.0495198E+01  2.0495198E+01  2.0495198E+01  2.0531947E+01  2.0531948E+01  2.0531948E+01  2.0531949E+01  2.0531950E+01  2.0531950E+01  2.0531951E+01  2.0531952E+01  2.0531953E+01  2.0531953E+01  2.0531954E+01  2.0531955E+01  2.0533279E+01  2.0533280E+01  2.0533281E+01  2.0533282E+01  2.0533283E+01  2.0533284E+01  2.0614191E+01  2.0614192E+01  2.0614192E+01  2.0614193E+01  2.0614194E+01  2.0614195E+01  2.0614195E+01  2.0614196E+01  2.0614197E+01  2.0614198E+01  2.0614198E+01  2.0614199E+01  2.0614200E+01  2.0614201E+01  2.0687319E+01  2.0687319E+01  2.0687320E+01  2.0687321E+01  2.0687321E+01  2.0687322E+01  2.0687323E+01  2.0687324E+01  2.0687324E+01  2.0687325E+01  2.0687326E+01  2.0687326E+01  2.0687327E+01  2.0687328E+01  2.0709689E+01  2.0709689E+01  2.0722759E+01  2.0722760E+01  2.0722761E+01  2.0722762E+01  2.0722763E+01  2.0722763E+01  2.0722764E+01  2.0722765E+01  2.0722766E+01  2.0722767E+01  2.0722768E+01  2.0722768E+01  2.0722769E+01  2.0722770E+01  2.0722771E+01  2.0722772E+01  2.0722772E+01  2.0722773E+01  2.0739970E+01  2.0739970E+01  2.0739971E+01  2.0739972E+01  2.0739973E+01  2.0739974E+01  2.0739974E+01  2.0739975E+01  2.0747015E+01  2.0747016E+01  2.0747016E+01  2.0747017E+01  2.0747017E+01  2.0747018E+01  2.0747018E+01  2.0747018E+01  2.0747019E+01  2.0747019E+01  2.0768702E+01  2.0768703E+01  2.0768704E+01  2.0768706E+01  2.0811927E+01  2.0811928E+01  2.0811929E+01  2.0811930E+01  2.0811930E+01  2.0811931E+01  2.0811932E+01  2.0811933E+01  2.0811933E+01  2.0811934E+01  2.0811935E+01  2.0811936E+01  2.0884153E+01  2.0884154E+01  2.0884155E+01  2.0884156E+01  2.0884157E+01  2.0884158E+01  2.0884159E+01  2.0884160E+01  2.0917666E+01  2.0917667E+01  2.0917668E+01  2.0917669E+01  2.0917670E+01  2.0917671E+01  2.1034765E+01  2.1034768E+01  2.1042009E+01  2.1042010E+01  2.1042010E+01  2.1042011E+01  2.1042012E+01  2.1042013E+01  2.1042014E+01  2.1042015E+01  2.1042016E+01  2.1042017E+01  2.1096614E+01  2.1096614E+01  2.1096615E+01  2.1096616E+01  2.1096617E+01  2.1096617E+01  2.1096618E+01  2.1096619E+01  2.1096620E+01  2.1096621E+01  2.1222437E+01  2.1222438E+01  2.1222439E+01  2.1222440E+01  2.1222441E+01  2.1222443E+01  2.1222444E+01  2.1222445E+01  2.1264578E+01  2.1264580E+01  2.1264581E+01  2.1264583E+01  2.1283934E+01  2.1283935E+01  2.1283936E+01  2.1283937E+01  2.1283938E+01  2.1283939E+01  2.1283940E+01  2.1283941E+01  2.1283942E+01  2.1283943E+01  2.1283944E+01  2.1283945E+01  2.1352170E+01  2.1352171E+01  2.1352172E+01  2.1352173E+01  2.1352174E+01  2.1352174E+01  2.1352175E+01  2.1352176E+01  2.1352177E+01  2.1352178E+01  2.1352179E+01  2.1352180E+01  2.1352181E+01  2.1352182E+01  2.1352182E+01  2.1352183E+01  2.1368022E+01  2.1368023E+01  2.1368024E+01  2.1368025E+01  2.1368026E+01  2.1368027E+01  2.1368027E+01  2.1368028E+01  2.1368029E+01  2.1368030E+01  2.1368031E+01  2.1368032E+01  2.1368032E+01  2.1368033E+01  2.1382428E+01  2.1382428E+01  2.1382429E+01  2.1382430E+01  2.1382431E+01  2.1382431E+01  2.1382432E+01  2.1382433E+01  2.1382434E+01  2.1382434E+01  2.1382435E+01  2.1382436E+01  2.1534503E+01  2.1534505E+01  2.1534506E+01  2.1534507E+01  2.1534508E+01  2.1534509E+01  2.1635451E+01  2.1635452E+01  2.1635453E+01  2.1635453E+01  2.1635454E+01  2.1635455E+01  2.1635456E+01  2.1635457E+01  2.1635458E+01  2.1635459E+01  2.1732452E+01  2.1732453E+01  2.1732454E+01  2.1732455E+01  2.1732456E+01  2.1732457E+01  2.1732459E+01  2.1732460E+01  2.1804156E+01  2.1804157E+01  2.1804158E+01  2.1804159E+01  2.1804160E+01  2.1804161E+01  2.1804161E+01  2.1804162E+01  2.1804163E+01  2.1804164E+01  2.1804165E+01  2.1804166E+01  2.1812499E+01  2.1812501E+01  2.1812503E+01  2.1812506E+01  2.1841617E+01  2.1841618E+01  2.1841618E+01  2.1841619E+01  2.1841620E+01  2.1841621E+01  2.1841621E+01  2.1841622E+01  2.1841623E+01  2.1841623E+01  2.1841624E+01  2.1841625E+01  2.1841626E+01  2.1841626E+01  2.1841627E+01  2.1841628E+01  2.1841629E+01  2.1841629E+01  2.1922673E+01  2.1922673E+01  2.1922673E+01  2.1922673E+01  2.1947672E+01  2.1947672E+01  2.1947673E+01  2.1947673E+01  2.1947674E+01  2.1947674E+01  2.1980894E+01  2.1980895E+01  2.1980896E+01  2.1980897E+01  2.1980898E+01  2.1980898E+01  2.1980899E+01  2.1980900E+01  2.1980901E+01  2.1980902E+01  2.1980903E+01  2.1980903E+01  2.1980904E+01  2.1980905E+01  2.2053343E+01  2.2053344E+01  2.2053345E+01  2.2053345E+01  2.2053346E+01  2.2053347E+01  2.2053348E+01  2.2053349E+01  2.2309779E+01  2.2309779E+01  2.2309779E+01  2.2309780E+01  2.2309780E+01  2.2309780E+01  2.2416792E+01  2.2416792E+01  2.2416793E+01  2.2416793E+01  2.2416794E+01  2.2416794E+01  2.2416795E+01  2.2416795E+01  2.2416796E+01  2.2416796E+01  2.2500512E+01  2.2500513E+01  2.2518050E+01  2.2518052E+01  2.2518053E+01  2.2518054E+01  2.2518055E+01  2.2518056E+01  2.2518057E+01  2.2518058E+01  2.2518060E+01  2.2518061E+01  2.2650518E+01  2.2650519E+01  2.2650519E+01  2.2650520E+01  2.2650520E+01  2.2650521E+01  2.2650522E+01  2.2650522E+01  2.2656159E+01  2.2656159E+01  2.2656159E+01  2.2656159E+01  2.2816033E+01  2.2816033E+01  2.2816033E+01  2.2816033E+01  2.2816033E+01  2.2816033E+01  2.3012988E+01  2.3012989E+01  2.3012990E+01  2.3012991E+01  2.3012992E+01  2.3012993E+01  2.3012993E+01  2.3012994E+01  2.3012995E+01  2.3012996E+01  2.3012997E+01  2.3012998E+01  2.3028060E+01  2.3028061E+01  2.3028061E+01  2.3028062E+01  2.3028063E+01  2.3028064E+01  2.3028065E+01  2.3028065E+01  2.3028066E+01  2.3028067E+01  2.3028068E+01  2.3028068E+01  2.3028069E+01  2.3028070E+01  2.3028071E+01  2.3028071E+01  2.3105916E+01  2.3105916E+01  2.3105917E+01  2.3105917E+01  2.3105918E+01  2.3105918E+01  2.3105919E+01  2.3105919E+01  2.3226277E+01  2.3226278E+01  2.3226279E+01  2.3226279E+01  2.3226280E+01  2.3226280E+01  2.3253798E+01  2.3253799E+01  2.3253800E+01  2.3253801E+01  2.3253802E+01  2.3253802E+01  2.3253803E+01  2.3253804E+01  2.3253805E+01  2.3253806E+01  2.3253807E+01  2.3253807E+01  2.3253808E+01  2.3253809E+01  2.3454658E+01  2.3454658E+01  2.3454659E+01  2.3454659E+01  2.3501416E+01  2.3501416E+01  2.3501417E+01  2.3501418E+01  2.3501418E+01  2.3501419E+01  2.3501420E+01  2.3501420E+01  2.3501421E+01  2.3501421E+01  2.3617954E+01  2.3617956E+01  2.5694981E+01  2.5694981E+01  2.5694981E+01  2.5694981E+01  2.5694981E+01  2.5694981E+01 
 1.3000000E-01  8.0181324E+00  8.0181333E+00  8.0181341E+00  8.0181350E+00  8.0407000E+00  8.0407027E+00  8.0862202E+00  8.0862208E+00  8.0862215E+00  8.0862221E+00  8.0862227E+00  8.0862234E+00  8.2231125E+00  8.2231130E+00  8.2231136E+00  8.2231141E+00  8.2231146E+00  8.2231151E+00  8.2231156E+00  8.2231162E+00  8.3436797E+00  8.3436802E+00  8.3436806E+00  8.3436810E+00  8.3436815E+00  8.3436819E+00  8.3436823E+00  8.3436828E+00  8.3436832E+00  8.3436836E+00  8.3436840E+00  8.3436845E+00  8.3436849E+00  8.3436853E+00  8.3436858E+00  8.3436862E+00  8.5620985E+00  8.5620990E+00  8.5620995E+00  8.5620999E+00  8.5621004E+00  8.5621009E+00  8.5621014E+00  8.5621018E+00  8.5621023E+00  8.5621028E+00  8.7374879E+00  8.7374883E+00  8.7374887E+00  8.7374892E+00  8.7374896E+00  8.7374900E+00  8.7374905E+00  8.7374909E+00  8.7374913E+00  8.7374918E+00  8.7374922E+00  8.7374926E+00  8.7927574E+00  8.7927579E+00  8.7927583E+00  8.7927588E+00  8.7927593E+00  8.7927597E+00  8.7927602E+00  8.7927606E+00  8.7927611E+00  8.7927615E+00  8.7927620E+00  8.7927624E+00  8.7927629E+00  8.7927633E+00  8.8712288E+00  8.8712310E+00  8.8712332E+00  8.8712354E+00  8.9861351E+00  8.9861359E+00  8.9861367E+00  8.9861376E+00  8.9861384E+00  8.9861392E+00  8.9861400E+00  8.9861409E+00  8.9981549E+00  8.9981555E+00  8.9981561E+00  8.9981567E+00  8.9981573E+00  8.9981579E+00  8.9981585E+00  8.9981591E+00  8.9981597E+00  8.9981603E+00  8.9981610E+00  8.9981616E+00  8.9981622E+00  8.9981628E+00  8.9981634E+00  8.9981640E+00  8.9981646E+00  8.9981652E+00  9.0186760E+00  9.0186768E+00  9.0186776E+00  9.0186784E+00  9.0186792E+00  9.0186800E+00  9.0186807E+00  9.0186815E+00  9.0186823E+00  9.0186831E+00  9.0768288E+00  9.0768301E+00  9.0768315E+00  9.0768328E+00  9.0768342E+00  9.0768355E+00  9.1089803E+00  9.1089806E+00  9.1089810E+00  9.1089814E+00  9.1089817E+00  9.1089821E+00  9.1089824E+00  9.1089828E+00  9.2616681E+00  9.2616681E+00  9.2616682E+00  9.2616683E+00  9.2616683E+00  9.2616684E+00  9.2820888E+00  9.2820894E+00  9.2820901E+00  9.2820908E+00  9.2820914E+00  9.2820921E+00  9.2820928E+00  9.2820934E+00  9.2820941E+00  9.2820947E+00  9.2820954E+00  9.2820961E+00  9.3478808E+00  9.3478812E+00  9.3478816E+00  9.3478820E+00  9.3478823E+00  9.3478827E+00  9.3478831E+00  9.3478835E+00  9.3478839E+00  9.3478843E+00  9.3707556E+00  9.3707563E+00  9.3707571E+00  9.3707578E+00  9.3707585E+00  9.3707592E+00  9.3707600E+00  9.3707607E+00  9.4075029E+00  9.4075035E+00  9.4075042E+00  9.4075048E+00  9.4075054E+00  9.4075061E+00  9.4075067E+00  9.4075074E+00  9.4075080E+00  9.4075086E+00  9.4075093E+00  9.4075099E+00  9.4075106E+00  9.4075112E+00  9.4792613E+00  9.4792619E+00  9.4792626E+00  9.4792632E+00  9.4792639E+00  9.4792645E+00  9.4792651E+00  9.4792658E+00  9.4792664E+00  9.4792671E+00  9.4792677E+00  9.4792684E+00  9.4792690E+00  9.4792696E+00  9.4792703E+00  9.4792709E+00  9.4868586E+00  9.4868591E+00  9.4868596E+00  9.4868601E+00  9.5507166E+00  9.5507174E+00  9.5507181E+00  9.5507188E+00  9.5507196E+00  9.5507203E+00  9.5507210E+00  9.5507217E+00  9.5507225E+00  9.5507232E+00  9.5507239E+00  9.5507247E+00  9.5507254E+00  9.5507261E+00  9.5507268E+00  9.5507276E+00  9.5507283E+00  9.5507290E+00  9.5507298E+00  9.5507305E+00  9.5835833E+00  9.5835838E+00  9.5835843E+00  9.5835847E+00  9.5835852E+00  9.5835857E+00  9.5835862E+00  9.5835867E+00  9.5835872E+00  9.5835877E+00  9.5835882E+00  9.5835887E+00  9.6623558E+00  9.6623564E+00  9.6623570E+00  9.6623576E+00  9.6623582E+00  9.6623588E+00  9.6623594E+00  9.6623600E+00  9.6623606E+00  9.6623612E+00  9.6623618E+00  9.6623624E+00  9.6623630E+00  9.6623636E+00  9.6623642E+00  9.6623648E+00  9.6743513E+00  9.6743517E+00  9.6743522E+00  9.6743527E+00  9.6743531E+00  9.6743536E+00  9.6743541E+00  9.6743545E+00  9.6743550E+00  9.6743555E+00  9.6743560E+00  9.6743564E+00  9.6926792E+00  9.6926803E+00  9.6926814E+00  9.6926826E+00  9.6926837E+00  9.6926848E+00  9.6963136E+00  9.6963141E+00  9.6963145E+00  9.6963150E+00  9.6963155E+00  9.6963160E+00  9.6963164E+00  9.6963169E+00  9.6963174E+00  9.6963179E+00  9.7044744E+00  9.7044750E+00  9.7044756E+00  9.7044762E+00  9.7044768E+00  9.7044774E+00  9.7044780E+00  9.7044786E+00  9.7044792E+00  9.7044798E+00  9.7044804E+00  9.7044810E+00  9.7044816E+00  9.7044822E+00  9.7747809E+00  9.7747820E+00  9.7747831E+00  9.7747842E+00  9.8787264E+00  9.8787277E+00  9.8787290E+00  9.8787304E+00  9.8787317E+00  9.8787330E+00  9.8843914E+00  9.8843921E+00  9.8843928E+00  9.8843935E+00  9.8843942E+00  9.8843949E+00  9.8843957E+00  9.8843964E+00  9.8843971E+00  9.8843978E+00  9.9198127E+00  9.9198133E+00  9.9198139E+00  9.9198145E+00  9.9198151E+00  9.9198157E+00  9.9198163E+00  9.9198169E+00  9.9637236E+00  9.9637249E+00  9.9858118E+00  9.9858125E+00  9.9858133E+00  9.9858140E+00  9.9858148E+00  9.9858156E+00  1.0029384E+01  1.0029385E+01  1.0029385E+01  1.0029386E+01  1.0029387E+01  1.0029387E+01  1.0029388E+01  1.0029388E+01  1.0029389E+01  1.0029390E+01  1.0029390E+01  1.0029391E+01  1.0030016E+01  1.0030017E+01  1.0030018E+01  1.0030019E+01  1.0030020E+01  1.0030021E+01  1.0030021E+01  1.0030022E+01  1.0030023E+01  1.0030024E+01  1.0110471E+01  1.0110471E+01  1.0110472E+01  1.0110473E+01  1.0110474E+01  1.0110474E+01  1.0110475E+01  1.0110476E+01  1.0110477E+01  1.0110477E+01  1.0110478E+01  1.0110479E+01  1.0110480E+01  1.0110481E+01  1.0110481E+01  1.0110482E+01  1.0110483E+01  1.0110484E+01  1.0199682E+01  1.0199682E+01  1.0199682E+01  1.0199682E+01  1.0225762E+01  1.0225762E+01  1.0225763E+01  1.0225764E+01  1.0225764E+01  1.0225765E+01  1.0225766E+01  1.0225766E+01  1.0225767E+01  1.0225768E+01  1.0225768E+01  1.0225769E+01  1.0225770E+01  1.0225770E+01  1.0254499E+01  1.0254500E+01  1.0254501E+01  1.0254503E+01  1.0254504E+01  1.0254505E+01  1.0254506E+01  1.0254507E+01  1.0274061E+01  1.0274062E+01  1.0274064E+01  1.0274065E+01  1.0274067E+01  1.0274068E+01  1.0319801E+01  1.0319802E+01  1.0319802E+01  1.0319803E+01  1.0319804E+01  1.0319805E+01  1.0319805E+01  1.0319806E+01  1.0319807E+01  1.0319807E+01  1.0319808E+01  1.0319809E+01  1.0319809E+01  1.0319810E+01  1.0319811E+01  1.0319811E+01  1.0329739E+01  1.0329739E+01  1.0361540E+01  1.0361541E+01  1.0361542E+01  1.0361542E+01  1.0361543E+01  1.0361543E+01  1.0361544E+01  1.0361545E+01  1.0361545E+01  1.0361546E+01  1.0361547E+01  1.0361547E+01  1.0361548E+01  1.0361549E+01  1.0544044E+01  1.0544045E+01  1.0544046E+01  1.0544046E+01  1.0544047E+01  1.0544048E+01  1.0544049E+01  1.0544049E+01  1.0544050E+01  1.0544051E+01  1.0544052E+01  1.0544053E+01  1.0658005E+01  1.0658006E+01  1.0658006E+01  1.0658007E+01  1.0658008E+01  1.0658009E+01  1.0658009E+01  1.0658010E+01  1.0658011E+01  1.0658011E+01  1.0658012E+01  1.0658013E+01  1.0667481E+01  1.0667482E+01  1.0667483E+01  1.0667483E+01  1.0667484E+01  1.0667485E+01  1.0667485E+01  1.0667486E+01  1.0667487E+01  1.0667487E+01  1.0677359E+01  1.0677360E+01  1.0677361E+01  1.0677361E+01  1.0677362E+01  1.0677362E+01  1.0677363E+01  1.0677364E+01  1.0677364E+01  1.0677365E+01  1.0677366E+01  1.0677366E+01  1.0677367E+01  1.0677368E+01  1.0677368E+01  1.0677369E+01  1.0677369E+01  1.0677370E+01  1.0677371E+01  1.0677371E+01  1.0757556E+01  1.0757557E+01  1.0757557E+01  1.0757558E+01  1.0757559E+01  1.0757559E+01  1.0757560E+01  1.0757561E+01  1.0777475E+01  1.0777476E+01  1.0777476E+01  1.0777477E+01  1.0777478E+01  1.0777479E+01  1.0777479E+01  1.0777480E+01  1.0777481E+01  1.0777482E+01  1.0777482E+01  1.0777483E+01  1.0777484E+01  1.0777484E+01  1.0813374E+01  1.0813375E+01  1.0813375E+01  1.0813375E+01  1.0813376E+01  1.0813376E+01  1.0813376E+01  1.0813377E+01  1.0898314E+01  1.0898318E+01  1.0903362E+01  1.0903362E+01  1.0903363E+01  1.0903363E+01  1.0903363E+01  1.0903364E+01  1.0903364E+01  1.0903365E+01  1.0903365E+01  1.0903366E+01  1.0943040E+01  1.0943040E+01  1.0943041E+01  1.0943042E+01  1.0943043E+01  1.0943043E+01  1.0943044E+01  1.0943045E+01  1.0943045E+01  1.0943046E+01  1.0943047E+01  1.0943048E+01  1.0943048E+01  1.0943049E+01  1.0943050E+01  1.0943050E+01  1.0954108E+01  1.0954110E+01  1.0954111E+01  1.0954112E+01  1.0954113E+01  1.0954114E+01  1.1086728E+01  1.1086730E+01  1.1086731E+01  1.1086732E+01  1.1086734E+01  1.1086735E+01  1.1086736E+01  1.1086737E+01  1.1160091E+01  1.1160091E+01  1.1160091E+01  1.1160091E+01  1.1160091E+01  1.1160091E+01  1.1214183E+01  1.1214184E+01  1.1214185E+01  1.1214187E+01  1.1305102E+01  1.1305103E+01  1.1305103E+01  1.1305103E+01  1.1305103E+01  1.1305103E+01  1.1305104E+01  1.1305104E+01  1.1383398E+01  1.1383398E+01  1.1383399E+01  1.1383399E+01  1.1383399E+01  1.1383400E+01  1.1383400E+01  1.1383401E+01  1.1383401E+01  1.1383402E+01  1.1383402E+01  1.1383402E+01  1.1478512E+01  1.1478513E+01  1.1478513E+01  1.1478514E+01  1.1478514E+01  1.1478515E+01  1.1478515E+01  1.1478516E+01  1.1478516E+01  1.1478517E+01  1.1544845E+01  1.1544846E+01  1.1544847E+01  1.1544848E+01  1.1613862E+01  1.1613862E+01  1.1613862E+01  1.1613862E+01  1.1613863E+01  1.1613863E+01  1.1681806E+01  1.1681807E+01  1.1681808E+01  1.1681809E+01  1.1681810E+01  1.1681810E+01  1.1681811E+01  1.1681812E+01  1.1681813E+01  1.1681814E+01  1.1819040E+01  1.1819040E+01  1.1819041E+01  1.1819042E+01  1.1819042E+01  1.1819043E+01  1.1819044E+01  1.1819044E+01  1.1819045E+01  1.1819046E+01  1.1819046E+01  1.1819047E+01  1.1819048E+01  1.1819048E+01  1.1819049E+01  1.1819050E+01  1.1819050E+01  1.1819051E+01  1.1935050E+01  1.1935050E+01  1.1935050E+01  1.1935050E+01  1.1935050E+01  1.1935050E+01  1.1935050E+01  1.1935050E+01  1.2006798E+01  1.2006799E+01  1.2006800E+01  1.2006800E+01  1.2006801E+01  1.2006802E+01  1.2006803E+01  1.2006804E+01  1.2006805E+01  1.2006806E+01  1.2006807E+01  1.2006807E+01  1.2155354E+01  1.2155354E+01  1.2155355E+01  1.2155355E+01  1.2155355E+01  1.2155356E+01  1.2155356E+01  1.2155357E+01  1.2166772E+01  1.2166773E+01  1.2166774E+01  1.2166774E+01  1.2166775E+01  1.2166776E+01  1.2166777E+01  1.2166777E+01  1.2166778E+01  1.2166779E+01  1.2166780E+01  1.2166781E+01  1.2166781E+01  1.2166782E+01  1.2184488E+01  1.2184489E+01  1.2184489E+01  1.2184489E+01  1.2184490E+01  1.2184490E+01  1.2184490E+01  1.2184491E+01  1.2184491E+01  1.2184492E+01  1.2246223E+01  1.2246224E+01  1.2246225E+01  1.2246225E+01  1.2246226E+01  1.2246227E+01  1.2246228E+01  1.2246228E+01  1.2246229E+01  1.2246230E+01  1.2246230E+01  1.2246231E+01  1.2246232E+01  1.2246232E+01  1.2246233E+01  1.2246234E+01  1.2435261E+01  1.2435261E+01  1.2435262E+01  1.2435262E+01  1.2435263E+01  1.2435263E+01  1.2435264E+01  1.2435264E+01  1.2435265E+01  1.2435265E+01  1.2435266E+01  1.2435266E+01  1.2537012E+01  1.2537012E+01  1.2537012E+01  1.2537012E+01  1.2537012E+01  1.2537012E+01  1.2675002E+01  1.2675003E+01  1.2675004E+01  1.2675005E+01  1.4688277E+01  1.4688277E+01  1.4688277E+01  1.4688277E+01  1.4688277E+01  1.4688277E+01  1.4688277E+01  1.4688277E+01  1.9195688E+01  1.9195689E+01  1.9195690E+01  1.9195692E+01  1.9292588E+01  1.9292588E+01  1.9292589E+01  1.9292589E+01  1.9292590E+01  1.9292590E+01  1.9292591E+01  1.9292591E+01  1.9292592E+01  1.9292592E+01  1.9292593E+01  1.9292593E+01  1.9292594E+01  1.9292594E+01  1.9442397E+01  1.9442398E+01  1.9442398E+01  1.9442399E+01  1.9442400E+01  1.9442400E+01  1.9442401E+01  1.9442402E+01  1.9791985E+01  1.9791987E+01  1.9791988E+01  1.9791990E+01  1.9791991E+01  1.9791993E+01  1.9809273E+01  1.9809273E+01  1.9809274E+01  1.9809275E+01  1.9809275E+01  1.9809276E+01  1.9809276E+01  1.9809277E+01  1.9809277E+01  1.9809278E+01  1.9809278E+01  1.9809279E+01  1.9818464E+01  1.9818465E+01  1.9818466E+01  1.9818467E+01  1.9818468E+01  1.9818468E+01  1.9896557E+01  1.9896557E+01  1.9896557E+01  1.9896558E+01  1.9896558E+01  1.9896559E+01  1.9896559E+01  1.9896560E+01  1.9896560E+01  1.9896561E+01  2.0065539E+01  2.0065540E+01  2.0065541E+01  2.0065541E+01  2.0065542E+01  2.0065543E+01  2.0065543E+01  2.0065544E+01  2.0065545E+01  2.0065545E+01  2.0065546E+01  2.0065547E+01  2.0065547E+01  2.0065548E+01  2.0065549E+01  2.0065550E+01  2.0132621E+01  2.0132622E+01  2.0132623E+01  2.0132624E+01  2.0132625E+01  2.0132626E+01  2.0132627E+01  2.0132627E+01  2.0172028E+01  2.0172029E+01  2.0172029E+01  2.0172029E+01  2.0172029E+01  2.0172030E+01  2.0183202E+01  2.0183203E+01  2.0183204E+01  2.0183205E+01  2.0183206E+01  2.0183207E+01  2.0183208E+01  2.0183209E+01  2.0183210E+01  2.0183211E+01  2.0375916E+01  2.0375917E+01  2.0375917E+01  2.0375918E+01  2.0375918E+01  2.0375919E+01  2.0375920E+01  2.0375920E+01  2.0492729E+01  2.0492730E+01  2.0492731E+01  2.0492732E+01  2.0492733E+01  2.0492734E+01  2.0492735E+01  2.0492736E+01  2.0492737E+01  2.0492737E+01  2.0493769E+01  2.0493769E+01  2.0493769E+01  2.0493770E+01  2.0501435E+01  2.0501437E+01  2.0501439E+01  2.0501440E+01  2.0501442E+01  2.0501443E+01  2.0501445E+01  2.0501447E+01  2.0530518E+01  2.0530519E+01  2.0530520E+01  2.0530520E+01  2.0530521E+01  2.0530522E+01  2.0530523E+01  2.0530523E+01  2.0530524E+01  2.0530525E+01  2.0530525E+01  2.0530526E+01  2.0539362E+01  2.0539363E+01  2.0539364E+01  2.0539365E+01  2.0539366E+01  2.0539367E+01  2.0612762E+01  2.0612763E+01  2.0612764E+01  2.0612765E+01  2.0612765E+01  2.0612766E+01  2.0612767E+01  2.0612768E+01  2.0612768E+01  2.0612769E+01  2.0612770E+01  2.0612770E+01  2.0612771E+01  2.0612772E+01  2.0685890E+01  2.0685891E+01  2.0685891E+01  2.0685892E+01  2.0685893E+01  2.0685894E+01  2.0685894E+01  2.0685895E+01  2.0685896E+01  2.0685896E+01  2.0685897E+01  2.0685898E+01  2.0685899E+01  2.0685899E+01  2.0708260E+01  2.0708261E+01  2.0721331E+01  2.0721332E+01  2.0721332E+01  2.0721333E+01  2.0721334E+01  2.0721335E+01  2.0721336E+01  2.0721337E+01  2.0721337E+01  2.0721338E+01  2.0721339E+01  2.0721340E+01  2.0721341E+01  2.0721341E+01  2.0721342E+01  2.0721343E+01  2.0721344E+01  2.0721345E+01  2.0739237E+01  2.0739238E+01  2.0739239E+01  2.0739239E+01  2.0739240E+01  2.0739241E+01  2.0739242E+01  2.0739243E+01  2.0745587E+01  2.0745587E+01  2.0745588E+01  2.0745588E+01  2.0745589E+01  2.0745589E+01  2.0745589E+01  2.0745590E+01  2.0745590E+01  2.0745591E+01  2.0767273E+01  2.0767275E+01  2.0767276E+01  2.0767277E+01  2.0810499E+01  2.0810499E+01  2.0810500E+01  2.0810501E+01  2.0810502E+01  2.0810503E+01  2.0810503E+01  2.0810504E+01  2.0810505E+01  2.0810506E+01  2.0810506E+01  2.0810507E+01  2.0905884E+01  2.0905885E+01  2.0905886E+01  2.0905887E+01  2.0905887E+01  2.0905888E+01  2.0905889E+01  2.0905890E+01  2.0916246E+01  2.0916247E+01  2.0916248E+01  2.0916249E+01  2.0916250E+01  2.0916251E+01  2.1033336E+01  2.1033339E+01  2.1040580E+01  2.1040581E+01  2.1040582E+01  2.1040583E+01  2.1040584E+01  2.1040585E+01  2.1040586E+01  2.1040587E+01  2.1040588E+01  2.1040589E+01  2.1095185E+01  2.1095186E+01  2.1095187E+01  2.1095187E+01  2.1095188E+01  2.1095189E+01  2.1095190E+01  2.1095190E+01  2.1095191E+01  2.1095192E+01  2.1232406E+01  2.1232407E+01  2.1232408E+01  2.1232409E+01  2.1232410E+01  2.1232411E+01  2.1232413E+01  2.1232414E+01  2.1263150E+01  2.1263151E+01  2.1263153E+01  2.1263154E+01  2.1282506E+01  2.1282507E+01  2.1282508E+01  2.1282508E+01  2.1282509E+01  2.1282510E+01  2.1282511E+01  2.1282512E+01  2.1282513E+01  2.1282514E+01  2.1282515E+01  2.1282516E+01  2.1350741E+01  2.1350742E+01  2.1350743E+01  2.1350744E+01  2.1350745E+01  2.1350746E+01  2.1350747E+01  2.1350748E+01  2.1350749E+01  2.1350749E+01  2.1350750E+01  2.1350751E+01  2.1350752E+01  2.1350753E+01  2.1350754E+01  2.1350755E+01  2.1366594E+01  2.1366595E+01  2.1366595E+01  2.1366596E+01  2.1366597E+01  2.1366598E+01  2.1366599E+01  2.1366600E+01  2.1366601E+01  2.1366601E+01  2.1366602E+01  2.1366603E+01  2.1366604E+01  2.1366605E+01  2.1380999E+01  2.1381000E+01  2.1381001E+01  2.1381001E+01  2.1381002E+01  2.1381003E+01  2.1381004E+01  2.1381004E+01  2.1381005E+01  2.1381006E+01  2.1381006E+01  2.1381007E+01  2.1533530E+01  2.1533531E+01  2.1533533E+01  2.1533534E+01  2.1533535E+01  2.1533536E+01  2.1634022E+01  2.1634023E+01  2.1634024E+01  2.1634025E+01  2.1634026E+01  2.1634027E+01  2.1634028E+01  2.1634028E+01  2.1634029E+01  2.1634030E+01  2.1735524E+01  2.1735525E+01  2.1735526E+01  2.1735527E+01  2.1735528E+01  2.1735529E+01  2.1735530E+01  2.1735532E+01  2.1802728E+01  2.1802729E+01  2.1802729E+01  2.1802730E+01  2.1802731E+01  2.1802732E+01  2.1802733E+01  2.1802734E+01  2.1802735E+01  2.1802735E+01  2.1802736E+01  2.1802737E+01  2.1811070E+01  2.1811073E+01  2.1811075E+01  2.1811077E+01  2.1840188E+01  2.1840189E+01  2.1840190E+01  2.1840191E+01  2.1840191E+01  2.1840192E+01  2.1840193E+01  2.1840193E+01  2.1840194E+01  2.1840195E+01  2.1840196E+01  2.1840196E+01  2.1840197E+01  2.1840198E+01  2.1840199E+01  2.1840199E+01  2.1840200E+01  2.1840201E+01  2.1921245E+01  2.1921245E+01  2.1921245E+01  2.1921245E+01  2.1946913E+01  2.1946914E+01  2.1946914E+01  2.1946915E+01  2.1946915E+01  2.1946916E+01  2.1979466E+01  2.1979467E+01  2.1979467E+01  2.1979468E+01  2.1979469E+01  2.1979470E+01  2.1979471E+01  2.1979472E+01  2.1979472E+01  2.1979473E+01  2.1979474E+01  2.1979475E+01  2.1979476E+01  2.1979476E+01  2.2055848E+01  2.2055849E+01  2.2055849E+01  2.2055850E+01  2.2055851E+01  2.2055852E+01  2.2055853E+01  2.2055853E+01  2.2308353E+01  2.2308353E+01  2.2308353E+01  2.2308353E+01  2.2308353E+01  2.2308354E+01  2.2415363E+01  2.2415364E+01  2.2415364E+01  2.2415365E+01  2.2415365E+01  2.2415366E+01  2.2415366E+01  2.2415367E+01  2.2415367E+01  2.2415368E+01  2.2499083E+01  2.2499085E+01  2.2516622E+01  2.2516623E+01  2.2516624E+01  2.2516625E+01  2.2516626E+01  2.2516628E+01  2.2516629E+01  2.2516630E+01  2.2516631E+01  2.2516632E+01  2.2649972E+01  2.2649973E+01  2.2649973E+01  2.2649974E+01  2.2649974E+01  2.2649975E+01  2.2649975E+01  2.2649976E+01  2.2654730E+01  2.2654730E+01  2.2654730E+01  2.2654730E+01  2.2814628E+01  2.2814628E+01  2.2814628E+01  2.2814628E+01  2.2814628E+01  2.2814628E+01  2.3011559E+01  2.3011560E+01  2.3011561E+01  2.3011562E+01  2.3011563E+01  2.3011564E+01  2.3011565E+01  2.3011566E+01  2.3011567E+01  2.3011568E+01  2.3011569E+01  2.3011570E+01  2.3026631E+01  2.3026632E+01  2.3026633E+01  2.3026634E+01  2.3026634E+01  2.3026635E+01  2.3026636E+01  2.3026637E+01  2.3026638E+01  2.3026638E+01  2.3026639E+01  2.3026640E+01  2.3026641E+01  2.3026641E+01  2.3026642E+01  2.3026643E+01  2.3104540E+01  2.3104541E+01  2.3104541E+01  2.3104542E+01  2.3104542E+01  2.3104543E+01  2.3104543E+01  2.3104544E+01  2.3224858E+01  2.3224859E+01  2.3224860E+01  2.3224860E+01  2.3224861E+01  2.3224861E+01  2.3252370E+01  2.3252371E+01  2.3252371E+01  2.3252372E+01  2.3252373E+01  2.3252374E+01  2.3252375E+01  2.3252376E+01  2.3252376E+01  2.3252377E+01  2.3252378E+01  2.3252379E+01  2.3252380E+01  2.3252381E+01  2.3453230E+01  2.3453230E+01  2.3453230E+01  2.3453230E+01  2.3499987E+01  2.3499988E+01  2.3499988E+01  2.3499989E+01  2.3499990E+01  2.3499990E+01  2.3499991E+01  2.3499992E+01  2.3499992E+01  2.3499993E+01  2.3616525E+01  2.3616527E+01  2.5693710E+01  2.5693710E+01  2.5693710E+01  2.5693710E+01  2.5693710E+01  2.5693710E+01 
 1.4000000E-01  8.0167039E+00  8.0167047E+00  8.0167056E+00  8.0167064E+00  8.0392715E+00  8.0392742E+00  8.0849287E+00  8.0849294E+00  8.0849300E+00  8.0849307E+00  8.0849313E+00  8.0849320E+00  8.2218091E+00  8.2218096E+00  8.2218102E+00  8.2218107E+00  8.2218112E+00  8.2218117E+00  8.2218123E+00  8.2218128E+00  8.3422512E+00  8.3422516E+00  8.3422520E+00  8.3422525E+00  8.3422529E+00  8.3422533E+00  8.3422538E+00  8.3422542E+00  8.3422546E+00  8.3422550E+00  8.3422555E+00  8.3422559E+00  8.3422563E+00  8.3422568E+00  8.3422572E+00  8.3422576E+00  8.5606700E+00  8.5606704E+00  8.5606709E+00  8.5606714E+00  8.5606718E+00  8.5606723E+00  8.5606728E+00  8.5606732E+00  8.5606737E+00  8.5606742E+00  8.7360593E+00  8.7360597E+00  8.7360602E+00  8.7360606E+00  8.7360610E+00  8.7360615E+00  8.7360619E+00  8.7360623E+00  8.7360628E+00  8.7360632E+00  8.7360636E+00  8.7360641E+00  8.7913289E+00  8.7913293E+00  8.7913298E+00  8.7913302E+00  8.7913307E+00  8.7913311E+00  8.7913316E+00  8.7913320E+00  8.7913325E+00  8.7913329E+00  8.7913334E+00  8.7913339E+00  8.7913343E+00  8.7913348E+00  8.8698003E+00  8.8698025E+00  8.8698047E+00  8.8698069E+00  8.9848210E+00  8.9848218E+00  8.9848226E+00  8.9848234E+00  8.9848242E+00  8.9848251E+00  8.9848259E+00  8.9848267E+00  8.9967263E+00  8.9967269E+00  8.9967275E+00  8.9967281E+00  8.9967288E+00  8.9967294E+00  8.9967300E+00  8.9967306E+00  8.9967312E+00  8.9967318E+00  8.9967324E+00  8.9967330E+00  8.9967336E+00  8.9967342E+00  8.9967348E+00  8.9967354E+00  8.9967360E+00  8.9967366E+00  9.0172475E+00  9.0172483E+00  9.0172490E+00  9.0172498E+00  9.0172506E+00  9.0172514E+00  9.0172522E+00  9.0172529E+00  9.0172537E+00  9.0172545E+00  9.0797228E+00  9.0797241E+00  9.0797255E+00  9.0797269E+00  9.0797282E+00  9.0797296E+00  9.1077762E+00  9.1077766E+00  9.1077769E+00  9.1077773E+00  9.1077776E+00  9.1077780E+00  9.1077784E+00  9.1077787E+00  9.2602765E+00  9.2602766E+00  9.2602766E+00  9.2602767E+00  9.2602767E+00  9.2602768E+00  9.2806602E+00  9.2806609E+00  9.2806615E+00  9.2806622E+00  9.2806629E+00  9.2806635E+00  9.2806642E+00  9.2806648E+00  9.2806655E+00  9.2806662E+00  9.2806668E+00  9.2806675E+00  9.3464522E+00  9.3464526E+00  9.3464530E+00  9.3464534E+00  9.3464538E+00  9.3464542E+00  9.3464546E+00  9.3464550E+00  9.3464554E+00  9.3464557E+00  9.3698733E+00  9.3698740E+00  9.3698747E+00  9.3698754E+00  9.3698761E+00  9.3698769E+00  9.3698776E+00  9.3698783E+00  9.4060743E+00  9.4060750E+00  9.4060756E+00  9.4060762E+00  9.4060769E+00  9.4060775E+00  9.4060782E+00  9.4060788E+00  9.4060794E+00  9.4060801E+00  9.4060807E+00  9.4060814E+00  9.4060820E+00  9.4060826E+00  9.4778327E+00  9.4778334E+00  9.4778340E+00  9.4778346E+00  9.4778353E+00  9.4778359E+00  9.4778366E+00  9.4778372E+00  9.4778379E+00  9.4778385E+00  9.4778391E+00  9.4778398E+00  9.4778404E+00  9.4778411E+00  9.4778417E+00  9.4778423E+00  9.4854300E+00  9.4854305E+00  9.4854310E+00  9.4854315E+00  9.5492881E+00  9.5492888E+00  9.5492895E+00  9.5492903E+00  9.5492910E+00  9.5492917E+00  9.5492924E+00  9.5492932E+00  9.5492939E+00  9.5492946E+00  9.5492954E+00  9.5492961E+00  9.5492968E+00  9.5492975E+00  9.5492983E+00  9.5492990E+00  9.5492997E+00  9.5493005E+00  9.5493012E+00  9.5493019E+00  9.5821547E+00  9.5821552E+00  9.5821557E+00  9.5821562E+00  9.5821567E+00  9.5821572E+00  9.5821577E+00  9.5821582E+00  9.5821587E+00  9.5821592E+00  9.5821596E+00  9.5821601E+00  9.6609272E+00  9.6609278E+00  9.6609284E+00  9.6609290E+00  9.6609296E+00  9.6609302E+00  9.6609308E+00  9.6609314E+00  9.6609320E+00  9.6609326E+00  9.6609332E+00  9.6609338E+00  9.6609344E+00  9.6609350E+00  9.6609356E+00  9.6609362E+00  9.6729227E+00  9.6729232E+00  9.6729236E+00  9.6729241E+00  9.6729246E+00  9.6729250E+00  9.6729255E+00  9.6729260E+00  9.6729264E+00  9.6729269E+00  9.6729274E+00  9.6729279E+00  9.6916740E+00  9.6916751E+00  9.6916762E+00  9.6916773E+00  9.6916784E+00  9.6916796E+00  9.6948850E+00  9.6948855E+00  9.6948860E+00  9.6948864E+00  9.6948869E+00  9.6948874E+00  9.6948879E+00  9.6948883E+00  9.6948888E+00  9.6948893E+00  9.7030458E+00  9.7030464E+00  9.7030470E+00  9.7030476E+00  9.7030482E+00  9.7030488E+00  9.7030494E+00  9.7030500E+00  9.7030506E+00  9.7030512E+00  9.7030518E+00  9.7030524E+00  9.7030530E+00  9.7030536E+00  9.7733523E+00  9.7733534E+00  9.7733545E+00  9.7733557E+00  9.8822956E+00  9.8822969E+00  9.8822982E+00  9.8822996E+00  9.8823009E+00  9.8823022E+00  9.8829628E+00  9.8829635E+00  9.8829642E+00  9.8829649E+00  9.8829657E+00  9.8829664E+00  9.8829671E+00  9.8829678E+00  9.8829685E+00  9.8829692E+00  9.9189362E+00  9.9189368E+00  9.9189374E+00  9.9189380E+00  9.9189386E+00  9.9189392E+00  9.9189398E+00  9.9189404E+00  9.9622950E+00  9.9622964E+00  1.0015356E+01  1.0015357E+01  1.0015358E+01  1.0015359E+01  1.0015360E+01  1.0015360E+01  1.0027956E+01  1.0027956E+01  1.0027957E+01  1.0027957E+01  1.0027958E+01  1.0027959E+01  1.0027959E+01  1.0027960E+01  1.0027960E+01  1.0027961E+01  1.0027962E+01  1.0027962E+01  1.0028588E+01  1.0028589E+01  1.0028590E+01  1.0028590E+01  1.0028591E+01  1.0028592E+01  1.0028593E+01  1.0028594E+01  1.0028594E+01  1.0028595E+01  1.0109042E+01  1.0109043E+01  1.0109044E+01  1.0109044E+01  1.0109045E+01  1.0109046E+01  1.0109047E+01  1.0109047E+01  1.0109048E+01  1.0109049E+01  1.0109050E+01  1.0109050E+01  1.0109051E+01  1.0109052E+01  1.0109053E+01  1.0109054E+01  1.0109054E+01  1.0109055E+01  1.0198253E+01  1.0198253E+01  1.0198254E+01  1.0198254E+01  1.0224333E+01  1.0224334E+01  1.0224334E+01  1.0224335E+01  1.0224336E+01  1.0224336E+01  1.0224337E+01  1.0224338E+01  1.0224338E+01  1.0224339E+01  1.0224340E+01  1.0224340E+01  1.0224341E+01  1.0224342E+01  1.0260164E+01  1.0260165E+01  1.0260166E+01  1.0260168E+01  1.0260169E+01  1.0260170E+01  1.0260171E+01  1.0260172E+01  1.0298389E+01  1.0298390E+01  1.0298392E+01  1.0298393E+01  1.0298395E+01  1.0298396E+01  1.0318372E+01  1.0318373E+01  1.0318374E+01  1.0318375E+01  1.0318375E+01  1.0318376E+01  1.0318377E+01  1.0318377E+01  1.0318378E+01  1.0318379E+01  1.0318379E+01  1.0318380E+01  1.0318381E+01  1.0318381E+01  1.0318382E+01  1.0318383E+01  1.0328310E+01  1.0328310E+01  1.0360112E+01  1.0360112E+01  1.0360113E+01  1.0360114E+01  1.0360114E+01  1.0360115E+01  1.0360116E+01  1.0360116E+01  1.0360117E+01  1.0360118E+01  1.0360118E+01  1.0360119E+01  1.0360119E+01  1.0360120E+01  1.0542615E+01  1.0542616E+01  1.0542617E+01  1.0542618E+01  1.0542619E+01  1.0542619E+01  1.0542620E+01  1.0542621E+01  1.0542622E+01  1.0542622E+01  1.0542623E+01  1.0542624E+01  1.0656577E+01  1.0656577E+01  1.0656578E+01  1.0656579E+01  1.0656579E+01  1.0656580E+01  1.0656581E+01  1.0656581E+01  1.0656582E+01  1.0656583E+01  1.0656583E+01  1.0656584E+01  1.0666053E+01  1.0666053E+01  1.0666054E+01  1.0666055E+01  1.0666055E+01  1.0666056E+01  1.0666057E+01  1.0666057E+01  1.0666058E+01  1.0666059E+01  1.0675931E+01  1.0675931E+01  1.0675932E+01  1.0675933E+01  1.0675933E+01  1.0675934E+01  1.0675935E+01  1.0675935E+01  1.0675936E+01  1.0675936E+01  1.0675937E+01  1.0675938E+01  1.0675938E+01  1.0675939E+01  1.0675940E+01  1.0675940E+01  1.0675941E+01  1.0675942E+01  1.0675942E+01  1.0675943E+01  1.0776046E+01  1.0776047E+01  1.0776048E+01  1.0776049E+01  1.0776049E+01  1.0776050E+01  1.0776051E+01  1.0776052E+01  1.0776052E+01  1.0776053E+01  1.0776054E+01  1.0776054E+01  1.0776055E+01  1.0776056E+01  1.0780124E+01  1.0780124E+01  1.0780125E+01  1.0780125E+01  1.0780126E+01  1.0780126E+01  1.0780127E+01  1.0780128E+01  1.0819900E+01  1.0819900E+01  1.0819901E+01  1.0819901E+01  1.0819901E+01  1.0819902E+01  1.0819902E+01  1.0819903E+01  1.0896885E+01  1.0896889E+01  1.0901933E+01  1.0901933E+01  1.0901934E+01  1.0901934E+01  1.0901935E+01  1.0901935E+01  1.0901936E+01  1.0901936E+01  1.0901937E+01  1.0901937E+01  1.0941611E+01  1.0941612E+01  1.0941613E+01  1.0941613E+01  1.0941614E+01  1.0941615E+01  1.0941615E+01  1.0941616E+01  1.0941617E+01  1.0941618E+01  1.0941618E+01  1.0941619E+01  1.0941620E+01  1.0941620E+01  1.0941621E+01  1.0941622E+01  1.0953902E+01  1.0953903E+01  1.0953905E+01  1.0953906E+01  1.0953907E+01  1.0953908E+01  1.1105449E+01  1.1105450E+01  1.1105451E+01  1.1105452E+01  1.1105454E+01  1.1105455E+01  1.1105456E+01  1.1105458E+01  1.1164737E+01  1.1164737E+01  1.1164738E+01  1.1164738E+01  1.1164738E+01  1.1164738E+01  1.1212754E+01  1.1212756E+01  1.1212757E+01  1.1212758E+01  1.1303675E+01  1.1303675E+01  1.1303676E+01  1.1303676E+01  1.1303676E+01  1.1303676E+01  1.1303676E+01  1.1303676E+01  1.1381969E+01  1.1381970E+01  1.1381970E+01  1.1381970E+01  1.1381971E+01  1.1381971E+01  1.1381972E+01  1.1381972E+01  1.1381973E+01  1.1381973E+01  1.1381973E+01  1.1381974E+01  1.1477083E+01  1.1477084E+01  1.1477085E+01  1.1477085E+01  1.1477086E+01  1.1477086E+01  1.1477087E+01  1.1477087E+01  1.1477088E+01  1.1477088E+01  1.1543417E+01  1.1543417E+01  1.1543418E+01  1.1543419E+01  1.1612640E+01  1.1612640E+01  1.1612640E+01  1.1612641E+01  1.1612641E+01  1.1612641E+01  1.1680378E+01  1.1680378E+01  1.1680379E+01  1.1680380E+01  1.1680381E+01  1.1680382E+01  1.1680383E+01  1.1680384E+01  1.1680384E+01  1.1680385E+01  1.1817611E+01  1.1817612E+01  1.1817612E+01  1.1817613E+01  1.1817614E+01  1.1817614E+01  1.1817615E+01  1.1817616E+01  1.1817616E+01  1.1817617E+01  1.1817618E+01  1.1817618E+01  1.1817619E+01  1.1817620E+01  1.1817620E+01  1.1817621E+01  1.1817622E+01  1.1817622E+01  1.1933912E+01  1.1933912E+01  1.1933912E+01  1.1933912E+01  1.1933912E+01  1.1933912E+01  1.1933912E+01  1.1933912E+01  1.2005369E+01  1.2005370E+01  1.2005371E+01  1.2005372E+01  1.2005373E+01  1.2005374E+01  1.2005374E+01  1.2005375E+01  1.2005376E+01  1.2005377E+01  1.2005378E+01  1.2005379E+01  1.2156537E+01  1.2156538E+01  1.2156538E+01  1.2156539E+01  1.2156539E+01  1.2156539E+01  1.2156540E+01  1.2156540E+01  1.2165343E+01  1.2165344E+01  1.2165345E+01  1.2165346E+01  1.2165347E+01  1.2165347E+01  1.2165348E+01  1.2165349E+01  1.2165350E+01  1.2165350E+01  1.2165351E+01  1.2165352E+01  1.2165353E+01  1.2165353E+01  1.2183060E+01  1.2183060E+01  1.2183060E+01  1.2183061E+01  1.2183061E+01  1.2183062E+01  1.2183062E+01  1.2183062E+01  1.2183063E+01  1.2183063E+01  1.2244795E+01  1.2244795E+01  1.2244796E+01  1.2244797E+01  1.2244798E+01  1.2244798E+01  1.2244799E+01  1.2244800E+01  1.2244800E+01  1.2244801E+01  1.2244802E+01  1.2244802E+01  1.2244803E+01  1.2244804E+01  1.2244805E+01  1.2244805E+01  1.2433832E+01  1.2433833E+01  1.2433833E+01  1.2433834E+01  1.2433834E+01  1.2433835E+01  1.2433835E+01  1.2433836E+01  1.2433836E+01  1.2433837E+01  1.2433837E+01  1.2433838E+01  1.2535659E+01  1.2535659E+01  1.2535659E+01  1.2535659E+01  1.2535659E+01  1.2535659E+01  1.2673573E+01  1.2673574E+01  1.2673575E+01  1.2673576E+01  1.4687269E+01  1.4687269E+01  1.4687269E+01  1.4687269E+01  1.4687269E+01  1.4687269E+01  1.4687269E+01  1.4687269E+01  1.9194259E+01  1.9194260E+01  1.9194262E+01  1.9194263E+01  1.9291159E+01  1.9291160E+01  1.9291160E+01  1.9291161E+01  1.9291161E+01  1.9291162E+01  1.9291162E+01  1.9291163E+01  1.9291163E+01  1.9291164E+01  1.9291164E+01  1.9291165E+01  1.9291165E+01  1.9291166E+01  1.9441227E+01  1.9441228E+01  1.9441228E+01  1.9441229E+01  1.9441230E+01  1.9441230E+01  1.9441231E+01  1.9441232E+01  1.9791820E+01  1.9791822E+01  1.9791824E+01  1.9791825E+01  1.9791827E+01  1.9791828E+01  1.9807844E+01  1.9807845E+01  1.9807845E+01  1.9807846E+01  1.9807846E+01  1.9807847E+01  1.9807848E+01  1.9807848E+01  1.9807849E+01  1.9807849E+01  1.9807850E+01  1.9807850E+01  1.9853963E+01  1.9853964E+01  1.9853965E+01  1.9853966E+01  1.9853967E+01  1.9853968E+01  1.9895128E+01  1.9895128E+01  1.9895129E+01  1.9895129E+01  1.9895130E+01  1.9895130E+01  1.9895131E+01  1.9895131E+01  1.9895132E+01  1.9895132E+01  2.0064111E+01  2.0064111E+01  2.0064112E+01  2.0064113E+01  2.0064113E+01  2.0064114E+01  2.0064115E+01  2.0064115E+01  2.0064116E+01  2.0064117E+01  2.0064118E+01  2.0064118E+01  2.0064119E+01  2.0064120E+01  2.0064120E+01  2.0064121E+01  2.0132858E+01  2.0132859E+01  2.0132860E+01  2.0132861E+01  2.0132862E+01  2.0132863E+01  2.0132864E+01  2.0132865E+01  2.0177968E+01  2.0177969E+01  2.0177969E+01  2.0177969E+01  2.0177969E+01  2.0177970E+01  2.0181773E+01  2.0181774E+01  2.0181775E+01  2.0181776E+01  2.0181777E+01  2.0181778E+01  2.0181779E+01  2.0181780E+01  2.0181781E+01  2.0181782E+01  2.0374574E+01  2.0374574E+01  2.0374575E+01  2.0374575E+01  2.0374576E+01  2.0374577E+01  2.0374577E+01  2.0374578E+01  2.0491301E+01  2.0491302E+01  2.0491303E+01  2.0491303E+01  2.0491304E+01  2.0491305E+01  2.0491306E+01  2.0491307E+01  2.0491308E+01  2.0491309E+01  2.0492340E+01  2.0492340E+01  2.0492341E+01  2.0492341E+01  2.0515665E+01  2.0515667E+01  2.0515668E+01  2.0515670E+01  2.0515672E+01  2.0515673E+01  2.0515675E+01  2.0515676E+01  2.0529090E+01  2.0529091E+01  2.0529091E+01  2.0529092E+01  2.0529093E+01  2.0529093E+01  2.0529094E+01  2.0529095E+01  2.0529095E+01  2.0529096E+01  2.0529097E+01  2.0529098E+01  2.0546722E+01  2.0546723E+01  2.0546724E+01  2.0546725E+01  2.0546726E+01  2.0546727E+01  2.0611334E+01  2.0611335E+01  2.0611335E+01  2.0611336E+01  2.0611337E+01  2.0611337E+01  2.0611338E+01  2.0611339E+01  2.0611340E+01  2.0611340E+01  2.0611341E+01  2.0611342E+01  2.0611343E+01  2.0611343E+01  2.0684461E+01  2.0684462E+01  2.0684463E+01  2.0684464E+01  2.0684464E+01  2.0684465E+01  2.0684466E+01  2.0684466E+01  2.0684467E+01  2.0684468E+01  2.0684469E+01  2.0684469E+01  2.0684470E+01  2.0684471E+01  2.0706831E+01  2.0706832E+01  2.0719902E+01  2.0719903E+01  2.0719904E+01  2.0719905E+01  2.0719905E+01  2.0719906E+01  2.0719907E+01  2.0719908E+01  2.0719909E+01  2.0719910E+01  2.0719910E+01  2.0719911E+01  2.0719912E+01  2.0719913E+01  2.0719914E+01  2.0719914E+01  2.0719915E+01  2.0719916E+01  2.0738385E+01  2.0738386E+01  2.0738387E+01  2.0738388E+01  2.0738388E+01  2.0738389E+01  2.0738390E+01  2.0738391E+01  2.0744158E+01  2.0744159E+01  2.0744159E+01  2.0744159E+01  2.0744160E+01  2.0744160E+01  2.0744161E+01  2.0744161E+01  2.0744162E+01  2.0744162E+01  2.0765845E+01  2.0765846E+01  2.0765847E+01  2.0765849E+01  2.0809070E+01  2.0809071E+01  2.0809072E+01  2.0809072E+01  2.0809073E+01  2.0809074E+01  2.0809075E+01  2.0809075E+01  2.0809076E+01  2.0809077E+01  2.0809078E+01  2.0809079E+01  2.0914827E+01  2.0914828E+01  2.0914829E+01  2.0914830E+01  2.0914831E+01  2.0914832E+01  2.0927913E+01  2.0927914E+01  2.0927915E+01  2.0927916E+01  2.0927917E+01  2.0927918E+01  2.0927919E+01  2.0927920E+01  2.1031908E+01  2.1031911E+01  2.1039151E+01  2.1039152E+01  2.1039153E+01  2.1039154E+01  2.1039155E+01  2.1039156E+01  2.1039157E+01  2.1039158E+01  2.1039159E+01  2.1039160E+01  2.1093756E+01  2.1093757E+01  2.1093758E+01  2.1093759E+01  2.1093760E+01  2.1093760E+01  2.1093761E+01  2.1093762E+01  2.1093763E+01  2.1093763E+01  2.1244588E+01  2.1244589E+01  2.1244590E+01  2.1244591E+01  2.1244592E+01  2.1244593E+01  2.1244594E+01  2.1244595E+01  2.1261721E+01  2.1261723E+01  2.1261724E+01  2.1261726E+01  2.1281077E+01  2.1281078E+01  2.1281079E+01  2.1281080E+01  2.1281081E+01  2.1281082E+01  2.1281083E+01  2.1281084E+01  2.1281085E+01  2.1281086E+01  2.1281086E+01  2.1281087E+01  2.1349313E+01  2.1349314E+01  2.1349315E+01  2.1349316E+01  2.1349316E+01  2.1349317E+01  2.1349318E+01  2.1349319E+01  2.1349320E+01  2.1349321E+01  2.1349322E+01  2.1349323E+01  2.1349324E+01  2.1349324E+01  2.1349325E+01  2.1349326E+01  2.1365165E+01  2.1365166E+01  2.1365167E+01  2.1365168E+01  2.1365169E+01  2.1365169E+01  2.1365170E+01  2.1365171E+01  2.1365172E+01  2.1365173E+01  2.1365174E+01  2.1365174E+01  2.1365175E+01  2.1365176E+01  2.1379571E+01  2.1379571E+01  2.1379572E+01  2.1379573E+01  2.1379573E+01  2.1379574E+01  2.1379575E+01  2.1379576E+01  2.1379576E+01  2.1379577E+01  2.1379578E+01  2.1379579E+01  2.1532596E+01  2.1532597E+01  2.1532598E+01  2.1532599E+01  2.1532601E+01  2.1532602E+01  2.1632594E+01  2.1632595E+01  2.1632595E+01  2.1632596E+01  2.1632597E+01  2.1632598E+01  2.1632599E+01  2.1632600E+01  2.1632601E+01  2.1632602E+01  2.1739173E+01  2.1739174E+01  2.1739176E+01  2.1739177E+01  2.1739178E+01  2.1739179E+01  2.1739180E+01  2.1739181E+01  2.1801299E+01  2.1801300E+01  2.1801301E+01  2.1801302E+01  2.1801303E+01  2.1801303E+01  2.1801304E+01  2.1801305E+01  2.1801306E+01  2.1801307E+01  2.1801308E+01  2.1801309E+01  2.1809642E+01  2.1809644E+01  2.1809646E+01  2.1809649E+01  2.1838760E+01  2.1838761E+01  2.1838761E+01  2.1838762E+01  2.1838763E+01  2.1838763E+01  2.1838764E+01  2.1838765E+01  2.1838766E+01  2.1838766E+01  2.1838767E+01  2.1838768E+01  2.1838769E+01  2.1838769E+01  2.1838770E+01  2.1838771E+01  2.1838771E+01  2.1838772E+01  2.1919816E+01  2.1919816E+01  2.1919816E+01  2.1919816E+01  2.1946204E+01  2.1946205E+01  2.1946205E+01  2.1946206E+01  2.1946206E+01  2.1946207E+01  2.1978037E+01  2.1978038E+01  2.1978039E+01  2.1978040E+01  2.1978041E+01  2.1978041E+01  2.1978042E+01  2.1978043E+01  2.1978044E+01  2.1978045E+01  2.1978045E+01  2.1978046E+01  2.1978047E+01  2.1978048E+01  2.2058917E+01  2.2058918E+01  2.2058919E+01  2.2058919E+01  2.2058920E+01  2.2058921E+01  2.2058922E+01  2.2058923E+01  2.2306926E+01  2.2306927E+01  2.2306927E+01  2.2306927E+01  2.2306927E+01  2.2306928E+01  2.2413934E+01  2.2413935E+01  2.2413936E+01  2.2413936E+01  2.2413937E+01  2.2413937E+01  2.2413938E+01  2.2413938E+01  2.2413939E+01  2.2413939E+01  2.2497655E+01  2.2497656E+01  2.2515193E+01  2.2515194E+01  2.2515196E+01  2.2515197E+01  2.2515198E+01  2.2515199E+01  2.2515200E+01  2.2515201E+01  2.2515202E+01  2.2515204E+01  2.2649516E+01  2.2649517E+01  2.2649517E+01  2.2649518E+01  2.2649519E+01  2.2649519E+01  2.2649520E+01  2.2649520E+01  2.2653302E+01  2.2653302E+01  2.2653302E+01  2.2653302E+01  2.2813224E+01  2.2813224E+01  2.2813224E+01  2.2813224E+01  2.2813224E+01  2.2813225E+01  2.3010131E+01  2.3010132E+01  2.3010132E+01  2.3010133E+01  2.3010134E+01  2.3010135E+01  2.3010136E+01  2.3010137E+01  2.3010138E+01  2.3010139E+01  2.3010140E+01  2.3010141E+01  2.3025203E+01  2.3025204E+01  2.3025204E+01  2.3025205E+01  2.3025206E+01  2.3025207E+01  2.3025207E+01  2.3025208E+01  2.3025209E+01  2.3025210E+01  2.3025210E+01  2.3025211E+01  2.3025212E+01  2.3025213E+01  2.3025214E+01  2.3025214E+01  2.3103170E+01  2.3103170E+01  2.3103171E+01  2.3103171E+01  2.3103172E+01  2.3103172E+01  2.3103173E+01  2.3103173E+01  2.3223440E+01  2.3223440E+01  2.3223441E+01  2.3223442E+01  2.3223442E+01  2.3223443E+01  2.3250941E+01  2.3250942E+01  2.3250943E+01  2.3250944E+01  2.3250944E+01  2.3250945E+01  2.3250946E+01  2.3250947E+01  2.3250948E+01  2.3250949E+01  2.3250950E+01  2.3250950E+01  2.3250951E+01  2.3250952E+01  2.3451801E+01  2.3451801E+01  2.3451802E+01  2.3451802E+01  2.3498559E+01  2.3498559E+01  2.3498560E+01  2.3498561E+01  2.3498561E+01  2.3498562E+01  2.3498562E+01  2.3498563E+01  2.3498564E+01  2.3498564E+01  2.3615097E+01  2.3615098E+01  2.5692444E+01  2.5692444E+01  2.5692444E+01  2.5692444E+01  2.5692444E+01  2.5692444E+01 
 1.5000000E-01  8.0152753E+00  8.0152762E+00  8.0152770E+00  8.0152778E+00  8.0378429E+00  8.0378456E+00  8.0836264E+00  8.0836270E+00  8.0836277E+00  8.0836283E+00  8.0836290E+00  8.0836296E+00  8.2204985E+00  8.2204990E+00  8.2204996E+00  8.2205001E+00  8.2205006E+00  8.2205011E+00  8.2205017E+00  8.2205022E+00  8.3408226E+00  8.3408230E+00  8.3408235E+00  8.3408239E+00  8.3408243E+00  8.3408247E+00  8.3408252E+00  8.3408256E+00  8.3408260E+00  8.3408265E+00  8.3408269E+00  8.3408273E+00  8.3408278E+00  8.3408282E+00  8.3408286E+00  8.3408291E+00  8.5592414E+00  8.5592419E+00  8.5592423E+00  8.5592428E+00  8.5592433E+00  8.5592437E+00  8.5592442E+00  8.5592447E+00  8.5592451E+00  8.5592456E+00  8.7346307E+00  8.7346312E+00  8.7346316E+00  8.7346320E+00  8.7346325E+00  8.7346329E+00  8.7346333E+00  8.7346338E+00  8.7346342E+00  8.7346346E+00  8.7346351E+00  8.7346355E+00  8.7899003E+00  8.7899007E+00  8.7899012E+00  8.7899017E+00  8.7899021E+00  8.7899026E+00  8.7899030E+00  8.7899035E+00  8.7899039E+00  8.7899044E+00  8.7899048E+00  8.7899053E+00  8.7899057E+00  8.7899062E+00  8.8683717E+00  8.8683739E+00  8.8683761E+00  8.8683783E+00  8.9834976E+00  8.9834984E+00  8.9834992E+00  8.9835000E+00  8.9835008E+00  8.9835017E+00  8.9835025E+00  8.9835033E+00  8.9952978E+00  8.9952984E+00  8.9952990E+00  8.9952996E+00  8.9953002E+00  8.9953008E+00  8.9953014E+00  8.9953020E+00  8.9953026E+00  8.9953032E+00  8.9953038E+00  8.9953044E+00  8.9953050E+00  8.9953056E+00  8.9953062E+00  8.9953068E+00  8.9953074E+00  8.9953080E+00  9.0158189E+00  9.0158197E+00  9.0158205E+00  9.0158212E+00  9.0158220E+00  9.0158228E+00  9.0158236E+00  9.0158244E+00  9.0158252E+00  9.0158259E+00  9.0820619E+00  9.0820633E+00  9.0820647E+00  9.0820661E+00  9.0820674E+00  9.0820688E+00  9.1065537E+00  9.1065541E+00  9.1065545E+00  9.1065548E+00  9.1065552E+00  9.1065555E+00  9.1065559E+00  9.1065562E+00  9.2588808E+00  9.2588808E+00  9.2588809E+00  9.2588809E+00  9.2588810E+00  9.2588811E+00  9.2792316E+00  9.2792323E+00  9.2792330E+00  9.2792336E+00  9.2792343E+00  9.2792349E+00  9.2792356E+00  9.2792363E+00  9.2792369E+00  9.2792376E+00  9.2792383E+00  9.2792389E+00  9.3450236E+00  9.3450240E+00  9.3450244E+00  9.3450248E+00  9.3450252E+00  9.3450256E+00  9.3450260E+00  9.3450264E+00  9.3450268E+00  9.3450272E+00  9.3689412E+00  9.3689419E+00  9.3689426E+00  9.3689433E+00  9.3689440E+00  9.3689448E+00  9.3689455E+00  9.3689462E+00  9.4046457E+00  9.4046464E+00  9.4046470E+00  9.4046477E+00  9.4046483E+00  9.4046489E+00  9.4046496E+00  9.4046502E+00  9.4046509E+00  9.4046515E+00  9.4046521E+00  9.4046528E+00  9.4046534E+00  9.4046541E+00  9.4764041E+00  9.4764048E+00  9.4764054E+00  9.4764061E+00  9.4764067E+00  9.4764074E+00  9.4764080E+00  9.4764086E+00  9.4764093E+00  9.4764099E+00  9.4764106E+00  9.4764112E+00  9.4764118E+00  9.4764125E+00  9.4764131E+00  9.4764138E+00  9.4840014E+00  9.4840019E+00  9.4840025E+00  9.4840030E+00  9.5478595E+00  9.5478602E+00  9.5478610E+00  9.5478617E+00  9.5478624E+00  9.5478631E+00  9.5478639E+00  9.5478646E+00  9.5478653E+00  9.5478661E+00  9.5478668E+00  9.5478675E+00  9.5478682E+00  9.5478690E+00  9.5478697E+00  9.5478704E+00  9.5478712E+00  9.5478719E+00  9.5478726E+00  9.5478733E+00  9.5807261E+00  9.5807266E+00  9.5807271E+00  9.5807276E+00  9.5807281E+00  9.5807286E+00  9.5807291E+00  9.5807296E+00  9.5807301E+00  9.5807306E+00  9.5807311E+00  9.5807316E+00  9.6594987E+00  9.6594993E+00  9.6594999E+00  9.6595005E+00  9.6595011E+00  9.6595017E+00  9.6595023E+00  9.6595029E+00  9.6595035E+00  9.6595041E+00  9.6595047E+00  9.6595053E+00  9.6595059E+00  9.6595064E+00  9.6595070E+00  9.6595076E+00  9.6714941E+00  9.6714946E+00  9.6714951E+00  9.6714955E+00  9.6714960E+00  9.6714965E+00  9.6714969E+00  9.6714974E+00  9.6714979E+00  9.6714983E+00  9.6714988E+00  9.6714993E+00  9.6905522E+00  9.6905533E+00  9.6905544E+00  9.6905554E+00  9.6905565E+00  9.6905576E+00  9.6934564E+00  9.6934569E+00  9.6934574E+00  9.6934579E+00  9.6934583E+00  9.6934588E+00  9.6934593E+00  9.6934598E+00  9.6934603E+00  9.6934607E+00  9.7016172E+00  9.7016178E+00  9.7016184E+00  9.7016190E+00  9.7016196E+00  9.7016202E+00  9.7016208E+00  9.7016214E+00  9.7016220E+00  9.7016226E+00  9.7016232E+00  9.7016238E+00  9.7016244E+00  9.7016250E+00  9.7719237E+00  9.7719248E+00  9.7719260E+00  9.7719271E+00  9.8815342E+00  9.8815349E+00  9.8815357E+00  9.8815364E+00  9.8815371E+00  9.8815378E+00  9.8815385E+00  9.8815392E+00  9.8815400E+00  9.8815407E+00  9.8836299E+00  9.8836312E+00  9.8836325E+00  9.8836339E+00  9.8836352E+00  9.8836366E+00  9.9179798E+00  9.9179804E+00  9.9179810E+00  9.9179816E+00  9.9179822E+00  9.9179828E+00  9.9179834E+00  9.9179840E+00  9.9608664E+00  9.9608678E+00  1.0026527E+01  1.0026528E+01  1.0026528E+01  1.0026529E+01  1.0026529E+01  1.0026530E+01  1.0026531E+01  1.0026531E+01  1.0026532E+01  1.0026532E+01  1.0026533E+01  1.0026534E+01  1.0027159E+01  1.0027160E+01  1.0027161E+01  1.0027162E+01  1.0027163E+01  1.0027163E+01  1.0027164E+01  1.0027165E+01  1.0027166E+01  1.0027167E+01  1.0040397E+01  1.0040398E+01  1.0040399E+01  1.0040400E+01  1.0040401E+01  1.0040401E+01  1.0107613E+01  1.0107614E+01  1.0107615E+01  1.0107616E+01  1.0107616E+01  1.0107617E+01  1.0107618E+01  1.0107619E+01  1.0107620E+01  1.0107620E+01  1.0107621E+01  1.0107622E+01  1.0107623E+01  1.0107623E+01  1.0107624E+01  1.0107625E+01  1.0107626E+01  1.0107627E+01  1.0196825E+01  1.0196825E+01  1.0196825E+01  1.0196825E+01  1.0222905E+01  1.0222905E+01  1.0222906E+01  1.0222907E+01  1.0222907E+01  1.0222908E+01  1.0222908E+01  1.0222909E+01  1.0222910E+01  1.0222910E+01  1.0222911E+01  1.0222912E+01  1.0222912E+01  1.0222913E+01  1.0264685E+01  1.0264686E+01  1.0264687E+01  1.0264688E+01  1.0264689E+01  1.0264690E+01  1.0264692E+01  1.0264693E+01  1.0316944E+01  1.0316945E+01  1.0316945E+01  1.0316946E+01  1.0316947E+01  1.0316947E+01  1.0316948E+01  1.0316949E+01  1.0316949E+01  1.0316950E+01  1.0316951E+01  1.0316952E+01  1.0316952E+01  1.0316953E+01  1.0316954E+01  1.0316954E+01  1.0326882E+01  1.0326882E+01  1.0328354E+01  1.0328355E+01  1.0328356E+01  1.0328358E+01  1.0328359E+01  1.0328360E+01  1.0358683E+01  1.0358684E+01  1.0358684E+01  1.0358685E+01  1.0358686E+01  1.0358686E+01  1.0358687E+01  1.0358688E+01  1.0358688E+01  1.0358689E+01  1.0358690E+01  1.0358690E+01  1.0358691E+01  1.0358692E+01  1.0541187E+01  1.0541188E+01  1.0541188E+01  1.0541189E+01  1.0541190E+01  1.0541191E+01  1.0541192E+01  1.0541192E+01  1.0541193E+01  1.0541194E+01  1.0541195E+01  1.0541195E+01  1.0655148E+01  1.0655149E+01  1.0655149E+01  1.0655150E+01  1.0655151E+01  1.0655151E+01  1.0655152E+01  1.0655153E+01  1.0655154E+01  1.0655154E+01  1.0655155E+01  1.0655156E+01  1.0664624E+01  1.0664625E+01  1.0664625E+01  1.0664626E+01  1.0664627E+01  1.0664627E+01  1.0664628E+01  1.0664629E+01  1.0664629E+01  1.0664630E+01  1.0674502E+01  1.0674503E+01  1.0674503E+01  1.0674504E+01  1.0674505E+01  1.0674505E+01  1.0674506E+01  1.0674507E+01  1.0674507E+01  1.0674508E+01  1.0674509E+01  1.0674509E+01  1.0674510E+01  1.0674510E+01  1.0674511E+01  1.0674512E+01  1.0674512E+01  1.0674513E+01  1.0674514E+01  1.0674514E+01  1.0774618E+01  1.0774619E+01  1.0774619E+01  1.0774620E+01  1.0774621E+01  1.0774621E+01  1.0774622E+01  1.0774623E+01  1.0774624E+01  1.0774624E+01  1.0774625E+01  1.0774626E+01  1.0774627E+01  1.0774627E+01  1.0790799E+01  1.0790800E+01  1.0790800E+01  1.0790801E+01  1.0790801E+01  1.0790801E+01  1.0790802E+01  1.0790802E+01  1.0834290E+01  1.0834290E+01  1.0834291E+01  1.0834291E+01  1.0834292E+01  1.0834292E+01  1.0834293E+01  1.0834293E+01  1.0895457E+01  1.0895461E+01  1.0900504E+01  1.0900505E+01  1.0900505E+01  1.0900506E+01  1.0900506E+01  1.0900507E+01  1.0900507E+01  1.0900508E+01  1.0900508E+01  1.0900509E+01  1.0940183E+01  1.0940183E+01  1.0940184E+01  1.0940185E+01  1.0940185E+01  1.0940186E+01  1.0940187E+01  1.0940188E+01  1.0940188E+01  1.0940189E+01  1.0940190E+01  1.0940190E+01  1.0940191E+01  1.0940192E+01  1.0940193E+01  1.0940193E+01  1.0953806E+01  1.0953808E+01  1.0953809E+01  1.0953810E+01  1.0953811E+01  1.0953812E+01  1.1128417E+01  1.1128418E+01  1.1128419E+01  1.1128420E+01  1.1128422E+01  1.1128423E+01  1.1128424E+01  1.1128426E+01  1.1170193E+01  1.1170193E+01  1.1170193E+01  1.1170193E+01  1.1170193E+01  1.1170194E+01  1.1211326E+01  1.1211327E+01  1.1211328E+01  1.1211329E+01  1.1302248E+01  1.1302249E+01  1.1302249E+01  1.1302249E+01  1.1302249E+01  1.1302249E+01  1.1302249E+01  1.1302250E+01  1.1380540E+01  1.1380541E+01  1.1380541E+01  1.1380542E+01  1.1380542E+01  1.1380543E+01  1.1380543E+01  1.1380544E+01  1.1380544E+01  1.1380544E+01  1.1380545E+01  1.1380545E+01  1.1475655E+01  1.1475655E+01  1.1475656E+01  1.1475656E+01  1.1475657E+01  1.1475658E+01  1.1475658E+01  1.1475659E+01  1.1475659E+01  1.1475660E+01  1.1541988E+01  1.1541989E+01  1.1541990E+01  1.1541991E+01  1.1611442E+01  1.1611442E+01  1.1611442E+01  1.1611442E+01  1.1611442E+01  1.1611443E+01  1.1678949E+01  1.1678950E+01  1.1678951E+01  1.1678952E+01  1.1678952E+01  1.1678953E+01  1.1678954E+01  1.1678955E+01  1.1678956E+01  1.1678957E+01  1.1816183E+01  1.1816183E+01  1.1816184E+01  1.1816185E+01  1.1816185E+01  1.1816186E+01  1.1816187E+01  1.1816187E+01  1.1816188E+01  1.1816188E+01  1.1816189E+01  1.1816190E+01  1.1816190E+01  1.1816191E+01  1.1816192E+01  1.1816192E+01  1.1816193E+01  1.1816194E+01  1.1932796E+01  1.1932796E+01  1.1932796E+01  1.1932796E+01  1.1932796E+01  1.1932796E+01  1.1932796E+01  1.1932796E+01  1.2003941E+01  1.2003942E+01  1.2003942E+01  1.2003943E+01  1.2003944E+01  1.2003945E+01  1.2003946E+01  1.2003947E+01  1.2003948E+01  1.2003949E+01  1.2003949E+01  1.2003950E+01  1.2157944E+01  1.2157944E+01  1.2157945E+01  1.2157945E+01  1.2157945E+01  1.2157946E+01  1.2157946E+01  1.2157946E+01  1.2163915E+01  1.2163916E+01  1.2163916E+01  1.2163917E+01  1.2163918E+01  1.2163919E+01  1.2163920E+01  1.2163920E+01  1.2163921E+01  1.2163922E+01  1.2163923E+01  1.2163923E+01  1.2163924E+01  1.2163925E+01  1.2181631E+01  1.2181631E+01  1.2181632E+01  1.2181632E+01  1.2181633E+01  1.2181633E+01  1.2181633E+01  1.2181634E+01  1.2181634E+01  1.2181634E+01  1.2243366E+01  1.2243367E+01  1.2243368E+01  1.2243368E+01  1.2243369E+01  1.2243370E+01  1.2243370E+01  1.2243371E+01  1.2243372E+01  1.2243372E+01  1.2243373E+01  1.2243374E+01  1.2243375E+01  1.2243375E+01  1.2243376E+01  1.2243377E+01  1.2432404E+01  1.2432404E+01  1.2432405E+01  1.2432405E+01  1.2432406E+01  1.2432406E+01  1.2432407E+01  1.2432407E+01  1.2432408E+01  1.2432408E+01  1.2432409E+01  1.2432409E+01  1.2534310E+01  1.2534310E+01  1.2534310E+01  1.2534310E+01  1.2534310E+01  1.2534310E+01  1.2672145E+01  1.2672146E+01  1.2672147E+01  1.2672148E+01  1.4686267E+01  1.4686267E+01  1.4686267E+01  1.4686267E+01  1.4686267E+01  1.4686267E+01  1.4686267E+01  1.4686267E+01  1.9192830E+01  1.9192832E+01  1.9192833E+01  1.9192835E+01  1.9289731E+01  1.9289731E+01  1.9289732E+01  1.9289732E+01  1.9289733E+01  1.9289733E+01  1.9289734E+01  1.9289734E+01  1.9289735E+01  1.9289735E+01  1.9289736E+01  1.9289736E+01  1.9289737E+01  1.9289737E+01  1.9440039E+01  1.9440039E+01  1.9440040E+01  1.9440041E+01  1.9440041E+01  1.9440042E+01  1.9440043E+01  1.9440043E+01  1.9790701E+01  1.9790703E+01  1.9790704E+01  1.9790706E+01  1.9790707E+01  1.9790709E+01  1.9806416E+01  1.9806416E+01  1.9806417E+01  1.9806417E+01  1.9806418E+01  1.9806418E+01  1.9806419E+01  1.9806420E+01  1.9806420E+01  1.9806421E+01  1.9806421E+01  1.9806422E+01  1.9888060E+01  1.9888061E+01  1.9888062E+01  1.9888063E+01  1.9888064E+01  1.9888065E+01  1.9893699E+01  1.9893700E+01  1.9893700E+01  1.9893701E+01  1.9893701E+01  1.9893702E+01  1.9893702E+01  1.9893703E+01  1.9893703E+01  1.9893704E+01  2.0062682E+01  2.0062683E+01  2.0062683E+01  2.0062684E+01  2.0062685E+01  2.0062686E+01  2.0062686E+01  2.0062687E+01  2.0062688E+01  2.0062688E+01  2.0062689E+01  2.0062690E+01  2.0062690E+01  2.0062691E+01  2.0062692E+01  2.0062692E+01  2.0132847E+01  2.0132848E+01  2.0132849E+01  2.0132850E+01  2.0132851E+01  2.0132852E+01  2.0132853E+01  2.0132853E+01  2.0180345E+01  2.0180346E+01  2.0180347E+01  2.0180348E+01  2.0180349E+01  2.0180350E+01  2.0180351E+01  2.0180352E+01  2.0180353E+01  2.0180354E+01  2.0185445E+01  2.0185445E+01  2.0185446E+01  2.0185446E+01  2.0185446E+01  2.0185446E+01  2.0373208E+01  2.0373208E+01  2.0373209E+01  2.0373209E+01  2.0373210E+01  2.0373211E+01  2.0373211E+01  2.0373212E+01  2.0489872E+01  2.0489873E+01  2.0489874E+01  2.0489875E+01  2.0489876E+01  2.0489877E+01  2.0489878E+01  2.0489879E+01  2.0489879E+01  2.0489880E+01  2.0490911E+01  2.0490912E+01  2.0490912E+01  2.0490913E+01  2.0527661E+01  2.0527662E+01  2.0527663E+01  2.0527663E+01  2.0527664E+01  2.0527665E+01  2.0527665E+01  2.0527666E+01  2.0527667E+01  2.0527668E+01  2.0527668E+01  2.0527669E+01  2.0527695E+01  2.0527696E+01  2.0527698E+01  2.0527700E+01  2.0527701E+01  2.0527703E+01  2.0527704E+01  2.0527706E+01  2.0555637E+01  2.0555638E+01  2.0555639E+01  2.0555640E+01  2.0555641E+01  2.0555642E+01  2.0609905E+01  2.0609906E+01  2.0609907E+01  2.0609907E+01  2.0609908E+01  2.0609909E+01  2.0609910E+01  2.0609910E+01  2.0609911E+01  2.0609912E+01  2.0609913E+01  2.0609913E+01  2.0609914E+01  2.0609915E+01  2.0683033E+01  2.0683034E+01  2.0683034E+01  2.0683035E+01  2.0683036E+01  2.0683036E+01  2.0683037E+01  2.0683038E+01  2.0683039E+01  2.0683039E+01  2.0683040E+01  2.0683041E+01  2.0683041E+01  2.0683042E+01  2.0705403E+01  2.0705404E+01  2.0718474E+01  2.0718474E+01  2.0718475E+01  2.0718476E+01  2.0718477E+01  2.0718478E+01  2.0718479E+01  2.0718479E+01  2.0718480E+01  2.0718481E+01  2.0718482E+01  2.0718483E+01  2.0718483E+01  2.0718484E+01  2.0718485E+01  2.0718486E+01  2.0718487E+01  2.0718487E+01  2.0737441E+01  2.0737442E+01  2.0737443E+01  2.0737443E+01  2.0737444E+01  2.0737445E+01  2.0737446E+01  2.0737447E+01  2.0742730E+01  2.0742730E+01  2.0742730E+01  2.0742731E+01  2.0742731E+01  2.0742732E+01  2.0742732E+01  2.0742733E+01  2.0742733E+01  2.0742734E+01  2.0764416E+01  2.0764417E+01  2.0764419E+01  2.0764420E+01  2.0807642E+01  2.0807642E+01  2.0807643E+01  2.0807644E+01  2.0807645E+01  2.0807645E+01  2.0807646E+01  2.0807647E+01  2.0807648E+01  2.0807648E+01  2.0807649E+01  2.0807650E+01  2.0913410E+01  2.0913411E+01  2.0913412E+01  2.0913413E+01  2.0913414E+01  2.0913415E+01  2.0949400E+01  2.0949401E+01  2.0949402E+01  2.0949403E+01  2.0949404E+01  2.0949405E+01  2.0949406E+01  2.0949407E+01  2.1030479E+01  2.1030482E+01  2.1037723E+01  2.1037724E+01  2.1037725E+01  2.1037726E+01  2.1037727E+01  2.1037728E+01  2.1037729E+01  2.1037729E+01  2.1037730E+01  2.1037731E+01  2.1092328E+01  2.1092329E+01  2.1092329E+01  2.1092330E+01  2.1092331E+01  2.1092332E+01  2.1092333E+01  2.1092333E+01  2.1092334E+01  2.1092335E+01  2.1259273E+01  2.1259275E+01  2.1259276E+01  2.1259277E+01  2.1259278E+01  2.1259279E+01  2.1259280E+01  2.1259281E+01  2.1260292E+01  2.1260294E+01  2.1260296E+01  2.1260297E+01  2.1279649E+01  2.1279649E+01  2.1279650E+01  2.1279651E+01  2.1279652E+01  2.1279653E+01  2.1279654E+01  2.1279655E+01  2.1279656E+01  2.1279657E+01  2.1279658E+01  2.1279659E+01  2.1347884E+01  2.1347885E+01  2.1347886E+01  2.1347887E+01  2.1347888E+01  2.1347889E+01  2.1347890E+01  2.1347891E+01  2.1347891E+01  2.1347892E+01  2.1347893E+01  2.1347894E+01  2.1347895E+01  2.1347896E+01  2.1347897E+01  2.1347898E+01  2.1363737E+01  2.1363738E+01  2.1363738E+01  2.1363739E+01  2.1363740E+01  2.1363741E+01  2.1363742E+01  2.1363743E+01  2.1363743E+01  2.1363744E+01  2.1363745E+01  2.1363746E+01  2.1363747E+01  2.1363748E+01  2.1378142E+01  2.1378143E+01  2.1378143E+01  2.1378144E+01  2.1378145E+01  2.1378146E+01  2.1378146E+01  2.1378147E+01  2.1378148E+01  2.1378149E+01  2.1378149E+01  2.1378150E+01  2.1531705E+01  2.1531706E+01  2.1531707E+01  2.1531709E+01  2.1531710E+01  2.1531711E+01  2.1631165E+01  2.1631166E+01  2.1631167E+01  2.1631168E+01  2.1631169E+01  2.1631169E+01  2.1631170E+01  2.1631171E+01  2.1631172E+01  2.1631173E+01  2.1743492E+01  2.1743493E+01  2.1743494E+01  2.1743495E+01  2.1743496E+01  2.1743497E+01  2.1743498E+01  2.1743499E+01  2.1799871E+01  2.1799871E+01  2.1799872E+01  2.1799873E+01  2.1799874E+01  2.1799875E+01  2.1799876E+01  2.1799877E+01  2.1799877E+01  2.1799878E+01  2.1799879E+01  2.1799880E+01  2.1808213E+01  2.1808215E+01  2.1808218E+01  2.1808220E+01  2.1837331E+01  2.1837332E+01  2.1837333E+01  2.1837333E+01  2.1837334E+01  2.1837335E+01  2.1837336E+01  2.1837336E+01  2.1837337E+01  2.1837338E+01  2.1837338E+01  2.1837339E+01  2.1837340E+01  2.1837341E+01  2.1837341E+01  2.1837342E+01  2.1837343E+01  2.1837344E+01  2.1918387E+01  2.1918388E+01  2.1918388E+01  2.1918388E+01  2.1945550E+01  2.1945550E+01  2.1945551E+01  2.1945551E+01  2.1945552E+01  2.1945552E+01  2.1976609E+01  2.1976609E+01  2.1976610E+01  2.1976611E+01  2.1976612E+01  2.1976613E+01  2.1976614E+01  2.1976614E+01  2.1976615E+01  2.1976616E+01  2.1976617E+01  2.1976618E+01  2.1976619E+01  2.1976619E+01  2.2062666E+01  2.2062667E+01  2.2062668E+01  2.2062669E+01  2.2062670E+01  2.2062670E+01  2.2062671E+01  2.2062672E+01  2.2305500E+01  2.2305501E+01  2.2305501E+01  2.2305501E+01  2.2305501E+01  2.2305502E+01  2.2412506E+01  2.2412506E+01  2.2412507E+01  2.2412508E+01  2.2412508E+01  2.2412509E+01  2.2412509E+01  2.2412510E+01  2.2412510E+01  2.2412511E+01  2.2496226E+01  2.2496228E+01  2.2513765E+01  2.2513766E+01  2.2513767E+01  2.2513768E+01  2.2513769E+01  2.2513770E+01  2.2513772E+01  2.2513773E+01  2.2513774E+01  2.2513775E+01  2.2649166E+01  2.2649167E+01  2.2649167E+01  2.2649168E+01  2.2649168E+01  2.2649169E+01  2.2649169E+01  2.2649170E+01  2.2651873E+01  2.2651873E+01  2.2651873E+01  2.2651873E+01  2.2811822E+01  2.2811822E+01  2.2811822E+01  2.2811822E+01  2.2811822E+01  2.2811822E+01  2.3008702E+01  2.3008703E+01  2.3008704E+01  2.3008705E+01  2.3008706E+01  2.3008707E+01  2.3008708E+01  2.3008709E+01  2.3008710E+01  2.3008711E+01  2.3008712E+01  2.3008713E+01  2.3023774E+01  2.3023775E+01  2.3023776E+01  2.3023777E+01  2.3023777E+01  2.3023778E+01  2.3023779E+01  2.3023780E+01  2.3023780E+01  2.3023781E+01  2.3023782E+01  2.3023783E+01  2.3023783E+01  2.3023784E+01  2.3023785E+01  2.3023786E+01  2.3101804E+01  2.3101804E+01  2.3101805E+01  2.3101805E+01  2.3101806E+01  2.3101806E+01  2.3101807E+01  2.3101807E+01  2.3222022E+01  2.3222022E+01  2.3222023E+01  2.3222023E+01  2.3222024E+01  2.3222025E+01  2.3249513E+01  2.3249513E+01  2.3249514E+01  2.3249515E+01  2.3249516E+01  2.3249517E+01  2.3249518E+01  2.3249518E+01  2.3249519E+01  2.3249520E+01  2.3249521E+01  2.3249522E+01  2.3249523E+01  2.3249523E+01  2.3450373E+01  2.3450373E+01  2.3450373E+01  2.3450373E+01  2.3497130E+01  2.3497131E+01  2.3497131E+01  2.3497132E+01  2.3497133E+01  2.3497133E+01  2.3497134E+01  2.3497135E+01  2.3497135E+01  2.3497136E+01  2.3613668E+01  2.3613670E+01  2.5691183E+01  2.5691183E+01  2.5691184E+01  2.5691184E+01  2.5691184E+01  2.5691184E+01 
 1.6000000E-01  8.0138467E+00  8.0138476E+00  8.0138484E+00  8.0138493E+00  8.0364143E+00  8.0364170E+00  8.0823143E+00  8.0823150E+00  8.0823156E+00  8.0823163E+00  8.0823169E+00  8.0823176E+00  8.2191813E+00  8.2191818E+00  8.2191823E+00  8.2191829E+00  8.2191834E+00  8.2191839E+00  8.2191844E+00  8.2191850E+00  8.3393940E+00  8.3393945E+00  8.3393949E+00  8.3393953E+00  8.3393957E+00  8.3393962E+00  8.3393966E+00  8.3393970E+00  8.3393975E+00  8.3393979E+00  8.3393983E+00  8.3393988E+00  8.3393992E+00  8.3393996E+00  8.3394001E+00  8.3394005E+00  8.5578128E+00  8.5578133E+00  8.5578138E+00  8.5578142E+00  8.5578147E+00  8.5578152E+00  8.5578156E+00  8.5578161E+00  8.5578166E+00  8.5578170E+00  8.7332022E+00  8.7332026E+00  8.7332030E+00  8.7332035E+00  8.7332039E+00  8.7332043E+00  8.7332048E+00  8.7332052E+00  8.7332056E+00  8.7332061E+00  8.7332065E+00  8.7332069E+00  8.7884717E+00  8.7884722E+00  8.7884726E+00  8.7884731E+00  8.7884735E+00  8.7884740E+00  8.7884744E+00  8.7884749E+00  8.7884754E+00  8.7884758E+00  8.7884763E+00  8.7884767E+00  8.7884772E+00  8.7884776E+00  8.8669431E+00  8.8669453E+00  8.8669475E+00  8.8669497E+00  8.9821660E+00  8.9821668E+00  8.9821676E+00  8.9821685E+00  8.9821693E+00  8.9821701E+00  8.9821709E+00  8.9821717E+00  8.9938692E+00  8.9938698E+00  8.9938704E+00  8.9938710E+00  8.9938716E+00  8.9938722E+00  8.9938728E+00  8.9938734E+00  8.9938740E+00  8.9938746E+00  8.9938752E+00  8.9938758E+00  8.9938764E+00  8.9938771E+00  8.9938777E+00  8.9938783E+00  8.9938789E+00  8.9938795E+00  9.0143903E+00  9.0143911E+00  9.0143919E+00  9.0143927E+00  9.0143935E+00  9.0143942E+00  9.0143950E+00  9.0143958E+00  9.0143966E+00  9.0143974E+00  9.0839425E+00  9.0839438E+00  9.0839452E+00  9.0839466E+00  9.0839480E+00  9.0839493E+00  9.1053150E+00  9.1053154E+00  9.1053157E+00  9.1053161E+00  9.1053164E+00  9.1053168E+00  9.1053171E+00  9.1053175E+00  9.2574815E+00  9.2574816E+00  9.2574816E+00  9.2574817E+00  9.2574818E+00  9.2574818E+00  9.2778031E+00  9.2778037E+00  9.2778044E+00  9.2778050E+00  9.2778057E+00  9.2778064E+00  9.2778070E+00  9.2778077E+00  9.2778084E+00  9.2778090E+00  9.2778097E+00  9.2778104E+00  9.3435951E+00  9.3435954E+00  9.3435958E+00  9.3435962E+00  9.3435966E+00  9.3435970E+00  9.3435974E+00  9.3435978E+00  9.3435982E+00  9.3435986E+00  9.3679657E+00  9.3679665E+00  9.3679672E+00  9.3679679E+00  9.3679686E+00  9.3679693E+00  9.3679701E+00  9.3679708E+00  9.4032172E+00  9.4032178E+00  9.4032185E+00  9.4032191E+00  9.4032197E+00  9.4032204E+00  9.4032210E+00  9.4032217E+00  9.4032223E+00  9.4032229E+00  9.4032236E+00  9.4032242E+00  9.4032248E+00  9.4032255E+00  9.4749756E+00  9.4749762E+00  9.4749769E+00  9.4749775E+00  9.4749781E+00  9.4749788E+00  9.4749794E+00  9.4749801E+00  9.4749807E+00  9.4749814E+00  9.4749820E+00  9.4749826E+00  9.4749833E+00  9.4749839E+00  9.4749846E+00  9.4749852E+00  9.4825729E+00  9.4825734E+00  9.4825739E+00  9.4825744E+00  9.5464309E+00  9.5464317E+00  9.5464324E+00  9.5464331E+00  9.5464338E+00  9.5464346E+00  9.5464353E+00  9.5464360E+00  9.5464368E+00  9.5464375E+00  9.5464382E+00  9.5464389E+00  9.5464397E+00  9.5464404E+00  9.5464411E+00  9.5464419E+00  9.5464426E+00  9.5464433E+00  9.5464440E+00  9.5464448E+00  9.5792975E+00  9.5792980E+00  9.5792985E+00  9.5792990E+00  9.5792995E+00  9.5793000E+00  9.5793005E+00  9.5793010E+00  9.5793015E+00  9.5793020E+00  9.5793025E+00  9.5793030E+00  9.6580701E+00  9.6580707E+00  9.6580713E+00  9.6580719E+00  9.6580725E+00  9.6580731E+00  9.6580737E+00  9.6580743E+00  9.6580749E+00  9.6580755E+00  9.6580761E+00  9.6580767E+00  9.6580773E+00  9.6580779E+00  9.6580785E+00  9.6580791E+00  9.6700655E+00  9.6700660E+00  9.6700665E+00  9.6700670E+00  9.6700674E+00  9.6700679E+00  9.6700684E+00  9.6700688E+00  9.6700693E+00  9.6700698E+00  9.6700702E+00  9.6700707E+00  9.6893559E+00  9.6893570E+00  9.6893580E+00  9.6893591E+00  9.6893602E+00  9.6893613E+00  9.6920279E+00  9.6920284E+00  9.6920288E+00  9.6920293E+00  9.6920298E+00  9.6920303E+00  9.6920307E+00  9.6920312E+00  9.6920317E+00  9.6920322E+00  9.7001887E+00  9.7001893E+00  9.7001899E+00  9.7001905E+00  9.7001911E+00  9.7001917E+00  9.7001923E+00  9.7001929E+00  9.7001935E+00  9.7001941E+00  9.7001947E+00  9.7001953E+00  9.7001959E+00  9.7001965E+00  9.7704951E+00  9.7704963E+00  9.7704974E+00  9.7704985E+00  9.8801056E+00  9.8801064E+00  9.8801071E+00  9.8801078E+00  9.8801085E+00  9.8801092E+00  9.8801100E+00  9.8801107E+00  9.8801114E+00  9.8801121E+00  9.8839162E+00  9.8839175E+00  9.8839188E+00  9.8839201E+00  9.8839215E+00  9.8839228E+00  9.9169596E+00  9.9169602E+00  9.9169608E+00  9.9169614E+00  9.9169620E+00  9.9169625E+00  9.9169631E+00  9.9169637E+00  9.9594379E+00  9.9594392E+00  1.0025098E+01  1.0025099E+01  1.0025100E+01  1.0025100E+01  1.0025101E+01  1.0025101E+01  1.0025102E+01  1.0025103E+01  1.0025103E+01  1.0025104E+01  1.0025104E+01  1.0025105E+01  1.0025731E+01  1.0025732E+01  1.0025732E+01  1.0025733E+01  1.0025734E+01  1.0025735E+01  1.0025736E+01  1.0025736E+01  1.0025737E+01  1.0025738E+01  1.0060115E+01  1.0060116E+01  1.0060117E+01  1.0060118E+01  1.0060119E+01  1.0060119E+01  1.0106185E+01  1.0106186E+01  1.0106186E+01  1.0106187E+01  1.0106188E+01  1.0106189E+01  1.0106189E+01  1.0106190E+01  1.0106191E+01  1.0106192E+01  1.0106193E+01  1.0106193E+01  1.0106194E+01  1.0106195E+01  1.0106196E+01  1.0106196E+01  1.0106197E+01  1.0106198E+01  1.0195396E+01  1.0195396E+01  1.0195396E+01  1.0195397E+01  1.0221476E+01  1.0221477E+01  1.0221477E+01  1.0221478E+01  1.0221479E+01  1.0221479E+01  1.0221480E+01  1.0221481E+01  1.0221481E+01  1.0221482E+01  1.0221483E+01  1.0221483E+01  1.0221484E+01  1.0221485E+01  1.0268295E+01  1.0268296E+01  1.0268297E+01  1.0268298E+01  1.0268299E+01  1.0268301E+01  1.0268302E+01  1.0268303E+01  1.0315515E+01  1.0315516E+01  1.0315517E+01  1.0315517E+01  1.0315518E+01  1.0315519E+01  1.0315519E+01  1.0315520E+01  1.0315521E+01  1.0315522E+01  1.0315522E+01  1.0315523E+01  1.0315524E+01  1.0315524E+01  1.0315525E+01  1.0315526E+01  1.0325453E+01  1.0325453E+01  1.0357255E+01  1.0357255E+01  1.0357256E+01  1.0357256E+01  1.0357257E+01  1.0357258E+01  1.0357258E+01  1.0357259E+01  1.0357260E+01  1.0357260E+01  1.0357261E+01  1.0357262E+01  1.0357262E+01  1.0357263E+01  1.0363286E+01  1.0363288E+01  1.0363289E+01  1.0363290E+01  1.0363292E+01  1.0363293E+01  1.0539758E+01  1.0539759E+01  1.0539760E+01  1.0539761E+01  1.0539761E+01  1.0539762E+01  1.0539763E+01  1.0539764E+01  1.0539765E+01  1.0539765E+01  1.0539766E+01  1.0539767E+01  1.0653719E+01  1.0653720E+01  1.0653721E+01  1.0653721E+01  1.0653722E+01  1.0653723E+01  1.0653724E+01  1.0653724E+01  1.0653725E+01  1.0653726E+01  1.0653726E+01  1.0653727E+01  1.0663195E+01  1.0663196E+01  1.0663197E+01  1.0663198E+01  1.0663198E+01  1.0663199E+01  1.0663200E+01  1.0663200E+01  1.0663201E+01  1.0663202E+01  1.0673074E+01  1.0673074E+01  1.0673075E+01  1.0673075E+01  1.0673076E+01  1.0673077E+01  1.0673077E+01  1.0673078E+01  1.0673079E+01  1.0673079E+01  1.0673080E+01  1.0673081E+01  1.0673081E+01  1.0673082E+01  1.0673082E+01  1.0673083E+01  1.0673084E+01  1.0673084E+01  1.0673085E+01  1.0673086E+01  1.0773189E+01  1.0773190E+01  1.0773191E+01  1.0773191E+01  1.0773192E+01  1.0773193E+01  1.0773194E+01  1.0773194E+01  1.0773195E+01  1.0773196E+01  1.0773197E+01  1.0773197E+01  1.0773198E+01  1.0773199E+01  1.0793979E+01  1.0793980E+01  1.0793980E+01  1.0793981E+01  1.0793981E+01  1.0793981E+01  1.0793982E+01  1.0793982E+01  1.0851815E+01  1.0851815E+01  1.0851816E+01  1.0851817E+01  1.0851817E+01  1.0851818E+01  1.0851819E+01  1.0851819E+01  1.0894028E+01  1.0894032E+01  1.0899076E+01  1.0899076E+01  1.0899077E+01  1.0899077E+01  1.0899078E+01  1.0899078E+01  1.0899079E+01  1.0899079E+01  1.0899080E+01  1.0899080E+01  1.0938754E+01  1.0938755E+01  1.0938755E+01  1.0938756E+01  1.0938757E+01  1.0938758E+01  1.0938758E+01  1.0938759E+01  1.0938760E+01  1.0938760E+01  1.0938761E+01  1.0938762E+01  1.0938763E+01  1.0938763E+01  1.0938764E+01  1.0938765E+01  1.0953834E+01  1.0953835E+01  1.0953836E+01  1.0953837E+01  1.0953838E+01  1.0953839E+01  1.1155676E+01  1.1155677E+01  1.1155678E+01  1.1155679E+01  1.1155681E+01  1.1155682E+01  1.1155683E+01  1.1155684E+01  1.1176597E+01  1.1176598E+01  1.1176598E+01  1.1176598E+01  1.1176598E+01  1.1176598E+01  1.1209897E+01  1.1209898E+01  1.1209900E+01  1.1209901E+01  1.1300822E+01  1.1300823E+01  1.1300823E+01  1.1300823E+01  1.1300823E+01  1.1300823E+01  1.1300824E+01  1.1300824E+01  1.1379112E+01  1.1379112E+01  1.1379113E+01  1.1379113E+01  1.1379114E+01  1.1379114E+01  1.1379115E+01  1.1379115E+01  1.1379115E+01  1.1379116E+01  1.1379116E+01  1.1379117E+01  1.1474226E+01  1.1474227E+01  1.1474227E+01  1.1474228E+01  1.1474228E+01  1.1474229E+01  1.1474230E+01  1.1474230E+01  1.1474231E+01  1.1474231E+01  1.1540559E+01  1.1540560E+01  1.1540561E+01  1.1540562E+01  1.1610271E+01  1.1610271E+01  1.1610271E+01  1.1610271E+01  1.1610272E+01  1.1610272E+01  1.1677520E+01  1.1677521E+01  1.1677522E+01  1.1677523E+01  1.1677524E+01  1.1677525E+01  1.1677526E+01  1.1677526E+01  1.1677527E+01  1.1677528E+01  1.1814754E+01  1.1814755E+01  1.1814755E+01  1.1814756E+01  1.1814757E+01  1.1814757E+01  1.1814758E+01  1.1814759E+01  1.1814759E+01  1.1814760E+01  1.1814761E+01  1.1814761E+01  1.1814762E+01  1.1814763E+01  1.1814763E+01  1.1814764E+01  1.1814765E+01  1.1814765E+01  1.1931707E+01  1.1931707E+01  1.1931707E+01  1.1931707E+01  1.1931707E+01  1.1931707E+01  1.1931707E+01  1.1931707E+01  1.2002512E+01  1.2002513E+01  1.2002514E+01  1.2002515E+01  1.2002516E+01  1.2002516E+01  1.2002517E+01  1.2002518E+01  1.2002519E+01  1.2002520E+01  1.2002521E+01  1.2002522E+01  1.2159600E+01  1.2159600E+01  1.2159601E+01  1.2159601E+01  1.2159602E+01  1.2159602E+01  1.2159602E+01  1.2159603E+01  1.2162486E+01  1.2162487E+01  1.2162488E+01  1.2162489E+01  1.2162489E+01  1.2162490E+01  1.2162491E+01  1.2162492E+01  1.2162492E+01  1.2162493E+01  1.2162494E+01  1.2162495E+01  1.2162496E+01  1.2162496E+01  1.2180203E+01  1.2180203E+01  1.2180203E+01  1.2180204E+01  1.2180204E+01  1.2180204E+01  1.2180205E+01  1.2180205E+01  1.2180206E+01  1.2180206E+01  1.2241938E+01  1.2241938E+01  1.2241939E+01  1.2241940E+01  1.2241940E+01  1.2241941E+01  1.2241942E+01  1.2241943E+01  1.2241943E+01  1.2241944E+01  1.2241945E+01  1.2241945E+01  1.2241946E+01  1.2241947E+01  1.2241947E+01  1.2241948E+01  1.2430975E+01  1.2430976E+01  1.2430976E+01  1.2430977E+01  1.2430977E+01  1.2430978E+01  1.2430978E+01  1.2430979E+01  1.2430979E+01  1.2430980E+01  1.2430980E+01  1.2430981E+01  1.2532965E+01  1.2532965E+01  1.2532966E+01  1.2532966E+01  1.2532966E+01  1.2532966E+01  1.2670716E+01  1.2670717E+01  1.2670718E+01  1.2670719E+01  1.4685270E+01  1.4685270E+01  1.4685270E+01  1.4685270E+01  1.4685270E+01  1.4685270E+01  1.4685270E+01  1.4685270E+01  1.9191402E+01  1.9191403E+01  1.9191405E+01  1.9191406E+01  1.9288302E+01  1.9288303E+01  1.9288303E+01  1.9288304E+01  1.9288304E+01  1.9288305E+01  1.9288305E+01  1.9288306E+01  1.9288306E+01  1.9288307E+01  1.9288307E+01  1.9288308E+01  1.9288308E+01  1.9288309E+01  1.9438833E+01  1.9438834E+01  1.9438835E+01  1.9438835E+01  1.9438836E+01  1.9438837E+01  1.9438838E+01  1.9438838E+01  1.9789410E+01  1.9789412E+01  1.9789413E+01  1.9789415E+01  1.9789416E+01  1.9789418E+01  1.9804987E+01  1.9804988E+01  1.9804988E+01  1.9804989E+01  1.9804989E+01  1.9804990E+01  1.9804990E+01  1.9804991E+01  1.9804992E+01  1.9804992E+01  1.9804993E+01  1.9804993E+01  1.9892271E+01  1.9892271E+01  1.9892272E+01  1.9892272E+01  1.9892273E+01  1.9892273E+01  1.9892274E+01  1.9892274E+01  1.9892275E+01  1.9892275E+01  1.9919383E+01  1.9919384E+01  1.9919385E+01  1.9919386E+01  1.9919387E+01  1.9919388E+01  2.0061254E+01  2.0061254E+01  2.0061255E+01  2.0061256E+01  2.0061256E+01  2.0061257E+01  2.0061258E+01  2.0061258E+01  2.0061259E+01  2.0061260E+01  2.0061260E+01  2.0061261E+01  2.0061262E+01  2.0061262E+01  2.0061263E+01  2.0061264E+01  2.0132637E+01  2.0132638E+01  2.0132639E+01  2.0132640E+01  2.0132641E+01  2.0132642E+01  2.0132643E+01  2.0132644E+01  2.0178916E+01  2.0178917E+01  2.0178918E+01  2.0178919E+01  2.0178920E+01  2.0178921E+01  2.0178922E+01  2.0178923E+01  2.0178924E+01  2.0178925E+01  2.0194707E+01  2.0194707E+01  2.0194707E+01  2.0194707E+01  2.0194708E+01  2.0194708E+01  2.0371827E+01  2.0371827E+01  2.0371828E+01  2.0371828E+01  2.0371829E+01  2.0371830E+01  2.0371830E+01  2.0371831E+01  2.0488444E+01  2.0488445E+01  2.0488445E+01  2.0488446E+01  2.0488447E+01  2.0488448E+01  2.0488449E+01  2.0488450E+01  2.0488451E+01  2.0488452E+01  2.0489483E+01  2.0489483E+01  2.0489484E+01  2.0489484E+01  2.0526233E+01  2.0526233E+01  2.0526234E+01  2.0526235E+01  2.0526235E+01  2.0526236E+01  2.0526237E+01  2.0526238E+01  2.0526238E+01  2.0526239E+01  2.0526240E+01  2.0526240E+01  2.0537790E+01  2.0537791E+01  2.0537793E+01  2.0537795E+01  2.0537796E+01  2.0537798E+01  2.0537799E+01  2.0537801E+01  2.0566439E+01  2.0566440E+01  2.0566441E+01  2.0566442E+01  2.0566443E+01  2.0566444E+01  2.0608477E+01  2.0608477E+01  2.0608478E+01  2.0608479E+01  2.0608480E+01  2.0608480E+01  2.0608481E+01  2.0608482E+01  2.0608483E+01  2.0608483E+01  2.0608484E+01  2.0608485E+01  2.0608486E+01  2.0608486E+01  2.0681604E+01  2.0681605E+01  2.0681606E+01  2.0681606E+01  2.0681607E+01  2.0681608E+01  2.0681609E+01  2.0681609E+01  2.0681610E+01  2.0681611E+01  2.0681611E+01  2.0681612E+01  2.0681613E+01  2.0681614E+01  2.0703974E+01  2.0703975E+01  2.0717045E+01  2.0717046E+01  2.0717047E+01  2.0717048E+01  2.0717048E+01  2.0717049E+01  2.0717050E+01  2.0717051E+01  2.0717052E+01  2.0717052E+01  2.0717053E+01  2.0717054E+01  2.0717055E+01  2.0717056E+01  2.0717056E+01  2.0717057E+01  2.0717058E+01  2.0717059E+01  2.0736424E+01  2.0736425E+01  2.0736425E+01  2.0736426E+01  2.0736427E+01  2.0736428E+01  2.0736429E+01  2.0736429E+01  2.0741301E+01  2.0741301E+01  2.0741302E+01  2.0741302E+01  2.0741303E+01  2.0741303E+01  2.0741304E+01  2.0741304E+01  2.0741305E+01  2.0741305E+01  2.0762988E+01  2.0762989E+01  2.0762990E+01  2.0762991E+01  2.0806213E+01  2.0806214E+01  2.0806214E+01  2.0806215E+01  2.0806216E+01  2.0806217E+01  2.0806218E+01  2.0806218E+01  2.0806219E+01  2.0806220E+01  2.0806221E+01  2.0806221E+01  2.0911995E+01  2.0911996E+01  2.0911997E+01  2.0911998E+01  2.0911999E+01  2.0912000E+01  2.0969564E+01  2.0969565E+01  2.0969566E+01  2.0969567E+01  2.0969568E+01  2.0969569E+01  2.0969570E+01  2.0969571E+01  2.1029051E+01  2.1029054E+01  2.1036294E+01  2.1036295E+01  2.1036296E+01  2.1036297E+01  2.1036298E+01  2.1036299E+01  2.1036300E+01  2.1036301E+01  2.1036302E+01  2.1036303E+01  2.1090899E+01  2.1090900E+01  2.1090901E+01  2.1090902E+01  2.1090902E+01  2.1090903E+01  2.1090904E+01  2.1090905E+01  2.1090906E+01  2.1090906E+01  2.1258864E+01  2.1258865E+01  2.1258867E+01  2.1258868E+01  2.1276631E+01  2.1276632E+01  2.1276633E+01  2.1276634E+01  2.1276635E+01  2.1276636E+01  2.1276637E+01  2.1276638E+01  2.1278220E+01  2.1278221E+01  2.1278222E+01  2.1278223E+01  2.1278224E+01  2.1278225E+01  2.1278226E+01  2.1278226E+01  2.1278227E+01  2.1278228E+01  2.1278229E+01  2.1278230E+01  2.1346456E+01  2.1346457E+01  2.1346458E+01  2.1346458E+01  2.1346459E+01  2.1346460E+01  2.1346461E+01  2.1346462E+01  2.1346463E+01  2.1346464E+01  2.1346465E+01  2.1346466E+01  2.1346466E+01  2.1346467E+01  2.1346468E+01  2.1346469E+01  2.1362308E+01  2.1362309E+01  2.1362310E+01  2.1362311E+01  2.1362311E+01  2.1362312E+01  2.1362313E+01  2.1362314E+01  2.1362315E+01  2.1362316E+01  2.1362316E+01  2.1362317E+01  2.1362318E+01  2.1362319E+01  2.1376713E+01  2.1376714E+01  2.1376715E+01  2.1376716E+01  2.1376716E+01  2.1376717E+01  2.1376718E+01  2.1376719E+01  2.1376719E+01  2.1376720E+01  2.1376721E+01  2.1376722E+01  2.1530864E+01  2.1530865E+01  2.1530866E+01  2.1530868E+01  2.1530869E+01  2.1530870E+01  2.1629736E+01  2.1629737E+01  2.1629738E+01  2.1629739E+01  2.1629740E+01  2.1629741E+01  2.1629742E+01  2.1629743E+01  2.1629744E+01  2.1629744E+01  2.1748580E+01  2.1748581E+01  2.1748582E+01  2.1748583E+01  2.1748585E+01  2.1748586E+01  2.1748587E+01  2.1748588E+01  2.1798442E+01  2.1798443E+01  2.1798444E+01  2.1798445E+01  2.1798445E+01  2.1798446E+01  2.1798447E+01  2.1798448E+01  2.1798449E+01  2.1798450E+01  2.1798451E+01  2.1798451E+01  2.1806785E+01  2.1806787E+01  2.1806789E+01  2.1806791E+01  2.1835903E+01  2.1835903E+01  2.1835904E+01  2.1835905E+01  2.1835906E+01  2.1835906E+01  2.1835907E+01  2.1835908E+01  2.1835908E+01  2.1835909E+01  2.1835910E+01  2.1835911E+01  2.1835911E+01  2.1835912E+01  2.1835913E+01  2.1835914E+01  2.1835914E+01  2.1835915E+01  2.1916959E+01  2.1916959E+01  2.1916959E+01  2.1916959E+01  2.1944956E+01  2.1944957E+01  2.1944957E+01  2.1944958E+01  2.1944958E+01  2.1944959E+01  2.1975180E+01  2.1975181E+01  2.1975182E+01  2.1975183E+01  2.1975183E+01  2.1975184E+01  2.1975185E+01  2.1975186E+01  2.1975187E+01  2.1975187E+01  2.1975188E+01  2.1975189E+01  2.1975190E+01  2.1975191E+01  2.2067241E+01  2.2067242E+01  2.2067242E+01  2.2067243E+01  2.2067244E+01  2.2067245E+01  2.2067246E+01  2.2067247E+01  2.2304075E+01  2.2304075E+01  2.2304075E+01  2.2304075E+01  2.2304076E+01  2.2304076E+01  2.2411077E+01  2.2411078E+01  2.2411078E+01  2.2411079E+01  2.2411079E+01  2.2411080E+01  2.2411081E+01  2.2411081E+01  2.2411082E+01  2.2411082E+01  2.2494797E+01  2.2494799E+01  2.2512336E+01  2.2512337E+01  2.2512338E+01  2.2512340E+01  2.2512341E+01  2.2512342E+01  2.2512343E+01  2.2512344E+01  2.2512345E+01  2.2512346E+01  2.2648938E+01  2.2648939E+01  2.2648940E+01  2.2648940E+01  2.2648941E+01  2.2648941E+01  2.2648942E+01  2.2648942E+01  2.2650445E+01  2.2650445E+01  2.2650445E+01  2.2650445E+01  2.2810421E+01  2.2810421E+01  2.2810421E+01  2.2810421E+01  2.2810421E+01  2.2810421E+01  2.3007273E+01  2.3007274E+01  2.3007275E+01  2.3007276E+01  2.3007277E+01  2.3007278E+01  2.3007279E+01  2.3007280E+01  2.3007281E+01  2.3007282E+01  2.3007283E+01  2.3007284E+01  2.3022346E+01  2.3022346E+01  2.3022347E+01  2.3022348E+01  2.3022349E+01  2.3022349E+01  2.3022350E+01  2.3022351E+01  2.3022352E+01  2.3022353E+01  2.3022353E+01  2.3022354E+01  2.3022355E+01  2.3022356E+01  2.3022356E+01  2.3022357E+01  2.3100444E+01  2.3100444E+01  2.3100445E+01  2.3100445E+01  2.3100446E+01  2.3100446E+01  2.3100447E+01  2.3100447E+01  2.3220604E+01  2.3220605E+01  2.3220605E+01  2.3220606E+01  2.3220606E+01  2.3220607E+01  2.3248084E+01  2.3248085E+01  2.3248086E+01  2.3248086E+01  2.3248087E+01  2.3248088E+01  2.3248089E+01  2.3248090E+01  2.3248091E+01  2.3248092E+01  2.3248092E+01  2.3248093E+01  2.3248094E+01  2.3248095E+01  2.3448944E+01  2.3448944E+01  2.3448944E+01  2.3448945E+01  2.3495702E+01  2.3495702E+01  2.3495703E+01  2.3495703E+01  2.3495704E+01  2.3495705E+01  2.3495705E+01  2.3495706E+01  2.3495707E+01  2.3495707E+01  2.3612239E+01  2.3612241E+01  2.5689928E+01  2.5689928E+01  2.5689928E+01  2.5689928E+01  2.5689928E+01  2.5689928E+01 
 1.7000000E-01  8.0124182E+00  8.0124190E+00  8.0124199E+00  8.0124207E+00  8.0349858E+00  8.0349884E+00  8.0809937E+00  8.0809943E+00  8.0809950E+00  8.0809956E+00  8.0809963E+00  8.0809969E+00  8.2178580E+00  8.2178585E+00  8.2178590E+00  8.2178596E+00  8.2178601E+00  8.2178606E+00  8.2178611E+00  8.2178617E+00  8.3379655E+00  8.3379659E+00  8.3379663E+00  8.3379667E+00  8.3379672E+00  8.3379676E+00  8.3379680E+00  8.3379685E+00  8.3379689E+00  8.3379693E+00  8.3379698E+00  8.3379702E+00  8.3379706E+00  8.3379711E+00  8.3379715E+00  8.3379719E+00  8.5563843E+00  8.5563847E+00  8.5563852E+00  8.5563857E+00  8.5563861E+00  8.5563866E+00  8.5563871E+00  8.5563875E+00  8.5563880E+00  8.5563885E+00  8.7317736E+00  8.7317740E+00  8.7317745E+00  8.7317749E+00  8.7317753E+00  8.7317758E+00  8.7317762E+00  8.7317766E+00  8.7317771E+00  8.7317775E+00  8.7317779E+00  8.7317784E+00  8.7870432E+00  8.7870436E+00  8.7870441E+00  8.7870445E+00  8.7870450E+00  8.7870454E+00  8.7870459E+00  8.7870463E+00  8.7870468E+00  8.7870472E+00  8.7870477E+00  8.7870481E+00  8.7870486E+00  8.7870490E+00  8.8655146E+00  8.8655168E+00  8.8655190E+00  8.8655212E+00  8.9808271E+00  8.9808280E+00  8.9808288E+00  8.9808296E+00  8.9808304E+00  8.9808312E+00  8.9808321E+00  8.9808329E+00  8.9924406E+00  8.9924412E+00  8.9924418E+00  8.9924424E+00  8.9924430E+00  8.9924436E+00  8.9924442E+00  8.9924449E+00  8.9924455E+00  8.9924461E+00  8.9924467E+00  8.9924473E+00  8.9924479E+00  8.9924485E+00  8.9924491E+00  8.9924497E+00  8.9924503E+00  8.9924509E+00  9.0129618E+00  9.0129625E+00  9.0129633E+00  9.0129641E+00  9.0129649E+00  9.0129657E+00  9.0129664E+00  9.0129672E+00  9.0129680E+00  9.0129688E+00  9.0854404E+00  9.0854418E+00  9.0854431E+00  9.0854445E+00  9.0854459E+00  9.0854473E+00  9.1040619E+00  9.1040623E+00  9.1040626E+00  9.1040630E+00  9.1040633E+00  9.1040637E+00  9.1040640E+00  9.1040644E+00  9.2560793E+00  9.2560794E+00  9.2560794E+00  9.2560795E+00  9.2560796E+00  9.2560796E+00  9.2763745E+00  9.2763751E+00  9.2763758E+00  9.2763765E+00  9.2763771E+00  9.2763778E+00  9.2763785E+00  9.2763791E+00  9.2763798E+00  9.2763805E+00  9.2763811E+00  9.2763818E+00  9.3421665E+00  9.3421669E+00  9.3421673E+00  9.3421677E+00  9.3421681E+00  9.3421685E+00  9.3421689E+00  9.3421692E+00  9.3421696E+00  9.3421700E+00  9.3669524E+00  9.3669531E+00  9.3669539E+00  9.3669546E+00  9.3669553E+00  9.3669560E+00  9.3669567E+00  9.3669574E+00  9.4017886E+00  9.4017892E+00  9.4017899E+00  9.4017905E+00  9.4017912E+00  9.4017918E+00  9.4017924E+00  9.4017931E+00  9.4017937E+00  9.4017944E+00  9.4017950E+00  9.4017956E+00  9.4017963E+00  9.4017969E+00  9.4735470E+00  9.4735476E+00  9.4735483E+00  9.4735489E+00  9.4735496E+00  9.4735502E+00  9.4735509E+00  9.4735515E+00  9.4735521E+00  9.4735528E+00  9.4735534E+00  9.4735541E+00  9.4735547E+00  9.4735553E+00  9.4735560E+00  9.4735566E+00  9.4811443E+00  9.4811448E+00  9.4811453E+00  9.4811458E+00  9.5450023E+00  9.5450031E+00  9.5450038E+00  9.5450045E+00  9.5450053E+00  9.5450060E+00  9.5450067E+00  9.5450075E+00  9.5450082E+00  9.5450089E+00  9.5450096E+00  9.5450104E+00  9.5450111E+00  9.5450118E+00  9.5450126E+00  9.5450133E+00  9.5450140E+00  9.5450147E+00  9.5450155E+00  9.5450162E+00  9.5778690E+00  9.5778695E+00  9.5778700E+00  9.5778705E+00  9.5778710E+00  9.5778715E+00  9.5778720E+00  9.5778724E+00  9.5778729E+00  9.5778734E+00  9.5778739E+00  9.5778744E+00  9.6566415E+00  9.6566421E+00  9.6566427E+00  9.6566433E+00  9.6566439E+00  9.6566445E+00  9.6566451E+00  9.6566457E+00  9.6566463E+00  9.6566469E+00  9.6566475E+00  9.6566481E+00  9.6566487E+00  9.6566493E+00  9.6566499E+00  9.6566505E+00  9.6686370E+00  9.6686374E+00  9.6686379E+00  9.6686384E+00  9.6686389E+00  9.6686393E+00  9.6686398E+00  9.6686403E+00  9.6686407E+00  9.6686412E+00  9.6686417E+00  9.6686421E+00  9.6881092E+00  9.6881103E+00  9.6881114E+00  9.6881124E+00  9.6881135E+00  9.6881146E+00  9.6905993E+00  9.6905998E+00  9.6906003E+00  9.6906007E+00  9.6906012E+00  9.6906017E+00  9.6906022E+00  9.6906026E+00  9.6906031E+00  9.6906036E+00  9.6987601E+00  9.6987607E+00  9.6987613E+00  9.6987619E+00  9.6987625E+00  9.6987631E+00  9.6987637E+00  9.6987643E+00  9.6987649E+00  9.6987655E+00  9.6987661E+00  9.6987667E+00  9.6987673E+00  9.6987679E+00  9.7690666E+00  9.7690677E+00  9.7690688E+00  9.7690699E+00  9.8786771E+00  9.8786778E+00  9.8786785E+00  9.8786792E+00  9.8786799E+00  9.8786807E+00  9.8786814E+00  9.8786821E+00  9.8786828E+00  9.8786835E+00  9.8836452E+00  9.8836466E+00  9.8836479E+00  9.8836492E+00  9.8836505E+00  9.8836519E+00  9.9158876E+00  9.9158882E+00  9.9158888E+00  9.9158894E+00  9.9158899E+00  9.9158905E+00  9.9158911E+00  9.9158917E+00  9.9580093E+00  9.9580107E+00  1.0023670E+01  1.0023671E+01  1.0023671E+01  1.0023672E+01  1.0023672E+01  1.0023673E+01  1.0023673E+01  1.0023674E+01  1.0023675E+01  1.0023675E+01  1.0023676E+01  1.0023676E+01  1.0024302E+01  1.0024303E+01  1.0024304E+01  1.0024305E+01  1.0024305E+01  1.0024306E+01  1.0024307E+01  1.0024308E+01  1.0024309E+01  1.0024309E+01  1.0075021E+01  1.0075022E+01  1.0075023E+01  1.0075024E+01  1.0075025E+01  1.0075026E+01  1.0104756E+01  1.0104757E+01  1.0104758E+01  1.0104759E+01  1.0104759E+01  1.0104760E+01  1.0104761E+01  1.0104762E+01  1.0104762E+01  1.0104763E+01  1.0104764E+01  1.0104765E+01  1.0104766E+01  1.0104766E+01  1.0104767E+01  1.0104768E+01  1.0104769E+01  1.0104769E+01  1.0193967E+01  1.0193968E+01  1.0193968E+01  1.0193968E+01  1.0220047E+01  1.0220048E+01  1.0220049E+01  1.0220049E+01  1.0220050E+01  1.0220051E+01  1.0220051E+01  1.0220052E+01  1.0220053E+01  1.0220053E+01  1.0220054E+01  1.0220055E+01  1.0220055E+01  1.0220056E+01  1.0271174E+01  1.0271175E+01  1.0271177E+01  1.0271178E+01  1.0271179E+01  1.0271180E+01  1.0271181E+01  1.0271182E+01  1.0314087E+01  1.0314087E+01  1.0314088E+01  1.0314089E+01  1.0314090E+01  1.0314090E+01  1.0314091E+01  1.0314092E+01  1.0314092E+01  1.0314093E+01  1.0314094E+01  1.0314094E+01  1.0314095E+01  1.0314096E+01  1.0314096E+01  1.0314097E+01  1.0324025E+01  1.0324025E+01  1.0355826E+01  1.0355827E+01  1.0355827E+01  1.0355828E+01  1.0355829E+01  1.0355829E+01  1.0355830E+01  1.0355831E+01  1.0355831E+01  1.0355832E+01  1.0355832E+01  1.0355833E+01  1.0355834E+01  1.0355834E+01  1.0401897E+01  1.0401898E+01  1.0401899E+01  1.0401900E+01  1.0401901E+01  1.0401903E+01  1.0538330E+01  1.0538331E+01  1.0538331E+01  1.0538332E+01  1.0538333E+01  1.0538334E+01  1.0538334E+01  1.0538335E+01  1.0538336E+01  1.0538337E+01  1.0538337E+01  1.0538338E+01  1.0652291E+01  1.0652291E+01  1.0652292E+01  1.0652293E+01  1.0652294E+01  1.0652294E+01  1.0652295E+01  1.0652296E+01  1.0652296E+01  1.0652297E+01  1.0652298E+01  1.0652298E+01  1.0661767E+01  1.0661768E+01  1.0661768E+01  1.0661769E+01  1.0661770E+01  1.0661770E+01  1.0661771E+01  1.0661772E+01  1.0661772E+01  1.0661773E+01  1.0671645E+01  1.0671646E+01  1.0671646E+01  1.0671647E+01  1.0671648E+01  1.0671648E+01  1.0671649E+01  1.0671649E+01  1.0671650E+01  1.0671651E+01  1.0671651E+01  1.0671652E+01  1.0671653E+01  1.0671653E+01  1.0671654E+01  1.0671655E+01  1.0671655E+01  1.0671656E+01  1.0671656E+01  1.0671657E+01  1.0771761E+01  1.0771761E+01  1.0771762E+01  1.0771763E+01  1.0771764E+01  1.0771764E+01  1.0771765E+01  1.0771766E+01  1.0771767E+01  1.0771767E+01  1.0771768E+01  1.0771769E+01  1.0771769E+01  1.0771770E+01  1.0794567E+01  1.0794567E+01  1.0794567E+01  1.0794567E+01  1.0794568E+01  1.0794568E+01  1.0794568E+01  1.0794569E+01  1.0867705E+01  1.0867706E+01  1.0867707E+01  1.0867708E+01  1.0867708E+01  1.0867709E+01  1.0867710E+01  1.0867711E+01  1.0892600E+01  1.0892604E+01  1.0897647E+01  1.0897648E+01  1.0897648E+01  1.0897649E+01  1.0897649E+01  1.0897650E+01  1.0897650E+01  1.0897651E+01  1.0897651E+01  1.0897652E+01  1.0937325E+01  1.0937326E+01  1.0937327E+01  1.0937328E+01  1.0937328E+01  1.0937329E+01  1.0937330E+01  1.0937330E+01  1.0937331E+01  1.0937332E+01  1.0937333E+01  1.0937333E+01  1.0937334E+01  1.0937335E+01  1.0937335E+01  1.0937336E+01  1.0953997E+01  1.0953998E+01  1.0953999E+01  1.0954001E+01  1.0954002E+01  1.0954003E+01  1.1184114E+01  1.1184114E+01  1.1184114E+01  1.1184114E+01  1.1184114E+01  1.1184114E+01  1.1186858E+01  1.1186859E+01  1.1186861E+01  1.1186862E+01  1.1186863E+01  1.1186864E+01  1.1186866E+01  1.1186867E+01  1.1208469E+01  1.1208470E+01  1.1208471E+01  1.1208472E+01  1.1299398E+01  1.1299399E+01  1.1299399E+01  1.1299399E+01  1.1299399E+01  1.1299399E+01  1.1299399E+01  1.1299400E+01  1.1377683E+01  1.1377684E+01  1.1377684E+01  1.1377685E+01  1.1377685E+01  1.1377686E+01  1.1377686E+01  1.1377686E+01  1.1377687E+01  1.1377687E+01  1.1377688E+01  1.1377688E+01  1.1472798E+01  1.1472798E+01  1.1472799E+01  1.1472799E+01  1.1472800E+01  1.1472800E+01  1.1472801E+01  1.1472802E+01  1.1472802E+01  1.1472803E+01  1.1539131E+01  1.1539132E+01  1.1539133E+01  1.1539133E+01  1.1609133E+01  1.1609133E+01  1.1609133E+01  1.1609133E+01  1.1609133E+01  1.1609134E+01  1.1676092E+01  1.1676093E+01  1.1676094E+01  1.1676094E+01  1.1676095E+01  1.1676096E+01  1.1676097E+01  1.1676098E+01  1.1676099E+01  1.1676100E+01  1.1813325E+01  1.1813326E+01  1.1813327E+01  1.1813327E+01  1.1813328E+01  1.1813329E+01  1.1813329E+01  1.1813330E+01  1.1813331E+01  1.1813331E+01  1.1813332E+01  1.1813333E+01  1.1813333E+01  1.1813334E+01  1.1813335E+01  1.1813335E+01  1.1813336E+01  1.1813337E+01  1.1930646E+01  1.1930646E+01  1.1930646E+01  1.1930646E+01  1.1930646E+01  1.1930646E+01  1.1930646E+01  1.1930646E+01  1.2001084E+01  1.2001084E+01  1.2001085E+01  1.2001086E+01  1.2001087E+01  1.2001088E+01  1.2001089E+01  1.2001090E+01  1.2001090E+01  1.2001091E+01  1.2001092E+01  1.2001093E+01  1.2161058E+01  1.2161059E+01  1.2161059E+01  1.2161060E+01  1.2161061E+01  1.2161062E+01  1.2161062E+01  1.2161063E+01  1.2161064E+01  1.2161065E+01  1.2161065E+01  1.2161066E+01  1.2161067E+01  1.2161068E+01  1.2161538E+01  1.2161538E+01  1.2161538E+01  1.2161539E+01  1.2161539E+01  1.2161540E+01  1.2161540E+01  1.2161540E+01  1.2178774E+01  1.2178774E+01  1.2178775E+01  1.2178775E+01  1.2178775E+01  1.2178776E+01  1.2178776E+01  1.2178777E+01  1.2178777E+01  1.2178777E+01  1.2240509E+01  1.2240510E+01  1.2240510E+01  1.2240511E+01  1.2240512E+01  1.2240513E+01  1.2240513E+01  1.2240514E+01  1.2240515E+01  1.2240515E+01  1.2240516E+01  1.2240517E+01  1.2240517E+01  1.2240518E+01  1.2240519E+01  1.2240520E+01  1.2429546E+01  1.2429547E+01  1.2429547E+01  1.2429548E+01  1.2429548E+01  1.2429549E+01  1.2429549E+01  1.2429550E+01  1.2429550E+01  1.2429551E+01  1.2429551E+01  1.2429552E+01  1.2531626E+01  1.2531626E+01  1.2531626E+01  1.2531626E+01  1.2531626E+01  1.2531626E+01  1.2669287E+01  1.2669289E+01  1.2669290E+01  1.2669291E+01  1.4684279E+01  1.4684279E+01  1.4684279E+01  1.4684279E+01  1.4684279E+01  1.4684279E+01  1.4684279E+01  1.4684279E+01  1.9189973E+01  1.9189975E+01  1.9189976E+01  1.9189977E+01  1.9286874E+01  1.9286874E+01  1.9286875E+01  1.9286875E+01  1.9286876E+01  1.9286876E+01  1.9286877E+01  1.9286877E+01  1.9286878E+01  1.9286878E+01  1.9286879E+01  1.9286879E+01  1.9286880E+01  1.9286880E+01  1.9437613E+01  1.9437614E+01  1.9437615E+01  1.9437615E+01  1.9437616E+01  1.9437617E+01  1.9437617E+01  1.9437618E+01  1.9788060E+01  1.9788061E+01  1.9788063E+01  1.9788064E+01  1.9788066E+01  1.9788067E+01  1.9803559E+01  1.9803559E+01  1.9803560E+01  1.9803560E+01  1.9803561E+01  1.9803561E+01  1.9803562E+01  1.9803562E+01  1.9803563E+01  1.9803564E+01  1.9803564E+01  1.9803565E+01  1.9890842E+01  1.9890843E+01  1.9890843E+01  1.9890844E+01  1.9890844E+01  1.9890845E+01  1.9890845E+01  1.9890846E+01  1.9890846E+01  1.9890846E+01  1.9947274E+01  1.9947275E+01  1.9947276E+01  1.9947277E+01  1.9947278E+01  1.9947279E+01  2.0059825E+01  2.0059826E+01  2.0059826E+01  2.0059827E+01  2.0059828E+01  2.0059828E+01  2.0059829E+01  2.0059830E+01  2.0059830E+01  2.0059831E+01  2.0059832E+01  2.0059833E+01  2.0059833E+01  2.0059834E+01  2.0059835E+01  2.0059835E+01  2.0132267E+01  2.0132268E+01  2.0132269E+01  2.0132270E+01  2.0132271E+01  2.0132272E+01  2.0132272E+01  2.0132273E+01  2.0177488E+01  2.0177489E+01  2.0177490E+01  2.0177491E+01  2.0177492E+01  2.0177493E+01  2.0177494E+01  2.0177495E+01  2.0177496E+01  2.0177497E+01  2.0205904E+01  2.0205904E+01  2.0205904E+01  2.0205904E+01  2.0205905E+01  2.0205905E+01  2.0370436E+01  2.0370436E+01  2.0370437E+01  2.0370437E+01  2.0370438E+01  2.0370438E+01  2.0370439E+01  2.0370440E+01  2.0487015E+01  2.0487016E+01  2.0487017E+01  2.0487018E+01  2.0487019E+01  2.0487020E+01  2.0487020E+01  2.0487021E+01  2.0487022E+01  2.0487023E+01  2.0488054E+01  2.0488055E+01  2.0488055E+01  2.0488056E+01  2.0524804E+01  2.0524805E+01  2.0524805E+01  2.0524806E+01  2.0524807E+01  2.0524808E+01  2.0524808E+01  2.0524809E+01  2.0524810E+01  2.0524810E+01  2.0524811E+01  2.0524812E+01  2.0546224E+01  2.0546225E+01  2.0546227E+01  2.0546228E+01  2.0546230E+01  2.0546232E+01  2.0546233E+01  2.0546235E+01  2.0579511E+01  2.0579512E+01  2.0579513E+01  2.0579514E+01  2.0579515E+01  2.0579516E+01  2.0607048E+01  2.0607049E+01  2.0607050E+01  2.0607050E+01  2.0607051E+01  2.0607052E+01  2.0607053E+01  2.0607053E+01  2.0607054E+01  2.0607055E+01  2.0607055E+01  2.0607056E+01  2.0607057E+01  2.0607058E+01  2.0680176E+01  2.0680176E+01  2.0680177E+01  2.0680178E+01  2.0680179E+01  2.0680179E+01  2.0680180E+01  2.0680181E+01  2.0680181E+01  2.0680182E+01  2.0680183E+01  2.0680184E+01  2.0680184E+01  2.0680185E+01  2.0702546E+01  2.0702547E+01  2.0715617E+01  2.0715617E+01  2.0715618E+01  2.0715619E+01  2.0715620E+01  2.0715621E+01  2.0715621E+01  2.0715622E+01  2.0715623E+01  2.0715624E+01  2.0715625E+01  2.0715625E+01  2.0715626E+01  2.0715627E+01  2.0715628E+01  2.0715629E+01  2.0715630E+01  2.0715630E+01  2.0735348E+01  2.0735349E+01  2.0735350E+01  2.0735351E+01  2.0735351E+01  2.0735352E+01  2.0735353E+01  2.0735354E+01  2.0739872E+01  2.0739873E+01  2.0739873E+01  2.0739874E+01  2.0739874E+01  2.0739875E+01  2.0739875E+01  2.0739876E+01  2.0739876E+01  2.0739877E+01  2.0761559E+01  2.0761560E+01  2.0761562E+01  2.0761563E+01  2.0804784E+01  2.0804785E+01  2.0804786E+01  2.0804787E+01  2.0804787E+01  2.0804788E+01  2.0804789E+01  2.0804790E+01  2.0804791E+01  2.0804791E+01  2.0804792E+01  2.0804793E+01  2.0910582E+01  2.0910583E+01  2.0910584E+01  2.0910585E+01  2.0910586E+01  2.0910587E+01  2.0987802E+01  2.0987803E+01  2.0987804E+01  2.0987805E+01  2.0987806E+01  2.0987807E+01  2.0987808E+01  2.0987809E+01  2.1027622E+01  2.1027625E+01  2.1034866E+01  2.1034867E+01  2.1034868E+01  2.1034869E+01  2.1034869E+01  2.1034870E+01  2.1034871E+01  2.1034872E+01  2.1034873E+01  2.1034874E+01  2.1089471E+01  2.1089471E+01  2.1089472E+01  2.1089473E+01  2.1089474E+01  2.1089475E+01  2.1089475E+01  2.1089476E+01  2.1089477E+01  2.1089478E+01  2.1257435E+01  2.1257437E+01  2.1257438E+01  2.1257440E+01  2.1276791E+01  2.1276792E+01  2.1276793E+01  2.1276794E+01  2.1276795E+01  2.1276796E+01  2.1276797E+01  2.1276798E+01  2.1276799E+01  2.1276800E+01  2.1276801E+01  2.1276802E+01  2.1296620E+01  2.1296621E+01  2.1296622E+01  2.1296623E+01  2.1296624E+01  2.1296625E+01  2.1296626E+01  2.1296627E+01  2.1345027E+01  2.1345028E+01  2.1345029E+01  2.1345030E+01  2.1345031E+01  2.1345032E+01  2.1345033E+01  2.1345033E+01  2.1345034E+01  2.1345035E+01  2.1345036E+01  2.1345037E+01  2.1345038E+01  2.1345039E+01  2.1345040E+01  2.1345040E+01  2.1360880E+01  2.1360880E+01  2.1360881E+01  2.1360882E+01  2.1360883E+01  2.1360884E+01  2.1360885E+01  2.1360885E+01  2.1360886E+01  2.1360887E+01  2.1360888E+01  2.1360889E+01  2.1360890E+01  2.1360890E+01  2.1375285E+01  2.1375286E+01  2.1375286E+01  2.1375287E+01  2.1375288E+01  2.1375289E+01  2.1375289E+01  2.1375290E+01  2.1375291E+01  2.1375291E+01  2.1375292E+01  2.1375293E+01  2.1530080E+01  2.1530081E+01  2.1530082E+01  2.1530084E+01  2.1530085E+01  2.1530086E+01  2.1628308E+01  2.1628309E+01  2.1628310E+01  2.1628311E+01  2.1628311E+01  2.1628312E+01  2.1628313E+01  2.1628314E+01  2.1628315E+01  2.1628316E+01  2.1754546E+01  2.1754547E+01  2.1754548E+01  2.1754549E+01  2.1754551E+01  2.1754552E+01  2.1754553E+01  2.1754554E+01  2.1797014E+01  2.1797014E+01  2.1797015E+01  2.1797016E+01  2.1797017E+01  2.1797018E+01  2.1797019E+01  2.1797019E+01  2.1797020E+01  2.1797021E+01  2.1797022E+01  2.1797023E+01  2.1805356E+01  2.1805358E+01  2.1805361E+01  2.1805363E+01  2.1834474E+01  2.1834475E+01  2.1834476E+01  2.1834476E+01  2.1834477E+01  2.1834478E+01  2.1834478E+01  2.1834479E+01  2.1834480E+01  2.1834481E+01  2.1834481E+01  2.1834482E+01  2.1834483E+01  2.1834484E+01  2.1834484E+01  2.1834485E+01  2.1834486E+01  2.1834486E+01  2.1915530E+01  2.1915530E+01  2.1915531E+01  2.1915531E+01  2.1944431E+01  2.1944431E+01  2.1944432E+01  2.1944433E+01  2.1944433E+01  2.1944434E+01  2.1973752E+01  2.1973752E+01  2.1973753E+01  2.1973754E+01  2.1973755E+01  2.1973756E+01  2.1973756E+01  2.1973757E+01  2.1973758E+01  2.1973759E+01  2.1973760E+01  2.1973761E+01  2.1973761E+01  2.1973762E+01  2.2072821E+01  2.2072822E+01  2.2072823E+01  2.2072824E+01  2.2072824E+01  2.2072825E+01  2.2072826E+01  2.2072827E+01  2.2302649E+01  2.2302649E+01  2.2302649E+01  2.2302650E+01  2.2302650E+01  2.2302650E+01  2.2409649E+01  2.2409649E+01  2.2409650E+01  2.2409650E+01  2.2409651E+01  2.2409651E+01  2.2409652E+01  2.2409652E+01  2.2409653E+01  2.2409654E+01  2.2493369E+01  2.2493370E+01  2.2510908E+01  2.2510909E+01  2.2510910E+01  2.2510911E+01  2.2510912E+01  2.2510913E+01  2.2510914E+01  2.2510916E+01  2.2510917E+01  2.2510918E+01  2.2648856E+01  2.2648856E+01  2.2648857E+01  2.2648857E+01  2.2648858E+01  2.2648858E+01  2.2648859E+01  2.2648859E+01  2.2649016E+01  2.2649016E+01  2.2649016E+01  2.2649016E+01  2.2809022E+01  2.2809022E+01  2.2809022E+01  2.2809022E+01  2.2809022E+01  2.2809022E+01  2.3005845E+01  2.3005846E+01  2.3005847E+01  2.3005848E+01  2.3005849E+01  2.3005850E+01  2.3005851E+01  2.3005852E+01  2.3005853E+01  2.3005854E+01  2.3005854E+01  2.3005855E+01  2.3020917E+01  2.3020918E+01  2.3020919E+01  2.3020919E+01  2.3020920E+01  2.3020921E+01  2.3020922E+01  2.3020922E+01  2.3020923E+01  2.3020924E+01  2.3020925E+01  2.3020926E+01  2.3020926E+01  2.3020927E+01  2.3020928E+01  2.3020929E+01  2.3099090E+01  2.3099090E+01  2.3099091E+01  2.3099091E+01  2.3099092E+01  2.3099092E+01  2.3099093E+01  2.3099094E+01  2.3219187E+01  2.3219187E+01  2.3219188E+01  2.3219189E+01  2.3219189E+01  2.3219190E+01  2.3246655E+01  2.3246656E+01  2.3246657E+01  2.3246658E+01  2.3246659E+01  2.3246660E+01  2.3246660E+01  2.3246661E+01  2.3246662E+01  2.3246663E+01  2.3246664E+01  2.3246665E+01  2.3246665E+01  2.3246666E+01  2.3447515E+01  2.3447516E+01  2.3447516E+01  2.3447516E+01  2.3494273E+01  2.3494274E+01  2.3494274E+01  2.3494275E+01  2.3494275E+01  2.3494276E+01  2.3494277E+01  2.3494277E+01  2.3494278E+01  2.3494279E+01  2.3610811E+01  2.3610813E+01  2.5688677E+01  2.5688677E+01  2.5688677E+01  2.5688677E+01  2.5688677E+01  2.5688677E+01 
 1.8000000E-01  8.0109896E+00  8.0109904E+00  8.0109913E+00  8.0109921E+00  8.0335572E+00  8.0335599E+00  8.0796653E+00  8.0796659E+00  8.0796666E+00  8.0796672E+00  8.0796679E+00  8.0796686E+00  8.2165291E+00  8.2165296E+00  8.2165301E+00  8.2165307E+00  8.2165312E+00  8.2165317E+00  8.2165322E+00  8.2165328E+00  8.3365369E+00  8.3365373E+00  8.3365377E+00  8.3365382E+00  8.3365386E+00  8.3365390E+00  8.3365395E+00  8.3365399E+00  8.3365403E+00  8.3365408E+00  8.3365412E+00  8.3365416E+00  8.3365421E+00  8.3365425E+00  8.3365429E+00  8.3365433E+00  8.5549557E+00  8.5549561E+00  8.5549566E+00  8.5549571E+00  8.5549576E+00  8.5549580E+00  8.5549585E+00  8.5549590E+00  8.5549594E+00  8.5549599E+00  8.7303450E+00  8.7303454E+00  8.7303459E+00  8.7303463E+00  8.7303468E+00  8.7303472E+00  8.7303476E+00  8.7303481E+00  8.7303485E+00  8.7303489E+00  8.7303494E+00  8.7303498E+00  8.7856146E+00  8.7856150E+00  8.7856155E+00  8.7856159E+00  8.7856164E+00  8.7856168E+00  8.7856173E+00  8.7856178E+00  8.7856182E+00  8.7856187E+00  8.7856191E+00  8.7856196E+00  8.7856200E+00  8.7856205E+00  8.8640860E+00  8.8640882E+00  8.8640904E+00  8.8640926E+00  8.9794818E+00  8.9794826E+00  8.9794835E+00  8.9794843E+00  8.9794851E+00  8.9794859E+00  8.9794867E+00  8.9794876E+00  8.9910120E+00  8.9910127E+00  8.9910133E+00  8.9910139E+00  8.9910145E+00  8.9910151E+00  8.9910157E+00  8.9910163E+00  8.9910169E+00  8.9910175E+00  8.9910181E+00  8.9910187E+00  8.9910193E+00  8.9910199E+00  8.9910205E+00  8.9910211E+00  8.9910217E+00  8.9910223E+00  9.0115332E+00  9.0115340E+00  9.0115348E+00  9.0115355E+00  9.0115363E+00  9.0115371E+00  9.0115379E+00  9.0115387E+00  9.0115394E+00  9.0115402E+00  9.0866164E+00  9.0866178E+00  9.0866191E+00  9.0866205E+00  9.0866219E+00  9.0866233E+00  9.1027959E+00  9.1027963E+00  9.1027966E+00  9.1027970E+00  9.1027974E+00  9.1027977E+00  9.1027981E+00  9.1027984E+00  9.2546746E+00  9.2546746E+00  9.2546747E+00  9.2546748E+00  9.2546748E+00  9.2546749E+00  9.2749459E+00  9.2749466E+00  9.2749472E+00  9.2749479E+00  9.2749486E+00  9.2749492E+00  9.2749499E+00  9.2749506E+00  9.2749512E+00  9.2749519E+00  9.2749526E+00  9.2749532E+00  9.3407379E+00  9.3407383E+00  9.3407387E+00  9.3407391E+00  9.3407395E+00  9.3407399E+00  9.3407403E+00  9.3407407E+00  9.3407411E+00  9.3407415E+00  9.3659057E+00  9.3659064E+00  9.3659072E+00  9.3659079E+00  9.3659086E+00  9.3659093E+00  9.3659100E+00  9.3659107E+00  9.4003600E+00  9.4003607E+00  9.4003613E+00  9.4003620E+00  9.4003626E+00  9.4003632E+00  9.4003639E+00  9.4003645E+00  9.4003651E+00  9.4003658E+00  9.4003664E+00  9.4003671E+00  9.4003677E+00  9.4003683E+00  9.4721184E+00  9.4721191E+00  9.4721197E+00  9.4721204E+00  9.4721210E+00  9.4721216E+00  9.4721223E+00  9.4721229E+00  9.4721236E+00  9.4721242E+00  9.4721249E+00  9.4721255E+00  9.4721261E+00  9.4721268E+00  9.4721274E+00  9.4721281E+00  9.4797157E+00  9.4797162E+00  9.4797167E+00  9.4797172E+00  9.5435738E+00  9.5435745E+00  9.5435752E+00  9.5435760E+00  9.5435767E+00  9.5435774E+00  9.5435782E+00  9.5435789E+00  9.5435796E+00  9.5435803E+00  9.5435811E+00  9.5435818E+00  9.5435825E+00  9.5435833E+00  9.5435840E+00  9.5435847E+00  9.5435854E+00  9.5435862E+00  9.5435869E+00  9.5435876E+00  9.5764404E+00  9.5764409E+00  9.5764414E+00  9.5764419E+00  9.5764424E+00  9.5764429E+00  9.5764434E+00  9.5764439E+00  9.5764444E+00  9.5764449E+00  9.5764454E+00  9.5764459E+00  9.6552130E+00  9.6552136E+00  9.6552142E+00  9.6552148E+00  9.6552154E+00  9.6552159E+00  9.6552165E+00  9.6552171E+00  9.6552177E+00  9.6552183E+00  9.6552189E+00  9.6552195E+00  9.6552201E+00  9.6552207E+00  9.6552213E+00  9.6552219E+00  9.6672084E+00  9.6672089E+00  9.6672093E+00  9.6672098E+00  9.6672103E+00  9.6672108E+00  9.6672112E+00  9.6672117E+00  9.6672122E+00  9.6672126E+00  9.6672131E+00  9.6672136E+00  9.6868270E+00  9.6868280E+00  9.6868291E+00  9.6868302E+00  9.6868312E+00  9.6868323E+00  9.6891707E+00  9.6891712E+00  9.6891717E+00  9.6891722E+00  9.6891726E+00  9.6891731E+00  9.6891736E+00  9.6891741E+00  9.6891745E+00  9.6891750E+00  9.6973315E+00  9.6973321E+00  9.6973327E+00  9.6973333E+00  9.6973339E+00  9.6973345E+00  9.6973351E+00  9.6973357E+00  9.6973363E+00  9.6973369E+00  9.6973375E+00  9.6973381E+00  9.6973387E+00  9.6973393E+00  9.7676380E+00  9.7676391E+00  9.7676402E+00  9.7676414E+00  9.8772485E+00  9.8772492E+00  9.8772499E+00  9.8772507E+00  9.8772514E+00  9.8772521E+00  9.8772528E+00  9.8772535E+00  9.8772542E+00  9.8772550E+00  9.8830472E+00  9.8830486E+00  9.8830499E+00  9.8830512E+00  9.8830525E+00  9.8830539E+00  9.9147730E+00  9.9147736E+00  9.9147742E+00  9.9147748E+00  9.9147754E+00  9.9147760E+00  9.9147765E+00  9.9147771E+00  9.9565807E+00  9.9565821E+00  1.0022241E+01  1.0022242E+01  1.0022243E+01  1.0022243E+01  1.0022244E+01  1.0022244E+01  1.0022245E+01  1.0022245E+01  1.0022246E+01  1.0022247E+01  1.0022247E+01  1.0022248E+01  1.0022874E+01  1.0022874E+01  1.0022875E+01  1.0022876E+01  1.0022877E+01  1.0022878E+01  1.0022878E+01  1.0022879E+01  1.0022880E+01  1.0022881E+01  1.0086084E+01  1.0086085E+01  1.0086086E+01  1.0086087E+01  1.0086088E+01  1.0086089E+01  1.0103328E+01  1.0103328E+01  1.0103329E+01  1.0103330E+01  1.0103331E+01  1.0103332E+01  1.0103332E+01  1.0103333E+01  1.0103334E+01  1.0103335E+01  1.0103335E+01  1.0103336E+01  1.0103337E+01  1.0103338E+01  1.0103338E+01  1.0103339E+01  1.0103340E+01  1.0103341E+01  1.0192539E+01  1.0192539E+01  1.0192539E+01  1.0192539E+01  1.0218619E+01  1.0218619E+01  1.0218620E+01  1.0218621E+01  1.0218621E+01  1.0218622E+01  1.0218623E+01  1.0218623E+01  1.0218624E+01  1.0218625E+01  1.0218625E+01  1.0218626E+01  1.0218627E+01  1.0218627E+01  1.0273462E+01  1.0273463E+01  1.0273464E+01  1.0273465E+01  1.0273467E+01  1.0273468E+01  1.0273469E+01  1.0273470E+01  1.0312658E+01  1.0312659E+01  1.0312660E+01  1.0312660E+01  1.0312661E+01  1.0312662E+01  1.0312662E+01  1.0312663E+01  1.0312664E+01  1.0312664E+01  1.0312665E+01  1.0312666E+01  1.0312667E+01  1.0312667E+01  1.0312668E+01  1.0312669E+01  1.0322596E+01  1.0322596E+01  1.0354397E+01  1.0354398E+01  1.0354399E+01  1.0354399E+01  1.0354400E+01  1.0354401E+01  1.0354401E+01  1.0354402E+01  1.0354403E+01  1.0354403E+01  1.0354404E+01  1.0354405E+01  1.0354405E+01  1.0354406E+01  1.0442697E+01  1.0442698E+01  1.0442699E+01  1.0442700E+01  1.0442701E+01  1.0442702E+01  1.0536901E+01  1.0536902E+01  1.0536903E+01  1.0536903E+01  1.0536904E+01  1.0536905E+01  1.0536906E+01  1.0536907E+01  1.0536907E+01  1.0536908E+01  1.0536909E+01  1.0536910E+01  1.0650862E+01  1.0650863E+01  1.0650864E+01  1.0650864E+01  1.0650865E+01  1.0650866E+01  1.0650866E+01  1.0650867E+01  1.0650868E+01  1.0650869E+01  1.0650869E+01  1.0650870E+01  1.0660338E+01  1.0660339E+01  1.0660340E+01  1.0660340E+01  1.0660341E+01  1.0660342E+01  1.0660342E+01  1.0660343E+01  1.0660344E+01  1.0660344E+01  1.0670216E+01  1.0670217E+01  1.0670218E+01  1.0670218E+01  1.0670219E+01  1.0670220E+01  1.0670220E+01  1.0670221E+01  1.0670222E+01  1.0670222E+01  1.0670223E+01  1.0670223E+01  1.0670224E+01  1.0670225E+01  1.0670225E+01  1.0670226E+01  1.0670227E+01  1.0670227E+01  1.0670228E+01  1.0670229E+01  1.0770332E+01  1.0770333E+01  1.0770334E+01  1.0770334E+01  1.0770335E+01  1.0770336E+01  1.0770337E+01  1.0770337E+01  1.0770338E+01  1.0770339E+01  1.0770339E+01  1.0770340E+01  1.0770341E+01  1.0770342E+01  1.0794214E+01  1.0794214E+01  1.0794214E+01  1.0794215E+01  1.0794215E+01  1.0794215E+01  1.0794216E+01  1.0794216E+01  1.0880788E+01  1.0880788E+01  1.0880789E+01  1.0880790E+01  1.0880791E+01  1.0880791E+01  1.0880792E+01  1.0880793E+01  1.0891171E+01  1.0891175E+01  1.0896219E+01  1.0896219E+01  1.0896220E+01  1.0896220E+01  1.0896221E+01  1.0896221E+01  1.0896222E+01  1.0896222E+01  1.0896223E+01  1.0896223E+01  1.0935897E+01  1.0935898E+01  1.0935898E+01  1.0935899E+01  1.0935900E+01  1.0935900E+01  1.0935901E+01  1.0935902E+01  1.0935903E+01  1.0935903E+01  1.0935904E+01  1.0935905E+01  1.0935905E+01  1.0935906E+01  1.0935907E+01  1.0935908E+01  1.0954312E+01  1.0954313E+01  1.0954314E+01  1.0954315E+01  1.0954316E+01  1.0954317E+01  1.1192930E+01  1.1192930E+01  1.1192930E+01  1.1192930E+01  1.1192930E+01  1.1192930E+01  1.1207040E+01  1.1207041E+01  1.1207043E+01  1.1207044E+01  1.1221289E+01  1.1221290E+01  1.1221291E+01  1.1221292E+01  1.1221293E+01  1.1221295E+01  1.1221296E+01  1.1221297E+01  1.1297979E+01  1.1297979E+01  1.1297979E+01  1.1297979E+01  1.1297979E+01  1.1297980E+01  1.1297980E+01  1.1297980E+01  1.1376255E+01  1.1376255E+01  1.1376256E+01  1.1376256E+01  1.1376257E+01  1.1376257E+01  1.1376257E+01  1.1376258E+01  1.1376258E+01  1.1376259E+01  1.1376259E+01  1.1376260E+01  1.1471369E+01  1.1471370E+01  1.1471370E+01  1.1471371E+01  1.1471371E+01  1.1471372E+01  1.1471372E+01  1.1471373E+01  1.1471373E+01  1.1471374E+01  1.1537702E+01  1.1537703E+01  1.1537704E+01  1.1537705E+01  1.1608034E+01  1.1608034E+01  1.1608034E+01  1.1608034E+01  1.1608035E+01  1.1608035E+01  1.1674663E+01  1.1674664E+01  1.1674665E+01  1.1674666E+01  1.1674667E+01  1.1674668E+01  1.1674668E+01  1.1674669E+01  1.1674670E+01  1.1674671E+01  1.1811897E+01  1.1811897E+01  1.1811898E+01  1.1811899E+01  1.1811899E+01  1.1811900E+01  1.1811901E+01  1.1811901E+01  1.1811902E+01  1.1811903E+01  1.1811903E+01  1.1811904E+01  1.1811905E+01  1.1811905E+01  1.1811906E+01  1.1811907E+01  1.1811907E+01  1.1811908E+01  1.1929618E+01  1.1929618E+01  1.1929618E+01  1.1929618E+01  1.1929618E+01  1.1929618E+01  1.1929618E+01  1.1929618E+01  1.1999655E+01  1.1999656E+01  1.1999657E+01  1.1999658E+01  1.1999658E+01  1.1999659E+01  1.1999660E+01  1.1999661E+01  1.1999662E+01  1.1999663E+01  1.1999664E+01  1.1999665E+01  1.2159629E+01  1.2159630E+01  1.2159631E+01  1.2159632E+01  1.2159632E+01  1.2159633E+01  1.2159634E+01  1.2159635E+01  1.2159635E+01  1.2159636E+01  1.2159637E+01  1.2159638E+01  1.2159638E+01  1.2159639E+01  1.2163792E+01  1.2163793E+01  1.2163793E+01  1.2163794E+01  1.2163794E+01  1.2163794E+01  1.2163795E+01  1.2163795E+01  1.2177345E+01  1.2177346E+01  1.2177346E+01  1.2177347E+01  1.2177347E+01  1.2177347E+01  1.2177348E+01  1.2177348E+01  1.2177348E+01  1.2177349E+01  1.2239080E+01  1.2239081E+01  1.2239082E+01  1.2239083E+01  1.2239083E+01  1.2239084E+01  1.2239085E+01  1.2239085E+01  1.2239086E+01  1.2239087E+01  1.2239087E+01  1.2239088E+01  1.2239089E+01  1.2239090E+01  1.2239090E+01  1.2239091E+01  1.2428118E+01  1.2428118E+01  1.2428119E+01  1.2428119E+01  1.2428120E+01  1.2428120E+01  1.2428121E+01  1.2428121E+01  1.2428122E+01  1.2428122E+01  1.2428123E+01  1.2428123E+01  1.2530291E+01  1.2530291E+01  1.2530291E+01  1.2530291E+01  1.2530291E+01  1.2530291E+01  1.2667859E+01  1.2667860E+01  1.2667861E+01  1.2667862E+01  1.4683293E+01  1.4683293E+01  1.4683293E+01  1.4683293E+01  1.4683293E+01  1.4683293E+01  1.4683293E+01  1.4683293E+01  1.9188545E+01  1.9188546E+01  1.9188547E+01  1.9188549E+01  1.9285445E+01  1.9285446E+01  1.9285446E+01  1.9285447E+01  1.9285447E+01  1.9285448E+01  1.9285448E+01  1.9285449E+01  1.9285449E+01  1.9285450E+01  1.9285450E+01  1.9285451E+01  1.9285451E+01  1.9285452E+01  1.9436380E+01  1.9436381E+01  1.9436381E+01  1.9436382E+01  1.9436383E+01  1.9436383E+01  1.9436384E+01  1.9436385E+01  1.9786681E+01  1.9786682E+01  1.9786684E+01  1.9786685E+01  1.9786687E+01  1.9786688E+01  1.9802130E+01  1.9802131E+01  1.9802131E+01  1.9802132E+01  1.9802132E+01  1.9802133E+01  1.9802133E+01  1.9802134E+01  1.9802134E+01  1.9802135E+01  1.9802135E+01  1.9802136E+01  1.9889414E+01  1.9889414E+01  1.9889415E+01  1.9889415E+01  1.9889416E+01  1.9889416E+01  1.9889416E+01  1.9889417E+01  1.9889417E+01  1.9889418E+01  1.9971313E+01  1.9971314E+01  1.9971315E+01  1.9971316E+01  1.9971317E+01  1.9971318E+01  2.0058396E+01  2.0058397E+01  2.0058398E+01  2.0058398E+01  2.0058399E+01  2.0058400E+01  2.0058401E+01  2.0058401E+01  2.0058402E+01  2.0058403E+01  2.0058403E+01  2.0058404E+01  2.0058405E+01  2.0058405E+01  2.0058406E+01  2.0058407E+01  2.0131765E+01  2.0131766E+01  2.0131767E+01  2.0131768E+01  2.0131769E+01  2.0131770E+01  2.0131771E+01  2.0131772E+01  2.0176059E+01  2.0176060E+01  2.0176061E+01  2.0176062E+01  2.0176063E+01  2.0176064E+01  2.0176065E+01  2.0176066E+01  2.0176067E+01  2.0176068E+01  2.0218985E+01  2.0218985E+01  2.0218985E+01  2.0218985E+01  2.0218986E+01  2.0218986E+01  2.0369037E+01  2.0369038E+01  2.0369038E+01  2.0369039E+01  2.0369040E+01  2.0369040E+01  2.0369041E+01  2.0369041E+01  2.0485586E+01  2.0485587E+01  2.0485588E+01  2.0485589E+01  2.0485590E+01  2.0485591E+01  2.0485592E+01  2.0485593E+01  2.0485594E+01  2.0485595E+01  2.0486626E+01  2.0486626E+01  2.0486627E+01  2.0486627E+01  2.0523376E+01  2.0523376E+01  2.0523377E+01  2.0523378E+01  2.0523378E+01  2.0523379E+01  2.0523380E+01  2.0523380E+01  2.0523381E+01  2.0523382E+01  2.0523383E+01  2.0523383E+01  2.0553252E+01  2.0553254E+01  2.0553255E+01  2.0553257E+01  2.0553259E+01  2.0553260E+01  2.0553262E+01  2.0553263E+01  2.0595279E+01  2.0595280E+01  2.0595281E+01  2.0595282E+01  2.0595283E+01  2.0595284E+01  2.0605620E+01  2.0605620E+01  2.0605621E+01  2.0605622E+01  2.0605622E+01  2.0605623E+01  2.0605624E+01  2.0605625E+01  2.0605625E+01  2.0605626E+01  2.0605627E+01  2.0605628E+01  2.0605628E+01  2.0605629E+01  2.0678747E+01  2.0678748E+01  2.0678749E+01  2.0678749E+01  2.0678750E+01  2.0678751E+01  2.0678751E+01  2.0678752E+01  2.0678753E+01  2.0678754E+01  2.0678754E+01  2.0678755E+01  2.0678756E+01  2.0678756E+01  2.0701117E+01  2.0701118E+01  2.0714188E+01  2.0714189E+01  2.0714190E+01  2.0714190E+01  2.0714191E+01  2.0714192E+01  2.0714193E+01  2.0714194E+01  2.0714194E+01  2.0714195E+01  2.0714196E+01  2.0714197E+01  2.0714198E+01  2.0714199E+01  2.0714199E+01  2.0714200E+01  2.0714201E+01  2.0714202E+01  2.0734225E+01  2.0734226E+01  2.0734227E+01  2.0734228E+01  2.0734229E+01  2.0734230E+01  2.0734230E+01  2.0734231E+01  2.0738444E+01  2.0738444E+01  2.0738445E+01  2.0738445E+01  2.0738446E+01  2.0738446E+01  2.0738447E+01  2.0738447E+01  2.0738448E+01  2.0738448E+01  2.0760130E+01  2.0760132E+01  2.0760133E+01  2.0760134E+01  2.0803356E+01  2.0803357E+01  2.0803357E+01  2.0803358E+01  2.0803359E+01  2.0803360E+01  2.0803360E+01  2.0803361E+01  2.0803362E+01  2.0803363E+01  2.0803364E+01  2.0803364E+01  2.0909174E+01  2.0909174E+01  2.0909175E+01  2.0909176E+01  2.0909177E+01  2.0909178E+01  2.1003760E+01  2.1003761E+01  2.1003762E+01  2.1003763E+01  2.1003764E+01  2.1003765E+01  2.1003766E+01  2.1003767E+01  2.1026194E+01  2.1026196E+01  2.1033437E+01  2.1033438E+01  2.1033439E+01  2.1033440E+01  2.1033441E+01  2.1033442E+01  2.1033443E+01  2.1033444E+01  2.1033445E+01  2.1033446E+01  2.1088042E+01  2.1088043E+01  2.1088044E+01  2.1088044E+01  2.1088045E+01  2.1088046E+01  2.1088047E+01  2.1088048E+01  2.1088048E+01  2.1088049E+01  2.1256007E+01  2.1256008E+01  2.1256010E+01  2.1256011E+01  2.1275363E+01  2.1275364E+01  2.1275365E+01  2.1275366E+01  2.1275367E+01  2.1275367E+01  2.1275368E+01  2.1275369E+01  2.1275370E+01  2.1275371E+01  2.1275372E+01  2.1275373E+01  2.1318934E+01  2.1318935E+01  2.1318936E+01  2.1318937E+01  2.1318938E+01  2.1318938E+01  2.1318939E+01  2.1318940E+01  2.1343599E+01  2.1343599E+01  2.1343600E+01  2.1343601E+01  2.1343602E+01  2.1343603E+01  2.1343604E+01  2.1343605E+01  2.1343606E+01  2.1343607E+01  2.1343607E+01  2.1343608E+01  2.1343609E+01  2.1343610E+01  2.1343611E+01  2.1343612E+01  2.1359451E+01  2.1359452E+01  2.1359453E+01  2.1359453E+01  2.1359454E+01  2.1359455E+01  2.1359456E+01  2.1359457E+01  2.1359458E+01  2.1359458E+01  2.1359459E+01  2.1359460E+01  2.1359461E+01  2.1359462E+01  2.1373856E+01  2.1373857E+01  2.1373858E+01  2.1373858E+01  2.1373859E+01  2.1373860E+01  2.1373861E+01  2.1373861E+01  2.1373862E+01  2.1373863E+01  2.1373864E+01  2.1373864E+01  2.1529361E+01  2.1529362E+01  2.1529364E+01  2.1529365E+01  2.1529366E+01  2.1529367E+01  2.1626879E+01  2.1626880E+01  2.1626881E+01  2.1626882E+01  2.1626883E+01  2.1626884E+01  2.1626885E+01  2.1626886E+01  2.1626886E+01  2.1626887E+01  2.1761495E+01  2.1761496E+01  2.1761498E+01  2.1761499E+01  2.1761500E+01  2.1761501E+01  2.1761502E+01  2.1761503E+01  2.1795585E+01  2.1795586E+01  2.1795587E+01  2.1795587E+01  2.1795588E+01  2.1795589E+01  2.1795590E+01  2.1795591E+01  2.1795592E+01  2.1795593E+01  2.1795593E+01  2.1795594E+01  2.1803927E+01  2.1803930E+01  2.1803932E+01  2.1803934E+01  2.1833046E+01  2.1833046E+01  2.1833047E+01  2.1833048E+01  2.1833048E+01  2.1833049E+01  2.1833050E+01  2.1833051E+01  2.1833051E+01  2.1833052E+01  2.1833053E+01  2.1833054E+01  2.1833054E+01  2.1833055E+01  2.1833056E+01  2.1833056E+01  2.1833057E+01  2.1833058E+01  2.1914102E+01  2.1914102E+01  2.1914102E+01  2.1914102E+01  2.1943983E+01  2.1943983E+01  2.1943984E+01  2.1943984E+01  2.1943985E+01  2.1943985E+01  2.1972323E+01  2.1972324E+01  2.1972325E+01  2.1972325E+01  2.1972326E+01  2.1972327E+01  2.1972328E+01  2.1972329E+01  2.1972330E+01  2.1972330E+01  2.1972331E+01  2.1972332E+01  2.1972333E+01  2.1972334E+01  2.2079632E+01  2.2079633E+01  2.2079634E+01  2.2079635E+01  2.2079636E+01  2.2079637E+01  2.2079637E+01  2.2079638E+01  2.2301224E+01  2.2301224E+01  2.2301224E+01  2.2301224E+01  2.2301225E+01  2.2301225E+01  2.2408220E+01  2.2408221E+01  2.2408221E+01  2.2408222E+01  2.2408222E+01  2.2408223E+01  2.2408223E+01  2.2408224E+01  2.2408224E+01  2.2408225E+01  2.2491940E+01  2.2491942E+01  2.2509479E+01  2.2509480E+01  2.2509481E+01  2.2509482E+01  2.2509484E+01  2.2509485E+01  2.2509486E+01  2.2509487E+01  2.2509488E+01  2.2509489E+01  2.2647587E+01  2.2647587E+01  2.2647588E+01  2.2647588E+01  2.2648944E+01  2.2648945E+01  2.2648946E+01  2.2648946E+01  2.2648947E+01  2.2648947E+01  2.2648948E+01  2.2648948E+01  2.2807625E+01  2.2807625E+01  2.2807625E+01  2.2807625E+01  2.2807625E+01  2.2807625E+01  2.3004416E+01  2.3004417E+01  2.3004418E+01  2.3004419E+01  2.3004420E+01  2.3004421E+01  2.3004422E+01  2.3004423E+01  2.3004424E+01  2.3004425E+01  2.3004426E+01  2.3004427E+01  2.3019489E+01  2.3019489E+01  2.3019490E+01  2.3019491E+01  2.3019492E+01  2.3019492E+01  2.3019493E+01  2.3019494E+01  2.3019495E+01  2.3019495E+01  2.3019496E+01  2.3019497E+01  2.3019498E+01  2.3019498E+01  2.3019499E+01  2.3019500E+01  2.3097744E+01  2.3097744E+01  2.3097745E+01  2.3097745E+01  2.3097746E+01  2.3097746E+01  2.3097747E+01  2.3097747E+01  2.3217770E+01  2.3217771E+01  2.3217772E+01  2.3217772E+01  2.3217773E+01  2.3217773E+01  2.3245227E+01  2.3245228E+01  2.3245229E+01  2.3245229E+01  2.3245230E+01  2.3245231E+01  2.3245232E+01  2.3245233E+01  2.3245234E+01  2.3245234E+01  2.3245235E+01  2.3245236E+01  2.3245237E+01  2.3245238E+01  2.3446087E+01  2.3446087E+01  2.3446087E+01  2.3446088E+01  2.3492844E+01  2.3492845E+01  2.3492846E+01  2.3492846E+01  2.3492847E+01  2.3492848E+01  2.3492848E+01  2.3492849E+01  2.3492849E+01  2.3492850E+01  2.3609382E+01  2.3609384E+01  2.5687432E+01  2.5687432E+01  2.5687432E+01  2.5687432E+01  2.5687432E+01  2.5687432E+01 
 1.9000000E-01  8.0095610E+00  8.0095619E+00  8.0095627E+00  8.0095636E+00  8.0321286E+00  8.0321313E+00  8.0783300E+00  8.0783307E+00  8.0783313E+00  8.0783320E+00  8.0783326E+00  8.0783333E+00  8.2151951E+00  8.2151956E+00  8.2151961E+00  8.2151966E+00  8.2151971E+00  8.2151977E+00  8.2151982E+00  8.2151987E+00  8.3351083E+00  8.3351087E+00  8.3351092E+00  8.3351096E+00  8.3351100E+00  8.3351105E+00  8.3351109E+00  8.3351113E+00  8.3351118E+00  8.3351122E+00  8.3351126E+00  8.3351131E+00  8.3351135E+00  8.3351139E+00  8.3351143E+00  8.3351148E+00  8.5535271E+00  8.5535276E+00  8.5535280E+00  8.5535285E+00  8.5535290E+00  8.5535295E+00  8.5535299E+00  8.5535304E+00  8.5535309E+00  8.5535313E+00  8.7289164E+00  8.7289169E+00  8.7289173E+00  8.7289177E+00  8.7289182E+00  8.7289186E+00  8.7289190E+00  8.7289195E+00  8.7289199E+00  8.7289204E+00  8.7289208E+00  8.7289212E+00  8.7841860E+00  8.7841865E+00  8.7841869E+00  8.7841874E+00  8.7841878E+00  8.7841883E+00  8.7841887E+00  8.7841892E+00  8.7841896E+00  8.7841901E+00  8.7841905E+00  8.7841910E+00  8.7841914E+00  8.7841919E+00  8.8626574E+00  8.8626596E+00  8.8626618E+00  8.8626640E+00  8.9781307E+00  8.9781315E+00  8.9781323E+00  8.9781332E+00  8.9781340E+00  8.9781348E+00  8.9781356E+00  8.9781364E+00  8.9895835E+00  8.9895841E+00  8.9895847E+00  8.9895853E+00  8.9895859E+00  8.9895865E+00  8.9895871E+00  8.9895877E+00  8.9895883E+00  8.9895889E+00  8.9895895E+00  8.9895901E+00  8.9895907E+00  8.9895913E+00  8.9895919E+00  8.9895925E+00  8.9895932E+00  8.9895938E+00  9.0101046E+00  9.0101054E+00  9.0101062E+00  9.0101070E+00  9.0101077E+00  9.0101085E+00  9.0101093E+00  9.0101101E+00  9.0101109E+00  9.0101117E+00  9.0875193E+00  9.0875207E+00  9.0875221E+00  9.0875235E+00  9.0875249E+00  9.0875263E+00  9.1015185E+00  9.1015189E+00  9.1015192E+00  9.1015196E+00  9.1015199E+00  9.1015203E+00  9.1015206E+00  9.1015210E+00  9.2532676E+00  9.2532677E+00  9.2532678E+00  9.2532678E+00  9.2532679E+00  9.2532679E+00  9.2735173E+00  9.2735180E+00  9.2735187E+00  9.2735193E+00  9.2735200E+00  9.2735207E+00  9.2735213E+00  9.2735220E+00  9.2735227E+00  9.2735233E+00  9.2735240E+00  9.2735247E+00  9.3393093E+00  9.3393097E+00  9.3393101E+00  9.3393105E+00  9.3393109E+00  9.3393113E+00  9.3393117E+00  9.3393121E+00  9.3393125E+00  9.3393129E+00  9.3648295E+00  9.3648302E+00  9.3648310E+00  9.3648317E+00  9.3648324E+00  9.3648331E+00  9.3648338E+00  9.3648345E+00  9.3989315E+00  9.3989321E+00  9.3989327E+00  9.3989334E+00  9.3989340E+00  9.3989347E+00  9.3989353E+00  9.3989359E+00  9.3989366E+00  9.3989372E+00  9.3989379E+00  9.3989385E+00  9.3989391E+00  9.3989398E+00  9.4706899E+00  9.4706905E+00  9.4706911E+00  9.4706918E+00  9.4706924E+00  9.4706931E+00  9.4706937E+00  9.4706944E+00  9.4706950E+00  9.4706956E+00  9.4706963E+00  9.4706969E+00  9.4706976E+00  9.4706982E+00  9.4706988E+00  9.4706995E+00  9.4782871E+00  9.4782877E+00  9.4782882E+00  9.4782887E+00  9.5421452E+00  9.5421459E+00  9.5421467E+00  9.5421474E+00  9.5421481E+00  9.5421489E+00  9.5421496E+00  9.5421503E+00  9.5421510E+00  9.5421518E+00  9.5421525E+00  9.5421532E+00  9.5421540E+00  9.5421547E+00  9.5421554E+00  9.5421561E+00  9.5421569E+00  9.5421576E+00  9.5421583E+00  9.5421591E+00  9.5750118E+00  9.5750123E+00  9.5750128E+00  9.5750133E+00  9.5750138E+00  9.5750143E+00  9.5750148E+00  9.5750153E+00  9.5750158E+00  9.5750163E+00  9.5750168E+00  9.5750173E+00  9.6537844E+00  9.6537850E+00  9.6537856E+00  9.6537862E+00  9.6537868E+00  9.6537874E+00  9.6537880E+00  9.6537886E+00  9.6537892E+00  9.6537898E+00  9.6537904E+00  9.6537910E+00  9.6537916E+00  9.6537922E+00  9.6537928E+00  9.6537934E+00  9.6657798E+00  9.6657803E+00  9.6657808E+00  9.6657812E+00  9.6657817E+00  9.6657822E+00  9.6657826E+00  9.6657831E+00  9.6657836E+00  9.6657841E+00  9.6657845E+00  9.6657850E+00  9.6855186E+00  9.6855197E+00  9.6855207E+00  9.6855218E+00  9.6855228E+00  9.6855239E+00  9.6877422E+00  9.6877426E+00  9.6877431E+00  9.6877436E+00  9.6877441E+00  9.6877445E+00  9.6877450E+00  9.6877455E+00  9.6877460E+00  9.6877464E+00  9.6959029E+00  9.6959035E+00  9.6959041E+00  9.6959047E+00  9.6959053E+00  9.6959059E+00  9.6959065E+00  9.6959071E+00  9.6959077E+00  9.6959083E+00  9.6959089E+00  9.6959095E+00  9.6959101E+00  9.6959107E+00  9.7662094E+00  9.7662105E+00  9.7662117E+00  9.7662128E+00  9.8758199E+00  9.8758206E+00  9.8758214E+00  9.8758221E+00  9.8758228E+00  9.8758235E+00  9.8758242E+00  9.8758250E+00  9.8758257E+00  9.8758264E+00  9.8822422E+00  9.8822436E+00  9.8822449E+00  9.8822462E+00  9.8822475E+00  9.8822488E+00  9.9136230E+00  9.9136236E+00  9.9136242E+00  9.9136248E+00  9.9136254E+00  9.9136260E+00  9.9136265E+00  9.9136271E+00  9.9551521E+00  9.9551535E+00  1.0020813E+01  1.0020813E+01  1.0020814E+01  1.0020815E+01  1.0020815E+01  1.0020816E+01  1.0020816E+01  1.0020817E+01  1.0020817E+01  1.0020818E+01  1.0020819E+01  1.0020819E+01  1.0021445E+01  1.0021446E+01  1.0021447E+01  1.0021447E+01  1.0021448E+01  1.0021449E+01  1.0021450E+01  1.0021451E+01  1.0021452E+01  1.0021452E+01  1.0094254E+01  1.0094255E+01  1.0094256E+01  1.0094257E+01  1.0094258E+01  1.0094259E+01  1.0101899E+01  1.0101900E+01  1.0101901E+01  1.0101901E+01  1.0101902E+01  1.0101903E+01  1.0101904E+01  1.0101905E+01  1.0101905E+01  1.0101906E+01  1.0101907E+01  1.0101908E+01  1.0101908E+01  1.0101909E+01  1.0101910E+01  1.0101911E+01  1.0101911E+01  1.0101912E+01  1.0191110E+01  1.0191111E+01  1.0191111E+01  1.0191111E+01  1.0217190E+01  1.0217191E+01  1.0217192E+01  1.0217192E+01  1.0217193E+01  1.0217194E+01  1.0217194E+01  1.0217195E+01  1.0217196E+01  1.0217196E+01  1.0217197E+01  1.0217198E+01  1.0217198E+01  1.0217199E+01  1.0275266E+01  1.0275267E+01  1.0275268E+01  1.0275269E+01  1.0275270E+01  1.0275271E+01  1.0275273E+01  1.0275274E+01  1.0311230E+01  1.0311230E+01  1.0311231E+01  1.0311232E+01  1.0311232E+01  1.0311233E+01  1.0311234E+01  1.0311234E+01  1.0311235E+01  1.0311236E+01  1.0311237E+01  1.0311237E+01  1.0311238E+01  1.0311239E+01  1.0311239E+01  1.0311240E+01  1.0321168E+01  1.0321168E+01  1.0352969E+01  1.0352969E+01  1.0352970E+01  1.0352971E+01  1.0352971E+01  1.0352972E+01  1.0352973E+01  1.0352973E+01  1.0352974E+01  1.0352975E+01  1.0352975E+01  1.0352976E+01  1.0352977E+01  1.0352977E+01  1.0484314E+01  1.0484315E+01  1.0484316E+01  1.0484317E+01  1.0484318E+01  1.0484319E+01  1.0535473E+01  1.0535473E+01  1.0535474E+01  1.0535475E+01  1.0535476E+01  1.0535476E+01  1.0535477E+01  1.0535478E+01  1.0535479E+01  1.0535480E+01  1.0535480E+01  1.0535481E+01  1.0649434E+01  1.0649434E+01  1.0649435E+01  1.0649436E+01  1.0649436E+01  1.0649437E+01  1.0649438E+01  1.0649439E+01  1.0649439E+01  1.0649440E+01  1.0649441E+01  1.0649441E+01  1.0658910E+01  1.0658910E+01  1.0658911E+01  1.0658912E+01  1.0658912E+01  1.0658913E+01  1.0658914E+01  1.0658915E+01  1.0658915E+01  1.0658916E+01  1.0668788E+01  1.0668788E+01  1.0668789E+01  1.0668790E+01  1.0668790E+01  1.0668791E+01  1.0668792E+01  1.0668792E+01  1.0668793E+01  1.0668794E+01  1.0668794E+01  1.0668795E+01  1.0668795E+01  1.0668796E+01  1.0668797E+01  1.0668797E+01  1.0668798E+01  1.0668799E+01  1.0668799E+01  1.0668800E+01  1.0768904E+01  1.0768904E+01  1.0768905E+01  1.0768906E+01  1.0768906E+01  1.0768907E+01  1.0768908E+01  1.0768909E+01  1.0768909E+01  1.0768910E+01  1.0768911E+01  1.0768912E+01  1.0768912E+01  1.0768913E+01  1.0793444E+01  1.0793445E+01  1.0793445E+01  1.0793445E+01  1.0793446E+01  1.0793446E+01  1.0793446E+01  1.0793446E+01  1.0889742E+01  1.0889746E+01  1.0891174E+01  1.0891175E+01  1.0891176E+01  1.0891176E+01  1.0891177E+01  1.0891178E+01  1.0891179E+01  1.0891180E+01  1.0894790E+01  1.0894791E+01  1.0894791E+01  1.0894792E+01  1.0894792E+01  1.0894793E+01  1.0894793E+01  1.0894794E+01  1.0894794E+01  1.0894794E+01  1.0934468E+01  1.0934469E+01  1.0934470E+01  1.0934470E+01  1.0934471E+01  1.0934472E+01  1.0934473E+01  1.0934473E+01  1.0934474E+01  1.0934475E+01  1.0934475E+01  1.0934476E+01  1.0934477E+01  1.0934478E+01  1.0934478E+01  1.0934479E+01  1.0954792E+01  1.0954793E+01  1.0954794E+01  1.0954795E+01  1.0954797E+01  1.0954798E+01  1.1203261E+01  1.1203261E+01  1.1203261E+01  1.1203261E+01  1.1203261E+01  1.1203261E+01  1.1205611E+01  1.1205613E+01  1.1205614E+01  1.1205615E+01  1.1258151E+01  1.1258153E+01  1.1258154E+01  1.1258155E+01  1.1258156E+01  1.1258157E+01  1.1258158E+01  1.1258160E+01  1.1296578E+01  1.1296578E+01  1.1296578E+01  1.1296578E+01  1.1296579E+01  1.1296579E+01  1.1296579E+01  1.1296579E+01  1.1374826E+01  1.1374827E+01  1.1374827E+01  1.1374828E+01  1.1374828E+01  1.1374828E+01  1.1374829E+01  1.1374829E+01  1.1374830E+01  1.1374830E+01  1.1374831E+01  1.1374831E+01  1.1469941E+01  1.1469941E+01  1.1469942E+01  1.1469942E+01  1.1469943E+01  1.1469943E+01  1.1469944E+01  1.1469944E+01  1.1469945E+01  1.1469945E+01  1.1536274E+01  1.1536275E+01  1.1536275E+01  1.1536276E+01  1.1606983E+01  1.1606983E+01  1.1606983E+01  1.1606983E+01  1.1606984E+01  1.1606984E+01  1.1673235E+01  1.1673236E+01  1.1673236E+01  1.1673237E+01  1.1673238E+01  1.1673239E+01  1.1673240E+01  1.1673241E+01  1.1673242E+01  1.1673242E+01  1.1810468E+01  1.1810469E+01  1.1810470E+01  1.1810470E+01  1.1810471E+01  1.1810472E+01  1.1810472E+01  1.1810473E+01  1.1810474E+01  1.1810474E+01  1.1810475E+01  1.1810476E+01  1.1810476E+01  1.1810477E+01  1.1810478E+01  1.1810478E+01  1.1810479E+01  1.1810480E+01  1.1928627E+01  1.1928627E+01  1.1928627E+01  1.1928627E+01  1.1928627E+01  1.1928627E+01  1.1928627E+01  1.1928627E+01  1.1998226E+01  1.1998227E+01  1.1998228E+01  1.1998229E+01  1.1998230E+01  1.1998231E+01  1.1998232E+01  1.1998232E+01  1.1998233E+01  1.1998234E+01  1.1998235E+01  1.1998236E+01  1.2158201E+01  1.2158201E+01  1.2158202E+01  1.2158203E+01  1.2158204E+01  1.2158204E+01  1.2158205E+01  1.2158206E+01  1.2158207E+01  1.2158208E+01  1.2158208E+01  1.2158209E+01  1.2158210E+01  1.2158211E+01  1.2166406E+01  1.2166407E+01  1.2166407E+01  1.2166407E+01  1.2166408E+01  1.2166408E+01  1.2166409E+01  1.2166409E+01  1.2175917E+01  1.2175917E+01  1.2175918E+01  1.2175918E+01  1.2175918E+01  1.2175919E+01  1.2175919E+01  1.2175919E+01  1.2175920E+01  1.2175920E+01  1.2237652E+01  1.2237653E+01  1.2237653E+01  1.2237654E+01  1.2237655E+01  1.2237655E+01  1.2237656E+01  1.2237657E+01  1.2237658E+01  1.2237658E+01  1.2237659E+01  1.2237660E+01  1.2237660E+01  1.2237661E+01  1.2237662E+01  1.2237662E+01  1.2426689E+01  1.2426690E+01  1.2426690E+01  1.2426691E+01  1.2426691E+01  1.2426692E+01  1.2426692E+01  1.2426693E+01  1.2426693E+01  1.2426694E+01  1.2426694E+01  1.2426695E+01  1.2528961E+01  1.2528961E+01  1.2528961E+01  1.2528961E+01  1.2528961E+01  1.2528961E+01  1.2666430E+01  1.2666431E+01  1.2666432E+01  1.2666434E+01  1.4682313E+01  1.4682313E+01  1.4682313E+01  1.4682313E+01  1.4682313E+01  1.4682313E+01  1.4682313E+01  1.4682313E+01  1.9187116E+01  1.9187118E+01  1.9187119E+01  1.9187120E+01  1.9284017E+01  1.9284017E+01  1.9284018E+01  1.9284018E+01  1.9284019E+01  1.9284019E+01  1.9284020E+01  1.9284020E+01  1.9284021E+01  1.9284021E+01  1.9284022E+01  1.9284022E+01  1.9284023E+01  1.9284023E+01  1.9435134E+01  1.9435135E+01  1.9435135E+01  1.9435136E+01  1.9435137E+01  1.9435137E+01  1.9435138E+01  1.9435139E+01  1.9785287E+01  1.9785289E+01  1.9785290E+01  1.9785292E+01  1.9785293E+01  1.9785295E+01  1.9800701E+01  1.9800702E+01  1.9800703E+01  1.9800703E+01  1.9800704E+01  1.9800704E+01  1.9800705E+01  1.9800705E+01  1.9800706E+01  1.9800706E+01  1.9800707E+01  1.9800707E+01  1.9887985E+01  1.9887986E+01  1.9887986E+01  1.9887986E+01  1.9887987E+01  1.9887987E+01  1.9887988E+01  1.9887988E+01  1.9887989E+01  1.9887989E+01  1.9991370E+01  1.9991371E+01  1.9991372E+01  1.9991373E+01  1.9991374E+01  1.9991375E+01  2.0056968E+01  2.0056969E+01  2.0056969E+01  2.0056970E+01  2.0056971E+01  2.0056971E+01  2.0056972E+01  2.0056973E+01  2.0056973E+01  2.0056974E+01  2.0056975E+01  2.0056975E+01  2.0056976E+01  2.0056977E+01  2.0056977E+01  2.0056978E+01  2.0131155E+01  2.0131156E+01  2.0131157E+01  2.0131158E+01  2.0131159E+01  2.0131160E+01  2.0131161E+01  2.0131162E+01  2.0174631E+01  2.0174632E+01  2.0174633E+01  2.0174634E+01  2.0174635E+01  2.0174635E+01  2.0174636E+01  2.0174637E+01  2.0174638E+01  2.0174639E+01  2.0233615E+01  2.0233615E+01  2.0233615E+01  2.0233615E+01  2.0233615E+01  2.0233615E+01  2.0367634E+01  2.0367634E+01  2.0367635E+01  2.0367635E+01  2.0367636E+01  2.0367636E+01  2.0367637E+01  2.0367637E+01  2.0484158E+01  2.0484159E+01  2.0484160E+01  2.0484161E+01  2.0484162E+01  2.0484162E+01  2.0484163E+01  2.0484164E+01  2.0484165E+01  2.0484166E+01  2.0485197E+01  2.0485198E+01  2.0485198E+01  2.0485198E+01  2.0521947E+01  2.0521948E+01  2.0521948E+01  2.0521949E+01  2.0521950E+01  2.0521950E+01  2.0521951E+01  2.0521952E+01  2.0521953E+01  2.0521953E+01  2.0521954E+01  2.0521955E+01  2.0559103E+01  2.0559104E+01  2.0559106E+01  2.0559107E+01  2.0559109E+01  2.0559111E+01  2.0559112E+01  2.0559114E+01  2.0604191E+01  2.0604192E+01  2.0604192E+01  2.0604193E+01  2.0604194E+01  2.0604195E+01  2.0604195E+01  2.0604196E+01  2.0604197E+01  2.0604198E+01  2.0604198E+01  2.0604199E+01  2.0604200E+01  2.0604201E+01  2.0614175E+01  2.0614176E+01  2.0614177E+01  2.0614178E+01  2.0614179E+01  2.0614180E+01  2.0677319E+01  2.0677319E+01  2.0677320E+01  2.0677321E+01  2.0677321E+01  2.0677322E+01  2.0677323E+01  2.0677324E+01  2.0677324E+01  2.0677325E+01  2.0677326E+01  2.0677326E+01  2.0677327E+01  2.0677328E+01  2.0699689E+01  2.0699689E+01  2.0712759E+01  2.0712760E+01  2.0712761E+01  2.0712762E+01  2.0712763E+01  2.0712763E+01  2.0712764E+01  2.0712765E+01  2.0712766E+01  2.0712767E+01  2.0712768E+01  2.0712768E+01  2.0712769E+01  2.0712770E+01  2.0712771E+01  2.0712772E+01  2.0712772E+01  2.0712773E+01  2.0733064E+01  2.0733065E+01  2.0733066E+01  2.0733067E+01  2.0733067E+01  2.0733068E+01  2.0733069E+01  2.0733070E+01  2.0737015E+01  2.0737016E+01  2.0737016E+01  2.0737017E+01  2.0737017E+01  2.0737018E+01  2.0737018E+01  2.0737018E+01  2.0737019E+01  2.0737019E+01  2.0758702E+01  2.0758703E+01  2.0758704E+01  2.0758706E+01  2.0801927E+01  2.0801928E+01  2.0801929E+01  2.0801930E+01  2.0801930E+01  2.0801931E+01  2.0801932E+01  2.0801933E+01  2.0801933E+01  2.0801934E+01  2.0801935E+01  2.0801936E+01  2.0907770E+01  2.0907771E+01  2.0907772E+01  2.0907773E+01  2.0907774E+01  2.0907774E+01  2.1017345E+01  2.1017346E+01  2.1017347E+01  2.1017348E+01  2.1017349E+01  2.1017350E+01  2.1017351E+01  2.1017352E+01  2.1024765E+01  2.1024768E+01  2.1032009E+01  2.1032010E+01  2.1032010E+01  2.1032011E+01  2.1032012E+01  2.1032013E+01  2.1032014E+01  2.1032015E+01  2.1032016E+01  2.1032017E+01  2.1086614E+01  2.1086614E+01  2.1086615E+01  2.1086616E+01  2.1086617E+01  2.1086617E+01  2.1086618E+01  2.1086619E+01  2.1086620E+01  2.1086621E+01  2.1254578E+01  2.1254580E+01  2.1254581E+01  2.1254583E+01  2.1273934E+01  2.1273935E+01  2.1273936E+01  2.1273937E+01  2.1273938E+01  2.1273939E+01  2.1273940E+01  2.1273941E+01  2.1273942E+01  2.1273943E+01  2.1273944E+01  2.1273945E+01  2.1342170E+01  2.1342171E+01  2.1342172E+01  2.1342173E+01  2.1342174E+01  2.1342174E+01  2.1342175E+01  2.1342176E+01  2.1342177E+01  2.1342178E+01  2.1342179E+01  2.1342180E+01  2.1342181E+01  2.1342182E+01  2.1342182E+01  2.1342183E+01  2.1343001E+01  2.1343002E+01  2.1343002E+01  2.1343003E+01  2.1343004E+01  2.1343005E+01  2.1343006E+01  2.1343007E+01  2.1358022E+01  2.1358023E+01  2.1358024E+01  2.1358025E+01  2.1358026E+01  2.1358027E+01  2.1358027E+01  2.1358028E+01  2.1358029E+01  2.1358030E+01  2.1358031E+01  2.1358032E+01  2.1358032E+01  2.1358033E+01  2.1372428E+01  2.1372428E+01  2.1372429E+01  2.1372430E+01  2.1372431E+01  2.1372431E+01  2.1372432E+01  2.1372433E+01  2.1372434E+01  2.1372434E+01  2.1372435E+01  2.1372436E+01  2.1528718E+01  2.1528720E+01  2.1528721E+01  2.1528722E+01  2.1528723E+01  2.1528724E+01  2.1625451E+01  2.1625452E+01  2.1625453E+01  2.1625453E+01  2.1625454E+01  2.1625455E+01  2.1625456E+01  2.1625457E+01  2.1625458E+01  2.1625459E+01  2.1769516E+01  2.1769517E+01  2.1769518E+01  2.1769519E+01  2.1769520E+01  2.1769521E+01  2.1769522E+01  2.1769523E+01  2.1794156E+01  2.1794157E+01  2.1794158E+01  2.1794159E+01  2.1794160E+01  2.1794161E+01  2.1794161E+01  2.1794162E+01  2.1794163E+01  2.1794164E+01  2.1794165E+01  2.1794166E+01  2.1802499E+01  2.1802501E+01  2.1802503E+01  2.1802506E+01  2.1831617E+01  2.1831618E+01  2.1831618E+01  2.1831619E+01  2.1831620E+01  2.1831621E+01  2.1831621E+01  2.1831622E+01  2.1831623E+01  2.1831623E+01  2.1831624E+01  2.1831625E+01  2.1831626E+01  2.1831626E+01  2.1831627E+01  2.1831628E+01  2.1831629E+01  2.1831629E+01  2.1912673E+01  2.1912673E+01  2.1912673E+01  2.1912673E+01  2.1943622E+01  2.1943622E+01  2.1943623E+01  2.1943623E+01  2.1943624E+01  2.1943624E+01  2.1970894E+01  2.1970895E+01  2.1970896E+01  2.1970897E+01  2.1970898E+01  2.1970898E+01  2.1970899E+01  2.1970900E+01  2.1970901E+01  2.1970902E+01  2.1970903E+01  2.1970903E+01  2.1970904E+01  2.1970905E+01  2.2087951E+01  2.2087952E+01  2.2087953E+01  2.2087954E+01  2.2087955E+01  2.2087956E+01  2.2087957E+01  2.2087958E+01  2.2299799E+01  2.2299799E+01  2.2299799E+01  2.2299799E+01  2.2299799E+01  2.2299800E+01  2.2406792E+01  2.2406792E+01  2.2406793E+01  2.2406793E+01  2.2406794E+01  2.2406794E+01  2.2406795E+01  2.2406795E+01  2.2406796E+01  2.2406796E+01  2.2490512E+01  2.2490513E+01  2.2508050E+01  2.2508052E+01  2.2508053E+01  2.2508054E+01  2.2508055E+01  2.2508056E+01  2.2508057E+01  2.2508058E+01  2.2508060E+01  2.2508061E+01  2.2646159E+01  2.2646159E+01  2.2646159E+01  2.2646159E+01  2.2649239E+01  2.2649240E+01  2.2649240E+01  2.2649241E+01  2.2649241E+01  2.2649242E+01  2.2649243E+01  2.2649243E+01  2.2806229E+01  2.2806229E+01  2.2806229E+01  2.2806229E+01  2.2806229E+01  2.2806229E+01  2.3002988E+01  2.3002989E+01  2.3002990E+01  2.3002991E+01  2.3002992E+01  2.3002993E+01  2.3002993E+01  2.3002994E+01  2.3002995E+01  2.3002996E+01  2.3002997E+01  2.3002998E+01  2.3018060E+01  2.3018061E+01  2.3018061E+01  2.3018062E+01  2.3018063E+01  2.3018064E+01  2.3018065E+01  2.3018065E+01  2.3018066E+01  2.3018067E+01  2.3018068E+01  2.3018068E+01  2.3018069E+01  2.3018070E+01  2.3018071E+01  2.3018071E+01  2.3096406E+01  2.3096406E+01  2.3096407E+01  2.3096407E+01  2.3096408E+01  2.3096408E+01  2.3096409E+01  2.3096409E+01  2.3216355E+01  2.3216355E+01  2.3216356E+01  2.3216356E+01  2.3216357E+01  2.3216358E+01  2.3243798E+01  2.3243799E+01  2.3243800E+01  2.3243801E+01  2.3243802E+01  2.3243802E+01  2.3243803E+01  2.3243804E+01  2.3243805E+01  2.3243806E+01  2.3243807E+01  2.3243807E+01  2.3243808E+01  2.3243809E+01  2.3444658E+01  2.3444658E+01  2.3444659E+01  2.3444659E+01  2.3491416E+01  2.3491416E+01  2.3491417E+01  2.3491418E+01  2.3491418E+01  2.3491419E+01  2.3491420E+01  2.3491420E+01  2.3491421E+01  2.3491421E+01  2.3607954E+01  2.3607956E+01  2.5686193E+01  2.5686193E+01  2.5686193E+01  2.5686193E+01  2.5686193E+01  2.5686194E+01
[truncated: 1,549,207 more chars]
