# Supplementary material for: Resonant inelastic X-ray scattering tools to count 5 f electrons of actinides and probe bond covalency
Source: Nat Commun. 2025 Feb 10;16:1221. doi: 10.1038/s41467-024-54574-7 (PMC11811144; doi:10.1038/s41467-024-54574-7)
Supplement: Supplementary file 3 — Source Data [file 41467_2024_54574_MOESM3_ESM.zip › Data_figures/Data_SI_figures/figSI20.xlsx]

## Sheet: 20a
PuIVO2	PuIVO2	PuIVaq	PuIVaq
Energy	Intensity	Energy	Intensity
3964.29	0.00751	3966.32	0.00683
3964.79	0.00831	3966.33	0.00685
3965.3	0.00981	3966.34	0.00686
3965.4	0.00753	3966.35	0.00688
3965.5	0.01275	3966.36	0.0069
3965.6	0.01391	3966.37	0.00691
3965.7	0.01217	3966.39	0.00693
3965.81	0.01101	3966.4	0.00694
3965.91	0.00985	3966.41	0.00696
3966.01	0.01506	3966.42	0.00698
3966.11	0.01158	3966.43	0.00699
3966.21	0.01274	3966.44	0.00701
3966.32	0.01737	3966.45	0.00702
3966.42	0.01216	3966.46	0.00704
3966.52	0.0139	3966.47	0.00706
3966.62	0.01795	3966.48	0.00707
3966.72	0.02258	3966.49	0.00709
3966.83	0.01852	3966.5	0.00711
3966.93	0.02373	3966.51	0.00712
3967.03	0.0191	3966.52	0.00714
3967.13	0.02257	3966.53	0.00715
3967.23	0.02662	3966.54	0.00717
3967.34	0.02604	3966.55	0.00719
3967.44	0.02893	3966.56	0.0072
3967.54	0.03066	3966.57	0.00722
3967.64	0.03703	3966.58	0.00723
3967.74	0.04455	3966.59	0.00725
3967.84	0.0457	3966.6	0.00727
3967.95	0.04916	3966.61	0.00728
3968.05	0.0561	3966.62	0.00731
3968.15	0.0746	3966.63	0.00737
3968.26	0.07574	3966.64	0.00742
3968.36	0.08846	3966.66	0.00751
3968.46	0.10348	3966.67	0.0076
3968.56	0.13181	3966.68	0.00769
3968.66	0.16473	3966.69	0.00778
3968.76	0.18838	3966.7	0.00787
3968.87	0.24098	3966.71	0.00797
3968.97	0.30449	3966.72	0.00806
3969.07	0.38649	3966.73	0.00815
3969.17	0.45925	3966.74	0.00824
3969.27	0.58502	3966.75	0.00833
3969.38	0.62605	3966.76	0.00842
3969.48	0.68954	3966.77	0.00852
3969.58	0.74723	3966.78	0.00862
3969.68	0.85631	3966.79	0.00872
3969.78	0.89495	3966.8	0.00882
3969.89	0.97862	3966.81	0.00892
3969.99	1	3966.82	0.00904
3970.09	0.98299	3966.83	0.00921
3970.19	0.98934	3966.84	0.00938
3970.3	0.91986	3966.85	0.00957
3970.4	0.8407	3966.86	0.00975
3970.5	0.79805	3966.87	0.00993
3970.6	0.75999	3966.88	0.01012
3970.7	0.68136	3966.89	0.0103
3970.81	0.67091	3966.9	0.01049
3970.91	0.61373	3966.91	0.01067
3971.01	0.59525	3966.92	0.01085
3971.11	0.55712	3966.94	0.01104
3971.22	0.59456	3966.95	0.01122
3971.32	0.65639	3966.96	0.01141
3971.42	0.69245	3966.97	0.01159
3971.52	0.66826	3966.98	0.01177
3971.62	0.6953	3966.99	0.01196
3971.73	0.72237	3967	0.01214
3971.83	0.70915	3967.01	0.01233
3971.93	0.66339	3967.02	0.01251
3972.04	0.64901	3967.03	0.01269
3972.14	0.62713	3967.04	0.01288
3972.24	0.61081	3967.05	0.01306
3972.34	0.54865	3967.06	0.01325
3972.44	0.50424	3967.07	0.01343
3972.54	0.46152	3967.08	0.01361
3972.65	0.41543	3967.09	0.0138
3972.75	0.39587	3967.1	0.01398
3972.85	0.36872	3967.11	0.01416
3972.95	0.33824	3967.12	0.01435
3973.06	0.31454	3967.13	0.01453
3973.16	0.28637	3967.14	0.01472
3973.26	0.2673	3967.15	0.01492
3973.36	0.25233	3967.16	0.01512
3973.47	0.22007	3967.17	0.01533
3973.57	0.22578	3967.18	0.01554
3973.67	0.19644	3967.19	0.01575
3973.77	0.18317	3967.21	0.01596
3973.88	0.18721	3967.22	0.01617
3973.98	0.16241	3967.23	0.01638
3974.08	0.16759	3967.24	0.01658
3974.18	0.16531	3967.25	0.01679
3974.28	0.13938	3967.26	0.01703
3974.39	0.1428	3967.27	0.01722
3974.49	0.13129	3967.28	0.01709
3974.59	0.14799	3967.29	0.01699
3974.69	0.11687	3967.3	0.01679
3974.8	0.12841	3967.31	0.01654
3974.9	0.12897	3967.32	0.01633
3975	0.11226	3967.33	0.01618
3975.1	0.10883	3967.34	0.01603
3975.21	0.10478	3967.35	0.01592
3975.31	0.12093	3967.36	0.01582
3975.41	0.10363	3967.37	0.01574
3975.51	0.10422	3967.38	0.01576
3975.62	0.10421	3967.39	0.01569
3975.72	0.10075	3967.4	0.01595
3975.82	0.10708	3967.41	0.01633
3975.93	0.0996	3967.42	0.01655
3976.03	0.09785	3967.43	0.01672
3976.13	0.10593	3967.44	0.01685
3976.23	0.10015	3967.45	0.0169
3976.33	0.08979	3967.46	0.01695
3976.44	0.08521	3967.47	0.01701
3976.54	0.08519	3967.49	0.01713
3976.64	0.09557	3967.5	0.01732
3976.75	0.09211	3967.51	0.01781
3976.85	0.06848	3967.52	0.01864
3976.95	0.08576	3967.53	0.01958
3977.05	0.07482	3967.54	0.02052
3977.16	0.08635	3967.55	0.02154
3977.26	0.06908	3967.56	0.02259
3977.36	0.06734	3967.57	0.02363
3977.46	0.06446	3967.58	0.02467
3977.57	0.07079	3967.59	0.02571
3977.67	0.06734	3967.6	0.02675
3977.77	0.0685	3967.61	0.0275
3977.87	0.06733	3967.62	0.02827
3977.98	0.06217	3967.63	0.02901
3978.08	0.06676	3967.64	0.02961
3978.18	0.05813	3967.65	0.03036
3978.28	0.05813	3967.66	0.0311
3978.39	0.05984	3967.67	0.03185
3978.49	0.06503	3967.68	0.0326
3978.59	0.0541	3967.69	0.03334
3978.69	0.04891	3967.7	0.03409
3978.8	0.05755	3967.71	0.03485
3978.9	0.04546	3967.72	0.03581
3979	0.05121	3967.73	0.03659
3979.11	0.04891	3967.74	0.03686
3979.21	0.042	3967.76	0.03702
3979.31	0.04431	3967.77	0.03716
3979.41	0.05121	3967.78	0.03729
3979.52	0.04085	3967.79	0.03743
3979.62	0.03625	3967.8	0.03756
3979.72	0.04027	3967.81	0.0377
3979.82	0.04429	3967.82	0.03763
3979.93	0.04085	3967.83	0.03737
3980.03	0.03913	3967.84	0.0372
3980.13	0.03337	3967.85	0.03668
3980.24	0.04027	3967.86	0.03621
3980.34	0.03279	3967.87	0.03602
3980.44	0.0466	3967.88	0.03589
3980.54	0.03164	3967.89	0.03575
3980.65	0.03451	3967.9	0.03562
3980.75	0.03393	3967.91	0.03548
3980.85	0.03278	3967.92	0.0354
3980.96	0.02646	3967.93	0.03531
3981.06	0.03796	3967.94	0.03557
3981.16	0.03106	3967.95	0.03638
3981.26	0.0368	3967.96	0.03729
3981.37	0.03393	3967.97	0.03869
3981.47	0.0276	3967.98	0.04022
3981.57	0.03622	3967.99	0.04175
3981.68	0.02875	3968	0.04328
3981.78	0.03105	3968.01	0.04478
3981.88	0.03565	3968.02	0.04625
3981.99	0.03449	3968.04	0.04772
3982.09	0.02472	3968.05	0.04833
3982.19	0.02185	3968.06	0.04891
3982.29	0.03852	3968.07	0.04947
3982.4	0.03794	3968.08	0.04931
3982.5	0.02816	3968.09	0.04929
3982.6	0.03391	3968.1	0.04913
3982.7	0.02701	3968.11	0.04884
3982.81	0.02643	3968.12	0.04855
3982.91	0.03045	3968.13	0.04826
3983.01	0.03907	3968.14	0.04889
3983.11	0.03334	3968.15	0.05077
3983.22	0.0408	3968.16	0.05265
3983.32	0.03504	3968.17	0.0546
3983.42	0.01953	3968.18	0.05656
3983.53	0.0224	3968.19	0.05827
3983.63	0.03907	3968.2	0.06035
3983.73	0.04365	3968.21	0.06248
3983.84	0.03848	3968.22	0.06449
3983.94	0.03791	3968.23	0.0665
3984.04	0.02987	3968.24	0.06723
3984.15	0.04307	3968.25	0.06776
3984.25	0.03963	3968.26	0.06827
3984.35	0.04249	3968.27	0.06875
3984.45	0.03617	3968.28	0.06927
3984.56	0.02985	3968.29	0.06983
3984.66	0.03961	3968.31	0.0699
3984.76	0.0356	3968.32	0.07006
3984.87	0.04247	3968.33	0.07025
3985.36	0.04305	3968.34	0.07029
3985.87	0.0457	3968.35	0.07038
3986.37	0.05309	3968.36	0.07047
3986.87	0.05572	3968.37	0.07055
3987.37	0.06415	3968.38	0.07063
3987.8	0.06943	3968.39	0.07072
3987.81	0.07128	3968.4	0.0708
3987.81	0.07163	3968.41	0.07135
		3968.42	0.07216
		3968.43	0.07308
		3968.44	0.07493
		3968.45	0.07682
		3968.46	0.07875
		3968.47	0.08078
		3968.48	0.08281
		3968.49	0.08484
		3968.5	0.08686
		3968.51	0.08891
		3968.52	0.09089
		3968.53	0.0929
		3968.54	0.09543
		3968.55	0.09798
		3968.56	0.10104
		3968.57	0.10426
		3968.59	0.10748
		3968.6	0.11069
		3968.61	0.11391
		3968.62	0.11713
		3968.63	0.12031
		3968.64	0.12264
		3968.65	0.12509
		3968.66	0.12744
		3968.67	0.12888
		3968.68	0.13055
		3968.69	0.13223
		3968.7	0.13391
		3968.71	0.13559
		3968.72	0.13726
		3968.73	0.13897
		3968.74	0.14142
		3968.75	0.14398
		3968.76	0.14714
		3968.77	0.15152
		3968.78	0.15653
		3968.79	0.16154
		3968.8	0.16655
		3968.81	0.17157
		3968.82	0.17659
		3968.83	0.18174
		3968.84	0.18704
		3968.86	0.19236
		3968.87	0.19803
		3968.88	0.20311
		3968.89	0.20768
		3968.9	0.21195
		3968.91	0.21574
		3968.92	0.21953
		3968.93	0.22332
		3968.94	0.22718
		3968.95	0.23105
		3968.96	0.23492
		3968.97	0.23879
		3968.98	0.24198
		3968.99	0.24587
		3969	0.25003
		3969.01	0.25451
		3969.02	0.25897
		3969.03	0.26357
		3969.04	0.26846
		3969.05	0.27335
		3969.06	0.27947
		3969.07	0.28566
		3969.08	0.29188
		3969.09	0.29784
		3969.1	0.30484
		3969.11	0.31311
		3969.12	0.32143
		3969.14	0.3296
		3969.15	0.33782
		3969.16	0.34559
		3969.17	0.3526
		3969.18	0.35961
		3969.19	0.36662
		3969.2	0.37363
		3969.21	0.38043
		3969.22	0.38714
		3969.23	0.39382
		3969.24	0.39956
		3969.25	0.40543
		3969.26	0.41091
		3969.27	0.4163
		3969.28	0.4217
		3969.29	0.42709
		3969.3	0.43248
		3969.31	0.43785
		3969.32	0.44319
		3969.33	0.44869
		3969.34	0.45572
		3969.35	0.4639
		3969.36	0.47653
		3969.37	0.48954
		3969.38	0.50314
		3969.39	0.51685
		3969.41	0.53055
		3969.42	0.54425
		3969.43	0.55791
		3969.44	0.57152
		3969.45	0.58546
		3969.46	0.59668
		3969.47	0.60515
		3969.48	0.61336
		3969.49	0.6209
		3969.5	0.62844
		3969.51	0.63598
		3969.52	0.64352
		3969.53	0.65107
		3969.54	0.65865
		3969.55	0.66667
		3969.56	0.67626
		3969.57	0.68657
		3969.58	0.69683
		3969.59	0.70717
		3969.6	0.71726
		3969.61	0.72728
		3969.62	0.7373
		3969.63	0.74732
		3969.64	0.75734
		3969.65	0.76649
		3969.66	0.77493
		3969.67	0.78106
		3969.69	0.78478
		3969.7	0.78861
		3969.71	0.79301
		3969.72	0.79765
		3969.73	0.80229
		3969.74	0.80693
		3969.75	0.81157
		3969.76	0.81749
		3969.77	0.82344
		3969.78	0.8316
		3969.79	0.84116
		3969.8	0.85142
		3969.81	0.86334
		3969.82	0.87527
		3969.83	0.88705
		3969.84	0.89876
		3969.85	0.91029
		3969.86	0.92159
		3969.87	0.93288
		3969.88	0.9437
		3969.89	0.95397
		3969.9	0.9624
		3969.91	0.96579
		3969.92	0.96811
		3969.93	0.9699
		3969.94	0.97151
		3969.96	0.97262
		3969.97	0.97364
		3969.98	0.97382
		3969.99	0.97302
		3970	0.97222
		3970.01	0.97169
		3970.02	0.97264
		3970.03	0.97415
		3970.04	0.97601
		3970.05	0.97857
		3970.06	0.98134
		3970.07	0.98413
		3970.08	0.98677
		3970.09	0.98939
		3970.1	0.99201
		3970.11	0.99478
		3970.12	0.99718
		3970.13	0.99936
		3970.14	1
		3970.15	0.99716
		3970.16	0.99418
		3970.17	0.98962
		3970.18	0.98187
		3970.19	0.97411
		3970.2	0.96635
		3970.21	0.95859
		3970.22	0.95084
		3970.24	0.94307
		3970.25	0.9338
		3970.26	0.92579
		3970.27	0.91713
		3970.28	0.91195
		3970.29	0.90804
		3970.3	0.90413
		3970.31	0.90021
		3970.32	0.89629
		3970.33	0.89237
		3970.34	0.88847
		3970.35	0.88469
		3970.36	0.88014
		3970.37	0.87633
		3970.38	0.86908
		3970.39	0.86151
		3970.4	0.85417
		3970.41	0.8469
		3970.42	0.83963
		3970.43	0.83236
		3970.44	0.82509
		3970.45	0.81782
		3970.46	0.81053
		3970.47	0.80513
		3970.48	0.80199
		3970.49	0.79884
		3970.51	0.79402
		3970.52	0.78927
		3970.53	0.78452
		3970.54	0.77977
		3970.55	0.77502
		3970.56	0.77027
		3970.57	0.76552
		3970.58	0.7604
		3970.59	0.75464
		3970.6	0.74925
		3970.61	0.74489
		3970.62	0.73966
		3970.63	0.73442
		3970.64	0.72909
		3970.65	0.72374
		3970.66	0.7184
		3970.67	0.71114
		3970.68	0.70197
		3970.69	0.69269
		3970.7	0.68279
		3970.71	0.67447
		3970.72	0.668
		3970.73	0.66183
		3970.74	0.65625
		3970.75	0.65068
		3970.76	0.6451
		3970.77	0.64295
		3970.79	0.64105
		3970.8	0.6402
		3970.81	0.64025
		3970.82	0.63974
		3970.83	0.63871
		3970.84	0.63612
		3970.85	0.63213
		3970.86	0.62813
		3970.87	0.62275
		3970.88	0.61508
		3970.89	0.60741
		3970.9	0.59708
		3970.91	0.58669
		3970.92	0.57622
		3970.93	0.56565
		3970.94	0.55622
		3970.95	0.54766
		3970.96	0.53942
		3970.97	0.53437
		3970.98	0.52995
		3970.99	0.52687
		3971	0.52573
		3971.01	0.52459
		3971.02	0.52346
		3971.03	0.52235
		3971.04	0.52124
		3971.06	0.52096
		3971.07	0.52008
		3971.08	0.51847
		3971.09	0.5169
		3971.1	0.51644
		3971.11	0.5162
		3971.12	0.51596
		3971.13	0.51571
		3971.14	0.51547
		3971.15	0.51527
		3971.16	0.51505
		3971.17	0.5162
		3971.18	0.52052
		3971.19	0.52418
		3971.2	0.52684
		3971.21	0.52957
		3971.22	0.5323
		3971.23	0.53503
		3971.24	0.53777
		3971.25	0.5405
		3971.26	0.54325
		3971.27	0.54547
		3971.28	0.54777
		3971.29	0.55065
		3971.3	0.54904
		3971.31	0.5474
		3971.32	0.54575
		3971.34	0.54409
		3971.35	0.54243
		3971.36	0.54077
		3971.37	0.53926
		3971.38	0.53782
		3971.39	0.53674
		3971.4	0.53903
		3971.41	0.54493
		3971.42	0.55051
		3971.43	0.55682
		3971.44	0.5638
		3971.45	0.57081
		3971.46	0.57781
		3971.47	0.58476
		3971.48	0.59168
		3971.49	0.59622
		3971.5	0.59906
		3971.51	0.60106
		3971.52	0.60272
		3971.53	0.60363
		3971.54	0.60408
		3971.55	0.60454
		3971.56	0.605
		3971.57	0.60546
		3971.58	0.60598
		3971.59	0.61036
		3971.61	0.61488
		3971.62	0.62089
		3971.63	0.62742
		3971.64	0.63326
		3971.65	0.63863
		3971.66	0.64395
		3971.67	0.64912
		3971.68	0.65427
		3971.69	0.6592
		3971.7	0.66385
		3971.71	0.66842
		3971.72	0.67248
		3971.73	0.6765
		3971.74	0.68089
		3971.75	0.68589
		3971.76	0.69119
		3971.77	0.69758
		3971.78	0.70403
		3971.79	0.71011
		3971.8	0.71614
		3971.81	0.72202
		3971.82	0.72774
		3971.83	0.73346
		3971.84	0.73892
		3971.85	0.74403
		3971.86	0.74911
		3971.87	0.75366
		3971.89	0.75718
		3971.9	0.7599
		3971.91	0.76261
		3971.92	0.76394
		3971.93	0.76518
		3971.94	0.76641
		3971.95	0.76801
		3971.96	0.76948
		3971.97	0.77013
		3971.98	0.76924
		3971.99	0.76937
		3972	0.76826
		3972.01	0.76749
		3972.02	0.76747
		3972.03	0.76744
		3972.04	0.76742
		3972.05	0.7674
		3972.06	0.76741
		3972.07	0.76759
		3972.08	0.76822
		3972.09	0.76873
		3972.1	0.7704
		3972.11	0.77094
		3972.12	0.7713
		3972.13	0.77167
		3972.14	0.77206
		3972.16	0.77244
		3972.17	0.77283
		3972.18	0.77315
		3972.19	0.77186
		3972.2	0.76969
		3972.21	0.76393
		3972.22	0.75394
		3972.23	0.74397
		3972.24	0.73418
		3972.25	0.72445
		3972.26	0.71471
		3972.27	0.70498
		3972.28	0.69531
		3972.29	0.68663
		3972.3	0.67794
		3972.31	0.67296
		3972.32	0.66847
		3972.33	0.66392
		3972.34	0.65836
		3972.35	0.65246
		3972.36	0.64653
		3972.37	0.64051
		3972.38	0.63454
		3972.39	0.62862
		3972.4	0.62288
		3972.41	0.61851
		3972.42	0.6144
		3972.44	0.60972
		3972.45	0.60464
		3972.46	0.59959
		3972.47	0.59436
		3972.48	0.58911
		3972.49	0.58378
		3972.5	0.57846
		3972.51	0.57191
		3972.52	0.56425
		3972.53	0.5565
		3972.54	0.55003
		3972.55	0.54621
		3972.56	0.54288
		3972.57	0.54115
		3972.58	0.54007
		3972.59	0.53899
		3972.6	0.53801
		3972.61	0.53664
		3972.62	0.53524
		3972.63	0.53381
		3972.64	0.53178
		3972.65	0.52826
		3972.66	0.52436
		3972.67	0.51843
		3972.68	0.5116
		3972.69	0.50478
		3972.71	0.49917
		3972.72	0.49546
		3972.73	0.49176
		3972.74	0.48888
		3972.75	0.48604
		3972.76	0.48346
		3972.77	0.48087
		3972.78	0.47867
		3972.79	0.47717
		3972.8	0.47582
		3972.81	0.47088
		3972.82	0.46528
		3972.83	0.45855
		3972.84	0.45039
		3972.85	0.44223
		3972.86	0.43407
		3972.87	0.42622
		3972.88	0.41927
		3972.89	0.41217
		3972.9	0.4063
		3972.91	0.40381
		3972.92	0.40134
		3972.93	0.40155
		3972.94	0.40211
		3972.95	0.40268
		3972.96	0.40324
		3972.97	0.40366
		3972.99	0.40369
		3973	0.40372
		3973.01	0.4011
		3973.02	0.39735
		3973.03	0.39284
		3973.04	0.38675
		3973.05	0.38073
		3973.06	0.3747
		3973.07	0.36863
		3973.08	0.36257
		3973.09	0.3565
		3973.1	0.35043
		3973.11	0.34648
		3973.12	0.3432
		3973.13	0.33975
		3973.14	0.33599
		3973.15	0.33222
		3973.16	0.32823
		3973.17	0.32421
		3973.18	0.32018
		3973.19	0.31616
		3973.2	0.31209
		3973.21	0.30705
		3973.22	0.30173
		3973.23	0.29593
		3973.24	0.28958
		3973.26	0.28316
		3973.27	0.27817
		3973.28	0.27332
		3973.29	0.26848
		3973.3	0.26363
		3973.31	0.25948
		3973.32	0.25535
		3973.33	0.25354
		3973.34	0.2534
		3973.35	0.25433
		3973.36	0.25559
		3973.37	0.25417
		3973.38	0.25302
		3973.39	0.25176
		3973.4	0.25042
		3973.41	0.24905
		3973.42	0.24766
		3973.43	0.2459
		3973.44	0.24425
		3973.45	0.24258
		3973.46	0.24086
		3973.47	0.24152
		3973.48	0.24114
		3973.49	0.24134
		3973.5	0.24215
		3973.51	0.24298
		3973.52	0.24187
		3973.54	0.23868
		3973.55	0.23548
		3973.56	0.23201
		3973.57	0.22848
		3973.58	0.22406
		3973.59	0.21944
		3973.6	0.21447
		3973.61	0.20911
		3973.62	0.20374
		3973.63	0.202
		3973.64	0.20055
		3973.65	0.19957
		3973.66	0.19901
		3973.67	0.19844
		3973.68	0.19803
		3973.69	0.198
		3973.7	0.1974
		3973.71	0.19742
		3973.72	0.19671
		3973.73	0.19402
		3973.74	0.19118
		3973.75	0.18728
		3973.76	0.18335
		3973.77	0.17942
		3973.78	0.17547
		3973.79	0.17145
		3973.81	0.16779
		3973.82	0.16404
		3973.83	0.16207
		3973.84	0.16129
		3973.85	0.16105
		3973.86	0.16143
		3973.87	0.16202
		3973.88	0.16263
		3973.89	0.16324
		3973.9	0.16385
		3973.91	0.16448
		3973.92	0.16524
		3973.93	0.16544
		3973.94	0.16689
		3973.95	0.16772
		3973.96	0.16822
		3973.97	0.16826
		3973.98	0.16829
		3973.99	0.16833
		3974	0.16836
		3974.01	0.16849
		3974.02	0.1683
		3974.03	0.16769
		3974.04	0.16527
		3974.05	0.16204
		3974.06	0.15827
		3974.07	0.15438
		3974.09	0.15049
		3974.1	0.14663
		3974.11	0.14278
		3974.12	0.13896
		3974.13	0.13549
		3974.14	0.13194
		3974.15	0.1294
		3974.16	0.12755
		3974.17	0.12677
		3974.18	0.12648
		3974.19	0.12622
		3974.2	0.12605
		3974.21	0.12591
		3974.22	0.12565
		3974.23	0.12529
		3974.24	0.12492
		3974.25	0.12415
		3974.26	0.12329
		3974.27	0.1219
		3974.28	0.12077
		3974.29	0.11944
		3974.3	0.11793
		3974.31	0.1165
		3974.32	0.11526
		3974.33	0.11403
		3974.34	0.11332
		3974.36	0.113
		3974.37	0.11267
		3974.38	0.11305
		3974.39	0.11356
		3974.4	0.11429
		3974.41	0.11517
		3974.42	0.11597
		3974.43	0.11667
		3974.44	0.11718
		3974.45	0.1168
		3974.46	0.11642
		3974.47	0.11605
		3974.48	0.11504
		3974.49	0.11402
		3974.5	0.11265
		3974.51	0.11014
		3974.52	0.10736
		3974.53	0.10463
		3974.54	0.10201
		3974.55	0.0993
		3974.56	0.09662
		3974.57	0.09396
		3974.58	0.09133
		3974.59	0.08866
		3974.6	0.08666
		3974.61	0.08592
		3974.62	0.08539
		3974.64	0.08582
		3974.65	0.08627
		3974.66	0.08671
		3974.67	0.08716
		3974.68	0.08764
		3974.69	0.08811
		3974.7	0.08859
		3974.71	0.08895
		3974.72	0.08897
		3974.73	0.08886
		3974.74	0.08814
		3974.75	0.08802
		3974.76	0.08782
		3974.77	0.08753
		3974.78	0.08721
		3974.79	0.08689
		3974.8	0.08657
		3974.81	0.08628
		3974.82	0.08602
		3974.83	0.08584
		3974.84	0.08607
		3974.85	0.08645
		3974.86	0.08668
		3974.87	0.08683
		3974.88	0.08698
		3974.89	0.08723
		3974.91	0.08765
		3974.92	0.08806
		3974.93	0.08847
		3974.94	0.0888
		3974.95	0.08871
		3974.96	0.08855
		3974.97	0.08783
		3974.98	0.08674
		3974.99	0.08565
		3975	0.08444
		3975.01	0.08308
		3975.02	0.08171
		3975.03	0.08034
		3975.04	0.07912
		3975.05	0.07797
		3975.06	0.07683
		3975.07	0.07552
		3975.08	0.07435
		3975.09	0.0732
		3975.1	0.07222
		3975.11	0.07133
		3975.12	0.07044
		3975.13	0.06966
		3975.14	0.06884
		3975.15	0.06802
		3975.16	0.06714
		3975.17	0.06611
		3975.19	0.06506
		3975.2	0.06415
		3975.21	0.06351
		3975.22	0.06283
		3975.23	0.06222
		3975.24	0.06153
		3975.25	0.06082
		3975.26	0.06009
		3975.27	0.05912
		3975.28	0.05829
		3975.29	0.05749
		3975.3	0.05692
		3975.31	0.05672
		3975.32	0.05648
		3975.33	0.05591
		3975.34	0.0554
		3975.35	0.0549
		3975.36	0.05499
		3975.37	0.05563
		3975.38	0.05628
		3975.39	0.05692
		3975.4	0.0575
		3975.41	0.05815
		3975.42	0.0589
		3975.43	0.06025
		3975.44	0.06196
		3975.46	0.06372
		3975.47	0.06508
		3975.48	0.06648
		3975.49	0.06789
		3975.5	0.06929
		3975.51	0.07066
		3975.52	0.07192
		3975.53	0.07314
		3975.54	0.07374
		3975.55	0.07394
		3975.56	0.07344
		3975.57	0.07188
		3975.58	0.07029
		3975.59	0.06853
		3975.6	0.06671
		3975.61	0.06483
		3975.62	0.06291
		3975.63	0.061
		3975.64	0.05992
		3975.65	0.05913
		3975.66	0.0585
		3975.67	0.0582
		3975.68	0.05794
		3975.69	0.05777
		3975.7	0.0577
		3975.71	0.05763
		3975.72	0.05756
		3975.74	0.05748
		3975.75	0.05724
		3975.76	0.05744
		3975.77	0.05868
		3975.78	0.05906
		3975.79	0.06013
		3975.8	0.06129
		3975.81	0.06242
		3975.82	0.06355
		3975.83	0.06467
		3975.84	0.06579
		3975.85	0.06692
		3975.86	0.06725
		3975.87	0.06724
		3975.88	0.06722
		3975.89	0.06662
		3975.9	0.06608
		3975.91	0.06563
		3975.92	0.06518
		3975.93	0.06473
		3975.94	0.06428
		3975.95	0.06383
		3975.96	0.06338
		3975.97	0.06294
		3975.98	0.06249
		3975.99	0.06204
		3976.01	0.06159
		3976.02	0.06114
		3976.03	0.06069
		3976.04	0.06024
		3976.05	0.0598
		3976.06	0.05935
		3976.07	0.0589
		3976.08	0.05845
		3976.09	0.058
		3976.1	0.05755
		3976.11	0.0571
		3976.12	0.05666
		3976.13	0.05621
		3976.14	0.05576
		3976.15	0.05531
		3976.16	0.05486
		3976.17	0.05441
		3976.18	0.05396
		3976.19	0.05351
		3976.2	0.05307
		3976.21	0.05262
		3976.22	0.05217
		3976.23	0.0517
		3976.24	0.05123
		3976.25	0.0508
		3976.26	0.0505
		3976.27	0.0502
		3976.29	0.05002
		3976.3	0.04987
		3976.31	0.04971
		3976.32	0.04955
		3976.33	0.04938
		3976.34	0.04922
		3976.35	0.04905
		3976.36	0.04892
		3976.37	0.04879
		3976.38	0.04869
		3976.39	0.04863
		3976.4	0.04852
		3976.41	0.04841
		3976.42	0.0483
		3976.43	0.04819
		3976.44	0.04808
		3976.45	0.04797
		3976.46	0.04786
		3976.47	0.04774
		3976.48	0.04763
		3976.49	0.04752
		3976.5	0.04741
		3976.51	0.0473
		3976.52	0.04719
		3976.53	0.04708
		3976.54	0.04697
		3976.56	0.04686
		3976.57	0.04674
		3976.58	0.04663
		3976.59	0.04652
		3976.6	0.04641
		3976.61	0.0463
		3976.62	0.04619
		3976.63	0.04608
		3976.64	0.04597
		3976.65	0.04586
		3976.66	0.04574
		3976.67	0.04537
		3976.68	0.04471
		3976.69	0.04406

## Sheet: 20b
PuIVaq
nm	absorbance
187.179	0.14613
188.018	0.14133
188.857	0.14369
189.696	0.14732
190.535	0.13526
191.374	0.13526
192.213	0.13306
193.052	0.13753
193.891	0.14369
194.73	0.12909
195.569	0.13753
196.407	0.13988
197.246	0.13753
198.085	0.13753
198.923	0.13753
199.762	0.13128
200.6	0.13753
201.439	0.13128
202.277	0.13753
203.116	0.12494
203.954	0.13354
204.792	0.12285
205.63	0.12285
206.468	0.12494
207.307	0.13354
208.145	0.12494
208.983	0.12494
209.821	0.11651
210.658	0.1185
211.496	0.1185
212.334	0.11197
213.172	0.11651
214.01	0.13128
214.847	0.12494
215.685	0.11197
216.522	0.1185
217.36	0.11007
218.197	0.11197
219.035	0.11197
219.872	0.12057
220.71	0.10534
221.547	0.10721
222.384	0.11394
223.221	0.10721
224.058	0.11394
224.895	0.10721
225.732	0.10721
226.569	0.10914
227.406	0.10721
228.243	0.09861
229.08	0.11598
229.917	0.1022
230.754	0.09861
231.59	0.09342
232.427	0.10037
233.264	0.10037
234.1	0.09177
234.937	0.1022
235.773	0.1022
236.61	0.1022
237.446	0.1022
238.282	0.09177
239.119	0.09177
239.955	0.09018
240.791	0.09513
241.627	0.08636
242.463	0.10037
243.299	0.1022
244.135	0.11115
244.971	0.10409
245.807	0.1022
246.643	0.10409
247.479	0.1022
248.314	0.09691
249.15	0.09513
249.986	0.09513
250.821	0.09342
251.657	0.10409
252.492	0.1022
253.328	0.09513
254.163	0.10409
254.999	0.08796
255.834	0.09691
256.669	0.09513
257.505	0.09691
258.34	0.09875
259.175	0.08961
260.01	0.09691
260.845	0.09691
261.68	0.09691
262.515	0.10409
263.35	0.10605
264.185	0.08796
265.019	0.09875
265.854	0.09691
266.689	0.09875
267.523	0.08796
268.358	0.10605
269.193	0.10409
270.027	0.09875
270.862	0.10809
271.696	0.09875
272.53	0.09691
273.365	0.10809
274.199	0.09133
275.033	0.10409
275.867	0.09691
276.702	0.10409
277.536	0.09691
278.37	0.10605
279.204	0.09691
280.038	0.09691
280.871	0.10605
281.705	0.09875
282.539	0.09513
283.373	0.10605
284.207	0.09513
285.04	0.08961
285.874	0.10409
286.707	0.09691
287.541	0.10409
288.374	0.08796
289.208	0.09691
290.041	0.09342
290.874	0.09513
291.708	0.09513
292.541	0.10409
293.374	0.11115
294.207	0.10914
295.04	0.09342
295.873	0.10409
296.706	0.11115
297.539	0.10037
298.372	0.09342
299.205	0.10914
300.038	0.1022
300.871	0.1022
301.703	0.10037
302.536	0.10914
303.369	0.10914
304.201	0.1022
305.034	0.11323
305.866	0.11115
306.699	0.10037
307.531	0.10914
308.363	0.1181
309.195	0.10721
310.028	0.10037
310.86	0.10914
311.692	0.11115
312.524	0.10914
313.356	0.1181
314.188	0.12272
315.02	0.12494
315.852	0.1181
316.684	0.1181
317.516	0.10914
318.347	0.11598
319.179	0.12272
320.011	0.12272
320.842	0.11598
321.674	0.12272
322.506	0.12935
323.337	0.13167
324.168	0.13167
325	0.12272
325.831	0.12935
326.663	0.12272
327.494	0.1383
328.325	0.14231
329.156	0.13588
329.987	0.14483
330.818	0.14231
331.649	0.15127
332.48	0.1549
333.311	0.16386
334.142	0.173
334.973	0.18523
335.804	0.17904
336.634	0.18487
337.465	0.19629
338.296	0.21085
339.126	0.22724
339.957	0.23408
340.787	0.25828
341.618	0.26885
342.448	0.2833
343.278	0.31876
344.109	0.33919
344.939	0.36671
345.769	0.38739
346.599	0.413
347.43	0.44777
348.26	0.48276
349.09	0.51774
349.92	0.54645
350.75	0.58719
351.579	0.62839
352.409	0.65954
353.239	0.69249
354.069	0.7265
354.899	0.76749
355.728	0.80741
356.558	0.83952
357.387	0.87353
358.217	0.90309
359.046	0.93501
359.876	0.96457
360.705	0.9872
361.534	1.0094
362.364	1.04139
363.193	1.0607
364.022	1.07812
364.851	1.10651
365.68	1.11582
366.509	1.1413
367.338	1.14864
368.167	1.16018
368.996	1.16608
369.825	1.17681
370.654	1.17609
371.483	1.19033
372.311	1.18016
373.14	1.18854
373.969	1.18746
374.797	1.19075
375.626	1.18227
376.454	1.17429
377.283	1.1719
378.111	1.16522
378.939	1.15952
379.768	1.15063
380.596	1.14354
381.424	1.13455
382.252	1.11883
383.08	1.11199
383.909	1.10045
384.737	1.0925
385.565	1.07722
386.392	1.06735
387.22	1.05284
388.048	1.04254
388.876	1.03256
389.704	1.02305
390.531	1.0099
391.359	0.99549
392.187	0.9855
393.014	0.97178
393.842	0.9571
394.669	0.94298
395.497	0.92798
396.324	0.91561
397.151	0.90033
397.979	0.88724
398.806	0.87456
399.633	0.8624
400.46	0.85228
401.287	0.84112
402.114	0.82925
402.941	0.81598
403.768	0.80341
404.595	0.79245
405.422	0.78252
406.249	0.77306
407.076	0.75893
407.902	0.74213
408.729	0.72269
409.556	0.70338
410.382	0.68536
411.209	0.66763
412.035	0.65013
412.862	0.63175
413.688	0.61299
414.514	0.59421
415.341	0.57538
416.167	0.55713
416.993	0.53935
417.819	0.52217
418.645	0.50556
419.472	0.49125
420.298	0.47915
421.124	0.47049
421.949	0.46683
422.775	0.46937
423.601	0.47714
424.427	0.48846
425.253	0.4983
426.078	0.50197
426.904	0.49696
427.73	0.48514
428.555	0.47028
429.381	0.4562
430.206	0.44459
431.032	0.43572
431.857	0.42855
432.682	0.42212
433.508	0.41514
434.333	0.4077
435.158	0.3996
435.983	0.39164
436.808	0.38393
437.634	0.37753
438.459	0.37237
439.284	0.36889
440.108	0.36701
440.933	0.36667
441.758	0.36746
442.583	0.3692
443.408	0.37138
444.232	0.37372
445.057	0.37575
445.882	0.3772
446.706	0.37798
447.531	0.37776
448.355	0.37646
449.18	0.37442
450.004	0.37124
450.828	0.36717
451.653	0.36247
452.477	0.35725
453.301	0.3517
454.125	0.34624
454.949	0.34096
455.773	0.33615
456.597	0.33182
457.421	0.32807
458.245	0.32499
459.069	0.32277
459.893	0.32157
460.717	0.3218
461.54	0.32364
462.364	0.32723
463.188	0.33267
464.011	0.34054
464.835	0.35119
465.658	0.36551
466.482	0.38449
467.305	0.4091
468.129	0.43913
468.952	0.4714
469.775	0.49859
470.598	0.51288
471.422	0.51155
472.245	0.49879
473.068	0.48189
473.891	0.46689
474.714	0.45595
475.537	0.44823
476.36	0.44206
477.183	0.43548
478.005	0.42724
478.828	0.41672
479.651	0.40417
480.474	0.39011
481.296	0.37535
482.119	0.36031
482.941	0.34551
483.764	0.33153
484.586	0.31838
485.409	0.30661
486.231	0.29618
487.053	0.28683
487.876	0.2784
488.698	0.27068
489.52	0.2633
490.342	0.25608
491.164	0.24905
491.986	0.24212
492.808	0.23531
493.63	0.22881
494.452	0.22275
495.274	0.2172
496.096	0.21229
496.918	0.20815
497.739	0.20483
498.561	0.20244
499.383	0.20084
500.204	0.20031
501.026	0.20085
501.847	0.20246
502.669	0.20505
503.49	0.20831
504.312	0.21161
505.133	0.21437
505.954	0.21619
506.775	0.21683
507.597	0.2164
508.418	0.21503
509.239	0.21302
510.06	0.21058
510.881	0.20804
511.702	0.20563
512.523	0.20339
513.344	0.20131
514.164	0.19938
514.985	0.1976
515.806	0.19571
516.627	0.19389
517.447	0.19193
518.268	0.18998
519.088	0.18805
519.909	0.1862
520.729	0.18443
521.55	0.18269
522.37	0.18076
523.19	0.17888
524.011	0.1768
524.831	0.17473
525.651	0.17266
526.471	0.17086
527.291	0.16956
528.111	0.16885
528.931	0.16882
529.751	0.16965
530.571	0.17104
531.391	0.17315
532.211	0.17577
533.031	0.17881
533.851	0.18206
534.67	0.18549
535.49	0.18896
536.309	0.19261
537.129	0.19638
537.948	0.20039
538.768	0.20455
539.587	0.20895
540.407	0.21353
541.226	0.21839
542.045	0.22343
542.865	0.22853
543.684	0.23352
544.503	0.23826
545.322	0.2423
546.141	0.24574
546.96	0.24833
547.779	0.25015
548.598	0.25122
549.417	0.25186
550.236	0.25207
551.055	0.25215
551.873	0.25204
552.692	0.25199
553.511	0.25194
554.329	0.25198
555.148	0.25195
555.966	0.25174
556.785	0.25125
557.603	0.25038
558.422	0.249
559.24	0.24693
560.058	0.24411
560.877	0.24065
561.695	0.23647
562.513	0.2317
563.331	0.22613
564.149	0.22016
564.967	0.21387
565.785	0.20763
566.603	0.20158
567.421	0.19577
568.239	0.19018
569.057	0.18487
569.874	0.1798
570.692	0.17512
571.51	0.17069
572.327	0.16658
573.145	0.1627
573.962	0.15909
574.78	0.15572
575.597	0.15267
576.415	0.14977
577.232	0.14714
578.049	0.14466
578.867	0.14235
579.684	0.14022
580.501	0.13826
581.318	0.13639
582.135	0.13468
582.952	0.13306
583.769	0.13158
584.586	0.13023
585.403	0.12906
586.22	0.12794
587.037	0.12697
587.854	0.12611
588.67	0.12539
589.487	0.12472
590.304	0.12416
591.12	0.12367
591.937	0.12334
592.753	0.12304
593.57	0.12281
594.386	0.12271
595.203	0.12268
596.019	0.12262
596.835	0.12264
597.652	0.12272
598.468	0.12293
599.284	0.12307
600.1	0.12328
600.916	0.12344
601.732	0.12366
602.548	0.12393
603.364	0.12418
604.18	0.1245
604.996	0.12486
605.812	0.12527
606.627	0.12572
607.443	0.12618
608.259	0.12674
609.074	0.12722
609.89	0.12772
610.705	0.12827
611.521	0.1288
612.336	0.12941
613.152	0.13013
613.967	0.13096
614.782	0.13192
615.598	0.13303
616.413	0.13429
617.228	0.1357
618.043	0.13728
618.858	0.13905
619.673	0.14106
620.488	0.14328
621.303	0.14577
622.118	0.14841
622.933	0.15113
623.748	0.15392
624.563	0.15687
625.377	0.15998
626.192	0.16336
627.007	0.16705
627.821	0.17107
628.636	0.17543
629.45	0.18018
630.265	0.18525
631.079	0.19062
631.894	0.19626
632.708	0.20218
633.522	0.20844
634.336	0.21501
635.151	0.22204
635.965	0.22971
636.779	0.23781
637.593	0.24652
638.407	0.25576
639.221	0.26556
640.035	0.27577
640.849	0.28655
641.663	0.29763
642.476	0.3093
643.29	0.32133
644.104	0.3338
644.918	0.34652
645.731	0.35944
646.545	0.37226
647.358	0.38498
648.172	0.39726
648.985	0.4089
649.799	0.41951
650.612	0.42887
651.425	0.43669
652.239	0.44287
653.052	0.44724
653.865	0.44999
654.678	0.45121
655.491	0.45112
656.304	0.45002
657.117	0.44831
657.93	0.44617
658.743	0.44389
659.556	0.44178
660.369	0.43972
661.182	0.43801
661.995	0.43667
662.807	0.43564
663.62	0.435
664.433	0.43458
665.245	0.43444
666.058	0.4345
666.87	0.43493
667.683	0.43547
668.495	0.43642
669.307	0.43764
670.12	0.43902
670.932	0.44057
671.744	0.44199
672.556	0.44303
673.368	0.44344
674.181	0.44274
674.993	0.44099
675.805	0.43813
676.617	0.43425
677.428	0.42944
678.24	0.42398
679.052	0.41775
679.864	0.41097
680.676	0.40338
681.487	0.39528
682.299	0.3867
683.111	0.378
683.922	0.36913
684.734	0.36053
685.545	0.35208
686.357	0.3441
687.168	0.33646
687.979	0.32942
688.791	0.32274
689.602	0.3166
690.413	0.31087
691.224	0.30562
692.035	0.30066
692.846	0.29614
693.658	0.29195
694.469	0.2881
695.279	0.28463
696.09	0.28151
696.901	0.27868
697.712	0.27631
698.523	0.27419
699.334	0.27249
700.144	0.27107
700.955	0.26994
701.766	0.26914
702.576	0.26869
703.387	0.26851
704.197	0.26862
705.008	0.26903
705.818	0.26977
706.628	0.27076
707.439	0.27199
708.249	0.2735
709.059	0.27509
709.869	0.27675
710.679	0.27857
711.489	0.2803
712.299	0.2821
713.109	0.28374
713.919	0.28539
714.729	0.28692
715.539	0.28836
716.349	0.28969
717.159	0.291
717.968	0.29225
718.778	0.29349
719.588	0.29463
720.397	0.29579
721.207	0.29686
722.016	0.29794
722.826	0.29889
723.635	0.29993
724.445	0.3009
725.254	0.3018
726.063	0.30262
726.873	0.30342
727.682	0.3042
728.491	0.3049
729.3	0.30551
730.109	0.30596
730.918	0.30624
731.727	0.30646
732.536	0.30641
733.345	0.30627
734.154	0.30596
734.963	0.30541
735.772	0.30466
736.58	0.30382
737.389	0.30268
738.198	0.30137
739.006	0.29979
739.815	0.29801
740.623	0.29608
741.432	0.29401
742.24	0.29176
743.049	0.28945
743.857	0.28698
744.665	0.28441
745.474	0.28173
746.282	0.27907
747.09	0.27644
747.898	0.27389
748.706	0.2714
749.514	0.26899
750.322	0.26665
751.13	0.26435
751.938	0.26211
752.746	0.26014
753.554	0.25821
754.362	0.25655
755.169	0.25519
755.977	0.25396
756.785	0.25301
757.592	0.25227
758.4	0.25177
759.207	0.25152
760.015	0.25138
760.822	0.25167
761.63	0.25218
762.437	0.25291
763.244	0.25385
764.052	0.25497
764.859	0.25625
765.666	0.25773
766.473	0.25925
767.28	0.26072
768.087	0.26222
768.894	0.26373
769.701	0.26516
770.508	0.2666
771.315	0.26787
772.122	0.26903
772.929	0.27001
773.735	0.27091
774.542	0.27182
775.349	0.2728
776.155	0.27374
776.962	0.27447
777.769	0.27506
778.575	0.27579
779.381	0.27642
780.188	0.27724
780.994	0.27822
781.801	0.27935
782.607	0.28067
783.413	0.28217
784.219	0.28375
785.025	0.28547
785.832	0.28732
786.638	0.28932
787.444	0.29151
788.25	0.29385
789.056	0.29608
789.861	0.29831
790.667	0.30064
791.473	0.30302
792.279	0.30542
793.085	0.30777
793.89	0.31001
794.696	0.31213
795.501	0.31411
796.307	0.31601
797.113	0.31767
797.918	0.31916
798.723	0.32069
799.529	0.32225
800.334	0.32382
801.139	0.32545
801.945	0.32706
802.75	0.32894
803.555	0.33076
804.36	0.33278
805.165	0.33482
805.97	0.33686
806.775	0.33904
807.58	0.34116
808.385	0.34312
809.19	0.34516
809.995	0.34683
810.8	0.34825
811.604	0.34929
812.409	0.34999
813.214	0.35028
814.018	0.35021
814.823	0.34991
815.627	0.34922
816.432	0.34827
817.236	0.34733
818.041	0.34619
818.845	0.34493
819.649	0.34351
820.454	0.34214
821.258	0.3407
822.062	0.33937
822.866	0.3381
823.67	0.33711
824.474	0.33624
825.278	0.33603
826.082	0.33709
826.886	0.34139
827.69	0.3518
828.494	0.37005
829.298	0.39206
830.102	0.4071
830.905	0.40633
831.709	0.39194
832.513	0.37419
833.316	0.36155
834.12	0.35709
834.923	0.36064
835.727	0.36933
836.53	0.37894
837.333	0.38483
838.137	0.38451
838.94	0.378
839.743	0.36756
840.547	0.35591
841.35	0.34525
842.153	0.3364
842.956	0.32914
843.759	0.32264
844.562	0.31652
845.365	0.31031
846.168	0.30409
846.971	0.29809
847.774	0.29267
848.576	0.28805
849.379	0.28413
850.182	0.28075
850.984	0.27801
851.787	0.2757
852.59	0.27385
853.392	0.27212
854.195	0.27072
854.997	0.26944
855.799	0.26832
856.602	0.26713
857.404	0.26599
858.206	0.2646
859.009	0.26336
859.811	0.26188
860.613	0.26046
861.415	0.25901
862.217	0.25733
863.019	0.25563
863.821	0.2537
864.623	0.25178
865.425	0.25007
866.227	0.24832
867.029	0.24648
867.83	0.24452
868.632	0.24279
869.434	0.24082
870.236	0.23906
871.037	0.23738
871.839	0.23556
872.64	0.23397
873.442	0.23243
874.243	0.23077
875.044	0.22945
875.846	0.22818
876.647	0.22704
877.448	0.22593
878.25	0.22472
879.051	0.2237
879.852	0.22253
880.653	0.22146
881.454	0.22054
882.255	0.21978
883.056	0.21903
883.857	0.21822
884.658	0.21751
885.459	0.21665
886.26	0.21591
887.06	0.21496
887.861	0.21419
888.662	0.21324
889.462	0.21218
890.263	0.21108
891.063	0.21007
891.864	0.2088
892.664	0.20753
893.465	0.20617
894.265	0.20482
895.066	0.20333
895.866	0.20177
896.666	0.20023
897.466	0.19859
898.266	0.19711
899.067	0.19542
899.867	0.19373
900.667	0.19189
901.467	0.19016
902.267	0.18833
903.067	0.18666
903.867	0.18485
904.666	0.18289
905.466	0.18116
906.266	0.17935
907.066	0.17765
907.865	0.17597
908.665	0.17429
909.464	0.1727
910.264	0.17126
911.064	0.16996
911.863	0.16867
912.662	0.16738
913.462	0.1663
914.261	0.16517
915.06	0.16419
915.86	0.16336
916.659	0.16256
917.458	0.16192
918.257	0.16121
919.056	0.1609
919.855	0.16039
920.654	0.16029
921.453	0.16026
922.252	0.16031
923.051	0.16039
923.85	0.16037
924.649	0.16057
925.447	0.16085
926.246	0.16121
927.045	0.16155
927.843	0.16181
928.642	0.16197
929.44	0.16237
930.239	0.16275
931.037	0.1631
931.836	0.16336
932.634	0.16387
933.433	0.16485
934.231	0.16618
935.029	0.16721
935.827	0.1682
936.625	0.16845
937.424	0.16826
938.222	0.16833
939.02	0.16794
939.818	0.16817
940.616	0.16804
941.414	0.16828
942.211	0.17011
943.009	0.17061
943.807	0.17214
944.605	0.17299
945.403	0.17328
946.2	0.17609
946.998	0.17951
947.795	0.18166
948.593	0.18391
949.39	0.18494
950.188	0.1897
950.985	0.19172
951.783	0.1929
952.58	0.19527
953.377	0.19815
954.175	0.19905
954.972	0.20118
955.769	0.20328
956.566	0.20491
957.363	0.20645
958.16	0.20772
958.957	0.20964
959.754	0.21082
960.551	0.21184
961.348	0.21344
962.145	0.21491
962.942	0.21623
963.738	0.21653
964.535	0.21748
965.332	0.21833
966.128	0.2186
966.925	0.21874
967.722	0.2192
968.518	0.21966
969.315	0.21962
970.111	0.21978
970.907	0.21961
971.704	0.2193
972.5	0.2192
973.296	0.21916
974.092	0.21917
974.889	0.219
975.685	0.21882
976.481	0.21828
977.277	0.21904
978.073	0.21886
978.869	0.21917
979.665	0.21911
980.461	0.21906
981.257	0.2198
982.052	0.2198
982.848	0.21998
983.644	0.22079
984.44	0.22116
985.235	0.22153
986.031	0.22172
986.826	0.2221
987.622	0.22153
988.417	0.22204
989.213	0.22172
990.008	0.22127
990.803	0.22062
991.599	0.21938
992.394	0.21787
993.189	0.21686
993.984	0.21551
994.78	0.21415
995.575	0.21243
996.37	0.2107
997.165	0.20908
997.96	0.20796
998.755	0.20672
999.55	0.20556
1000.34	0.20446
1001.14	0.20365
1001.93	0.20325
1002.73	0.20233
1003.52	0.20188
1004.32	0.20199
1005.11	0.20166
1005.91	0.20226
1006.7	0.20166
1007.5	0.20168
1008.29	0.20197
1009.09	0.20233
1009.88	0.20226
1010.67	0.20268
1011.47	0.2032
1012.26	0.20353
1013.06	0.20407
1013.85	0.20483
1014.64	0.20555
1015.44	0.20556
1016.23	0.20636
1017.03	0.20718
1017.82	0.20721
1018.61	0.20774
1019.41	0.20872
1020.2	0.20959
1021	0.20995
1021.79	0.21177
