# Supplementary material for: Resonant inelastic X-ray scattering tools to count 5 f electrons of actinides and probe bond covalency
Source: Nat Commun. 2025 Feb 10;16:1221. doi: 10.1038/s41467-024-54574-7 (PMC11811144; doi:10.1038/s41467-024-54574-7)
Supplement: Supplementary file 3 — Source Data [file 41467_2024_54574_MOESM3_ESM.zip › Data_figures/Data_SI_figures/figSI21.xlsx]

## Sheet: 21a
PuIVO2		Pu(III)
Energy	Intensity	Energy	Intensity
3959.37	0.01103	3959.37	0
3959.88	0	3959.88	0
3960.39	0	3960.39	0.02076
3960.85	0	3960.85	0
3961.36	0	3961.36	0
3961.87	0	3961.87	0
3962.38	0.01098	3962.38	0.0209
3962.89	0.01098	3962.89	0
3963.35	0	3963.35	0.0206
3963.86	0.02218	3963.86	0
3964.37	0.02198	3964.37	0.02063
3964.45	0.00729	3964.49	0.01033
3964.57	0.00366	3964.57	0.02079
3964.68	0.00915	3964.68	0.01036
3964.76	0.01828	3964.76	0.00688
3964.88	0.00916	3964.88	0.01381
3964.96	0.00365	3964.96	0
3965.07	0.00366	3965.07	0.01032
3965.19	0.00912	3965.19	0.03101
3965.27	0.01463	3965.27	0.01723
3965.39	0.01465	3965.39	0.01724
3965.46	0.00912	3965.46	0.00345
3965.58	0.01641	3965.58	0.01724
3965.66	0.01649	3965.66	0.01722
3965.78	0.01278	3965.78	0.0138
3965.85	0.01462	3965.85	0.02757
3965.97	0.02015	3965.97	0.0172
3966.05	0.01463	3966.05	0.02767
3966.17	0.00913	3966.17	0.03443
3966.28	0.01094	3966.28	0.03788
3966.36	0.00912	3966.36	0.05876
3966.48	0.00548	3966.48	0.04147
3966.56	0.0201	3966.56	0.04134
3966.68	0.02747	3966.68	0.05168
3966.75	0.03483	3966.75	0.0587
3966.87	0.02562	3966.87	0.06909
3966.99	0.04023	3966.99	0.0827
3967.07	0.02379	3967.07	0.16558
3967.18	0.04207	3967.18	0.1139
3967.26	0.03471	3967.26	0.13108
3967.38	0.04021	3967.38	0.18644
3967.5	0.0584	3967.5	0.30664
3967.57	0.05305	3967.57	0.25195
3967.65	0.0347	3967.65	0.33507
3967.77	0.04218	3967.77	0.40149
3967.89	0.07489	3967.89	0.4438
3967.96	0.06582	3967.96	0.53664
3968.08	0.08787	3968.08	0.60182
3968.16	0.07154	3968.16	0.66948
3968.28	0.13328	3968.28	0.67225
3968.35	0.11736	3968.35	0.75192
3968.47	0.15918	3968.47	0.73306
3968.59	0.19714	3968.59	0.68147
3968.67	0.19198	3968.67	0.68983
3968.78	0.22314	3968.78	0.60994
3968.86	0.27278	3968.86	0.54446
3968.98	0.3202	3968.98	0.46503
3969.06	0.43946	3969.06	0.43442
3969.18	0.49332	3969.18	0.46168
3969.29	0.60803	3969.29	0.51391
3969.37	0.63245	3969.37	0.5198
3969.45	0.79432	3969.45	0.61374
3969.57	0.8041	3969.57	0.74821
3969.68	0.90827	3969.68	0.7339
3969.76	0.98683	3969.76	0.8326
3969.88	0.92895	3969.88	0.75235
3969.96	0.99436	3969.96	0.78867
3970.07	0.98678	3970.07	1
3970.15	1	3970.15	0.91573
3970.27	0.91675	3970.27	0.87995
3970.39	0.87597	3970.39	0.87414
3970.46	0.77744	3970.46	0.88047
3970.58	0.79689	3970.58	0.83518
3970.66	0.70185	3970.66	0.8751
3970.78	0.66099	3970.78	0.79376
3970.85	0.64355	3970.85	0.63176
3970.97	0.56848	3970.97	0.65085
3971.09	0.59106	3971.09	0.66001
3971.17	0.66077	3971.17	0.62815
3971.28	0.63126	3971.28	0.53134
3971.36	0.69559	3971.36	0.54749
3971.48	0.69226	3971.48	0.51301
3971.56	0.75264	3971.56	0.41058
3971.68	0.6797	3971.68	0.43685
3971.75	0.71227	3971.75	0.31777
3971.87	0.80646	3971.87	0.36976
3971.95	0.68857	3971.95	0.28253
3972.07	0.70726	3972.07	0.26481
3972.18	0.62208	3972.18	0.24603
3972.26	0.60839	3972.26	0.2173
3972.38	0.53119	3972.38	0.24098
3972.46	0.50197	3972.46	0.21388
3972.57	0.47008	3972.57	0.18312
3972.65	0.40499	3972.65	0.19328
3972.77	0.38221	3972.77	0.16529
3972.89	0.39233	3972.89	0.1586
3972.96	0.339	3972.96	0.15177
3973.08	0.29262	3973.08	0.1412
3973.16	0.3268	3973.16	0.16535
3973.28	0.26871	3973.28	0.1313
3973.35	0.28191	3973.35	0.10332
3973.47	0.22402	3973.47	0.11007
3973.59	0.21024	3973.59	0.12764
3973.67	0.19767	3973.67	0.06917
3973.78	0.20304	3973.78	0.08926
3973.86	0.21391	3973.86	0.08625
3973.98	0.19164	3973.98	0.08262
3974.06	0.17777	3974.06	0.09629
3974.18	0.19158	3974.18	0.10351
3974.29	0.1609	3974.29	0.04136
3974.37	0.13891	3974.37	0.1101
3974.49	0.13882	3974.49	0.08625
3974.57	0.16631	3974.57	0.06543
3974.68	0.12985	3974.68	0.05857
3974.76	0.11301	3974.76	0.05156
3974.88	0.14595	3974.88	0.04835
3974.96	0.12435	3974.96	0.06903
3975.07	0.10065	3975.07	0.09669
3975.15	0.12252	3975.15	0.062
3975.27	0.10203	3975.27	0.0587
3975.39	0.11507	3975.39	0.03104
3975.46	0.10954	3975.46	0.03781
3975.58	0.09699	3975.58	0.03791
3975.66	0.10585	3975.66	0.0585
3975.78	0.11721	3975.78	0.05494
3975.85	0.08013	3975.85	0.05864
3975.97	0.10055	3975.97	0.05159
3976.05	0.09837	3976.05	0.03108
3976.17	0.08939	3976.17	0.05159
3976.28	0.093	3976.28	0.03447
3976.36	0.09687	3976.36	0.07553
3976.48	0.09473	3976.48	0.04123
3976.56	0.08959	3976.56	0.07899
3976.68	0.07679	3976.68	0.05507
3976.75	0.10982	3976.75	0.05167
3976.87	0.09682	3976.87	0.02755
3976.99	0.10223	3976.99	0.04825
3977.07	0.0693	3977.07	0.05504
3977.18	0.10239	3977.18	0.05508
3977.26	0.08402	3977.26	0.02751
3977.38	0.07501	3977.38	0.02745
3977.46	0.07681	3977.46	0.02758
3977.57	0.10237	3977.57	0.04471
3977.65	0.06744	3977.65	0.04828
3977.77	0.06917	3977.77	0.02747
3977.89	0.07294	3977.89	0.02401
3977.96	0.07493	3977.96	0.02752
3978.08	0.04199	3978.08	0.02751
3978.16	0.07882	3978.16	0.01034
3978.28	0.053	3978.28	0.03776
3978.35	0.08044	3978.35	0.0378
3978.47	0.06748	3978.47	0.02753
3978.59	0.06947	3978.59	0.01036
3978.67	0.03837	3978.67	0.02072
3978.78	0.06012	3978.78	0.03445
3978.86	0.04561	3978.86	0.02748
3978.98	0.06944	3978.98	0.031
3979.06	0.05105	3979.06	0.0446
3979.18	0.0566	3979.18	0.03096
3979.25	0.02736	3979.25	0.03096
3979.37	0.03646	3979.37	0.03441
3979.49	0.04393	3979.49	0.02745
3979.57	0.04004	3979.57	0.02407
3979.68	0.02923	3979.68	0.02063
3979.76	0.06393	3979.76	0.03099
3979.88	0.04923	3979.88	0.03782
3979.96	0.04735	3979.96	0.03428
3980.07	0.04377	3980.07	0.02746
3980.15	0.04191	3980.15	0.01031
3980.27	0.06575	3980.27	0.03438
3980.39	0.04938	3980.39	0.03778
3980.46	0.04385	3980.46	0.02406
3980.58	0.04366	3980.58	0.03779
3980.66	0.0437	3980.66	0.02059
3980.78	0.03108	3980.78	0.0344
3980.85	0.04744	3980.85	0.02401
3980.97	0.02008	3980.97	0.02408
3981.09	0.02561	3981.09	0.02404
3981.17	0.04925	3981.17	0.03103
3981.28	0.03647	3981.28	0.04116
3981.36	0.02915	3981.36	0.02403
3981.48	0.04009	3981.48	0.04481
3981.56	0.03465	3981.56	0.03096
3981.68	0.02735	3981.68	0.01377
3981.75	0.03103	3981.75	0.01724
3981.87	0.0476	3981.87	0.05507
3981.99	0.03281	3981.99	0.05833
3982.07	0.04736	3982.07	0.02411
3982.18	0.02374	3982.18	0.04115
3982.26	0.03638	3982.26	0.03431
3982.38	0.02914	3982.38	0.04811
3982.46	0.03454	3982.46	0.03787
3982.57	0.03115	3982.57	0.03778
3982.65	0.03822	3982.65	0.04837
3982.77	0.03462	3982.77	0.03084
3982.89	0.02553	3982.89	0.04486
3982.96	0.04198	3982.96	0.03102
3983.08	0.04184	3983.08	0.0515
3983.16	0.03995	3983.16	0.0584
3983.28	0.04376	3983.28	0.04802
3983.35	0.03101	3983.39	0.05526
3983.47	0.02911	3983.47	0.05841
3983.59	0.0365	3983.59	0.02748
3983.67	0.04193	3983.67	0.0583
3983.78	0.03996	3983.78	0.072
3983.86	0.03461	3983.86	0.05837
3983.98	0.0456	3983.98	0.07207
3984.06	0.02721	3984.06	0.07567
3984.18	0.04016	3984.18	0.0719
3984.29	0.05097	3984.29	0.06525
3984.37	0.03644	3984.37	0.06193
3984.37	0.04009	3984.37	0.06866
3984.88	0.03458	3984.88	0.07227
3985.39	0.06014	3985.39	0.12673
3985.85	0.03994	3985.85	0.09604
3986.36	0.06574	3986.36	0.06518
3986.87	0.05836	3986.87	0.10649
3987.38	0.09652	3987.38	0.07898
3987.89	0.05283	3987.89	0.09939
3988.35	0.07821	3988.35	0.12013
3988.86	0.08345	3988.86	0.11321
3989.37	0.10827	3989.37	0.07924
3989.88	0.09437	3989.88	0.09954
3990.39	0.10158	3990.39	0.12716
3990.85	0.11415	3990.85	0.09256
3991.36	0.13709	3991.36	0.12658
3991.87	0.14647	3991.87	0.13009
3992.38	0.14124	3992.38	0.09959
3992.89	0.14896	3992.89	0.09611
3993.35	0.15259	3993.35	0.08215
3993.86	0.1321	3993.86	0.11985
3994.37	0.10784	3994.37	0.12317
3994.88	0.12511	3994.88	0.12678
3995.39	0.12061	3995.39	0.13043
3995.89	0.11639	3995.89	0.13006
3996.36	0.15463	3996.36	0.12652
3996.87	0.15275	3996.87	0.16784
3997.38	0.16396	3997.38	0.14721
3997.89	0.13408	3997.89	0.14044
3998.35	0.15208	3998.35	0.15436
3998.86	0.17886	3998.86	0.13347
3999.37	0.14481	3999.37	0.15733
3999.88	0.15749	3999.88	0.13997
		4000.39	0.19804
		4000.85	0.20225
		4001.36	0.12328
		4001.87	0.1643
		4002.38	0.21184
		4002.89	0.1678
		4003.35	0.13698
		4003.86	0.14011
		4004.37	0.14667
		4004.88	0.15707
		4005.39	0.13672
		4005.85	0.1674
		4006.36	0.12319
		4006.87	0.15704
		4007.38	0.12619
		4007.89	0.14327
		4008.35	0.1438
		4008.86	0.14681
		4009.37	0.12352
		4009.88	0.10584
		4010.39	0.10586
		4010.85	0.08183
		4011.36	0.1059
		4011.87	0.10567
		4012.38	0.10636
		4012.89	0.12315
		4013.39	0.08194
		4013.86	0.11946
		4014.37	0.13642

## Sheet: 21b
	before	after
nm	absorbance	absorbance
187.179	0.00769	-0.00755
188.018	0.00769	-0.01498
188.857	0.00769	-0.01498
189.696	0.01551	-0.01524
190.535	0.01524	-0.01498
191.374	0.00783	-0.02307
192.213	0.00755	-0.01498
193.052	0.00783	-0.00755
193.891	0.00769	-0.01498
194.73	0.02348	-0.01524
195.569	0.00783	-0.01551
196.407	0.01579	-0.00783
197.246	0.01551	-0.01524
198.085	0.00783	-0.01551
198.923	0.01579	-0.01551
199.762	0	-0.01579
200.6	0.00797	-0.01524
201.439	0	-0.01579
202.277	0.00783	-0.00783
203.116	0.00797	-0.01579
203.954	0.00797	-0.00783
204.792	0.00812	-0.0316
205.63	0.00812	-0.01609
206.468	0.01639	-0.00797
207.307	0.00812	-0.01609
208.145	0.01639	-0.01609
208.983	0.00827	-0.01609
209.821	0.01639	-0.01579
210.658	0.01639	-0.01609
211.496	0	-0.02482
212.334	0.02436	-0.00797
213.172	0.00827	-0.02436
214.01	0.00843	-0.01671
214.847	0.01671	-0.01609
215.685	0.00843	-0.01671
216.522	0.01703	-0.01671
217.36	0	-0.01671
218.197	0.00843	-0.00827
219.035	0.01703	-0.01639
219.872	0.00877	-0.01737
220.71	0.00877	-0.01703
221.547	0.0086	-0.00843
222.384	0.0086	-0.0086
223.221	0.00877	-0.01737
224.058	0	-0.01703
224.895	0.00895	-0.01773
225.732	0.00914	-0.01773
226.569	0.00895	-0.00877
227.406	0.00877	-0.01737
228.243	0.00914	-0.00877
229.08	0.00895	-0.02633
229.917	0.00895	-0.0086
230.754	0.01848	-0.0181
231.59	0.00895	-0.01737
232.427	0.00914	-0.02687
233.264	0.0181	-0.01773
234.1	0.00895	-0.01773
234.937	0.01848	-0.0181
235.773	0.00895	-0.01737
236.61	0.01848	-0.02687
237.446	0.01848	-0.02687
238.282	0.01848	-0.02687
239.119	0	-0.00895
239.955	0.00914	-0.00895
240.791	0.01848	-0.01773
241.627	0.00914	-0.01773
242.463	0.00934	-0.0181
243.299	0.00914	-0.01773
244.135	0.00934	-0.01773
244.971	0.00934	-0.0181
245.807	0	-0.02744
246.643	0.00914	-0.01773
247.479	0.00934	-0.0181
248.314	0.00955	-0.01848
249.15	0.00934	-0.00895
249.986	0	-0.02687
250.821	0	-0.00914
251.657	0.00955	-0.01848
252.492	0	-0.0181
253.328	0.00955	-0.01848
254.163	0.00976	-0.00934
254.999	0.01931	-0.01889
255.834	0.01931	-0.01848
256.669	0	-0.02744
257.505	0.00955	-0.01848
258.34	0.00955	-0.01889
259.175	0.00976	-0.00914
260.01	0.00955	-0.01848
260.845	0.00976	-0.01848
261.68	0.00955	-0.02744
262.515	0.00955	-0.01848
263.35	0.00976	-0.01931
264.185	0.00976	-0.01889
265.019	0.01974	-0.01889
265.854	0.00976	-0.02803
266.689	0.00976	-0.01889
267.523	0	-0.00955
268.358	0.00955	-0.01889
269.193	0.01931	-0.01848
270.027	0	-0.00934
270.862	0.00998	-0.01931
271.696	0.01931	-0.00934
272.53	0	-0.01889
273.365	0.01931	-0.00934
274.199	0.00976	-0.00955
275.033	0.00976	-0.00934
275.867	0.01974	-0.00955
276.702	0.00955	-0.02803
277.536	0.00976	-0.01889
278.37	0.00976	-0.00955
279.204	0.01974	0
280.038	0.00955	-0.01848
280.871	0.00955	-0.01889
281.705	0.01974	-0.03863
282.539	0.01931	-0.00934
283.373	0.00955	-0.01848
284.207	0.01931	-0.00934
285.04	0.01974	-0.01889
285.874	0.00955	-0.01848
286.707	0.01889	-0.02744
287.541	0.01889	-0.00914
288.374	0.01931	-0.01889
289.208	0.00955	-0.00914
290.041	0.00934	-0.00914
290.874	0.00934	0
291.708	0.01848	-0.0181
292.541	0	-0.01848
293.374	0	-0.00934
294.207	0.00934	-0.0181
295.04	0.0181	-0.01773
295.873	0.00934	-0.0181
296.706	0.00914	-0.00895
297.539	0.00914	-0.0181
298.372	0.00934	-0.0181
299.205	0.01848	-0.0181
300.038	0.00895	-0.01737
300.871	0.00914	-0.01773
301.703	0	-0.00895
302.536	0.00914	-0.0181
303.369	0.00895	-0.01737
304.201	0.00914	-0.01773
305.034	0	-0.01773
305.866	0.00895	-0.02633
306.699	0.00895	-0.0086
307.531	0.00877	-0.01703
308.363	0.00895	-0.01737
309.195	0	-0.01737
310.028	0.00877	-0.01737
310.86	0.00895	-0.0086
311.692	0.0181	-0.01773
312.524	0.00895	-0.01737
313.356	0.00895	-0.00877
314.188	0.01773	0
315.02	0.00877	-0.01737
315.852	0.00895	-0.01737
316.684	0.0181	-0.00877
317.516	0.00877	-0.00843
318.347	0.01737	-0.0086
319.179	0.01737	-0.00843
320.011	0.00877	-0.0086
320.842	0.02581	-0.01671
321.674	0.01737	-0.00843
322.506	0.00895	-0.01737
323.337	0.01737	-0.01703
324.168	0.01703	-0.00843
325	0.0086	-0.01703
325.831	0.01703	-0.00843
326.663	0.00843	0
327.494	0.02531	-0.00827
328.325	0.0086	0
329.156	0.00827	-0.00812
329.987	0	-0.00812
330.818	0.03279	-0.00797
331.649	0.01639	-0.00797
332.48	0.00797	-0.00783
333.311	0	0
334.142	0.02307	0
334.973	0.01579	-0.00769
335.804	0.02228	2.5886e-08
336.634	0.01472	2.5886e-08
337.465	0.01424	0
338.296	0.02085	0
339.126	0.01336	0
339.957	0.01931	0
340.787	0.01822	-0.00607
341.618	0.01749	0
342.448	0.01114	-0.011
343.278	0.02068	0
344.109	0.0144	0.00485
344.939	0.00905	0.00455
345.769	0.01259	0
346.599	0.00769	0.0039
347.43	0.01064	0
348.26	0.00969	0.00328
349.09	0.0119	0.00603
349.92	0.01072	2.5886e-08
350.75	0.00734	0
351.579	0.00886	0.00227
352.409	0.00801	0.00204
353.239	0.00362	0.00185
354.069	0.00658	0.00169
354.899	0.00593	0.00152
355.728	0.00538	0.00276
356.558	0.00488	0.0025
357.387	0.00555	0.00342
358.217	0.00504	0.00311
359.046	0.00553	0.00379
359.876	0.00592	0.00348
360.705	0.00542	0.00479
361.534	0.00642	0.00515
362.364	0.00658	0.00543
363.193	0.00612	0.0063
364.022	0.00568	0.00528
364.851	0.00477	0.00492
365.68	0.00398	0.00461
366.509	0.00373	0.00385
367.338	0.00307	0.00362
368.167	0.00332	0.003
368.996	0.00237	0.00285
369.825	0.00225	0.0027
370.654	0.00251	0.00295
371.483	0.00307	0.00317
372.311	0.00294	0.00371
373.14	0.00313	0.00356
373.969	0.00331	0.00372
374.797	0.00347	0.00418
375.626	0.00334	0.00431
376.454	0.00322	0.00443
377.283	0.00362	0.00401
378.111	0.003	0.00387
378.939	0.00289	0.00323
379.768	0.00303	0.00337
380.596	0.00293	0.00302
381.424	0.00261	0.00315
382.252	0.00274	0.00326
383.08	0.00306	0.00337
383.909	0.00297	0.00347
384.737	0.00287	0.00356
385.565	0.00279	0.00365
386.392	0.00288	0.00354
387.22	0.00297	0.00343
388.048	0.00289	0.00316
388.876	0.0028	0.00358
389.704	0.00305	0.00381
390.531	0.00327	0.00387
391.359	0.00303	0.00376
392.187	0.00323	0.00425
393.014	0.00307	0.00414
393.842	0.00326	0.00393
394.669	0.00277	0.00354
395.497	0.00244	0.00305
396.324	0.00225	0.00284
397.151	0.00206	0.00251
397.979	0.00177	0.0022
398.806	0.00183	0.0019
399.633	0.00156	0.00185
400.46	0.00152	0.00191
401.287	0.00168	0.00196
402.114	0.00164	0.00223
402.941	0.00199	0.00257
403.768	0.00222	0.0028
404.595	0.00272	0.0033
405.422	0.00319	0.00397
406.249	0.00354	0.0045
407.076	0.00412	0.00525
407.902	0.00466	0.00587
408.729	0.00501	0.00629
409.556	0.00518	0.00667
410.382	0.00533	0.00678
411.209	0.00567	0.00703
412.035	0.00564	0.00704
412.862	0.00564	0.0071
413.688	0.00579	0.00709
414.514	0.00594	0.00728
415.341	0.00619	0.00757
416.167	0.00636	0.00783
416.993	0.00662	0.00801
417.819	0.00675	0.00816
418.645	0.00682	0.00837
419.472	0.00687	0.00844
420.298	0.00696	0.0085
421.124	0.00699	0.00854
421.949	0.00693	0.00859
422.775	0.00707	0.00876
423.601	0.00711	0.00902
424.427	0.00721	0.00911
425.253	0.00738	0.00929
426.078	0.0073	0.00923
426.904	0.0071	0.00886
427.73	0.00672	0.00831
428.555	0.00625	0.00766
429.381	0.00549	0.00692
430.206	0.00499	0.00604
431.032	0.00449	0.00531
431.857	0.00397	0.00473
432.682	0.00362	0.00421
433.508	0.00335	0.00385
434.333	0.00322	0.00358
435.158	0.0031	0.00345
435.983	0.00302	0.00332
436.808	0.00291	0.00317
437.634	0.00277	0.003
438.459	0.00267	0.00277
439.284	0.00255	0.00259
440.108	0.00238	0.00247
440.933	0.00226	0.00226
441.758	0.00221	0.00215
442.583	0.00213	0.00213
443.408	0.00203	0.00205
444.232	0.00206	0.00201
445.057	0.00209	0.00202
445.882	0.0021	0.00203
446.706	0.00209	0.00205
447.531	0.00216	0.00206
448.355	0.00209	0.00211
449.18	0.00213	0.00209
450.004	0.0022	0.0021
450.828	0.00227	0.00214
451.653	0.00236	0.00235
452.477	0.00248	0.00245
453.301	0.00268	0.00265
454.125	0.0028	0.0028
454.949	0.00291	0.00285
455.773	0.00291	0.00289
456.597	0.00282	0.00278
457.421	0.00269	0.00264
458.245	0.00255	0.00245
459.069	0.00235	0.00208
459.893	0.00215	0.00182
460.717	0.00199	0.00166
461.54	0.00184	0.00142
462.364	0.00174	0.00124
463.188	0.00168	0.00126
464.011	0.00165	0.00126
464.835	0.00172	0.00128
465.658	0.00175	0.00143
466.482	0.00189	0.00163
467.305	0.00201	0.00189
468.129	0.00212	0.00214
468.952	0.00227	0.00236
469.775	0.00233	0.00258
470.598	0.00242	0.00269
471.422	0.00246	0.00274
472.245	0.0025	0.0027
473.068	0.00249	0.00267
473.891	0.00253	0.00253
474.714	0.00239	0.00242
475.537	0.00238	0.00236
476.36	0.00232	0.00222
477.183	0.00222	0.00209
478.005	0.00213	0.00193
478.828	0.00203	0.00173
479.651	0.00192	0.00152
480.474	0.00177	0.0013
481.296	0.00167	0.0011
482.119	0.00158	0.0008623
482.941	0.00143	0.0006708
483.764	0.00133	0.0004359
484.586	0.00124	0.0002729
485.409	0.00114	6.71e-05
486.231	0.00104	-2.22e-05
487.053	0.00101	-0.0001976
487.876	0.000921	-0.000283
488.698	0.0008906	-0.0003663
489.52	0.000862	-0.000427
490.342	0.000833	-0.0005073
491.164	0.000805	-0.0005444
491.986	0.0007967	-0.0005803
492.808	0.0008076	-0.0005739
493.63	0.0008192	-0.0005684
494.452	0.0008686	-0.0005424
495.274	0.0008946	-0.0004767
496.096	0.0009791	-0.0004519
496.918	0.00101	-0.0004275
497.739	0.00112	-0.0002882
498.561	0.00122	-0.0001516
499.383	0.00133	-7.5e-05
500.204	0.00144	0.0001113
501.026	0.00155	0.0002198
501.847	0.00172	0.0004706
502.669	0.00182	0.0006086
503.49	0.00193	0.0007605
504.312	0.00201	0.0008568
505.133	0.00205	0.0009152
505.954	0.00199	0.0008525
506.775	0.00197	0.0007419
507.597	0.00186	0.0006145
508.418	0.00173	0.0004595
509.239	0.00162	0.0002595
510.06	0.00152	9.62e-05
510.881	0.00137	-3.16e-05
511.702	0.0013	-0.0001718
512.523	0.00121	-0.0002933
513.344	0.00115	-0.0003971
514.164	0.0011	-0.0004833
514.985	0.00107	-0.0005377
515.806	0.001	-0.0005671
516.627	0.00103	-0.0006349
517.447	0.00102	-0.0006726
518.268	0.00104	-0.0006945
519.088	0.00103	-0.0006891
519.909	0.00106	-0.0006539
520.729	0.00114	-0.0006336
521.55	0.00114	-0.0005726
522.37	0.00117	-0.0004989
523.19	0.00128	-0.0004258
524.011	0.00139	-0.000313
524.831	0.0015	-0.000189
525.651	0.00162	-2.63e-05
526.471	0.00173	9.11e-05
527.291	0.00188	0.0002969
528.111	0.00206	0.0005117
528.931	0.00222	0.0007109
529.751	0.00245	0.0009325
530.571	0.00268	0.00129
531.391	0.00297	0.00157
532.211	0.00325	0.00197
533.031	0.00354	0.00237
533.851	0.00389	0.00279
534.67	0.00423	0.00327
535.49	0.00467	0.00379
536.309	0.00509	0.00437
537.129	0.00558	0.00497
537.948	0.00607	0.00561
538.768	0.00659	0.00624
539.587	0.00713	0.00692
540.407	0.00767	0.00768
541.226	0.00826	0.00841
542.045	0.00886	0.00918
542.865	0.00954	0.01004
543.684	0.01024	0.01094
544.503	0.01103	0.01199
545.322	0.0119	0.01309
546.141	0.01283	0.01428
546.96	0.01382	0.01555
547.779	0.01487	0.01686
548.598	0.01595	0.01822
549.417	0.01706	0.01962
550.236	0.01816	0.02103
551.055	0.01927	0.02241
551.873	0.02031	0.02378
552.692	0.02139	0.02509
553.511	0.02236	0.02637
554.329	0.02335	0.02762
555.148	0.02423	0.02875
555.966	0.02505	0.02976
556.785	0.02578	0.03069
557.603	0.0264	0.03149
558.422	0.02689	0.03214
559.24	0.02714	0.03265
560.058	0.0271	0.03296
560.877	0.02702	0.03309
561.695	0.02686	0.03316
562.513	0.02663	0.03313
563.331	0.02632	0.03293
564.149	0.02607	0.03267
564.967	0.0258	0.03228
565.785	0.0256	0.03197
566.603	0.02543	0.03171
567.421	0.02531	0.03155
568.239	0.02518	0.03136
569.057	0.02506	0.03116
569.874	0.02499	0.03103
570.692	0.0249	0.03093
571.51	0.0248	0.03076
572.327	0.02464	0.03051
573.145	0.02437	0.03017
573.962	0.02404	0.02971
574.78	0.02353	0.02906
575.597	0.0229	0.02817
576.415	0.02203	0.02712
577.232	0.02103	0.02578
578.049	0.01989	0.02421
578.867	0.01871	0.02247
579.684	0.01739	0.02065
580.501	0.01612	0.01885
581.318	0.01492	0.01714
582.135	0.01383	0.01567
582.952	0.01292	0.01441
583.769	0.01221	0.01351
584.586	0.01165	0.01282
585.403	0.01139	0.01251
586.22	0.01128	0.01241
587.037	0.01139	0.01253
587.854	0.0117	0.0129
588.67	0.01216	0.01356
589.487	0.01295	0.01443
590.304	0.01396	0.01557
591.12	0.0152	0.0169
591.937	0.01652	0.01837
592.753	0.01793	0.02001
593.57	0.01931	0.0217
594.386	0.02067	0.02343
595.203	0.02198	0.0251
596.019	0.02321	0.02666
596.835	0.02427	0.02807
597.652	0.0252	0.02923
598.468	0.02595	0.03019
599.284	0.02652	0.0309
600.1	0.02689	0.0314
600.916	0.0271	0.0316
601.732	0.0271	0.03164
602.548	0.02696	0.03142
603.364	0.0266	0.03099
604.18	0.02609	0.03036
604.996	0.02541	0.02942
605.812	0.02454	0.02827
606.627	0.02343	0.02686
607.443	0.02213	0.02521
608.259	0.02069	0.02335
609.074	0.01919	0.02134
609.89	0.0176	0.01934
610.705	0.01602	0.0173
611.521	0.01451	0.01537
612.336	0.01313	0.01358
613.152	0.01189	0.01195
613.967	0.0108	0.01051
614.782	0.00981	0.00927
615.598	0.009	0.00816
616.413	0.00828	0.00723
617.228	0.00758	0.00633
618.043	0.00698	0.00559
618.858	0.00643	0.00486
619.673	0.00586	0.00415
620.488	0.00534	0.00353
621.303	0.00483	0.00289
622.118	0.0044	0.00229
622.933	0.004	0.00178
623.748	0.00361	0.0013
624.563	0.0033	0.0008823
625.377	0.00301	0.0004931
626.192	0.00275	0.0001747
627.007	0.00254	-0.0001337
627.821	0.00234	-0.0004014
628.636	0.00218	-0.0006284
629.45	0.00205	-0.0007936
630.265	0.00194	-0.0009383
631.079	0.00183	-0.00109
631.894	0.00172	-0.00122
632.708	0.00165	-0.00127
633.522	0.00159	-0.00136
634.336	0.00157	-0.00143
635.151	0.0015	-0.00146
635.965	0.00147	-0.00148
636.779	0.00148	-0.00151
637.593	0.00145	-0.00154
638.407	0.00147	-0.00152
639.221	0.00146	-0.00152
640.035	0.00149	-0.0015
640.849	0.00145	-0.00145
641.663	0.00144	-0.0014
642.476	0.00147	-0.00134
643.29	0.00148	-0.00128
644.104	0.0015	-0.00117
644.918	0.00156	-0.00112
645.731	0.00159	-0.00102
646.545	0.00169	-0.0009125
647.358	0.00176	-0.0007876
648.172	0.00185	-0.0006418
648.985	0.00195	-0.0005158
649.799	0.00209	-0.0003581
650.612	0.00221	-0.0001476
651.425	0.00237	3.17e-05
652.239	0.00255	0.0002744
653.052	0.00277	0.0005491
653.865	0.003	0.0008346
654.678	0.00328	0.00124
655.491	0.00363	0.00166
656.304	0.004	0.00216
657.117	0.00452	0.00278
657.93	0.00513	0.00349
658.743	0.00579	0.00433
659.556	0.00659	0.00532
660.369	0.00747	0.00641
661.182	0.00843	0.00764
661.995	0.00938	0.00884
662.807	0.01024	0.00993
663.62	0.01091	0.01083
664.433	0.0113	0.01133
665.245	0.01136	0.01139
666.058	0.01099	0.01096
666.87	0.01032	0.01014
667.683	0.00941	0.00899
668.495	0.00846	0.00774
669.307	0.00748	0.00645
670.12	0.00654	0.00526
670.932	0.00573	0.00419
671.744	0.00499	0.00324
672.556	0.00437	0.00245
673.368	0.00391	0.00173
674.181	0.00348	0.00118
674.993	0.00313	0.0006658
675.805	0.00283	0.0002215
676.617	0.00257	-0.0001053
677.428	0.00235	-0.0004206
678.24	0.00217	-0.0007035
679.052	0.002	-0.0009329
679.864	0.0019	-0.00114
680.676	0.00177	-0.00133
681.487	0.00169	-0.00143
682.299	0.00161	-0.00156
683.111	0.00153	-0.00166
683.922	0.0015	-0.00174
684.734	0.00144	-0.00184
685.545	0.00144	-0.00187
686.357	0.00141	-0.00191
687.168	0.00139	-0.00197
687.979	0.00138	-0.00205
688.791	0.00137	-0.00209
689.602	0.00137	-0.00211
690.413	0.00134	-0.00213
691.224	0.00136	-0.00217
692.035	0.00134	-0.00218
692.846	0.00134	-0.00219
693.658	0.00136	-0.00223
694.469	0.00136	-0.00222
695.279	0.00134	-0.0022
696.09	0.00131	-0.00222
696.901	0.00126	-0.00219
697.712	0.00127	-0.00223
698.523	0.00127	-0.00221
699.334	0.00123	-0.00219
700.144	0.00127	-0.00218
700.955	0.00125	-0.00221
701.766	0.00127	-0.00218
702.576	0.00132	-0.0022
703.387	0.00129	-0.00217
704.197	0.00132	-0.00218
705.008	0.00135	-0.00219
705.818	0.00136	-0.00216
706.628	0.00136	-0.00212
707.439	0.00137	-0.00209
708.249	0.00136	-0.00209
709.059	0.00137	-0.00211
709.869	0.00139	-0.00209
710.679	0.00139	-0.00207
711.489	0.00137	-0.00208
712.299	0.00141	-0.00204
713.109	0.00139	-0.00205
713.919	0.00143	-0.00202
714.729	0.00144	-0.00199
715.539	0.00148	-0.00199
716.349	0.0015	-0.00199
717.159	0.00149	-0.00202
717.968	0.00153	-0.002
718.778	0.00155	-0.00197
719.588	0.00157	-0.00198
720.397	0.00168	-0.00195
721.207	0.00168	-0.00196
722.016	0.00169	-0.00193
722.826	0.00171	-0.00194
723.635	0.00172	-0.00189
724.445	0.00174	-0.00187
725.254	0.00174	-0.00186
726.063	0.00176	-0.00183
726.873	0.00177	-0.00179
727.682	0.00176	-0.00178
728.491	0.00176	-0.00176
729.3	0.00174	-0.00178
730.109	0.00169	-0.00182
730.918	0.00167	-0.00182
731.727	0.00169	-0.00181
732.536	0.00168	-0.00183
733.345	0.0017	-0.00186
734.154	0.00171	-0.00185
734.963	0.00177	-0.00186
735.772	0.00177	-0.00184
736.58	0.00178	-0.00182
737.389	0.00183	-0.00178
738.198	0.00186	-0.00174
739.006	0.00191	-0.0017
739.815	0.00195	-0.00164
740.623	0.002	-0.00162
741.432	0.00206	-0.00149
742.24	0.00212	-0.00138
743.049	0.00224	-0.00128
743.857	0.00232	-0.00114
744.665	0.00241	-0.0009762
745.474	0.00252	-0.0008339
746.282	0.00267	-0.0006334
747.09	0.00283	-0.0003939
747.898	0.00301	-0.000154
748.706	0.00321	9.65e-05
749.514	0.00344	0.0003773
750.322	0.00369	0.0007272
751.13	0.00398	0.00109
751.938	0.00432	0.00147
752.746	0.00468	0.00192
753.554	0.00497	0.00238
754.362	0.00533	0.00288
755.169	0.00571	0.00342
755.977	0.00618	0.00397
756.785	0.00668	0.00453
757.592	0.00718	0.00509
758.4	0.00766	0.00559
759.207	0.00809	0.00612
760.015	0.00849	0.00659
760.822	0.00883	0.00703
761.63	0.0091	0.00735
762.437	0.00933	0.00763
763.244	0.00952	0.00786
764.052	0.00967	0.00803
764.859	0.00973	0.00817
765.666	0.00979	0.00829
766.473	0.00984	0.00835
767.28	0.0099	0.00838
768.087	0.00991	0.00843
768.894	0.00991	0.00838
769.701	0.00988	0.00841
770.508	0.0099	0.00839
771.315	0.00988	0.00838
772.122	0.00993	0.00837
772.929	0.00996	0.0084
773.735	0.00998	0.00846
774.542	0.01	0.00854
775.349	0.01009	0.0086
776.155	0.01018	0.00869
776.962	0.01028	0.00879
777.769	0.01036	0.00891
778.575	0.01046	0.00908
779.381	0.01055	0.0092
780.188	0.01065	0.00933
780.994	0.01079	0.00951
781.801	0.01094	0.00965
782.607	0.01107	0.0098
783.413	0.01124	0.00998
784.219	0.01133	0.01009
785.025	0.0114	0.01022
785.832	0.01155	0.01032
786.638	0.01159	0.01045
787.444	0.01163	0.01051
788.25	0.01174	0.01057
789.056	0.01178	0.01061
789.861	0.01181	0.01063
790.667	0.01184	0.01064
791.473	0.01183	0.01065
792.279	0.01181	0.01064
793.085	0.0118	0.01062
793.89	0.01177	0.01058
794.696	0.01173	0.01059
795.501	0.01169	0.01051
796.307	0.01166	0.01049
797.113	0.01163	0.01051
797.918	0.01164	0.01053
798.723	0.01159	0.01055
799.529	0.01157	0.01055
800.334	0.01151	0.01055
801.139	0.01154	0.01051
801.945	0.01152	0.0105
802.75	0.01151	0.0105
803.555	0.01162	0.01056
804.36	0.0117	0.01061
805.165	0.01175	0.01068
805.97	0.01186	0.01081
806.775	0.01198	0.01085
807.58	0.01198	0.01094
808.385	0.01206	0.01099
809.19	0.01212	0.01104
809.995	0.01218	0.01108
810.8	0.01215	0.011
811.604	0.01218	0.01097
812.409	0.01216	0.0109
813.214	0.01207	0.01078
814.018	0.01194	0.01062
814.823	0.01178	0.01046
815.627	0.01157	0.01025
816.432	0.01138	0.00995
817.236	0.01109	0.00961
818.041	0.01078	0.00923
818.845	0.0104	0.00879
819.649	0.01001	0.00837
820.454	0.00966	0.00788
821.258	0.00928	0.0074
822.062	0.00892	0.00693
822.866	0.00856	0.00642
823.67	0.00815	0.00589
824.474	0.00776	0.00538
825.278	0.00739	0.00489
826.082	0.00698	0.00442
826.886	0.00664	0.00392
827.69	0.00629	0.00346
828.494	0.00598	0.00303
829.298	0.0057	0.00264
830.102	0.00536	0.00224
830.905	0.00507	0.00185
831.709	0.00486	0.00148
832.513	0.00465	0.00117
833.316	0.00443	0.0008626
834.12	0.00424	0.0005853
834.923	0.00408	0.000393
835.727	0.00385	0.0001078
836.53	0.00372	-9.04e-05
837.333	0.00354	-0.0002913
838.137	0.00335	-0.0004583
838.94	0.00323	-0.0006271
839.743	0.00313	-0.0007615
840.547	0.00301	-0.0009351
841.35	0.00293	-0.00104
842.153	0.00287	-0.00112
842.956	0.00277	-0.00113
843.759	0.00273	-0.00129
844.562	0.00274	-0.00132
845.365	0.00274	-0.00139
846.168	0.00265	-0.00138
846.971	0.00265	-0.00139
847.774	0.00261	-0.00148
848.576	0.00262	-0.00147
849.379	0.00264	-0.00145
850.182	0.00264	-0.0014
850.984	0.00267	-0.00137
851.787	0.00265	-0.00136
852.59	0.00271	-0.00128
853.392	0.00278	-0.00125
854.195	0.00284	-0.00113
854.997	0.00286	-0.00106
855.799	0.00295	-0.00105
856.602	0.00303	-0.0009436
857.404	0.0031	-0.0008637
858.206	0.00321	-0.0007592
859.009	0.00335	-0.0006366
859.811	0.00334	-0.0004815
860.613	0.0035	-0.0003941
861.415	0.0036	-0.000234
862.217	0.00374	-7.09e-05
863.019	0.00386	0.000167
863.821	0.00399	0.0003135
864.623	0.00419	0.0005359
865.425	0.00438	0.0006898
866.227	0.00455	0.000897
867.029	0.00482	0.00116
867.83	0.00498	0.00138
868.632	0.00523	0.00161
869.434	0.00543	0.0019
870.236	0.00573	0.00223
871.037	0.00596	0.00253
871.839	0.00615	0.00291
872.64	0.00652	0.0032
873.442	0.00686	0.00362
874.243	0.00718	0.00402
875.044	0.00745	0.00437
875.846	0.00782	0.00479
876.647	0.00813	0.00522
877.448	0.00852	0.00564
878.25	0.00889	0.00613
879.051	0.00931	0.00661
879.852	0.00963	0.00712
880.653	0.01006	0.00765
881.454	0.01035	0.00811
882.255	0.01069	0.0086
883.056	0.0111	0.00903
883.857	0.0115	0.00952
884.658	0.01188	0.01001
885.459	0.01222	0.01044
886.26	0.01261	0.01092
887.06	0.01296	0.0113
887.861	0.01324	0.01178
888.662	0.01361	0.01219
889.462	0.01381	0.01255
890.263	0.01406	0.01294
891.063	0.01433	0.0132
891.864	0.01452	0.01343
892.664	0.01471	0.01368
893.465	0.01486	0.01402
894.265	0.01496	0.01413
895.066	0.01513	0.0143
895.866	0.01527	0.01443
896.666	0.01535	0.01447
897.466	0.01544	0.01455
898.266	0.0155	0.01455
899.067	0.01554	0.01461
899.867	0.01559	0.01457
900.667	0.01558	0.01459
901.467	0.01553	0.01447
902.267	0.01549	0.01441
903.067	0.01539	0.01436
903.867	0.01531	0.01422
904.666	0.01536	0.01422
905.466	0.01524	0.01407
906.266	0.0152	0.01392
907.066	0.0151	0.01384
907.865	0.01502	0.01373
908.665	0.01489	0.01357
909.464	0.01476	0.01346
910.264	0.01466	0.01329
911.064	0.01445	0.01309
911.863	0.01425	0.01285
912.662	0.01399	0.01254
913.462	0.01377	0.01219
914.261	0.01347	0.01188
915.06	0.01317	0.01151
915.86	0.01269	0.01109
916.659	0.01238	0.01058
917.458	0.01196	0.01001
918.257	0.01163	0.00955
919.056	0.01129	0.009
919.855	0.01069	0.00836
920.654	0.01032	0.00785
921.453	0.0099	0.00738
922.252	0.00952	0.00668
923.051	0.00901	0.00617
923.85	0.0086	0.00564
924.649	0.00823	0.00508
925.447	0.00773	0.00456
926.246	0.00743	0.00406
927.045	0.00693	0.00348
927.843	0.00653	0.00291
928.642	0.00625	0.00258
929.44	0.0058	0.00209
930.239	0.00565	0.00171
931.037	0.0054	0.00122
931.836	0.00497	0.0007761
932.634	0.00479	0.0005526
933.433	0.00442	0.0001988
934.231	0.00413	-0.0002182
935.029	0.00403	-0.0003643
935.827	0.00379	-0.0006882
936.625	0.00357	-0.0009804
937.424	0.00348	-0.00154
938.222	0.00372	-0.00207
939.02	0.00344	-0.00222
939.818	0.00351	-0.00267
940.616	0.00345	-0.00321
941.414	0.00362	-0.00379
942.211	0.00364	-0.00327
943.009	0.00348	-0.00425
943.807	0.0025	-0.00329
944.605	0.00262	-0.00412
945.403	0.00266	-0.00489
946.2	0.00197	-0.00416
946.998	0.00128	-0.00405
947.795	0.00184	-0.00519
948.593	0.00175	-0.00432
949.39	0.0022	-0.00407
950.188	0.00207	-0.00492
950.985	0.00146	-0.00513
951.783	0.00136	-0.00529
952.58	0.0008532	-0.00541
953.377	0.0008028	-0.00552
954.175	0.0007553	-0.00519
954.972	0.0003576	-0.0053
955.769	0.0003394	-0.00503
956.566	0	-0.00615
957.363	0.0003088	-0.00621
958.16	0	-0.00563
958.957	0.0002838	-0.00601
959.754	-0.000548	-0.00638
960.551	0	-0.00616
961.348	-0.0002563	-0.00651
962.145	-0.0004986	-0.00633
962.942	-0.0004844	-0.00615
963.738	-0.0004731	-0.00601
964.535	-0.0002312	-0.00612
965.332	-0.0002261	-0.00598
966.128	0	-0.00634
966.925	-0.000436	-0.006
967.722	-0.0006452	-0.00614
968.518	-0.0004231	-0.00582
969.315	-0.0004184	-0.00598
970.111	-0.000413	-0.0059
970.907	-0.0004078	-0.00583
971.704	0	-0.00556
972.5	-0.0004005	-0.00593
973.296	-0.0003973	-0.00589
974.092	-0.0001973	-0.00585
974.889	-0.000196	-0.0056
975.685	0	-0.00516
976.481	0.0001942	-0.00555
977.277	0	-0.00532
978.073	0.0001928	-0.0051
978.869	0.0001921	-0.00468
979.665	0.0003835	-0.00467
980.461	0.0007653	-0.00486
981.257	0.0007639	-0.00444
982.052	0.0007629	-0.00444
982.848	0.0009539	-0.00404
983.644	0.00114	-0.00384
984.44	0.00115	-0.00384
985.235	0.00134	-0.00385
986.031	0.00153	-0.00364
986.826	0.00172	-0.00344
987.622	0.00192	-0.00304
988.417	0.00212	-0.00285
989.213	0.00231	-0.00245
990.008	0.00271	-0.00245
990.803	0.00271	-0.00226
991.599	0.00292	-0.00185
992.394	0.00332	-0.00145
993.189	0.00334	-0.00166
993.984	0.00375	-0.00104
994.78	0.00376	-0.00105
995.575	0.00418	-0.000632
996.37	0.00421	-0.0004235
997.165	0.00442	2.5886e-08
997.96	0.00486	0.0004285
998.755	0.00509	0.0008608
999.55	0.00533	0.0008669
1000.34	0.00557	0.00109
1001.14	0.0058	0.00154
1001.93	0.00627	0.00199
1002.73	0.00672	0.00267
1003.52	0.00678	0.00247
1004.32	0.00704	0.00316
1005.11	0.00709	0.00318
1005.91	0.00757	0.00366
1006.7	0.00764	0.00416
1007.5	0.00814	0.00396
1008.29	0.00821	0.00446
1009.09	0.00849	0.00497
1009.88	0.00858	0.00526
1010.67	0.00888	0.00531
1011.47	0.00895	0.00559
1012.26	0.00905	0.0059
1013.06	0.00935	0.00569
1013.85	0.00945	0.006
1014.64	0.00979	0.00632
1015.44	0.00962	0.00688
1016.23	0.00948	0.00643
1017.03	0.00958	0.0065
1017.82	0.00966	0.00629
1018.61	0.00976	0.00662
1019.41	0.00936	0.00641
1020.2	0.00969	0.00647
1021	0.00954	0.00654
1021.79	0.00986	0.00604
