# Supplementary material for: Resonant inelastic X-ray scattering tools to count 5 f electrons of actinides and probe bond covalency
Source: Nat Commun. 2025 Feb 10;16:1221. doi: 10.1038/s41467-024-54574-7 (PMC11811144; doi:10.1038/s41467-024-54574-7)
Supplement: Supplementary file 3 — Source Data [file 41467_2024_54574_MOESM3_ESM.zip › Data_figures/Data_SI_figures/figSI22.xlsx]

## Sheet: 22a
Am(IV)O2		AmIIIVO3
Energy	Intensity	Energy	Intensity
4074.25	0.0029	4074.25	0.00299
4074.35	0.0033	4074.35	0.00335
4074.44	0.0037	4074.44	0.00372
4074.54	0.0041	4074.54	0.00409
4074.64	0.0045	4074.64	0.00445
4074.74	0.0049	4074.74	0.00482
4074.84	0.0053	4074.84	0.00518
4074.93	0.0057	4074.93	0.00555
4075.03	0.0061	4075.03	0.00592
4075.13	0.0065	4075.13	0.00628
4075.23	0.0069	4075.23	0.00665
4075.33	0.0073	4075.33	0.00702
4075.42	0.0077	4075.42	0.00738
4075.52	0.0081	4075.52	0.00775
4075.62	0.0085	4075.62	0.00811
4075.72	0.0089	4075.72	0.00848
4075.82	0.0093	4075.82	0.00885
4075.92	0.0097	4075.92	0.00921
4076.01	0.0101	4076.01	0.00958
4076.11	0.0105	4076.11	0.00994
4076.21	0.0109	4076.21	0.01031
4076.31	0.01102	4076.31	0.01047
4076.41	0.01047	4076.41	0.01014
4076.5	0.00992	4076.5	0.0098
4076.6	0.00937	4076.6	0.00947
4076.7	0.00882	4076.7	0.00913
4076.8	0.00827	4076.8	0.0088
4076.9	0.00772	4076.9	0.00847
4076.99	0.00716	4076.99	0.00813
4077.09	0.00661	4077.09	0.0078
4077.19	0.00606	4077.19	0.00746
4077.29	0.00551	4077.29	0.00713
4077.39	0.00496	4077.39	0.0068
4077.49	0.00441	4077.49	0.00646
4077.58	0.00386	4077.58	0.00613
4077.68	0.00331	4077.68	0.00579
4077.78	0.00276	4077.78	0.00546
4077.88	0.0022	4077.88	0.00513
4077.98	0.00165	4077.98	0.00479
4078.07	0.0011	4078.07	0.00446
4078.17	0.000551073	4078.17	0.00412
4078.27	0	4078.27	0.00379
4078.37	3.43248e-05	4078.37	0.00439
4078.47	7.50309e-05	4078.47	0.005
4078.56	0.000115737	4078.56	0.0056
4078.66	0.000156443	4078.66	0.00621
4078.76	0.000197149	4078.76	0.00682
4078.86	0.000237855	4078.86	0.00743
4078.96	0.000278561	4078.96	0.00804
4079.05	0.000319267	4079.05	0.00864
4079.15	0.000359973	4079.15	0.00925
4079.25	0.000400679	4079.25	0.00986
4079.35	0.000441385	4079.35	0.01047
4079.45	0.000482091	4079.45	0.01108
4079.55	0.000522797	4079.55	0.01168
4079.64	0.000563503	4079.64	0.01229
4079.74	0.000604209	4079.74	0.0129
4079.84	0.000644915	4079.84	0.01351
4079.94	0.000685621	4079.94	0.01412
4080.04	0.000726328	4080.04	0.01473
4080.13	0.000767034	4080.13	0.01533
4080.23	0.00080774	4080.23	0.01594
4080.33	0.000850727	4080.33	0.0156
4080.43	0.000894774	4080.43	0.01483
4080.53	0.000938821	4080.53	0.01405
4080.62	0.000982869	4080.62	0.01327
4080.72	0.00103	4080.72	0.01249
4080.82	0.00107	4080.82	0.01171
4080.92	0.00112	4080.92	0.01094
4081.02	0.00116	4081.02	0.01016
4081.12	0.0012	4081.12	0.00938
4081.21	0.00125	4081.21	0.0086
4081.31	0.00129	4081.31	0.00783
4081.41	0.00134	4081.41	0.00705
4081.51	0.00138	4081.51	0.00627
4081.61	0.00142	4081.61	0.00549
4081.7	0.00147	4081.7	0.00471
4081.8	0.00151	4081.8	0.00394
4081.9	0.00156	4081.9	0.00316
4082	0.0016	4082	0.00238
4082.1	0.00164	4082.1	0.0016
4082.19	0.00169	4082.19	0.000824653
4082.29	0.00173	4082.29	4.6789e-05
4082.39	0.00205	4082.39	0.000346407
4082.49	0.00237	4082.49	0.000669774
4082.59	0.00268	4082.59	0.00099314
4082.68	0.003	4082.68	0.00132
4082.78	0.00332	4082.78	0.00164
4082.88	0.00364	4082.88	0.00196
4082.98	0.00396	4082.98	0.00229
4083.08	0.00428	4083.08	0.00261
4083.18	0.0046	4083.18	0.00293
4083.27	0.00492	4083.27	0.00326
4083.37	0.00524	4083.37	0.00358
4083.47	0.00556	4083.47	0.0039
4083.57	0.00588	4083.57	0.00423
4083.67	0.0062	4083.67	0.00455
4083.76	0.00652	4083.76	0.00487
4083.86	0.00684	4083.86	0.0052
4083.96	0.00716	4083.96	0.00552
4084.06	0.00748	4084.06	0.00584
4084.16	0.0078	4084.16	0.00617
4084.25	0.00812	4084.25	0.00649
4084.35	0.00782	4084.35	0.0066
4084.45	0.00721	4084.45	0.0066
4084.55	0.0066	4084.55	0.0066
4084.65	0.00599	4084.65	0.00659
4084.74	0.00538	4084.74	0.00659
4084.84	0.00569	4084.84	0.0065
4084.94	0.00693	4084.94	0.00631
4085.04	0.00816	4085.04	0.00612
4085.14	0.0094	4085.14	0.00593
4085.24	0.01063	4085.24	0.00573
4085.33	0.01014	4085.33	0.00607
4085.43	0.00896	4085.43	0.00662
4085.53	0.00779	4085.53	0.00717
4085.63	0.00662	4085.63	0.00771
4085.73	0.00544	4085.73	0.00826
4085.82	0.00445	4085.82	0.00811
4085.92	0.0036	4085.92	0.00736
4086.02	0.00276	4086.02	0.00661
4086.12	0.00191	4086.12	0.00586
4086.22	0.00107	4086.22	0.00511
4086.31	0.000731743	4086.31	0.00442
4086.41	0.00129	4086.41	0.00383
4086.51	0.00184	4086.51	0.00323
4086.61	0.0024	4086.61	0.00264
4086.71	0.00296	4086.71	0.00204
4086.81	0.0044	4086.81	0.00265
4086.9	0.00935	4086.9	0.00411
4087	0.01431	4087	0.00557
4087.1	0.01926	4087.1	0.00703
4087.2	0.02421	4087.2	0.00848
4087.3	0.0267	4087.3	0.01018
4087.39	0.02564	4087.39	0.0122
4087.49	0.02458	4087.49	0.01423
4087.59	0.02352	4087.59	0.01626
4087.69	0.02247	4087.69	0.01829
4087.79	0.02136	4087.79	0.01894
4087.88	0.02006	4087.88	0.01509
4087.98	0.01877	4087.98	0.01124
4088.08	0.01748	4088.08	0.00738
4088.18	0.01619	4088.18	0.00353
4088.28	0.01494	4088.28	0
4088.37	0.01447	4088.37	0.00165
4088.47	0.014	4088.47	0.0033
4088.57	0.01353	4088.57	0.00494
4088.67	0.01307	4088.67	0.00659
4088.77	0.0126	4088.77	0.00824
4088.87	0.01718	4088.87	0.00828
4088.96	0.02244	4088.96	0.00811
4089.06	0.0277	4089.06	0.00793
4089.16	0.03296	4089.16	0.00776
4089.26	0.03822	4089.26	0.00759
4089.36	0.02606	4089.36	0.01084
4089.45	0.0282	4089.45	0.01631
4089.55	0.04345	4089.55	0.00852
4089.65	0.04841	4089.65	0.01913
4089.75	0.04078	4089.75	0.02094
4089.85	0.02757	4089.85	0.01729
4089.94	0.0343	4089.94	0.01841
4090.04	0.03995	4090.04	0.02113
4090.14	0.04583	4090.14	0.01817
4090.24	0.047	4090.24	0.01472
4090.34	0.04891	4090.34	0.00693
4090.44	0.04737	4090.44	0.018
4090.53	0.05352	4090.53	0.02395
4090.63	0.07291	4090.63	0.01545
4090.73	0.07665	4090.73	0.02563
4090.83	0.07857	4090.83	0.03809
4090.93	0.08909	4090.93	0.04175
4091.02	0.08875	4091.02	0.03697
4091.12	0.09644	4091.12	0.0447
4091.22	0.11382	4091.22	0.04874
4091.32	0.11073	4091.32	0.04495
4091.42	0.1166	4091.42	0.05646
4091.51	0.13065	4091.51	0.06541
4091.61	0.14197	4091.61	0.06473
4091.71	0.15394	4091.71	0.06881
4091.81	0.16921	4091.81	0.08593
4091.91	0.18072	4091.91	0.07975
4092	0.18789	4092	0.09091
4092.1	0.22179	4092.1	0.11512
4092.2	0.24796	4092.2	0.12718
4092.3	0.23149	4092.3	0.13068
4092.4	0.23596	4092.4	0.12625
4092.5	0.26533	4092.5	0.15935
4092.59	0.30518	4092.59	0.16457
4092.69	0.3147	4092.69	0.17616
4092.79	0.32788	4092.79	0.16862
4092.89	0.33842	4092.89	0.1786
4092.99	0.38747	4092.99	0.22505
4093.08	0.40326	4093.08	0.21882
4093.18	0.42226	4093.18	0.25696
4093.28	0.4794	4093.28	0.25614
4093.38	0.51319	4093.38	0.30011
4093.48	0.51323	4093.48	0.30264
4093.57	0.50475	4093.57	0.30755
4093.67	0.59334	4093.67	0.36722
4093.77	0.60041	4093.77	0.37392
4093.87	0.62156	4093.87	0.38417
4093.97	0.67628	4093.97	0.44341
4094.06	0.71009	4094.06	0.42155
4094.16	0.78136	4094.16	0.44942
4094.26	0.73434	4094.26	0.51848
4094.36	0.77924	4094.36	0.52611
4094.46	0.78611	4094.46	0.55586
4094.56	0.85397	4094.56	0.60808
4094.65	0.89269	4094.65	0.67419
4094.75	0.85547	4094.75	0.67121
4094.85	0.85804	4094.85	0.75826
4094.95	0.87432	4094.95	0.80611
4095.05	0.8536	4095.05	0.82943
4095.14	0.89337	4095.14	0.84821
4095.24	0.93771	4095.24	0.85187
4095.34	0.93838	4095.34	0.84468
4095.44	0.94425	4095.44	0.91239
4095.54	0.92665	4095.54	0.92649
4095.63	0.95385	4095.63	0.94807
4095.73	0.97171	4095.73	0.99137
4095.83	0.95875	4095.83	1
4095.93	0.98439	4095.93	0.99094
4096.03	0.99934	4096.03	0.96277
4096.13	1	4096.13	0.93247
4096.22	0.99608	4096.22	0.89921
4096.32	0.96394	4096.32	0.85729
4096.42	0.95896	4096.42	0.87005
4096.52	0.98111	4096.52	0.85513
4096.62	0.97542	4096.62	0.83561
4096.71	0.95194	4096.71	0.82369
4096.81	0.92072	4096.81	0.76867
4096.91	0.88899	4096.91	0.71805
4097.01	0.86273	4097.01	0.69667
4097.11	0.8623	4097.11	0.66544
4097.2	0.83395	4097.2	0.61823
4097.3	0.79583	4097.3	0.59072
4097.4	0.76435	4097.4	0.59706
4097.5	0.73214	4097.5	0.56588
4097.6	0.73894	4097.6	0.53528
4097.69	0.69797	4097.69	0.5223
4097.79	0.65552	4097.79	0.44784
4097.89	0.60531	4097.89	0.44587
4097.99	0.5981	4097.99	0.39734
4098.09	0.54707	4098.09	0.35864
4098.19	0.54069	4098.19	0.37403
4098.28	0.50876	4098.28	0.35883
4098.38	0.46957	4098.38	0.35705
4098.48	0.49015	4098.48	0.3161
4098.58	0.45202	4098.58	0.31675
4098.68	0.40453	4098.68	0.2965
4098.77	0.39253	4098.77	0.2657
4098.87	0.40388	4098.87	0.29911
4098.97	0.34166	4098.97	0.26186
4099.07	0.33636	4099.07	0.23733
4099.17	0.3489	4099.17	0.26527
4099.26	0.30821	4099.26	0.24981
4099.36	0.29084	4099.36	0.24187
4099.46	0.27809	4099.46	0.25829
4099.56	0.25214	4099.56	0.18319
4099.66	0.24864	4099.66	0.18412
4099.76	0.24526	4099.76	0.19191
4099.85	0.23508	4099.85	0.19197
4099.95	0.23938	4099.95	0.20204
4100.05	0.23102	4100.05	0.18992
4100.15	0.207	4100.15	0.18063
4100.25	0.21686	4100.25	0.16353
4100.34	0.20245	4100.34	0.17002
4100.44	0.20419	4100.44	0.17495
4100.54	0.17831	4100.54	0.16898
4100.64	0.18592	4100.64	0.16892
4100.74	0.19461	4100.74	0.16263
4100.83	0.19111	4100.83	0.14607
4100.93	0.17521	4100.93	0.12792
4101.03	0.16541	4101.03	0.12812
4101.13	0.17004	4101.13	0.14548
4101.23	0.16352	4101.23	0.14612
4101.32	0.14699	4101.32	0.13794
4101.42	0.13691	4101.42	0.13923
4101.52	0.13915	4101.52	0.14501
4101.62	0.14484	4101.62	0.13846
4101.72	0.13635	4101.72	0.12301
4101.82	0.13999	4101.82	0.13281
4101.91	0.14181	4101.91	0.1324
4102.01	0.13469	4102.01	0.12825
4102.11	0.14422	4102.11	0.12956
4102.21	0.13418	4102.21	0.14332
4102.31	0.13796	4102.31	0.13279
4102.4	0.13766	4102.4	0.12238
4102.5	0.13735	4102.5	0.11196
4102.6	0.13473	4102.6	0.10693
4102.7	0.12742	4102.7	0.11288
4102.8	0.1201	4102.8	0.11883
4102.89	0.1131	4102.89	0.12397
4102.99	0.10796	4102.99	0.12422
4103.09	0.10282	4103.09	0.12448
4103.19	0.09862	4103.19	0.12592
4103.29	0.09612	4103.29	0.12946
4103.39	0.09363	4103.39	0.133
4103.48	0.09105	4103.48	0.13498
4103.58	0.08809	4103.58	0.12939
4103.68	0.08513	4103.68	0.12379
4103.78	0.08218	4103.78	0.1182
4103.88	0.07973	4103.88	0.11744
4103.97	0.07729	4103.97	0.11674
4104.07	0.07529	4104.07	0.11543
4104.17	0.07507	4104.17	0.11161
4104.27	0.07485	4104.27	0.10779
4104.37	0.07462	4104.37	0.10398
4104.46	0.07391	4104.46	0.10098
4104.56	0.07321	4104.56	0.09799
4104.66	0.0725	4104.66	0.09499
4104.76	0.07052	4104.76	0.09811
4104.86	0.06829	4104.86	0.1025
4104.95	0.06613	4104.95	0.1066
4105.05	0.06588	4105.05	0.10391
4105.15	0.06563	4105.15	0.10122
4105.25	0.06537	4105.25	0.09852
4105.35	0.06658	4105.35	0.10222
4105.45	0.06805	4105.45	0.10698
4105.54	0.06951	4105.54	0.11175
4105.64	0.06285	4105.64	0.11217
4105.74	0.05222	4105.74	0.11044
4105.84	0.04159	4105.84	0.10872
4105.94	0.04875	4105.94	0.1088
4106.03	0.05825	4106.03	0.10912
4106.13	0.06775	4106.13	0.10944
4106.23	0.07389	4106.23	0.1047
4106.33	0.07857	4106.33	0.09779
4106.43	0.08326	4106.43	0.09087
4106.52	0.08349	4106.52	0.09046
4106.62	0.07949	4106.62	0.09623
4106.72	0.07549	4106.72	0.10199
4106.82	0.0726	4106.82	0.10827
4106.92	0.06971	4106.92	0.1129
4107.01	0.06682	4107.01	0.11752
4107.11	0.06581	4107.11	0.1214
4107.21	0.06642	4107.21	0.12465
4107.31	0.06702	4107.31	0.1279
4107.41	0.06838	4107.41	0.13032
4107.51	0.07111	4107.51	0.13123
4107.6	0.07384	4107.6	0.13213
4107.7	0.07616	4107.7	0.13299
4107.8	0.07649	4107.8	0.13358
4107.9	0.07681	4107.9	0.13418
4108	0.07619	4108	0.13331
4108.09	0.07407	4108.09	0.13008
4108.19	0.07194	4108.19	0.12685
4108.29	0.07167	4108.29	0.1249
4108.39	0.0789	4108.39	0.12814
4108.49	0.08614	4108.49	0.13137
4108.58	0.09326	4108.58	0.13479
4108.68	0.09094	4108.68	0.15309
4108.78	0.08861	4108.78	0.17139
4108.88	0.08736	4108.88	0.18378
4108.98	0.08978	4108.98	0.17579
4109.08	0.09221	4109.08	0.16781
4109.17	0.09436	4109.17	0.1601
4109.27	0.08984	4109.27	0.15887
4109.37	0.08533	4109.37	0.15765
4109.47	0.08081	4109.47	0.15642
4109.57	0.08766	4109.57	0.16239
4109.66	0.09645	4109.66	0.16959
4109.76	0.10416	4109.76	0.17749
4109.86	0.09666	4109.86	0.18297
4109.96	0.08917	4109.96	0.18235
4110.06	0.08167	4110.06	0.18174
4110.15	0.09497	4110.15	0.18712
4110.25	0.11106	4110.25	0.1933
4110.35	0.11321	4110.35	0.19125
4110.45	0.11364	4110.45	0.18818
4110.55	0.11408	4110.55	0.18511
4110.64	0.11451	4110.64	0.18204
4110.74	0.11151	4110.74	0.18667
4110.84	0.10816	4110.84	0.19207
4110.94	0.10481	4110.94	0.19747
4111.04	0.10147	4111.04	0.20286
4111.14	0.10519	4111.14	0.20803
4111.23	0.10946	4111.23	0.21317
4111.33	0.11373	4111.33	0.21832
4111.43	0.118	4111.43	0.22347
4111.53	0.12176	4111.53	0.22696
4111.63	0.1251	4111.63	0.22908
4111.72	0.12845	4111.72	0.2312
4111.82	0.13179	4111.82	0.23332
4111.92	0.13385	4111.92	0.23693
4112.02	0.13494	4112.02	0.24169
4112.12	0.13602	4112.12	0.24645
4112.21	0.13711	4112.21	0.25121
4112.31	0.13777	4112.31	0.25377
4112.41	0.13659	4112.41	0.24675
4112.51	0.1354	4112.51	0.23972
4112.61	0.13422	4112.61	0.2327
4112.71	0.13479	4112.71	0.22835
4112.8	0.14218	4112.8	0.23444
4112.9	0.14957	4112.9	0.24054
4113	0.15697	4113	0.24663
4113.1	0.16436	4113.1	0.25272
4113.2	0.16776	4113.2	0.25774
4113.29	0.1703	4113.29	0.26252
4113.39	0.17284	4113.39	0.2673
4113.49	0.17538	4113.49	0.27209
4113.59	0.17576	4113.59	0.27369
4113.69	0.17345	4113.69	0.27133
4113.78	0.17114	4113.78	0.26897
4113.88	0.16883	4113.88	0.26661
4113.98	0.16677	4113.98	0.26494
4114.08	0.16823	4114.08	0.27307
4114.18	0.1697	4114.18	0.28121
4114.27	0.17117	4114.27	0.28934
4114.37	0.17263	4114.37	0.29748
4114.47	0.1741	4114.47	0.29403
4114.57	0.17556	4114.57	0.28527
4114.67	0.17702	4114.67	0.27651
4114.77	0.17848	4114.77	0.26775
4114.86	0.17994	4114.86	0.25899
4114.96	0.17565	4114.96	0.26528
4115.06	0.17078	4115.06	0.27312
4115.16	0.16591	4115.16	0.28096
4115.26	0.16104	4115.26	0.2888
4115.35	0.16226	4115.35	0.29115
4115.45	0.16896	4115.45	0.28857
4115.55	0.17566	4115.55	0.28598
4115.65	0.18236	4115.65	0.2834
4115.75	0.18905	4115.75	0.28081
4115.84	0.19544	4115.84	0.27851
4115.94	0.20173	4115.94	0.2763
4116.04	0.20801	4116.04	0.27409
4116.14	0.2143	4116.14	0.27188
4116.24	0.21737	4116.24	0.27142
4116.34	0.21498	4116.34	0.27393
4116.43	0.21258	4116.43	0.27644
4116.53	0.21018	4116.53	0.27895
4116.63	0.20778	4116.63	0.28147
4116.73	0.20659	4116.73	0.28749
4116.83	0.20624	4116.83	0.29593
4116.92	0.20589	4116.92	0.30438
4117.02	0.20553	4117.02	0.31282
4117.12	0.20518	4117.12	0.32127
4117.22	0.20616	4117.22	0.31734
4117.32	0.20744	4117.32	0.31056
4117.41	0.20873	4117.41	0.30379
4117.51	0.21001	4117.51	0.29702
4117.61	0.21142	4117.61	0.29077
4117.71	0.21632	4117.71	0.29876
4117.81	0.22122	4117.81	0.30675
4117.9	0.22612	4117.9	0.31474
4118	0.23101	4118	0.32272
4118.1	0.23358	4118.1	0.32702
4118.2	0.2294	4118.2	0.32064
4118.3	0.22523	4118.3	0.31426
4118.4	0.22105	4118.4	0.30789
4118.49	0.21688	4118.49	0.30151
4118.59	0.21369	4118.59	0.3001
4118.69	0.21157	4118.69	0.30406
4118.79	0.20946	4118.79	0.30803
4118.89	0.20735	4118.89	0.312
4118.98	0.20523	4118.98	0.31596
4119.08	0.20405	4119.08	0.32002
4119.18	0.20501	4119.18	0.32428
4119.28	0.20597	4119.28	0.32854
4119.38	0.20693	4119.38	0.33281
4119.47	0.2079	4119.47	0.33707
4119.57	0.21014	4119.57	0.33333
4119.67	0.21354	4119.67	0.32235
4119.77	0.21693	4119.77	0.31136
4119.87	0.22033	4119.87	0.30038
4119.96	0.22373	4119.96	0.2894
4120.06	0.22636	4120.06	0.28659
4120.16	0.22755	4120.16	0.299
4120.26	0.22874	4120.26	0.31141
4120.36	0.22993	4120.36	0.32382
4120.46	0.23111	4120.46	0.33622
4120.55	0.23108	4120.55	0.34027
4120.65	0.23013	4120.65	0.33803
4120.75	0.22917	4120.75	0.33579
4120.85	0.22822	4120.85	0.33355
4120.95	0.22727	4120.95	0.33131
4121.04	0.22675	4121.04	0.32827
4121.14	0.22689	4121.14	0.32399
4121.24	0.22704	4121.24	0.31972
4121.34	0.22719	4121.34	0.31544
4121.44	0.22734	4121.44	0.31116
4121.53	0.22863	4121.53	0.30946
4121.63	0.23402	4121.63	0.31692
4121.73	0.23941	4121.73	0.32439
4121.83	0.24479	4121.83	0.33186
4121.93	0.25018	4121.93	0.33933
4122.03	0.25536	4122.03	0.34623
4122.12	0.25574	4122.12	0.34024
4122.22	0.25612	4122.22	0.33425
4122.32	0.2565	4122.32	0.32826
4122.42	0.25689	4122.42	0.32227
4122.52	0.25727	4122.52	0.31627
4122.61	0.25815	4122.61	0.31203
4122.71	0.25961	4122.71	0.30976
4122.81	0.26106	4122.81	0.30749
4122.91	0.26252	4122.91	0.30523
4123.01	0.26398	4123.01	0.30296
4123.1	0.26536	4123.1	0.30645
4123.2	0.26656	4123.2	0.32389
4123.3	0.26777	4123.3	0.34133
4123.4	0.26898	4123.4	0.35877
4123.5	0.27018	4123.5	0.37621
4123.59	0.27098	4123.59	0.39157
4123.69	0.26863	4123.69	0.39103
4123.79	0.26629	4123.79	0.39049
4123.89	0.26395	4123.89	0.38995
4123.99	0.26161	4123.99	0.38941
4124.09	0.25927	4124.09	0.38887
4124.18	0.26147	4124.18	0.38338
4124.28	0.26752	4124.28	0.3737
4124.38	0.27357	4124.38	0.36402
4124.48	0.27962	4124.48	0.35434
4124.58	0.28567	4124.58	0.34466
4124.67	0.29172	4124.67	0.33498
4124.77	0.29372	4124.77	0.34447
4124.87	0.29558	4124.87	0.3546
4124.97	0.29744	4124.97	0.36473
4125.07	0.2993	4125.07	0.37486
4125.16	0.30116	4125.16	0.38499
4125.26	0.2995	4125.26	0.38358
4125.36	0.29751	4125.36	0.37339
4125.46	0.29553	4125.46	0.3632
4125.56	0.29354	4125.56	0.35301
4125.66	0.29156	4125.66	0.34282
4125.75	0.29057	4125.75	0.33799
4125.85	0.29319	4125.85	0.35247
4125.95	0.29581	4125.95	0.36696
4126.05	0.29843	4126.05	0.38144
4126.15	0.30106	4126.15	0.39593
4126.24	0.30368	4126.24	0.41041
4126.34	0.30768	4126.34	0.41843
4126.44	0.30902	4126.44	0.40643
4126.54	0.31035	4126.54	0.39443
4126.64	0.31169	4126.64	0.38243
4126.73	0.31303	4126.73	0.37043
4126.83	0.31436	4126.83	0.35843
4126.93	0.31131	4126.93	0.35291
4127.03	0.30608	4127.03	0.35061
4127.13	0.30086	4127.13	0.3483
4127.22	0.29563	4127.22	0.346
4127.32	0.29041	4127.32	0.34369
4127.42	0.28636	4127.42	0.34187
4127.52	0.29334	4127.52	0.34464
4127.62	0.30033	4127.62	0.34741
4127.72	0.30732	4127.72	0.35019
4127.81	0.31431	4127.81	0.35296
4127.91	0.32129	4127.91	0.35573
4128.01	0.32442	4128.01	0.3594
4128.11	0.32541	4128.11	0.36389
4128.21	0.32639	4128.21	0.36838
4128.3	0.32738	4128.3	0.37288
4128.4	0.32837	4128.4	0.37737
4128.5	0.32936	4128.5	0.38186
4128.6	0.3309	4128.6	0.38107
4128.7	0.3329	4128.7	0.37592
4128.79	0.3349	4128.79	0.37078
4128.89	0.3369	4128.89	0.36563
4128.99	0.3389	4128.99	0.36049
4129.09	0.3409	4129.09	0.35535
4129.19	0.33859	4129.19	0.35546
4129.29	0.33312	4129.29	0.35943
4129.38	0.32765	4129.38	0.36341
4129.48	0.32218	4129.48	0.36738
4129.58	0.31671	4129.58	0.37136
4129.68	0.31125	4129.68	0.37534
4129.78	0.31093	4129.78	0.37992
4129.87	0.31045	4129.87	0.3849
4129.97	0.30997	4129.97	0.38989
4130.07	0.30949	4130.07	0.39487
4130.17	0.30901	4130.17	0.39986
4130.27	0.30879	4130.27	0.40458
4130.36	0.3173	4130.36	0.40073
4130.46	0.32581	4130.46	0.39688
4130.56	0.33433	4130.56	0.39303
4130.66	0.34284	4130.66	0.38918
4130.76	0.35135	4130.76	0.38533
4130.85	0.35939	4130.85	0.38166
4130.95	0.35971	4130.95	0.38097
4131.05	0.36002	4131.05	0.38029
4131.15	0.36034	4131.15	0.37961
4131.25	0.36066	4131.25	0.37892
4131.35	0.36098	4131.35	0.37824
4131.44	0.36129	4131.44	0.37755
4131.54	0.36288	4131.54	0.37841
4131.64	0.36503	4131.64	0.37996
4131.74	0.36719	4131.74	0.38151
4131.84	0.36934	4131.84	0.38306
4131.93	0.3715	4131.93	0.38462
4132.03	0.37366	4132.03	0.38617
4132.13	0.37294	4132.13	0.38534
4132.23	0.37106	4132.23	0.38355
4132.33	0.36918	4132.33	0.38176
4132.42	0.36731	4132.42	0.37997
4132.52	0.36543	4132.52	0.37819
4132.62	0.36355	4132.62	0.3764
4132.72	0.3619	4132.72	0.37413
4132.82	0.36032	4132.82	0.37169
4132.91	0.35874	4132.91	0.36926
4133.01	0.35716	4133.01	0.36682
4133.11	0.35558	4133.11	0.36439
4133.21	0.354	4133.21	0.36195
4133.31	0.35151	4133.31	0.36153
4133.41	0.34747	4133.41	0.36451
4133.5	0.34343	4133.5	0.3675
4133.6	0.33939	4133.6	0.37048
4133.7	0.33535	4133.7	0.37347
4133.8	0.33131	4133.8	0.37645
4133.9	0.32727	4133.9	0.37944
4133.99	0.32794	4133.99	0.3752
4134.09	0.32862	4134.09	0.37096
4134.19	0.32929	4134.19	0.36672
4134.29	0.32997	4134.29	0.36248
4134.39	0.33064	4134.39	0.35824
4134.48	0.33145	4134.48	0.35409
4134.58	0.33673	4134.58	0.35277
4134.68	0.342	4134.68	0.35146
4134.78	0.34728	4134.78	0.35015
4134.88	0.35256	4134.88	0.34883
4134.98	0.35784	4134.98	0.34752
4135.07	0.36312	4135.07	0.34621
4135.17	0.36257	4135.17	0.34556
4135.27	0.35898	4135.27	0.34526
4135.37	0.3554	4135.37	0.34495
4135.47	0.35181	4135.47	0.34465
4135.56	0.34822	4135.56	0.34435
4135.66	0.34463	4135.66	0.34405
4135.76	0.34292	4135.76	0.34262
4135.86	0.34588	4135.86	0.3384
4135.96	0.34885	4135.96	0.33418
4136.05	0.35181	4136.05	0.32996
4136.15	0.35477	4136.15	0.32575
4136.25	0.35773	4136.25	0.32153
4136.35	0.3607	4136.35	0.31731
4136.45	0.35717	4136.45	0.31796
4136.54	0.34758	4136.54	0.32316
4136.64	0.33798	4136.64	0.32836
4136.74	0.32839	4136.74	0.33357
4136.84	0.3188	4136.84	0.33877
4136.94	0.30921	4136.94	0.34397
4137.04	0.30082	4137.04	0.34818
4137.13	0.29939	4137.13	0.34661
4137.23	0.29796	4137.23	0.34505
4137.33	0.29653	4137.33	0.34348
4137.43	0.2951	4137.43	0.34191
4137.53	0.29367	4137.53	0.34034
4137.62	0.29224	4137.62	0.33878
4137.72	0.28976	4137.72	0.33851
4137.82	0.28697	4137.82	0.33861
4137.92	0.28418	4137.92	0.33871
4138.02	0.28139	4138.02	0.33881
4138.11	0.27859	4138.11	0.33891
4138.21	0.2758	4138.21	0.33901
4138.31	0.2734	4138.31	0.33912
4138.41	0.27683	4138.41	0.34059
4138.51	0.28027	4138.51	0.34206
4138.61	0.28371	4138.61	0.34353
4138.7	0.28715	4138.7	0.34501
4138.8	0.29058	4138.8	0.34648
4138.9	0.29402	4138.9	0.34795
4139	0.29352	4139	0.3491
4139.1	0.29077	4139.1	0.35008
4139.19	0.28801	4139.19	0.35105
4139.29	0.28526	4139.29	0.35203
4139.39	0.2825	4139.39	0.353
4139.49	0.27975	4139.49	0.35398
4139.59	0.27699	4139.59	0.35495
4139.68	0.28046	4139.68	0.35145
4139.78	0.28487	4139.78	0.34728
4139.88	0.28929	4139.88	0.3431
4139.98	0.2937	4139.98	0.33892
4140.08	0.29811	4140.08	0.33474
4140.17	0.30253	4140.17	0.33056
4140.27	0.30658	4140.27	0.32703
4140.37	0.3073	4140.37	0.32943
4140.47	0.30802	4140.47	0.33182
4140.57	0.30874	4140.57	0.33422
4140.67	0.30946	4140.67	0.33661
4140.76	0.31018	4140.76	0.339
4140.86	0.3109	4140.86	0.3414
4140.96	0.30878	4140.96	0.34151
4141.06	0.30092	4141.06	0.337
4141.16	0.29306	4141.16	0.33248
4141.25	0.28519	4141.25	0.32797
4141.35	0.27733	4141.35	0.32346
4141.45	0.26947	4141.45	0.31894
4141.55	0.26161	4141.55	0.31443
4141.65	0.26067	4141.65	0.31443
4141.74	0.26514	4141.74	0.31797
4141.84	0.26961	4141.84	0.3215
4141.94	0.27408	4141.94	0.32504
4142.04	0.27856	4142.04	0.32857
4142.14	0.28303	4142.14	0.3321
4142.23	0.2875	4142.23	0.33564
4142.33	0.2859	4142.33	0.33468
4142.43	0.28271	4142.43	0.33255
4142.53	0.27951	4142.53	0.33042
4142.63	0.27632	4142.63	0.32828
4142.73	0.27312	4142.73	0.32615
4142.82	0.26993	4142.82	0.32402
4142.92	0.26691	4142.92	0.32203
4143.02	0.27125	4143.02	0.32601
4143.12	0.2756	4143.12	0.32999
4143.22	0.27994	4143.22	0.33397
4143.31	0.28429	4143.31	0.33795
4143.41	0.28863	4143.41	0.34192
4143.51	0.29298	4143.51	0.3459
4143.61	0.29732	4143.61	0.34988
4143.71	0.29389	4143.71	0.34619
4143.8	0.28916	4143.8	0.34121
4143.9	0.28443	4143.9	0.33623
4144	0.27969	4144	0.33125
4144.1	0.27496	4144.1	0.32627
4144.2	0.27023	4144.2	0.3213
4144.3	0.26549	4144.3	0.31632
4144.39	0.26583	4144.39	0.31481
4144.49	0.26844	4144.49	0.31487
4144.59	0.27105	4144.59	0.31493
4144.69	0.27367	4144.69	0.31499
4144.79	0.27628	4144.79	0.31505
4144.88	0.2789	4144.88	0.31511
4144.98	0.28151	4144.98	0.31518
4145.08	0.28336	4145.08	0.31838
4145.18	0.28515	4145.18	0.32185
4145.28	0.28694	4145.28	0.32532
4145.37	0.28872	4145.37	0.3288
4145.47	0.29051	4145.47	0.33227
4145.57	0.2923	4145.57	0.33574
4145.67	0.29408	4145.67	0.33921
4145.77	0.29037	4145.77	0.33899
4145.86	0.28486	4145.86	0.33755
4145.96	0.27935	4145.96	0.33611
4146.06	0.27384	4146.06	0.33467
4146.16	0.26833	4146.16	0.33323
4146.26	0.26282	4146.26	0.3318
4146.36	0.25731	4146.36	0.33036
4146.45	0.25671	4146.45	0.33283
4146.55	0.25958	4146.55	0.33805
4146.65	0.26244	4146.65	0.34327
4146.75	0.26531	4146.75	0.3485
4146.85	0.26818	4146.85	0.35372
4146.94	0.27104	4146.94	0.35894
4147.04	0.27391	4147.04	0.36416
4147.14	0.27587	4147.14	0.36473
4147.24	0.27658	4147.24	0.35885
4147.34	0.27729	4147.34	0.35298
4147.43	0.27801	4147.43	0.3471
4147.53	0.27872	4147.53	0.34123
4147.63	0.27943	4147.63	0.33536
4147.73	0.28014	4147.73	0.32948
4147.83	0.28024	4147.83	0.32655
4147.93	0.28405	4147.93	0.33232
4148.02	0.28879	4148.02	0.33808
4148.12	0.29354	4148.12	0.34385
4148.22	0.29829	4148.22	0.34961
4148.32	0.30303	4148.32	0.35538
4148.42	0.30778	4148.42	0.36114
4148.51	0.31253	4148.51	0.3669
4148.61	0.31075	4148.61	0.36315
4148.71	0.30601	4148.71	0.35507
4148.81	0.30127	4148.81	0.34699
4148.91	0.29653	4148.91	0.33892
4149	0.29179	4149	0.33084
4149.1	0.28705	4149.1	0.32276
4149.2	0.28231	4149.2	0.31469
4149.3	0.28184	4149.3	0.31369
4149.4	0.28531	4149.4	0.31921
4149.49	0.28878	4149.49	0.32474
4149.59	0.29225	4149.59	0.33027
4149.69	0.29571	4149.69	0.3358
4149.79	0.29918	4149.79	0.34133
4149.89	0.30265	4149.89	0.34686
4149.99	0.30612	4149.99	0.35238
4150.08	0.30855	4150.08	0.34958
4150.18	0.31094	4150.18	0.34639
4150.28	0.31332	4150.28	0.3432
4150.38	0.31571	4150.38	0.34001
4150.48	0.3181	4150.48	0.33682
4150.57	0.32048	4150.57	0.33363
4150.67	0.32287	4150.67	0.33044
4150.77	0.31703	4150.77	0.33426
4150.87	0.30898	4150.87	0.33996
4150.97	0.30092	4150.97	0.34565
4151.06	0.29287	4151.06	0.35135
4151.16	0.28482	4151.16	0.35705
4151.26	0.27677	4151.26	0.36275
4151.36	0.26872	4151.36	0.36845
4151.46	0.26365	4151.46	0.37281
4151.56	0.26898	4151.56	0.37248
4151.65	0.27431	4151.65	0.37214
4151.75	0.27964	4151.75	0.37181
4151.85	0.28498	4151.85	0.37148
4151.95	0.29031	4151.95	0.37115
4152.05	0.29564	4152.05	0.37081
4152.14	0.30097	4152.14	0.37048
4152.24	0.30251	4152.24	0.36948
4152.34	0.30402	4152.34	0.36813
4152.44	0.30553	4152.44	0.36679
4152.54	0.30704	4152.54	0.36544
4152.63	0.30855	4152.63	0.36409
4152.73	0.31006	4152.73	0.36274
4152.83	0.31157	4152.83	0.36139
4152.93	0.31273	4152.93	0.36004
4153.03	0.31043	4153.03	0.35862
4153.12	0.30812	4153.12	0.35719
4153.22	0.30582	4153.22	0.35577
4153.32	0.30352	4153.32	0.35434
4153.42	0.30122	4153.42	0.35292
4153.52	0.29892	4153.52	0.35149
4153.62	0.29662	4153.62	0.35007
4153.71	0.2975	4153.71	0.35106
4153.81	0.30167	4153.81	0.35422
4153.91	0.30584	4153.91	0.35738
4154.01	0.31001	4154.01	0.36053
4154.11	0.31418	4154.11	0.36369
4154.2	0.31835	4154.2	0.36685
4154.3	0.32252	4154.3	0.37001
4154.4	0.32669	4154.4	0.37316
4154.5	0.32772	4154.5	0.37417
4154.6	0.32631	4154.6	0.3735
4154.69	0.3249	4154.69	0.37284
4154.79	0.32349	4154.79	0.37217
4154.89	0.32209	4154.89	0.37151
4154.99	0.32068	4154.99	0.37084
4155.09	0.31927	4155.09	0.37018
4155.18	0.31786	4155.18	0.36951
4155.28	0.31621	4155.28	0.37017
4155.38	0.31455	4155.38	0.37082
4155.48	0.3129	4155.48	0.37147
4155.58	0.31124	4155.58	0.37213
4155.68	0.30958	4155.68	0.37278
4155.77	0.30793	4155.77	0.37344
4155.87	0.30627	4155.87	0.37409
4155.97	0.30466	4155.97	0.37464
4156.07	0.30424	4156.07	0.37244
4156.17	0.30381	4156.17	0.37023
4156.26	0.30339	4156.26	0.36803
4156.36	0.30297	4156.36	0.36582
4156.46	0.30254	4156.46	0.36362
4156.56	0.30212	4156.56	0.36141
4156.66	0.3017	4156.66	0.35921
4156.75	0.30029	4156.75	0.35719
4156.85	0.30256	4156.85	0.35891
4156.95	0.30484	4156.95	0.36063
4157.05	0.30711	4157.05	0.36235
4157.15	0.30938	4157.15	0.36407
4157.25	0.31166	4157.25	0.36579
4157.34	0.31393	4157.34	0.36751
4157.44	0.3162	4157.44	0.36923
4157.54	0.31855	4157.54	0.37119
4157.64	0.31891	4157.64	0.37339
4157.74	0.31927	4157.74	0.37559
4157.83	0.31963	4157.83	0.37778
4157.93	0.32	4157.93	0.37998
4158.03	0.32036	4158.03	0.38218
4158.13	0.32072	4158.13	0.38437
4158.23	0.32108	4158.23	0.38657
4158.32	0.31898	4158.32	0.388
4158.42	0.31482	4158.42	0.38878
4158.52	0.31065	4158.52	0.38956
4158.62	0.30648	4158.62	0.39034
4158.72	0.30232	4158.72	0.39112
4158.81	0.29815	4158.81	0.3919
4158.91	0.29399	4158.91	0.39268
4159.01	0.28982	4159.01	0.39346
4159.11	0.29006	4159.11	0.39211
4159.21	0.29348	4159.21	0.38921
4159.31	0.29691	4159.31	0.38631
4159.4	0.30033	4159.4	0.38341
4159.5	0.30376	4159.5	0.38051
4159.6	0.30718	4159.6	0.37761
4159.7	0.31061	4159.7	0.37471
4159.8	0.31403	4159.8	0.37181
4159.89	0.3168	4159.89	0.36935
4159.99	0.3172	4159.99	0.36844
4160.09	0.31761	4160.09	0.36753
4160.19	0.31801	4160.19	0.36662
4160.29	0.31842	4160.29	0.36571
4160.38	0.31882	4160.38	0.3648
4160.48	0.31923	4160.48	0.36389
4160.58	0.31963	4160.58	0.36298
4160.68	0.31911	4160.68	0.36177
4160.78	0.31589	4160.78	0.35971
4160.88	0.31267	4160.88	0.35764
4160.97	0.30946	4160.97	0.35557
4161.07	0.30624	4161.07	0.3535
4161.17	0.30302	4161.17	0.35143
4161.27	0.29981	4161.27	0.34936
4161.37	0.29659	4161.37	0.3473
4161.46	0.29549	4161.46	0.34674
4161.56	0.29954	4161.56	0.34983
4161.66	0.30358	4161.66	0.35293
4161.76	0.30763	4161.76	0.35602
4161.86	0.31167	4161.86	0.35912
4161.95	0.31572	4161.95	0.36221
4162.05	0.31976	4162.05	0.36531
4162.15	0.32381	4162.15	0.36841
4162.25	0.32785	4162.25	0.3715
4162.35	0.32655	4162.35	0.37087
4162.44	0.32484	4162.44	0.36997
4162.54	0.32313	4162.54	0.36906
4162.64	0.32142	4162.64	0.36816
4162.74	0.31971	4162.74	0.36725
4162.84	0.318	4162.84	0.36634
4162.94	0.31629	4162.94	0.36544
4163.03	0.31459	4163.03	0.36453
4163.13	0.31703	4163.13	0.36706
4163.23	0.31961	4163.23	0.36969
4163.33	0.3222	4163.33	0.37233
4163.43	0.32478	4163.43	0.37497
4163.52	0.32736	4163.52	0.37761
4163.62	0.32995	4163.62	0.38025
4163.72	0.33253	4163.72	0.38288
4163.82	0.33511	4163.82	0.38552
4163.92	0.33274	4163.92	0.38489
4164.01	0.32716	4164.01	0.38213
4164.11	0.32157	4164.11	0.37937
4164.21	0.31599	4164.21	0.37661
4164.31	0.3104	4164.31	0.37385
4164.41	0.30481	4164.41	0.37109
4164.51	0.29923	4164.51	0.36833
4164.6	0.29364	4164.6	0.36557
4164.7	0.28988	4164.7	0.36452
4164.8	0.29176	4164.8	0.36873
4164.9	0.29363	4164.9	0.37294
4165	0.29551	4165	0.37715
4165.09	0.29739	4165.09	0.38137
4165.19	0.29926	4165.19	0.38558
4165.29	0.30114	4165.29	0.38979
4165.39	0.30301	4165.39	0.394
4165.49	0.30489	4165.49	0.39821
4165.58	0.30559	4165.58	0.39674
4165.68	0.30613	4165.68	0.39451
4165.78	0.30668	4165.78	0.39229
4165.88	0.30722	4165.88	0.39006
4165.98	0.30777	4165.98	0.38784
4166.07	0.30832	4166.07	0.38561
4166.17	0.30886	4166.17	0.38339
4166.27	0.30941	4166.27	0.38116
4166.37	0.31393	4166.37	0.3798
4166.47	0.32211	4166.47	0.37925
4166.57	0.33029	4166.57	0.37869
4166.66	0.33847	4166.66	0.37813
4166.76	0.34665	4166.76	0.37757
4166.86	0.35483	4166.86	0.37701
4166.96	0.363	4166.96	0.37645
4167.06	0.37118	4167.06	0.3759
4167.15	0.37722	4167.15	0.37561
4167.25	0.37201	4167.25	0.37675
4167.35	0.3668	4167.35	0.37789
4167.45	0.36159	4167.45	0.37904
4167.55	0.35637	4167.55	0.38018
4167.64	0.35116	4167.64	0.38132
4167.74	0.34595	4167.74	0.38246
4167.84	0.34074	4167.84	0.38361
4167.94	0.33553	4167.94	0.38475
4168.04	0.33273	4168.04	0.38485
4168.13	0.33354	4168.13	0.38338
4168.23	0.33435	4168.23	0.38191
4168.33	0.33517	4168.33	0.38044
4168.43	0.33598	4168.43	0.37897
4168.53	0.3368	4168.53	0.37751
4168.63	0.33761	4168.63	0.37604
4168.72	0.33843	4168.72	0.37457
4168.82	0.33917	4168.82	0.37323
4168.92	0.33813	4168.92	0.37498
4169.02	0.33709	4169.02	0.37674
4169.12	0.33605	4169.12	0.37849
4169.21	0.335	4169.21	0.38025
4169.31	0.33396	4169.31	0.382
4169.41	0.33292	4169.41	0.38376
4169.51	0.33188	4169.51	0.38551
4169.61	0.33084	4169.61	0.38727
4169.7	0.32929	4169.7	0.38835
4169.8	0.32641	4169.8	0.38772
4169.9	0.32354	4169.9	0.38708
4170	0.32066	4170	0.38644
4170.1	0.31779	4170.1	0.3858
4170.2	0.31491	4170.2	0.38517
4170.29	0.31204	4170.29	0.38453
4170.39	0.30916	4170.39	0.38389
4170.49	0.30629	4170.49	0.38325
4170.59	0.3061	4170.59	0.38237
4170.69	0.30838	4170.69	0.38126
4170.78	0.31067	4170.78	0.38015
4170.88	0.31295	4170.88	0.37904
4170.98	0.31523	4170.98	0.37793
4171.08	0.31752	4171.08	0.37682
4171.18	0.3198	4171.18	0.3757
4171.27	0.32209	4171.27	0.37459
4171.37	0.32437	4171.37	0.37348
4171.47	0.32266	4171.47	0.37298
4171.57	0.31968	4171.57	0.37266
4171.67	0.3167	4171.67	0.37234
4171.76	0.31373	4171.76	0.37203
4171.86	0.31075	4171.86	0.37171
4171.96	0.30777	4171.96	0.37139
4172.06	0.30479	4172.06	0.37108
4172.16	0.30182	4172.16	0.37076
4172.26	0.29884	4172.26	0.37044

## Sheet: 22b
AmIVO2		AmIIIVO3
Energy	Intensity	Energy	Intensity
3.879	0	3.879	0
3.87951	0.00127	3.87951	0.00127
3.88002	0.000635337	3.88002	0.000635337
3.88048	0.000476502	3.88048	0.000476502
3.88099	0.000158834	3.88099	0.000158834
3.8815	0.000794171	3.8815	0.000794171
3.88201	0.00143	3.88201	0.00143
3.88252	0.000317668	3.88252	0.000317668
3.88298	0.00159	3.88298	0.00159
3.88349	0.00191	3.88349	0.00191
3.884	0.0027	3.884	0.0027
3.88412	0.0024	3.88412	0.0024
3.8842	0.0022	3.8842	0.0022
3.88431	0.0031	3.88431	0.0031
3.88439	0.00266	3.88439	0.00266
3.88451	0.0027	3.88451	0.0027
3.88459	0.00334	3.88459	0.00334
3.8847	0.00298	3.8847	0.00298
3.88478	0.00349	3.88478	0.00349
3.8849	0.00369	3.8849	0.00369
3.88502	0.00395	3.88502	0.00395
3.88509	0.00421	3.88509	0.00421
3.88521	0.00486	3.88521	0.00486
3.88529	0.00528	3.88529	0.00528
3.88541	0.00574	3.88541	0.00574
3.88548	0.00665	3.88548	0.00665
3.8856	0.00661	3.8856	0.00661
3.88572	0.00723	3.88572	0.00723
3.8858	0.00782	3.8858	0.00782
3.88591	0.00858	3.88591	0.00858
3.88599	0.00965	3.88599	0.00965
3.88611	0.0108	3.88611	0.0108
3.88619	0.01183	3.88619	0.01183
3.8863	0.0133	3.8863	0.0133
3.88638	0.01348	3.88638	0.01348
3.8865	0.01551	3.8865	0.01551
3.88662	0.01672	3.88662	0.01672
3.8867	0.01886	3.8867	0.01886
3.88681	0.02009	3.88681	0.02009
3.88689	0.02434	3.88689	0.02434
3.88701	0.02718	3.88701	0.02718
3.88709	0.03208	3.88709	0.03208
3.8872	0.03611	3.8872	0.03611
3.88732	0.04433	3.88732	0.04433
3.8874	0.05075	3.8874	0.05075
3.88752	0.06089	3.88752	0.06089
3.88759	0.07326	3.88759	0.07326
3.88771	0.08817	3.88771	0.08817
3.88779	0.10529	3.88779	0.10529
3.88791	0.12423	3.88791	0.12423
3.88798	0.14569	3.88798	0.14569
3.8881	0.17142	3.8881	0.17142
3.88822	0.20361	3.88822	0.20361
3.8883	0.23448	3.8883	0.23448
3.88841	0.27768	3.88841	0.27768
3.88849	0.31691	3.88849	0.31691
3.88861	0.36798	3.88861	0.36798
3.88869	0.42387	3.88869	0.42387
3.8888	0.47632	3.8888	0.47632
3.88888	0.5446	3.88888	0.5446
3.889	0.61167	3.889	0.61167
3.88908	0.67937	3.88908	0.67937
3.8892	0.74708	3.8892	0.74708
3.88931	0.81005	3.88931	0.81005
3.88939	0.86706	3.88939	0.86706
3.88951	0.91361	3.88951	0.91361
3.88959	0.95434	3.88959	0.95434
3.8897	0.98032	3.8897	0.98032
3.88978	1	3.88978	1
3.8899	0.99218	3.8899	0.99218
3.89002	0.98435	3.89002	0.98435
3.89009	0.97459	3.89009	0.97459
3.89021	0.94959	3.89021	0.94959
3.89029	0.91534	3.89029	0.91534
3.89041	0.88886	3.89041	0.88886
3.89048	0.86275	3.89048	0.86275
3.8906	0.82955	3.8906	0.82955
3.89068	0.80708	3.89068	0.80708
3.8908	0.77257	3.8908	0.77257
3.89091	0.74672	3.89091	0.74672
3.89099	0.71672	3.89099	0.71672
3.89111	0.69698	3.89111	0.69698
3.89119	0.66323	3.89119	0.66323
3.8913	0.63837	3.8913	0.63837
3.89138	0.59922	3.89138	0.59922
3.8915	0.5797	3.8915	0.5797
3.89162	0.53819	3.89162	0.53819
3.8917	0.50388	3.8917	0.50388
3.89181	0.47313	3.89181	0.47313
3.89189	0.436	3.89189	0.436
3.89201	0.4165	3.89201	0.4165
3.89209	0.382	3.89209	0.382
3.8922	0.34411	3.8922	0.34411
3.89228	0.32543	3.89228	0.32543
3.8924	0.30476	3.8924	0.30476
3.89252	0.27435	3.89252	0.27435
3.89259	0.26267	3.89259	0.26267
3.89271	0.24488	3.89271	0.24488
3.89279	0.22682	3.89279	0.22682
3.89291	0.21242	3.89291	0.21242
3.89298	0.19959	3.89298	0.19959
3.8931	0.18913	3.8931	0.18913
3.89318	0.18145	3.89318	0.18145
3.8933	0.17418	3.8933	0.17418
3.89341	0.16642	3.89341	0.16642
3.89349	0.16096	3.89349	0.16096
3.89361	0.15339	3.89361	0.15339
3.89369	0.15403	3.89369	0.15403
3.8938	0.1497	3.8938	0.1497
3.89388	0.1467	3.89388	0.1467
3.894	0.14611	3.894	0.14611
3.89408	0.14265	3.89408	0.14265
3.8942	0.14416	3.8942	0.14416
3.89431	0.144	3.89431	0.144
3.89439	0.1442	3.89439	0.1442
3.89451	0.13993	3.89451	0.13993
3.89459	0.14267	3.89459	0.14267
3.8947	0.13999	3.8947	0.13999
3.89482	0.14042	3.89482	0.14042
3.8949	0.14099	3.8949	0.14099
3.89502	0.13793	3.89502	0.13793
3.89509	0.13807	3.89509	0.13807
3.89521	0.13981	3.89521	0.13981
3.89529	0.1387	3.89529	0.1387
3.89541	0.13273	3.89541	0.13273
3.89552	0.1368	3.89552	0.1368
3.8956	0.13106	3.8956	0.13106
3.89572	0.13026	3.89572	0.13026
3.8958	0.13028	3.8958	0.13028
3.89591	0.12925	3.89591	0.12925
3.89599	0.12385	3.89599	0.12385
3.89611	0.12661	3.89611	0.12661
3.89619	0.12	3.89619	0.12
3.8963	0.11815	3.8963	0.11815
3.89642	0.11635	3.89642	0.11635
3.8965	0.11345	3.8965	0.11345
3.89662	0.11571	3.89662	0.11571
3.8967	0.1069	3.8967	0.1069
3.89681	0.10944	3.89681	0.10944
3.89689	0.10694	3.89689	0.10694
3.89701	0.10422	3.89701	0.10422
3.89709	0.1007	3.89709	0.1007
3.8972	0.09679	3.8972	0.09679
3.89728	0.09383	3.89728	0.09383
3.8974	0.09141	3.8974	0.09141
3.89752	0.09103	3.89752	0.09103
3.89759	0.08607	3.89759	0.08607
3.89771	0.08438	3.89771	0.08438
3.89779	0.08114	3.89779	0.08114
3.89791	0.07918	3.89791	0.07918
3.89798	0.07807	3.89798	0.07807
3.8981	0.07316	3.8981	0.07316
3.89822	0.07234	3.89822	0.07234
3.8983	0.06923	3.8983	0.06923
3.89841	0.0676	3.89841	0.0676
3.89849	0.06719	3.89849	0.06719
3.89861	0.06459	3.89861	0.06459
3.89869	0.063	3.89869	0.063
3.8988	0.06099	3.8988	0.06099
3.89892	0.05811	3.89892	0.05811
3.899	0.0572	3.899	0.0572
3.89912	0.05871	3.89912	0.05871
3.8992	0.05488	3.8992	0.05488
3.89931	0.05551	3.89931	0.05551
3.89939	0.05331	3.89939	0.05331
3.89951	0.0512	3.89951	0.0512
3.89959	0.05089	3.89959	0.05089
3.8997	0.05196	3.8997	0.05196
3.89978	0.04898	3.89978	0.04898
3.8999	0.04801	3.8999	0.04801
3.90002	0.04572	3.90002	0.04572
3.90009	0.0441	3.90009	0.0441
3.90021	0.04523	3.90021	0.04523
3.90029	0.04429	3.90029	0.04429
3.90041	0.04294	3.90041	0.04294
3.90048	0.04298	3.90048	0.04298
3.9006	0.04412	3.9006	0.04412
3.90072	0.04185	3.90072	0.04185
3.9008	0.04322	3.9008	0.04322
3.90091	0.04291	3.90091	0.04291
3.90099	0.04312	3.90099	0.04312
3.90111	0.04177	3.90111	0.04177
3.90119	0.0431	3.90119	0.0431
3.9013	0.04515	3.9013	0.04515
3.90142	0.04322	3.90142	0.04322
3.9015	0.04457	3.9015	0.04457
3.90162	0.04412	3.90162	0.04412
3.9017	0.04527	3.9017	0.04527
3.90181	0.04592	3.90181	0.04592
3.90189	0.04606	3.90189	0.04606
3.90201	0.04823	3.90201	0.04823
3.90209	0.04827	3.90209	0.04827
3.9022	0.04735	3.9022	0.04735
3.90228	0.04809	3.90228	0.04809
3.9024	0.04829	3.9024	0.04829
3.90248	0.04795	3.90248	0.04795
3.90259	0.05146	3.90259	0.05146
3.90271	0.05126	3.90271	0.05126
3.90279	0.04898	3.90279	0.04898
3.90291	0.04987	3.90291	0.04987
3.90302	0.05319	3.90302	0.05319
3.9031	0.0521	3.9031	0.0521
3.90322	0.05247	3.90322	0.05247
3.9033	0.05202	3.9033	0.05202
3.90341	0.05065	3.90341	0.05065
3.90349	0.05448	3.90349	0.05448
3.90361	0.05422	3.90361	0.05422
3.90369	0.05504	3.90369	0.05504
3.9038	0.0575	3.9038	0.0575
3.90388	0.0578	3.90388	0.0578
3.904	0.0602	3.904	0.0602
3.904	0.0602	3.904	0.0602
3.90451	0.0598	3.90451	0.0598
3.90502	0.06202	3.90502	0.06202
3.90548	0.06838	3.90548	0.06838
3.90599	0.07148	3.90599	0.07148
3.9065	0.07203	3.9065	0.07203
3.90701	0.08315	3.90701	0.08315
3.90752	0.09181	3.90752	0.09181
3.90802	0.09692	3.90802	0.09692
3.90849	0.09872	3.90849	0.09872
3.909	0.115	3.909	0.115
3.90951	0.12127	3.90951	0.12127
3.91002	0.12977	3.91002	0.12977
3.91052	0.13898	3.91052	0.13898
3.91099	0.14311	3.91099	0.14311
3.9115	0.14041	3.9115	0.14041
3.91201	0.15153	3.91201	0.15153
3.91252	0.13517	3.91252	0.13517
3.91298	0.13811	3.91298	0.13811
3.91349	0.1439	3.91349	0.1439
3.914	0.14668	3.914	0.14668
3.91451	0.14549	3.91451	0.14549
3.91502	0.14565	3.91502	0.14565
3.91548	0.14597	3.91548	0.14597
3.91599	0.15161	3.91599	0.15161
3.9165	0.15677	3.9165	0.15677
3.91701	0.15232	3.91701	0.15232
3.91752	0.15812	3.91752	0.15812
3.91802	0.15764	3.91802	0.15764
3.91849	0.16487	3.91849	0.16487
3.919	0.16773	3.919	0.16773
3.91951	0.16651	3.91951	0.16651
3.92002	0.17184	3.92002	0.17184
