# Supplementary material for: Resonant inelastic X-ray scattering tools to count 5 f electrons of actinides and probe bond covalency
Source: Nat Commun. 2025 Feb 10;16:1221. doi: 10.1038/s41467-024-54574-7 (PMC11811144; doi:10.1038/s41467-024-54574-7)
Supplement: Supplementary file 3 — Source Data [file 41467_2024_54574_MOESM3_ESM.zip › Data_figures/Data_SI_figures/figSI23.xlsx]

## Sheet: 23a
fit x	fit y
-4	4.19896
-1.43	2.33654
-1.25222	2.20771
-1.07444	2.07888
-0.89667	1.95004
-0.71889	1.82121
-0.54111	1.69238
-0.36333	1.56354
-0.18556	1.43471
-0.00778	1.30588
0.17	1.17705
delta E	[Cp‘‘3U(IV)]	U(IV)O2	[U(V)O2]+-K (Mesa)	[U(V)O2]+-Fe (Mesa)	[U(VI)O2]2+ (Mesa)	[U(VI)O2]2+-close Pb -Oax	[U(VI)O2]2+-no Cd-Oax	[Cp‘‘3U(II)]	yerr	yerr	yerr	yerr	yerr	yerr	yerr	yerr
-3.33								2.92367	0.1035
-2.13	2.70798									0.18734
-1.43		2.37561									0.05642
-0.92			1.96911									0.08767
-0.77				1.6735									0.0957
0					1.15103									0.16839
0.01						1.25689									0.26061
0.17							1.2445									0.07091

## Sheet: 23b
fit x	fit y
0.3	1.08239
0	1.29941
-1.2	2.1675
-1.6	2.45687
-2.4	3.03559
delta E	Np(IV)O2 (nanoparticles)	Np(V)O2 +	Np(VI)O2 2+	NaNp(VI)O2OOH	yerr	yerr	yerr	yerr
-2.155	3.56868				0.11968
-1.335		1.82864				0.2522
-1.135			1.75118					0.06249
-0.845				1.70375			0.2757

## Sheet: 23c
fit x	fit y
1	0.57603
-1.5	2.38456
-3	3.46967
-4.5	4.55479
delta E	Pu(III)(aq)	Pu(IV)(aq)	Pu(IV)O2-ref	Pu(VI)O22+	yerr	yerr	yerr	yerr
5.95651				0.05	0.21769
	6.67541			0.05		0.07112
		5.7229		0.05			0.20033
			3.41221	0.05				0.41486

## Sheet: 23d
fit x	fit y
-4.15	4.30159
-4.75	4.73564
delta E	Am(III)VO3	Am(IV)O2	yerr	yerr
-4.25	5.04291		0.6279
-4.45		5.95651		0.21769
