# Supplementary material for: Resonant inelastic X-ray scattering tools to count 5 f electrons of actinides and probe bond covalency
Source: Nat Commun. 2025 Feb 10;16:1221. doi: 10.1038/s41467-024-54574-7 (PMC11811144; doi:10.1038/s41467-024-54574-7)
Supplement: Supplementary file 3 — Source Data [file 41467_2024_54574_MOESM3_ESM.zip › Data_figures/Data_SI_figures/FigSI24/SI24a_G$_{4f5f}^{0}$=0.0 eV.txt]

# Ein | Eout | Intensity
3.961800000000000182e+03 3.511280000000000200e+03 2.802535486270888628e-05
3.961880000000000109e+03 3.511280000000000200e+03 0.000000000000000000e+00
3.961960000000000036e+03 3.511280000000000200e+03 0.000000000000000000e+00
3.962039999999999964e+03 3.511280000000000200e+03 0.000000000000000000e+00
3.962119999999999891e+03 3.511280000000000200e+03 0.000000000000000000e+00
3.962199999999999818e+03 3.511280000000000200e+03 0.000000000000000000e+00
3.962279999999999745e+03 3.511280000000000200e+03 0.000000000000000000e+00
3.962360000000000127e+03 3.511280000000000200e+03 0.000000000000000000e+00
3.962440000000000055e+03 3.511280000000000200e+03 0.000000000000000000e+00
3.962519999999999982e+03 3.511280000000000200e+03 0.000000000000000000e+00
3.962599999999999909e+03 3.511280000000000200e+03 0.000000000000000000e+00
3.962679999999999836e+03 3.511280000000000200e+03 0.000000000000000000e+00
3.962759999999999764e+03 3.511280000000000200e+03 0.000000000000000000e+00
3.962840000000000146e+03 3.511280000000000200e+03 0.000000000000000000e+00
3.962920000000000073e+03 3.511280000000000200e+03 0.000000000000000000e+00
3.963000000000000000e+03 3.511280000000000200e+03 0.000000000000000000e+00
3.963079999999999927e+03 3.511280000000000200e+03 0.000000000000000000e+00
3.963159999999999854e+03 3.511280000000000200e+03 0.000000000000000000e+00
3.963239999999999782e+03 3.511280000000000200e+03 0.000000000000000000e+00
3.963320000000000164e+03 3.511280000000000200e+03 0.000000000000000000e+00
3.963400000000000091e+03 3.511280000000000200e+03 0.000000000000000000e+00
3.963480000000000018e+03 3.511280000000000200e+03 0.000000000000000000e+00
3.963559999999999945e+03 3.511280000000000200e+03 0.000000000000000000e+00
3.963639999999999873e+03 3.511280000000000200e+03 0.000000000000000000e+00
3.963719999999999800e+03 3.511280000000000200e+03 0.000000000000000000e+00
3.963800000000000182e+03 3.511280000000000200e+03 0.000000000000000000e+00
3.963880000000000109e+03 3.511280000000000200e+03 0.000000000000000000e+00
3.963960000000000036e+03 3.511280000000000200e+03 0.000000000000000000e+00
3.964039999999999964e+03 3.511280000000000200e+03 0.000000000000000000e+00
3.964119999999999891e+03 3.511280000000000200e+03 0.000000000000000000e+00
3.964199999999999818e+03 3.511280000000000200e+03 0.000000000000000000e+00
3.964279999999999745e+03 3.511280000000000200e+03 0.000000000000000000e+00
3.964360000000000127e+03 3.511280000000000200e+03 0.000000000000000000e+00
3.964440000000000055e+03 3.511280000000000200e+03 0.000000000000000000e+00
3.964519999999999982e+03 3.511280000000000200e+03 0.000000000000000000e+00
3.964599999999999909e+03 3.511280000000000200e+03 0.000000000000000000e+00
3.964679999999999836e+03 3.511280000000000200e+03 0.000000000000000000e+00
3.964759999999999764e+03 3.511280000000000200e+03 0.000000000000000000e+00
3.964840000000000146e+03 3.511280000000000200e+03 0.000000000000000000e+00
3.964920000000000073e+03 3.511280000000000200e+03 0.000000000000000000e+00
3.965000000000000000e+03 3.511280000000000200e+03 0.000000000000000000e+00
3.965079999999999927e+03 3.511280000000000200e+03 0.000000000000000000e+00
3.965159999999999854e+03 3.511280000000000200e+03 0.000000000000000000e+00
3.965239999999999782e+03 3.511280000000000200e+03 0.000000000000000000e+00
3.965320000000000164e+03 3.511280000000000200e+03 0.000000000000000000e+00
3.965400000000000091e+03 3.511280000000000200e+03 0.000000000000000000e+00
3.965480000000000018e+03 3.511280000000000200e+03 0.000000000000000000e+00
3.965559999999999945e+03 3.511280000000000200e+03 0.000000000000000000e+00
3.965639999999999873e+03 3.511280000000000200e+03 0.000000000000000000e+00
3.965719999999999800e+03 3.511280000000000200e+03 0.000000000000000000e+00
3.965800000000000182e+03 3.511280000000000200e+03 0.000000000000000000e+00
3.965880000000000109e+03 3.511280000000000200e+03 0.000000000000000000e+00
3.965960000000000036e+03 3.511280000000000200e+03 0.000000000000000000e+00
3.966039999999999964e+03 3.511280000000000200e+03 0.000000000000000000e+00
3.966119999999999891e+03 3.511280000000000200e+03 0.000000000000000000e+00
3.966199999999999818e+03 3.511280000000000200e+03 0.000000000000000000e+00
3.966279999999999745e+03 3.511280000000000200e+03 0.000000000000000000e+00
3.966360000000000127e+03 3.511280000000000200e+03 0.000000000000000000e+00
3.966440000000000055e+03 3.511280000000000200e+03 0.000000000000000000e+00
3.966519999999999982e+03 3.511280000000000200e+03 0.000000000000000000e+00
3.966599999999999909e+03 3.511280000000000200e+03 0.000000000000000000e+00
3.966679999999999836e+03 3.511280000000000200e+03 0.000000000000000000e+00
3.966759999999999764e+03 3.511280000000000200e+03 0.000000000000000000e+00
3.966840000000000146e+03 3.511280000000000200e+03 0.000000000000000000e+00
3.966920000000000073e+03 3.511280000000000200e+03 0.000000000000000000e+00
3.967000000000000000e+03 3.511280000000000200e+03 0.000000000000000000e+00
3.967079999999999927e+03 3.511280000000000200e+03 0.000000000000000000e+00
3.967159999999999854e+03 3.511280000000000200e+03 0.000000000000000000e+00
3.967239999999999782e+03 3.511280000000000200e+03 0.000000000000000000e+00
3.967320000000000164e+03 3.511280000000000200e+03 0.000000000000000000e+00
3.967400000000000091e+03 3.511280000000000200e+03 0.000000000000000000e+00
3.967480000000000018e+03 3.511280000000000200e+03 0.000000000000000000e+00
3.967559999999999945e+03 3.511280000000000200e+03 0.000000000000000000e+00
3.967639999999999873e+03 3.511280000000000200e+03 0.000000000000000000e+00
3.967719999999999800e+03 3.511280000000000200e+03 0.000000000000000000e+00
3.967800000000000182e+03 3.511280000000000200e+03 0.000000000000000000e+00
3.967880000000000109e+03 3.511280000000000200e+03 0.000000000000000000e+00
3.967960000000000036e+03 3.511280000000000200e+03 0.000000000000000000e+00
3.968039999999999964e+03 3.511280000000000200e+03 0.000000000000000000e+00
3.968119999999999891e+03 3.511280000000000200e+03 0.000000000000000000e+00
3.968199999999999818e+03 3.511280000000000200e+03 0.000000000000000000e+00
3.968279999999999745e+03 3.511280000000000200e+03 0.000000000000000000e+00
3.968360000000000127e+03 3.511280000000000200e+03 0.000000000000000000e+00
3.968440000000000055e+03 3.511280000000000200e+03 0.000000000000000000e+00
3.968519999999999982e+03 3.511280000000000200e+03 0.000000000000000000e+00
3.968599999999999909e+03 3.511280000000000200e+03 0.000000000000000000e+00
3.968679999999999836e+03 3.511280000000000200e+03 0.000000000000000000e+00
3.968759999999999764e+03 3.511280000000000200e+03 0.000000000000000000e+00
3.968840000000000146e+03 3.511280000000000200e+03 0.000000000000000000e+00
3.968920000000000073e+03 3.511280000000000200e+03 0.000000000000000000e+00
3.969000000000000000e+03 3.511280000000000200e+03 0.000000000000000000e+00
3.969079999999999927e+03 3.511280000000000200e+03 0.000000000000000000e+00
3.969159999999999854e+03 3.511280000000000200e+03 0.000000000000000000e+00
3.969239999999999782e+03 3.511280000000000200e+03 0.000000000000000000e+00
3.969320000000000164e+03 3.511280000000000200e+03 0.000000000000000000e+00
3.969400000000000091e+03 3.511280000000000200e+03 0.000000000000000000e+00
3.969480000000000018e+03 3.511280000000000200e+03 0.000000000000000000e+00
3.969559999999999945e+03 3.511280000000000200e+03 0.000000000000000000e+00
3.969639999999999873e+03 3.511280000000000200e+03 0.000000000000000000e+00
3.969719999999999800e+03 3.511280000000000200e+03 0.000000000000000000e+00
3.969800000000000182e+03 3.511280000000000200e+03 0.000000000000000000e+00
3.969880000000000109e+03 3.511280000000000200e+03 0.000000000000000000e+00
3.969960000000000036e+03 3.511280000000000200e+03 0.000000000000000000e+00
3.970039999999999964e+03 3.511280000000000200e+03 0.000000000000000000e+00
3.970119999999999891e+03 3.511280000000000200e+03 0.000000000000000000e+00
3.970199999999999818e+03 3.511280000000000200e+03 0.000000000000000000e+00
3.970279999999999745e+03 3.511280000000000200e+03 0.000000000000000000e+00
3.970360000000000127e+03 3.511280000000000200e+03 0.000000000000000000e+00
3.970440000000000055e+03 3.511280000000000200e+03 0.000000000000000000e+00
3.970519999999999982e+03 3.511280000000000200e+03 0.000000000000000000e+00
3.970599999999999909e+03 3.511280000000000200e+03 0.000000000000000000e+00
3.970679999999999836e+03 3.511280000000000200e+03 0.000000000000000000e+00
3.970759999999999764e+03 3.511280000000000200e+03 0.000000000000000000e+00
3.970840000000000146e+03 3.511280000000000200e+03 0.000000000000000000e+00
3.970920000000000073e+03 3.511280000000000200e+03 0.000000000000000000e+00
3.971000000000000000e+03 3.511280000000000200e+03 0.000000000000000000e+00
3.971079999999999927e+03 3.511280000000000200e+03 0.000000000000000000e+00
3.971159999999999854e+03 3.511280000000000200e+03 0.000000000000000000e+00
3.971239999999999782e+03 3.511280000000000200e+03 0.000000000000000000e+00
3.971320000000000164e+03 3.511280000000000200e+03 0.000000000000000000e+00
3.971400000000000091e+03 3.511280000000000200e+03 0.000000000000000000e+00
3.971480000000000018e+03 3.511280000000000200e+03 0.000000000000000000e+00
3.971559999999999945e+03 3.511280000000000200e+03 0.000000000000000000e+00
3.971639999999999873e+03 3.511280000000000200e+03 0.000000000000000000e+00
3.971719999999999800e+03 3.511280000000000200e+03 0.000000000000000000e+00
3.971800000000000182e+03 3.511280000000000200e+03 0.000000000000000000e+00
3.971880000000000109e+03 3.511280000000000200e+03 0.000000000000000000e+00
3.971960000000000036e+03 3.511280000000000200e+03 0.000000000000000000e+00
3.972039999999999964e+03 3.511280000000000200e+03 0.000000000000000000e+00
3.972119999999999891e+03 3.511280000000000200e+03 0.000000000000000000e+00
3.972199999999999818e+03 3.511280000000000200e+03 0.000000000000000000e+00
3.972279999999999745e+03 3.511280000000000200e+03 0.000000000000000000e+00
3.972360000000000127e+03 3.511280000000000200e+03 0.000000000000000000e+00
3.972440000000000055e+03 3.511280000000000200e+03 0.000000000000000000e+00
3.972519999999999982e+03 3.511280000000000200e+03 0.000000000000000000e+00
3.972599999999999909e+03 3.511280000000000200e+03 0.000000000000000000e+00
3.972679999999999836e+03 3.511280000000000200e+03 0.000000000000000000e+00
3.972759999999999764e+03 3.511280000000000200e+03 0.000000000000000000e+00
3.972840000000000146e+03 3.511280000000000200e+03 0.000000000000000000e+00
3.972920000000000073e+03 3.511280000000000200e+03 0.000000000000000000e+00
3.973000000000000000e+03 3.511280000000000200e+03 0.000000000000000000e+00
3.973079999999999927e+03 3.511280000000000200e+03 0.000000000000000000e+00
3.973159999999999854e+03 3.511280000000000200e+03 0.000000000000000000e+00
3.973239999999999782e+03 3.511280000000000200e+03 0.000000000000000000e+00
3.973320000000000164e+03 3.511280000000000200e+03 0.000000000000000000e+00
3.973400000000000091e+03 3.511280000000000200e+03 0.000000000000000000e+00
3.973480000000000018e+03 3.511280000000000200e+03 0.000000000000000000e+00
3.973559999999999945e+03 3.511280000000000200e+03 0.000000000000000000e+00
3.973639999999999873e+03 3.511280000000000200e+03 0.000000000000000000e+00
3.973719999999999800e+03 3.511280000000000200e+03 0.000000000000000000e+00
3.973800000000000182e+03 3.511280000000000200e+03 0.000000000000000000e+00
3.973880000000000109e+03 3.511280000000000200e+03 0.000000000000000000e+00
3.973960000000000036e+03 3.511280000000000200e+03 0.000000000000000000e+00
3.974039999999999964e+03 3.511280000000000200e+03 0.000000000000000000e+00
3.974119999999999891e+03 3.511280000000000200e+03 0.000000000000000000e+00
3.974199999999999818e+03 3.511280000000000200e+03 0.000000000000000000e+00
3.974279999999999745e+03 3.511280000000000200e+03 0.000000000000000000e+00
3.974360000000000127e+03 3.511280000000000200e+03 0.000000000000000000e+00
3.974440000000000055e+03 3.511280000000000200e+03 0.000000000000000000e+00
3.974519999999999982e+03 3.511280000000000200e+03 0.000000000000000000e+00
3.974599999999999909e+03 3.511280000000000200e+03 0.000000000000000000e+00
3.974679999999999836e+03 3.511280000000000200e+03 0.000000000000000000e+00
3.974759999999999764e+03 3.511280000000000200e+03 0.000000000000000000e+00
3.974840000000000146e+03 3.511280000000000200e+03 0.000000000000000000e+00
3.974920000000000073e+03 3.511280000000000200e+03 0.000000000000000000e+00
3.975000000000000000e+03 3.511280000000000200e+03 0.000000000000000000e+00
3.975079999999999927e+03 3.511280000000000200e+03 0.000000000000000000e+00
3.975159999999999854e+03 3.511280000000000200e+03 0.000000000000000000e+00
3.975239999999999782e+03 3.511280000000000200e+03 0.000000000000000000e+00
3.975320000000000164e+03 3.511280000000000200e+03 0.000000000000000000e+00
3.975400000000000091e+03 3.511280000000000200e+03 0.000000000000000000e+00
3.975480000000000018e+03 3.511280000000000200e+03 0.000000000000000000e+00
3.975559999999999945e+03 3.511280000000000200e+03 0.000000000000000000e+00
3.975639999999999873e+03 3.511280000000000200e+03 0.000000000000000000e+00
3.975719999999999800e+03 3.511280000000000200e+03 0.000000000000000000e+00
3.975800000000000182e+03 3.511280000000000200e+03 0.000000000000000000e+00
3.975880000000000109e+03 3.511280000000000200e+03 0.000000000000000000e+00
3.975960000000000036e+03 3.511280000000000200e+03 0.000000000000000000e+00
3.976039999999999964e+03 3.511280000000000200e+03 0.000000000000000000e+00
3.976119999999999891e+03 3.511280000000000200e+03 0.000000000000000000e+00
3.976199999999999818e+03 3.511280000000000200e+03 0.000000000000000000e+00
3.976279999999999745e+03 3.511280000000000200e+03 0.000000000000000000e+00
3.976360000000000127e+03 3.511280000000000200e+03 0.000000000000000000e+00
3.976440000000000055e+03 3.511280000000000200e+03 0.000000000000000000e+00
3.976519999999999982e+03 3.511280000000000200e+03 0.000000000000000000e+00
3.976599999999999909e+03 3.511280000000000200e+03 0.000000000000000000e+00
3.976679999999999836e+03 3.511280000000000200e+03 0.000000000000000000e+00
3.976759999999999764e+03 3.511280000000000200e+03 0.000000000000000000e+00
3.976840000000000146e+03 3.511280000000000200e+03 0.000000000000000000e+00
3.976920000000000073e+03 3.511280000000000200e+03 0.000000000000000000e+00
3.977000000000000000e+03 3.511280000000000200e+03 0.000000000000000000e+00
3.977079999999999927e+03 3.511280000000000200e+03 0.000000000000000000e+00
3.977159999999999854e+03 3.511280000000000200e+03 0.000000000000000000e+00
3.977239999999999782e+03 3.511280000000000200e+03 0.000000000000000000e+00
3.977320000000000164e+03 3.511280000000000200e+03 0.000000000000000000e+00
3.977400000000000091e+03 3.511280000000000200e+03 0.000000000000000000e+00
3.977480000000000018e+03 3.511280000000000200e+03 0.000000000000000000e+00
3.977559999999999945e+03 3.511280000000000200e+03 0.000000000000000000e+00
3.977639999999999873e+03 3.511280000000000200e+03 0.000000000000000000e+00
3.977719999999999800e+03 3.511280000000000200e+03 0.000000000000000000e+00
3.977800000000000182e+03 3.511280000000000200e+03 0.000000000000000000e+00
3.977880000000000109e+03 3.511280000000000200e+03 0.000000000000000000e+00
3.977960000000000036e+03 3.511280000000000200e+03 0.000000000000000000e+00
3.978039999999999964e+03 3.511280000000000200e+03 0.000000000000000000e+00
3.978119999999999891e+03 3.511280000000000200e+03 0.000000000000000000e+00
3.978199999999999818e+03 3.511280000000000200e+03 0.000000000000000000e+00
3.978279999999999745e+03 3.511280000000000200e+03 0.000000000000000000e+00
3.978360000000000127e+03 3.511280000000000200e+03 0.000000000000000000e+00
3.978440000000000055e+03 3.511280000000000200e+03 0.000000000000000000e+00
3.978519999999999982e+03 3.511280000000000200e+03 0.000000000000000000e+00
3.978599999999999909e+03 3.511280000000000200e+03 0.000000000000000000e+00
3.978679999999999836e+03 3.511280000000000200e+03 0.000000000000000000e+00
3.978759999999999764e+03 3.511280000000000200e+03 0.000000000000000000e+00
3.978840000000000146e+03 3.511280000000000200e+03 0.000000000000000000e+00
3.978920000000000073e+03 3.511280000000000200e+03 0.000000000000000000e+00
3.979000000000000000e+03 3.511280000000000200e+03 0.000000000000000000e+00
3.979079999999999927e+03 3.511280000000000200e+03 0.000000000000000000e+00
3.979159999999999854e+03 3.511280000000000200e+03 0.000000000000000000e+00
3.979239999999999782e+03 3.511280000000000200e+03 0.000000000000000000e+00
3.979320000000000164e+03 3.511280000000000200e+03 0.000000000000000000e+00
3.979400000000000091e+03 3.511280000000000200e+03 0.000000000000000000e+00
3.979480000000000018e+03 3.511280000000000200e+03 0.000000000000000000e+00
3.979559999999999945e+03 3.511280000000000200e+03 0.000000000000000000e+00
3.979639999999999873e+03 3.511280000000000200e+03 0.000000000000000000e+00
3.979719999999999800e+03 3.511280000000000200e+03 0.000000000000000000e+00
3.979800000000000182e+03 3.511280000000000200e+03 0.000000000000000000e+00
3.979880000000000109e+03 3.511280000000000200e+03 0.000000000000000000e+00
3.979960000000000036e+03 3.511280000000000200e+03 0.000000000000000000e+00
3.980039999999999964e+03 3.511280000000000200e+03 0.000000000000000000e+00
3.980119999999999891e+03 3.511280000000000200e+03 0.000000000000000000e+00
3.980199999999999818e+03 3.511280000000000200e+03 0.000000000000000000e+00
3.980279999999999745e+03 3.511280000000000200e+03 0.000000000000000000e+00
3.980360000000000127e+03 3.511280000000000200e+03 0.000000000000000000e+00
3.980440000000000055e+03 3.511280000000000200e+03 0.000000000000000000e+00
3.980519999999999982e+03 3.511280000000000200e+03 0.000000000000000000e+00
3.980599999999999909e+03 3.511280000000000200e+03 0.000000000000000000e+00
3.980679999999999836e+03 3.511280000000000200e+03 0.000000000000000000e+00
3.980759999999999764e+03 3.511280000000000200e+03 0.000000000000000000e+00
3.980840000000000146e+03 3.511280000000000200e+03 0.000000000000000000e+00
3.980920000000000073e+03 3.511280000000000200e+03 0.000000000000000000e+00
3.981000000000000000e+03 3.511280000000000200e+03 0.000000000000000000e+00
3.981079999999999927e+03 3.511280000000000200e+03 0.000000000000000000e+00
3.981159999999999854e+03 3.511280000000000200e+03 0.000000000000000000e+00
3.981239999999999782e+03 3.511280000000000200e+03 0.000000000000000000e+00
3.981320000000000164e+03 3.511280000000000200e+03 0.000000000000000000e+00
3.981400000000000091e+03 3.511280000000000200e+03 0.000000000000000000e+00
3.981480000000000018e+03 3.511280000000000200e+03 0.000000000000000000e+00
3.981559999999999945e+03 3.511280000000000200e+03 0.000000000000000000e+00
3.981639999999999873e+03 3.511280000000000200e+03 0.000000000000000000e+00
3.981719999999999800e+03 3.511280000000000200e+03 0.000000000000000000e+00
3.981800000000000182e+03 3.511280000000000200e+03 0.000000000000000000e+00
3.961800000000000182e+03 3.511340000000000146e+03 2.828417792136702703e-05
3.961880000000000109e+03 3.511340000000000146e+03 0.000000000000000000e+00
3.961960000000000036e+03 3.511340000000000146e+03 0.000000000000000000e+00
3.962039999999999964e+03 3.511340000000000146e+03 0.000000000000000000e+00
3.962119999999999891e+03 3.511340000000000146e+03 0.000000000000000000e+00
3.962199999999999818e+03 3.511340000000000146e+03 0.000000000000000000e+00
3.962279999999999745e+03 3.511340000000000146e+03 0.000000000000000000e+00
3.962360000000000127e+03 3.511340000000000146e+03 0.000000000000000000e+00
3.962440000000000055e+03 3.511340000000000146e+03 0.000000000000000000e+00
3.962519999999999982e+03 3.511340000000000146e+03 0.000000000000000000e+00
3.962599999999999909e+03 3.511340000000000146e+03 0.000000000000000000e+00
3.962679999999999836e+03 3.511340000000000146e+03 0.000000000000000000e+00
3.962759999999999764e+03 3.511340000000000146e+03 0.000000000000000000e+00
3.962840000000000146e+03 3.511340000000000146e+03 0.000000000000000000e+00
3.962920000000000073e+03 3.511340000000000146e+03 0.000000000000000000e+00
3.963000000000000000e+03 3.511340000000000146e+03 0.000000000000000000e+00
3.963079999999999927e+03 3.511340000000000146e+03 0.000000000000000000e+00
3.963159999999999854e+03 3.511340000000000146e+03 0.000000000000000000e+00
3.963239999999999782e+03 3.511340000000000146e+03 0.000000000000000000e+00
3.963320000000000164e+03 3.511340000000000146e+03 0.000000000000000000e+00
3.963400000000000091e+03 3.511340000000000146e+03 0.000000000000000000e+00
3.963480000000000018e+03 3.511340000000000146e+03 0.000000000000000000e+00
3.963559999999999945e+03 3.511340000000000146e+03 0.000000000000000000e+00
3.963639999999999873e+03 3.511340000000000146e+03 0.000000000000000000e+00
3.963719999999999800e+03 3.511340000000000146e+03 0.000000000000000000e+00
3.963800000000000182e+03 3.511340000000000146e+03 0.000000000000000000e+00
3.963880000000000109e+03 3.511340000000000146e+03 0.000000000000000000e+00
3.963960000000000036e+03 3.511340000000000146e+03 0.000000000000000000e+00
3.964039999999999964e+03 3.511340000000000146e+03 0.000000000000000000e+00
3.964119999999999891e+03 3.511340000000000146e+03 0.000000000000000000e+00
3.964199999999999818e+03 3.511340000000000146e+03 0.000000000000000000e+00
3.964279999999999745e+03 3.511340000000000146e+03 0.000000000000000000e+00
3.964360000000000127e+03 3.511340000000000146e+03 0.000000000000000000e+00
3.964440000000000055e+03 3.511340000000000146e+03 0.000000000000000000e+00
3.964519999999999982e+03 3.511340000000000146e+03 0.000000000000000000e+00
3.964599999999999909e+03 3.511340000000000146e+03 0.000000000000000000e+00
3.964679999999999836e+03 3.511340000000000146e+03 0.000000000000000000e+00
3.964759999999999764e+03 3.511340000000000146e+03 0.000000000000000000e+00
3.964840000000000146e+03 3.511340000000000146e+03 0.000000000000000000e+00
3.964920000000000073e+03 3.511340000000000146e+03 0.000000000000000000e+00
3.965000000000000000e+03 3.511340000000000146e+03 0.000000000000000000e+00
3.965079999999999927e+03 3.511340000000000146e+03 0.000000000000000000e+00
3.965159999999999854e+03 3.511340000000000146e+03 0.000000000000000000e+00
3.965239999999999782e+03 3.511340000000000146e+03 0.000000000000000000e+00
3.965320000000000164e+03 3.511340000000000146e+03 0.000000000000000000e+00
3.965400000000000091e+03 3.511340000000000146e+03 0.000000000000000000e+00
3.965480000000000018e+03 3.511340000000000146e+03 0.000000000000000000e+00
3.965559999999999945e+03 3.511340000000000146e+03 0.000000000000000000e+00
3.965639999999999873e+03 3.511340000000000146e+03 0.000000000000000000e+00
3.965719999999999800e+03 3.511340000000000146e+03 0.000000000000000000e+00
3.965800000000000182e+03 3.511340000000000146e+03 0.000000000000000000e+00
3.965880000000000109e+03 3.511340000000000146e+03 0.000000000000000000e+00
3.965960000000000036e+03 3.511340000000000146e+03 0.000000000000000000e+00
3.966039999999999964e+03 3.511340000000000146e+03 0.000000000000000000e+00
3.966119999999999891e+03 3.511340000000000146e+03 0.000000000000000000e+00
3.966199999999999818e+03 3.511340000000000146e+03 0.000000000000000000e+00
3.966279999999999745e+03 3.511340000000000146e+03 0.000000000000000000e+00
3.966360000000000127e+03 3.511340000000000146e+03 0.000000000000000000e+00
3.966440000000000055e+03 3.511340000000000146e+03 0.000000000000000000e+00
3.966519999999999982e+03 3.511340000000000146e+03 0.000000000000000000e+00
3.966599999999999909e+03 3.511340000000000146e+03 0.000000000000000000e+00
3.966679999999999836e+03 3.511340000000000146e+03 0.000000000000000000e+00
3.966759999999999764e+03 3.511340000000000146e+03 0.000000000000000000e+00
3.966840000000000146e+03 3.511340000000000146e+03 0.000000000000000000e+00
3.966920000000000073e+03 3.511340000000000146e+03 0.000000000000000000e+00
3.967000000000000000e+03 3.511340000000000146e+03 0.000000000000000000e+00
3.967079999999999927e+03 3.511340000000000146e+03 0.000000000000000000e+00
3.967159999999999854e+03 3.511340000000000146e+03 0.000000000000000000e+00
3.967239999999999782e+03 3.511340000000000146e+03 0.000000000000000000e+00
3.967320000000000164e+03 3.511340000000000146e+03 0.000000000000000000e+00
3.967400000000000091e+03 3.511340000000000146e+03 0.000000000000000000e+00
3.967480000000000018e+03 3.511340000000000146e+03 0.000000000000000000e+00
3.967559999999999945e+03 3.511340000000000146e+03 0.000000000000000000e+00
3.967639999999999873e+03 3.511340000000000146e+03 0.000000000000000000e+00
3.967719999999999800e+03 3.511340000000000146e+03 0.000000000000000000e+00
3.967800000000000182e+03 3.511340000000000146e+03 0.000000000000000000e+00
3.967880000000000109e+03 3.511340000000000146e+03 0.000000000000000000e+00
3.967960000000000036e+03 3.511340000000000146e+03 0.000000000000000000e+00
3.968039999999999964e+03 3.511340000000000146e+03 0.000000000000000000e+00
3.968119999999999891e+03 3.511340000000000146e+03 0.000000000000000000e+00
3.968199999999999818e+03 3.511340000000000146e+03 0.000000000000000000e+00
3.968279999999999745e+03 3.511340000000000146e+03 0.000000000000000000e+00
3.968360000000000127e+03 3.511340000000000146e+03 0.000000000000000000e+00
3.968440000000000055e+03 3.511340000000000146e+03 0.000000000000000000e+00
3.968519999999999982e+03 3.511340000000000146e+03 0.000000000000000000e+00
3.968599999999999909e+03 3.511340000000000146e+03 0.000000000000000000e+00
3.968679999999999836e+03 3.511340000000000146e+03 0.000000000000000000e+00
3.968759999999999764e+03 3.511340000000000146e+03 0.000000000000000000e+00
3.968840000000000146e+03 3.511340000000000146e+03 0.000000000000000000e+00
3.968920000000000073e+03 3.511340000000000146e+03 0.000000000000000000e+00
3.969000000000000000e+03 3.511340000000000146e+03 0.000000000000000000e+00
3.969079999999999927e+03 3.511340000000000146e+03 0.000000000000000000e+00
3.969159999999999854e+03 3.511340000000000146e+03 0.000000000000000000e+00
3.969239999999999782e+03 3.511340000000000146e+03 0.000000000000000000e+00
3.969320000000000164e+03 3.511340000000000146e+03 0.000000000000000000e+00
3.969400000000000091e+03 3.511340000000000146e+03 0.000000000000000000e+00
3.969480000000000018e+03 3.511340000000000146e+03 0.000000000000000000e+00
3.969559999999999945e+03 3.511340000000000146e+03 0.000000000000000000e+00
3.969639999999999873e+03 3.511340000000000146e+03 0.000000000000000000e+00
3.969719999999999800e+03 3.511340000000000146e+03 0.000000000000000000e+00
3.969800000000000182e+03 3.511340000000000146e+03 0.000000000000000000e+00
3.969880000000000109e+03 3.511340000000000146e+03 0.000000000000000000e+00
3.969960000000000036e+03 3.511340000000000146e+03 0.000000000000000000e+00
3.970039999999999964e+03 3.511340000000000146e+03 0.000000000000000000e+00
3.970119999999999891e+03 3.511340000000000146e+03 0.000000000000000000e+00
3.970199999999999818e+03 3.511340000000000146e+03 0.000000000000000000e+00
3.970279999999999745e+03 3.511340000000000146e+03 0.000000000000000000e+00
3.970360000000000127e+03 3.511340000000000146e+03 0.000000000000000000e+00
3.970440000000000055e+03 3.511340000000000146e+03 0.000000000000000000e+00
3.970519999999999982e+03 3.511340000000000146e+03 0.000000000000000000e+00
3.970599999999999909e+03 3.511340000000000146e+03 0.000000000000000000e+00
3.970679999999999836e+03 3.511340000000000146e+03 0.000000000000000000e+00
3.970759999999999764e+03 3.511340000000000146e+03 0.000000000000000000e+00
3.970840000000000146e+03 3.511340000000000146e+03 0.000000000000000000e+00
3.970920000000000073e+03 3.511340000000000146e+03 0.000000000000000000e+00
3.971000000000000000e+03 3.511340000000000146e+03 0.000000000000000000e+00
3.971079999999999927e+03 3.511340000000000146e+03 0.000000000000000000e+00
3.971159999999999854e+03 3.511340000000000146e+03 0.000000000000000000e+00
3.971239999999999782e+03 3.511340000000000146e+03 0.000000000000000000e+00
3.971320000000000164e+03 3.511340000000000146e+03 0.000000000000000000e+00
3.971400000000000091e+03 3.511340000000000146e+03 0.000000000000000000e+00
3.971480000000000018e+03 3.511340000000000146e+03 0.000000000000000000e+00
3.971559999999999945e+03 3.511340000000000146e+03 0.000000000000000000e+00
3.971639999999999873e+03 3.511340000000000146e+03 0.000000000000000000e+00
3.971719999999999800e+03 3.511340000000000146e+03 0.000000000000000000e+00
3.971800000000000182e+03 3.511340000000000146e+03 0.000000000000000000e+00
3.971880000000000109e+03 3.511340000000000146e+03 0.000000000000000000e+00
3.971960000000000036e+03 3.511340000000000146e+03 0.000000000000000000e+00
3.972039999999999964e+03 3.511340000000000146e+03 0.000000000000000000e+00
3.972119999999999891e+03 3.511340000000000146e+03 0.000000000000000000e+00
3.972199999999999818e+03 3.511340000000000146e+03 0.000000000000000000e+00
3.972279999999999745e+03 3.511340000000000146e+03 0.000000000000000000e+00
3.972360000000000127e+03 3.511340000000000146e+03 0.000000000000000000e+00
3.972440000000000055e+03 3.511340000000000146e+03 0.000000000000000000e+00
3.972519999999999982e+03 3.511340000000000146e+03 0.000000000000000000e+00
3.972599999999999909e+03 3.511340000000000146e+03 0.000000000000000000e+00
3.972679999999999836e+03 3.511340000000000146e+03 0.000000000000000000e+00
3.972759999999999764e+03 3.511340000000000146e+03 0.000000000000000000e+00
3.972840000000000146e+03 3.511340000000000146e+03 0.000000000000000000e+00
3.972920000000000073e+03 3.511340000000000146e+03 0.000000000000000000e+00
3.973000000000000000e+03 3.511340000000000146e+03 0.000000000000000000e+00
3.973079999999999927e+03 3.511340000000000146e+03 0.000000000000000000e+00
3.973159999999999854e+03 3.511340000000000146e+03 0.000000000000000000e+00
3.973239999999999782e+03 3.511340000000000146e+03 0.000000000000000000e+00
3.973320000000000164e+03 3.511340000000000146e+03 0.000000000000000000e+00
3.973400000000000091e+03 3.511340000000000146e+03 0.000000000000000000e+00
3.973480000000000018e+03 3.511340000000000146e+03 0.000000000000000000e+00
3.973559999999999945e+03 3.511340000000000146e+03 0.000000000000000000e+00
3.973639999999999873e+03 3.511340000000000146e+03 0.000000000000000000e+00
3.973719999999999800e+03 3.511340000000000146e+03 0.000000000000000000e+00
3.973800000000000182e+03 3.511340000000000146e+03 0.000000000000000000e+00
3.973880000000000109e+03 3.511340000000000146e+03 0.000000000000000000e+00
3.973960000000000036e+03 3.511340000000000146e+03 0.000000000000000000e+00
3.974039999999999964e+03 3.511340000000000146e+03 0.000000000000000000e+00
3.974119999999999891e+03 3.511340000000000146e+03 0.000000000000000000e+00
3.974199999999999818e+03 3.511340000000000146e+03 0.000000000000000000e+00
3.974279999999999745e+03 3.511340000000000146e+03 0.000000000000000000e+00
3.974360000000000127e+03 3.511340000000000146e+03 0.000000000000000000e+00
3.974440000000000055e+03 3.511340000000000146e+03 0.000000000000000000e+00
3.974519999999999982e+03 3.511340000000000146e+03 0.000000000000000000e+00
3.974599999999999909e+03 3.511340000000000146e+03 0.000000000000000000e+00
3.974679999999999836e+03 3.511340000000000146e+03 0.000000000000000000e+00
3.974759999999999764e+03 3.511340000000000146e+03 0.000000000000000000e+00
3.974840000000000146e+03 3.511340000000000146e+03 0.000000000000000000e+00
3.974920000000000073e+03 3.511340000000000146e+03 0.000000000000000000e+00
3.975000000000000000e+03 3.511340000000000146e+03 0.000000000000000000e+00
3.975079999999999927e+03 3.511340000000000146e+03 0.000000000000000000e+00
3.975159999999999854e+03 3.511340000000000146e+03 0.000000000000000000e+00
3.975239999999999782e+03 3.511340000000000146e+03 0.000000000000000000e+00
3.975320000000000164e+03 3.511340000000000146e+03 0.000000000000000000e+00
3.975400000000000091e+03 3.511340000000000146e+03 0.000000000000000000e+00
3.975480000000000018e+03 3.511340000000000146e+03 0.000000000000000000e+00
3.975559999999999945e+03 3.511340000000000146e+03 0.000000000000000000e+00
3.975639999999999873e+03 3.511340000000000146e+03 0.000000000000000000e+00
3.975719999999999800e+03 3.511340000000000146e+03 0.000000000000000000e+00
3.975800000000000182e+03 3.511340000000000146e+03 0.000000000000000000e+00
3.975880000000000109e+03 3.511340000000000146e+03 0.000000000000000000e+00
3.975960000000000036e+03 3.511340000000000146e+03 0.000000000000000000e+00
3.976039999999999964e+03 3.511340000000000146e+03 0.000000000000000000e+00
3.976119999999999891e+03 3.511340000000000146e+03 0.000000000000000000e+00
3.976199999999999818e+03 3.511340000000000146e+03 0.000000000000000000e+00
3.976279999999999745e+03 3.511340000000000146e+03 0.000000000000000000e+00
3.976360000000000127e+03 3.511340000000000146e+03 0.000000000000000000e+00
3.976440000000000055e+03 3.511340000000000146e+03 0.000000000000000000e+00
3.976519999999999982e+03 3.511340000000000146e+03 0.000000000000000000e+00
3.976599999999999909e+03 3.511340000000000146e+03 0.000000000000000000e+00
3.976679999999999836e+03 3.511340000000000146e+03 0.000000000000000000e+00
3.976759999999999764e+03 3.511340000000000146e+03 0.000000000000000000e+00
3.976840000000000146e+03 3.511340000000000146e+03 0.000000000000000000e+00
3.976920000000000073e+03 3.511340000000000146e+03 0.000000000000000000e+00
3.977000000000000000e+03 3.511340000000000146e+03 0.000000000000000000e+00
3.977079999999999927e+03 3.511340000000000146e+03 0.000000000000000000e+00
3.977159999999999854e+03 3.511340000000000146e+03 0.000000000000000000e+00
3.977239999999999782e+03 3.511340000000000146e+03 0.000000000000000000e+00
3.977320000000000164e+03 3.511340000000000146e+03 0.000000000000000000e+00
3.977400000000000091e+03 3.511340000000000146e+03 0.000000000000000000e+00
3.977480000000000018e+03 3.511340000000000146e+03 0.000000000000000000e+00
3.977559999999999945e+03 3.511340000000000146e+03 0.000000000000000000e+00
3.977639999999999873e+03 3.511340000000000146e+03 0.000000000000000000e+00
3.977719999999999800e+03 3.511340000000000146e+03 0.000000000000000000e+00
3.977800000000000182e+03 3.511340000000000146e+03 0.000000000000000000e+00
3.977880000000000109e+03 3.511340000000000146e+03 0.000000000000000000e+00
3.977960000000000036e+03 3.511340000000000146e+03 0.000000000000000000e+00
3.978039999999999964e+03 3.511340000000000146e+03 0.000000000000000000e+00
3.978119999999999891e+03 3.511340000000000146e+03 0.000000000000000000e+00
3.978199999999999818e+03 3.511340000000000146e+03 0.000000000000000000e+00
3.978279999999999745e+03 3.511340000000000146e+03 0.000000000000000000e+00
3.978360000000000127e+03 3.511340000000000146e+03 0.000000000000000000e+00
3.978440000000000055e+03 3.511340000000000146e+03 0.000000000000000000e+00
3.978519999999999982e+03 3.511340000000000146e+03 0.000000000000000000e+00
3.978599999999999909e+03 3.511340000000000146e+03 0.000000000000000000e+00
3.978679999999999836e+03 3.511340000000000146e+03 0.000000000000000000e+00
3.978759999999999764e+03 3.511340000000000146e+03 0.000000000000000000e+00
3.978840000000000146e+03 3.511340000000000146e+03 0.000000000000000000e+00
3.978920000000000073e+03 3.511340000000000146e+03 0.000000000000000000e+00
3.979000000000000000e+03 3.511340000000000146e+03 0.000000000000000000e+00
3.979079999999999927e+03 3.511340000000000146e+03 0.000000000000000000e+00
3.979159999999999854e+03 3.511340000000000146e+03 0.000000000000000000e+00
3.979239999999999782e+03 3.511340000000000146e+03 0.000000000000000000e+00
3.979320000000000164e+03 3.511340000000000146e+03 0.000000000000000000e+00
3.979400000000000091e+03 3.511340000000000146e+03 0.000000000000000000e+00
3.979480000000000018e+03 3.511340000000000146e+03 0.000000000000000000e+00
3.979559999999999945e+03 3.511340000000000146e+03 0.000000000000000000e+00
3.979639999999999873e+03 3.511340000000000146e+03 0.000000000000000000e+00
3.979719999999999800e+03 3.511340000000000146e+03 0.000000000000000000e+00
3.979800000000000182e+03 3.511340000000000146e+03 0.000000000000000000e+00
3.979880000000000109e+03 3.511340000000000146e+03 0.000000000000000000e+00
3.979960000000000036e+03 3.511340000000000146e+03 0.000000000000000000e+00
3.980039999999999964e+03 3.511340000000000146e+03 0.000000000000000000e+00
3.980119999999999891e+03 3.511340000000000146e+03 0.000000000000000000e+00
3.980199999999999818e+03 3.511340000000000146e+03 0.000000000000000000e+00
3.980279999999999745e+03 3.511340000000000146e+03 0.000000000000000000e+00
3.980360000000000127e+03 3.511340000000000146e+03 0.000000000000000000e+00
3.980440000000000055e+03 3.511340000000000146e+03 0.000000000000000000e+00
3.980519999999999982e+03 3.511340000000000146e+03 0.000000000000000000e+00
3.980599999999999909e+03 3.511340000000000146e+03 0.000000000000000000e+00
3.980679999999999836e+03 3.511340000000000146e+03 0.000000000000000000e+00
3.980759999999999764e+03 3.511340000000000146e+03 0.000000000000000000e+00
3.980840000000000146e+03 3.511340000000000146e+03 0.000000000000000000e+00
3.980920000000000073e+03 3.511340000000000146e+03 0.000000000000000000e+00
3.981000000000000000e+03 3.511340000000000146e+03 0.000000000000000000e+00
3.981079999999999927e+03 3.511340000000000146e+03 0.000000000000000000e+00
3.981159999999999854e+03 3.511340000000000146e+03 0.000000000000000000e+00
3.981239999999999782e+03 3.511340000000000146e+03 0.000000000000000000e+00
3.981320000000000164e+03 3.511340000000000146e+03 0.000000000000000000e+00
3.981400000000000091e+03 3.511340000000000146e+03 0.000000000000000000e+00
3.981480000000000018e+03 3.511340000000000146e+03 0.000000000000000000e+00
3.981559999999999945e+03 3.511340000000000146e+03 0.000000000000000000e+00
3.981639999999999873e+03 3.511340000000000146e+03 0.000000000000000000e+00
3.981719999999999800e+03 3.511340000000000146e+03 0.000000000000000000e+00
3.981800000000000182e+03 3.511340000000000146e+03 0.000000000000000000e+00
3.961800000000000182e+03 3.511400000000000091e+03 2.854713214126377479e-05
3.961880000000000109e+03 3.511400000000000091e+03 2.868652590865754414e-05
3.961960000000000036e+03 3.511400000000000091e+03 0.000000000000000000e+00
3.962039999999999964e+03 3.511400000000000091e+03 0.000000000000000000e+00
3.962119999999999891e+03 3.511400000000000091e+03 0.000000000000000000e+00
3.962199999999999818e+03 3.511400000000000091e+03 0.000000000000000000e+00
3.962279999999999745e+03 3.511400000000000091e+03 0.000000000000000000e+00
3.962360000000000127e+03 3.511400000000000091e+03 0.000000000000000000e+00
3.962440000000000055e+03 3.511400000000000091e+03 0.000000000000000000e+00
3.962519999999999982e+03 3.511400000000000091e+03 0.000000000000000000e+00
3.962599999999999909e+03 3.511400000000000091e+03 0.000000000000000000e+00
3.962679999999999836e+03 3.511400000000000091e+03 0.000000000000000000e+00
3.962759999999999764e+03 3.511400000000000091e+03 0.000000000000000000e+00
3.962840000000000146e+03 3.511400000000000091e+03 0.000000000000000000e+00
3.962920000000000073e+03 3.511400000000000091e+03 0.000000000000000000e+00
3.963000000000000000e+03 3.511400000000000091e+03 0.000000000000000000e+00
3.963079999999999927e+03 3.511400000000000091e+03 0.000000000000000000e+00
3.963159999999999854e+03 3.511400000000000091e+03 0.000000000000000000e+00
3.963239999999999782e+03 3.511400000000000091e+03 0.000000000000000000e+00
3.963320000000000164e+03 3.511400000000000091e+03 0.000000000000000000e+00
3.963400000000000091e+03 3.511400000000000091e+03 0.000000000000000000e+00
3.963480000000000018e+03 3.511400000000000091e+03 0.000000000000000000e+00
3.963559999999999945e+03 3.511400000000000091e+03 0.000000000000000000e+00
3.963639999999999873e+03 3.511400000000000091e+03 0.000000000000000000e+00
3.963719999999999800e+03 3.511400000000000091e+03 0.000000000000000000e+00
3.963800000000000182e+03 3.511400000000000091e+03 0.000000000000000000e+00
3.963880000000000109e+03 3.511400000000000091e+03 0.000000000000000000e+00
3.963960000000000036e+03 3.511400000000000091e+03 0.000000000000000000e+00
3.964039999999999964e+03 3.511400000000000091e+03 0.000000000000000000e+00
3.964119999999999891e+03 3.511400000000000091e+03 0.000000000000000000e+00
3.964199999999999818e+03 3.511400000000000091e+03 0.000000000000000000e+00
3.964279999999999745e+03 3.511400000000000091e+03 0.000000000000000000e+00
3.964360000000000127e+03 3.511400000000000091e+03 0.000000000000000000e+00
3.964440000000000055e+03 3.511400000000000091e+03 0.000000000000000000e+00
3.964519999999999982e+03 3.511400000000000091e+03 0.000000000000000000e+00
3.964599999999999909e+03 3.511400000000000091e+03 0.000000000000000000e+00
3.964679999999999836e+03 3.511400000000000091e+03 0.000000000000000000e+00
3.964759999999999764e+03 3.511400000000000091e+03 0.000000000000000000e+00
3.964840000000000146e+03 3.511400000000000091e+03 0.000000000000000000e+00
3.964920000000000073e+03 3.511400000000000091e+03 0.000000000000000000e+00
3.965000000000000000e+03 3.511400000000000091e+03 0.000000000000000000e+00
3.965079999999999927e+03 3.511400000000000091e+03 0.000000000000000000e+00
3.965159999999999854e+03 3.511400000000000091e+03 0.000000000000000000e+00
3.965239999999999782e+03 3.511400000000000091e+03 0.000000000000000000e+00
3.965320000000000164e+03 3.511400000000000091e+03 0.000000000000000000e+00
3.965400000000000091e+03 3.511400000000000091e+03 0.000000000000000000e+00
3.965480000000000018e+03 3.511400000000000091e+03 0.000000000000000000e+00
3.965559999999999945e+03 3.511400000000000091e+03 0.000000000000000000e+00
3.965639999999999873e+03 3.511400000000000091e+03 0.000000000000000000e+00
3.965719999999999800e+03 3.511400000000000091e+03 0.000000000000000000e+00
3.965800000000000182e+03 3.511400000000000091e+03 0.000000000000000000e+00
3.965880000000000109e+03 3.511400000000000091e+03 0.000000000000000000e+00
3.965960000000000036e+03 3.511400000000000091e+03 0.000000000000000000e+00
3.966039999999999964e+03 3.511400000000000091e+03 0.000000000000000000e+00
3.966119999999999891e+03 3.511400000000000091e+03 0.000000000000000000e+00
3.966199999999999818e+03 3.511400000000000091e+03 0.000000000000000000e+00
3.966279999999999745e+03 3.511400000000000091e+03 0.000000000000000000e+00
3.966360000000000127e+03 3.511400000000000091e+03 0.000000000000000000e+00
3.966440000000000055e+03 3.511400000000000091e+03 0.000000000000000000e+00
3.966519999999999982e+03 3.511400000000000091e+03 0.000000000000000000e+00
3.966599999999999909e+03 3.511400000000000091e+03 0.000000000000000000e+00
3.966679999999999836e+03 3.511400000000000091e+03 0.000000000000000000e+00
3.966759999999999764e+03 3.511400000000000091e+03 0.000000000000000000e+00
3.966840000000000146e+03 3.511400000000000091e+03 0.000000000000000000e+00
3.966920000000000073e+03 3.511400000000000091e+03 0.000000000000000000e+00
3.967000000000000000e+03 3.511400000000000091e+03 0.000000000000000000e+00
3.967079999999999927e+03 3.511400000000000091e+03 0.000000000000000000e+00
3.967159999999999854e+03 3.511400000000000091e+03 0.000000000000000000e+00
3.967239999999999782e+03 3.511400000000000091e+03 0.000000000000000000e+00
3.967320000000000164e+03 3.511400000000000091e+03 0.000000000000000000e+00
3.967400000000000091e+03 3.511400000000000091e+03 0.000000000000000000e+00
3.967480000000000018e+03 3.511400000000000091e+03 0.000000000000000000e+00
3.967559999999999945e+03 3.511400000000000091e+03 0.000000000000000000e+00
3.967639999999999873e+03 3.511400000000000091e+03 0.000000000000000000e+00
3.967719999999999800e+03 3.511400000000000091e+03 0.000000000000000000e+00
3.967800000000000182e+03 3.511400000000000091e+03 0.000000000000000000e+00
3.967880000000000109e+03 3.511400000000000091e+03 0.000000000000000000e+00
3.967960000000000036e+03 3.511400000000000091e+03 0.000000000000000000e+00
3.968039999999999964e+03 3.511400000000000091e+03 0.000000000000000000e+00
3.968119999999999891e+03 3.511400000000000091e+03 0.000000000000000000e+00
3.968199999999999818e+03 3.511400000000000091e+03 0.000000000000000000e+00
3.968279999999999745e+03 3.511400000000000091e+03 0.000000000000000000e+00
3.968360000000000127e+03 3.511400000000000091e+03 0.000000000000000000e+00
3.968440000000000055e+03 3.511400000000000091e+03 0.000000000000000000e+00
3.968519999999999982e+03 3.511400000000000091e+03 0.000000000000000000e+00
3.968599999999999909e+03 3.511400000000000091e+03 0.000000000000000000e+00
3.968679999999999836e+03 3.511400000000000091e+03 0.000000000000000000e+00
3.968759999999999764e+03 3.511400000000000091e+03 0.000000000000000000e+00
3.968840000000000146e+03 3.511400000000000091e+03 0.000000000000000000e+00
3.968920000000000073e+03 3.511400000000000091e+03 0.000000000000000000e+00
3.969000000000000000e+03 3.511400000000000091e+03 0.000000000000000000e+00
3.969079999999999927e+03 3.511400000000000091e+03 0.000000000000000000e+00
3.969159999999999854e+03 3.511400000000000091e+03 0.000000000000000000e+00
3.969239999999999782e+03 3.511400000000000091e+03 0.000000000000000000e+00
3.969320000000000164e+03 3.511400000000000091e+03 0.000000000000000000e+00
3.969400000000000091e+03 3.511400000000000091e+03 0.000000000000000000e+00
3.969480000000000018e+03 3.511400000000000091e+03 0.000000000000000000e+00
3.969559999999999945e+03 3.511400000000000091e+03 0.000000000000000000e+00
3.969639999999999873e+03 3.511400000000000091e+03 0.000000000000000000e+00
3.969719999999999800e+03 3.511400000000000091e+03 0.000000000000000000e+00
3.969800000000000182e+03 3.511400000000000091e+03 0.000000000000000000e+00
3.969880000000000109e+03 3.511400000000000091e+03 0.000000000000000000e+00
3.969960000000000036e+03 3.511400000000000091e+03 0.000000000000000000e+00
3.970039999999999964e+03 3.511400000000000091e+03 0.000000000000000000e+00
3.970119999999999891e+03 3.511400000000000091e+03 0.000000000000000000e+00
3.970199999999999818e+03 3.511400000000000091e+03 0.000000000000000000e+00
3.970279999999999745e+03 3.511400000000000091e+03 0.000000000000000000e+00
3.970360000000000127e+03 3.511400000000000091e+03 0.000000000000000000e+00
3.970440000000000055e+03 3.511400000000000091e+03 0.000000000000000000e+00
3.970519999999999982e+03 3.511400000000000091e+03 0.000000000000000000e+00
3.970599999999999909e+03 3.511400000000000091e+03 0.000000000000000000e+00
3.970679999999999836e+03 3.511400000000000091e+03 0.000000000000000000e+00
3.970759999999999764e+03 3.511400000000000091e+03 0.000000000000000000e+00
3.970840000000000146e+03 3.511400000000000091e+03 0.000000000000000000e+00
3.970920000000000073e+03 3.511400000000000091e+03 0.000000000000000000e+00
3.971000000000000000e+03 3.511400000000000091e+03 0.000000000000000000e+00
3.971079999999999927e+03 3.511400000000000091e+03 0.000000000000000000e+00
3.971159999999999854e+03 3.511400000000000091e+03 0.000000000000000000e+00
3.971239999999999782e+03 3.511400000000000091e+03 0.000000000000000000e+00
3.971320000000000164e+03 3.511400000000000091e+03 0.000000000000000000e+00
3.971400000000000091e+03 3.511400000000000091e+03 0.000000000000000000e+00
3.971480000000000018e+03 3.511400000000000091e+03 0.000000000000000000e+00
3.971559999999999945e+03 3.511400000000000091e+03 0.000000000000000000e+00
3.971639999999999873e+03 3.511400000000000091e+03 0.000000000000000000e+00
3.971719999999999800e+03 3.511400000000000091e+03 0.000000000000000000e+00
3.971800000000000182e+03 3.511400000000000091e+03 0.000000000000000000e+00
3.971880000000000109e+03 3.511400000000000091e+03 0.000000000000000000e+00
3.971960000000000036e+03 3.511400000000000091e+03 0.000000000000000000e+00
3.972039999999999964e+03 3.511400000000000091e+03 0.000000000000000000e+00
3.972119999999999891e+03 3.511400000000000091e+03 0.000000000000000000e+00
3.972199999999999818e+03 3.511400000000000091e+03 0.000000000000000000e+00
3.972279999999999745e+03 3.511400000000000091e+03 0.000000000000000000e+00
3.972360000000000127e+03 3.511400000000000091e+03 0.000000000000000000e+00
3.972440000000000055e+03 3.511400000000000091e+03 0.000000000000000000e+00
3.972519999999999982e+03 3.511400000000000091e+03 0.000000000000000000e+00
3.972599999999999909e+03 3.511400000000000091e+03 0.000000000000000000e+00
3.972679999999999836e+03 3.511400000000000091e+03 0.000000000000000000e+00
3.972759999999999764e+03 3.511400000000000091e+03 0.000000000000000000e+00
3.972840000000000146e+03 3.511400000000000091e+03 0.000000000000000000e+00
3.972920000000000073e+03 3.511400000000000091e+03 0.000000000000000000e+00
3.973000000000000000e+03 3.511400000000000091e+03 0.000000000000000000e+00
3.973079999999999927e+03 3.511400000000000091e+03 0.000000000000000000e+00
3.973159999999999854e+03 3.511400000000000091e+03 0.000000000000000000e+00
3.973239999999999782e+03 3.511400000000000091e+03 0.000000000000000000e+00
3.973320000000000164e+03 3.511400000000000091e+03 0.000000000000000000e+00
3.973400000000000091e+03 3.511400000000000091e+03 0.000000000000000000e+00
3.973480000000000018e+03 3.511400000000000091e+03 0.000000000000000000e+00
3.973559999999999945e+03 3.511400000000000091e+03 0.000000000000000000e+00
3.973639999999999873e+03 3.511400000000000091e+03 0.000000000000000000e+00
3.973719999999999800e+03 3.511400000000000091e+03 0.000000000000000000e+00
3.973800000000000182e+03 3.511400000000000091e+03 0.000000000000000000e+00
3.973880000000000109e+03 3.511400000000000091e+03 0.000000000000000000e+00
3.973960000000000036e+03 3.511400000000000091e+03 0.000000000000000000e+00
3.974039999999999964e+03 3.511400000000000091e+03 0.000000000000000000e+00
3.974119999999999891e+03 3.511400000000000091e+03 0.000000000000000000e+00
3.974199999999999818e+03 3.511400000000000091e+03 0.000000000000000000e+00
3.974279999999999745e+03 3.511400000000000091e+03 0.000000000000000000e+00
3.974360000000000127e+03 3.511400000000000091e+03 0.000000000000000000e+00
3.974440000000000055e+03 3.511400000000000091e+03 0.000000000000000000e+00
3.974519999999999982e+03 3.511400000000000091e+03 0.000000000000000000e+00
3.974599999999999909e+03 3.511400000000000091e+03 0.000000000000000000e+00
3.974679999999999836e+03 3.511400000000000091e+03 0.000000000000000000e+00
3.974759999999999764e+03 3.511400000000000091e+03 0.000000000000000000e+00
3.974840000000000146e+03 3.511400000000000091e+03 0.000000000000000000e+00
3.974920000000000073e+03 3.511400000000000091e+03 0.000000000000000000e+00
3.975000000000000000e+03 3.511400000000000091e+03 0.000000000000000000e+00
3.975079999999999927e+03 3.511400000000000091e+03 0.000000000000000000e+00
3.975159999999999854e+03 3.511400000000000091e+03 0.000000000000000000e+00
3.975239999999999782e+03 3.511400000000000091e+03 0.000000000000000000e+00
3.975320000000000164e+03 3.511400000000000091e+03 0.000000000000000000e+00
3.975400000000000091e+03 3.511400000000000091e+03 0.000000000000000000e+00
3.975480000000000018e+03 3.511400000000000091e+03 0.000000000000000000e+00
3.975559999999999945e+03 3.511400000000000091e+03 0.000000000000000000e+00
3.975639999999999873e+03 3.511400000000000091e+03 0.000000000000000000e+00
3.975719999999999800e+03 3.511400000000000091e+03 0.000000000000000000e+00
3.975800000000000182e+03 3.511400000000000091e+03 0.000000000000000000e+00
3.975880000000000109e+03 3.511400000000000091e+03 0.000000000000000000e+00
3.975960000000000036e+03 3.511400000000000091e+03 0.000000000000000000e+00
3.976039999999999964e+03 3.511400000000000091e+03 0.000000000000000000e+00
3.976119999999999891e+03 3.511400000000000091e+03 0.000000000000000000e+00
3.976199999999999818e+03 3.511400000000000091e+03 0.000000000000000000e+00
3.976279999999999745e+03 3.511400000000000091e+03 0.000000000000000000e+00
3.976360000000000127e+03 3.511400000000000091e+03 0.000000000000000000e+00
3.976440000000000055e+03 3.511400000000000091e+03 0.000000000000000000e+00
3.976519999999999982e+03 3.511400000000000091e+03 0.000000000000000000e+00
3.976599999999999909e+03 3.511400000000000091e+03 0.000000000000000000e+00
3.976679999999999836e+03 3.511400000000000091e+03 0.000000000000000000e+00
3.976759999999999764e+03 3.511400000000000091e+03 0.000000000000000000e+00
3.976840000000000146e+03 3.511400000000000091e+03 0.000000000000000000e+00
3.976920000000000073e+03 3.511400000000000091e+03 0.000000000000000000e+00
3.977000000000000000e+03 3.511400000000000091e+03 0.000000000000000000e+00
3.977079999999999927e+03 3.511400000000000091e+03 0.000000000000000000e+00
3.977159999999999854e+03 3.511400000000000091e+03 0.000000000000000000e+00
3.977239999999999782e+03 3.511400000000000091e+03 0.000000000000000000e+00
3.977320000000000164e+03 3.511400000000000091e+03 0.000000000000000000e+00
3.977400000000000091e+03 3.511400000000000091e+03 0.000000000000000000e+00
3.977480000000000018e+03 3.511400000000000091e+03 0.000000000000000000e+00
3.977559999999999945e+03 3.511400000000000091e+03 0.000000000000000000e+00
3.977639999999999873e+03 3.511400000000000091e+03 0.000000000000000000e+00
3.977719999999999800e+03 3.511400000000000091e+03 0.000000000000000000e+00
3.977800000000000182e+03 3.511400000000000091e+03 0.000000000000000000e+00
3.977880000000000109e+03 3.511400000000000091e+03 0.000000000000000000e+00
3.977960000000000036e+03 3.511400000000000091e+03 0.000000000000000000e+00
3.978039999999999964e+03 3.511400000000000091e+03 0.000000000000000000e+00
3.978119999999999891e+03 3.511400000000000091e+03 0.000000000000000000e+00
3.978199999999999818e+03 3.511400000000000091e+03 0.000000000000000000e+00
3.978279999999999745e+03 3.511400000000000091e+03 0.000000000000000000e+00
3.978360000000000127e+03 3.511400000000000091e+03 0.000000000000000000e+00
3.978440000000000055e+03 3.511400000000000091e+03 0.000000000000000000e+00
3.978519999999999982e+03 3.511400000000000091e+03 0.000000000000000000e+00
3.978599999999999909e+03 3.511400000000000091e+03 0.000000000000000000e+00
3.978679999999999836e+03 3.511400000000000091e+03 0.000000000000000000e+00
3.978759999999999764e+03 3.511400000000000091e+03 0.000000000000000000e+00
3.978840000000000146e+03 3.511400000000000091e+03 0.000000000000000000e+00
3.978920000000000073e+03 3.511400000000000091e+03 0.000000000000000000e+00
3.979000000000000000e+03 3.511400000000000091e+03 0.000000000000000000e+00
3.979079999999999927e+03 3.511400000000000091e+03 0.000000000000000000e+00
3.979159999999999854e+03 3.511400000000000091e+03 0.000000000000000000e+00
3.979239999999999782e+03 3.511400000000000091e+03 0.000000000000000000e+00
3.979320000000000164e+03 3.511400000000000091e+03 0.000000000000000000e+00
3.979400000000000091e+03 3.511400000000000091e+03 0.000000000000000000e+00
3.979480000000000018e+03 3.511400000000000091e+03 0.000000000000000000e+00
3.979559999999999945e+03 3.511400000000000091e+03 0.000000000000000000e+00
3.979639999999999873e+03 3.511400000000000091e+03 0.000000000000000000e+00
3.979719999999999800e+03 3.511400000000000091e+03 0.000000000000000000e+00
3.979800000000000182e+03 3.511400000000000091e+03 0.000000000000000000e+00
3.979880000000000109e+03 3.511400000000000091e+03 0.000000000000000000e+00
3.979960000000000036e+03 3.511400000000000091e+03 0.000000000000000000e+00
3.980039999999999964e+03 3.511400000000000091e+03 0.000000000000000000e+00
3.980119999999999891e+03 3.511400000000000091e+03 0.000000000000000000e+00
3.980199999999999818e+03 3.511400000000000091e+03 0.000000000000000000e+00
3.980279999999999745e+03 3.511400000000000091e+03 0.000000000000000000e+00
3.980360000000000127e+03 3.511400000000000091e+03 0.000000000000000000e+00
3.980440000000000055e+03 3.511400000000000091e+03 0.000000000000000000e+00
3.980519999999999982e+03 3.511400000000000091e+03 0.000000000000000000e+00
3.980599999999999909e+03 3.511400000000000091e+03 0.000000000000000000e+00
3.980679999999999836e+03 3.511400000000000091e+03 0.000000000000000000e+00
3.980759999999999764e+03 3.511400000000000091e+03 0.000000000000000000e+00
3.980840000000000146e+03 3.511400000000000091e+03 0.000000000000000000e+00
3.980920000000000073e+03 3.511400000000000091e+03 0.000000000000000000e+00
3.981000000000000000e+03 3.511400000000000091e+03 0.000000000000000000e+00
3.981079999999999927e+03 3.511400000000000091e+03 0.000000000000000000e+00
3.981159999999999854e+03 3.511400000000000091e+03 0.000000000000000000e+00
3.981239999999999782e+03 3.511400000000000091e+03 0.000000000000000000e+00
3.981320000000000164e+03 3.511400000000000091e+03 0.000000000000000000e+00
3.981400000000000091e+03 3.511400000000000091e+03 0.000000000000000000e+00
3.981480000000000018e+03 3.511400000000000091e+03 0.000000000000000000e+00
3.981559999999999945e+03 3.511400000000000091e+03 0.000000000000000000e+00
3.981639999999999873e+03 3.511400000000000091e+03 0.000000000000000000e+00
3.981719999999999800e+03 3.511400000000000091e+03 0.000000000000000000e+00
3.981800000000000182e+03 3.511400000000000091e+03 0.000000000000000000e+00
3.961800000000000182e+03 3.511460000000000036e+03 2.881445231590553066e-05
3.961880000000000109e+03 3.511460000000000036e+03 2.895211062916041076e-05
3.961960000000000036e+03 3.511460000000000036e+03 2.909939638385799156e-05
3.962039999999999964e+03 3.511460000000000036e+03 0.000000000000000000e+00
3.962119999999999891e+03 3.511460000000000036e+03 0.000000000000000000e+00
3.962199999999999818e+03 3.511460000000000036e+03 0.000000000000000000e+00
3.962279999999999745e+03 3.511460000000000036e+03 0.000000000000000000e+00
3.962360000000000127e+03 3.511460000000000036e+03 0.000000000000000000e+00
3.962440000000000055e+03 3.511460000000000036e+03 0.000000000000000000e+00
3.962519999999999982e+03 3.511460000000000036e+03 0.000000000000000000e+00
3.962599999999999909e+03 3.511460000000000036e+03 0.000000000000000000e+00
3.962679999999999836e+03 3.511460000000000036e+03 0.000000000000000000e+00
3.962759999999999764e+03 3.511460000000000036e+03 0.000000000000000000e+00
3.962840000000000146e+03 3.511460000000000036e+03 0.000000000000000000e+00
3.962920000000000073e+03 3.511460000000000036e+03 0.000000000000000000e+00
3.963000000000000000e+03 3.511460000000000036e+03 0.000000000000000000e+00
3.963079999999999927e+03 3.511460000000000036e+03 0.000000000000000000e+00
3.963159999999999854e+03 3.511460000000000036e+03 0.000000000000000000e+00
3.963239999999999782e+03 3.511460000000000036e+03 0.000000000000000000e+00
3.963320000000000164e+03 3.511460000000000036e+03 0.000000000000000000e+00
3.963400000000000091e+03 3.511460000000000036e+03 0.000000000000000000e+00
3.963480000000000018e+03 3.511460000000000036e+03 0.000000000000000000e+00
3.963559999999999945e+03 3.511460000000000036e+03 0.000000000000000000e+00
3.963639999999999873e+03 3.511460000000000036e+03 0.000000000000000000e+00
3.963719999999999800e+03 3.511460000000000036e+03 0.000000000000000000e+00
3.963800000000000182e+03 3.511460000000000036e+03 0.000000000000000000e+00
3.963880000000000109e+03 3.511460000000000036e+03 0.000000000000000000e+00
3.963960000000000036e+03 3.511460000000000036e+03 0.000000000000000000e+00
3.964039999999999964e+03 3.511460000000000036e+03 0.000000000000000000e+00
3.964119999999999891e+03 3.511460000000000036e+03 0.000000000000000000e+00
3.964199999999999818e+03 3.511460000000000036e+03 0.000000000000000000e+00
3.964279999999999745e+03 3.511460000000000036e+03 0.000000000000000000e+00
3.964360000000000127e+03 3.511460000000000036e+03 0.000000000000000000e+00
3.964440000000000055e+03 3.511460000000000036e+03 0.000000000000000000e+00
3.964519999999999982e+03 3.511460000000000036e+03 0.000000000000000000e+00
3.964599999999999909e+03 3.511460000000000036e+03 0.000000000000000000e+00
3.964679999999999836e+03 3.511460000000000036e+03 0.000000000000000000e+00
3.964759999999999764e+03 3.511460000000000036e+03 0.000000000000000000e+00
3.964840000000000146e+03 3.511460000000000036e+03 0.000000000000000000e+00
3.964920000000000073e+03 3.511460000000000036e+03 0.000000000000000000e+00
3.965000000000000000e+03 3.511460000000000036e+03 0.000000000000000000e+00
3.965079999999999927e+03 3.511460000000000036e+03 0.000000000000000000e+00
3.965159999999999854e+03 3.511460000000000036e+03 0.000000000000000000e+00
3.965239999999999782e+03 3.511460000000000036e+03 0.000000000000000000e+00
3.965320000000000164e+03 3.511460000000000036e+03 0.000000000000000000e+00
3.965400000000000091e+03 3.511460000000000036e+03 0.000000000000000000e+00
3.965480000000000018e+03 3.511460000000000036e+03 0.000000000000000000e+00
3.965559999999999945e+03 3.511460000000000036e+03 0.000000000000000000e+00
3.965639999999999873e+03 3.511460000000000036e+03 0.000000000000000000e+00
3.965719999999999800e+03 3.511460000000000036e+03 0.000000000000000000e+00
3.965800000000000182e+03 3.511460000000000036e+03 0.000000000000000000e+00
3.965880000000000109e+03 3.511460000000000036e+03 0.000000000000000000e+00
3.965960000000000036e+03 3.511460000000000036e+03 0.000000000000000000e+00
3.966039999999999964e+03 3.511460000000000036e+03 0.000000000000000000e+00
3.966119999999999891e+03 3.511460000000000036e+03 0.000000000000000000e+00
3.966199999999999818e+03 3.511460000000000036e+03 0.000000000000000000e+00
3.966279999999999745e+03 3.511460000000000036e+03 0.000000000000000000e+00
3.966360000000000127e+03 3.511460000000000036e+03 0.000000000000000000e+00
3.966440000000000055e+03 3.511460000000000036e+03 0.000000000000000000e+00
3.966519999999999982e+03 3.511460000000000036e+03 0.000000000000000000e+00
3.966599999999999909e+03 3.511460000000000036e+03 0.000000000000000000e+00
3.966679999999999836e+03 3.511460000000000036e+03 0.000000000000000000e+00
3.966759999999999764e+03 3.511460000000000036e+03 0.000000000000000000e+00
3.966840000000000146e+03 3.511460000000000036e+03 0.000000000000000000e+00
3.966920000000000073e+03 3.511460000000000036e+03 0.000000000000000000e+00
3.967000000000000000e+03 3.511460000000000036e+03 0.000000000000000000e+00
3.967079999999999927e+03 3.511460000000000036e+03 0.000000000000000000e+00
3.967159999999999854e+03 3.511460000000000036e+03 0.000000000000000000e+00
3.967239999999999782e+03 3.511460000000000036e+03 0.000000000000000000e+00
3.967320000000000164e+03 3.511460000000000036e+03 0.000000000000000000e+00
3.967400000000000091e+03 3.511460000000000036e+03 0.000000000000000000e+00
3.967480000000000018e+03 3.511460000000000036e+03 0.000000000000000000e+00
3.967559999999999945e+03 3.511460000000000036e+03 0.000000000000000000e+00
3.967639999999999873e+03 3.511460000000000036e+03 0.000000000000000000e+00
3.967719999999999800e+03 3.511460000000000036e+03 0.000000000000000000e+00
3.967800000000000182e+03 3.511460000000000036e+03 0.000000000000000000e+00
3.967880000000000109e+03 3.511460000000000036e+03 0.000000000000000000e+00
3.967960000000000036e+03 3.511460000000000036e+03 0.000000000000000000e+00
3.968039999999999964e+03 3.511460000000000036e+03 0.000000000000000000e+00
3.968119999999999891e+03 3.511460000000000036e+03 0.000000000000000000e+00
3.968199999999999818e+03 3.511460000000000036e+03 0.000000000000000000e+00
3.968279999999999745e+03 3.511460000000000036e+03 0.000000000000000000e+00
3.968360000000000127e+03 3.511460000000000036e+03 0.000000000000000000e+00
3.968440000000000055e+03 3.511460000000000036e+03 0.000000000000000000e+00
3.968519999999999982e+03 3.511460000000000036e+03 0.000000000000000000e+00
3.968599999999999909e+03 3.511460000000000036e+03 0.000000000000000000e+00
3.968679999999999836e+03 3.511460000000000036e+03 0.000000000000000000e+00
3.968759999999999764e+03 3.511460000000000036e+03 0.000000000000000000e+00
3.968840000000000146e+03 3.511460000000000036e+03 0.000000000000000000e+00
3.968920000000000073e+03 3.511460000000000036e+03 0.000000000000000000e+00
3.969000000000000000e+03 3.511460000000000036e+03 0.000000000000000000e+00
3.969079999999999927e+03 3.511460000000000036e+03 0.000000000000000000e+00
3.969159999999999854e+03 3.511460000000000036e+03 0.000000000000000000e+00
3.969239999999999782e+03 3.511460000000000036e+03 0.000000000000000000e+00
3.969320000000000164e+03 3.511460000000000036e+03 0.000000000000000000e+00
3.969400000000000091e+03 3.511460000000000036e+03 0.000000000000000000e+00
3.969480000000000018e+03 3.511460000000000036e+03 0.000000000000000000e+00
3.969559999999999945e+03 3.511460000000000036e+03 0.000000000000000000e+00
3.969639999999999873e+03 3.511460000000000036e+03 0.000000000000000000e+00
3.969719999999999800e+03 3.511460000000000036e+03 0.000000000000000000e+00
3.969800000000000182e+03 3.511460000000000036e+03 0.000000000000000000e+00
3.969880000000000109e+03 3.511460000000000036e+03 0.000000000000000000e+00
3.969960000000000036e+03 3.511460000000000036e+03 0.000000000000000000e+00
3.970039999999999964e+03 3.511460000000000036e+03 0.000000000000000000e+00
3.970119999999999891e+03 3.511460000000000036e+03 0.000000000000000000e+00
3.970199999999999818e+03 3.511460000000000036e+03 0.000000000000000000e+00
3.970279999999999745e+03 3.511460000000000036e+03 0.000000000000000000e+00
3.970360000000000127e+03 3.511460000000000036e+03 0.000000000000000000e+00
3.970440000000000055e+03 3.511460000000000036e+03 0.000000000000000000e+00
3.970519999999999982e+03 3.511460000000000036e+03 0.000000000000000000e+00
3.970599999999999909e+03 3.511460000000000036e+03 0.000000000000000000e+00
3.970679999999999836e+03 3.511460000000000036e+03 0.000000000000000000e+00
3.970759999999999764e+03 3.511460000000000036e+03 0.000000000000000000e+00
3.970840000000000146e+03 3.511460000000000036e+03 0.000000000000000000e+00
3.970920000000000073e+03 3.511460000000000036e+03 0.000000000000000000e+00
3.971000000000000000e+03 3.511460000000000036e+03 0.000000000000000000e+00
3.971079999999999927e+03 3.511460000000000036e+03 0.000000000000000000e+00
3.971159999999999854e+03 3.511460000000000036e+03 0.000000000000000000e+00
3.971239999999999782e+03 3.511460000000000036e+03 0.000000000000000000e+00
3.971320000000000164e+03 3.511460000000000036e+03 0.000000000000000000e+00
3.971400000000000091e+03 3.511460000000000036e+03 0.000000000000000000e+00
3.971480000000000018e+03 3.511460000000000036e+03 0.000000000000000000e+00
3.971559999999999945e+03 3.511460000000000036e+03 0.000000000000000000e+00
3.971639999999999873e+03 3.511460000000000036e+03 0.000000000000000000e+00
3.971719999999999800e+03 3.511460000000000036e+03 0.000000000000000000e+00
3.971800000000000182e+03 3.511460000000000036e+03 0.000000000000000000e+00
3.971880000000000109e+03 3.511460000000000036e+03 0.000000000000000000e+00
3.971960000000000036e+03 3.511460000000000036e+03 0.000000000000000000e+00
3.972039999999999964e+03 3.511460000000000036e+03 0.000000000000000000e+00
3.972119999999999891e+03 3.511460000000000036e+03 0.000000000000000000e+00
3.972199999999999818e+03 3.511460000000000036e+03 0.000000000000000000e+00
3.972279999999999745e+03 3.511460000000000036e+03 0.000000000000000000e+00
3.972360000000000127e+03 3.511460000000000036e+03 0.000000000000000000e+00
3.972440000000000055e+03 3.511460000000000036e+03 0.000000000000000000e+00
3.972519999999999982e+03 3.511460000000000036e+03 0.000000000000000000e+00
3.972599999999999909e+03 3.511460000000000036e+03 0.000000000000000000e+00
3.972679999999999836e+03 3.511460000000000036e+03 0.000000000000000000e+00
3.972759999999999764e+03 3.511460000000000036e+03 0.000000000000000000e+00
3.972840000000000146e+03 3.511460000000000036e+03 0.000000000000000000e+00
3.972920000000000073e+03 3.511460000000000036e+03 0.000000000000000000e+00
3.973000000000000000e+03 3.511460000000000036e+03 0.000000000000000000e+00
3.973079999999999927e+03 3.511460000000000036e+03 0.000000000000000000e+00
3.973159999999999854e+03 3.511460000000000036e+03 0.000000000000000000e+00
3.973239999999999782e+03 3.511460000000000036e+03 0.000000000000000000e+00
3.973320000000000164e+03 3.511460000000000036e+03 0.000000000000000000e+00
3.973400000000000091e+03 3.511460000000000036e+03 0.000000000000000000e+00
3.973480000000000018e+03 3.511460000000000036e+03 0.000000000000000000e+00
3.973559999999999945e+03 3.511460000000000036e+03 0.000000000000000000e+00
3.973639999999999873e+03 3.511460000000000036e+03 0.000000000000000000e+00
3.973719999999999800e+03 3.511460000000000036e+03 0.000000000000000000e+00
3.973800000000000182e+03 3.511460000000000036e+03 0.000000000000000000e+00
3.973880000000000109e+03 3.511460000000000036e+03 0.000000000000000000e+00
3.973960000000000036e+03 3.511460000000000036e+03 0.000000000000000000e+00
3.974039999999999964e+03 3.511460000000000036e+03 0.000000000000000000e+00
3.974119999999999891e+03 3.511460000000000036e+03 0.000000000000000000e+00
3.974199999999999818e+03 3.511460000000000036e+03 0.000000000000000000e+00
3.974279999999999745e+03 3.511460000000000036e+03 0.000000000000000000e+00
3.974360000000000127e+03 3.511460000000000036e+03 0.000000000000000000e+00
3.974440000000000055e+03 3.511460000000000036e+03 0.000000000000000000e+00
3.974519999999999982e+03 3.511460000000000036e+03 0.000000000000000000e+00
3.974599999999999909e+03 3.511460000000000036e+03 0.000000000000000000e+00
3.974679999999999836e+03 3.511460000000000036e+03 0.000000000000000000e+00
3.974759999999999764e+03 3.511460000000000036e+03 0.000000000000000000e+00
3.974840000000000146e+03 3.511460000000000036e+03 0.000000000000000000e+00
3.974920000000000073e+03 3.511460000000000036e+03 0.000000000000000000e+00
3.975000000000000000e+03 3.511460000000000036e+03 0.000000000000000000e+00
3.975079999999999927e+03 3.511460000000000036e+03 0.000000000000000000e+00
3.975159999999999854e+03 3.511460000000000036e+03 0.000000000000000000e+00
3.975239999999999782e+03 3.511460000000000036e+03 0.000000000000000000e+00
3.975320000000000164e+03 3.511460000000000036e+03 0.000000000000000000e+00
3.975400000000000091e+03 3.511460000000000036e+03 0.000000000000000000e+00
3.975480000000000018e+03 3.511460000000000036e+03 0.000000000000000000e+00
3.975559999999999945e+03 3.511460000000000036e+03 0.000000000000000000e+00
3.975639999999999873e+03 3.511460000000000036e+03 0.000000000000000000e+00
3.975719999999999800e+03 3.511460000000000036e+03 0.000000000000000000e+00
3.975800000000000182e+03 3.511460000000000036e+03 0.000000000000000000e+00
3.975880000000000109e+03 3.511460000000000036e+03 0.000000000000000000e+00
3.975960000000000036e+03 3.511460000000000036e+03 0.000000000000000000e+00
3.976039999999999964e+03 3.511460000000000036e+03 0.000000000000000000e+00
3.976119999999999891e+03 3.511460000000000036e+03 0.000000000000000000e+00
3.976199999999999818e+03 3.511460000000000036e+03 0.000000000000000000e+00
3.976279999999999745e+03 3.511460000000000036e+03 0.000000000000000000e+00
3.976360000000000127e+03 3.511460000000000036e+03 0.000000000000000000e+00
3.976440000000000055e+03 3.511460000000000036e+03 0.000000000000000000e+00
3.976519999999999982e+03 3.511460000000000036e+03 0.000000000000000000e+00
3.976599999999999909e+03 3.511460000000000036e+03 0.000000000000000000e+00
3.976679999999999836e+03 3.511460000000000036e+03 0.000000000000000000e+00
3.976759999999999764e+03 3.511460000000000036e+03 0.000000000000000000e+00
3.976840000000000146e+03 3.511460000000000036e+03 0.000000000000000000e+00
3.976920000000000073e+03 3.511460000000000036e+03 0.000000000000000000e+00
3.977000000000000000e+03 3.511460000000000036e+03 0.000000000000000000e+00
3.977079999999999927e+03 3.511460000000000036e+03 0.000000000000000000e+00
3.977159999999999854e+03 3.511460000000000036e+03 0.000000000000000000e+00
3.977239999999999782e+03 3.511460000000000036e+03 0.000000000000000000e+00
3.977320000000000164e+03 3.511460000000000036e+03 0.000000000000000000e+00
3.977400000000000091e+03 3.511460000000000036e+03 0.000000000000000000e+00
3.977480000000000018e+03 3.511460000000000036e+03 0.000000000000000000e+00
3.977559999999999945e+03 3.511460000000000036e+03 0.000000000000000000e+00
3.977639999999999873e+03 3.511460000000000036e+03 0.000000000000000000e+00
3.977719999999999800e+03 3.511460000000000036e+03 0.000000000000000000e+00
3.977800000000000182e+03 3.511460000000000036e+03 0.000000000000000000e+00
3.977880000000000109e+03 3.511460000000000036e+03 0.000000000000000000e+00
3.977960000000000036e+03 3.511460000000000036e+03 0.000000000000000000e+00
3.978039999999999964e+03 3.511460000000000036e+03 0.000000000000000000e+00
3.978119999999999891e+03 3.511460000000000036e+03 0.000000000000000000e+00
3.978199999999999818e+03 3.511460000000000036e+03 0.000000000000000000e+00
3.978279999999999745e+03 3.511460000000000036e+03 0.000000000000000000e+00
3.978360000000000127e+03 3.511460000000000036e+03 0.000000000000000000e+00
3.978440000000000055e+03 3.511460000000000036e+03 0.000000000000000000e+00
3.978519999999999982e+03 3.511460000000000036e+03 0.000000000000000000e+00
3.978599999999999909e+03 3.511460000000000036e+03 0.000000000000000000e+00
3.978679999999999836e+03 3.511460000000000036e+03 0.000000000000000000e+00
3.978759999999999764e+03 3.511460000000000036e+03 0.000000000000000000e+00
3.978840000000000146e+03 3.511460000000000036e+03 0.000000000000000000e+00
3.978920000000000073e+03 3.511460000000000036e+03 0.000000000000000000e+00
3.979000000000000000e+03 3.511460000000000036e+03 0.000000000000000000e+00
3.979079999999999927e+03 3.511460000000000036e+03 0.000000000000000000e+00
3.979159999999999854e+03 3.511460000000000036e+03 0.000000000000000000e+00
3.979239999999999782e+03 3.511460000000000036e+03 0.000000000000000000e+00
3.979320000000000164e+03 3.511460000000000036e+03 0.000000000000000000e+00
3.979400000000000091e+03 3.511460000000000036e+03 0.000000000000000000e+00
3.979480000000000018e+03 3.511460000000000036e+03 0.000000000000000000e+00
3.979559999999999945e+03 3.511460000000000036e+03 0.000000000000000000e+00
3.979639999999999873e+03 3.511460000000000036e+03 0.000000000000000000e+00
3.979719999999999800e+03 3.511460000000000036e+03 0.000000000000000000e+00
3.979800000000000182e+03 3.511460000000000036e+03 0.000000000000000000e+00
3.979880000000000109e+03 3.511460000000000036e+03 0.000000000000000000e+00
3.979960000000000036e+03 3.511460000000000036e+03 0.000000000000000000e+00
3.980039999999999964e+03 3.511460000000000036e+03 0.000000000000000000e+00
3.980119999999999891e+03 3.511460000000000036e+03 0.000000000000000000e+00
3.980199999999999818e+03 3.511460000000000036e+03 0.000000000000000000e+00
3.980279999999999745e+03 3.511460000000000036e+03 0.000000000000000000e+00
3.980360000000000127e+03 3.511460000000000036e+03 0.000000000000000000e+00
3.980440000000000055e+03 3.511460000000000036e+03 0.000000000000000000e+00
3.980519999999999982e+03 3.511460000000000036e+03 0.000000000000000000e+00
3.980599999999999909e+03 3.511460000000000036e+03 0.000000000000000000e+00
3.980679999999999836e+03 3.511460000000000036e+03 0.000000000000000000e+00
3.980759999999999764e+03 3.511460000000000036e+03 0.000000000000000000e+00
3.980840000000000146e+03 3.511460000000000036e+03 0.000000000000000000e+00
3.980920000000000073e+03 3.511460000000000036e+03 0.000000000000000000e+00
3.981000000000000000e+03 3.511460000000000036e+03 0.000000000000000000e+00
3.981079999999999927e+03 3.511460000000000036e+03 0.000000000000000000e+00
3.981159999999999854e+03 3.511460000000000036e+03 0.000000000000000000e+00
3.981239999999999782e+03 3.511460000000000036e+03 0.000000000000000000e+00
3.981320000000000164e+03 3.511460000000000036e+03 0.000000000000000000e+00
3.981400000000000091e+03 3.511460000000000036e+03 0.000000000000000000e+00
3.981480000000000018e+03 3.511460000000000036e+03 0.000000000000000000e+00
3.981559999999999945e+03 3.511460000000000036e+03 0.000000000000000000e+00
3.981639999999999873e+03 3.511460000000000036e+03 0.000000000000000000e+00
3.981719999999999800e+03 3.511460000000000036e+03 0.000000000000000000e+00
3.981800000000000182e+03 3.511460000000000036e+03 0.000000000000000000e+00
3.961800000000000182e+03 3.511519999999999982e+03 2.908643222537761935e-05
3.961880000000000109e+03 3.511519999999999982e+03 2.922263257589467311e-05
3.961960000000000036e+03 3.511519999999999982e+03 2.936832235194300768e-05
3.962039999999999964e+03 3.511519999999999982e+03 2.952255245334593444e-05
3.962119999999999891e+03 3.511519999999999982e+03 0.000000000000000000e+00
3.962199999999999818e+03 3.511519999999999982e+03 0.000000000000000000e+00
3.962279999999999745e+03 3.511519999999999982e+03 0.000000000000000000e+00
3.962360000000000127e+03 3.511519999999999982e+03 0.000000000000000000e+00
3.962440000000000055e+03 3.511519999999999982e+03 0.000000000000000000e+00
3.962519999999999982e+03 3.511519999999999982e+03 0.000000000000000000e+00
3.962599999999999909e+03 3.511519999999999982e+03 0.000000000000000000e+00
3.962679999999999836e+03 3.511519999999999982e+03 0.000000000000000000e+00
3.962759999999999764e+03 3.511519999999999982e+03 0.000000000000000000e+00
3.962840000000000146e+03 3.511519999999999982e+03 0.000000000000000000e+00
3.962920000000000073e+03 3.511519999999999982e+03 0.000000000000000000e+00
3.963000000000000000e+03 3.511519999999999982e+03 0.000000000000000000e+00
3.963079999999999927e+03 3.511519999999999982e+03 0.000000000000000000e+00
3.963159999999999854e+03 3.511519999999999982e+03 0.000000000000000000e+00
3.963239999999999782e+03 3.511519999999999982e+03 0.000000000000000000e+00
3.963320000000000164e+03 3.511519999999999982e+03 0.000000000000000000e+00
3.963400000000000091e+03 3.511519999999999982e+03 0.000000000000000000e+00
3.963480000000000018e+03 3.511519999999999982e+03 0.000000000000000000e+00
3.963559999999999945e+03 3.511519999999999982e+03 0.000000000000000000e+00
3.963639999999999873e+03 3.511519999999999982e+03 0.000000000000000000e+00
3.963719999999999800e+03 3.511519999999999982e+03 0.000000000000000000e+00
3.963800000000000182e+03 3.511519999999999982e+03 0.000000000000000000e+00
3.963880000000000109e+03 3.511519999999999982e+03 0.000000000000000000e+00
3.963960000000000036e+03 3.511519999999999982e+03 0.000000000000000000e+00
3.964039999999999964e+03 3.511519999999999982e+03 0.000000000000000000e+00
3.964119999999999891e+03 3.511519999999999982e+03 0.000000000000000000e+00
3.964199999999999818e+03 3.511519999999999982e+03 0.000000000000000000e+00
3.964279999999999745e+03 3.511519999999999982e+03 0.000000000000000000e+00
3.964360000000000127e+03 3.511519999999999982e+03 0.000000000000000000e+00
3.964440000000000055e+03 3.511519999999999982e+03 0.000000000000000000e+00
3.964519999999999982e+03 3.511519999999999982e+03 0.000000000000000000e+00
3.964599999999999909e+03 3.511519999999999982e+03 0.000000000000000000e+00
3.964679999999999836e+03 3.511519999999999982e+03 0.000000000000000000e+00
3.964759999999999764e+03 3.511519999999999982e+03 0.000000000000000000e+00
3.964840000000000146e+03 3.511519999999999982e+03 0.000000000000000000e+00
3.964920000000000073e+03 3.511519999999999982e+03 0.000000000000000000e+00
3.965000000000000000e+03 3.511519999999999982e+03 0.000000000000000000e+00
3.965079999999999927e+03 3.511519999999999982e+03 0.000000000000000000e+00
3.965159999999999854e+03 3.511519999999999982e+03 0.000000000000000000e+00
3.965239999999999782e+03 3.511519999999999982e+03 0.000000000000000000e+00
3.965320000000000164e+03 3.511519999999999982e+03 0.000000000000000000e+00
3.965400000000000091e+03 3.511519999999999982e+03 0.000000000000000000e+00
3.965480000000000018e+03 3.511519999999999982e+03 0.000000000000000000e+00
3.965559999999999945e+03 3.511519999999999982e+03 0.000000000000000000e+00
3.965639999999999873e+03 3.511519999999999982e+03 0.000000000000000000e+00
3.965719999999999800e+03 3.511519999999999982e+03 0.000000000000000000e+00
3.965800000000000182e+03 3.511519999999999982e+03 0.000000000000000000e+00
3.965880000000000109e+03 3.511519999999999982e+03 0.000000000000000000e+00
3.965960000000000036e+03 3.511519999999999982e+03 0.000000000000000000e+00
3.966039999999999964e+03 3.511519999999999982e+03 0.000000000000000000e+00
3.966119999999999891e+03 3.511519999999999982e+03 0.000000000000000000e+00
3.966199999999999818e+03 3.511519999999999982e+03 0.000000000000000000e+00
3.966279999999999745e+03 3.511519999999999982e+03 0.000000000000000000e+00
3.966360000000000127e+03 3.511519999999999982e+03 0.000000000000000000e+00
3.966440000000000055e+03 3.511519999999999982e+03 0.000000000000000000e+00
3.966519999999999982e+03 3.511519999999999982e+03 0.000000000000000000e+00
3.966599999999999909e+03 3.511519999999999982e+03 0.000000000000000000e+00
3.966679999999999836e+03 3.511519999999999982e+03 0.000000000000000000e+00
3.966759999999999764e+03 3.511519999999999982e+03 0.000000000000000000e+00
3.966840000000000146e+03 3.511519999999999982e+03 0.000000000000000000e+00
3.966920000000000073e+03 3.511519999999999982e+03 0.000000000000000000e+00
3.967000000000000000e+03 3.511519999999999982e+03 0.000000000000000000e+00
3.967079999999999927e+03 3.511519999999999982e+03 0.000000000000000000e+00
3.967159999999999854e+03 3.511519999999999982e+03 0.000000000000000000e+00
3.967239999999999782e+03 3.511519999999999982e+03 0.000000000000000000e+00
3.967320000000000164e+03 3.511519999999999982e+03 0.000000000000000000e+00
3.967400000000000091e+03 3.511519999999999982e+03 0.000000000000000000e+00
3.967480000000000018e+03 3.511519999999999982e+03 0.000000000000000000e+00
3.967559999999999945e+03 3.511519999999999982e+03 0.000000000000000000e+00
3.967639999999999873e+03 3.511519999999999982e+03 0.000000000000000000e+00
3.967719999999999800e+03 3.511519999999999982e+03 0.000000000000000000e+00
3.967800000000000182e+03 3.511519999999999982e+03 0.000000000000000000e+00
3.967880000000000109e+03 3.511519999999999982e+03 0.000000000000000000e+00
3.967960000000000036e+03 3.511519999999999982e+03 0.000000000000000000e+00
3.968039999999999964e+03 3.511519999999999982e+03 0.000000000000000000e+00
3.968119999999999891e+03 3.511519999999999982e+03 0.000000000000000000e+00
3.968199999999999818e+03 3.511519999999999982e+03 0.000000000000000000e+00
3.968279999999999745e+03 3.511519999999999982e+03 0.000000000000000000e+00
3.968360000000000127e+03 3.511519999999999982e+03 0.000000000000000000e+00
3.968440000000000055e+03 3.511519999999999982e+03 0.000000000000000000e+00
3.968519999999999982e+03 3.511519999999999982e+03 0.000000000000000000e+00
3.968599999999999909e+03 3.511519999999999982e+03 0.000000000000000000e+00
3.968679999999999836e+03 3.511519999999999982e+03 0.000000000000000000e+00
3.968759999999999764e+03 3.511519999999999982e+03 0.000000000000000000e+00
3.968840000000000146e+03 3.511519999999999982e+03 0.000000000000000000e+00
3.968920000000000073e+03 3.511519999999999982e+03 0.000000000000000000e+00
3.969000000000000000e+03 3.511519999999999982e+03 0.000000000000000000e+00
3.969079999999999927e+03 3.511519999999999982e+03 0.000000000000000000e+00
3.969159999999999854e+03 3.511519999999999982e+03 0.000000000000000000e+00
3.969239999999999782e+03 3.511519999999999982e+03 0.000000000000000000e+00
3.969320000000000164e+03 3.511519999999999982e+03 0.000000000000000000e+00
3.969400000000000091e+03 3.511519999999999982e+03 0.000000000000000000e+00
3.969480000000000018e+03 3.511519999999999982e+03 0.000000000000000000e+00
3.969559999999999945e+03 3.511519999999999982e+03 0.000000000000000000e+00
3.969639999999999873e+03 3.511519999999999982e+03 0.000000000000000000e+00
3.969719999999999800e+03 3.511519999999999982e+03 0.000000000000000000e+00
3.969800000000000182e+03 3.511519999999999982e+03 0.000000000000000000e+00
3.969880000000000109e+03 3.511519999999999982e+03 0.000000000000000000e+00
3.969960000000000036e+03 3.511519999999999982e+03 0.000000000000000000e+00
3.970039999999999964e+03 3.511519999999999982e+03 0.000000000000000000e+00
3.970119999999999891e+03 3.511519999999999982e+03 0.000000000000000000e+00
3.970199999999999818e+03 3.511519999999999982e+03 0.000000000000000000e+00
3.970279999999999745e+03 3.511519999999999982e+03 0.000000000000000000e+00
3.970360000000000127e+03 3.511519999999999982e+03 0.000000000000000000e+00
3.970440000000000055e+03 3.511519999999999982e+03 0.000000000000000000e+00
3.970519999999999982e+03 3.511519999999999982e+03 0.000000000000000000e+00
3.970599999999999909e+03 3.511519999999999982e+03 0.000000000000000000e+00
3.970679999999999836e+03 3.511519999999999982e+03 0.000000000000000000e+00
3.970759999999999764e+03 3.511519999999999982e+03 0.000000000000000000e+00
3.970840000000000146e+03 3.511519999999999982e+03 0.000000000000000000e+00
3.970920000000000073e+03 3.511519999999999982e+03 0.000000000000000000e+00
3.971000000000000000e+03 3.511519999999999982e+03 0.000000000000000000e+00
3.971079999999999927e+03 3.511519999999999982e+03 0.000000000000000000e+00
3.971159999999999854e+03 3.511519999999999982e+03 0.000000000000000000e+00
3.971239999999999782e+03 3.511519999999999982e+03 0.000000000000000000e+00
3.971320000000000164e+03 3.511519999999999982e+03 0.000000000000000000e+00
3.971400000000000091e+03 3.511519999999999982e+03 0.000000000000000000e+00
3.971480000000000018e+03 3.511519999999999982e+03 0.000000000000000000e+00
3.971559999999999945e+03 3.511519999999999982e+03 0.000000000000000000e+00
3.971639999999999873e+03 3.511519999999999982e+03 0.000000000000000000e+00
3.971719999999999800e+03 3.511519999999999982e+03 0.000000000000000000e+00
3.971800000000000182e+03 3.511519999999999982e+03 0.000000000000000000e+00
3.971880000000000109e+03 3.511519999999999982e+03 0.000000000000000000e+00
3.971960000000000036e+03 3.511519999999999982e+03 0.000000000000000000e+00
3.972039999999999964e+03 3.511519999999999982e+03 0.000000000000000000e+00
3.972119999999999891e+03 3.511519999999999982e+03 0.000000000000000000e+00
3.972199999999999818e+03 3.511519999999999982e+03 0.000000000000000000e+00
3.972279999999999745e+03 3.511519999999999982e+03 0.000000000000000000e+00
3.972360000000000127e+03 3.511519999999999982e+03 0.000000000000000000e+00
3.972440000000000055e+03 3.511519999999999982e+03 0.000000000000000000e+00
3.972519999999999982e+03 3.511519999999999982e+03 0.000000000000000000e+00
3.972599999999999909e+03 3.511519999999999982e+03 0.000000000000000000e+00
3.972679999999999836e+03 3.511519999999999982e+03 0.000000000000000000e+00
3.972759999999999764e+03 3.511519999999999982e+03 0.000000000000000000e+00
3.972840000000000146e+03 3.511519999999999982e+03 0.000000000000000000e+00
3.972920000000000073e+03 3.511519999999999982e+03 0.000000000000000000e+00
3.973000000000000000e+03 3.511519999999999982e+03 0.000000000000000000e+00
3.973079999999999927e+03 3.511519999999999982e+03 0.000000000000000000e+00
3.973159999999999854e+03 3.511519999999999982e+03 0.000000000000000000e+00
3.973239999999999782e+03 3.511519999999999982e+03 0.000000000000000000e+00
3.973320000000000164e+03 3.511519999999999982e+03 0.000000000000000000e+00
3.973400000000000091e+03 3.511519999999999982e+03 0.000000000000000000e+00
3.973480000000000018e+03 3.511519999999999982e+03 0.000000000000000000e+00
3.973559999999999945e+03 3.511519999999999982e+03 0.000000000000000000e+00
3.973639999999999873e+03 3.511519999999999982e+03 0.000000000000000000e+00
3.973719999999999800e+03 3.511519999999999982e+03 0.000000000000000000e+00
3.973800000000000182e+03 3.511519999999999982e+03 0.000000000000000000e+00
3.973880000000000109e+03 3.511519999999999982e+03 0.000000000000000000e+00
3.973960000000000036e+03 3.511519999999999982e+03 0.000000000000000000e+00
3.974039999999999964e+03 3.511519999999999982e+03 0.000000000000000000e+00
3.974119999999999891e+03 3.511519999999999982e+03 0.000000000000000000e+00
3.974199999999999818e+03 3.511519999999999982e+03 0.000000000000000000e+00
3.974279999999999745e+03 3.511519999999999982e+03 0.000000000000000000e+00
3.974360000000000127e+03 3.511519999999999982e+03 0.000000000000000000e+00
3.974440000000000055e+03 3.511519999999999982e+03 0.000000000000000000e+00
3.974519999999999982e+03 3.511519999999999982e+03 0.000000000000000000e+00
3.974599999999999909e+03 3.511519999999999982e+03 0.000000000000000000e+00
3.974679999999999836e+03 3.511519999999999982e+03 0.000000000000000000e+00
3.974759999999999764e+03 3.511519999999999982e+03 0.000000000000000000e+00
3.974840000000000146e+03 3.511519999999999982e+03 0.000000000000000000e+00
3.974920000000000073e+03 3.511519999999999982e+03 0.000000000000000000e+00
3.975000000000000000e+03 3.511519999999999982e+03 0.000000000000000000e+00
3.975079999999999927e+03 3.511519999999999982e+03 0.000000000000000000e+00
3.975159999999999854e+03 3.511519999999999982e+03 0.000000000000000000e+00
3.975239999999999782e+03 3.511519999999999982e+03 0.000000000000000000e+00
3.975320000000000164e+03 3.511519999999999982e+03 0.000000000000000000e+00
3.975400000000000091e+03 3.511519999999999982e+03 0.000000000000000000e+00
3.975480000000000018e+03 3.511519999999999982e+03 0.000000000000000000e+00
3.975559999999999945e+03 3.511519999999999982e+03 0.000000000000000000e+00
3.975639999999999873e+03 3.511519999999999982e+03 0.000000000000000000e+00
3.975719999999999800e+03 3.511519999999999982e+03 0.000000000000000000e+00
3.975800000000000182e+03 3.511519999999999982e+03 0.000000000000000000e+00
3.975880000000000109e+03 3.511519999999999982e+03 0.000000000000000000e+00
3.975960000000000036e+03 3.511519999999999982e+03 0.000000000000000000e+00
3.976039999999999964e+03 3.511519999999999982e+03 0.000000000000000000e+00
3.976119999999999891e+03 3.511519999999999982e+03 0.000000000000000000e+00
3.976199999999999818e+03 3.511519999999999982e+03 0.000000000000000000e+00
3.976279999999999745e+03 3.511519999999999982e+03 0.000000000000000000e+00
3.976360000000000127e+03 3.511519999999999982e+03 0.000000000000000000e+00
3.976440000000000055e+03 3.511519999999999982e+03 0.000000000000000000e+00
3.976519999999999982e+03 3.511519999999999982e+03 0.000000000000000000e+00
3.976599999999999909e+03 3.511519999999999982e+03 0.000000000000000000e+00
3.976679999999999836e+03 3.511519999999999982e+03 0.000000000000000000e+00
3.976759999999999764e+03 3.511519999999999982e+03 0.000000000000000000e+00
3.976840000000000146e+03 3.511519999999999982e+03 0.000000000000000000e+00
3.976920000000000073e+03 3.511519999999999982e+03 0.000000000000000000e+00
3.977000000000000000e+03 3.511519999999999982e+03 0.000000000000000000e+00
3.977079999999999927e+03 3.511519999999999982e+03 0.000000000000000000e+00
3.977159999999999854e+03 3.511519999999999982e+03 0.000000000000000000e+00
3.977239999999999782e+03 3.511519999999999982e+03 0.000000000000000000e+00
3.977320000000000164e+03 3.511519999999999982e+03 0.000000000000000000e+00
3.977400000000000091e+03 3.511519999999999982e+03 0.000000000000000000e+00
3.977480000000000018e+03 3.511519999999999982e+03 0.000000000000000000e+00
3.977559999999999945e+03 3.511519999999999982e+03 0.000000000000000000e+00
3.977639999999999873e+03 3.511519999999999982e+03 0.000000000000000000e+00
3.977719999999999800e+03 3.511519999999999982e+03 0.000000000000000000e+00
3.977800000000000182e+03 3.511519999999999982e+03 0.000000000000000000e+00
3.977880000000000109e+03 3.511519999999999982e+03 0.000000000000000000e+00
3.977960000000000036e+03 3.511519999999999982e+03 0.000000000000000000e+00
3.978039999999999964e+03 3.511519999999999982e+03 0.000000000000000000e+00
3.978119999999999891e+03 3.511519999999999982e+03 0.000000000000000000e+00
3.978199999999999818e+03 3.511519999999999982e+03 0.000000000000000000e+00
3.978279999999999745e+03 3.511519999999999982e+03 0.000000000000000000e+00
3.978360000000000127e+03 3.511519999999999982e+03 0.000000000000000000e+00
3.978440000000000055e+03 3.511519999999999982e+03 0.000000000000000000e+00
3.978519999999999982e+03 3.511519999999999982e+03 0.000000000000000000e+00
3.978599999999999909e+03 3.511519999999999982e+03 0.000000000000000000e+00
3.978679999999999836e+03 3.511519999999999982e+03 0.000000000000000000e+00
3.978759999999999764e+03 3.511519999999999982e+03 0.000000000000000000e+00
3.978840000000000146e+03 3.511519999999999982e+03 0.000000000000000000e+00
3.978920000000000073e+03 3.511519999999999982e+03 0.000000000000000000e+00
3.979000000000000000e+03 3.511519999999999982e+03 0.000000000000000000e+00
3.979079999999999927e+03 3.511519999999999982e+03 0.000000000000000000e+00
3.979159999999999854e+03 3.511519999999999982e+03 0.000000000000000000e+00
3.979239999999999782e+03 3.511519999999999982e+03 0.000000000000000000e+00
3.979320000000000164e+03 3.511519999999999982e+03 0.000000000000000000e+00
3.979400000000000091e+03 3.511519999999999982e+03 0.000000000000000000e+00
3.979480000000000018e+03 3.511519999999999982e+03 0.000000000000000000e+00
3.979559999999999945e+03 3.511519999999999982e+03 0.000000000000000000e+00
3.979639999999999873e+03 3.511519999999999982e+03 0.000000000000000000e+00
3.979719999999999800e+03 3.511519999999999982e+03 0.000000000000000000e+00
3.979800000000000182e+03 3.511519999999999982e+03 0.000000000000000000e+00
3.979880000000000109e+03 3.511519999999999982e+03 0.000000000000000000e+00
3.979960000000000036e+03 3.511519999999999982e+03 0.000000000000000000e+00
3.980039999999999964e+03 3.511519999999999982e+03 0.000000000000000000e+00
3.980119999999999891e+03 3.511519999999999982e+03 0.000000000000000000e+00
3.980199999999999818e+03 3.511519999999999982e+03 0.000000000000000000e+00
3.980279999999999745e+03 3.511519999999999982e+03 0.000000000000000000e+00
3.980360000000000127e+03 3.511519999999999982e+03 0.000000000000000000e+00
3.980440000000000055e+03 3.511519999999999982e+03 0.000000000000000000e+00
3.980519999999999982e+03 3.511519999999999982e+03 0.000000000000000000e+00
3.980599999999999909e+03 3.511519999999999982e+03 0.000000000000000000e+00
3.980679999999999836e+03 3.511519999999999982e+03 0.000000000000000000e+00
3.980759999999999764e+03 3.511519999999999982e+03 0.000000000000000000e+00
3.980840000000000146e+03 3.511519999999999982e+03 0.000000000000000000e+00
3.980920000000000073e+03 3.511519999999999982e+03 0.000000000000000000e+00
3.981000000000000000e+03 3.511519999999999982e+03 0.000000000000000000e+00
3.981079999999999927e+03 3.511519999999999982e+03 0.000000000000000000e+00
3.981159999999999854e+03 3.511519999999999982e+03 0.000000000000000000e+00
3.981239999999999782e+03 3.511519999999999982e+03 0.000000000000000000e+00
3.981320000000000164e+03 3.511519999999999982e+03 0.000000000000000000e+00
3.981400000000000091e+03 3.511519999999999982e+03 0.000000000000000000e+00
3.981480000000000018e+03 3.511519999999999982e+03 0.000000000000000000e+00
3.981559999999999945e+03 3.511519999999999982e+03 0.000000000000000000e+00
3.981639999999999873e+03 3.511519999999999982e+03 0.000000000000000000e+00
3.981719999999999800e+03 3.511519999999999982e+03 0.000000000000000000e+00
3.981800000000000182e+03 3.511519999999999982e+03 0.000000000000000000e+00
3.961800000000000182e+03 3.511579999999999927e+03 2.936344607392955735e-05
3.961880000000000109e+03 3.511579999999999927e+03 2.949781186173572564e-05
3.961960000000000036e+03 3.511579999999999927e+03 2.964156167875685294e-05
3.962039999999999964e+03 3.511579999999999927e+03 2.979490166271013237e-05
3.962119999999999891e+03 3.511579999999999927e+03 0.000000000000000000e+00
3.962199999999999818e+03 3.511579999999999927e+03 0.000000000000000000e+00
3.962279999999999745e+03 3.511579999999999927e+03 0.000000000000000000e+00
3.962360000000000127e+03 3.511579999999999927e+03 0.000000000000000000e+00
3.962440000000000055e+03 3.511579999999999927e+03 0.000000000000000000e+00
3.962519999999999982e+03 3.511579999999999927e+03 0.000000000000000000e+00
3.962599999999999909e+03 3.511579999999999927e+03 0.000000000000000000e+00
3.962679999999999836e+03 3.511579999999999927e+03 0.000000000000000000e+00
3.962759999999999764e+03 3.511579999999999927e+03 0.000000000000000000e+00
3.962840000000000146e+03 3.511579999999999927e+03 0.000000000000000000e+00
3.962920000000000073e+03 3.511579999999999927e+03 0.000000000000000000e+00
3.963000000000000000e+03 3.511579999999999927e+03 0.000000000000000000e+00
3.963079999999999927e+03 3.511579999999999927e+03 0.000000000000000000e+00
3.963159999999999854e+03 3.511579999999999927e+03 0.000000000000000000e+00
3.963239999999999782e+03 3.511579999999999927e+03 0.000000000000000000e+00
3.963320000000000164e+03 3.511579999999999927e+03 0.000000000000000000e+00
3.963400000000000091e+03 3.511579999999999927e+03 0.000000000000000000e+00
3.963480000000000018e+03 3.511579999999999927e+03 0.000000000000000000e+00
3.963559999999999945e+03 3.511579999999999927e+03 0.000000000000000000e+00
3.963639999999999873e+03 3.511579999999999927e+03 0.000000000000000000e+00
3.963719999999999800e+03 3.511579999999999927e+03 0.000000000000000000e+00
3.963800000000000182e+03 3.511579999999999927e+03 0.000000000000000000e+00
3.963880000000000109e+03 3.511579999999999927e+03 0.000000000000000000e+00
3.963960000000000036e+03 3.511579999999999927e+03 0.000000000000000000e+00
3.964039999999999964e+03 3.511579999999999927e+03 0.000000000000000000e+00
3.964119999999999891e+03 3.511579999999999927e+03 0.000000000000000000e+00
3.964199999999999818e+03 3.511579999999999927e+03 0.000000000000000000e+00
3.964279999999999745e+03 3.511579999999999927e+03 0.000000000000000000e+00
3.964360000000000127e+03 3.511579999999999927e+03 0.000000000000000000e+00
3.964440000000000055e+03 3.511579999999999927e+03 0.000000000000000000e+00
3.964519999999999982e+03 3.511579999999999927e+03 0.000000000000000000e+00
3.964599999999999909e+03 3.511579999999999927e+03 0.000000000000000000e+00
3.964679999999999836e+03 3.511579999999999927e+03 0.000000000000000000e+00
3.964759999999999764e+03 3.511579999999999927e+03 0.000000000000000000e+00
3.964840000000000146e+03 3.511579999999999927e+03 0.000000000000000000e+00
3.964920000000000073e+03 3.511579999999999927e+03 0.000000000000000000e+00
3.965000000000000000e+03 3.511579999999999927e+03 0.000000000000000000e+00
3.965079999999999927e+03 3.511579999999999927e+03 0.000000000000000000e+00
3.965159999999999854e+03 3.511579999999999927e+03 0.000000000000000000e+00
3.965239999999999782e+03 3.511579999999999927e+03 0.000000000000000000e+00
3.965320000000000164e+03 3.511579999999999927e+03 0.000000000000000000e+00
3.965400000000000091e+03 3.511579999999999927e+03 0.000000000000000000e+00
3.965480000000000018e+03 3.511579999999999927e+03 0.000000000000000000e+00
3.965559999999999945e+03 3.511579999999999927e+03 0.000000000000000000e+00
3.965639999999999873e+03 3.511579999999999927e+03 0.000000000000000000e+00
3.965719999999999800e+03 3.511579999999999927e+03 0.000000000000000000e+00
3.965800000000000182e+03 3.511579999999999927e+03 0.000000000000000000e+00
3.965880000000000109e+03 3.511579999999999927e+03 0.000000000000000000e+00
3.965960000000000036e+03 3.511579999999999927e+03 0.000000000000000000e+00
3.966039999999999964e+03 3.511579999999999927e+03 0.000000000000000000e+00
3.966119999999999891e+03 3.511579999999999927e+03 0.000000000000000000e+00
3.966199999999999818e+03 3.511579999999999927e+03 0.000000000000000000e+00
3.966279999999999745e+03 3.511579999999999927e+03 0.000000000000000000e+00
3.966360000000000127e+03 3.511579999999999927e+03 0.000000000000000000e+00
3.966440000000000055e+03 3.511579999999999927e+03 0.000000000000000000e+00
3.966519999999999982e+03 3.511579999999999927e+03 0.000000000000000000e+00
3.966599999999999909e+03 3.511579999999999927e+03 0.000000000000000000e+00
3.966679999999999836e+03 3.511579999999999927e+03 0.000000000000000000e+00
3.966759999999999764e+03 3.511579999999999927e+03 0.000000000000000000e+00
3.966840000000000146e+03 3.511579999999999927e+03 0.000000000000000000e+00
3.966920000000000073e+03 3.511579999999999927e+03 0.000000000000000000e+00
3.967000000000000000e+03 3.511579999999999927e+03 0.000000000000000000e+00
3.967079999999999927e+03 3.511579999999999927e+03 0.000000000000000000e+00
3.967159999999999854e+03 3.511579999999999927e+03 0.000000000000000000e+00
3.967239999999999782e+03 3.511579999999999927e+03 0.000000000000000000e+00
3.967320000000000164e+03 3.511579999999999927e+03 0.000000000000000000e+00
3.967400000000000091e+03 3.511579999999999927e+03 0.000000000000000000e+00
3.967480000000000018e+03 3.511579999999999927e+03 0.000000000000000000e+00
3.967559999999999945e+03 3.511579999999999927e+03 0.000000000000000000e+00
3.967639999999999873e+03 3.511579999999999927e+03 0.000000000000000000e+00
3.967719999999999800e+03 3.511579999999999927e+03 0.000000000000000000e+00
3.967800000000000182e+03 3.511579999999999927e+03 0.000000000000000000e+00
3.967880000000000109e+03 3.511579999999999927e+03 0.000000000000000000e+00
3.967960000000000036e+03 3.511579999999999927e+03 0.000000000000000000e+00
3.968039999999999964e+03 3.511579999999999927e+03 0.000000000000000000e+00
3.968119999999999891e+03 3.511579999999999927e+03 0.000000000000000000e+00
3.968199999999999818e+03 3.511579999999999927e+03 0.000000000000000000e+00
3.968279999999999745e+03 3.511579999999999927e+03 0.000000000000000000e+00
3.968360000000000127e+03 3.511579999999999927e+03 0.000000000000000000e+00
3.968440000000000055e+03 3.511579999999999927e+03 0.000000000000000000e+00
3.968519999999999982e+03 3.511579999999999927e+03 0.000000000000000000e+00
3.968599999999999909e+03 3.511579999999999927e+03 0.000000000000000000e+00
3.968679999999999836e+03 3.511579999999999927e+03 0.000000000000000000e+00
3.968759999999999764e+03 3.511579999999999927e+03 0.000000000000000000e+00
3.968840000000000146e+03 3.511579999999999927e+03 0.000000000000000000e+00
3.968920000000000073e+03 3.511579999999999927e+03 0.000000000000000000e+00
3.969000000000000000e+03 3.511579999999999927e+03 0.000000000000000000e+00
3.969079999999999927e+03 3.511579999999999927e+03 0.000000000000000000e+00
3.969159999999999854e+03 3.511579999999999927e+03 0.000000000000000000e+00
3.969239999999999782e+03 3.511579999999999927e+03 0.000000000000000000e+00
3.969320000000000164e+03 3.511579999999999927e+03 0.000000000000000000e+00
3.969400000000000091e+03 3.511579999999999927e+03 0.000000000000000000e+00
3.969480000000000018e+03 3.511579999999999927e+03 0.000000000000000000e+00
3.969559999999999945e+03 3.511579999999999927e+03 0.000000000000000000e+00
3.969639999999999873e+03 3.511579999999999927e+03 0.000000000000000000e+00
3.969719999999999800e+03 3.511579999999999927e+03 0.000000000000000000e+00
3.969800000000000182e+03 3.511579999999999927e+03 0.000000000000000000e+00
3.969880000000000109e+03 3.511579999999999927e+03 0.000000000000000000e+00
3.969960000000000036e+03 3.511579999999999927e+03 0.000000000000000000e+00
3.970039999999999964e+03 3.511579999999999927e+03 0.000000000000000000e+00
3.970119999999999891e+03 3.511579999999999927e+03 0.000000000000000000e+00
3.970199999999999818e+03 3.511579999999999927e+03 0.000000000000000000e+00
3.970279999999999745e+03 3.511579999999999927e+03 0.000000000000000000e+00
3.970360000000000127e+03 3.511579999999999927e+03 0.000000000000000000e+00
3.970440000000000055e+03 3.511579999999999927e+03 0.000000000000000000e+00
3.970519999999999982e+03 3.511579999999999927e+03 0.000000000000000000e+00
3.970599999999999909e+03 3.511579999999999927e+03 0.000000000000000000e+00
3.970679999999999836e+03 3.511579999999999927e+03 0.000000000000000000e+00
3.970759999999999764e+03 3.511579999999999927e+03 0.000000000000000000e+00
3.970840000000000146e+03 3.511579999999999927e+03 0.000000000000000000e+00
3.970920000000000073e+03 3.511579999999999927e+03 0.000000000000000000e+00
3.971000000000000000e+03 3.511579999999999927e+03 0.000000000000000000e+00
3.971079999999999927e+03 3.511579999999999927e+03 0.000000000000000000e+00
3.971159999999999854e+03 3.511579999999999927e+03 0.000000000000000000e+00
3.971239999999999782e+03 3.511579999999999927e+03 0.000000000000000000e+00
3.971320000000000164e+03 3.511579999999999927e+03 0.000000000000000000e+00
3.971400000000000091e+03 3.511579999999999927e+03 0.000000000000000000e+00
3.971480000000000018e+03 3.511579999999999927e+03 0.000000000000000000e+00
3.971559999999999945e+03 3.511579999999999927e+03 0.000000000000000000e+00
3.971639999999999873e+03 3.511579999999999927e+03 0.000000000000000000e+00
3.971719999999999800e+03 3.511579999999999927e+03 0.000000000000000000e+00
3.971800000000000182e+03 3.511579999999999927e+03 0.000000000000000000e+00
3.971880000000000109e+03 3.511579999999999927e+03 0.000000000000000000e+00
3.971960000000000036e+03 3.511579999999999927e+03 0.000000000000000000e+00
3.972039999999999964e+03 3.511579999999999927e+03 0.000000000000000000e+00
3.972119999999999891e+03 3.511579999999999927e+03 0.000000000000000000e+00
3.972199999999999818e+03 3.511579999999999927e+03 0.000000000000000000e+00
3.972279999999999745e+03 3.511579999999999927e+03 0.000000000000000000e+00
3.972360000000000127e+03 3.511579999999999927e+03 0.000000000000000000e+00
3.972440000000000055e+03 3.511579999999999927e+03 0.000000000000000000e+00
3.972519999999999982e+03 3.511579999999999927e+03 0.000000000000000000e+00
3.972599999999999909e+03 3.511579999999999927e+03 0.000000000000000000e+00
3.972679999999999836e+03 3.511579999999999927e+03 0.000000000000000000e+00
3.972759999999999764e+03 3.511579999999999927e+03 0.000000000000000000e+00
3.972840000000000146e+03 3.511579999999999927e+03 0.000000000000000000e+00
3.972920000000000073e+03 3.511579999999999927e+03 0.000000000000000000e+00
3.973000000000000000e+03 3.511579999999999927e+03 0.000000000000000000e+00
3.973079999999999927e+03 3.511579999999999927e+03 0.000000000000000000e+00
3.973159999999999854e+03 3.511579999999999927e+03 0.000000000000000000e+00
3.973239999999999782e+03 3.511579999999999927e+03 0.000000000000000000e+00
3.973320000000000164e+03 3.511579999999999927e+03 0.000000000000000000e+00
3.973400000000000091e+03 3.511579999999999927e+03 0.000000000000000000e+00
3.973480000000000018e+03 3.511579999999999927e+03 0.000000000000000000e+00
3.973559999999999945e+03 3.511579999999999927e+03 0.000000000000000000e+00
3.973639999999999873e+03 3.511579999999999927e+03 0.000000000000000000e+00
3.973719999999999800e+03 3.511579999999999927e+03 0.000000000000000000e+00
3.973800000000000182e+03 3.511579999999999927e+03 0.000000000000000000e+00
3.973880000000000109e+03 3.511579999999999927e+03 0.000000000000000000e+00
3.973960000000000036e+03 3.511579999999999927e+03 0.000000000000000000e+00
3.974039999999999964e+03 3.511579999999999927e+03 0.000000000000000000e+00
3.974119999999999891e+03 3.511579999999999927e+03 0.000000000000000000e+00
3.974199999999999818e+03 3.511579999999999927e+03 0.000000000000000000e+00
3.974279999999999745e+03 3.511579999999999927e+03 0.000000000000000000e+00
3.974360000000000127e+03 3.511579999999999927e+03 0.000000000000000000e+00
3.974440000000000055e+03 3.511579999999999927e+03 0.000000000000000000e+00
3.974519999999999982e+03 3.511579999999999927e+03 0.000000000000000000e+00
3.974599999999999909e+03 3.511579999999999927e+03 0.000000000000000000e+00
3.974679999999999836e+03 3.511579999999999927e+03 0.000000000000000000e+00
3.974759999999999764e+03 3.511579999999999927e+03 0.000000000000000000e+00
3.974840000000000146e+03 3.511579999999999927e+03 0.000000000000000000e+00
3.974920000000000073e+03 3.511579999999999927e+03 0.000000000000000000e+00
3.975000000000000000e+03 3.511579999999999927e+03 0.000000000000000000e+00
3.975079999999999927e+03 3.511579999999999927e+03 0.000000000000000000e+00
3.975159999999999854e+03 3.511579999999999927e+03 0.000000000000000000e+00
3.975239999999999782e+03 3.511579999999999927e+03 0.000000000000000000e+00
3.975320000000000164e+03 3.511579999999999927e+03 0.000000000000000000e+00
3.975400000000000091e+03 3.511579999999999927e+03 0.000000000000000000e+00
3.975480000000000018e+03 3.511579999999999927e+03 0.000000000000000000e+00
3.975559999999999945e+03 3.511579999999999927e+03 0.000000000000000000e+00
3.975639999999999873e+03 3.511579999999999927e+03 0.000000000000000000e+00
3.975719999999999800e+03 3.511579999999999927e+03 0.000000000000000000e+00
3.975800000000000182e+03 3.511579999999999927e+03 0.000000000000000000e+00
3.975880000000000109e+03 3.511579999999999927e+03 0.000000000000000000e+00
3.975960000000000036e+03 3.511579999999999927e+03 0.000000000000000000e+00
3.976039999999999964e+03 3.511579999999999927e+03 0.000000000000000000e+00
3.976119999999999891e+03 3.511579999999999927e+03 0.000000000000000000e+00
3.976199999999999818e+03 3.511579999999999927e+03 0.000000000000000000e+00
3.976279999999999745e+03 3.511579999999999927e+03 0.000000000000000000e+00
3.976360000000000127e+03 3.511579999999999927e+03 0.000000000000000000e+00
3.976440000000000055e+03 3.511579999999999927e+03 0.000000000000000000e+00
3.976519999999999982e+03 3.511579999999999927e+03 0.000000000000000000e+00
3.976599999999999909e+03 3.511579999999999927e+03 0.000000000000000000e+00
3.976679999999999836e+03 3.511579999999999927e+03 0.000000000000000000e+00
3.976759999999999764e+03 3.511579999999999927e+03 0.000000000000000000e+00
3.976840000000000146e+03 3.511579999999999927e+03 0.000000000000000000e+00
3.976920000000000073e+03 3.511579999999999927e+03 0.000000000000000000e+00
3.977000000000000000e+03 3.511579999999999927e+03 0.000000000000000000e+00
3.977079999999999927e+03 3.511579999999999927e+03 0.000000000000000000e+00
3.977159999999999854e+03 3.511579999999999927e+03 0.000000000000000000e+00
3.977239999999999782e+03 3.511579999999999927e+03 0.000000000000000000e+00
3.977320000000000164e+03 3.511579999999999927e+03 0.000000000000000000e+00
3.977400000000000091e+03 3.511579999999999927e+03 0.000000000000000000e+00
3.977480000000000018e+03 3.511579999999999927e+03 0.000000000000000000e+00
3.977559999999999945e+03 3.511579999999999927e+03 0.000000000000000000e+00
3.977639999999999873e+03 3.511579999999999927e+03 0.000000000000000000e+00
3.977719999999999800e+03 3.511579999999999927e+03 0.000000000000000000e+00
3.977800000000000182e+03 3.511579999999999927e+03 0.000000000000000000e+00
3.977880000000000109e+03 3.511579999999999927e+03 0.000000000000000000e+00
3.977960000000000036e+03 3.511579999999999927e+03 0.000000000000000000e+00
3.978039999999999964e+03 3.511579999999999927e+03 0.000000000000000000e+00
3.978119999999999891e+03 3.511579999999999927e+03 0.000000000000000000e+00
3.978199999999999818e+03 3.511579999999999927e+03 0.000000000000000000e+00
3.978279999999999745e+03 3.511579999999999927e+03 0.000000000000000000e+00
3.978360000000000127e+03 3.511579999999999927e+03 0.000000000000000000e+00
3.978440000000000055e+03 3.511579999999999927e+03 0.000000000000000000e+00
3.978519999999999982e+03 3.511579999999999927e+03 0.000000000000000000e+00
3.978599999999999909e+03 3.511579999999999927e+03 0.000000000000000000e+00
3.978679999999999836e+03 3.511579999999999927e+03 0.000000000000000000e+00
3.978759999999999764e+03 3.511579999999999927e+03 0.000000000000000000e+00
3.978840000000000146e+03 3.511579999999999927e+03 0.000000000000000000e+00
3.978920000000000073e+03 3.511579999999999927e+03 0.000000000000000000e+00
3.979000000000000000e+03 3.511579999999999927e+03 0.000000000000000000e+00
3.979079999999999927e+03 3.511579999999999927e+03 0.000000000000000000e+00
3.979159999999999854e+03 3.511579999999999927e+03 0.000000000000000000e+00
3.979239999999999782e+03 3.511579999999999927e+03 0.000000000000000000e+00
3.979320000000000164e+03 3.511579999999999927e+03 0.000000000000000000e+00
3.979400000000000091e+03 3.511579999999999927e+03 0.000000000000000000e+00
3.979480000000000018e+03 3.511579999999999927e+03 0.000000000000000000e+00
3.979559999999999945e+03 3.511579999999999927e+03 0.000000000000000000e+00
3.979639999999999873e+03 3.511579999999999927e+03 0.000000000000000000e+00
3.979719999999999800e+03 3.511579999999999927e+03 0.000000000000000000e+00
3.979800000000000182e+03 3.511579999999999927e+03 0.000000000000000000e+00
3.979880000000000109e+03 3.511579999999999927e+03 0.000000000000000000e+00
3.979960000000000036e+03 3.511579999999999927e+03 0.000000000000000000e+00
3.980039999999999964e+03 3.511579999999999927e+03 0.000000000000000000e+00
3.980119999999999891e+03 3.511579999999999927e+03 0.000000000000000000e+00
3.980199999999999818e+03 3.511579999999999927e+03 0.000000000000000000e+00
3.980279999999999745e+03 3.511579999999999927e+03 0.000000000000000000e+00
3.980360000000000127e+03 3.511579999999999927e+03 0.000000000000000000e+00
3.980440000000000055e+03 3.511579999999999927e+03 0.000000000000000000e+00
3.980519999999999982e+03 3.511579999999999927e+03 0.000000000000000000e+00
3.980599999999999909e+03 3.511579999999999927e+03 0.000000000000000000e+00
3.980679999999999836e+03 3.511579999999999927e+03 0.000000000000000000e+00
3.980759999999999764e+03 3.511579999999999927e+03 0.000000000000000000e+00
3.980840000000000146e+03 3.511579999999999927e+03 0.000000000000000000e+00
3.980920000000000073e+03 3.511579999999999927e+03 0.000000000000000000e+00
3.981000000000000000e+03 3.511579999999999927e+03 0.000000000000000000e+00
3.981079999999999927e+03 3.511579999999999927e+03 0.000000000000000000e+00
3.981159999999999854e+03 3.511579999999999927e+03 0.000000000000000000e+00
3.981239999999999782e+03 3.511579999999999927e+03 0.000000000000000000e+00
3.981320000000000164e+03 3.511579999999999927e+03 0.000000000000000000e+00
3.981400000000000091e+03 3.511579999999999927e+03 0.000000000000000000e+00
3.981480000000000018e+03 3.511579999999999927e+03 0.000000000000000000e+00
3.981559999999999945e+03 3.511579999999999927e+03 0.000000000000000000e+00
3.981639999999999873e+03 3.511579999999999927e+03 0.000000000000000000e+00
3.981719999999999800e+03 3.511579999999999927e+03 0.000000000000000000e+00
3.981800000000000182e+03 3.511579999999999927e+03 0.000000000000000000e+00
3.961800000000000182e+03 3.511639999999999873e+03 2.964679312730849258e-05
3.961880000000000109e+03 3.511639999999999873e+03 2.977799305250727020e-05
3.961960000000000036e+03 3.511639999999999873e+03 2.991936509262967095e-05
3.962039999999999964e+03 3.511639999999999873e+03 3.007157431564686244e-05
3.962119999999999891e+03 3.511639999999999873e+03 3.023283308385750511e-05
3.962199999999999818e+03 3.511639999999999873e+03 0.000000000000000000e+00
3.962279999999999745e+03 3.511639999999999873e+03 0.000000000000000000e+00
3.962360000000000127e+03 3.511639999999999873e+03 0.000000000000000000e+00
3.962440000000000055e+03 3.511639999999999873e+03 0.000000000000000000e+00
3.962519999999999982e+03 3.511639999999999873e+03 0.000000000000000000e+00
3.962599999999999909e+03 3.511639999999999873e+03 0.000000000000000000e+00
3.962679999999999836e+03 3.511639999999999873e+03 0.000000000000000000e+00
3.962759999999999764e+03 3.511639999999999873e+03 0.000000000000000000e+00
3.962840000000000146e+03 3.511639999999999873e+03 0.000000000000000000e+00
3.962920000000000073e+03 3.511639999999999873e+03 0.000000000000000000e+00
3.963000000000000000e+03 3.511639999999999873e+03 0.000000000000000000e+00
3.963079999999999927e+03 3.511639999999999873e+03 0.000000000000000000e+00
3.963159999999999854e+03 3.511639999999999873e+03 0.000000000000000000e+00
3.963239999999999782e+03 3.511639999999999873e+03 0.000000000000000000e+00
3.963320000000000164e+03 3.511639999999999873e+03 0.000000000000000000e+00
3.963400000000000091e+03 3.511639999999999873e+03 0.000000000000000000e+00
3.963480000000000018e+03 3.511639999999999873e+03 0.000000000000000000e+00
3.963559999999999945e+03 3.511639999999999873e+03 0.000000000000000000e+00
3.963639999999999873e+03 3.511639999999999873e+03 0.000000000000000000e+00
3.963719999999999800e+03 3.511639999999999873e+03 0.000000000000000000e+00
3.963800000000000182e+03 3.511639999999999873e+03 0.000000000000000000e+00
3.963880000000000109e+03 3.511639999999999873e+03 0.000000000000000000e+00
3.963960000000000036e+03 3.511639999999999873e+03 0.000000000000000000e+00
3.964039999999999964e+03 3.511639999999999873e+03 0.000000000000000000e+00
3.964119999999999891e+03 3.511639999999999873e+03 0.000000000000000000e+00
3.964199999999999818e+03 3.511639999999999873e+03 0.000000000000000000e+00
3.964279999999999745e+03 3.511639999999999873e+03 0.000000000000000000e+00
3.964360000000000127e+03 3.511639999999999873e+03 0.000000000000000000e+00
3.964440000000000055e+03 3.511639999999999873e+03 0.000000000000000000e+00
3.964519999999999982e+03 3.511639999999999873e+03 0.000000000000000000e+00
3.964599999999999909e+03 3.511639999999999873e+03 0.000000000000000000e+00
3.964679999999999836e+03 3.511639999999999873e+03 0.000000000000000000e+00
3.964759999999999764e+03 3.511639999999999873e+03 0.000000000000000000e+00
3.964840000000000146e+03 3.511639999999999873e+03 0.000000000000000000e+00
3.964920000000000073e+03 3.511639999999999873e+03 0.000000000000000000e+00
3.965000000000000000e+03 3.511639999999999873e+03 0.000000000000000000e+00
3.965079999999999927e+03 3.511639999999999873e+03 0.000000000000000000e+00
3.965159999999999854e+03 3.511639999999999873e+03 0.000000000000000000e+00
3.965239999999999782e+03 3.511639999999999873e+03 0.000000000000000000e+00
3.965320000000000164e+03 3.511639999999999873e+03 0.000000000000000000e+00
3.965400000000000091e+03 3.511639999999999873e+03 0.000000000000000000e+00
3.965480000000000018e+03 3.511639999999999873e+03 0.000000000000000000e+00
3.965559999999999945e+03 3.511639999999999873e+03 0.000000000000000000e+00
3.965639999999999873e+03 3.511639999999999873e+03 0.000000000000000000e+00
3.965719999999999800e+03 3.511639999999999873e+03 0.000000000000000000e+00
3.965800000000000182e+03 3.511639999999999873e+03 0.000000000000000000e+00
3.965880000000000109e+03 3.511639999999999873e+03 0.000000000000000000e+00
3.965960000000000036e+03 3.511639999999999873e+03 0.000000000000000000e+00
3.966039999999999964e+03 3.511639999999999873e+03 0.000000000000000000e+00
3.966119999999999891e+03 3.511639999999999873e+03 0.000000000000000000e+00
3.966199999999999818e+03 3.511639999999999873e+03 0.000000000000000000e+00
3.966279999999999745e+03 3.511639999999999873e+03 0.000000000000000000e+00
3.966360000000000127e+03 3.511639999999999873e+03 0.000000000000000000e+00
3.966440000000000055e+03 3.511639999999999873e+03 0.000000000000000000e+00
3.966519999999999982e+03 3.511639999999999873e+03 0.000000000000000000e+00
3.966599999999999909e+03 3.511639999999999873e+03 0.000000000000000000e+00
3.966679999999999836e+03 3.511639999999999873e+03 0.000000000000000000e+00
3.966759999999999764e+03 3.511639999999999873e+03 0.000000000000000000e+00
3.966840000000000146e+03 3.511639999999999873e+03 0.000000000000000000e+00
3.966920000000000073e+03 3.511639999999999873e+03 0.000000000000000000e+00
3.967000000000000000e+03 3.511639999999999873e+03 0.000000000000000000e+00
3.967079999999999927e+03 3.511639999999999873e+03 0.000000000000000000e+00
3.967159999999999854e+03 3.511639999999999873e+03 0.000000000000000000e+00
3.967239999999999782e+03 3.511639999999999873e+03 0.000000000000000000e+00
3.967320000000000164e+03 3.511639999999999873e+03 0.000000000000000000e+00
3.967400000000000091e+03 3.511639999999999873e+03 0.000000000000000000e+00
3.967480000000000018e+03 3.511639999999999873e+03 0.000000000000000000e+00
3.967559999999999945e+03 3.511639999999999873e+03 0.000000000000000000e+00
3.967639999999999873e+03 3.511639999999999873e+03 0.000000000000000000e+00
3.967719999999999800e+03 3.511639999999999873e+03 0.000000000000000000e+00
3.967800000000000182e+03 3.511639999999999873e+03 0.000000000000000000e+00
3.967880000000000109e+03 3.511639999999999873e+03 0.000000000000000000e+00
3.967960000000000036e+03 3.511639999999999873e+03 0.000000000000000000e+00
3.968039999999999964e+03 3.511639999999999873e+03 0.000000000000000000e+00
3.968119999999999891e+03 3.511639999999999873e+03 0.000000000000000000e+00
3.968199999999999818e+03 3.511639999999999873e+03 0.000000000000000000e+00
3.968279999999999745e+03 3.511639999999999873e+03 0.000000000000000000e+00
3.968360000000000127e+03 3.511639999999999873e+03 0.000000000000000000e+00
3.968440000000000055e+03 3.511639999999999873e+03 0.000000000000000000e+00
3.968519999999999982e+03 3.511639999999999873e+03 0.000000000000000000e+00
3.968599999999999909e+03 3.511639999999999873e+03 0.000000000000000000e+00
3.968679999999999836e+03 3.511639999999999873e+03 0.000000000000000000e+00
3.968759999999999764e+03 3.511639999999999873e+03 0.000000000000000000e+00
3.968840000000000146e+03 3.511639999999999873e+03 0.000000000000000000e+00
3.968920000000000073e+03 3.511639999999999873e+03 0.000000000000000000e+00
3.969000000000000000e+03 3.511639999999999873e+03 0.000000000000000000e+00
3.969079999999999927e+03 3.511639999999999873e+03 0.000000000000000000e+00
3.969159999999999854e+03 3.511639999999999873e+03 0.000000000000000000e+00
3.969239999999999782e+03 3.511639999999999873e+03 0.000000000000000000e+00
3.969320000000000164e+03 3.511639999999999873e+03 0.000000000000000000e+00
3.969400000000000091e+03 3.511639999999999873e+03 0.000000000000000000e+00
3.969480000000000018e+03 3.511639999999999873e+03 0.000000000000000000e+00
3.969559999999999945e+03 3.511639999999999873e+03 0.000000000000000000e+00
3.969639999999999873e+03 3.511639999999999873e+03 0.000000000000000000e+00
3.969719999999999800e+03 3.511639999999999873e+03 0.000000000000000000e+00
3.969800000000000182e+03 3.511639999999999873e+03 0.000000000000000000e+00
3.969880000000000109e+03 3.511639999999999873e+03 0.000000000000000000e+00
3.969960000000000036e+03 3.511639999999999873e+03 0.000000000000000000e+00
3.970039999999999964e+03 3.511639999999999873e+03 0.000000000000000000e+00
3.970119999999999891e+03 3.511639999999999873e+03 0.000000000000000000e+00
3.970199999999999818e+03 3.511639999999999873e+03 0.000000000000000000e+00
3.970279999999999745e+03 3.511639999999999873e+03 0.000000000000000000e+00
3.970360000000000127e+03 3.511639999999999873e+03 0.000000000000000000e+00
3.970440000000000055e+03 3.511639999999999873e+03 0.000000000000000000e+00
3.970519999999999982e+03 3.511639999999999873e+03 0.000000000000000000e+00
3.970599999999999909e+03 3.511639999999999873e+03 0.000000000000000000e+00
3.970679999999999836e+03 3.511639999999999873e+03 0.000000000000000000e+00
3.970759999999999764e+03 3.511639999999999873e+03 0.000000000000000000e+00
3.970840000000000146e+03 3.511639999999999873e+03 0.000000000000000000e+00
3.970920000000000073e+03 3.511639999999999873e+03 0.000000000000000000e+00
3.971000000000000000e+03 3.511639999999999873e+03 0.000000000000000000e+00
3.971079999999999927e+03 3.511639999999999873e+03 0.000000000000000000e+00
3.971159999999999854e+03 3.511639999999999873e+03 0.000000000000000000e+00
3.971239999999999782e+03 3.511639999999999873e+03 0.000000000000000000e+00
3.971320000000000164e+03 3.511639999999999873e+03 0.000000000000000000e+00
3.971400000000000091e+03 3.511639999999999873e+03 0.000000000000000000e+00
3.971480000000000018e+03 3.511639999999999873e+03 0.000000000000000000e+00
3.971559999999999945e+03 3.511639999999999873e+03 0.000000000000000000e+00
3.971639999999999873e+03 3.511639999999999873e+03 0.000000000000000000e+00
3.971719999999999800e+03 3.511639999999999873e+03 0.000000000000000000e+00
3.971800000000000182e+03 3.511639999999999873e+03 0.000000000000000000e+00
3.971880000000000109e+03 3.511639999999999873e+03 0.000000000000000000e+00
3.971960000000000036e+03 3.511639999999999873e+03 0.000000000000000000e+00
3.972039999999999964e+03 3.511639999999999873e+03 0.000000000000000000e+00
3.972119999999999891e+03 3.511639999999999873e+03 0.000000000000000000e+00
3.972199999999999818e+03 3.511639999999999873e+03 0.000000000000000000e+00
3.972279999999999745e+03 3.511639999999999873e+03 0.000000000000000000e+00
3.972360000000000127e+03 3.511639999999999873e+03 0.000000000000000000e+00
3.972440000000000055e+03 3.511639999999999873e+03 0.000000000000000000e+00
3.972519999999999982e+03 3.511639999999999873e+03 0.000000000000000000e+00
3.972599999999999909e+03 3.511639999999999873e+03 0.000000000000000000e+00
3.972679999999999836e+03 3.511639999999999873e+03 0.000000000000000000e+00
3.972759999999999764e+03 3.511639999999999873e+03 0.000000000000000000e+00
3.972840000000000146e+03 3.511639999999999873e+03 0.000000000000000000e+00
3.972920000000000073e+03 3.511639999999999873e+03 0.000000000000000000e+00
3.973000000000000000e+03 3.511639999999999873e+03 0.000000000000000000e+00
3.973079999999999927e+03 3.511639999999999873e+03 0.000000000000000000e+00
3.973159999999999854e+03 3.511639999999999873e+03 0.000000000000000000e+00
3.973239999999999782e+03 3.511639999999999873e+03 0.000000000000000000e+00
3.973320000000000164e+03 3.511639999999999873e+03 0.000000000000000000e+00
3.973400000000000091e+03 3.511639999999999873e+03 0.000000000000000000e+00
3.973480000000000018e+03 3.511639999999999873e+03 0.000000000000000000e+00
3.973559999999999945e+03 3.511639999999999873e+03 0.000000000000000000e+00
3.973639999999999873e+03 3.511639999999999873e+03 0.000000000000000000e+00
3.973719999999999800e+03 3.511639999999999873e+03 0.000000000000000000e+00
3.973800000000000182e+03 3.511639999999999873e+03 0.000000000000000000e+00
3.973880000000000109e+03 3.511639999999999873e+03 0.000000000000000000e+00
3.973960000000000036e+03 3.511639999999999873e+03 0.000000000000000000e+00
3.974039999999999964e+03 3.511639999999999873e+03 0.000000000000000000e+00
3.974119999999999891e+03 3.511639999999999873e+03 0.000000000000000000e+00
3.974199999999999818e+03 3.511639999999999873e+03 0.000000000000000000e+00
3.974279999999999745e+03 3.511639999999999873e+03 0.000000000000000000e+00
3.974360000000000127e+03 3.511639999999999873e+03 0.000000000000000000e+00
3.974440000000000055e+03 3.511639999999999873e+03 0.000000000000000000e+00
3.974519999999999982e+03 3.511639999999999873e+03 0.000000000000000000e+00
3.974599999999999909e+03 3.511639999999999873e+03 0.000000000000000000e+00
3.974679999999999836e+03 3.511639999999999873e+03 0.000000000000000000e+00
3.974759999999999764e+03 3.511639999999999873e+03 0.000000000000000000e+00
3.974840000000000146e+03 3.511639999999999873e+03 0.000000000000000000e+00
3.974920000000000073e+03 3.511639999999999873e+03 0.000000000000000000e+00
3.975000000000000000e+03 3.511639999999999873e+03 0.000000000000000000e+00
3.975079999999999927e+03 3.511639999999999873e+03 0.000000000000000000e+00
3.975159999999999854e+03 3.511639999999999873e+03 0.000000000000000000e+00
3.975239999999999782e+03 3.511639999999999873e+03 0.000000000000000000e+00
3.975320000000000164e+03 3.511639999999999873e+03 0.000000000000000000e+00
3.975400000000000091e+03 3.511639999999999873e+03 0.000000000000000000e+00
3.975480000000000018e+03 3.511639999999999873e+03 0.000000000000000000e+00
3.975559999999999945e+03 3.511639999999999873e+03 0.000000000000000000e+00
3.975639999999999873e+03 3.511639999999999873e+03 0.000000000000000000e+00
3.975719999999999800e+03 3.511639999999999873e+03 0.000000000000000000e+00
3.975800000000000182e+03 3.511639999999999873e+03 0.000000000000000000e+00
3.975880000000000109e+03 3.511639999999999873e+03 0.000000000000000000e+00
3.975960000000000036e+03 3.511639999999999873e+03 0.000000000000000000e+00
3.976039999999999964e+03 3.511639999999999873e+03 0.000000000000000000e+00
3.976119999999999891e+03 3.511639999999999873e+03 0.000000000000000000e+00
3.976199999999999818e+03 3.511639999999999873e+03 0.000000000000000000e+00
3.976279999999999745e+03 3.511639999999999873e+03 0.000000000000000000e+00
3.976360000000000127e+03 3.511639999999999873e+03 0.000000000000000000e+00
3.976440000000000055e+03 3.511639999999999873e+03 0.000000000000000000e+00
3.976519999999999982e+03 3.511639999999999873e+03 0.000000000000000000e+00
3.976599999999999909e+03 3.511639999999999873e+03 0.000000000000000000e+00
3.976679999999999836e+03 3.511639999999999873e+03 0.000000000000000000e+00
3.976759999999999764e+03 3.511639999999999873e+03 0.000000000000000000e+00
3.976840000000000146e+03 3.511639999999999873e+03 0.000000000000000000e+00
3.976920000000000073e+03 3.511639999999999873e+03 0.000000000000000000e+00
3.977000000000000000e+03 3.511639999999999873e+03 0.000000000000000000e+00
3.977079999999999927e+03 3.511639999999999873e+03 0.000000000000000000e+00
3.977159999999999854e+03 3.511639999999999873e+03 0.000000000000000000e+00
3.977239999999999782e+03 3.511639999999999873e+03 0.000000000000000000e+00
3.977320000000000164e+03 3.511639999999999873e+03 0.000000000000000000e+00
3.977400000000000091e+03 3.511639999999999873e+03 0.000000000000000000e+00
3.977480000000000018e+03 3.511639999999999873e+03 0.000000000000000000e+00
3.977559999999999945e+03 3.511639999999999873e+03 0.000000000000000000e+00
3.977639999999999873e+03 3.511639999999999873e+03 0.000000000000000000e+00
3.977719999999999800e+03 3.511639999999999873e+03 0.000000000000000000e+00
3.977800000000000182e+03 3.511639999999999873e+03 0.000000000000000000e+00
3.977880000000000109e+03 3.511639999999999873e+03 0.000000000000000000e+00
3.977960000000000036e+03 3.511639999999999873e+03 0.000000000000000000e+00
3.978039999999999964e+03 3.511639999999999873e+03 0.000000000000000000e+00
3.978119999999999891e+03 3.511639999999999873e+03 0.000000000000000000e+00
3.978199999999999818e+03 3.511639999999999873e+03 0.000000000000000000e+00
3.978279999999999745e+03 3.511639999999999873e+03 0.000000000000000000e+00
3.978360000000000127e+03 3.511639999999999873e+03 0.000000000000000000e+00
3.978440000000000055e+03 3.511639999999999873e+03 0.000000000000000000e+00
3.978519999999999982e+03 3.511639999999999873e+03 0.000000000000000000e+00
3.978599999999999909e+03 3.511639999999999873e+03 0.000000000000000000e+00
3.978679999999999836e+03 3.511639999999999873e+03 0.000000000000000000e+00
3.978759999999999764e+03 3.511639999999999873e+03 0.000000000000000000e+00
3.978840000000000146e+03 3.511639999999999873e+03 0.000000000000000000e+00
3.978920000000000073e+03 3.511639999999999873e+03 0.000000000000000000e+00
3.979000000000000000e+03 3.511639999999999873e+03 0.000000000000000000e+00
3.979079999999999927e+03 3.511639999999999873e+03 0.000000000000000000e+00
3.979159999999999854e+03 3.511639999999999873e+03 0.000000000000000000e+00
3.979239999999999782e+03 3.511639999999999873e+03 0.000000000000000000e+00
3.979320000000000164e+03 3.511639999999999873e+03 0.000000000000000000e+00
3.979400000000000091e+03 3.511639999999999873e+03 0.000000000000000000e+00
3.979480000000000018e+03 3.511639999999999873e+03 0.000000000000000000e+00
3.979559999999999945e+03 3.511639999999999873e+03 0.000000000000000000e+00
3.979639999999999873e+03 3.511639999999999873e+03 0.000000000000000000e+00
3.979719999999999800e+03 3.511639999999999873e+03 0.000000000000000000e+00
3.979800000000000182e+03 3.511639999999999873e+03 0.000000000000000000e+00
3.979880000000000109e+03 3.511639999999999873e+03 0.000000000000000000e+00
3.979960000000000036e+03 3.511639999999999873e+03 0.000000000000000000e+00
3.980039999999999964e+03 3.511639999999999873e+03 0.000000000000000000e+00
3.980119999999999891e+03 3.511639999999999873e+03 0.000000000000000000e+00
3.980199999999999818e+03 3.511639999999999873e+03 0.000000000000000000e+00
3.980279999999999745e+03 3.511639999999999873e+03 0.000000000000000000e+00
3.980360000000000127e+03 3.511639999999999873e+03 0.000000000000000000e+00
3.980440000000000055e+03 3.511639999999999873e+03 0.000000000000000000e+00
3.980519999999999982e+03 3.511639999999999873e+03 0.000000000000000000e+00
3.980599999999999909e+03 3.511639999999999873e+03 0.000000000000000000e+00
3.980679999999999836e+03 3.511639999999999873e+03 0.000000000000000000e+00
3.980759999999999764e+03 3.511639999999999873e+03 0.000000000000000000e+00
3.980840000000000146e+03 3.511639999999999873e+03 0.000000000000000000e+00
3.980920000000000073e+03 3.511639999999999873e+03 0.000000000000000000e+00
3.981000000000000000e+03 3.511639999999999873e+03 0.000000000000000000e+00
3.981079999999999927e+03 3.511639999999999873e+03 0.000000000000000000e+00
3.981159999999999854e+03 3.511639999999999873e+03 0.000000000000000000e+00
3.981239999999999782e+03 3.511639999999999873e+03 0.000000000000000000e+00
3.981320000000000164e+03 3.511639999999999873e+03 0.000000000000000000e+00
3.981400000000000091e+03 3.511639999999999873e+03 0.000000000000000000e+00
3.981480000000000018e+03 3.511639999999999873e+03 0.000000000000000000e+00
3.981559999999999945e+03 3.511639999999999873e+03 0.000000000000000000e+00
3.981639999999999873e+03 3.511639999999999873e+03 0.000000000000000000e+00
3.981719999999999800e+03 3.511639999999999873e+03 0.000000000000000000e+00
3.981800000000000182e+03 3.511639999999999873e+03 0.000000000000000000e+00
3.961800000000000182e+03 3.511700000000000273e+03 2.993651835089801785e-05
3.961880000000000109e+03 3.511700000000000273e+03 3.006363580735163938e-05
3.961960000000000036e+03 3.511700000000000273e+03 3.020276454114847548e-05
3.962039999999999964e+03 3.511700000000000273e+03 3.035281168068733015e-05
3.962119999999999891e+03 3.511700000000000273e+03 3.051241112340202734e-05
3.962199999999999818e+03 3.511700000000000273e+03 3.068250756899615318e-05
3.962279999999999745e+03 3.511700000000000273e+03 0.000000000000000000e+00
3.962360000000000127e+03 3.511700000000000273e+03 0.000000000000000000e+00
3.962440000000000055e+03 3.511700000000000273e+03 0.000000000000000000e+00
3.962519999999999982e+03 3.511700000000000273e+03 0.000000000000000000e+00
3.962599999999999909e+03 3.511700000000000273e+03 0.000000000000000000e+00
3.962679999999999836e+03 3.511700000000000273e+03 0.000000000000000000e+00
3.962759999999999764e+03 3.511700000000000273e+03 0.000000000000000000e+00
3.962840000000000146e+03 3.511700000000000273e+03 0.000000000000000000e+00
3.962920000000000073e+03 3.511700000000000273e+03 0.000000000000000000e+00
3.963000000000000000e+03 3.511700000000000273e+03 0.000000000000000000e+00
3.963079999999999927e+03 3.511700000000000273e+03 0.000000000000000000e+00
3.963159999999999854e+03 3.511700000000000273e+03 0.000000000000000000e+00
3.963239999999999782e+03 3.511700000000000273e+03 0.000000000000000000e+00
3.963320000000000164e+03 3.511700000000000273e+03 0.000000000000000000e+00
3.963400000000000091e+03 3.511700000000000273e+03 0.000000000000000000e+00
3.963480000000000018e+03 3.511700000000000273e+03 0.000000000000000000e+00
3.963559999999999945e+03 3.511700000000000273e+03 0.000000000000000000e+00
3.963639999999999873e+03 3.511700000000000273e+03 0.000000000000000000e+00
3.963719999999999800e+03 3.511700000000000273e+03 0.000000000000000000e+00
3.963800000000000182e+03 3.511700000000000273e+03 0.000000000000000000e+00
3.963880000000000109e+03 3.511700000000000273e+03 0.000000000000000000e+00
3.963960000000000036e+03 3.511700000000000273e+03 0.000000000000000000e+00
3.964039999999999964e+03 3.511700000000000273e+03 0.000000000000000000e+00
3.964119999999999891e+03 3.511700000000000273e+03 0.000000000000000000e+00
3.964199999999999818e+03 3.511700000000000273e+03 0.000000000000000000e+00
3.964279999999999745e+03 3.511700000000000273e+03 0.000000000000000000e+00
3.964360000000000127e+03 3.511700000000000273e+03 0.000000000000000000e+00
3.964440000000000055e+03 3.511700000000000273e+03 0.000000000000000000e+00
3.964519999999999982e+03 3.511700000000000273e+03 0.000000000000000000e+00
3.964599999999999909e+03 3.511700000000000273e+03 0.000000000000000000e+00
3.964679999999999836e+03 3.511700000000000273e+03 0.000000000000000000e+00
3.964759999999999764e+03 3.511700000000000273e+03 0.000000000000000000e+00
3.964840000000000146e+03 3.511700000000000273e+03 0.000000000000000000e+00
3.964920000000000073e+03 3.511700000000000273e+03 0.000000000000000000e+00
3.965000000000000000e+03 3.511700000000000273e+03 0.000000000000000000e+00
3.965079999999999927e+03 3.511700000000000273e+03 0.000000000000000000e+00
3.965159999999999854e+03 3.511700000000000273e+03 0.000000000000000000e+00
3.965239999999999782e+03 3.511700000000000273e+03 0.000000000000000000e+00
3.965320000000000164e+03 3.511700000000000273e+03 0.000000000000000000e+00
3.965400000000000091e+03 3.511700000000000273e+03 0.000000000000000000e+00
3.965480000000000018e+03 3.511700000000000273e+03 0.000000000000000000e+00
3.965559999999999945e+03 3.511700000000000273e+03 0.000000000000000000e+00
3.965639999999999873e+03 3.511700000000000273e+03 0.000000000000000000e+00
3.965719999999999800e+03 3.511700000000000273e+03 0.000000000000000000e+00
3.965800000000000182e+03 3.511700000000000273e+03 0.000000000000000000e+00
3.965880000000000109e+03 3.511700000000000273e+03 0.000000000000000000e+00
3.965960000000000036e+03 3.511700000000000273e+03 0.000000000000000000e+00
3.966039999999999964e+03 3.511700000000000273e+03 0.000000000000000000e+00
3.966119999999999891e+03 3.511700000000000273e+03 0.000000000000000000e+00
3.966199999999999818e+03 3.511700000000000273e+03 0.000000000000000000e+00
3.966279999999999745e+03 3.511700000000000273e+03 0.000000000000000000e+00
3.966360000000000127e+03 3.511700000000000273e+03 0.000000000000000000e+00
3.966440000000000055e+03 3.511700000000000273e+03 0.000000000000000000e+00
3.966519999999999982e+03 3.511700000000000273e+03 0.000000000000000000e+00
3.966599999999999909e+03 3.511700000000000273e+03 0.000000000000000000e+00
3.966679999999999836e+03 3.511700000000000273e+03 0.000000000000000000e+00
3.966759999999999764e+03 3.511700000000000273e+03 0.000000000000000000e+00
3.966840000000000146e+03 3.511700000000000273e+03 0.000000000000000000e+00
3.966920000000000073e+03 3.511700000000000273e+03 0.000000000000000000e+00
3.967000000000000000e+03 3.511700000000000273e+03 0.000000000000000000e+00
3.967079999999999927e+03 3.511700000000000273e+03 0.000000000000000000e+00
3.967159999999999854e+03 3.511700000000000273e+03 0.000000000000000000e+00
3.967239999999999782e+03 3.511700000000000273e+03 0.000000000000000000e+00
3.967320000000000164e+03 3.511700000000000273e+03 0.000000000000000000e+00
3.967400000000000091e+03 3.511700000000000273e+03 0.000000000000000000e+00
3.967480000000000018e+03 3.511700000000000273e+03 0.000000000000000000e+00
3.967559999999999945e+03 3.511700000000000273e+03 0.000000000000000000e+00
3.967639999999999873e+03 3.511700000000000273e+03 0.000000000000000000e+00
3.967719999999999800e+03 3.511700000000000273e+03 0.000000000000000000e+00
3.967800000000000182e+03 3.511700000000000273e+03 0.000000000000000000e+00
3.967880000000000109e+03 3.511700000000000273e+03 0.000000000000000000e+00
3.967960000000000036e+03 3.511700000000000273e+03 0.000000000000000000e+00
3.968039999999999964e+03 3.511700000000000273e+03 0.000000000000000000e+00
3.968119999999999891e+03 3.511700000000000273e+03 0.000000000000000000e+00
3.968199999999999818e+03 3.511700000000000273e+03 0.000000000000000000e+00
3.968279999999999745e+03 3.511700000000000273e+03 0.000000000000000000e+00
3.968360000000000127e+03 3.511700000000000273e+03 0.000000000000000000e+00
3.968440000000000055e+03 3.511700000000000273e+03 0.000000000000000000e+00
3.968519999999999982e+03 3.511700000000000273e+03 0.000000000000000000e+00
3.968599999999999909e+03 3.511700000000000273e+03 0.000000000000000000e+00
3.968679999999999836e+03 3.511700000000000273e+03 0.000000000000000000e+00
3.968759999999999764e+03 3.511700000000000273e+03 0.000000000000000000e+00
3.968840000000000146e+03 3.511700000000000273e+03 0.000000000000000000e+00
3.968920000000000073e+03 3.511700000000000273e+03 0.000000000000000000e+00
3.969000000000000000e+03 3.511700000000000273e+03 0.000000000000000000e+00
3.969079999999999927e+03 3.511700000000000273e+03 0.000000000000000000e+00
3.969159999999999854e+03 3.511700000000000273e+03 0.000000000000000000e+00
3.969239999999999782e+03 3.511700000000000273e+03 0.000000000000000000e+00
3.969320000000000164e+03 3.511700000000000273e+03 0.000000000000000000e+00
3.969400000000000091e+03 3.511700000000000273e+03 0.000000000000000000e+00
3.969480000000000018e+03 3.511700000000000273e+03 0.000000000000000000e+00
3.969559999999999945e+03 3.511700000000000273e+03 0.000000000000000000e+00
3.969639999999999873e+03 3.511700000000000273e+03 0.000000000000000000e+00
3.969719999999999800e+03 3.511700000000000273e+03 0.000000000000000000e+00
3.969800000000000182e+03 3.511700000000000273e+03 0.000000000000000000e+00
3.969880000000000109e+03 3.511700000000000273e+03 0.000000000000000000e+00
3.969960000000000036e+03 3.511700000000000273e+03 0.000000000000000000e+00
3.970039999999999964e+03 3.511700000000000273e+03 0.000000000000000000e+00
3.970119999999999891e+03 3.511700000000000273e+03 0.000000000000000000e+00
3.970199999999999818e+03 3.511700000000000273e+03 0.000000000000000000e+00
3.970279999999999745e+03 3.511700000000000273e+03 0.000000000000000000e+00
3.970360000000000127e+03 3.511700000000000273e+03 0.000000000000000000e+00
3.970440000000000055e+03 3.511700000000000273e+03 0.000000000000000000e+00
3.970519999999999982e+03 3.511700000000000273e+03 0.000000000000000000e+00
3.970599999999999909e+03 3.511700000000000273e+03 0.000000000000000000e+00
3.970679999999999836e+03 3.511700000000000273e+03 0.000000000000000000e+00
3.970759999999999764e+03 3.511700000000000273e+03 0.000000000000000000e+00
3.970840000000000146e+03 3.511700000000000273e+03 0.000000000000000000e+00
3.970920000000000073e+03 3.511700000000000273e+03 0.000000000000000000e+00
3.971000000000000000e+03 3.511700000000000273e+03 0.000000000000000000e+00
3.971079999999999927e+03 3.511700000000000273e+03 0.000000000000000000e+00
3.971159999999999854e+03 3.511700000000000273e+03 0.000000000000000000e+00
3.971239999999999782e+03 3.511700000000000273e+03 0.000000000000000000e+00
3.971320000000000164e+03 3.511700000000000273e+03 0.000000000000000000e+00
3.971400000000000091e+03 3.511700000000000273e+03 0.000000000000000000e+00
3.971480000000000018e+03 3.511700000000000273e+03 0.000000000000000000e+00
3.971559999999999945e+03 3.511700000000000273e+03 0.000000000000000000e+00
3.971639999999999873e+03 3.511700000000000273e+03 0.000000000000000000e+00
3.971719999999999800e+03 3.511700000000000273e+03 0.000000000000000000e+00
3.971800000000000182e+03 3.511700000000000273e+03 0.000000000000000000e+00
3.971880000000000109e+03 3.511700000000000273e+03 0.000000000000000000e+00
3.971960000000000036e+03 3.511700000000000273e+03 0.000000000000000000e+00
3.972039999999999964e+03 3.511700000000000273e+03 0.000000000000000000e+00
3.972119999999999891e+03 3.511700000000000273e+03 0.000000000000000000e+00
3.972199999999999818e+03 3.511700000000000273e+03 0.000000000000000000e+00
3.972279999999999745e+03 3.511700000000000273e+03 0.000000000000000000e+00
3.972360000000000127e+03 3.511700000000000273e+03 0.000000000000000000e+00
3.972440000000000055e+03 3.511700000000000273e+03 0.000000000000000000e+00
3.972519999999999982e+03 3.511700000000000273e+03 0.000000000000000000e+00
3.972599999999999909e+03 3.511700000000000273e+03 0.000000000000000000e+00
3.972679999999999836e+03 3.511700000000000273e+03 0.000000000000000000e+00
3.972759999999999764e+03 3.511700000000000273e+03 0.000000000000000000e+00
3.972840000000000146e+03 3.511700000000000273e+03 0.000000000000000000e+00
3.972920000000000073e+03 3.511700000000000273e+03 0.000000000000000000e+00
3.973000000000000000e+03 3.511700000000000273e+03 0.000000000000000000e+00
3.973079999999999927e+03 3.511700000000000273e+03 0.000000000000000000e+00
3.973159999999999854e+03 3.511700000000000273e+03 0.000000000000000000e+00
3.973239999999999782e+03 3.511700000000000273e+03 0.000000000000000000e+00
3.973320000000000164e+03 3.511700000000000273e+03 0.000000000000000000e+00
3.973400000000000091e+03 3.511700000000000273e+03 0.000000000000000000e+00
3.973480000000000018e+03 3.511700000000000273e+03 0.000000000000000000e+00
3.973559999999999945e+03 3.511700000000000273e+03 0.000000000000000000e+00
3.973639999999999873e+03 3.511700000000000273e+03 0.000000000000000000e+00
3.973719999999999800e+03 3.511700000000000273e+03 0.000000000000000000e+00
3.973800000000000182e+03 3.511700000000000273e+03 0.000000000000000000e+00
3.973880000000000109e+03 3.511700000000000273e+03 0.000000000000000000e+00
3.973960000000000036e+03 3.511700000000000273e+03 0.000000000000000000e+00
3.974039999999999964e+03 3.511700000000000273e+03 0.000000000000000000e+00
3.974119999999999891e+03 3.511700000000000273e+03 0.000000000000000000e+00
3.974199999999999818e+03 3.511700000000000273e+03 0.000000000000000000e+00
3.974279999999999745e+03 3.511700000000000273e+03 0.000000000000000000e+00
3.974360000000000127e+03 3.511700000000000273e+03 0.000000000000000000e+00
3.974440000000000055e+03 3.511700000000000273e+03 0.000000000000000000e+00
3.974519999999999982e+03 3.511700000000000273e+03 0.000000000000000000e+00
3.974599999999999909e+03 3.511700000000000273e+03 0.000000000000000000e+00
3.974679999999999836e+03 3.511700000000000273e+03 0.000000000000000000e+00
3.974759999999999764e+03 3.511700000000000273e+03 0.000000000000000000e+00
3.974840000000000146e+03 3.511700000000000273e+03 0.000000000000000000e+00
3.974920000000000073e+03 3.511700000000000273e+03 0.000000000000000000e+00
3.975000000000000000e+03 3.511700000000000273e+03 0.000000000000000000e+00
3.975079999999999927e+03 3.511700000000000273e+03 0.000000000000000000e+00
3.975159999999999854e+03 3.511700000000000273e+03 0.000000000000000000e+00
3.975239999999999782e+03 3.511700000000000273e+03 0.000000000000000000e+00
3.975320000000000164e+03 3.511700000000000273e+03 0.000000000000000000e+00
3.975400000000000091e+03 3.511700000000000273e+03 0.000000000000000000e+00
3.975480000000000018e+03 3.511700000000000273e+03 0.000000000000000000e+00
3.975559999999999945e+03 3.511700000000000273e+03 0.000000000000000000e+00
3.975639999999999873e+03 3.511700000000000273e+03 0.000000000000000000e+00
3.975719999999999800e+03 3.511700000000000273e+03 0.000000000000000000e+00
3.975800000000000182e+03 3.511700000000000273e+03 0.000000000000000000e+00
3.975880000000000109e+03 3.511700000000000273e+03 0.000000000000000000e+00
3.975960000000000036e+03 3.511700000000000273e+03 0.000000000000000000e+00
3.976039999999999964e+03 3.511700000000000273e+03 0.000000000000000000e+00
3.976119999999999891e+03 3.511700000000000273e+03 0.000000000000000000e+00
3.976199999999999818e+03 3.511700000000000273e+03 0.000000000000000000e+00
3.976279999999999745e+03 3.511700000000000273e+03 0.000000000000000000e+00
3.976360000000000127e+03 3.511700000000000273e+03 0.000000000000000000e+00
3.976440000000000055e+03 3.511700000000000273e+03 0.000000000000000000e+00
3.976519999999999982e+03 3.511700000000000273e+03 0.000000000000000000e+00
3.976599999999999909e+03 3.511700000000000273e+03 0.000000000000000000e+00
3.976679999999999836e+03 3.511700000000000273e+03 0.000000000000000000e+00
3.976759999999999764e+03 3.511700000000000273e+03 0.000000000000000000e+00
3.976840000000000146e+03 3.511700000000000273e+03 0.000000000000000000e+00
3.976920000000000073e+03 3.511700000000000273e+03 0.000000000000000000e+00
3.977000000000000000e+03 3.511700000000000273e+03 0.000000000000000000e+00
3.977079999999999927e+03 3.511700000000000273e+03 0.000000000000000000e+00
3.977159999999999854e+03 3.511700000000000273e+03 0.000000000000000000e+00
3.977239999999999782e+03 3.511700000000000273e+03 0.000000000000000000e+00
3.977320000000000164e+03 3.511700000000000273e+03 0.000000000000000000e+00
3.977400000000000091e+03 3.511700000000000273e+03 0.000000000000000000e+00
3.977480000000000018e+03 3.511700000000000273e+03 0.000000000000000000e+00
3.977559999999999945e+03 3.511700000000000273e+03 0.000000000000000000e+00
3.977639999999999873e+03 3.511700000000000273e+03 0.000000000000000000e+00
3.977719999999999800e+03 3.511700000000000273e+03 0.000000000000000000e+00
3.977800000000000182e+03 3.511700000000000273e+03 0.000000000000000000e+00
3.977880000000000109e+03 3.511700000000000273e+03 0.000000000000000000e+00
3.977960000000000036e+03 3.511700000000000273e+03 0.000000000000000000e+00
3.978039999999999964e+03 3.511700000000000273e+03 0.000000000000000000e+00
3.978119999999999891e+03 3.511700000000000273e+03 0.000000000000000000e+00
3.978199999999999818e+03 3.511700000000000273e+03 0.000000000000000000e+00
3.978279999999999745e+03 3.511700000000000273e+03 0.000000000000000000e+00
3.978360000000000127e+03 3.511700000000000273e+03 0.000000000000000000e+00
3.978440000000000055e+03 3.511700000000000273e+03 0.000000000000000000e+00
3.978519999999999982e+03 3.511700000000000273e+03 0.000000000000000000e+00
3.978599999999999909e+03 3.511700000000000273e+03 0.000000000000000000e+00
3.978679999999999836e+03 3.511700000000000273e+03 0.000000000000000000e+00
3.978759999999999764e+03 3.511700000000000273e+03 0.000000000000000000e+00
3.978840000000000146e+03 3.511700000000000273e+03 0.000000000000000000e+00
3.978920000000000073e+03 3.511700000000000273e+03 0.000000000000000000e+00
3.979000000000000000e+03 3.511700000000000273e+03 0.000000000000000000e+00
3.979079999999999927e+03 3.511700000000000273e+03 0.000000000000000000e+00
3.979159999999999854e+03 3.511700000000000273e+03 0.000000000000000000e+00
3.979239999999999782e+03 3.511700000000000273e+03 0.000000000000000000e+00
3.979320000000000164e+03 3.511700000000000273e+03 0.000000000000000000e+00
3.979400000000000091e+03 3.511700000000000273e+03 0.000000000000000000e+00
3.979480000000000018e+03 3.511700000000000273e+03 0.000000000000000000e+00
3.979559999999999945e+03 3.511700000000000273e+03 0.000000000000000000e+00
3.979639999999999873e+03 3.511700000000000273e+03 0.000000000000000000e+00
3.979719999999999800e+03 3.511700000000000273e+03 0.000000000000000000e+00
3.979800000000000182e+03 3.511700000000000273e+03 0.000000000000000000e+00
3.979880000000000109e+03 3.511700000000000273e+03 0.000000000000000000e+00
3.979960000000000036e+03 3.511700000000000273e+03 0.000000000000000000e+00
3.980039999999999964e+03 3.511700000000000273e+03 0.000000000000000000e+00
3.980119999999999891e+03 3.511700000000000273e+03 0.000000000000000000e+00
3.980199999999999818e+03 3.511700000000000273e+03 0.000000000000000000e+00
3.980279999999999745e+03 3.511700000000000273e+03 0.000000000000000000e+00
3.980360000000000127e+03 3.511700000000000273e+03 0.000000000000000000e+00
3.980440000000000055e+03 3.511700000000000273e+03 0.000000000000000000e+00
3.980519999999999982e+03 3.511700000000000273e+03 0.000000000000000000e+00
3.980599999999999909e+03 3.511700000000000273e+03 0.000000000000000000e+00
3.980679999999999836e+03 3.511700000000000273e+03 0.000000000000000000e+00
3.980759999999999764e+03 3.511700000000000273e+03 0.000000000000000000e+00
3.980840000000000146e+03 3.511700000000000273e+03 0.000000000000000000e+00
3.980920000000000073e+03 3.511700000000000273e+03 0.000000000000000000e+00
3.981000000000000000e+03 3.511700000000000273e+03 0.000000000000000000e+00
3.981079999999999927e+03 3.511700000000000273e+03 0.000000000000000000e+00
3.981159999999999854e+03 3.511700000000000273e+03 0.000000000000000000e+00
3.981239999999999782e+03 3.511700000000000273e+03 0.000000000000000000e+00
3.981320000000000164e+03 3.511700000000000273e+03 0.000000000000000000e+00
3.981400000000000091e+03 3.511700000000000273e+03 0.000000000000000000e+00
3.981480000000000018e+03 3.511700000000000273e+03 0.000000000000000000e+00
3.981559999999999945e+03 3.511700000000000273e+03 0.000000000000000000e+00
3.981639999999999873e+03 3.511700000000000273e+03 0.000000000000000000e+00
3.981719999999999800e+03 3.511700000000000273e+03 0.000000000000000000e+00
3.981800000000000182e+03 3.511700000000000273e+03 0.000000000000000000e+00
3.961800000000000182e+03 3.511760000000000218e+03 3.023339820164525172e-05
3.961880000000000109e+03 3.511760000000000218e+03 3.035533319702418085e-05
3.961960000000000036e+03 3.511760000000000218e+03 3.049159891333865836e-05
3.962039999999999964e+03 3.511760000000000218e+03 3.063891517933849465e-05
3.962119999999999891e+03 3.511760000000000218e+03 3.079715532856359310e-05
3.962199999999999818e+03 3.511760000000000218e+03 3.096574020478364903e-05
3.962279999999999745e+03 3.511760000000000218e+03 3.114371259454235712e-05
3.962360000000000127e+03 3.511760000000000218e+03 0.000000000000000000e+00
3.962440000000000055e+03 3.511760000000000218e+03 0.000000000000000000e+00
3.962519999999999982e+03 3.511760000000000218e+03 0.000000000000000000e+00
3.962599999999999909e+03 3.511760000000000218e+03 0.000000000000000000e+00
3.962679999999999836e+03 3.511760000000000218e+03 0.000000000000000000e+00
3.962759999999999764e+03 3.511760000000000218e+03 0.000000000000000000e+00
3.962840000000000146e+03 3.511760000000000218e+03 0.000000000000000000e+00
3.962920000000000073e+03 3.511760000000000218e+03 0.000000000000000000e+00
3.963000000000000000e+03 3.511760000000000218e+03 0.000000000000000000e+00
3.963079999999999927e+03 3.511760000000000218e+03 0.000000000000000000e+00
3.963159999999999854e+03 3.511760000000000218e+03 0.000000000000000000e+00
3.963239999999999782e+03 3.511760000000000218e+03 0.000000000000000000e+00
3.963320000000000164e+03 3.511760000000000218e+03 0.000000000000000000e+00
3.963400000000000091e+03 3.511760000000000218e+03 0.000000000000000000e+00
3.963480000000000018e+03 3.511760000000000218e+03 0.000000000000000000e+00
3.963559999999999945e+03 3.511760000000000218e+03 0.000000000000000000e+00
3.963639999999999873e+03 3.511760000000000218e+03 0.000000000000000000e+00
3.963719999999999800e+03 3.511760000000000218e+03 0.000000000000000000e+00
3.963800000000000182e+03 3.511760000000000218e+03 0.000000000000000000e+00
3.963880000000000109e+03 3.511760000000000218e+03 0.000000000000000000e+00
3.963960000000000036e+03 3.511760000000000218e+03 0.000000000000000000e+00
3.964039999999999964e+03 3.511760000000000218e+03 0.000000000000000000e+00
3.964119999999999891e+03 3.511760000000000218e+03 0.000000000000000000e+00
3.964199999999999818e+03 3.511760000000000218e+03 0.000000000000000000e+00
3.964279999999999745e+03 3.511760000000000218e+03 0.000000000000000000e+00
3.964360000000000127e+03 3.511760000000000218e+03 0.000000000000000000e+00
3.964440000000000055e+03 3.511760000000000218e+03 0.000000000000000000e+00
3.964519999999999982e+03 3.511760000000000218e+03 0.000000000000000000e+00
3.964599999999999909e+03 3.511760000000000218e+03 0.000000000000000000e+00
3.964679999999999836e+03 3.511760000000000218e+03 0.000000000000000000e+00
3.964759999999999764e+03 3.511760000000000218e+03 0.000000000000000000e+00
3.964840000000000146e+03 3.511760000000000218e+03 0.000000000000000000e+00
3.964920000000000073e+03 3.511760000000000218e+03 0.000000000000000000e+00
3.965000000000000000e+03 3.511760000000000218e+03 0.000000000000000000e+00
3.965079999999999927e+03 3.511760000000000218e+03 0.000000000000000000e+00
3.965159999999999854e+03 3.511760000000000218e+03 0.000000000000000000e+00
3.965239999999999782e+03 3.511760000000000218e+03 0.000000000000000000e+00
3.965320000000000164e+03 3.511760000000000218e+03 0.000000000000000000e+00
3.965400000000000091e+03 3.511760000000000218e+03 0.000000000000000000e+00
3.965480000000000018e+03 3.511760000000000218e+03 0.000000000000000000e+00
3.965559999999999945e+03 3.511760000000000218e+03 0.000000000000000000e+00
3.965639999999999873e+03 3.511760000000000218e+03 0.000000000000000000e+00
3.965719999999999800e+03 3.511760000000000218e+03 0.000000000000000000e+00
3.965800000000000182e+03 3.511760000000000218e+03 0.000000000000000000e+00
3.965880000000000109e+03 3.511760000000000218e+03 0.000000000000000000e+00
3.965960000000000036e+03 3.511760000000000218e+03 0.000000000000000000e+00
3.966039999999999964e+03 3.511760000000000218e+03 0.000000000000000000e+00
3.966119999999999891e+03 3.511760000000000218e+03 0.000000000000000000e+00
3.966199999999999818e+03 3.511760000000000218e+03 0.000000000000000000e+00
3.966279999999999745e+03 3.511760000000000218e+03 0.000000000000000000e+00
3.966360000000000127e+03 3.511760000000000218e+03 0.000000000000000000e+00
3.966440000000000055e+03 3.511760000000000218e+03 0.000000000000000000e+00
3.966519999999999982e+03 3.511760000000000218e+03 0.000000000000000000e+00
3.966599999999999909e+03 3.511760000000000218e+03 0.000000000000000000e+00
3.966679999999999836e+03 3.511760000000000218e+03 0.000000000000000000e+00
3.966759999999999764e+03 3.511760000000000218e+03 0.000000000000000000e+00
3.966840000000000146e+03 3.511760000000000218e+03 0.000000000000000000e+00
3.966920000000000073e+03 3.511760000000000218e+03 0.000000000000000000e+00
3.967000000000000000e+03 3.511760000000000218e+03 0.000000000000000000e+00
3.967079999999999927e+03 3.511760000000000218e+03 0.000000000000000000e+00
3.967159999999999854e+03 3.511760000000000218e+03 0.000000000000000000e+00
3.967239999999999782e+03 3.511760000000000218e+03 0.000000000000000000e+00
3.967320000000000164e+03 3.511760000000000218e+03 0.000000000000000000e+00
3.967400000000000091e+03 3.511760000000000218e+03 0.000000000000000000e+00
3.967480000000000018e+03 3.511760000000000218e+03 0.000000000000000000e+00
3.967559999999999945e+03 3.511760000000000218e+03 0.000000000000000000e+00
3.967639999999999873e+03 3.511760000000000218e+03 0.000000000000000000e+00
3.967719999999999800e+03 3.511760000000000218e+03 0.000000000000000000e+00
3.967800000000000182e+03 3.511760000000000218e+03 0.000000000000000000e+00
3.967880000000000109e+03 3.511760000000000218e+03 0.000000000000000000e+00
3.967960000000000036e+03 3.511760000000000218e+03 0.000000000000000000e+00
3.968039999999999964e+03 3.511760000000000218e+03 0.000000000000000000e+00
3.968119999999999891e+03 3.511760000000000218e+03 0.000000000000000000e+00
3.968199999999999818e+03 3.511760000000000218e+03 0.000000000000000000e+00
3.968279999999999745e+03 3.511760000000000218e+03 0.000000000000000000e+00
3.968360000000000127e+03 3.511760000000000218e+03 0.000000000000000000e+00
3.968440000000000055e+03 3.511760000000000218e+03 0.000000000000000000e+00
3.968519999999999982e+03 3.511760000000000218e+03 0.000000000000000000e+00
3.968599999999999909e+03 3.511760000000000218e+03 0.000000000000000000e+00
3.968679999999999836e+03 3.511760000000000218e+03 0.000000000000000000e+00
3.968759999999999764e+03 3.511760000000000218e+03 0.000000000000000000e+00
3.968840000000000146e+03 3.511760000000000218e+03 0.000000000000000000e+00
3.968920000000000073e+03 3.511760000000000218e+03 0.000000000000000000e+00
3.969000000000000000e+03 3.511760000000000218e+03 0.000000000000000000e+00
3.969079999999999927e+03 3.511760000000000218e+03 0.000000000000000000e+00
3.969159999999999854e+03 3.511760000000000218e+03 0.000000000000000000e+00
3.969239999999999782e+03 3.511760000000000218e+03 0.000000000000000000e+00
3.969320000000000164e+03 3.511760000000000218e+03 0.000000000000000000e+00
3.969400000000000091e+03 3.511760000000000218e+03 0.000000000000000000e+00
3.969480000000000018e+03 3.511760000000000218e+03 0.000000000000000000e+00
3.969559999999999945e+03 3.511760000000000218e+03 0.000000000000000000e+00
3.969639999999999873e+03 3.511760000000000218e+03 0.000000000000000000e+00
3.969719999999999800e+03 3.511760000000000218e+03 0.000000000000000000e+00
3.969800000000000182e+03 3.511760000000000218e+03 0.000000000000000000e+00
3.969880000000000109e+03 3.511760000000000218e+03 0.000000000000000000e+00
3.969960000000000036e+03 3.511760000000000218e+03 0.000000000000000000e+00
3.970039999999999964e+03 3.511760000000000218e+03 0.000000000000000000e+00
3.970119999999999891e+03 3.511760000000000218e+03 0.000000000000000000e+00
3.970199999999999818e+03 3.511760000000000218e+03 0.000000000000000000e+00
3.970279999999999745e+03 3.511760000000000218e+03 0.000000000000000000e+00
3.970360000000000127e+03 3.511760000000000218e+03 0.000000000000000000e+00
3.970440000000000055e+03 3.511760000000000218e+03 0.000000000000000000e+00
3.970519999999999982e+03 3.511760000000000218e+03 0.000000000000000000e+00
3.970599999999999909e+03 3.511760000000000218e+03 0.000000000000000000e+00
3.970679999999999836e+03 3.511760000000000218e+03 0.000000000000000000e+00
3.970759999999999764e+03 3.511760000000000218e+03 0.000000000000000000e+00
3.970840000000000146e+03 3.511760000000000218e+03 0.000000000000000000e+00
3.970920000000000073e+03 3.511760000000000218e+03 0.000000000000000000e+00
3.971000000000000000e+03 3.511760000000000218e+03 0.000000000000000000e+00
3.971079999999999927e+03 3.511760000000000218e+03 0.000000000000000000e+00
3.971159999999999854e+03 3.511760000000000218e+03 0.000000000000000000e+00
3.971239999999999782e+03 3.511760000000000218e+03 0.000000000000000000e+00
3.971320000000000164e+03 3.511760000000000218e+03 0.000000000000000000e+00
3.971400000000000091e+03 3.511760000000000218e+03 0.000000000000000000e+00
3.971480000000000018e+03 3.511760000000000218e+03 0.000000000000000000e+00
3.971559999999999945e+03 3.511760000000000218e+03 0.000000000000000000e+00
3.971639999999999873e+03 3.511760000000000218e+03 0.000000000000000000e+00
3.971719999999999800e+03 3.511760000000000218e+03 0.000000000000000000e+00
3.971800000000000182e+03 3.511760000000000218e+03 0.000000000000000000e+00
3.971880000000000109e+03 3.511760000000000218e+03 0.000000000000000000e+00
3.971960000000000036e+03 3.511760000000000218e+03 0.000000000000000000e+00
3.972039999999999964e+03 3.511760000000000218e+03 0.000000000000000000e+00
3.972119999999999891e+03 3.511760000000000218e+03 0.000000000000000000e+00
3.972199999999999818e+03 3.511760000000000218e+03 0.000000000000000000e+00
3.972279999999999745e+03 3.511760000000000218e+03 0.000000000000000000e+00
3.972360000000000127e+03 3.511760000000000218e+03 0.000000000000000000e+00
3.972440000000000055e+03 3.511760000000000218e+03 0.000000000000000000e+00
3.972519999999999982e+03 3.511760000000000218e+03 0.000000000000000000e+00
3.972599999999999909e+03 3.511760000000000218e+03 0.000000000000000000e+00
3.972679999999999836e+03 3.511760000000000218e+03 0.000000000000000000e+00
3.972759999999999764e+03 3.511760000000000218e+03 0.000000000000000000e+00
3.972840000000000146e+03 3.511760000000000218e+03 0.000000000000000000e+00
3.972920000000000073e+03 3.511760000000000218e+03 0.000000000000000000e+00
3.973000000000000000e+03 3.511760000000000218e+03 0.000000000000000000e+00
3.973079999999999927e+03 3.511760000000000218e+03 0.000000000000000000e+00
3.973159999999999854e+03 3.511760000000000218e+03 0.000000000000000000e+00
3.973239999999999782e+03 3.511760000000000218e+03 0.000000000000000000e+00
3.973320000000000164e+03 3.511760000000000218e+03 0.000000000000000000e+00
3.973400000000000091e+03 3.511760000000000218e+03 0.000000000000000000e+00
3.973480000000000018e+03 3.511760000000000218e+03 0.000000000000000000e+00
3.973559999999999945e+03 3.511760000000000218e+03 0.000000000000000000e+00
3.973639999999999873e+03 3.511760000000000218e+03 0.000000000000000000e+00
3.973719999999999800e+03 3.511760000000000218e+03 0.000000000000000000e+00
3.973800000000000182e+03 3.511760000000000218e+03 0.000000000000000000e+00
3.973880000000000109e+03 3.511760000000000218e+03 0.000000000000000000e+00
3.973960000000000036e+03 3.511760000000000218e+03 0.000000000000000000e+00
3.974039999999999964e+03 3.511760000000000218e+03 0.000000000000000000e+00
3.974119999999999891e+03 3.511760000000000218e+03 0.000000000000000000e+00
3.974199999999999818e+03 3.511760000000000218e+03 0.000000000000000000e+00
3.974279999999999745e+03 3.511760000000000218e+03 0.000000000000000000e+00
3.974360000000000127e+03 3.511760000000000218e+03 0.000000000000000000e+00
3.974440000000000055e+03 3.511760000000000218e+03 0.000000000000000000e+00
3.974519999999999982e+03 3.511760000000000218e+03 0.000000000000000000e+00
3.974599999999999909e+03 3.511760000000000218e+03 0.000000000000000000e+00
3.974679999999999836e+03 3.511760000000000218e+03 0.000000000000000000e+00
3.974759999999999764e+03 3.511760000000000218e+03 0.000000000000000000e+00
3.974840000000000146e+03 3.511760000000000218e+03 0.000000000000000000e+00
3.974920000000000073e+03 3.511760000000000218e+03 0.000000000000000000e+00
3.975000000000000000e+03 3.511760000000000218e+03 0.000000000000000000e+00
3.975079999999999927e+03 3.511760000000000218e+03 0.000000000000000000e+00
3.975159999999999854e+03 3.511760000000000218e+03 0.000000000000000000e+00
3.975239999999999782e+03 3.511760000000000218e+03 0.000000000000000000e+00
3.975320000000000164e+03 3.511760000000000218e+03 0.000000000000000000e+00
3.975400000000000091e+03 3.511760000000000218e+03 0.000000000000000000e+00
3.975480000000000018e+03 3.511760000000000218e+03 0.000000000000000000e+00
3.975559999999999945e+03 3.511760000000000218e+03 0.000000000000000000e+00
3.975639999999999873e+03 3.511760000000000218e+03 0.000000000000000000e+00
3.975719999999999800e+03 3.511760000000000218e+03 0.000000000000000000e+00
3.975800000000000182e+03 3.511760000000000218e+03 0.000000000000000000e+00
3.975880000000000109e+03 3.511760000000000218e+03 0.000000000000000000e+00
3.975960000000000036e+03 3.511760000000000218e+03 0.000000000000000000e+00
3.976039999999999964e+03 3.511760000000000218e+03 0.000000000000000000e+00
3.976119999999999891e+03 3.511760000000000218e+03 0.000000000000000000e+00
3.976199999999999818e+03 3.511760000000000218e+03 0.000000000000000000e+00
3.976279999999999745e+03 3.511760000000000218e+03 0.000000000000000000e+00
3.976360000000000127e+03 3.511760000000000218e+03 0.000000000000000000e+00
3.976440000000000055e+03 3.511760000000000218e+03 0.000000000000000000e+00
3.976519999999999982e+03 3.511760000000000218e+03 0.000000000000000000e+00
3.976599999999999909e+03 3.511760000000000218e+03 0.000000000000000000e+00
3.976679999999999836e+03 3.511760000000000218e+03 0.000000000000000000e+00
3.976759999999999764e+03 3.511760000000000218e+03 0.000000000000000000e+00
3.976840000000000146e+03 3.511760000000000218e+03 0.000000000000000000e+00
3.976920000000000073e+03 3.511760000000000218e+03 0.000000000000000000e+00
3.977000000000000000e+03 3.511760000000000218e+03 0.000000000000000000e+00
3.977079999999999927e+03 3.511760000000000218e+03 0.000000000000000000e+00
3.977159999999999854e+03 3.511760000000000218e+03 0.000000000000000000e+00
3.977239999999999782e+03 3.511760000000000218e+03 0.000000000000000000e+00
3.977320000000000164e+03 3.511760000000000218e+03 0.000000000000000000e+00
3.977400000000000091e+03 3.511760000000000218e+03 0.000000000000000000e+00
3.977480000000000018e+03 3.511760000000000218e+03 0.000000000000000000e+00
3.977559999999999945e+03 3.511760000000000218e+03 0.000000000000000000e+00
3.977639999999999873e+03 3.511760000000000218e+03 0.000000000000000000e+00
3.977719999999999800e+03 3.511760000000000218e+03 0.000000000000000000e+00
3.977800000000000182e+03 3.511760000000000218e+03 0.000000000000000000e+00
3.977880000000000109e+03 3.511760000000000218e+03 0.000000000000000000e+00
3.977960000000000036e+03 3.511760000000000218e+03 0.000000000000000000e+00
3.978039999999999964e+03 3.511760000000000218e+03 0.000000000000000000e+00
3.978119999999999891e+03 3.511760000000000218e+03 0.000000000000000000e+00
3.978199999999999818e+03 3.511760000000000218e+03 0.000000000000000000e+00
3.978279999999999745e+03 3.511760000000000218e+03 0.000000000000000000e+00
3.978360000000000127e+03 3.511760000000000218e+03 0.000000000000000000e+00
3.978440000000000055e+03 3.511760000000000218e+03 0.000000000000000000e+00
3.978519999999999982e+03 3.511760000000000218e+03 0.000000000000000000e+00
3.978599999999999909e+03 3.511760000000000218e+03 0.000000000000000000e+00
3.978679999999999836e+03 3.511760000000000218e+03 0.000000000000000000e+00
3.978759999999999764e+03 3.511760000000000218e+03 0.000000000000000000e+00
3.978840000000000146e+03 3.511760000000000218e+03 0.000000000000000000e+00
3.978920000000000073e+03 3.511760000000000218e+03 0.000000000000000000e+00
3.979000000000000000e+03 3.511760000000000218e+03 0.000000000000000000e+00
3.979079999999999927e+03 3.511760000000000218e+03 0.000000000000000000e+00
3.979159999999999854e+03 3.511760000000000218e+03 0.000000000000000000e+00
3.979239999999999782e+03 3.511760000000000218e+03 0.000000000000000000e+00
3.979320000000000164e+03 3.511760000000000218e+03 0.000000000000000000e+00
3.979400000000000091e+03 3.511760000000000218e+03 0.000000000000000000e+00
3.979480000000000018e+03 3.511760000000000218e+03 0.000000000000000000e+00
3.979559999999999945e+03 3.511760000000000218e+03 0.000000000000000000e+00
3.979639999999999873e+03 3.511760000000000218e+03 0.000000000000000000e+00
3.979719999999999800e+03 3.511760000000000218e+03 0.000000000000000000e+00
3.979800000000000182e+03 3.511760000000000218e+03 0.000000000000000000e+00
3.979880000000000109e+03 3.511760000000000218e+03 0.000000000000000000e+00
3.979960000000000036e+03 3.511760000000000218e+03 0.000000000000000000e+00
3.980039999999999964e+03 3.511760000000000218e+03 0.000000000000000000e+00
3.980119999999999891e+03 3.511760000000000218e+03 0.000000000000000000e+00
3.980199999999999818e+03 3.511760000000000218e+03 0.000000000000000000e+00
3.980279999999999745e+03 3.511760000000000218e+03 0.000000000000000000e+00
3.980360000000000127e+03 3.511760000000000218e+03 0.000000000000000000e+00
3.980440000000000055e+03 3.511760000000000218e+03 0.000000000000000000e+00
3.980519999999999982e+03 3.511760000000000218e+03 0.000000000000000000e+00
3.980599999999999909e+03 3.511760000000000218e+03 0.000000000000000000e+00
3.980679999999999836e+03 3.511760000000000218e+03 0.000000000000000000e+00
3.980759999999999764e+03 3.511760000000000218e+03 0.000000000000000000e+00
3.980840000000000146e+03 3.511760000000000218e+03 0.000000000000000000e+00
3.980920000000000073e+03 3.511760000000000218e+03 0.000000000000000000e+00
3.981000000000000000e+03 3.511760000000000218e+03 0.000000000000000000e+00
3.981079999999999927e+03 3.511760000000000218e+03 0.000000000000000000e+00
3.981159999999999854e+03 3.511760000000000218e+03 0.000000000000000000e+00
3.981239999999999782e+03 3.511760000000000218e+03 0.000000000000000000e+00
3.981320000000000164e+03 3.511760000000000218e+03 0.000000000000000000e+00
3.981400000000000091e+03 3.511760000000000218e+03 0.000000000000000000e+00
3.981480000000000018e+03 3.511760000000000218e+03 0.000000000000000000e+00
3.981559999999999945e+03 3.511760000000000218e+03 0.000000000000000000e+00
3.981639999999999873e+03 3.511760000000000218e+03 0.000000000000000000e+00
3.981719999999999800e+03 3.511760000000000218e+03 0.000000000000000000e+00
3.981800000000000182e+03 3.511760000000000218e+03 0.000000000000000000e+00
3.961800000000000182e+03 3.511820000000000164e+03 3.053831837532904156e-05
3.961880000000000109e+03 3.511820000000000164e+03 3.065483808056160237e-05
3.961960000000000036e+03 3.511820000000000164e+03 3.078640471308185405e-05
3.962039999999999964e+03 3.511820000000000164e+03 3.093026823055149583e-05
3.962119999999999891e+03 3.511820000000000164e+03 3.108676674835859850e-05
3.962199999999999818e+03 3.511820000000000164e+03 3.125348978060217060e-05
3.962279999999999745e+03 3.511820000000000164e+03 3.143069216430955369e-05
3.962360000000000127e+03 3.511820000000000164e+03 0.000000000000000000e+00
3.962440000000000055e+03 3.511820000000000164e+03 0.000000000000000000e+00
3.962519999999999982e+03 3.511820000000000164e+03 0.000000000000000000e+00
3.962599999999999909e+03 3.511820000000000164e+03 0.000000000000000000e+00
3.962679999999999836e+03 3.511820000000000164e+03 0.000000000000000000e+00
3.962759999999999764e+03 3.511820000000000164e+03 0.000000000000000000e+00
3.962840000000000146e+03 3.511820000000000164e+03 0.000000000000000000e+00
3.962920000000000073e+03 3.511820000000000164e+03 0.000000000000000000e+00
3.963000000000000000e+03 3.511820000000000164e+03 0.000000000000000000e+00
3.963079999999999927e+03 3.511820000000000164e+03 0.000000000000000000e+00
3.963159999999999854e+03 3.511820000000000164e+03 0.000000000000000000e+00
3.963239999999999782e+03 3.511820000000000164e+03 0.000000000000000000e+00
3.963320000000000164e+03 3.511820000000000164e+03 0.000000000000000000e+00
3.963400000000000091e+03 3.511820000000000164e+03 0.000000000000000000e+00
3.963480000000000018e+03 3.511820000000000164e+03 0.000000000000000000e+00
3.963559999999999945e+03 3.511820000000000164e+03 0.000000000000000000e+00
3.963639999999999873e+03 3.511820000000000164e+03 0.000000000000000000e+00
3.963719999999999800e+03 3.511820000000000164e+03 0.000000000000000000e+00
3.963800000000000182e+03 3.511820000000000164e+03 0.000000000000000000e+00
3.963880000000000109e+03 3.511820000000000164e+03 0.000000000000000000e+00
3.963960000000000036e+03 3.511820000000000164e+03 0.000000000000000000e+00
3.964039999999999964e+03 3.511820000000000164e+03 0.000000000000000000e+00
3.964119999999999891e+03 3.511820000000000164e+03 0.000000000000000000e+00
3.964199999999999818e+03 3.511820000000000164e+03 0.000000000000000000e+00
3.964279999999999745e+03 3.511820000000000164e+03 0.000000000000000000e+00
3.964360000000000127e+03 3.511820000000000164e+03 0.000000000000000000e+00
3.964440000000000055e+03 3.511820000000000164e+03 0.000000000000000000e+00
3.964519999999999982e+03 3.511820000000000164e+03 0.000000000000000000e+00
3.964599999999999909e+03 3.511820000000000164e+03 0.000000000000000000e+00
3.964679999999999836e+03 3.511820000000000164e+03 0.000000000000000000e+00
3.964759999999999764e+03 3.511820000000000164e+03 0.000000000000000000e+00
3.964840000000000146e+03 3.511820000000000164e+03 0.000000000000000000e+00
3.964920000000000073e+03 3.511820000000000164e+03 0.000000000000000000e+00
3.965000000000000000e+03 3.511820000000000164e+03 0.000000000000000000e+00
3.965079999999999927e+03 3.511820000000000164e+03 0.000000000000000000e+00
3.965159999999999854e+03 3.511820000000000164e+03 0.000000000000000000e+00
3.965239999999999782e+03 3.511820000000000164e+03 0.000000000000000000e+00
3.965320000000000164e+03 3.511820000000000164e+03 0.000000000000000000e+00
3.965400000000000091e+03 3.511820000000000164e+03 0.000000000000000000e+00
3.965480000000000018e+03 3.511820000000000164e+03 0.000000000000000000e+00
3.965559999999999945e+03 3.511820000000000164e+03 0.000000000000000000e+00
3.965639999999999873e+03 3.511820000000000164e+03 0.000000000000000000e+00
3.965719999999999800e+03 3.511820000000000164e+03 0.000000000000000000e+00
3.965800000000000182e+03 3.511820000000000164e+03 0.000000000000000000e+00
3.965880000000000109e+03 3.511820000000000164e+03 0.000000000000000000e+00
3.965960000000000036e+03 3.511820000000000164e+03 0.000000000000000000e+00
3.966039999999999964e+03 3.511820000000000164e+03 0.000000000000000000e+00
3.966119999999999891e+03 3.511820000000000164e+03 0.000000000000000000e+00
3.966199999999999818e+03 3.511820000000000164e+03 0.000000000000000000e+00
3.966279999999999745e+03 3.511820000000000164e+03 0.000000000000000000e+00
3.966360000000000127e+03 3.511820000000000164e+03 0.000000000000000000e+00
3.966440000000000055e+03 3.511820000000000164e+03 0.000000000000000000e+00
3.966519999999999982e+03 3.511820000000000164e+03 0.000000000000000000e+00
3.966599999999999909e+03 3.511820000000000164e+03 0.000000000000000000e+00
3.966679999999999836e+03 3.511820000000000164e+03 0.000000000000000000e+00
3.966759999999999764e+03 3.511820000000000164e+03 0.000000000000000000e+00
3.966840000000000146e+03 3.511820000000000164e+03 0.000000000000000000e+00
3.966920000000000073e+03 3.511820000000000164e+03 0.000000000000000000e+00
3.967000000000000000e+03 3.511820000000000164e+03 0.000000000000000000e+00
3.967079999999999927e+03 3.511820000000000164e+03 0.000000000000000000e+00
3.967159999999999854e+03 3.511820000000000164e+03 0.000000000000000000e+00
3.967239999999999782e+03 3.511820000000000164e+03 0.000000000000000000e+00
3.967320000000000164e+03 3.511820000000000164e+03 0.000000000000000000e+00
3.967400000000000091e+03 3.511820000000000164e+03 0.000000000000000000e+00
3.967480000000000018e+03 3.511820000000000164e+03 0.000000000000000000e+00
3.967559999999999945e+03 3.511820000000000164e+03 0.000000000000000000e+00
3.967639999999999873e+03 3.511820000000000164e+03 0.000000000000000000e+00
3.967719999999999800e+03 3.511820000000000164e+03 0.000000000000000000e+00
3.967800000000000182e+03 3.511820000000000164e+03 0.000000000000000000e+00
3.967880000000000109e+03 3.511820000000000164e+03 0.000000000000000000e+00
3.967960000000000036e+03 3.511820000000000164e+03 0.000000000000000000e+00
3.968039999999999964e+03 3.511820000000000164e+03 0.000000000000000000e+00
3.968119999999999891e+03 3.511820000000000164e+03 0.000000000000000000e+00
3.968199999999999818e+03 3.511820000000000164e+03 0.000000000000000000e+00
3.968279999999999745e+03 3.511820000000000164e+03 0.000000000000000000e+00
3.968360000000000127e+03 3.511820000000000164e+03 0.000000000000000000e+00
3.968440000000000055e+03 3.511820000000000164e+03 0.000000000000000000e+00
3.968519999999999982e+03 3.511820000000000164e+03 0.000000000000000000e+00
3.968599999999999909e+03 3.511820000000000164e+03 0.000000000000000000e+00
3.968679999999999836e+03 3.511820000000000164e+03 0.000000000000000000e+00
3.968759999999999764e+03 3.511820000000000164e+03 0.000000000000000000e+00
3.968840000000000146e+03 3.511820000000000164e+03 0.000000000000000000e+00
3.968920000000000073e+03 3.511820000000000164e+03 0.000000000000000000e+00
3.969000000000000000e+03 3.511820000000000164e+03 0.000000000000000000e+00
3.969079999999999927e+03 3.511820000000000164e+03 0.000000000000000000e+00
3.969159999999999854e+03 3.511820000000000164e+03 0.000000000000000000e+00
3.969239999999999782e+03 3.511820000000000164e+03 0.000000000000000000e+00
3.969320000000000164e+03 3.511820000000000164e+03 0.000000000000000000e+00
3.969400000000000091e+03 3.511820000000000164e+03 0.000000000000000000e+00
3.969480000000000018e+03 3.511820000000000164e+03 0.000000000000000000e+00
3.969559999999999945e+03 3.511820000000000164e+03 0.000000000000000000e+00
3.969639999999999873e+03 3.511820000000000164e+03 0.000000000000000000e+00
3.969719999999999800e+03 3.511820000000000164e+03 0.000000000000000000e+00
3.969800000000000182e+03 3.511820000000000164e+03 0.000000000000000000e+00
3.969880000000000109e+03 3.511820000000000164e+03 0.000000000000000000e+00
3.969960000000000036e+03 3.511820000000000164e+03 0.000000000000000000e+00
3.970039999999999964e+03 3.511820000000000164e+03 0.000000000000000000e+00
3.970119999999999891e+03 3.511820000000000164e+03 0.000000000000000000e+00
3.970199999999999818e+03 3.511820000000000164e+03 0.000000000000000000e+00
3.970279999999999745e+03 3.511820000000000164e+03 0.000000000000000000e+00
3.970360000000000127e+03 3.511820000000000164e+03 0.000000000000000000e+00
3.970440000000000055e+03 3.511820000000000164e+03 0.000000000000000000e+00
3.970519999999999982e+03 3.511820000000000164e+03 0.000000000000000000e+00
3.970599999999999909e+03 3.511820000000000164e+03 0.000000000000000000e+00
3.970679999999999836e+03 3.511820000000000164e+03 0.000000000000000000e+00
3.970759999999999764e+03 3.511820000000000164e+03 0.000000000000000000e+00
3.970840000000000146e+03 3.511820000000000164e+03 0.000000000000000000e+00
3.970920000000000073e+03 3.511820000000000164e+03 0.000000000000000000e+00
3.971000000000000000e+03 3.511820000000000164e+03 0.000000000000000000e+00
3.971079999999999927e+03 3.511820000000000164e+03 0.000000000000000000e+00
3.971159999999999854e+03 3.511820000000000164e+03 0.000000000000000000e+00
3.971239999999999782e+03 3.511820000000000164e+03 0.000000000000000000e+00
3.971320000000000164e+03 3.511820000000000164e+03 0.000000000000000000e+00
3.971400000000000091e+03 3.511820000000000164e+03 0.000000000000000000e+00
3.971480000000000018e+03 3.511820000000000164e+03 0.000000000000000000e+00
3.971559999999999945e+03 3.511820000000000164e+03 0.000000000000000000e+00
3.971639999999999873e+03 3.511820000000000164e+03 0.000000000000000000e+00
3.971719999999999800e+03 3.511820000000000164e+03 0.000000000000000000e+00
3.971800000000000182e+03 3.511820000000000164e+03 0.000000000000000000e+00
3.971880000000000109e+03 3.511820000000000164e+03 0.000000000000000000e+00
3.971960000000000036e+03 3.511820000000000164e+03 0.000000000000000000e+00
3.972039999999999964e+03 3.511820000000000164e+03 0.000000000000000000e+00
3.972119999999999891e+03 3.511820000000000164e+03 0.000000000000000000e+00
3.972199999999999818e+03 3.511820000000000164e+03 0.000000000000000000e+00
3.972279999999999745e+03 3.511820000000000164e+03 0.000000000000000000e+00
3.972360000000000127e+03 3.511820000000000164e+03 0.000000000000000000e+00
3.972440000000000055e+03 3.511820000000000164e+03 0.000000000000000000e+00
3.972519999999999982e+03 3.511820000000000164e+03 0.000000000000000000e+00
3.972599999999999909e+03 3.511820000000000164e+03 0.000000000000000000e+00
3.972679999999999836e+03 3.511820000000000164e+03 0.000000000000000000e+00
3.972759999999999764e+03 3.511820000000000164e+03 0.000000000000000000e+00
3.972840000000000146e+03 3.511820000000000164e+03 0.000000000000000000e+00
3.972920000000000073e+03 3.511820000000000164e+03 0.000000000000000000e+00
3.973000000000000000e+03 3.511820000000000164e+03 0.000000000000000000e+00
3.973079999999999927e+03 3.511820000000000164e+03 0.000000000000000000e+00
3.973159999999999854e+03 3.511820000000000164e+03 0.000000000000000000e+00
3.973239999999999782e+03 3.511820000000000164e+03 0.000000000000000000e+00
3.973320000000000164e+03 3.511820000000000164e+03 0.000000000000000000e+00
3.973400000000000091e+03 3.511820000000000164e+03 0.000000000000000000e+00
3.973480000000000018e+03 3.511820000000000164e+03 0.000000000000000000e+00
3.973559999999999945e+03 3.511820000000000164e+03 0.000000000000000000e+00
3.973639999999999873e+03 3.511820000000000164e+03 0.000000000000000000e+00
3.973719999999999800e+03 3.511820000000000164e+03 0.000000000000000000e+00
3.973800000000000182e+03 3.511820000000000164e+03 0.000000000000000000e+00
3.973880000000000109e+03 3.511820000000000164e+03 0.000000000000000000e+00
3.973960000000000036e+03 3.511820000000000164e+03 0.000000000000000000e+00
3.974039999999999964e+03 3.511820000000000164e+03 0.000000000000000000e+00
3.974119999999999891e+03 3.511820000000000164e+03 0.000000000000000000e+00
3.974199999999999818e+03 3.511820000000000164e+03 0.000000000000000000e+00
3.974279999999999745e+03 3.511820000000000164e+03 0.000000000000000000e+00
3.974360000000000127e+03 3.511820000000000164e+03 0.000000000000000000e+00
3.974440000000000055e+03 3.511820000000000164e+03 0.000000000000000000e+00
3.974519999999999982e+03 3.511820000000000164e+03 0.000000000000000000e+00
3.974599999999999909e+03 3.511820000000000164e+03 0.000000000000000000e+00
3.974679999999999836e+03 3.511820000000000164e+03 0.000000000000000000e+00
3.974759999999999764e+03 3.511820000000000164e+03 0.000000000000000000e+00
3.974840000000000146e+03 3.511820000000000164e+03 0.000000000000000000e+00
3.974920000000000073e+03 3.511820000000000164e+03 0.000000000000000000e+00
3.975000000000000000e+03 3.511820000000000164e+03 0.000000000000000000e+00
3.975079999999999927e+03 3.511820000000000164e+03 0.000000000000000000e+00
3.975159999999999854e+03 3.511820000000000164e+03 0.000000000000000000e+00
3.975239999999999782e+03 3.511820000000000164e+03 0.000000000000000000e+00
3.975320000000000164e+03 3.511820000000000164e+03 0.000000000000000000e+00
3.975400000000000091e+03 3.511820000000000164e+03 0.000000000000000000e+00
3.975480000000000018e+03 3.511820000000000164e+03 0.000000000000000000e+00
3.975559999999999945e+03 3.511820000000000164e+03 0.000000000000000000e+00
3.975639999999999873e+03 3.511820000000000164e+03 0.000000000000000000e+00
3.975719999999999800e+03 3.511820000000000164e+03 0.000000000000000000e+00
3.975800000000000182e+03 3.511820000000000164e+03 0.000000000000000000e+00
3.975880000000000109e+03 3.511820000000000164e+03 0.000000000000000000e+00
3.975960000000000036e+03 3.511820000000000164e+03 0.000000000000000000e+00
3.976039999999999964e+03 3.511820000000000164e+03 0.000000000000000000e+00
3.976119999999999891e+03 3.511820000000000164e+03 0.000000000000000000e+00
3.976199999999999818e+03 3.511820000000000164e+03 0.000000000000000000e+00
3.976279999999999745e+03 3.511820000000000164e+03 0.000000000000000000e+00
3.976360000000000127e+03 3.511820000000000164e+03 0.000000000000000000e+00
3.976440000000000055e+03 3.511820000000000164e+03 0.000000000000000000e+00
3.976519999999999982e+03 3.511820000000000164e+03 0.000000000000000000e+00
3.976599999999999909e+03 3.511820000000000164e+03 0.000000000000000000e+00
3.976679999999999836e+03 3.511820000000000164e+03 0.000000000000000000e+00
3.976759999999999764e+03 3.511820000000000164e+03 0.000000000000000000e+00
3.976840000000000146e+03 3.511820000000000164e+03 0.000000000000000000e+00
3.976920000000000073e+03 3.511820000000000164e+03 0.000000000000000000e+00
3.977000000000000000e+03 3.511820000000000164e+03 0.000000000000000000e+00
3.977079999999999927e+03 3.511820000000000164e+03 0.000000000000000000e+00
3.977159999999999854e+03 3.511820000000000164e+03 0.000000000000000000e+00
3.977239999999999782e+03 3.511820000000000164e+03 0.000000000000000000e+00
3.977320000000000164e+03 3.511820000000000164e+03 0.000000000000000000e+00
3.977400000000000091e+03 3.511820000000000164e+03 0.000000000000000000e+00
3.977480000000000018e+03 3.511820000000000164e+03 0.000000000000000000e+00
3.977559999999999945e+03 3.511820000000000164e+03 0.000000000000000000e+00
3.977639999999999873e+03 3.511820000000000164e+03 0.000000000000000000e+00
3.977719999999999800e+03 3.511820000000000164e+03 0.000000000000000000e+00
3.977800000000000182e+03 3.511820000000000164e+03 0.000000000000000000e+00
3.977880000000000109e+03 3.511820000000000164e+03 0.000000000000000000e+00
3.977960000000000036e+03 3.511820000000000164e+03 0.000000000000000000e+00
3.978039999999999964e+03 3.511820000000000164e+03 0.000000000000000000e+00
3.978119999999999891e+03 3.511820000000000164e+03 0.000000000000000000e+00
3.978199999999999818e+03 3.511820000000000164e+03 0.000000000000000000e+00
3.978279999999999745e+03 3.511820000000000164e+03 0.000000000000000000e+00
3.978360000000000127e+03 3.511820000000000164e+03 0.000000000000000000e+00
3.978440000000000055e+03 3.511820000000000164e+03 0.000000000000000000e+00
3.978519999999999982e+03 3.511820000000000164e+03 0.000000000000000000e+00
3.978599999999999909e+03 3.511820000000000164e+03 0.000000000000000000e+00
3.978679999999999836e+03 3.511820000000000164e+03 0.000000000000000000e+00
3.978759999999999764e+03 3.511820000000000164e+03 0.000000000000000000e+00
3.978840000000000146e+03 3.511820000000000164e+03 0.000000000000000000e+00
3.978920000000000073e+03 3.511820000000000164e+03 0.000000000000000000e+00
3.979000000000000000e+03 3.511820000000000164e+03 0.000000000000000000e+00
3.979079999999999927e+03 3.511820000000000164e+03 0.000000000000000000e+00
3.979159999999999854e+03 3.511820000000000164e+03 0.000000000000000000e+00
3.979239999999999782e+03 3.511820000000000164e+03 0.000000000000000000e+00
3.979320000000000164e+03 3.511820000000000164e+03 0.000000000000000000e+00
3.979400000000000091e+03 3.511820000000000164e+03 0.000000000000000000e+00
3.979480000000000018e+03 3.511820000000000164e+03 0.000000000000000000e+00
3.979559999999999945e+03 3.511820000000000164e+03 0.000000000000000000e+00
3.979639999999999873e+03 3.511820000000000164e+03 0.000000000000000000e+00
3.979719999999999800e+03 3.511820000000000164e+03 0.000000000000000000e+00
3.979800000000000182e+03 3.511820000000000164e+03 0.000000000000000000e+00
3.979880000000000109e+03 3.511820000000000164e+03 0.000000000000000000e+00
3.979960000000000036e+03 3.511820000000000164e+03 0.000000000000000000e+00
3.980039999999999964e+03 3.511820000000000164e+03 0.000000000000000000e+00
3.980119999999999891e+03 3.511820000000000164e+03 0.000000000000000000e+00
3.980199999999999818e+03 3.511820000000000164e+03 0.000000000000000000e+00
3.980279999999999745e+03 3.511820000000000164e+03 0.000000000000000000e+00
3.980360000000000127e+03 3.511820000000000164e+03 0.000000000000000000e+00
3.980440000000000055e+03 3.511820000000000164e+03 0.000000000000000000e+00
3.980519999999999982e+03 3.511820000000000164e+03 0.000000000000000000e+00
3.980599999999999909e+03 3.511820000000000164e+03 0.000000000000000000e+00
3.980679999999999836e+03 3.511820000000000164e+03 0.000000000000000000e+00
3.980759999999999764e+03 3.511820000000000164e+03 0.000000000000000000e+00
3.980840000000000146e+03 3.511820000000000164e+03 0.000000000000000000e+00
3.980920000000000073e+03 3.511820000000000164e+03 0.000000000000000000e+00
3.981000000000000000e+03 3.511820000000000164e+03 0.000000000000000000e+00
3.981079999999999927e+03 3.511820000000000164e+03 0.000000000000000000e+00
3.981159999999999854e+03 3.511820000000000164e+03 0.000000000000000000e+00
3.981239999999999782e+03 3.511820000000000164e+03 0.000000000000000000e+00
3.981320000000000164e+03 3.511820000000000164e+03 0.000000000000000000e+00
3.981400000000000091e+03 3.511820000000000164e+03 0.000000000000000000e+00
3.981480000000000018e+03 3.511820000000000164e+03 0.000000000000000000e+00
3.981559999999999945e+03 3.511820000000000164e+03 0.000000000000000000e+00
3.981639999999999873e+03 3.511820000000000164e+03 0.000000000000000000e+00
3.981719999999999800e+03 3.511820000000000164e+03 0.000000000000000000e+00
3.981800000000000182e+03 3.511820000000000164e+03 0.000000000000000000e+00
3.961800000000000182e+03 3.511880000000000109e+03 3.085189193787073636e-05
3.961880000000000109e+03 3.511880000000000109e+03 3.096233443738513348e-05
3.961960000000000036e+03 3.511880000000000109e+03 3.108790108192768331e-05
3.962039999999999964e+03 3.511880000000000109e+03 3.122821347007022688e-05
3.962119999999999891e+03 3.511880000000000109e+03 3.138159832339024619e-05
3.962199999999999818e+03 3.511880000000000109e+03 3.154601395134897283e-05
3.962279999999999745e+03 3.511880000000000109e+03 3.172220227644214306e-05
3.962360000000000127e+03 3.511880000000000109e+03 3.190833649249698615e-05
3.962440000000000055e+03 3.511880000000000109e+03 0.000000000000000000e+00
3.962519999999999982e+03 3.511880000000000109e+03 0.000000000000000000e+00
3.962599999999999909e+03 3.511880000000000109e+03 0.000000000000000000e+00
3.962679999999999836e+03 3.511880000000000109e+03 0.000000000000000000e+00
3.962759999999999764e+03 3.511880000000000109e+03 0.000000000000000000e+00
3.962840000000000146e+03 3.511880000000000109e+03 0.000000000000000000e+00
3.962920000000000073e+03 3.511880000000000109e+03 0.000000000000000000e+00
3.963000000000000000e+03 3.511880000000000109e+03 0.000000000000000000e+00
3.963079999999999927e+03 3.511880000000000109e+03 0.000000000000000000e+00
3.963159999999999854e+03 3.511880000000000109e+03 0.000000000000000000e+00
3.963239999999999782e+03 3.511880000000000109e+03 0.000000000000000000e+00
3.963320000000000164e+03 3.511880000000000109e+03 0.000000000000000000e+00
3.963400000000000091e+03 3.511880000000000109e+03 0.000000000000000000e+00
3.963480000000000018e+03 3.511880000000000109e+03 0.000000000000000000e+00
3.963559999999999945e+03 3.511880000000000109e+03 0.000000000000000000e+00
3.963639999999999873e+03 3.511880000000000109e+03 0.000000000000000000e+00
3.963719999999999800e+03 3.511880000000000109e+03 0.000000000000000000e+00
3.963800000000000182e+03 3.511880000000000109e+03 0.000000000000000000e+00
3.963880000000000109e+03 3.511880000000000109e+03 0.000000000000000000e+00
3.963960000000000036e+03 3.511880000000000109e+03 0.000000000000000000e+00
3.964039999999999964e+03 3.511880000000000109e+03 0.000000000000000000e+00
3.964119999999999891e+03 3.511880000000000109e+03 0.000000000000000000e+00
3.964199999999999818e+03 3.511880000000000109e+03 0.000000000000000000e+00
3.964279999999999745e+03 3.511880000000000109e+03 0.000000000000000000e+00
3.964360000000000127e+03 3.511880000000000109e+03 0.000000000000000000e+00
3.964440000000000055e+03 3.511880000000000109e+03 0.000000000000000000e+00
3.964519999999999982e+03 3.511880000000000109e+03 0.000000000000000000e+00
3.964599999999999909e+03 3.511880000000000109e+03 0.000000000000000000e+00
3.964679999999999836e+03 3.511880000000000109e+03 0.000000000000000000e+00
3.964759999999999764e+03 3.511880000000000109e+03 0.000000000000000000e+00
3.964840000000000146e+03 3.511880000000000109e+03 0.000000000000000000e+00
3.964920000000000073e+03 3.511880000000000109e+03 0.000000000000000000e+00
3.965000000000000000e+03 3.511880000000000109e+03 0.000000000000000000e+00
3.965079999999999927e+03 3.511880000000000109e+03 0.000000000000000000e+00
3.965159999999999854e+03 3.511880000000000109e+03 0.000000000000000000e+00
3.965239999999999782e+03 3.511880000000000109e+03 0.000000000000000000e+00
3.965320000000000164e+03 3.511880000000000109e+03 0.000000000000000000e+00
3.965400000000000091e+03 3.511880000000000109e+03 0.000000000000000000e+00
3.965480000000000018e+03 3.511880000000000109e+03 0.000000000000000000e+00
3.965559999999999945e+03 3.511880000000000109e+03 0.000000000000000000e+00
3.965639999999999873e+03 3.511880000000000109e+03 0.000000000000000000e+00
3.965719999999999800e+03 3.511880000000000109e+03 0.000000000000000000e+00
3.965800000000000182e+03 3.511880000000000109e+03 0.000000000000000000e+00
3.965880000000000109e+03 3.511880000000000109e+03 0.000000000000000000e+00
3.965960000000000036e+03 3.511880000000000109e+03 0.000000000000000000e+00
3.966039999999999964e+03 3.511880000000000109e+03 0.000000000000000000e+00
3.966119999999999891e+03 3.511880000000000109e+03 0.000000000000000000e+00
3.966199999999999818e+03 3.511880000000000109e+03 0.000000000000000000e+00
3.966279999999999745e+03 3.511880000000000109e+03 0.000000000000000000e+00
3.966360000000000127e+03 3.511880000000000109e+03 0.000000000000000000e+00
3.966440000000000055e+03 3.511880000000000109e+03 0.000000000000000000e+00
3.966519999999999982e+03 3.511880000000000109e+03 0.000000000000000000e+00
3.966599999999999909e+03 3.511880000000000109e+03 0.000000000000000000e+00
3.966679999999999836e+03 3.511880000000000109e+03 0.000000000000000000e+00
3.966759999999999764e+03 3.511880000000000109e+03 0.000000000000000000e+00
3.966840000000000146e+03 3.511880000000000109e+03 0.000000000000000000e+00
3.966920000000000073e+03 3.511880000000000109e+03 0.000000000000000000e+00
3.967000000000000000e+03 3.511880000000000109e+03 0.000000000000000000e+00
3.967079999999999927e+03 3.511880000000000109e+03 0.000000000000000000e+00
3.967159999999999854e+03 3.511880000000000109e+03 0.000000000000000000e+00
3.967239999999999782e+03 3.511880000000000109e+03 0.000000000000000000e+00
3.967320000000000164e+03 3.511880000000000109e+03 0.000000000000000000e+00
3.967400000000000091e+03 3.511880000000000109e+03 0.000000000000000000e+00
3.967480000000000018e+03 3.511880000000000109e+03 0.000000000000000000e+00
3.967559999999999945e+03 3.511880000000000109e+03 0.000000000000000000e+00
3.967639999999999873e+03 3.511880000000000109e+03 0.000000000000000000e+00
3.967719999999999800e+03 3.511880000000000109e+03 0.000000000000000000e+00
3.967800000000000182e+03 3.511880000000000109e+03 0.000000000000000000e+00
3.967880000000000109e+03 3.511880000000000109e+03 0.000000000000000000e+00
3.967960000000000036e+03 3.511880000000000109e+03 0.000000000000000000e+00
3.968039999999999964e+03 3.511880000000000109e+03 0.000000000000000000e+00
3.968119999999999891e+03 3.511880000000000109e+03 0.000000000000000000e+00
3.968199999999999818e+03 3.511880000000000109e+03 0.000000000000000000e+00
3.968279999999999745e+03 3.511880000000000109e+03 0.000000000000000000e+00
3.968360000000000127e+03 3.511880000000000109e+03 0.000000000000000000e+00
3.968440000000000055e+03 3.511880000000000109e+03 0.000000000000000000e+00
3.968519999999999982e+03 3.511880000000000109e+03 0.000000000000000000e+00
3.968599999999999909e+03 3.511880000000000109e+03 0.000000000000000000e+00
3.968679999999999836e+03 3.511880000000000109e+03 0.000000000000000000e+00
3.968759999999999764e+03 3.511880000000000109e+03 0.000000000000000000e+00
3.968840000000000146e+03 3.511880000000000109e+03 0.000000000000000000e+00
3.968920000000000073e+03 3.511880000000000109e+03 0.000000000000000000e+00
3.969000000000000000e+03 3.511880000000000109e+03 0.000000000000000000e+00
3.969079999999999927e+03 3.511880000000000109e+03 0.000000000000000000e+00
3.969159999999999854e+03 3.511880000000000109e+03 0.000000000000000000e+00
3.969239999999999782e+03 3.511880000000000109e+03 0.000000000000000000e+00
3.969320000000000164e+03 3.511880000000000109e+03 0.000000000000000000e+00
3.969400000000000091e+03 3.511880000000000109e+03 0.000000000000000000e+00
3.969480000000000018e+03 3.511880000000000109e+03 0.000000000000000000e+00
3.969559999999999945e+03 3.511880000000000109e+03 0.000000000000000000e+00
3.969639999999999873e+03 3.511880000000000109e+03 0.000000000000000000e+00
3.969719999999999800e+03 3.511880000000000109e+03 0.000000000000000000e+00
3.969800000000000182e+03 3.511880000000000109e+03 0.000000000000000000e+00
3.969880000000000109e+03 3.511880000000000109e+03 0.000000000000000000e+00
3.969960000000000036e+03 3.511880000000000109e+03 0.000000000000000000e+00
3.970039999999999964e+03 3.511880000000000109e+03 0.000000000000000000e+00
3.970119999999999891e+03 3.511880000000000109e+03 0.000000000000000000e+00
3.970199999999999818e+03 3.511880000000000109e+03 0.000000000000000000e+00
3.970279999999999745e+03 3.511880000000000109e+03 0.000000000000000000e+00
3.970360000000000127e+03 3.511880000000000109e+03 0.000000000000000000e+00
3.970440000000000055e+03 3.511880000000000109e+03 0.000000000000000000e+00
3.970519999999999982e+03 3.511880000000000109e+03 0.000000000000000000e+00
3.970599999999999909e+03 3.511880000000000109e+03 0.000000000000000000e+00
3.970679999999999836e+03 3.511880000000000109e+03 0.000000000000000000e+00
3.970759999999999764e+03 3.511880000000000109e+03 0.000000000000000000e+00
3.970840000000000146e+03 3.511880000000000109e+03 0.000000000000000000e+00
3.970920000000000073e+03 3.511880000000000109e+03 0.000000000000000000e+00
3.971000000000000000e+03 3.511880000000000109e+03 0.000000000000000000e+00
3.971079999999999927e+03 3.511880000000000109e+03 0.000000000000000000e+00
3.971159999999999854e+03 3.511880000000000109e+03 0.000000000000000000e+00
3.971239999999999782e+03 3.511880000000000109e+03 0.000000000000000000e+00
3.971320000000000164e+03 3.511880000000000109e+03 0.000000000000000000e+00
3.971400000000000091e+03 3.511880000000000109e+03 0.000000000000000000e+00
3.971480000000000018e+03 3.511880000000000109e+03 0.000000000000000000e+00
3.971559999999999945e+03 3.511880000000000109e+03 0.000000000000000000e+00
3.971639999999999873e+03 3.511880000000000109e+03 0.000000000000000000e+00
3.971719999999999800e+03 3.511880000000000109e+03 0.000000000000000000e+00
3.971800000000000182e+03 3.511880000000000109e+03 0.000000000000000000e+00
3.971880000000000109e+03 3.511880000000000109e+03 0.000000000000000000e+00
3.971960000000000036e+03 3.511880000000000109e+03 0.000000000000000000e+00
3.972039999999999964e+03 3.511880000000000109e+03 0.000000000000000000e+00
3.972119999999999891e+03 3.511880000000000109e+03 0.000000000000000000e+00
3.972199999999999818e+03 3.511880000000000109e+03 0.000000000000000000e+00
3.972279999999999745e+03 3.511880000000000109e+03 0.000000000000000000e+00
3.972360000000000127e+03 3.511880000000000109e+03 0.000000000000000000e+00
3.972440000000000055e+03 3.511880000000000109e+03 0.000000000000000000e+00
3.972519999999999982e+03 3.511880000000000109e+03 0.000000000000000000e+00
3.972599999999999909e+03 3.511880000000000109e+03 0.000000000000000000e+00
3.972679999999999836e+03 3.511880000000000109e+03 0.000000000000000000e+00
3.972759999999999764e+03 3.511880000000000109e+03 0.000000000000000000e+00
3.972840000000000146e+03 3.511880000000000109e+03 0.000000000000000000e+00
3.972920000000000073e+03 3.511880000000000109e+03 0.000000000000000000e+00
3.973000000000000000e+03 3.511880000000000109e+03 0.000000000000000000e+00
3.973079999999999927e+03 3.511880000000000109e+03 0.000000000000000000e+00
3.973159999999999854e+03 3.511880000000000109e+03 0.000000000000000000e+00
3.973239999999999782e+03 3.511880000000000109e+03 0.000000000000000000e+00
3.973320000000000164e+03 3.511880000000000109e+03 0.000000000000000000e+00
3.973400000000000091e+03 3.511880000000000109e+03 0.000000000000000000e+00
3.973480000000000018e+03 3.511880000000000109e+03 0.000000000000000000e+00
3.973559999999999945e+03 3.511880000000000109e+03 0.000000000000000000e+00
3.973639999999999873e+03 3.511880000000000109e+03 0.000000000000000000e+00
3.973719999999999800e+03 3.511880000000000109e+03 0.000000000000000000e+00
3.973800000000000182e+03 3.511880000000000109e+03 0.000000000000000000e+00
3.973880000000000109e+03 3.511880000000000109e+03 0.000000000000000000e+00
3.973960000000000036e+03 3.511880000000000109e+03 0.000000000000000000e+00
3.974039999999999964e+03 3.511880000000000109e+03 0.000000000000000000e+00
3.974119999999999891e+03 3.511880000000000109e+03 0.000000000000000000e+00
3.974199999999999818e+03 3.511880000000000109e+03 0.000000000000000000e+00
3.974279999999999745e+03 3.511880000000000109e+03 0.000000000000000000e+00
3.974360000000000127e+03 3.511880000000000109e+03 0.000000000000000000e+00
3.974440000000000055e+03 3.511880000000000109e+03 0.000000000000000000e+00
3.974519999999999982e+03 3.511880000000000109e+03 0.000000000000000000e+00
3.974599999999999909e+03 3.511880000000000109e+03 0.000000000000000000e+00
3.974679999999999836e+03 3.511880000000000109e+03 0.000000000000000000e+00
3.974759999999999764e+03 3.511880000000000109e+03 0.000000000000000000e+00
3.974840000000000146e+03 3.511880000000000109e+03 0.000000000000000000e+00
3.974920000000000073e+03 3.511880000000000109e+03 0.000000000000000000e+00
3.975000000000000000e+03 3.511880000000000109e+03 0.000000000000000000e+00
3.975079999999999927e+03 3.511880000000000109e+03 0.000000000000000000e+00
3.975159999999999854e+03 3.511880000000000109e+03 0.000000000000000000e+00
3.975239999999999782e+03 3.511880000000000109e+03 0.000000000000000000e+00
3.975320000000000164e+03 3.511880000000000109e+03 0.000000000000000000e+00
3.975400000000000091e+03 3.511880000000000109e+03 0.000000000000000000e+00
3.975480000000000018e+03 3.511880000000000109e+03 0.000000000000000000e+00
3.975559999999999945e+03 3.511880000000000109e+03 0.000000000000000000e+00
3.975639999999999873e+03 3.511880000000000109e+03 0.000000000000000000e+00
3.975719999999999800e+03 3.511880000000000109e+03 0.000000000000000000e+00
3.975800000000000182e+03 3.511880000000000109e+03 0.000000000000000000e+00
3.975880000000000109e+03 3.511880000000000109e+03 0.000000000000000000e+00
3.975960000000000036e+03 3.511880000000000109e+03 0.000000000000000000e+00
3.976039999999999964e+03 3.511880000000000109e+03 0.000000000000000000e+00
3.976119999999999891e+03 3.511880000000000109e+03 0.000000000000000000e+00
3.976199999999999818e+03 3.511880000000000109e+03 0.000000000000000000e+00
3.976279999999999745e+03 3.511880000000000109e+03 0.000000000000000000e+00
3.976360000000000127e+03 3.511880000000000109e+03 0.000000000000000000e+00
3.976440000000000055e+03 3.511880000000000109e+03 0.000000000000000000e+00
3.976519999999999982e+03 3.511880000000000109e+03 0.000000000000000000e+00
3.976599999999999909e+03 3.511880000000000109e+03 0.000000000000000000e+00
3.976679999999999836e+03 3.511880000000000109e+03 0.000000000000000000e+00
3.976759999999999764e+03 3.511880000000000109e+03 0.000000000000000000e+00
3.976840000000000146e+03 3.511880000000000109e+03 0.000000000000000000e+00
3.976920000000000073e+03 3.511880000000000109e+03 0.000000000000000000e+00
3.977000000000000000e+03 3.511880000000000109e+03 0.000000000000000000e+00
3.977079999999999927e+03 3.511880000000000109e+03 0.000000000000000000e+00
3.977159999999999854e+03 3.511880000000000109e+03 0.000000000000000000e+00
3.977239999999999782e+03 3.511880000000000109e+03 0.000000000000000000e+00
3.977320000000000164e+03 3.511880000000000109e+03 0.000000000000000000e+00
3.977400000000000091e+03 3.511880000000000109e+03 0.000000000000000000e+00
3.977480000000000018e+03 3.511880000000000109e+03 0.000000000000000000e+00
3.977559999999999945e+03 3.511880000000000109e+03 0.000000000000000000e+00
3.977639999999999873e+03 3.511880000000000109e+03 0.000000000000000000e+00
3.977719999999999800e+03 3.511880000000000109e+03 0.000000000000000000e+00
3.977800000000000182e+03 3.511880000000000109e+03 0.000000000000000000e+00
3.977880000000000109e+03 3.511880000000000109e+03 0.000000000000000000e+00
3.977960000000000036e+03 3.511880000000000109e+03 0.000000000000000000e+00
3.978039999999999964e+03 3.511880000000000109e+03 0.000000000000000000e+00
3.978119999999999891e+03 3.511880000000000109e+03 0.000000000000000000e+00
3.978199999999999818e+03 3.511880000000000109e+03 0.000000000000000000e+00
3.978279999999999745e+03 3.511880000000000109e+03 0.000000000000000000e+00
3.978360000000000127e+03 3.511880000000000109e+03 0.000000000000000000e+00
3.978440000000000055e+03 3.511880000000000109e+03 0.000000000000000000e+00
3.978519999999999982e+03 3.511880000000000109e+03 0.000000000000000000e+00
3.978599999999999909e+03 3.511880000000000109e+03 0.000000000000000000e+00
3.978679999999999836e+03 3.511880000000000109e+03 0.000000000000000000e+00
3.978759999999999764e+03 3.511880000000000109e+03 0.000000000000000000e+00
3.978840000000000146e+03 3.511880000000000109e+03 0.000000000000000000e+00
3.978920000000000073e+03 3.511880000000000109e+03 0.000000000000000000e+00
3.979000000000000000e+03 3.511880000000000109e+03 0.000000000000000000e+00
3.979079999999999927e+03 3.511880000000000109e+03 0.000000000000000000e+00
3.979159999999999854e+03 3.511880000000000109e+03 0.000000000000000000e+00
3.979239999999999782e+03 3.511880000000000109e+03 0.000000000000000000e+00
3.979320000000000164e+03 3.511880000000000109e+03 0.000000000000000000e+00
3.979400000000000091e+03 3.511880000000000109e+03 0.000000000000000000e+00
3.979480000000000018e+03 3.511880000000000109e+03 0.000000000000000000e+00
3.979559999999999945e+03 3.511880000000000109e+03 0.000000000000000000e+00
3.979639999999999873e+03 3.511880000000000109e+03 0.000000000000000000e+00
3.979719999999999800e+03 3.511880000000000109e+03 0.000000000000000000e+00
3.979800000000000182e+03 3.511880000000000109e+03 0.000000000000000000e+00
3.979880000000000109e+03 3.511880000000000109e+03 0.000000000000000000e+00
3.979960000000000036e+03 3.511880000000000109e+03 0.000000000000000000e+00
3.980039999999999964e+03 3.511880000000000109e+03 0.000000000000000000e+00
3.980119999999999891e+03 3.511880000000000109e+03 0.000000000000000000e+00
3.980199999999999818e+03 3.511880000000000109e+03 0.000000000000000000e+00
3.980279999999999745e+03 3.511880000000000109e+03 0.000000000000000000e+00
3.980360000000000127e+03 3.511880000000000109e+03 0.000000000000000000e+00
3.980440000000000055e+03 3.511880000000000109e+03 0.000000000000000000e+00
3.980519999999999982e+03 3.511880000000000109e+03 0.000000000000000000e+00
3.980599999999999909e+03 3.511880000000000109e+03 0.000000000000000000e+00
3.980679999999999836e+03 3.511880000000000109e+03 0.000000000000000000e+00
3.980759999999999764e+03 3.511880000000000109e+03 0.000000000000000000e+00
3.980840000000000146e+03 3.511880000000000109e+03 0.000000000000000000e+00
3.980920000000000073e+03 3.511880000000000109e+03 0.000000000000000000e+00
3.981000000000000000e+03 3.511880000000000109e+03 0.000000000000000000e+00
3.981079999999999927e+03 3.511880000000000109e+03 0.000000000000000000e+00
3.981159999999999854e+03 3.511880000000000109e+03 0.000000000000000000e+00
3.981239999999999782e+03 3.511880000000000109e+03 0.000000000000000000e+00
3.981320000000000164e+03 3.511880000000000109e+03 0.000000000000000000e+00
3.981400000000000091e+03 3.511880000000000109e+03 0.000000000000000000e+00
3.981480000000000018e+03 3.511880000000000109e+03 0.000000000000000000e+00
3.981559999999999945e+03 3.511880000000000109e+03 0.000000000000000000e+00
3.981639999999999873e+03 3.511880000000000109e+03 0.000000000000000000e+00
3.981719999999999800e+03 3.511880000000000109e+03 0.000000000000000000e+00
3.981800000000000182e+03 3.511880000000000109e+03 0.000000000000000000e+00
3.961800000000000182e+03 3.511940000000000055e+03 3.117430500655956309e-05
3.961880000000000109e+03 3.511940000000000055e+03 3.127846739219700199e-05
3.961960000000000036e+03 3.511940000000000055e+03 3.139695390644337995e-05
3.962039999999999964e+03 3.511940000000000055e+03 3.153278395858384999e-05
3.962119999999999891e+03 3.511940000000000055e+03 3.168212066183315829e-05
3.962199999999999818e+03 3.511940000000000055e+03 3.184438391964178691e-05
3.962279999999999745e+03 3.511940000000000055e+03 3.201849100715181820e-05
3.962360000000000127e+03 3.511940000000000055e+03 3.220306027870373038e-05
3.962440000000000055e+03 3.511940000000000055e+03 3.239912327137951965e-05
3.962519999999999982e+03 3.511940000000000055e+03 0.000000000000000000e+00
3.962599999999999909e+03 3.511940000000000055e+03 0.000000000000000000e+00
3.962679999999999836e+03 3.511940000000000055e+03 0.000000000000000000e+00
3.962759999999999764e+03 3.511940000000000055e+03 0.000000000000000000e+00
3.962840000000000146e+03 3.511940000000000055e+03 0.000000000000000000e+00
3.962920000000000073e+03 3.511940000000000055e+03 0.000000000000000000e+00
3.963000000000000000e+03 3.511940000000000055e+03 0.000000000000000000e+00
3.963079999999999927e+03 3.511940000000000055e+03 0.000000000000000000e+00
3.963159999999999854e+03 3.511940000000000055e+03 0.000000000000000000e+00
3.963239999999999782e+03 3.511940000000000055e+03 0.000000000000000000e+00
3.963320000000000164e+03 3.511940000000000055e+03 0.000000000000000000e+00
3.963400000000000091e+03 3.511940000000000055e+03 0.000000000000000000e+00
3.963480000000000018e+03 3.511940000000000055e+03 0.000000000000000000e+00
3.963559999999999945e+03 3.511940000000000055e+03 0.000000000000000000e+00
3.963639999999999873e+03 3.511940000000000055e+03 0.000000000000000000e+00
3.963719999999999800e+03 3.511940000000000055e+03 0.000000000000000000e+00
3.963800000000000182e+03 3.511940000000000055e+03 0.000000000000000000e+00
3.963880000000000109e+03 3.511940000000000055e+03 0.000000000000000000e+00
3.963960000000000036e+03 3.511940000000000055e+03 0.000000000000000000e+00
3.964039999999999964e+03 3.511940000000000055e+03 0.000000000000000000e+00
3.964119999999999891e+03 3.511940000000000055e+03 0.000000000000000000e+00
3.964199999999999818e+03 3.511940000000000055e+03 0.000000000000000000e+00
3.964279999999999745e+03 3.511940000000000055e+03 0.000000000000000000e+00
3.964360000000000127e+03 3.511940000000000055e+03 0.000000000000000000e+00
3.964440000000000055e+03 3.511940000000000055e+03 0.000000000000000000e+00
3.964519999999999982e+03 3.511940000000000055e+03 0.000000000000000000e+00
3.964599999999999909e+03 3.511940000000000055e+03 0.000000000000000000e+00
3.964679999999999836e+03 3.511940000000000055e+03 0.000000000000000000e+00
3.964759999999999764e+03 3.511940000000000055e+03 0.000000000000000000e+00
3.964840000000000146e+03 3.511940000000000055e+03 0.000000000000000000e+00
3.964920000000000073e+03 3.511940000000000055e+03 0.000000000000000000e+00
3.965000000000000000e+03 3.511940000000000055e+03 0.000000000000000000e+00
3.965079999999999927e+03 3.511940000000000055e+03 0.000000000000000000e+00
3.965159999999999854e+03 3.511940000000000055e+03 0.000000000000000000e+00
3.965239999999999782e+03 3.511940000000000055e+03 0.000000000000000000e+00
3.965320000000000164e+03 3.511940000000000055e+03 0.000000000000000000e+00
3.965400000000000091e+03 3.511940000000000055e+03 0.000000000000000000e+00
3.965480000000000018e+03 3.511940000000000055e+03 0.000000000000000000e+00
3.965559999999999945e+03 3.511940000000000055e+03 0.000000000000000000e+00
3.965639999999999873e+03 3.511940000000000055e+03 0.000000000000000000e+00
3.965719999999999800e+03 3.511940000000000055e+03 0.000000000000000000e+00
3.965800000000000182e+03 3.511940000000000055e+03 0.000000000000000000e+00
3.965880000000000109e+03 3.511940000000000055e+03 0.000000000000000000e+00
3.965960000000000036e+03 3.511940000000000055e+03 0.000000000000000000e+00
3.966039999999999964e+03 3.511940000000000055e+03 0.000000000000000000e+00
3.966119999999999891e+03 3.511940000000000055e+03 0.000000000000000000e+00
3.966199999999999818e+03 3.511940000000000055e+03 0.000000000000000000e+00
3.966279999999999745e+03 3.511940000000000055e+03 0.000000000000000000e+00
3.966360000000000127e+03 3.511940000000000055e+03 0.000000000000000000e+00
3.966440000000000055e+03 3.511940000000000055e+03 0.000000000000000000e+00
3.966519999999999982e+03 3.511940000000000055e+03 0.000000000000000000e+00
3.966599999999999909e+03 3.511940000000000055e+03 0.000000000000000000e+00
3.966679999999999836e+03 3.511940000000000055e+03 0.000000000000000000e+00
3.966759999999999764e+03 3.511940000000000055e+03 0.000000000000000000e+00
3.966840000000000146e+03 3.511940000000000055e+03 0.000000000000000000e+00
3.966920000000000073e+03 3.511940000000000055e+03 0.000000000000000000e+00
3.967000000000000000e+03 3.511940000000000055e+03 0.000000000000000000e+00
3.967079999999999927e+03 3.511940000000000055e+03 0.000000000000000000e+00
3.967159999999999854e+03 3.511940000000000055e+03 0.000000000000000000e+00
3.967239999999999782e+03 3.511940000000000055e+03 0.000000000000000000e+00
3.967320000000000164e+03 3.511940000000000055e+03 0.000000000000000000e+00
3.967400000000000091e+03 3.511940000000000055e+03 0.000000000000000000e+00
3.967480000000000018e+03 3.511940000000000055e+03 0.000000000000000000e+00
3.967559999999999945e+03 3.511940000000000055e+03 0.000000000000000000e+00
3.967639999999999873e+03 3.511940000000000055e+03 0.000000000000000000e+00
3.967719999999999800e+03 3.511940000000000055e+03 0.000000000000000000e+00
3.967800000000000182e+03 3.511940000000000055e+03 0.000000000000000000e+00
3.967880000000000109e+03 3.511940000000000055e+03 0.000000000000000000e+00
3.967960000000000036e+03 3.511940000000000055e+03 0.000000000000000000e+00
3.968039999999999964e+03 3.511940000000000055e+03 0.000000000000000000e+00
3.968119999999999891e+03 3.511940000000000055e+03 0.000000000000000000e+00
3.968199999999999818e+03 3.511940000000000055e+03 0.000000000000000000e+00
3.968279999999999745e+03 3.511940000000000055e+03 0.000000000000000000e+00
3.968360000000000127e+03 3.511940000000000055e+03 0.000000000000000000e+00
3.968440000000000055e+03 3.511940000000000055e+03 0.000000000000000000e+00
3.968519999999999982e+03 3.511940000000000055e+03 0.000000000000000000e+00
3.968599999999999909e+03 3.511940000000000055e+03 0.000000000000000000e+00
3.968679999999999836e+03 3.511940000000000055e+03 0.000000000000000000e+00
3.968759999999999764e+03 3.511940000000000055e+03 0.000000000000000000e+00
3.968840000000000146e+03 3.511940000000000055e+03 0.000000000000000000e+00
3.968920000000000073e+03 3.511940000000000055e+03 0.000000000000000000e+00
3.969000000000000000e+03 3.511940000000000055e+03 0.000000000000000000e+00
3.969079999999999927e+03 3.511940000000000055e+03 0.000000000000000000e+00
3.969159999999999854e+03 3.511940000000000055e+03 0.000000000000000000e+00
3.969239999999999782e+03 3.511940000000000055e+03 0.000000000000000000e+00
3.969320000000000164e+03 3.511940000000000055e+03 0.000000000000000000e+00
3.969400000000000091e+03 3.511940000000000055e+03 0.000000000000000000e+00
3.969480000000000018e+03 3.511940000000000055e+03 0.000000000000000000e+00
3.969559999999999945e+03 3.511940000000000055e+03 0.000000000000000000e+00
3.969639999999999873e+03 3.511940000000000055e+03 0.000000000000000000e+00
3.969719999999999800e+03 3.511940000000000055e+03 0.000000000000000000e+00
3.969800000000000182e+03 3.511940000000000055e+03 0.000000000000000000e+00
3.969880000000000109e+03 3.511940000000000055e+03 0.000000000000000000e+00
3.969960000000000036e+03 3.511940000000000055e+03 0.000000000000000000e+00
3.970039999999999964e+03 3.511940000000000055e+03 0.000000000000000000e+00
3.970119999999999891e+03 3.511940000000000055e+03 0.000000000000000000e+00
3.970199999999999818e+03 3.511940000000000055e+03 0.000000000000000000e+00
3.970279999999999745e+03 3.511940000000000055e+03 0.000000000000000000e+00
3.970360000000000127e+03 3.511940000000000055e+03 0.000000000000000000e+00
3.970440000000000055e+03 3.511940000000000055e+03 0.000000000000000000e+00
3.970519999999999982e+03 3.511940000000000055e+03 0.000000000000000000e+00
3.970599999999999909e+03 3.511940000000000055e+03 0.000000000000000000e+00
3.970679999999999836e+03 3.511940000000000055e+03 0.000000000000000000e+00
3.970759999999999764e+03 3.511940000000000055e+03 0.000000000000000000e+00
3.970840000000000146e+03 3.511940000000000055e+03 0.000000000000000000e+00
3.970920000000000073e+03 3.511940000000000055e+03 0.000000000000000000e+00
3.971000000000000000e+03 3.511940000000000055e+03 0.000000000000000000e+00
3.971079999999999927e+03 3.511940000000000055e+03 0.000000000000000000e+00
3.971159999999999854e+03 3.511940000000000055e+03 0.000000000000000000e+00
3.971239999999999782e+03 3.511940000000000055e+03 0.000000000000000000e+00
3.971320000000000164e+03 3.511940000000000055e+03 0.000000000000000000e+00
3.971400000000000091e+03 3.511940000000000055e+03 0.000000000000000000e+00
3.971480000000000018e+03 3.511940000000000055e+03 0.000000000000000000e+00
3.971559999999999945e+03 3.511940000000000055e+03 0.000000000000000000e+00
3.971639999999999873e+03 3.511940000000000055e+03 0.000000000000000000e+00
3.971719999999999800e+03 3.511940000000000055e+03 0.000000000000000000e+00
3.971800000000000182e+03 3.511940000000000055e+03 0.000000000000000000e+00
3.971880000000000109e+03 3.511940000000000055e+03 0.000000000000000000e+00
3.971960000000000036e+03 3.511940000000000055e+03 0.000000000000000000e+00
3.972039999999999964e+03 3.511940000000000055e+03 0.000000000000000000e+00
3.972119999999999891e+03 3.511940000000000055e+03 0.000000000000000000e+00
3.972199999999999818e+03 3.511940000000000055e+03 0.000000000000000000e+00
3.972279999999999745e+03 3.511940000000000055e+03 0.000000000000000000e+00
3.972360000000000127e+03 3.511940000000000055e+03 0.000000000000000000e+00
3.972440000000000055e+03 3.511940000000000055e+03 0.000000000000000000e+00
3.972519999999999982e+03 3.511940000000000055e+03 0.000000000000000000e+00
3.972599999999999909e+03 3.511940000000000055e+03 0.000000000000000000e+00
3.972679999999999836e+03 3.511940000000000055e+03 0.000000000000000000e+00
3.972759999999999764e+03 3.511940000000000055e+03 0.000000000000000000e+00
3.972840000000000146e+03 3.511940000000000055e+03 0.000000000000000000e+00
3.972920000000000073e+03 3.511940000000000055e+03 0.000000000000000000e+00
3.973000000000000000e+03 3.511940000000000055e+03 0.000000000000000000e+00
3.973079999999999927e+03 3.511940000000000055e+03 0.000000000000000000e+00
3.973159999999999854e+03 3.511940000000000055e+03 0.000000000000000000e+00
3.973239999999999782e+03 3.511940000000000055e+03 0.000000000000000000e+00
3.973320000000000164e+03 3.511940000000000055e+03 0.000000000000000000e+00
3.973400000000000091e+03 3.511940000000000055e+03 0.000000000000000000e+00
3.973480000000000018e+03 3.511940000000000055e+03 0.000000000000000000e+00
3.973559999999999945e+03 3.511940000000000055e+03 0.000000000000000000e+00
3.973639999999999873e+03 3.511940000000000055e+03 0.000000000000000000e+00
3.973719999999999800e+03 3.511940000000000055e+03 0.000000000000000000e+00
3.973800000000000182e+03 3.511940000000000055e+03 0.000000000000000000e+00
3.973880000000000109e+03 3.511940000000000055e+03 0.000000000000000000e+00
3.973960000000000036e+03 3.511940000000000055e+03 0.000000000000000000e+00
3.974039999999999964e+03 3.511940000000000055e+03 0.000000000000000000e+00
3.974119999999999891e+03 3.511940000000000055e+03 0.000000000000000000e+00
3.974199999999999818e+03 3.511940000000000055e+03 0.000000000000000000e+00
3.974279999999999745e+03 3.511940000000000055e+03 0.000000000000000000e+00
3.974360000000000127e+03 3.511940000000000055e+03 0.000000000000000000e+00
3.974440000000000055e+03 3.511940000000000055e+03 0.000000000000000000e+00
3.974519999999999982e+03 3.511940000000000055e+03 0.000000000000000000e+00
3.974599999999999909e+03 3.511940000000000055e+03 0.000000000000000000e+00
3.974679999999999836e+03 3.511940000000000055e+03 0.000000000000000000e+00
3.974759999999999764e+03 3.511940000000000055e+03 0.000000000000000000e+00
3.974840000000000146e+03 3.511940000000000055e+03 0.000000000000000000e+00
3.974920000000000073e+03 3.511940000000000055e+03 0.000000000000000000e+00
3.975000000000000000e+03 3.511940000000000055e+03 0.000000000000000000e+00
3.975079999999999927e+03 3.511940000000000055e+03 0.000000000000000000e+00
3.975159999999999854e+03 3.511940000000000055e+03 0.000000000000000000e+00
3.975239999999999782e+03 3.511940000000000055e+03 0.000000000000000000e+00
3.975320000000000164e+03 3.511940000000000055e+03 0.000000000000000000e+00
3.975400000000000091e+03 3.511940000000000055e+03 0.000000000000000000e+00
3.975480000000000018e+03 3.511940000000000055e+03 0.000000000000000000e+00
3.975559999999999945e+03 3.511940000000000055e+03 0.000000000000000000e+00
3.975639999999999873e+03 3.511940000000000055e+03 0.000000000000000000e+00
3.975719999999999800e+03 3.511940000000000055e+03 0.000000000000000000e+00
3.975800000000000182e+03 3.511940000000000055e+03 0.000000000000000000e+00
3.975880000000000109e+03 3.511940000000000055e+03 0.000000000000000000e+00
3.975960000000000036e+03 3.511940000000000055e+03 0.000000000000000000e+00
3.976039999999999964e+03 3.511940000000000055e+03 0.000000000000000000e+00
3.976119999999999891e+03 3.511940000000000055e+03 0.000000000000000000e+00
3.976199999999999818e+03 3.511940000000000055e+03 0.000000000000000000e+00
3.976279999999999745e+03 3.511940000000000055e+03 0.000000000000000000e+00
3.976360000000000127e+03 3.511940000000000055e+03 0.000000000000000000e+00
3.976440000000000055e+03 3.511940000000000055e+03 0.000000000000000000e+00
3.976519999999999982e+03 3.511940000000000055e+03 0.000000000000000000e+00
3.976599999999999909e+03 3.511940000000000055e+03 0.000000000000000000e+00
3.976679999999999836e+03 3.511940000000000055e+03 0.000000000000000000e+00
3.976759999999999764e+03 3.511940000000000055e+03 0.000000000000000000e+00
3.976840000000000146e+03 3.511940000000000055e+03 0.000000000000000000e+00
3.976920000000000073e+03 3.511940000000000055e+03 0.000000000000000000e+00
3.977000000000000000e+03 3.511940000000000055e+03 0.000000000000000000e+00
3.977079999999999927e+03 3.511940000000000055e+03 0.000000000000000000e+00
3.977159999999999854e+03 3.511940000000000055e+03 0.000000000000000000e+00
3.977239999999999782e+03 3.511940000000000055e+03 0.000000000000000000e+00
3.977320000000000164e+03 3.511940000000000055e+03 0.000000000000000000e+00
3.977400000000000091e+03 3.511940000000000055e+03 0.000000000000000000e+00
3.977480000000000018e+03 3.511940000000000055e+03 0.000000000000000000e+00
3.977559999999999945e+03 3.511940000000000055e+03 0.000000000000000000e+00
3.977639999999999873e+03 3.511940000000000055e+03 0.000000000000000000e+00
3.977719999999999800e+03 3.511940000000000055e+03 0.000000000000000000e+00
3.977800000000000182e+03 3.511940000000000055e+03 0.000000000000000000e+00
3.977880000000000109e+03 3.511940000000000055e+03 0.000000000000000000e+00
3.977960000000000036e+03 3.511940000000000055e+03 0.000000000000000000e+00
3.978039999999999964e+03 3.511940000000000055e+03 0.000000000000000000e+00
3.978119999999999891e+03 3.511940000000000055e+03 0.000000000000000000e+00
3.978199999999999818e+03 3.511940000000000055e+03 0.000000000000000000e+00
3.978279999999999745e+03 3.511940000000000055e+03 0.000000000000000000e+00
3.978360000000000127e+03 3.511940000000000055e+03 0.000000000000000000e+00
3.978440000000000055e+03 3.511940000000000055e+03 0.000000000000000000e+00
3.978519999999999982e+03 3.511940000000000055e+03 0.000000000000000000e+00
3.978599999999999909e+03 3.511940000000000055e+03 0.000000000000000000e+00
3.978679999999999836e+03 3.511940000000000055e+03 0.000000000000000000e+00
3.978759999999999764e+03 3.511940000000000055e+03 0.000000000000000000e+00
3.978840000000000146e+03 3.511940000000000055e+03 0.000000000000000000e+00
3.978920000000000073e+03 3.511940000000000055e+03 0.000000000000000000e+00
3.979000000000000000e+03 3.511940000000000055e+03 0.000000000000000000e+00
3.979079999999999927e+03 3.511940000000000055e+03 0.000000000000000000e+00
3.979159999999999854e+03 3.511940000000000055e+03 0.000000000000000000e+00
3.979239999999999782e+03 3.511940000000000055e+03 0.000000000000000000e+00
3.979320000000000164e+03 3.511940000000000055e+03 0.000000000000000000e+00
3.979400000000000091e+03 3.511940000000000055e+03 0.000000000000000000e+00
3.979480000000000018e+03 3.511940000000000055e+03 0.000000000000000000e+00
3.979559999999999945e+03 3.511940000000000055e+03 0.000000000000000000e+00
3.979639999999999873e+03 3.511940000000000055e+03 0.000000000000000000e+00
3.979719999999999800e+03 3.511940000000000055e+03 0.000000000000000000e+00
3.979800000000000182e+03 3.511940000000000055e+03 0.000000000000000000e+00
3.979880000000000109e+03 3.511940000000000055e+03 0.000000000000000000e+00
3.979960000000000036e+03 3.511940000000000055e+03 0.000000000000000000e+00
3.980039999999999964e+03 3.511940000000000055e+03 0.000000000000000000e+00
3.980119999999999891e+03 3.511940000000000055e+03 0.000000000000000000e+00
3.980199999999999818e+03 3.511940000000000055e+03 0.000000000000000000e+00
3.980279999999999745e+03 3.511940000000000055e+03 0.000000000000000000e+00
3.980360000000000127e+03 3.511940000000000055e+03 0.000000000000000000e+00
3.980440000000000055e+03 3.511940000000000055e+03 0.000000000000000000e+00
3.980519999999999982e+03 3.511940000000000055e+03 0.000000000000000000e+00
3.980599999999999909e+03 3.511940000000000055e+03 0.000000000000000000e+00
3.980679999999999836e+03 3.511940000000000055e+03 0.000000000000000000e+00
3.980759999999999764e+03 3.511940000000000055e+03 0.000000000000000000e+00
3.980840000000000146e+03 3.511940000000000055e+03 0.000000000000000000e+00
3.980920000000000073e+03 3.511940000000000055e+03 0.000000000000000000e+00
3.981000000000000000e+03 3.511940000000000055e+03 0.000000000000000000e+00
3.981079999999999927e+03 3.511940000000000055e+03 0.000000000000000000e+00
3.981159999999999854e+03 3.511940000000000055e+03 0.000000000000000000e+00
3.981239999999999782e+03 3.511940000000000055e+03 0.000000000000000000e+00
3.981320000000000164e+03 3.511940000000000055e+03 0.000000000000000000e+00
3.981400000000000091e+03 3.511940000000000055e+03 0.000000000000000000e+00
3.981480000000000018e+03 3.511940000000000055e+03 0.000000000000000000e+00
3.981559999999999945e+03 3.511940000000000055e+03 0.000000000000000000e+00
3.981639999999999873e+03 3.511940000000000055e+03 0.000000000000000000e+00
3.981719999999999800e+03 3.511940000000000055e+03 0.000000000000000000e+00
3.981800000000000182e+03 3.511940000000000055e+03 0.000000000000000000e+00
3.961800000000000182e+03 3.512000000000000000e+03 3.150072295586743305e-05
3.961880000000000109e+03 3.512000000000000000e+03 3.160308026656482027e-05
3.961960000000000036e+03 3.512000000000000000e+03 3.171559655391978518e-05
3.962039999999999964e+03 3.512000000000000000e+03 3.184477204806347565e-05
3.962119999999999891e+03 3.512000000000000000e+03 3.198894035862346762e-05
3.962199999999999818e+03 3.512000000000000000e+03 3.214842164700618062e-05
3.962279999999999745e+03 3.512000000000000000e+03 3.231986778364291755e-05
3.962360000000000127e+03 3.512000000000000000e+03 3.250319686977438580e-05
3.962440000000000055e+03 3.512000000000000000e+03 3.269785206034058698e-05
3.962519999999999982e+03 3.512000000000000000e+03 3.290287147605304880e-05
3.962599999999999909e+03 3.512000000000000000e+03 0.000000000000000000e+00
3.962679999999999836e+03 3.512000000000000000e+03 0.000000000000000000e+00
3.962759999999999764e+03 3.512000000000000000e+03 0.000000000000000000e+00
3.962840000000000146e+03 3.512000000000000000e+03 0.000000000000000000e+00
3.962920000000000073e+03 3.512000000000000000e+03 0.000000000000000000e+00
3.963000000000000000e+03 3.512000000000000000e+03 0.000000000000000000e+00
3.963079999999999927e+03 3.512000000000000000e+03 0.000000000000000000e+00
3.963159999999999854e+03 3.512000000000000000e+03 0.000000000000000000e+00
3.963239999999999782e+03 3.512000000000000000e+03 0.000000000000000000e+00
3.963320000000000164e+03 3.512000000000000000e+03 0.000000000000000000e+00
3.963400000000000091e+03 3.512000000000000000e+03 0.000000000000000000e+00
3.963480000000000018e+03 3.512000000000000000e+03 0.000000000000000000e+00
3.963559999999999945e+03 3.512000000000000000e+03 0.000000000000000000e+00
3.963639999999999873e+03 3.512000000000000000e+03 0.000000000000000000e+00
3.963719999999999800e+03 3.512000000000000000e+03 0.000000000000000000e+00
3.963800000000000182e+03 3.512000000000000000e+03 0.000000000000000000e+00
3.963880000000000109e+03 3.512000000000000000e+03 0.000000000000000000e+00
3.963960000000000036e+03 3.512000000000000000e+03 0.000000000000000000e+00
3.964039999999999964e+03 3.512000000000000000e+03 0.000000000000000000e+00
3.964119999999999891e+03 3.512000000000000000e+03 0.000000000000000000e+00
3.964199999999999818e+03 3.512000000000000000e+03 0.000000000000000000e+00
3.964279999999999745e+03 3.512000000000000000e+03 0.000000000000000000e+00
3.964360000000000127e+03 3.512000000000000000e+03 0.000000000000000000e+00
3.964440000000000055e+03 3.512000000000000000e+03 0.000000000000000000e+00
3.964519999999999982e+03 3.512000000000000000e+03 0.000000000000000000e+00
3.964599999999999909e+03 3.512000000000000000e+03 0.000000000000000000e+00
3.964679999999999836e+03 3.512000000000000000e+03 0.000000000000000000e+00
3.964759999999999764e+03 3.512000000000000000e+03 0.000000000000000000e+00
3.964840000000000146e+03 3.512000000000000000e+03 0.000000000000000000e+00
3.964920000000000073e+03 3.512000000000000000e+03 0.000000000000000000e+00
3.965000000000000000e+03 3.512000000000000000e+03 0.000000000000000000e+00
3.965079999999999927e+03 3.512000000000000000e+03 0.000000000000000000e+00
3.965159999999999854e+03 3.512000000000000000e+03 0.000000000000000000e+00
3.965239999999999782e+03 3.512000000000000000e+03 0.000000000000000000e+00
3.965320000000000164e+03 3.512000000000000000e+03 0.000000000000000000e+00
3.965400000000000091e+03 3.512000000000000000e+03 0.000000000000000000e+00
3.965480000000000018e+03 3.512000000000000000e+03 0.000000000000000000e+00
3.965559999999999945e+03 3.512000000000000000e+03 0.000000000000000000e+00
3.965639999999999873e+03 3.512000000000000000e+03 0.000000000000000000e+00
3.965719999999999800e+03 3.512000000000000000e+03 0.000000000000000000e+00
3.965800000000000182e+03 3.512000000000000000e+03 0.000000000000000000e+00
3.965880000000000109e+03 3.512000000000000000e+03 0.000000000000000000e+00
3.965960000000000036e+03 3.512000000000000000e+03 0.000000000000000000e+00
3.966039999999999964e+03 3.512000000000000000e+03 0.000000000000000000e+00
3.966119999999999891e+03 3.512000000000000000e+03 0.000000000000000000e+00
3.966199999999999818e+03 3.512000000000000000e+03 0.000000000000000000e+00
3.966279999999999745e+03 3.512000000000000000e+03 0.000000000000000000e+00
3.966360000000000127e+03 3.512000000000000000e+03 0.000000000000000000e+00
3.966440000000000055e+03 3.512000000000000000e+03 0.000000000000000000e+00
3.966519999999999982e+03 3.512000000000000000e+03 0.000000000000000000e+00
3.966599999999999909e+03 3.512000000000000000e+03 0.000000000000000000e+00
3.966679999999999836e+03 3.512000000000000000e+03 0.000000000000000000e+00
3.966759999999999764e+03 3.512000000000000000e+03 0.000000000000000000e+00
3.966840000000000146e+03 3.512000000000000000e+03 0.000000000000000000e+00
3.966920000000000073e+03 3.512000000000000000e+03 0.000000000000000000e+00
3.967000000000000000e+03 3.512000000000000000e+03 0.000000000000000000e+00
3.967079999999999927e+03 3.512000000000000000e+03 0.000000000000000000e+00
3.967159999999999854e+03 3.512000000000000000e+03 0.000000000000000000e+00
3.967239999999999782e+03 3.512000000000000000e+03 0.000000000000000000e+00
3.967320000000000164e+03 3.512000000000000000e+03 0.000000000000000000e+00
3.967400000000000091e+03 3.512000000000000000e+03 0.000000000000000000e+00
3.967480000000000018e+03 3.512000000000000000e+03 0.000000000000000000e+00
3.967559999999999945e+03 3.512000000000000000e+03 0.000000000000000000e+00
3.967639999999999873e+03 3.512000000000000000e+03 0.000000000000000000e+00
3.967719999999999800e+03 3.512000000000000000e+03 0.000000000000000000e+00
3.967800000000000182e+03 3.512000000000000000e+03 0.000000000000000000e+00
3.967880000000000109e+03 3.512000000000000000e+03 0.000000000000000000e+00
3.967960000000000036e+03 3.512000000000000000e+03 0.000000000000000000e+00
3.968039999999999964e+03 3.512000000000000000e+03 0.000000000000000000e+00
3.968119999999999891e+03 3.512000000000000000e+03 0.000000000000000000e+00
3.968199999999999818e+03 3.512000000000000000e+03 0.000000000000000000e+00
3.968279999999999745e+03 3.512000000000000000e+03 0.000000000000000000e+00
3.968360000000000127e+03 3.512000000000000000e+03 0.000000000000000000e+00
3.968440000000000055e+03 3.512000000000000000e+03 0.000000000000000000e+00
3.968519999999999982e+03 3.512000000000000000e+03 0.000000000000000000e+00
3.968599999999999909e+03 3.512000000000000000e+03 0.000000000000000000e+00
3.968679999999999836e+03 3.512000000000000000e+03 0.000000000000000000e+00
3.968759999999999764e+03 3.512000000000000000e+03 0.000000000000000000e+00
3.968840000000000146e+03 3.512000000000000000e+03 0.000000000000000000e+00
3.968920000000000073e+03 3.512000000000000000e+03 0.000000000000000000e+00
3.969000000000000000e+03 3.512000000000000000e+03 0.000000000000000000e+00
3.969079999999999927e+03 3.512000000000000000e+03 0.000000000000000000e+00
3.969159999999999854e+03 3.512000000000000000e+03 0.000000000000000000e+00
3.969239999999999782e+03 3.512000000000000000e+03 0.000000000000000000e+00
3.969320000000000164e+03 3.512000000000000000e+03 0.000000000000000000e+00
3.969400000000000091e+03 3.512000000000000000e+03 0.000000000000000000e+00
3.969480000000000018e+03 3.512000000000000000e+03 0.000000000000000000e+00
3.969559999999999945e+03 3.512000000000000000e+03 0.000000000000000000e+00
3.969639999999999873e+03 3.512000000000000000e+03 0.000000000000000000e+00
3.969719999999999800e+03 3.512000000000000000e+03 0.000000000000000000e+00
3.969800000000000182e+03 3.512000000000000000e+03 0.000000000000000000e+00
3.969880000000000109e+03 3.512000000000000000e+03 0.000000000000000000e+00
3.969960000000000036e+03 3.512000000000000000e+03 0.000000000000000000e+00
3.970039999999999964e+03 3.512000000000000000e+03 0.000000000000000000e+00
3.970119999999999891e+03 3.512000000000000000e+03 0.000000000000000000e+00
3.970199999999999818e+03 3.512000000000000000e+03 0.000000000000000000e+00
3.970279999999999745e+03 3.512000000000000000e+03 0.000000000000000000e+00
3.970360000000000127e+03 3.512000000000000000e+03 0.000000000000000000e+00
3.970440000000000055e+03 3.512000000000000000e+03 0.000000000000000000e+00
3.970519999999999982e+03 3.512000000000000000e+03 0.000000000000000000e+00
3.970599999999999909e+03 3.512000000000000000e+03 0.000000000000000000e+00
3.970679999999999836e+03 3.512000000000000000e+03 0.000000000000000000e+00
3.970759999999999764e+03 3.512000000000000000e+03 0.000000000000000000e+00
3.970840000000000146e+03 3.512000000000000000e+03 0.000000000000000000e+00
3.970920000000000073e+03 3.512000000000000000e+03 0.000000000000000000e+00
3.971000000000000000e+03 3.512000000000000000e+03 0.000000000000000000e+00
3.971079999999999927e+03 3.512000000000000000e+03 0.000000000000000000e+00
3.971159999999999854e+03 3.512000000000000000e+03 0.000000000000000000e+00
3.971239999999999782e+03 3.512000000000000000e+03 0.000000000000000000e+00
3.971320000000000164e+03 3.512000000000000000e+03 0.000000000000000000e+00
3.971400000000000091e+03 3.512000000000000000e+03 0.000000000000000000e+00
3.971480000000000018e+03 3.512000000000000000e+03 0.000000000000000000e+00
3.971559999999999945e+03 3.512000000000000000e+03 0.000000000000000000e+00
3.971639999999999873e+03 3.512000000000000000e+03 0.000000000000000000e+00
3.971719999999999800e+03 3.512000000000000000e+03 0.000000000000000000e+00
3.971800000000000182e+03 3.512000000000000000e+03 0.000000000000000000e+00
3.971880000000000109e+03 3.512000000000000000e+03 0.000000000000000000e+00
3.971960000000000036e+03 3.512000000000000000e+03 0.000000000000000000e+00
3.972039999999999964e+03 3.512000000000000000e+03 0.000000000000000000e+00
3.972119999999999891e+03 3.512000000000000000e+03 0.000000000000000000e+00
3.972199999999999818e+03 3.512000000000000000e+03 0.000000000000000000e+00
3.972279999999999745e+03 3.512000000000000000e+03 0.000000000000000000e+00
3.972360000000000127e+03 3.512000000000000000e+03 0.000000000000000000e+00
3.972440000000000055e+03 3.512000000000000000e+03 0.000000000000000000e+00
3.972519999999999982e+03 3.512000000000000000e+03 0.000000000000000000e+00
3.972599999999999909e+03 3.512000000000000000e+03 0.000000000000000000e+00
3.972679999999999836e+03 3.512000000000000000e+03 0.000000000000000000e+00
3.972759999999999764e+03 3.512000000000000000e+03 0.000000000000000000e+00
3.972840000000000146e+03 3.512000000000000000e+03 0.000000000000000000e+00
3.972920000000000073e+03 3.512000000000000000e+03 0.000000000000000000e+00
3.973000000000000000e+03 3.512000000000000000e+03 0.000000000000000000e+00
3.973079999999999927e+03 3.512000000000000000e+03 0.000000000000000000e+00
3.973159999999999854e+03 3.512000000000000000e+03 0.000000000000000000e+00
3.973239999999999782e+03 3.512000000000000000e+03 0.000000000000000000e+00
3.973320000000000164e+03 3.512000000000000000e+03 0.000000000000000000e+00
3.973400000000000091e+03 3.512000000000000000e+03 0.000000000000000000e+00
3.973480000000000018e+03 3.512000000000000000e+03 0.000000000000000000e+00
3.973559999999999945e+03 3.512000000000000000e+03 0.000000000000000000e+00
3.973639999999999873e+03 3.512000000000000000e+03 0.000000000000000000e+00
3.973719999999999800e+03 3.512000000000000000e+03 0.000000000000000000e+00
3.973800000000000182e+03 3.512000000000000000e+03 0.000000000000000000e+00
3.973880000000000109e+03 3.512000000000000000e+03 0.000000000000000000e+00
3.973960000000000036e+03 3.512000000000000000e+03 0.000000000000000000e+00
3.974039999999999964e+03 3.512000000000000000e+03 0.000000000000000000e+00
3.974119999999999891e+03 3.512000000000000000e+03 0.000000000000000000e+00
3.974199999999999818e+03 3.512000000000000000e+03 0.000000000000000000e+00
3.974279999999999745e+03 3.512000000000000000e+03 0.000000000000000000e+00
3.974360000000000127e+03 3.512000000000000000e+03 0.000000000000000000e+00
3.974440000000000055e+03 3.512000000000000000e+03 0.000000000000000000e+00
3.974519999999999982e+03 3.512000000000000000e+03 0.000000000000000000e+00
3.974599999999999909e+03 3.512000000000000000e+03 0.000000000000000000e+00
3.974679999999999836e+03 3.512000000000000000e+03 0.000000000000000000e+00
3.974759999999999764e+03 3.512000000000000000e+03 0.000000000000000000e+00
3.974840000000000146e+03 3.512000000000000000e+03 0.000000000000000000e+00
3.974920000000000073e+03 3.512000000000000000e+03 0.000000000000000000e+00
3.975000000000000000e+03 3.512000000000000000e+03 0.000000000000000000e+00
3.975079999999999927e+03 3.512000000000000000e+03 0.000000000000000000e+00
3.975159999999999854e+03 3.512000000000000000e+03 0.000000000000000000e+00
3.975239999999999782e+03 3.512000000000000000e+03 0.000000000000000000e+00
3.975320000000000164e+03 3.512000000000000000e+03 0.000000000000000000e+00
3.975400000000000091e+03 3.512000000000000000e+03 0.000000000000000000e+00
3.975480000000000018e+03 3.512000000000000000e+03 0.000000000000000000e+00
3.975559999999999945e+03 3.512000000000000000e+03 0.000000000000000000e+00
3.975639999999999873e+03 3.512000000000000000e+03 0.000000000000000000e+00
3.975719999999999800e+03 3.512000000000000000e+03 0.000000000000000000e+00
3.975800000000000182e+03 3.512000000000000000e+03 0.000000000000000000e+00
3.975880000000000109e+03 3.512000000000000000e+03 0.000000000000000000e+00
3.975960000000000036e+03 3.512000000000000000e+03 0.000000000000000000e+00
3.976039999999999964e+03 3.512000000000000000e+03 0.000000000000000000e+00
3.976119999999999891e+03 3.512000000000000000e+03 0.000000000000000000e+00
3.976199999999999818e+03 3.512000000000000000e+03 0.000000000000000000e+00
3.976279999999999745e+03 3.512000000000000000e+03 0.000000000000000000e+00
3.976360000000000127e+03 3.512000000000000000e+03 0.000000000000000000e+00
3.976440000000000055e+03 3.512000000000000000e+03 0.000000000000000000e+00
3.976519999999999982e+03 3.512000000000000000e+03 0.000000000000000000e+00
3.976599999999999909e+03 3.512000000000000000e+03 0.000000000000000000e+00
3.976679999999999836e+03 3.512000000000000000e+03 0.000000000000000000e+00
3.976759999999999764e+03 3.512000000000000000e+03 0.000000000000000000e+00
3.976840000000000146e+03 3.512000000000000000e+03 0.000000000000000000e+00
3.976920000000000073e+03 3.512000000000000000e+03 0.000000000000000000e+00
3.977000000000000000e+03 3.512000000000000000e+03 0.000000000000000000e+00
3.977079999999999927e+03 3.512000000000000000e+03 0.000000000000000000e+00
3.977159999999999854e+03 3.512000000000000000e+03 0.000000000000000000e+00
3.977239999999999782e+03 3.512000000000000000e+03 0.000000000000000000e+00
3.977320000000000164e+03 3.512000000000000000e+03 0.000000000000000000e+00
3.977400000000000091e+03 3.512000000000000000e+03 0.000000000000000000e+00
3.977480000000000018e+03 3.512000000000000000e+03 0.000000000000000000e+00
3.977559999999999945e+03 3.512000000000000000e+03 0.000000000000000000e+00
3.977639999999999873e+03 3.512000000000000000e+03 0.000000000000000000e+00
3.977719999999999800e+03 3.512000000000000000e+03 0.000000000000000000e+00
3.977800000000000182e+03 3.512000000000000000e+03 0.000000000000000000e+00
3.977880000000000109e+03 3.512000000000000000e+03 0.000000000000000000e+00
3.977960000000000036e+03 3.512000000000000000e+03 0.000000000000000000e+00
3.978039999999999964e+03 3.512000000000000000e+03 0.000000000000000000e+00
3.978119999999999891e+03 3.512000000000000000e+03 0.000000000000000000e+00
3.978199999999999818e+03 3.512000000000000000e+03 0.000000000000000000e+00
3.978279999999999745e+03 3.512000000000000000e+03 0.000000000000000000e+00
3.978360000000000127e+03 3.512000000000000000e+03 0.000000000000000000e+00
3.978440000000000055e+03 3.512000000000000000e+03 0.000000000000000000e+00
3.978519999999999982e+03 3.512000000000000000e+03 0.000000000000000000e+00
3.978599999999999909e+03 3.512000000000000000e+03 0.000000000000000000e+00
3.978679999999999836e+03 3.512000000000000000e+03 0.000000000000000000e+00
3.978759999999999764e+03 3.512000000000000000e+03 0.000000000000000000e+00
3.978840000000000146e+03 3.512000000000000000e+03 0.000000000000000000e+00
3.978920000000000073e+03 3.512000000000000000e+03 0.000000000000000000e+00
3.979000000000000000e+03 3.512000000000000000e+03 0.000000000000000000e+00
3.979079999999999927e+03 3.512000000000000000e+03 0.000000000000000000e+00
3.979159999999999854e+03 3.512000000000000000e+03 0.000000000000000000e+00
3.979239999999999782e+03 3.512000000000000000e+03 0.000000000000000000e+00
3.979320000000000164e+03 3.512000000000000000e+03 0.000000000000000000e+00
3.979400000000000091e+03 3.512000000000000000e+03 0.000000000000000000e+00
3.979480000000000018e+03 3.512000000000000000e+03 0.000000000000000000e+00
3.979559999999999945e+03 3.512000000000000000e+03 0.000000000000000000e+00
3.979639999999999873e+03 3.512000000000000000e+03 0.000000000000000000e+00
3.979719999999999800e+03 3.512000000000000000e+03 0.000000000000000000e+00
3.979800000000000182e+03 3.512000000000000000e+03 0.000000000000000000e+00
3.979880000000000109e+03 3.512000000000000000e+03 0.000000000000000000e+00
3.979960000000000036e+03 3.512000000000000000e+03 0.000000000000000000e+00
3.980039999999999964e+03 3.512000000000000000e+03 0.000000000000000000e+00
3.980119999999999891e+03 3.512000000000000000e+03 0.000000000000000000e+00
3.980199999999999818e+03 3.512000000000000000e+03 0.000000000000000000e+00
3.980279999999999745e+03 3.512000000000000000e+03 0.000000000000000000e+00
3.980360000000000127e+03 3.512000000000000000e+03 0.000000000000000000e+00
3.980440000000000055e+03 3.512000000000000000e+03 0.000000000000000000e+00
3.980519999999999982e+03 3.512000000000000000e+03 0.000000000000000000e+00
3.980599999999999909e+03 3.512000000000000000e+03 0.000000000000000000e+00
3.980679999999999836e+03 3.512000000000000000e+03 0.000000000000000000e+00
3.980759999999999764e+03 3.512000000000000000e+03 0.000000000000000000e+00
3.980840000000000146e+03 3.512000000000000000e+03 0.000000000000000000e+00
3.980920000000000073e+03 3.512000000000000000e+03 0.000000000000000000e+00
3.981000000000000000e+03 3.512000000000000000e+03 0.000000000000000000e+00
3.981079999999999927e+03 3.512000000000000000e+03 0.000000000000000000e+00
3.981159999999999854e+03 3.512000000000000000e+03 0.000000000000000000e+00
3.981239999999999782e+03 3.512000000000000000e+03 0.000000000000000000e+00
3.981320000000000164e+03 3.512000000000000000e+03 0.000000000000000000e+00
3.981400000000000091e+03 3.512000000000000000e+03 0.000000000000000000e+00
3.981480000000000018e+03 3.512000000000000000e+03 0.000000000000000000e+00
3.981559999999999945e+03 3.512000000000000000e+03 0.000000000000000000e+00
3.981639999999999873e+03 3.512000000000000000e+03 0.000000000000000000e+00
3.981719999999999800e+03 3.512000000000000000e+03 0.000000000000000000e+00
3.981800000000000182e+03 3.512000000000000000e+03 0.000000000000000000e+00
3.961800000000000182e+03 3.512059999999999945e+03 3.182490492171870700e-05
3.961880000000000109e+03 3.512059999999999945e+03 3.193389378964324313e-05
3.961960000000000036e+03 3.512059999999999945e+03 3.204314144334044327e-05
3.962039999999999964e+03 3.512059999999999945e+03 3.216508247637165361e-05
3.962119999999999891e+03 3.512059999999999945e+03 3.230386307371590143e-05
3.962199999999999818e+03 3.512059999999999945e+03 3.245867543832483865e-05
3.962279999999999745e+03 3.512059999999999945e+03 3.262672564499630298e-05
3.962360000000000127e+03 3.512059999999999945e+03 3.280842654690398696e-05
3.962440000000000055e+03 3.512059999999999945e+03 3.300131732901106813e-05
3.962519999999999982e+03 3.512059999999999945e+03 3.320570951507510163e-05
3.962599999999999909e+03 3.512059999999999945e+03 0.000000000000000000e+00
3.962679999999999836e+03 3.512059999999999945e+03 0.000000000000000000e+00
3.962759999999999764e+03 3.512059999999999945e+03 0.000000000000000000e+00
3.962840000000000146e+03 3.512059999999999945e+03 0.000000000000000000e+00
3.962920000000000073e+03 3.512059999999999945e+03 0.000000000000000000e+00
3.963000000000000000e+03 3.512059999999999945e+03 0.000000000000000000e+00
3.963079999999999927e+03 3.512059999999999945e+03 0.000000000000000000e+00
3.963159999999999854e+03 3.512059999999999945e+03 0.000000000000000000e+00
3.963239999999999782e+03 3.512059999999999945e+03 0.000000000000000000e+00
3.963320000000000164e+03 3.512059999999999945e+03 0.000000000000000000e+00
3.963400000000000091e+03 3.512059999999999945e+03 0.000000000000000000e+00
3.963480000000000018e+03 3.512059999999999945e+03 0.000000000000000000e+00
3.963559999999999945e+03 3.512059999999999945e+03 0.000000000000000000e+00
3.963639999999999873e+03 3.512059999999999945e+03 0.000000000000000000e+00
3.963719999999999800e+03 3.512059999999999945e+03 0.000000000000000000e+00
3.963800000000000182e+03 3.512059999999999945e+03 0.000000000000000000e+00
3.963880000000000109e+03 3.512059999999999945e+03 0.000000000000000000e+00
3.963960000000000036e+03 3.512059999999999945e+03 0.000000000000000000e+00
3.964039999999999964e+03 3.512059999999999945e+03 0.000000000000000000e+00
3.964119999999999891e+03 3.512059999999999945e+03 0.000000000000000000e+00
3.964199999999999818e+03 3.512059999999999945e+03 0.000000000000000000e+00
3.964279999999999745e+03 3.512059999999999945e+03 0.000000000000000000e+00
3.964360000000000127e+03 3.512059999999999945e+03 0.000000000000000000e+00
3.964440000000000055e+03 3.512059999999999945e+03 0.000000000000000000e+00
3.964519999999999982e+03 3.512059999999999945e+03 0.000000000000000000e+00
3.964599999999999909e+03 3.512059999999999945e+03 0.000000000000000000e+00
3.964679999999999836e+03 3.512059999999999945e+03 0.000000000000000000e+00
3.964759999999999764e+03 3.512059999999999945e+03 0.000000000000000000e+00
3.964840000000000146e+03 3.512059999999999945e+03 0.000000000000000000e+00
3.964920000000000073e+03 3.512059999999999945e+03 0.000000000000000000e+00
3.965000000000000000e+03 3.512059999999999945e+03 0.000000000000000000e+00
3.965079999999999927e+03 3.512059999999999945e+03 0.000000000000000000e+00
3.965159999999999854e+03 3.512059999999999945e+03 0.000000000000000000e+00
3.965239999999999782e+03 3.512059999999999945e+03 0.000000000000000000e+00
3.965320000000000164e+03 3.512059999999999945e+03 0.000000000000000000e+00
3.965400000000000091e+03 3.512059999999999945e+03 0.000000000000000000e+00
3.965480000000000018e+03 3.512059999999999945e+03 0.000000000000000000e+00
3.965559999999999945e+03 3.512059999999999945e+03 0.000000000000000000e+00
3.965639999999999873e+03 3.512059999999999945e+03 0.000000000000000000e+00
3.965719999999999800e+03 3.512059999999999945e+03 0.000000000000000000e+00
3.965800000000000182e+03 3.512059999999999945e+03 0.000000000000000000e+00
3.965880000000000109e+03 3.512059999999999945e+03 0.000000000000000000e+00
3.965960000000000036e+03 3.512059999999999945e+03 0.000000000000000000e+00
3.966039999999999964e+03 3.512059999999999945e+03 0.000000000000000000e+00
3.966119999999999891e+03 3.512059999999999945e+03 0.000000000000000000e+00
3.966199999999999818e+03 3.512059999999999945e+03 0.000000000000000000e+00
3.966279999999999745e+03 3.512059999999999945e+03 0.000000000000000000e+00
3.966360000000000127e+03 3.512059999999999945e+03 0.000000000000000000e+00
3.966440000000000055e+03 3.512059999999999945e+03 0.000000000000000000e+00
3.966519999999999982e+03 3.512059999999999945e+03 0.000000000000000000e+00
3.966599999999999909e+03 3.512059999999999945e+03 0.000000000000000000e+00
3.966679999999999836e+03 3.512059999999999945e+03 0.000000000000000000e+00
3.966759999999999764e+03 3.512059999999999945e+03 0.000000000000000000e+00
3.966840000000000146e+03 3.512059999999999945e+03 0.000000000000000000e+00
3.966920000000000073e+03 3.512059999999999945e+03 0.000000000000000000e+00
3.967000000000000000e+03 3.512059999999999945e+03 0.000000000000000000e+00
3.967079999999999927e+03 3.512059999999999945e+03 0.000000000000000000e+00
3.967159999999999854e+03 3.512059999999999945e+03 0.000000000000000000e+00
3.967239999999999782e+03 3.512059999999999945e+03 0.000000000000000000e+00
3.967320000000000164e+03 3.512059999999999945e+03 0.000000000000000000e+00
3.967400000000000091e+03 3.512059999999999945e+03 0.000000000000000000e+00
3.967480000000000018e+03 3.512059999999999945e+03 0.000000000000000000e+00
3.967559999999999945e+03 3.512059999999999945e+03 0.000000000000000000e+00
3.967639999999999873e+03 3.512059999999999945e+03 0.000000000000000000e+00
3.967719999999999800e+03 3.512059999999999945e+03 0.000000000000000000e+00
3.967800000000000182e+03 3.512059999999999945e+03 0.000000000000000000e+00
3.967880000000000109e+03 3.512059999999999945e+03 0.000000000000000000e+00
3.967960000000000036e+03 3.512059999999999945e+03 0.000000000000000000e+00
3.968039999999999964e+03 3.512059999999999945e+03 0.000000000000000000e+00
3.968119999999999891e+03 3.512059999999999945e+03 0.000000000000000000e+00
3.968199999999999818e+03 3.512059999999999945e+03 0.000000000000000000e+00
3.968279999999999745e+03 3.512059999999999945e+03 0.000000000000000000e+00
3.968360000000000127e+03 3.512059999999999945e+03 0.000000000000000000e+00
3.968440000000000055e+03 3.512059999999999945e+03 0.000000000000000000e+00
3.968519999999999982e+03 3.512059999999999945e+03 0.000000000000000000e+00
3.968599999999999909e+03 3.512059999999999945e+03 0.000000000000000000e+00
3.968679999999999836e+03 3.512059999999999945e+03 0.000000000000000000e+00
3.968759999999999764e+03 3.512059999999999945e+03 0.000000000000000000e+00
3.968840000000000146e+03 3.512059999999999945e+03 0.000000000000000000e+00
3.968920000000000073e+03 3.512059999999999945e+03 0.000000000000000000e+00
3.969000000000000000e+03 3.512059999999999945e+03 0.000000000000000000e+00
3.969079999999999927e+03 3.512059999999999945e+03 0.000000000000000000e+00
3.969159999999999854e+03 3.512059999999999945e+03 0.000000000000000000e+00
3.969239999999999782e+03 3.512059999999999945e+03 0.000000000000000000e+00
3.969320000000000164e+03 3.512059999999999945e+03 0.000000000000000000e+00
3.969400000000000091e+03 3.512059999999999945e+03 0.000000000000000000e+00
3.969480000000000018e+03 3.512059999999999945e+03 0.000000000000000000e+00
3.969559999999999945e+03 3.512059999999999945e+03 0.000000000000000000e+00
3.969639999999999873e+03 3.512059999999999945e+03 0.000000000000000000e+00
3.969719999999999800e+03 3.512059999999999945e+03 0.000000000000000000e+00
3.969800000000000182e+03 3.512059999999999945e+03 0.000000000000000000e+00
3.969880000000000109e+03 3.512059999999999945e+03 0.000000000000000000e+00
3.969960000000000036e+03 3.512059999999999945e+03 0.000000000000000000e+00
3.970039999999999964e+03 3.512059999999999945e+03 0.000000000000000000e+00
3.970119999999999891e+03 3.512059999999999945e+03 0.000000000000000000e+00
3.970199999999999818e+03 3.512059999999999945e+03 0.000000000000000000e+00
3.970279999999999745e+03 3.512059999999999945e+03 0.000000000000000000e+00
3.970360000000000127e+03 3.512059999999999945e+03 0.000000000000000000e+00
3.970440000000000055e+03 3.512059999999999945e+03 0.000000000000000000e+00
3.970519999999999982e+03 3.512059999999999945e+03 0.000000000000000000e+00
3.970599999999999909e+03 3.512059999999999945e+03 0.000000000000000000e+00
3.970679999999999836e+03 3.512059999999999945e+03 0.000000000000000000e+00
3.970759999999999764e+03 3.512059999999999945e+03 0.000000000000000000e+00
3.970840000000000146e+03 3.512059999999999945e+03 0.000000000000000000e+00
3.970920000000000073e+03 3.512059999999999945e+03 0.000000000000000000e+00
3.971000000000000000e+03 3.512059999999999945e+03 0.000000000000000000e+00
3.971079999999999927e+03 3.512059999999999945e+03 0.000000000000000000e+00
3.971159999999999854e+03 3.512059999999999945e+03 0.000000000000000000e+00
3.971239999999999782e+03 3.512059999999999945e+03 0.000000000000000000e+00
3.971320000000000164e+03 3.512059999999999945e+03 0.000000000000000000e+00
3.971400000000000091e+03 3.512059999999999945e+03 0.000000000000000000e+00
3.971480000000000018e+03 3.512059999999999945e+03 0.000000000000000000e+00
3.971559999999999945e+03 3.512059999999999945e+03 0.000000000000000000e+00
3.971639999999999873e+03 3.512059999999999945e+03 0.000000000000000000e+00
3.971719999999999800e+03 3.512059999999999945e+03 0.000000000000000000e+00
3.971800000000000182e+03 3.512059999999999945e+03 0.000000000000000000e+00
3.971880000000000109e+03 3.512059999999999945e+03 0.000000000000000000e+00
3.971960000000000036e+03 3.512059999999999945e+03 0.000000000000000000e+00
3.972039999999999964e+03 3.512059999999999945e+03 0.000000000000000000e+00
3.972119999999999891e+03 3.512059999999999945e+03 0.000000000000000000e+00
3.972199999999999818e+03 3.512059999999999945e+03 0.000000000000000000e+00
3.972279999999999745e+03 3.512059999999999945e+03 0.000000000000000000e+00
3.972360000000000127e+03 3.512059999999999945e+03 0.000000000000000000e+00
3.972440000000000055e+03 3.512059999999999945e+03 0.000000000000000000e+00
3.972519999999999982e+03 3.512059999999999945e+03 0.000000000000000000e+00
3.972599999999999909e+03 3.512059999999999945e+03 0.000000000000000000e+00
3.972679999999999836e+03 3.512059999999999945e+03 0.000000000000000000e+00
3.972759999999999764e+03 3.512059999999999945e+03 0.000000000000000000e+00
3.972840000000000146e+03 3.512059999999999945e+03 0.000000000000000000e+00
3.972920000000000073e+03 3.512059999999999945e+03 0.000000000000000000e+00
3.973000000000000000e+03 3.512059999999999945e+03 0.000000000000000000e+00
3.973079999999999927e+03 3.512059999999999945e+03 0.000000000000000000e+00
3.973159999999999854e+03 3.512059999999999945e+03 0.000000000000000000e+00
3.973239999999999782e+03 3.512059999999999945e+03 0.000000000000000000e+00
3.973320000000000164e+03 3.512059999999999945e+03 0.000000000000000000e+00
3.973400000000000091e+03 3.512059999999999945e+03 0.000000000000000000e+00
3.973480000000000018e+03 3.512059999999999945e+03 0.000000000000000000e+00
3.973559999999999945e+03 3.512059999999999945e+03 0.000000000000000000e+00
3.973639999999999873e+03 3.512059999999999945e+03 0.000000000000000000e+00
3.973719999999999800e+03 3.512059999999999945e+03 0.000000000000000000e+00
3.973800000000000182e+03 3.512059999999999945e+03 0.000000000000000000e+00
3.973880000000000109e+03 3.512059999999999945e+03 0.000000000000000000e+00
3.973960000000000036e+03 3.512059999999999945e+03 0.000000000000000000e+00
3.974039999999999964e+03 3.512059999999999945e+03 0.000000000000000000e+00
3.974119999999999891e+03 3.512059999999999945e+03 0.000000000000000000e+00
3.974199999999999818e+03 3.512059999999999945e+03 0.000000000000000000e+00
3.974279999999999745e+03 3.512059999999999945e+03 0.000000000000000000e+00
3.974360000000000127e+03 3.512059999999999945e+03 0.000000000000000000e+00
3.974440000000000055e+03 3.512059999999999945e+03 0.000000000000000000e+00
3.974519999999999982e+03 3.512059999999999945e+03 0.000000000000000000e+00
3.974599999999999909e+03 3.512059999999999945e+03 0.000000000000000000e+00
3.974679999999999836e+03 3.512059999999999945e+03 0.000000000000000000e+00
3.974759999999999764e+03 3.512059999999999945e+03 0.000000000000000000e+00
3.974840000000000146e+03 3.512059999999999945e+03 0.000000000000000000e+00
3.974920000000000073e+03 3.512059999999999945e+03 0.000000000000000000e+00
3.975000000000000000e+03 3.512059999999999945e+03 0.000000000000000000e+00
3.975079999999999927e+03 3.512059999999999945e+03 0.000000000000000000e+00
3.975159999999999854e+03 3.512059999999999945e+03 0.000000000000000000e+00
3.975239999999999782e+03 3.512059999999999945e+03 0.000000000000000000e+00
3.975320000000000164e+03 3.512059999999999945e+03 0.000000000000000000e+00
3.975400000000000091e+03 3.512059999999999945e+03 0.000000000000000000e+00
3.975480000000000018e+03 3.512059999999999945e+03 0.000000000000000000e+00
3.975559999999999945e+03 3.512059999999999945e+03 0.000000000000000000e+00
3.975639999999999873e+03 3.512059999999999945e+03 0.000000000000000000e+00
3.975719999999999800e+03 3.512059999999999945e+03 0.000000000000000000e+00
3.975800000000000182e+03 3.512059999999999945e+03 0.000000000000000000e+00
3.975880000000000109e+03 3.512059999999999945e+03 0.000000000000000000e+00
3.975960000000000036e+03 3.512059999999999945e+03 0.000000000000000000e+00
3.976039999999999964e+03 3.512059999999999945e+03 0.000000000000000000e+00
3.976119999999999891e+03 3.512059999999999945e+03 0.000000000000000000e+00
3.976199999999999818e+03 3.512059999999999945e+03 0.000000000000000000e+00
3.976279999999999745e+03 3.512059999999999945e+03 0.000000000000000000e+00
3.976360000000000127e+03 3.512059999999999945e+03 0.000000000000000000e+00
3.976440000000000055e+03 3.512059999999999945e+03 0.000000000000000000e+00
3.976519999999999982e+03 3.512059999999999945e+03 0.000000000000000000e+00
3.976599999999999909e+03 3.512059999999999945e+03 0.000000000000000000e+00
3.976679999999999836e+03 3.512059999999999945e+03 0.000000000000000000e+00
3.976759999999999764e+03 3.512059999999999945e+03 0.000000000000000000e+00
3.976840000000000146e+03 3.512059999999999945e+03 0.000000000000000000e+00
3.976920000000000073e+03 3.512059999999999945e+03 0.000000000000000000e+00
3.977000000000000000e+03 3.512059999999999945e+03 0.000000000000000000e+00
3.977079999999999927e+03 3.512059999999999945e+03 0.000000000000000000e+00
3.977159999999999854e+03 3.512059999999999945e+03 0.000000000000000000e+00
3.977239999999999782e+03 3.512059999999999945e+03 0.000000000000000000e+00
3.977320000000000164e+03 3.512059999999999945e+03 0.000000000000000000e+00
3.977400000000000091e+03 3.512059999999999945e+03 0.000000000000000000e+00
3.977480000000000018e+03 3.512059999999999945e+03 0.000000000000000000e+00
3.977559999999999945e+03 3.512059999999999945e+03 0.000000000000000000e+00
3.977639999999999873e+03 3.512059999999999945e+03 0.000000000000000000e+00
3.977719999999999800e+03 3.512059999999999945e+03 0.000000000000000000e+00
3.977800000000000182e+03 3.512059999999999945e+03 0.000000000000000000e+00
3.977880000000000109e+03 3.512059999999999945e+03 0.000000000000000000e+00
3.977960000000000036e+03 3.512059999999999945e+03 0.000000000000000000e+00
3.978039999999999964e+03 3.512059999999999945e+03 0.000000000000000000e+00
3.978119999999999891e+03 3.512059999999999945e+03 0.000000000000000000e+00
3.978199999999999818e+03 3.512059999999999945e+03 0.000000000000000000e+00
3.978279999999999745e+03 3.512059999999999945e+03 0.000000000000000000e+00
3.978360000000000127e+03 3.512059999999999945e+03 0.000000000000000000e+00
3.978440000000000055e+03 3.512059999999999945e+03 0.000000000000000000e+00
3.978519999999999982e+03 3.512059999999999945e+03 0.000000000000000000e+00
3.978599999999999909e+03 3.512059999999999945e+03 0.000000000000000000e+00
3.978679999999999836e+03 3.512059999999999945e+03 0.000000000000000000e+00
3.978759999999999764e+03 3.512059999999999945e+03 0.000000000000000000e+00
3.978840000000000146e+03 3.512059999999999945e+03 0.000000000000000000e+00
3.978920000000000073e+03 3.512059999999999945e+03 0.000000000000000000e+00
3.979000000000000000e+03 3.512059999999999945e+03 0.000000000000000000e+00
3.979079999999999927e+03 3.512059999999999945e+03 0.000000000000000000e+00
3.979159999999999854e+03 3.512059999999999945e+03 0.000000000000000000e+00
3.979239999999999782e+03 3.512059999999999945e+03 0.000000000000000000e+00
3.979320000000000164e+03 3.512059999999999945e+03 0.000000000000000000e+00
3.979400000000000091e+03 3.512059999999999945e+03 0.000000000000000000e+00
3.979480000000000018e+03 3.512059999999999945e+03 0.000000000000000000e+00
3.979559999999999945e+03 3.512059999999999945e+03 0.000000000000000000e+00
3.979639999999999873e+03 3.512059999999999945e+03 0.000000000000000000e+00
3.979719999999999800e+03 3.512059999999999945e+03 0.000000000000000000e+00
3.979800000000000182e+03 3.512059999999999945e+03 0.000000000000000000e+00
3.979880000000000109e+03 3.512059999999999945e+03 0.000000000000000000e+00
3.979960000000000036e+03 3.512059999999999945e+03 0.000000000000000000e+00
3.980039999999999964e+03 3.512059999999999945e+03 0.000000000000000000e+00
3.980119999999999891e+03 3.512059999999999945e+03 0.000000000000000000e+00
3.980199999999999818e+03 3.512059999999999945e+03 0.000000000000000000e+00
3.980279999999999745e+03 3.512059999999999945e+03 0.000000000000000000e+00
3.980360000000000127e+03 3.512059999999999945e+03 0.000000000000000000e+00
3.980440000000000055e+03 3.512059999999999945e+03 0.000000000000000000e+00
3.980519999999999982e+03 3.512059999999999945e+03 0.000000000000000000e+00
3.980599999999999909e+03 3.512059999999999945e+03 0.000000000000000000e+00
3.980679999999999836e+03 3.512059999999999945e+03 0.000000000000000000e+00
3.980759999999999764e+03 3.512059999999999945e+03 0.000000000000000000e+00
3.980840000000000146e+03 3.512059999999999945e+03 0.000000000000000000e+00
3.980920000000000073e+03 3.512059999999999945e+03 0.000000000000000000e+00
3.981000000000000000e+03 3.512059999999999945e+03 0.000000000000000000e+00
3.981079999999999927e+03 3.512059999999999945e+03 0.000000000000000000e+00
3.981159999999999854e+03 3.512059999999999945e+03 0.000000000000000000e+00
3.981239999999999782e+03 3.512059999999999945e+03 0.000000000000000000e+00
3.981320000000000164e+03 3.512059999999999945e+03 0.000000000000000000e+00
3.981400000000000091e+03 3.512059999999999945e+03 0.000000000000000000e+00
3.981480000000000018e+03 3.512059999999999945e+03 0.000000000000000000e+00
3.981559999999999945e+03 3.512059999999999945e+03 0.000000000000000000e+00
3.981639999999999873e+03 3.512059999999999945e+03 0.000000000000000000e+00
3.981719999999999800e+03 3.512059999999999945e+03 0.000000000000000000e+00
3.981800000000000182e+03 3.512059999999999945e+03 0.000000000000000000e+00
3.961800000000000182e+03 3.512119999999999891e+03 3.214289640779340344e-05
3.961880000000000109e+03 3.512119999999999891e+03 3.226495019873937444e-05
3.961960000000000036e+03 3.512119999999999891e+03 3.237778466678948924e-05
3.962039999999999964e+03 3.512119999999999891e+03 3.249434239989706810e-05
3.962119999999999891e+03 3.512119999999999891e+03 3.262706341917033759e-05
3.962199999999999818e+03 3.512119999999999891e+03 3.277588046336369292e-05
3.962279999999999745e+03 3.512119999999999891e+03 3.294045330423079444e-05
3.962360000000000127e+03 3.512119999999999891e+03 3.311911098631262809e-05
3.962440000000000055e+03 3.512119999999999891e+03 3.330978401723172017e-05
3.962519999999999982e+03 3.512119999999999891e+03 3.351330163166735894e-05
3.962599999999999909e+03 3.512119999999999891e+03 3.372779940850994645e-05
3.962679999999999836e+03 3.512119999999999891e+03 0.000000000000000000e+00
3.962759999999999764e+03 3.512119999999999891e+03 0.000000000000000000e+00
3.962840000000000146e+03 3.512119999999999891e+03 0.000000000000000000e+00
3.962920000000000073e+03 3.512119999999999891e+03 0.000000000000000000e+00
3.963000000000000000e+03 3.512119999999999891e+03 0.000000000000000000e+00
3.963079999999999927e+03 3.512119999999999891e+03 0.000000000000000000e+00
3.963159999999999854e+03 3.512119999999999891e+03 0.000000000000000000e+00
3.963239999999999782e+03 3.512119999999999891e+03 0.000000000000000000e+00
3.963320000000000164e+03 3.512119999999999891e+03 0.000000000000000000e+00
3.963400000000000091e+03 3.512119999999999891e+03 0.000000000000000000e+00
3.963480000000000018e+03 3.512119999999999891e+03 0.000000000000000000e+00
3.963559999999999945e+03 3.512119999999999891e+03 0.000000000000000000e+00
3.963639999999999873e+03 3.512119999999999891e+03 0.000000000000000000e+00
3.963719999999999800e+03 3.512119999999999891e+03 0.000000000000000000e+00
3.963800000000000182e+03 3.512119999999999891e+03 0.000000000000000000e+00
3.963880000000000109e+03 3.512119999999999891e+03 0.000000000000000000e+00
3.963960000000000036e+03 3.512119999999999891e+03 0.000000000000000000e+00
3.964039999999999964e+03 3.512119999999999891e+03 0.000000000000000000e+00
3.964119999999999891e+03 3.512119999999999891e+03 0.000000000000000000e+00
3.964199999999999818e+03 3.512119999999999891e+03 0.000000000000000000e+00
3.964279999999999745e+03 3.512119999999999891e+03 0.000000000000000000e+00
3.964360000000000127e+03 3.512119999999999891e+03 0.000000000000000000e+00
3.964440000000000055e+03 3.512119999999999891e+03 0.000000000000000000e+00
3.964519999999999982e+03 3.512119999999999891e+03 0.000000000000000000e+00
3.964599999999999909e+03 3.512119999999999891e+03 0.000000000000000000e+00
3.964679999999999836e+03 3.512119999999999891e+03 0.000000000000000000e+00
3.964759999999999764e+03 3.512119999999999891e+03 0.000000000000000000e+00
3.964840000000000146e+03 3.512119999999999891e+03 0.000000000000000000e+00
3.964920000000000073e+03 3.512119999999999891e+03 0.000000000000000000e+00
3.965000000000000000e+03 3.512119999999999891e+03 0.000000000000000000e+00
3.965079999999999927e+03 3.512119999999999891e+03 0.000000000000000000e+00
3.965159999999999854e+03 3.512119999999999891e+03 0.000000000000000000e+00
3.965239999999999782e+03 3.512119999999999891e+03 0.000000000000000000e+00
3.965320000000000164e+03 3.512119999999999891e+03 0.000000000000000000e+00
3.965400000000000091e+03 3.512119999999999891e+03 0.000000000000000000e+00
3.965480000000000018e+03 3.512119999999999891e+03 0.000000000000000000e+00
3.965559999999999945e+03 3.512119999999999891e+03 0.000000000000000000e+00
3.965639999999999873e+03 3.512119999999999891e+03 0.000000000000000000e+00
3.965719999999999800e+03 3.512119999999999891e+03 0.000000000000000000e+00
3.965800000000000182e+03 3.512119999999999891e+03 0.000000000000000000e+00
3.965880000000000109e+03 3.512119999999999891e+03 0.000000000000000000e+00
3.965960000000000036e+03 3.512119999999999891e+03 0.000000000000000000e+00
3.966039999999999964e+03 3.512119999999999891e+03 0.000000000000000000e+00
3.966119999999999891e+03 3.512119999999999891e+03 0.000000000000000000e+00
3.966199999999999818e+03 3.512119999999999891e+03 0.000000000000000000e+00
3.966279999999999745e+03 3.512119999999999891e+03 0.000000000000000000e+00
3.966360000000000127e+03 3.512119999999999891e+03 0.000000000000000000e+00
3.966440000000000055e+03 3.512119999999999891e+03 0.000000000000000000e+00
3.966519999999999982e+03 3.512119999999999891e+03 0.000000000000000000e+00
3.966599999999999909e+03 3.512119999999999891e+03 0.000000000000000000e+00
3.966679999999999836e+03 3.512119999999999891e+03 0.000000000000000000e+00
3.966759999999999764e+03 3.512119999999999891e+03 0.000000000000000000e+00
3.966840000000000146e+03 3.512119999999999891e+03 0.000000000000000000e+00
3.966920000000000073e+03 3.512119999999999891e+03 0.000000000000000000e+00
3.967000000000000000e+03 3.512119999999999891e+03 0.000000000000000000e+00
3.967079999999999927e+03 3.512119999999999891e+03 0.000000000000000000e+00
3.967159999999999854e+03 3.512119999999999891e+03 0.000000000000000000e+00
3.967239999999999782e+03 3.512119999999999891e+03 0.000000000000000000e+00
3.967320000000000164e+03 3.512119999999999891e+03 0.000000000000000000e+00
3.967400000000000091e+03 3.512119999999999891e+03 0.000000000000000000e+00
3.967480000000000018e+03 3.512119999999999891e+03 0.000000000000000000e+00
3.967559999999999945e+03 3.512119999999999891e+03 0.000000000000000000e+00
3.967639999999999873e+03 3.512119999999999891e+03 0.000000000000000000e+00
3.967719999999999800e+03 3.512119999999999891e+03 0.000000000000000000e+00
3.967800000000000182e+03 3.512119999999999891e+03 0.000000000000000000e+00
3.967880000000000109e+03 3.512119999999999891e+03 0.000000000000000000e+00
3.967960000000000036e+03 3.512119999999999891e+03 0.000000000000000000e+00
3.968039999999999964e+03 3.512119999999999891e+03 0.000000000000000000e+00
3.968119999999999891e+03 3.512119999999999891e+03 0.000000000000000000e+00
3.968199999999999818e+03 3.512119999999999891e+03 0.000000000000000000e+00
3.968279999999999745e+03 3.512119999999999891e+03 0.000000000000000000e+00
3.968360000000000127e+03 3.512119999999999891e+03 0.000000000000000000e+00
3.968440000000000055e+03 3.512119999999999891e+03 0.000000000000000000e+00
3.968519999999999982e+03 3.512119999999999891e+03 0.000000000000000000e+00
3.968599999999999909e+03 3.512119999999999891e+03 0.000000000000000000e+00
3.968679999999999836e+03 3.512119999999999891e+03 0.000000000000000000e+00
3.968759999999999764e+03 3.512119999999999891e+03 0.000000000000000000e+00
3.968840000000000146e+03 3.512119999999999891e+03 0.000000000000000000e+00
3.968920000000000073e+03 3.512119999999999891e+03 0.000000000000000000e+00
3.969000000000000000e+03 3.512119999999999891e+03 0.000000000000000000e+00
3.969079999999999927e+03 3.512119999999999891e+03 0.000000000000000000e+00
3.969159999999999854e+03 3.512119999999999891e+03 0.000000000000000000e+00
3.969239999999999782e+03 3.512119999999999891e+03 0.000000000000000000e+00
3.969320000000000164e+03 3.512119999999999891e+03 0.000000000000000000e+00
3.969400000000000091e+03 3.512119999999999891e+03 0.000000000000000000e+00
3.969480000000000018e+03 3.512119999999999891e+03 0.000000000000000000e+00
3.969559999999999945e+03 3.512119999999999891e+03 0.000000000000000000e+00
3.969639999999999873e+03 3.512119999999999891e+03 0.000000000000000000e+00
3.969719999999999800e+03 3.512119999999999891e+03 0.000000000000000000e+00
3.969800000000000182e+03 3.512119999999999891e+03 0.000000000000000000e+00
3.969880000000000109e+03 3.512119999999999891e+03 0.000000000000000000e+00
3.969960000000000036e+03 3.512119999999999891e+03 0.000000000000000000e+00
3.970039999999999964e+03 3.512119999999999891e+03 0.000000000000000000e+00
3.970119999999999891e+03 3.512119999999999891e+03 0.000000000000000000e+00
3.970199999999999818e+03 3.512119999999999891e+03 0.000000000000000000e+00
3.970279999999999745e+03 3.512119999999999891e+03 0.000000000000000000e+00
3.970360000000000127e+03 3.512119999999999891e+03 0.000000000000000000e+00
3.970440000000000055e+03 3.512119999999999891e+03 0.000000000000000000e+00
3.970519999999999982e+03 3.512119999999999891e+03 0.000000000000000000e+00
3.970599999999999909e+03 3.512119999999999891e+03 0.000000000000000000e+00
3.970679999999999836e+03 3.512119999999999891e+03 0.000000000000000000e+00
3.970759999999999764e+03 3.512119999999999891e+03 0.000000000000000000e+00
3.970840000000000146e+03 3.512119999999999891e+03 0.000000000000000000e+00
3.970920000000000073e+03 3.512119999999999891e+03 0.000000000000000000e+00
3.971000000000000000e+03 3.512119999999999891e+03 0.000000000000000000e+00
3.971079999999999927e+03 3.512119999999999891e+03 0.000000000000000000e+00
3.971159999999999854e+03 3.512119999999999891e+03 0.000000000000000000e+00
3.971239999999999782e+03 3.512119999999999891e+03 0.000000000000000000e+00
3.971320000000000164e+03 3.512119999999999891e+03 0.000000000000000000e+00
3.971400000000000091e+03 3.512119999999999891e+03 0.000000000000000000e+00
3.971480000000000018e+03 3.512119999999999891e+03 0.000000000000000000e+00
3.971559999999999945e+03 3.512119999999999891e+03 0.000000000000000000e+00
3.971639999999999873e+03 3.512119999999999891e+03 0.000000000000000000e+00
3.971719999999999800e+03 3.512119999999999891e+03 0.000000000000000000e+00
3.971800000000000182e+03 3.512119999999999891e+03 0.000000000000000000e+00
3.971880000000000109e+03 3.512119999999999891e+03 0.000000000000000000e+00
3.971960000000000036e+03 3.512119999999999891e+03 0.000000000000000000e+00
3.972039999999999964e+03 3.512119999999999891e+03 0.000000000000000000e+00
3.972119999999999891e+03 3.512119999999999891e+03 0.000000000000000000e+00
3.972199999999999818e+03 3.512119999999999891e+03 0.000000000000000000e+00
3.972279999999999745e+03 3.512119999999999891e+03 0.000000000000000000e+00
3.972360000000000127e+03 3.512119999999999891e+03 0.000000000000000000e+00
3.972440000000000055e+03 3.512119999999999891e+03 0.000000000000000000e+00
3.972519999999999982e+03 3.512119999999999891e+03 0.000000000000000000e+00
3.972599999999999909e+03 3.512119999999999891e+03 0.000000000000000000e+00
3.972679999999999836e+03 3.512119999999999891e+03 0.000000000000000000e+00
3.972759999999999764e+03 3.512119999999999891e+03 0.000000000000000000e+00
3.972840000000000146e+03 3.512119999999999891e+03 0.000000000000000000e+00
3.972920000000000073e+03 3.512119999999999891e+03 0.000000000000000000e+00
3.973000000000000000e+03 3.512119999999999891e+03 0.000000000000000000e+00
3.973079999999999927e+03 3.512119999999999891e+03 0.000000000000000000e+00
3.973159999999999854e+03 3.512119999999999891e+03 0.000000000000000000e+00
3.973239999999999782e+03 3.512119999999999891e+03 0.000000000000000000e+00
3.973320000000000164e+03 3.512119999999999891e+03 0.000000000000000000e+00
3.973400000000000091e+03 3.512119999999999891e+03 0.000000000000000000e+00
3.973480000000000018e+03 3.512119999999999891e+03 0.000000000000000000e+00
3.973559999999999945e+03 3.512119999999999891e+03 0.000000000000000000e+00
3.973639999999999873e+03 3.512119999999999891e+03 0.000000000000000000e+00
3.973719999999999800e+03 3.512119999999999891e+03 0.000000000000000000e+00
3.973800000000000182e+03 3.512119999999999891e+03 0.000000000000000000e+00
3.973880000000000109e+03 3.512119999999999891e+03 0.000000000000000000e+00
3.973960000000000036e+03 3.512119999999999891e+03 0.000000000000000000e+00
3.974039999999999964e+03 3.512119999999999891e+03 0.000000000000000000e+00
3.974119999999999891e+03 3.512119999999999891e+03 0.000000000000000000e+00
3.974199999999999818e+03 3.512119999999999891e+03 0.000000000000000000e+00
3.974279999999999745e+03 3.512119999999999891e+03 0.000000000000000000e+00
3.974360000000000127e+03 3.512119999999999891e+03 0.000000000000000000e+00
3.974440000000000055e+03 3.512119999999999891e+03 0.000000000000000000e+00
3.974519999999999982e+03 3.512119999999999891e+03 0.000000000000000000e+00
3.974599999999999909e+03 3.512119999999999891e+03 0.000000000000000000e+00
3.974679999999999836e+03 3.512119999999999891e+03 0.000000000000000000e+00
3.974759999999999764e+03 3.512119999999999891e+03 0.000000000000000000e+00
3.974840000000000146e+03 3.512119999999999891e+03 0.000000000000000000e+00
3.974920000000000073e+03 3.512119999999999891e+03 0.000000000000000000e+00
3.975000000000000000e+03 3.512119999999999891e+03 0.000000000000000000e+00
3.975079999999999927e+03 3.512119999999999891e+03 0.000000000000000000e+00
3.975159999999999854e+03 3.512119999999999891e+03 0.000000000000000000e+00
3.975239999999999782e+03 3.512119999999999891e+03 0.000000000000000000e+00
3.975320000000000164e+03 3.512119999999999891e+03 0.000000000000000000e+00
3.975400000000000091e+03 3.512119999999999891e+03 0.000000000000000000e+00
3.975480000000000018e+03 3.512119999999999891e+03 0.000000000000000000e+00
3.975559999999999945e+03 3.512119999999999891e+03 0.000000000000000000e+00
3.975639999999999873e+03 3.512119999999999891e+03 0.000000000000000000e+00
3.975719999999999800e+03 3.512119999999999891e+03 0.000000000000000000e+00
3.975800000000000182e+03 3.512119999999999891e+03 0.000000000000000000e+00
3.975880000000000109e+03 3.512119999999999891e+03 0.000000000000000000e+00
3.975960000000000036e+03 3.512119999999999891e+03 0.000000000000000000e+00
3.976039999999999964e+03 3.512119999999999891e+03 0.000000000000000000e+00
3.976119999999999891e+03 3.512119999999999891e+03 0.000000000000000000e+00
3.976199999999999818e+03 3.512119999999999891e+03 0.000000000000000000e+00
3.976279999999999745e+03 3.512119999999999891e+03 0.000000000000000000e+00
3.976360000000000127e+03 3.512119999999999891e+03 0.000000000000000000e+00
3.976440000000000055e+03 3.512119999999999891e+03 0.000000000000000000e+00
3.976519999999999982e+03 3.512119999999999891e+03 0.000000000000000000e+00
3.976599999999999909e+03 3.512119999999999891e+03 0.000000000000000000e+00
3.976679999999999836e+03 3.512119999999999891e+03 0.000000000000000000e+00
3.976759999999999764e+03 3.512119999999999891e+03 0.000000000000000000e+00
3.976840000000000146e+03 3.512119999999999891e+03 0.000000000000000000e+00
3.976920000000000073e+03 3.512119999999999891e+03 0.000000000000000000e+00
3.977000000000000000e+03 3.512119999999999891e+03 0.000000000000000000e+00
3.977079999999999927e+03 3.512119999999999891e+03 0.000000000000000000e+00
3.977159999999999854e+03 3.512119999999999891e+03 0.000000000000000000e+00
3.977239999999999782e+03 3.512119999999999891e+03 0.000000000000000000e+00
3.977320000000000164e+03 3.512119999999999891e+03 0.000000000000000000e+00
3.977400000000000091e+03 3.512119999999999891e+03 0.000000000000000000e+00
3.977480000000000018e+03 3.512119999999999891e+03 0.000000000000000000e+00
3.977559999999999945e+03 3.512119999999999891e+03 0.000000000000000000e+00
3.977639999999999873e+03 3.512119999999999891e+03 0.000000000000000000e+00
3.977719999999999800e+03 3.512119999999999891e+03 0.000000000000000000e+00
3.977800000000000182e+03 3.512119999999999891e+03 0.000000000000000000e+00
3.977880000000000109e+03 3.512119999999999891e+03 0.000000000000000000e+00
3.977960000000000036e+03 3.512119999999999891e+03 0.000000000000000000e+00
3.978039999999999964e+03 3.512119999999999891e+03 0.000000000000000000e+00
3.978119999999999891e+03 3.512119999999999891e+03 0.000000000000000000e+00
3.978199999999999818e+03 3.512119999999999891e+03 0.000000000000000000e+00
3.978279999999999745e+03 3.512119999999999891e+03 0.000000000000000000e+00
3.978360000000000127e+03 3.512119999999999891e+03 0.000000000000000000e+00
3.978440000000000055e+03 3.512119999999999891e+03 0.000000000000000000e+00
3.978519999999999982e+03 3.512119999999999891e+03 0.000000000000000000e+00
3.978599999999999909e+03 3.512119999999999891e+03 0.000000000000000000e+00
3.978679999999999836e+03 3.512119999999999891e+03 0.000000000000000000e+00
3.978759999999999764e+03 3.512119999999999891e+03 0.000000000000000000e+00
3.978840000000000146e+03 3.512119999999999891e+03 0.000000000000000000e+00
3.978920000000000073e+03 3.512119999999999891e+03 0.000000000000000000e+00
3.979000000000000000e+03 3.512119999999999891e+03 0.000000000000000000e+00
3.979079999999999927e+03 3.512119999999999891e+03 0.000000000000000000e+00
3.979159999999999854e+03 3.512119999999999891e+03 0.000000000000000000e+00
3.979239999999999782e+03 3.512119999999999891e+03 0.000000000000000000e+00
3.979320000000000164e+03 3.512119999999999891e+03 0.000000000000000000e+00
3.979400000000000091e+03 3.512119999999999891e+03 0.000000000000000000e+00
3.979480000000000018e+03 3.512119999999999891e+03 0.000000000000000000e+00
3.979559999999999945e+03 3.512119999999999891e+03 0.000000000000000000e+00
3.979639999999999873e+03 3.512119999999999891e+03 0.000000000000000000e+00
3.979719999999999800e+03 3.512119999999999891e+03 0.000000000000000000e+00
3.979800000000000182e+03 3.512119999999999891e+03 0.000000000000000000e+00
3.979880000000000109e+03 3.512119999999999891e+03 0.000000000000000000e+00
3.979960000000000036e+03 3.512119999999999891e+03 0.000000000000000000e+00
3.980039999999999964e+03 3.512119999999999891e+03 0.000000000000000000e+00
3.980119999999999891e+03 3.512119999999999891e+03 0.000000000000000000e+00
3.980199999999999818e+03 3.512119999999999891e+03 0.000000000000000000e+00
3.980279999999999745e+03 3.512119999999999891e+03 0.000000000000000000e+00
3.980360000000000127e+03 3.512119999999999891e+03 0.000000000000000000e+00
3.980440000000000055e+03 3.512119999999999891e+03 0.000000000000000000e+00
3.980519999999999982e+03 3.512119999999999891e+03 0.000000000000000000e+00
3.980599999999999909e+03 3.512119999999999891e+03 0.000000000000000000e+00
3.980679999999999836e+03 3.512119999999999891e+03 0.000000000000000000e+00
3.980759999999999764e+03 3.512119999999999891e+03 0.000000000000000000e+00
3.980840000000000146e+03 3.512119999999999891e+03 0.000000000000000000e+00
3.980920000000000073e+03 3.512119999999999891e+03 0.000000000000000000e+00
3.981000000000000000e+03 3.512119999999999891e+03 0.000000000000000000e+00
3.981079999999999927e+03 3.512119999999999891e+03 0.000000000000000000e+00
3.981159999999999854e+03 3.512119999999999891e+03 0.000000000000000000e+00
3.981239999999999782e+03 3.512119999999999891e+03 0.000000000000000000e+00
3.981320000000000164e+03 3.512119999999999891e+03 0.000000000000000000e+00
3.981400000000000091e+03 3.512119999999999891e+03 0.000000000000000000e+00
3.981480000000000018e+03 3.512119999999999891e+03 0.000000000000000000e+00
3.981559999999999945e+03 3.512119999999999891e+03 0.000000000000000000e+00
3.981639999999999873e+03 3.512119999999999891e+03 0.000000000000000000e+00
3.981719999999999800e+03 3.512119999999999891e+03 0.000000000000000000e+00
3.981800000000000182e+03 3.512119999999999891e+03 0.000000000000000000e+00
3.961800000000000182e+03 3.512180000000000291e+03 3.245741102010829321e-05
3.961880000000000109e+03 3.512180000000000291e+03 3.259019605323919966e-05
3.961960000000000036e+03 3.512180000000000291e+03 3.271491381471850786e-05
3.962039999999999964e+03 3.512180000000000291e+03 3.283276249367723368e-05
3.962119999999999891e+03 3.512180000000000291e+03 3.295919972757414081e-05
3.962199999999999818e+03 3.512180000000000291e+03 3.310092143595027789e-05
3.962279999999999745e+03 3.512180000000000291e+03 3.326107048101734965e-05
3.962360000000000127e+03 3.512180000000000291e+03 3.343573220152987684e-05
3.962440000000000055e+03 3.512180000000000291e+03 3.362436530540022320e-05
3.962519999999999982e+03 3.512180000000000291e+03 3.382590307189192042e-05
3.962599999999999909e+03 3.512180000000000291e+03 3.403895185734365214e-05
3.962679999999999836e+03 3.512180000000000291e+03 3.426464163374538503e-05
3.962759999999999764e+03 3.512180000000000291e+03 0.000000000000000000e+00
3.962840000000000146e+03 3.512180000000000291e+03 0.000000000000000000e+00
3.962920000000000073e+03 3.512180000000000291e+03 0.000000000000000000e+00
3.963000000000000000e+03 3.512180000000000291e+03 0.000000000000000000e+00
3.963079999999999927e+03 3.512180000000000291e+03 0.000000000000000000e+00
3.963159999999999854e+03 3.512180000000000291e+03 0.000000000000000000e+00
3.963239999999999782e+03 3.512180000000000291e+03 0.000000000000000000e+00
3.963320000000000164e+03 3.512180000000000291e+03 0.000000000000000000e+00
3.963400000000000091e+03 3.512180000000000291e+03 0.000000000000000000e+00
3.963480000000000018e+03 3.512180000000000291e+03 0.000000000000000000e+00
3.963559999999999945e+03 3.512180000000000291e+03 0.000000000000000000e+00
3.963639999999999873e+03 3.512180000000000291e+03 0.000000000000000000e+00
3.963719999999999800e+03 3.512180000000000291e+03 0.000000000000000000e+00
3.963800000000000182e+03 3.512180000000000291e+03 0.000000000000000000e+00
3.963880000000000109e+03 3.512180000000000291e+03 0.000000000000000000e+00
3.963960000000000036e+03 3.512180000000000291e+03 0.000000000000000000e+00
3.964039999999999964e+03 3.512180000000000291e+03 0.000000000000000000e+00
3.964119999999999891e+03 3.512180000000000291e+03 0.000000000000000000e+00
3.964199999999999818e+03 3.512180000000000291e+03 0.000000000000000000e+00
3.964279999999999745e+03 3.512180000000000291e+03 0.000000000000000000e+00
3.964360000000000127e+03 3.512180000000000291e+03 0.000000000000000000e+00
3.964440000000000055e+03 3.512180000000000291e+03 0.000000000000000000e+00
3.964519999999999982e+03 3.512180000000000291e+03 0.000000000000000000e+00
3.964599999999999909e+03 3.512180000000000291e+03 0.000000000000000000e+00
3.964679999999999836e+03 3.512180000000000291e+03 0.000000000000000000e+00
3.964759999999999764e+03 3.512180000000000291e+03 0.000000000000000000e+00
3.964840000000000146e+03 3.512180000000000291e+03 0.000000000000000000e+00
3.964920000000000073e+03 3.512180000000000291e+03 0.000000000000000000e+00
3.965000000000000000e+03 3.512180000000000291e+03 0.000000000000000000e+00
3.965079999999999927e+03 3.512180000000000291e+03 0.000000000000000000e+00
3.965159999999999854e+03 3.512180000000000291e+03 0.000000000000000000e+00
3.965239999999999782e+03 3.512180000000000291e+03 0.000000000000000000e+00
3.965320000000000164e+03 3.512180000000000291e+03 0.000000000000000000e+00
3.965400000000000091e+03 3.512180000000000291e+03 0.000000000000000000e+00
3.965480000000000018e+03 3.512180000000000291e+03 0.000000000000000000e+00
3.965559999999999945e+03 3.512180000000000291e+03 0.000000000000000000e+00
3.965639999999999873e+03 3.512180000000000291e+03 0.000000000000000000e+00
3.965719999999999800e+03 3.512180000000000291e+03 0.000000000000000000e+00
3.965800000000000182e+03 3.512180000000000291e+03 0.000000000000000000e+00
3.965880000000000109e+03 3.512180000000000291e+03 0.000000000000000000e+00
3.965960000000000036e+03 3.512180000000000291e+03 0.000000000000000000e+00
3.966039999999999964e+03 3.512180000000000291e+03 0.000000000000000000e+00
3.966119999999999891e+03 3.512180000000000291e+03 0.000000000000000000e+00
3.966199999999999818e+03 3.512180000000000291e+03 0.000000000000000000e+00
3.966279999999999745e+03 3.512180000000000291e+03 0.000000000000000000e+00
3.966360000000000127e+03 3.512180000000000291e+03 0.000000000000000000e+00
3.966440000000000055e+03 3.512180000000000291e+03 0.000000000000000000e+00
3.966519999999999982e+03 3.512180000000000291e+03 0.000000000000000000e+00
3.966599999999999909e+03 3.512180000000000291e+03 0.000000000000000000e+00
3.966679999999999836e+03 3.512180000000000291e+03 0.000000000000000000e+00
3.966759999999999764e+03 3.512180000000000291e+03 0.000000000000000000e+00
3.966840000000000146e+03 3.512180000000000291e+03 0.000000000000000000e+00
3.966920000000000073e+03 3.512180000000000291e+03 0.000000000000000000e+00
3.967000000000000000e+03 3.512180000000000291e+03 0.000000000000000000e+00
3.967079999999999927e+03 3.512180000000000291e+03 0.000000000000000000e+00
3.967159999999999854e+03 3.512180000000000291e+03 0.000000000000000000e+00
3.967239999999999782e+03 3.512180000000000291e+03 0.000000000000000000e+00
3.967320000000000164e+03 3.512180000000000291e+03 0.000000000000000000e+00
3.967400000000000091e+03 3.512180000000000291e+03 0.000000000000000000e+00
3.967480000000000018e+03 3.512180000000000291e+03 0.000000000000000000e+00
3.967559999999999945e+03 3.512180000000000291e+03 0.000000000000000000e+00
3.967639999999999873e+03 3.512180000000000291e+03 0.000000000000000000e+00
3.967719999999999800e+03 3.512180000000000291e+03 0.000000000000000000e+00
3.967800000000000182e+03 3.512180000000000291e+03 0.000000000000000000e+00
3.967880000000000109e+03 3.512180000000000291e+03 0.000000000000000000e+00
3.967960000000000036e+03 3.512180000000000291e+03 0.000000000000000000e+00
3.968039999999999964e+03 3.512180000000000291e+03 0.000000000000000000e+00
3.968119999999999891e+03 3.512180000000000291e+03 0.000000000000000000e+00
3.968199999999999818e+03 3.512180000000000291e+03 0.000000000000000000e+00
3.968279999999999745e+03 3.512180000000000291e+03 0.000000000000000000e+00
3.968360000000000127e+03 3.512180000000000291e+03 0.000000000000000000e+00
3.968440000000000055e+03 3.512180000000000291e+03 0.000000000000000000e+00
3.968519999999999982e+03 3.512180000000000291e+03 0.000000000000000000e+00
3.968599999999999909e+03 3.512180000000000291e+03 0.000000000000000000e+00
3.968679999999999836e+03 3.512180000000000291e+03 0.000000000000000000e+00
3.968759999999999764e+03 3.512180000000000291e+03 0.000000000000000000e+00
3.968840000000000146e+03 3.512180000000000291e+03 0.000000000000000000e+00
3.968920000000000073e+03 3.512180000000000291e+03 0.000000000000000000e+00
3.969000000000000000e+03 3.512180000000000291e+03 0.000000000000000000e+00
3.969079999999999927e+03 3.512180000000000291e+03 0.000000000000000000e+00
3.969159999999999854e+03 3.512180000000000291e+03 0.000000000000000000e+00
3.969239999999999782e+03 3.512180000000000291e+03 0.000000000000000000e+00
3.969320000000000164e+03 3.512180000000000291e+03 0.000000000000000000e+00
3.969400000000000091e+03 3.512180000000000291e+03 0.000000000000000000e+00
3.969480000000000018e+03 3.512180000000000291e+03 0.000000000000000000e+00
3.969559999999999945e+03 3.512180000000000291e+03 0.000000000000000000e+00
3.969639999999999873e+03 3.512180000000000291e+03 0.000000000000000000e+00
3.969719999999999800e+03 3.512180000000000291e+03 0.000000000000000000e+00
3.969800000000000182e+03 3.512180000000000291e+03 0.000000000000000000e+00
3.969880000000000109e+03 3.512180000000000291e+03 0.000000000000000000e+00
3.969960000000000036e+03 3.512180000000000291e+03 0.000000000000000000e+00
3.970039999999999964e+03 3.512180000000000291e+03 0.000000000000000000e+00
3.970119999999999891e+03 3.512180000000000291e+03 0.000000000000000000e+00
3.970199999999999818e+03 3.512180000000000291e+03 0.000000000000000000e+00
3.970279999999999745e+03 3.512180000000000291e+03 0.000000000000000000e+00
3.970360000000000127e+03 3.512180000000000291e+03 0.000000000000000000e+00
3.970440000000000055e+03 3.512180000000000291e+03 0.000000000000000000e+00
3.970519999999999982e+03 3.512180000000000291e+03 0.000000000000000000e+00
3.970599999999999909e+03 3.512180000000000291e+03 0.000000000000000000e+00
3.970679999999999836e+03 3.512180000000000291e+03 0.000000000000000000e+00
3.970759999999999764e+03 3.512180000000000291e+03 0.000000000000000000e+00
3.970840000000000146e+03 3.512180000000000291e+03 0.000000000000000000e+00
3.970920000000000073e+03 3.512180000000000291e+03 0.000000000000000000e+00
3.971000000000000000e+03 3.512180000000000291e+03 0.000000000000000000e+00
3.971079999999999927e+03 3.512180000000000291e+03 0.000000000000000000e+00
3.971159999999999854e+03 3.512180000000000291e+03 0.000000000000000000e+00
3.971239999999999782e+03 3.512180000000000291e+03 0.000000000000000000e+00
3.971320000000000164e+03 3.512180000000000291e+03 0.000000000000000000e+00
3.971400000000000091e+03 3.512180000000000291e+03 0.000000000000000000e+00
3.971480000000000018e+03 3.512180000000000291e+03 0.000000000000000000e+00
3.971559999999999945e+03 3.512180000000000291e+03 0.000000000000000000e+00
3.971639999999999873e+03 3.512180000000000291e+03 0.000000000000000000e+00
3.971719999999999800e+03 3.512180000000000291e+03 0.000000000000000000e+00
3.971800000000000182e+03 3.512180000000000291e+03 0.000000000000000000e+00
3.971880000000000109e+03 3.512180000000000291e+03 0.000000000000000000e+00
3.971960000000000036e+03 3.512180000000000291e+03 0.000000000000000000e+00
3.972039999999999964e+03 3.512180000000000291e+03 0.000000000000000000e+00
3.972119999999999891e+03 3.512180000000000291e+03 0.000000000000000000e+00
3.972199999999999818e+03 3.512180000000000291e+03 0.000000000000000000e+00
3.972279999999999745e+03 3.512180000000000291e+03 0.000000000000000000e+00
3.972360000000000127e+03 3.512180000000000291e+03 0.000000000000000000e+00
3.972440000000000055e+03 3.512180000000000291e+03 0.000000000000000000e+00
3.972519999999999982e+03 3.512180000000000291e+03 0.000000000000000000e+00
3.972599999999999909e+03 3.512180000000000291e+03 0.000000000000000000e+00
3.972679999999999836e+03 3.512180000000000291e+03 0.000000000000000000e+00
3.972759999999999764e+03 3.512180000000000291e+03 0.000000000000000000e+00
3.972840000000000146e+03 3.512180000000000291e+03 0.000000000000000000e+00
3.972920000000000073e+03 3.512180000000000291e+03 0.000000000000000000e+00
3.973000000000000000e+03 3.512180000000000291e+03 0.000000000000000000e+00
3.973079999999999927e+03 3.512180000000000291e+03 0.000000000000000000e+00
3.973159999999999854e+03 3.512180000000000291e+03 0.000000000000000000e+00
3.973239999999999782e+03 3.512180000000000291e+03 0.000000000000000000e+00
3.973320000000000164e+03 3.512180000000000291e+03 0.000000000000000000e+00
3.973400000000000091e+03 3.512180000000000291e+03 0.000000000000000000e+00
3.973480000000000018e+03 3.512180000000000291e+03 0.000000000000000000e+00
3.973559999999999945e+03 3.512180000000000291e+03 0.000000000000000000e+00
3.973639999999999873e+03 3.512180000000000291e+03 0.000000000000000000e+00
3.973719999999999800e+03 3.512180000000000291e+03 0.000000000000000000e+00
3.973800000000000182e+03 3.512180000000000291e+03 0.000000000000000000e+00
3.973880000000000109e+03 3.512180000000000291e+03 0.000000000000000000e+00
3.973960000000000036e+03 3.512180000000000291e+03 0.000000000000000000e+00
3.974039999999999964e+03 3.512180000000000291e+03 0.000000000000000000e+00
3.974119999999999891e+03 3.512180000000000291e+03 0.000000000000000000e+00
3.974199999999999818e+03 3.512180000000000291e+03 0.000000000000000000e+00
3.974279999999999745e+03 3.512180000000000291e+03 0.000000000000000000e+00
3.974360000000000127e+03 3.512180000000000291e+03 0.000000000000000000e+00
3.974440000000000055e+03 3.512180000000000291e+03 0.000000000000000000e+00
3.974519999999999982e+03 3.512180000000000291e+03 0.000000000000000000e+00
3.974599999999999909e+03 3.512180000000000291e+03 0.000000000000000000e+00
3.974679999999999836e+03 3.512180000000000291e+03 0.000000000000000000e+00
3.974759999999999764e+03 3.512180000000000291e+03 0.000000000000000000e+00
3.974840000000000146e+03 3.512180000000000291e+03 0.000000000000000000e+00
3.974920000000000073e+03 3.512180000000000291e+03 0.000000000000000000e+00
3.975000000000000000e+03 3.512180000000000291e+03 0.000000000000000000e+00
3.975079999999999927e+03 3.512180000000000291e+03 0.000000000000000000e+00
3.975159999999999854e+03 3.512180000000000291e+03 0.000000000000000000e+00
3.975239999999999782e+03 3.512180000000000291e+03 0.000000000000000000e+00
3.975320000000000164e+03 3.512180000000000291e+03 0.000000000000000000e+00
3.975400000000000091e+03 3.512180000000000291e+03 0.000000000000000000e+00
3.975480000000000018e+03 3.512180000000000291e+03 0.000000000000000000e+00
3.975559999999999945e+03 3.512180000000000291e+03 0.000000000000000000e+00
3.975639999999999873e+03 3.512180000000000291e+03 0.000000000000000000e+00
3.975719999999999800e+03 3.512180000000000291e+03 0.000000000000000000e+00
3.975800000000000182e+03 3.512180000000000291e+03 0.000000000000000000e+00
3.975880000000000109e+03 3.512180000000000291e+03 0.000000000000000000e+00
3.975960000000000036e+03 3.512180000000000291e+03 0.000000000000000000e+00
3.976039999999999964e+03 3.512180000000000291e+03 0.000000000000000000e+00
3.976119999999999891e+03 3.512180000000000291e+03 0.000000000000000000e+00
3.976199999999999818e+03 3.512180000000000291e+03 0.000000000000000000e+00
3.976279999999999745e+03 3.512180000000000291e+03 0.000000000000000000e+00
3.976360000000000127e+03 3.512180000000000291e+03 0.000000000000000000e+00
3.976440000000000055e+03 3.512180000000000291e+03 0.000000000000000000e+00
3.976519999999999982e+03 3.512180000000000291e+03 0.000000000000000000e+00
3.976599999999999909e+03 3.512180000000000291e+03 0.000000000000000000e+00
3.976679999999999836e+03 3.512180000000000291e+03 0.000000000000000000e+00
3.976759999999999764e+03 3.512180000000000291e+03 0.000000000000000000e+00
3.976840000000000146e+03 3.512180000000000291e+03 0.000000000000000000e+00
3.976920000000000073e+03 3.512180000000000291e+03 0.000000000000000000e+00
3.977000000000000000e+03 3.512180000000000291e+03 0.000000000000000000e+00
3.977079999999999927e+03 3.512180000000000291e+03 0.000000000000000000e+00
3.977159999999999854e+03 3.512180000000000291e+03 0.000000000000000000e+00
3.977239999999999782e+03 3.512180000000000291e+03 0.000000000000000000e+00
3.977320000000000164e+03 3.512180000000000291e+03 0.000000000000000000e+00
3.977400000000000091e+03 3.512180000000000291e+03 0.000000000000000000e+00
3.977480000000000018e+03 3.512180000000000291e+03 0.000000000000000000e+00
3.977559999999999945e+03 3.512180000000000291e+03 0.000000000000000000e+00
3.977639999999999873e+03 3.512180000000000291e+03 0.000000000000000000e+00
3.977719999999999800e+03 3.512180000000000291e+03 0.000000000000000000e+00
3.977800000000000182e+03 3.512180000000000291e+03 0.000000000000000000e+00
3.977880000000000109e+03 3.512180000000000291e+03 0.000000000000000000e+00
3.977960000000000036e+03 3.512180000000000291e+03 0.000000000000000000e+00
3.978039999999999964e+03 3.512180000000000291e+03 0.000000000000000000e+00
3.978119999999999891e+03 3.512180000000000291e+03 0.000000000000000000e+00
3.978199999999999818e+03 3.512180000000000291e+03 0.000000000000000000e+00
3.978279999999999745e+03 3.512180000000000291e+03 0.000000000000000000e+00
3.978360000000000127e+03 3.512180000000000291e+03 0.000000000000000000e+00
3.978440000000000055e+03 3.512180000000000291e+03 0.000000000000000000e+00
3.978519999999999982e+03 3.512180000000000291e+03 0.000000000000000000e+00
3.978599999999999909e+03 3.512180000000000291e+03 0.000000000000000000e+00
3.978679999999999836e+03 3.512180000000000291e+03 0.000000000000000000e+00
3.978759999999999764e+03 3.512180000000000291e+03 0.000000000000000000e+00
3.978840000000000146e+03 3.512180000000000291e+03 0.000000000000000000e+00
3.978920000000000073e+03 3.512180000000000291e+03 0.000000000000000000e+00
3.979000000000000000e+03 3.512180000000000291e+03 0.000000000000000000e+00
3.979079999999999927e+03 3.512180000000000291e+03 0.000000000000000000e+00
3.979159999999999854e+03 3.512180000000000291e+03 0.000000000000000000e+00
3.979239999999999782e+03 3.512180000000000291e+03 0.000000000000000000e+00
3.979320000000000164e+03 3.512180000000000291e+03 0.000000000000000000e+00
3.979400000000000091e+03 3.512180000000000291e+03 0.000000000000000000e+00
3.979480000000000018e+03 3.512180000000000291e+03 0.000000000000000000e+00
3.979559999999999945e+03 3.512180000000000291e+03 0.000000000000000000e+00
3.979639999999999873e+03 3.512180000000000291e+03 0.000000000000000000e+00
3.979719999999999800e+03 3.512180000000000291e+03 0.000000000000000000e+00
3.979800000000000182e+03 3.512180000000000291e+03 0.000000000000000000e+00
3.979880000000000109e+03 3.512180000000000291e+03 0.000000000000000000e+00
3.979960000000000036e+03 3.512180000000000291e+03 0.000000000000000000e+00
3.980039999999999964e+03 3.512180000000000291e+03 0.000000000000000000e+00
3.980119999999999891e+03 3.512180000000000291e+03 0.000000000000000000e+00
3.980199999999999818e+03 3.512180000000000291e+03 0.000000000000000000e+00
3.980279999999999745e+03 3.512180000000000291e+03 0.000000000000000000e+00
3.980360000000000127e+03 3.512180000000000291e+03 0.000000000000000000e+00
3.980440000000000055e+03 3.512180000000000291e+03 0.000000000000000000e+00
3.980519999999999982e+03 3.512180000000000291e+03 0.000000000000000000e+00
3.980599999999999909e+03 3.512180000000000291e+03 0.000000000000000000e+00
3.980679999999999836e+03 3.512180000000000291e+03 0.000000000000000000e+00
3.980759999999999764e+03 3.512180000000000291e+03 0.000000000000000000e+00
3.980840000000000146e+03 3.512180000000000291e+03 0.000000000000000000e+00
3.980920000000000073e+03 3.512180000000000291e+03 0.000000000000000000e+00
3.981000000000000000e+03 3.512180000000000291e+03 0.000000000000000000e+00
3.981079999999999927e+03 3.512180000000000291e+03 0.000000000000000000e+00
3.981159999999999854e+03 3.512180000000000291e+03 0.000000000000000000e+00
3.981239999999999782e+03 3.512180000000000291e+03 0.000000000000000000e+00
3.981320000000000164e+03 3.512180000000000291e+03 0.000000000000000000e+00
3.981400000000000091e+03 3.512180000000000291e+03 0.000000000000000000e+00
3.981480000000000018e+03 3.512180000000000291e+03 0.000000000000000000e+00
3.981559999999999945e+03 3.512180000000000291e+03 0.000000000000000000e+00
3.981639999999999873e+03 3.512180000000000291e+03 0.000000000000000000e+00
3.981719999999999800e+03 3.512180000000000291e+03 0.000000000000000000e+00
3.981800000000000182e+03 3.512180000000000291e+03 0.000000000000000000e+00
3.961800000000000182e+03 3.512240000000000236e+03 3.277737030030906712e-05
3.961880000000000109e+03 3.512240000000000236e+03 3.291062637217193922e-05
3.961960000000000036e+03 3.512240000000000236e+03 3.304828818732453522e-05
3.962039999999999964e+03 3.512240000000000236e+03 3.317540927284816946e-05
3.962119999999999891e+03 3.512240000000000236e+03 3.330011558172788036e-05
3.962199999999999818e+03 3.512240000000000236e+03 3.343589071739085024e-05
3.962279999999999745e+03 3.512240000000000236e+03 3.358938589411801761e-05
3.962360000000000127e+03 3.512240000000000236e+03 3.375891083137080693e-05
3.962440000000000055e+03 3.512240000000000236e+03 3.394486455207654149e-05
3.962519999999999982e+03 3.512240000000000236e+03 3.414383166355512266e-05
3.962599999999999909e+03 3.512240000000000236e+03 3.435578339958028556e-05
3.962679999999999836e+03 3.512240000000000236e+03 3.458019202106631535e-05
3.962759999999999764e+03 3.512240000000000236e+03 3.481609548974794481e-05
3.962840000000000146e+03 3.512240000000000236e+03 0.000000000000000000e+00
3.962920000000000073e+03 3.512240000000000236e+03 0.000000000000000000e+00
3.963000000000000000e+03 3.512240000000000236e+03 0.000000000000000000e+00
3.963079999999999927e+03 3.512240000000000236e+03 0.000000000000000000e+00
3.963159999999999854e+03 3.512240000000000236e+03 0.000000000000000000e+00
3.963239999999999782e+03 3.512240000000000236e+03 0.000000000000000000e+00
3.963320000000000164e+03 3.512240000000000236e+03 0.000000000000000000e+00
3.963400000000000091e+03 3.512240000000000236e+03 0.000000000000000000e+00
3.963480000000000018e+03 3.512240000000000236e+03 0.000000000000000000e+00
3.963559999999999945e+03 3.512240000000000236e+03 0.000000000000000000e+00
3.963639999999999873e+03 3.512240000000000236e+03 0.000000000000000000e+00
3.963719999999999800e+03 3.512240000000000236e+03 0.000000000000000000e+00
3.963800000000000182e+03 3.512240000000000236e+03 0.000000000000000000e+00
3.963880000000000109e+03 3.512240000000000236e+03 0.000000000000000000e+00
3.963960000000000036e+03 3.512240000000000236e+03 0.000000000000000000e+00
3.964039999999999964e+03 3.512240000000000236e+03 0.000000000000000000e+00
3.964119999999999891e+03 3.512240000000000236e+03 0.000000000000000000e+00
3.964199999999999818e+03 3.512240000000000236e+03 0.000000000000000000e+00
3.964279999999999745e+03 3.512240000000000236e+03 0.000000000000000000e+00
3.964360000000000127e+03 3.512240000000000236e+03 0.000000000000000000e+00
3.964440000000000055e+03 3.512240000000000236e+03 0.000000000000000000e+00
3.964519999999999982e+03 3.512240000000000236e+03 0.000000000000000000e+00
3.964599999999999909e+03 3.512240000000000236e+03 0.000000000000000000e+00
3.964679999999999836e+03 3.512240000000000236e+03 0.000000000000000000e+00
3.964759999999999764e+03 3.512240000000000236e+03 0.000000000000000000e+00
3.964840000000000146e+03 3.512240000000000236e+03 0.000000000000000000e+00
3.964920000000000073e+03 3.512240000000000236e+03 0.000000000000000000e+00
3.965000000000000000e+03 3.512240000000000236e+03 0.000000000000000000e+00
3.965079999999999927e+03 3.512240000000000236e+03 0.000000000000000000e+00
3.965159999999999854e+03 3.512240000000000236e+03 0.000000000000000000e+00
3.965239999999999782e+03 3.512240000000000236e+03 0.000000000000000000e+00
3.965320000000000164e+03 3.512240000000000236e+03 0.000000000000000000e+00
3.965400000000000091e+03 3.512240000000000236e+03 0.000000000000000000e+00
3.965480000000000018e+03 3.512240000000000236e+03 0.000000000000000000e+00
3.965559999999999945e+03 3.512240000000000236e+03 0.000000000000000000e+00
3.965639999999999873e+03 3.512240000000000236e+03 0.000000000000000000e+00
3.965719999999999800e+03 3.512240000000000236e+03 0.000000000000000000e+00
3.965800000000000182e+03 3.512240000000000236e+03 0.000000000000000000e+00
3.965880000000000109e+03 3.512240000000000236e+03 0.000000000000000000e+00
3.965960000000000036e+03 3.512240000000000236e+03 0.000000000000000000e+00
3.966039999999999964e+03 3.512240000000000236e+03 0.000000000000000000e+00
3.966119999999999891e+03 3.512240000000000236e+03 0.000000000000000000e+00
3.966199999999999818e+03 3.512240000000000236e+03 0.000000000000000000e+00
3.966279999999999745e+03 3.512240000000000236e+03 0.000000000000000000e+00
3.966360000000000127e+03 3.512240000000000236e+03 0.000000000000000000e+00
3.966440000000000055e+03 3.512240000000000236e+03 0.000000000000000000e+00
3.966519999999999982e+03 3.512240000000000236e+03 0.000000000000000000e+00
3.966599999999999909e+03 3.512240000000000236e+03 0.000000000000000000e+00
3.966679999999999836e+03 3.512240000000000236e+03 0.000000000000000000e+00
3.966759999999999764e+03 3.512240000000000236e+03 0.000000000000000000e+00
3.966840000000000146e+03 3.512240000000000236e+03 0.000000000000000000e+00
3.966920000000000073e+03 3.512240000000000236e+03 0.000000000000000000e+00
3.967000000000000000e+03 3.512240000000000236e+03 0.000000000000000000e+00
3.967079999999999927e+03 3.512240000000000236e+03 0.000000000000000000e+00
3.967159999999999854e+03 3.512240000000000236e+03 0.000000000000000000e+00
3.967239999999999782e+03 3.512240000000000236e+03 0.000000000000000000e+00
3.967320000000000164e+03 3.512240000000000236e+03 0.000000000000000000e+00
3.967400000000000091e+03 3.512240000000000236e+03 0.000000000000000000e+00
3.967480000000000018e+03 3.512240000000000236e+03 0.000000000000000000e+00
3.967559999999999945e+03 3.512240000000000236e+03 0.000000000000000000e+00
3.967639999999999873e+03 3.512240000000000236e+03 0.000000000000000000e+00
3.967719999999999800e+03 3.512240000000000236e+03 0.000000000000000000e+00
3.967800000000000182e+03 3.512240000000000236e+03 0.000000000000000000e+00
3.967880000000000109e+03 3.512240000000000236e+03 0.000000000000000000e+00
3.967960000000000036e+03 3.512240000000000236e+03 0.000000000000000000e+00
3.968039999999999964e+03 3.512240000000000236e+03 0.000000000000000000e+00
3.968119999999999891e+03 3.512240000000000236e+03 0.000000000000000000e+00
3.968199999999999818e+03 3.512240000000000236e+03 0.000000000000000000e+00
3.968279999999999745e+03 3.512240000000000236e+03 0.000000000000000000e+00
3.968360000000000127e+03 3.512240000000000236e+03 0.000000000000000000e+00
3.968440000000000055e+03 3.512240000000000236e+03 0.000000000000000000e+00
3.968519999999999982e+03 3.512240000000000236e+03 0.000000000000000000e+00
3.968599999999999909e+03 3.512240000000000236e+03 0.000000000000000000e+00
3.968679999999999836e+03 3.512240000000000236e+03 0.000000000000000000e+00
3.968759999999999764e+03 3.512240000000000236e+03 0.000000000000000000e+00
3.968840000000000146e+03 3.512240000000000236e+03 0.000000000000000000e+00
3.968920000000000073e+03 3.512240000000000236e+03 0.000000000000000000e+00
3.969000000000000000e+03 3.512240000000000236e+03 0.000000000000000000e+00
3.969079999999999927e+03 3.512240000000000236e+03 0.000000000000000000e+00
3.969159999999999854e+03 3.512240000000000236e+03 0.000000000000000000e+00
3.969239999999999782e+03 3.512240000000000236e+03 0.000000000000000000e+00
3.969320000000000164e+03 3.512240000000000236e+03 0.000000000000000000e+00
3.969400000000000091e+03 3.512240000000000236e+03 0.000000000000000000e+00
3.969480000000000018e+03 3.512240000000000236e+03 0.000000000000000000e+00
3.969559999999999945e+03 3.512240000000000236e+03 0.000000000000000000e+00
3.969639999999999873e+03 3.512240000000000236e+03 0.000000000000000000e+00
3.969719999999999800e+03 3.512240000000000236e+03 0.000000000000000000e+00
3.969800000000000182e+03 3.512240000000000236e+03 0.000000000000000000e+00
3.969880000000000109e+03 3.512240000000000236e+03 0.000000000000000000e+00
3.969960000000000036e+03 3.512240000000000236e+03 0.000000000000000000e+00
3.970039999999999964e+03 3.512240000000000236e+03 0.000000000000000000e+00
3.970119999999999891e+03 3.512240000000000236e+03 0.000000000000000000e+00
3.970199999999999818e+03 3.512240000000000236e+03 0.000000000000000000e+00
3.970279999999999745e+03 3.512240000000000236e+03 0.000000000000000000e+00
3.970360000000000127e+03 3.512240000000000236e+03 0.000000000000000000e+00
3.970440000000000055e+03 3.512240000000000236e+03 0.000000000000000000e+00
3.970519999999999982e+03 3.512240000000000236e+03 0.000000000000000000e+00
3.970599999999999909e+03 3.512240000000000236e+03 0.000000000000000000e+00
3.970679999999999836e+03 3.512240000000000236e+03 0.000000000000000000e+00
3.970759999999999764e+03 3.512240000000000236e+03 0.000000000000000000e+00
3.970840000000000146e+03 3.512240000000000236e+03 0.000000000000000000e+00
3.970920000000000073e+03 3.512240000000000236e+03 0.000000000000000000e+00
3.971000000000000000e+03 3.512240000000000236e+03 0.000000000000000000e+00
3.971079999999999927e+03 3.512240000000000236e+03 0.000000000000000000e+00
3.971159999999999854e+03 3.512240000000000236e+03 0.000000000000000000e+00
3.971239999999999782e+03 3.512240000000000236e+03 0.000000000000000000e+00
3.971320000000000164e+03 3.512240000000000236e+03 0.000000000000000000e+00
3.971400000000000091e+03 3.512240000000000236e+03 0.000000000000000000e+00
3.971480000000000018e+03 3.512240000000000236e+03 0.000000000000000000e+00
3.971559999999999945e+03 3.512240000000000236e+03 0.000000000000000000e+00
3.971639999999999873e+03 3.512240000000000236e+03 0.000000000000000000e+00
3.971719999999999800e+03 3.512240000000000236e+03 0.000000000000000000e+00
3.971800000000000182e+03 3.512240000000000236e+03 0.000000000000000000e+00
3.971880000000000109e+03 3.512240000000000236e+03 0.000000000000000000e+00
3.971960000000000036e+03 3.512240000000000236e+03 0.000000000000000000e+00
3.972039999999999964e+03 3.512240000000000236e+03 0.000000000000000000e+00
3.972119999999999891e+03 3.512240000000000236e+03 0.000000000000000000e+00
3.972199999999999818e+03 3.512240000000000236e+03 0.000000000000000000e+00
3.972279999999999745e+03 3.512240000000000236e+03 0.000000000000000000e+00
3.972360000000000127e+03 3.512240000000000236e+03 0.000000000000000000e+00
3.972440000000000055e+03 3.512240000000000236e+03 0.000000000000000000e+00
3.972519999999999982e+03 3.512240000000000236e+03 0.000000000000000000e+00
3.972599999999999909e+03 3.512240000000000236e+03 0.000000000000000000e+00
3.972679999999999836e+03 3.512240000000000236e+03 0.000000000000000000e+00
3.972759999999999764e+03 3.512240000000000236e+03 0.000000000000000000e+00
3.972840000000000146e+03 3.512240000000000236e+03 0.000000000000000000e+00
3.972920000000000073e+03 3.512240000000000236e+03 0.000000000000000000e+00
3.973000000000000000e+03 3.512240000000000236e+03 0.000000000000000000e+00
3.973079999999999927e+03 3.512240000000000236e+03 0.000000000000000000e+00
3.973159999999999854e+03 3.512240000000000236e+03 0.000000000000000000e+00
3.973239999999999782e+03 3.512240000000000236e+03 0.000000000000000000e+00
3.973320000000000164e+03 3.512240000000000236e+03 0.000000000000000000e+00
3.973400000000000091e+03 3.512240000000000236e+03 0.000000000000000000e+00
3.973480000000000018e+03 3.512240000000000236e+03 0.000000000000000000e+00
3.973559999999999945e+03 3.512240000000000236e+03 0.000000000000000000e+00
3.973639999999999873e+03 3.512240000000000236e+03 0.000000000000000000e+00
3.973719999999999800e+03 3.512240000000000236e+03 0.000000000000000000e+00
3.973800000000000182e+03 3.512240000000000236e+03 0.000000000000000000e+00
3.973880000000000109e+03 3.512240000000000236e+03 0.000000000000000000e+00
3.973960000000000036e+03 3.512240000000000236e+03 0.000000000000000000e+00
3.974039999999999964e+03 3.512240000000000236e+03 0.000000000000000000e+00
3.974119999999999891e+03 3.512240000000000236e+03 0.000000000000000000e+00
3.974199999999999818e+03 3.512240000000000236e+03 0.000000000000000000e+00
3.974279999999999745e+03 3.512240000000000236e+03 0.000000000000000000e+00
3.974360000000000127e+03 3.512240000000000236e+03 0.000000000000000000e+00
3.974440000000000055e+03 3.512240000000000236e+03 0.000000000000000000e+00
3.974519999999999982e+03 3.512240000000000236e+03 0.000000000000000000e+00
3.974599999999999909e+03 3.512240000000000236e+03 0.000000000000000000e+00
3.974679999999999836e+03 3.512240000000000236e+03 0.000000000000000000e+00
3.974759999999999764e+03 3.512240000000000236e+03 0.000000000000000000e+00
3.974840000000000146e+03 3.512240000000000236e+03 0.000000000000000000e+00
3.974920000000000073e+03 3.512240000000000236e+03 0.000000000000000000e+00
3.975000000000000000e+03 3.512240000000000236e+03 0.000000000000000000e+00
3.975079999999999927e+03 3.512240000000000236e+03 0.000000000000000000e+00
3.975159999999999854e+03 3.512240000000000236e+03 0.000000000000000000e+00
3.975239999999999782e+03 3.512240000000000236e+03 0.000000000000000000e+00
3.975320000000000164e+03 3.512240000000000236e+03 0.000000000000000000e+00
3.975400000000000091e+03 3.512240000000000236e+03 0.000000000000000000e+00
3.975480000000000018e+03 3.512240000000000236e+03 0.000000000000000000e+00
3.975559999999999945e+03 3.512240000000000236e+03 0.000000000000000000e+00
3.975639999999999873e+03 3.512240000000000236e+03 0.000000000000000000e+00
3.975719999999999800e+03 3.512240000000000236e+03 0.000000000000000000e+00
3.975800000000000182e+03 3.512240000000000236e+03 0.000000000000000000e+00
3.975880000000000109e+03 3.512240000000000236e+03 0.000000000000000000e+00
3.975960000000000036e+03 3.512240000000000236e+03 0.000000000000000000e+00
3.976039999999999964e+03 3.512240000000000236e+03 0.000000000000000000e+00
3.976119999999999891e+03 3.512240000000000236e+03 0.000000000000000000e+00
3.976199999999999818e+03 3.512240000000000236e+03 0.000000000000000000e+00
3.976279999999999745e+03 3.512240000000000236e+03 0.000000000000000000e+00
3.976360000000000127e+03 3.512240000000000236e+03 0.000000000000000000e+00
3.976440000000000055e+03 3.512240000000000236e+03 0.000000000000000000e+00
3.976519999999999982e+03 3.512240000000000236e+03 0.000000000000000000e+00
3.976599999999999909e+03 3.512240000000000236e+03 0.000000000000000000e+00
3.976679999999999836e+03 3.512240000000000236e+03 0.000000000000000000e+00
3.976759999999999764e+03 3.512240000000000236e+03 0.000000000000000000e+00
3.976840000000000146e+03 3.512240000000000236e+03 0.000000000000000000e+00
3.976920000000000073e+03 3.512240000000000236e+03 0.000000000000000000e+00
3.977000000000000000e+03 3.512240000000000236e+03 0.000000000000000000e+00
3.977079999999999927e+03 3.512240000000000236e+03 0.000000000000000000e+00
3.977159999999999854e+03 3.512240000000000236e+03 0.000000000000000000e+00
3.977239999999999782e+03 3.512240000000000236e+03 0.000000000000000000e+00
3.977320000000000164e+03 3.512240000000000236e+03 0.000000000000000000e+00
3.977400000000000091e+03 3.512240000000000236e+03 0.000000000000000000e+00
3.977480000000000018e+03 3.512240000000000236e+03 0.000000000000000000e+00
3.977559999999999945e+03 3.512240000000000236e+03 0.000000000000000000e+00
3.977639999999999873e+03 3.512240000000000236e+03 0.000000000000000000e+00
3.977719999999999800e+03 3.512240000000000236e+03 0.000000000000000000e+00
3.977800000000000182e+03 3.512240000000000236e+03 0.000000000000000000e+00
3.977880000000000109e+03 3.512240000000000236e+03 0.000000000000000000e+00
3.977960000000000036e+03 3.512240000000000236e+03 0.000000000000000000e+00
3.978039999999999964e+03 3.512240000000000236e+03 0.000000000000000000e+00
3.978119999999999891e+03 3.512240000000000236e+03 0.000000000000000000e+00
3.978199999999999818e+03 3.512240000000000236e+03 0.000000000000000000e+00
3.978279999999999745e+03 3.512240000000000236e+03 0.000000000000000000e+00
3.978360000000000127e+03 3.512240000000000236e+03 0.000000000000000000e+00
3.978440000000000055e+03 3.512240000000000236e+03 0.000000000000000000e+00
3.978519999999999982e+03 3.512240000000000236e+03 0.000000000000000000e+00
3.978599999999999909e+03 3.512240000000000236e+03 0.000000000000000000e+00
3.978679999999999836e+03 3.512240000000000236e+03 0.000000000000000000e+00
3.978759999999999764e+03 3.512240000000000236e+03 0.000000000000000000e+00
3.978840000000000146e+03 3.512240000000000236e+03 0.000000000000000000e+00
3.978920000000000073e+03 3.512240000000000236e+03 0.000000000000000000e+00
3.979000000000000000e+03 3.512240000000000236e+03 0.000000000000000000e+00
3.979079999999999927e+03 3.512240000000000236e+03 0.000000000000000000e+00
3.979159999999999854e+03 3.512240000000000236e+03 0.000000000000000000e+00
3.979239999999999782e+03 3.512240000000000236e+03 0.000000000000000000e+00
3.979320000000000164e+03 3.512240000000000236e+03 0.000000000000000000e+00
3.979400000000000091e+03 3.512240000000000236e+03 0.000000000000000000e+00
3.979480000000000018e+03 3.512240000000000236e+03 0.000000000000000000e+00
3.979559999999999945e+03 3.512240000000000236e+03 0.000000000000000000e+00
3.979639999999999873e+03 3.512240000000000236e+03 0.000000000000000000e+00
3.979719999999999800e+03 3.512240000000000236e+03 0.000000000000000000e+00
3.979800000000000182e+03 3.512240000000000236e+03 0.000000000000000000e+00
3.979880000000000109e+03 3.512240000000000236e+03 0.000000000000000000e+00
3.979960000000000036e+03 3.512240000000000236e+03 0.000000000000000000e+00
3.980039999999999964e+03 3.512240000000000236e+03 0.000000000000000000e+00
3.980119999999999891e+03 3.512240000000000236e+03 0.000000000000000000e+00
3.980199999999999818e+03 3.512240000000000236e+03 0.000000000000000000e+00
3.980279999999999745e+03 3.512240000000000236e+03 0.000000000000000000e+00
3.980360000000000127e+03 3.512240000000000236e+03 0.000000000000000000e+00
3.980440000000000055e+03 3.512240000000000236e+03 0.000000000000000000e+00
3.980519999999999982e+03 3.512240000000000236e+03 0.000000000000000000e+00
3.980599999999999909e+03 3.512240000000000236e+03 0.000000000000000000e+00
3.980679999999999836e+03 3.512240000000000236e+03 0.000000000000000000e+00
3.980759999999999764e+03 3.512240000000000236e+03 0.000000000000000000e+00
3.980840000000000146e+03 3.512240000000000236e+03 0.000000000000000000e+00
3.980920000000000073e+03 3.512240000000000236e+03 0.000000000000000000e+00
3.981000000000000000e+03 3.512240000000000236e+03 0.000000000000000000e+00
3.981079999999999927e+03 3.512240000000000236e+03 0.000000000000000000e+00
3.981159999999999854e+03 3.512240000000000236e+03 0.000000000000000000e+00
3.981239999999999782e+03 3.512240000000000236e+03 0.000000000000000000e+00
3.981320000000000164e+03 3.512240000000000236e+03 0.000000000000000000e+00
3.981400000000000091e+03 3.512240000000000236e+03 0.000000000000000000e+00
3.981480000000000018e+03 3.512240000000000236e+03 0.000000000000000000e+00
3.981559999999999945e+03 3.512240000000000236e+03 0.000000000000000000e+00
3.981639999999999873e+03 3.512240000000000236e+03 0.000000000000000000e+00
3.981719999999999800e+03 3.512240000000000236e+03 0.000000000000000000e+00
3.981800000000000182e+03 3.512240000000000236e+03 0.000000000000000000e+00
3.961800000000000182e+03 3.512300000000000182e+03 3.310932959430662459e-05
3.961880000000000109e+03 3.512300000000000182e+03 3.323315574512413227e-05
3.961960000000000036e+03 3.512300000000000182e+03 3.337490393150437801e-05
3.962039999999999964e+03 3.512300000000000182e+03 3.351593065609888414e-05
3.962119999999999891e+03 3.512300000000000182e+03 3.364749381255908593e-05
3.962199999999999818e+03 3.512300000000000182e+03 3.378007535600039589e-05
3.962279999999999745e+03 3.512300000000000182e+03 3.392632396020255650e-05
3.962360000000000127e+03 3.512300000000000182e+03 3.409050834553402977e-05
3.962440000000000055e+03 3.512300000000000182e+03 3.427184228287019770e-05
3.962519999999999982e+03 3.512300000000000182e+03 3.446749050320167503e-05
3.962599999999999909e+03 3.512300000000000182e+03 3.467795164750790753e-05
3.962679999999999836e+03 3.512300000000000182e+03 3.490071616375530069e-05
3.962759999999999764e+03 3.512300000000000182e+03 3.513616182052901947e-05
3.962840000000000146e+03 3.512300000000000182e+03 0.000000000000000000e+00
3.962920000000000073e+03 3.512300000000000182e+03 0.000000000000000000e+00
3.963000000000000000e+03 3.512300000000000182e+03 0.000000000000000000e+00
3.963079999999999927e+03 3.512300000000000182e+03 0.000000000000000000e+00
3.963159999999999854e+03 3.512300000000000182e+03 0.000000000000000000e+00
3.963239999999999782e+03 3.512300000000000182e+03 0.000000000000000000e+00
3.963320000000000164e+03 3.512300000000000182e+03 0.000000000000000000e+00
3.963400000000000091e+03 3.512300000000000182e+03 0.000000000000000000e+00
3.963480000000000018e+03 3.512300000000000182e+03 0.000000000000000000e+00
3.963559999999999945e+03 3.512300000000000182e+03 0.000000000000000000e+00
3.963639999999999873e+03 3.512300000000000182e+03 0.000000000000000000e+00
3.963719999999999800e+03 3.512300000000000182e+03 0.000000000000000000e+00
3.963800000000000182e+03 3.512300000000000182e+03 0.000000000000000000e+00
3.963880000000000109e+03 3.512300000000000182e+03 0.000000000000000000e+00
3.963960000000000036e+03 3.512300000000000182e+03 0.000000000000000000e+00
3.964039999999999964e+03 3.512300000000000182e+03 0.000000000000000000e+00
3.964119999999999891e+03 3.512300000000000182e+03 0.000000000000000000e+00
3.964199999999999818e+03 3.512300000000000182e+03 0.000000000000000000e+00
3.964279999999999745e+03 3.512300000000000182e+03 0.000000000000000000e+00
3.964360000000000127e+03 3.512300000000000182e+03 0.000000000000000000e+00
3.964440000000000055e+03 3.512300000000000182e+03 0.000000000000000000e+00
3.964519999999999982e+03 3.512300000000000182e+03 0.000000000000000000e+00
3.964599999999999909e+03 3.512300000000000182e+03 0.000000000000000000e+00
3.964679999999999836e+03 3.512300000000000182e+03 0.000000000000000000e+00
3.964759999999999764e+03 3.512300000000000182e+03 0.000000000000000000e+00
3.964840000000000146e+03 3.512300000000000182e+03 0.000000000000000000e+00
3.964920000000000073e+03 3.512300000000000182e+03 0.000000000000000000e+00
3.965000000000000000e+03 3.512300000000000182e+03 0.000000000000000000e+00
3.965079999999999927e+03 3.512300000000000182e+03 0.000000000000000000e+00
3.965159999999999854e+03 3.512300000000000182e+03 0.000000000000000000e+00
3.965239999999999782e+03 3.512300000000000182e+03 0.000000000000000000e+00
3.965320000000000164e+03 3.512300000000000182e+03 0.000000000000000000e+00
3.965400000000000091e+03 3.512300000000000182e+03 0.000000000000000000e+00
3.965480000000000018e+03 3.512300000000000182e+03 0.000000000000000000e+00
3.965559999999999945e+03 3.512300000000000182e+03 0.000000000000000000e+00
3.965639999999999873e+03 3.512300000000000182e+03 0.000000000000000000e+00
3.965719999999999800e+03 3.512300000000000182e+03 0.000000000000000000e+00
3.965800000000000182e+03 3.512300000000000182e+03 0.000000000000000000e+00
3.965880000000000109e+03 3.512300000000000182e+03 0.000000000000000000e+00
3.965960000000000036e+03 3.512300000000000182e+03 0.000000000000000000e+00
3.966039999999999964e+03 3.512300000000000182e+03 0.000000000000000000e+00
3.966119999999999891e+03 3.512300000000000182e+03 0.000000000000000000e+00
3.966199999999999818e+03 3.512300000000000182e+03 0.000000000000000000e+00
3.966279999999999745e+03 3.512300000000000182e+03 0.000000000000000000e+00
3.966360000000000127e+03 3.512300000000000182e+03 0.000000000000000000e+00
3.966440000000000055e+03 3.512300000000000182e+03 0.000000000000000000e+00
3.966519999999999982e+03 3.512300000000000182e+03 0.000000000000000000e+00
3.966599999999999909e+03 3.512300000000000182e+03 0.000000000000000000e+00
3.966679999999999836e+03 3.512300000000000182e+03 0.000000000000000000e+00
3.966759999999999764e+03 3.512300000000000182e+03 0.000000000000000000e+00
3.966840000000000146e+03 3.512300000000000182e+03 0.000000000000000000e+00
3.966920000000000073e+03 3.512300000000000182e+03 0.000000000000000000e+00
3.967000000000000000e+03 3.512300000000000182e+03 0.000000000000000000e+00
3.967079999999999927e+03 3.512300000000000182e+03 0.000000000000000000e+00
3.967159999999999854e+03 3.512300000000000182e+03 0.000000000000000000e+00
3.967239999999999782e+03 3.512300000000000182e+03 0.000000000000000000e+00
3.967320000000000164e+03 3.512300000000000182e+03 0.000000000000000000e+00
3.967400000000000091e+03 3.512300000000000182e+03 0.000000000000000000e+00
3.967480000000000018e+03 3.512300000000000182e+03 0.000000000000000000e+00
3.967559999999999945e+03 3.512300000000000182e+03 0.000000000000000000e+00
3.967639999999999873e+03 3.512300000000000182e+03 0.000000000000000000e+00
3.967719999999999800e+03 3.512300000000000182e+03 0.000000000000000000e+00
3.967800000000000182e+03 3.512300000000000182e+03 0.000000000000000000e+00
3.967880000000000109e+03 3.512300000000000182e+03 0.000000000000000000e+00
3.967960000000000036e+03 3.512300000000000182e+03 0.000000000000000000e+00
3.968039999999999964e+03 3.512300000000000182e+03 0.000000000000000000e+00
3.968119999999999891e+03 3.512300000000000182e+03 0.000000000000000000e+00
3.968199999999999818e+03 3.512300000000000182e+03 0.000000000000000000e+00
3.968279999999999745e+03 3.512300000000000182e+03 0.000000000000000000e+00
3.968360000000000127e+03 3.512300000000000182e+03 0.000000000000000000e+00
3.968440000000000055e+03 3.512300000000000182e+03 0.000000000000000000e+00
3.968519999999999982e+03 3.512300000000000182e+03 0.000000000000000000e+00
3.968599999999999909e+03 3.512300000000000182e+03 0.000000000000000000e+00
3.968679999999999836e+03 3.512300000000000182e+03 0.000000000000000000e+00
3.968759999999999764e+03 3.512300000000000182e+03 0.000000000000000000e+00
3.968840000000000146e+03 3.512300000000000182e+03 0.000000000000000000e+00
3.968920000000000073e+03 3.512300000000000182e+03 0.000000000000000000e+00
3.969000000000000000e+03 3.512300000000000182e+03 0.000000000000000000e+00
3.969079999999999927e+03 3.512300000000000182e+03 0.000000000000000000e+00
3.969159999999999854e+03 3.512300000000000182e+03 0.000000000000000000e+00
3.969239999999999782e+03 3.512300000000000182e+03 0.000000000000000000e+00
3.969320000000000164e+03 3.512300000000000182e+03 0.000000000000000000e+00
3.969400000000000091e+03 3.512300000000000182e+03 0.000000000000000000e+00
3.969480000000000018e+03 3.512300000000000182e+03 0.000000000000000000e+00
3.969559999999999945e+03 3.512300000000000182e+03 0.000000000000000000e+00
3.969639999999999873e+03 3.512300000000000182e+03 0.000000000000000000e+00
3.969719999999999800e+03 3.512300000000000182e+03 0.000000000000000000e+00
3.969800000000000182e+03 3.512300000000000182e+03 0.000000000000000000e+00
3.969880000000000109e+03 3.512300000000000182e+03 0.000000000000000000e+00
3.969960000000000036e+03 3.512300000000000182e+03 0.000000000000000000e+00
3.970039999999999964e+03 3.512300000000000182e+03 0.000000000000000000e+00
3.970119999999999891e+03 3.512300000000000182e+03 0.000000000000000000e+00
3.970199999999999818e+03 3.512300000000000182e+03 0.000000000000000000e+00
3.970279999999999745e+03 3.512300000000000182e+03 0.000000000000000000e+00
3.970360000000000127e+03 3.512300000000000182e+03 0.000000000000000000e+00
3.970440000000000055e+03 3.512300000000000182e+03 0.000000000000000000e+00
3.970519999999999982e+03 3.512300000000000182e+03 0.000000000000000000e+00
3.970599999999999909e+03 3.512300000000000182e+03 0.000000000000000000e+00
3.970679999999999836e+03 3.512300000000000182e+03 0.000000000000000000e+00
3.970759999999999764e+03 3.512300000000000182e+03 0.000000000000000000e+00
3.970840000000000146e+03 3.512300000000000182e+03 0.000000000000000000e+00
3.970920000000000073e+03 3.512300000000000182e+03 0.000000000000000000e+00
3.971000000000000000e+03 3.512300000000000182e+03 0.000000000000000000e+00
3.971079999999999927e+03 3.512300000000000182e+03 0.000000000000000000e+00
3.971159999999999854e+03 3.512300000000000182e+03 0.000000000000000000e+00
3.971239999999999782e+03 3.512300000000000182e+03 0.000000000000000000e+00
3.971320000000000164e+03 3.512300000000000182e+03 0.000000000000000000e+00
3.971400000000000091e+03 3.512300000000000182e+03 0.000000000000000000e+00
3.971480000000000018e+03 3.512300000000000182e+03 0.000000000000000000e+00
3.971559999999999945e+03 3.512300000000000182e+03 0.000000000000000000e+00
3.971639999999999873e+03 3.512300000000000182e+03 0.000000000000000000e+00
3.971719999999999800e+03 3.512300000000000182e+03 0.000000000000000000e+00
3.971800000000000182e+03 3.512300000000000182e+03 0.000000000000000000e+00
3.971880000000000109e+03 3.512300000000000182e+03 0.000000000000000000e+00
3.971960000000000036e+03 3.512300000000000182e+03 0.000000000000000000e+00
3.972039999999999964e+03 3.512300000000000182e+03 0.000000000000000000e+00
3.972119999999999891e+03 3.512300000000000182e+03 0.000000000000000000e+00
3.972199999999999818e+03 3.512300000000000182e+03 0.000000000000000000e+00
3.972279999999999745e+03 3.512300000000000182e+03 0.000000000000000000e+00
3.972360000000000127e+03 3.512300000000000182e+03 0.000000000000000000e+00
3.972440000000000055e+03 3.512300000000000182e+03 0.000000000000000000e+00
3.972519999999999982e+03 3.512300000000000182e+03 0.000000000000000000e+00
3.972599999999999909e+03 3.512300000000000182e+03 0.000000000000000000e+00
3.972679999999999836e+03 3.512300000000000182e+03 0.000000000000000000e+00
3.972759999999999764e+03 3.512300000000000182e+03 0.000000000000000000e+00
3.972840000000000146e+03 3.512300000000000182e+03 0.000000000000000000e+00
3.972920000000000073e+03 3.512300000000000182e+03 0.000000000000000000e+00
3.973000000000000000e+03 3.512300000000000182e+03 0.000000000000000000e+00
3.973079999999999927e+03 3.512300000000000182e+03 0.000000000000000000e+00
3.973159999999999854e+03 3.512300000000000182e+03 0.000000000000000000e+00
3.973239999999999782e+03 3.512300000000000182e+03 0.000000000000000000e+00
3.973320000000000164e+03 3.512300000000000182e+03 0.000000000000000000e+00
3.973400000000000091e+03 3.512300000000000182e+03 0.000000000000000000e+00
3.973480000000000018e+03 3.512300000000000182e+03 0.000000000000000000e+00
3.973559999999999945e+03 3.512300000000000182e+03 0.000000000000000000e+00
3.973639999999999873e+03 3.512300000000000182e+03 0.000000000000000000e+00
3.973719999999999800e+03 3.512300000000000182e+03 0.000000000000000000e+00
3.973800000000000182e+03 3.512300000000000182e+03 0.000000000000000000e+00
3.973880000000000109e+03 3.512300000000000182e+03 0.000000000000000000e+00
3.973960000000000036e+03 3.512300000000000182e+03 0.000000000000000000e+00
3.974039999999999964e+03 3.512300000000000182e+03 0.000000000000000000e+00
3.974119999999999891e+03 3.512300000000000182e+03 0.000000000000000000e+00
3.974199999999999818e+03 3.512300000000000182e+03 0.000000000000000000e+00
3.974279999999999745e+03 3.512300000000000182e+03 0.000000000000000000e+00
3.974360000000000127e+03 3.512300000000000182e+03 0.000000000000000000e+00
3.974440000000000055e+03 3.512300000000000182e+03 0.000000000000000000e+00
3.974519999999999982e+03 3.512300000000000182e+03 0.000000000000000000e+00
3.974599999999999909e+03 3.512300000000000182e+03 0.000000000000000000e+00
3.974679999999999836e+03 3.512300000000000182e+03 0.000000000000000000e+00
3.974759999999999764e+03 3.512300000000000182e+03 0.000000000000000000e+00
3.974840000000000146e+03 3.512300000000000182e+03 0.000000000000000000e+00
3.974920000000000073e+03 3.512300000000000182e+03 0.000000000000000000e+00
3.975000000000000000e+03 3.512300000000000182e+03 0.000000000000000000e+00
3.975079999999999927e+03 3.512300000000000182e+03 0.000000000000000000e+00
3.975159999999999854e+03 3.512300000000000182e+03 0.000000000000000000e+00
3.975239999999999782e+03 3.512300000000000182e+03 0.000000000000000000e+00
3.975320000000000164e+03 3.512300000000000182e+03 0.000000000000000000e+00
3.975400000000000091e+03 3.512300000000000182e+03 0.000000000000000000e+00
3.975480000000000018e+03 3.512300000000000182e+03 0.000000000000000000e+00
3.975559999999999945e+03 3.512300000000000182e+03 0.000000000000000000e+00
3.975639999999999873e+03 3.512300000000000182e+03 0.000000000000000000e+00
3.975719999999999800e+03 3.512300000000000182e+03 0.000000000000000000e+00
3.975800000000000182e+03 3.512300000000000182e+03 0.000000000000000000e+00
3.975880000000000109e+03 3.512300000000000182e+03 0.000000000000000000e+00
3.975960000000000036e+03 3.512300000000000182e+03 0.000000000000000000e+00
3.976039999999999964e+03 3.512300000000000182e+03 0.000000000000000000e+00
3.976119999999999891e+03 3.512300000000000182e+03 0.000000000000000000e+00
3.976199999999999818e+03 3.512300000000000182e+03 0.000000000000000000e+00
3.976279999999999745e+03 3.512300000000000182e+03 0.000000000000000000e+00
3.976360000000000127e+03 3.512300000000000182e+03 0.000000000000000000e+00
3.976440000000000055e+03 3.512300000000000182e+03 0.000000000000000000e+00
3.976519999999999982e+03 3.512300000000000182e+03 0.000000000000000000e+00
3.976599999999999909e+03 3.512300000000000182e+03 0.000000000000000000e+00
3.976679999999999836e+03 3.512300000000000182e+03 0.000000000000000000e+00
3.976759999999999764e+03 3.512300000000000182e+03 0.000000000000000000e+00
3.976840000000000146e+03 3.512300000000000182e+03 0.000000000000000000e+00
3.976920000000000073e+03 3.512300000000000182e+03 0.000000000000000000e+00
3.977000000000000000e+03 3.512300000000000182e+03 0.000000000000000000e+00
3.977079999999999927e+03 3.512300000000000182e+03 0.000000000000000000e+00
3.977159999999999854e+03 3.512300000000000182e+03 0.000000000000000000e+00
3.977239999999999782e+03 3.512300000000000182e+03 0.000000000000000000e+00
3.977320000000000164e+03 3.512300000000000182e+03 0.000000000000000000e+00
3.977400000000000091e+03 3.512300000000000182e+03 0.000000000000000000e+00
3.977480000000000018e+03 3.512300000000000182e+03 0.000000000000000000e+00
3.977559999999999945e+03 3.512300000000000182e+03 0.000000000000000000e+00
3.977639999999999873e+03 3.512300000000000182e+03 0.000000000000000000e+00
3.977719999999999800e+03 3.512300000000000182e+03 0.000000000000000000e+00
3.977800000000000182e+03 3.512300000000000182e+03 0.000000000000000000e+00
3.977880000000000109e+03 3.512300000000000182e+03 0.000000000000000000e+00
3.977960000000000036e+03 3.512300000000000182e+03 0.000000000000000000e+00
3.978039999999999964e+03 3.512300000000000182e+03 0.000000000000000000e+00
3.978119999999999891e+03 3.512300000000000182e+03 0.000000000000000000e+00
3.978199999999999818e+03 3.512300000000000182e+03 0.000000000000000000e+00
3.978279999999999745e+03 3.512300000000000182e+03 0.000000000000000000e+00
3.978360000000000127e+03 3.512300000000000182e+03 0.000000000000000000e+00
3.978440000000000055e+03 3.512300000000000182e+03 0.000000000000000000e+00
3.978519999999999982e+03 3.512300000000000182e+03 0.000000000000000000e+00
3.978599999999999909e+03 3.512300000000000182e+03 0.000000000000000000e+00
3.978679999999999836e+03 3.512300000000000182e+03 0.000000000000000000e+00
3.978759999999999764e+03 3.512300000000000182e+03 0.000000000000000000e+00
3.978840000000000146e+03 3.512300000000000182e+03 0.000000000000000000e+00
3.978920000000000073e+03 3.512300000000000182e+03 0.000000000000000000e+00
3.979000000000000000e+03 3.512300000000000182e+03 0.000000000000000000e+00
3.979079999999999927e+03 3.512300000000000182e+03 0.000000000000000000e+00
3.979159999999999854e+03 3.512300000000000182e+03 0.000000000000000000e+00
3.979239999999999782e+03 3.512300000000000182e+03 0.000000000000000000e+00
3.979320000000000164e+03 3.512300000000000182e+03 0.000000000000000000e+00
3.979400000000000091e+03 3.512300000000000182e+03 0.000000000000000000e+00
3.979480000000000018e+03 3.512300000000000182e+03 0.000000000000000000e+00
3.979559999999999945e+03 3.512300000000000182e+03 0.000000000000000000e+00
3.979639999999999873e+03 3.512300000000000182e+03 0.000000000000000000e+00
3.979719999999999800e+03 3.512300000000000182e+03 0.000000000000000000e+00
3.979800000000000182e+03 3.512300000000000182e+03 0.000000000000000000e+00
3.979880000000000109e+03 3.512300000000000182e+03 0.000000000000000000e+00
3.979960000000000036e+03 3.512300000000000182e+03 0.000000000000000000e+00
3.980039999999999964e+03 3.512300000000000182e+03 0.000000000000000000e+00
3.980119999999999891e+03 3.512300000000000182e+03 0.000000000000000000e+00
3.980199999999999818e+03 3.512300000000000182e+03 0.000000000000000000e+00
3.980279999999999745e+03 3.512300000000000182e+03 0.000000000000000000e+00
3.980360000000000127e+03 3.512300000000000182e+03 0.000000000000000000e+00
3.980440000000000055e+03 3.512300000000000182e+03 0.000000000000000000e+00
3.980519999999999982e+03 3.512300000000000182e+03 0.000000000000000000e+00
3.980599999999999909e+03 3.512300000000000182e+03 0.000000000000000000e+00
3.980679999999999836e+03 3.512300000000000182e+03 0.000000000000000000e+00
3.980759999999999764e+03 3.512300000000000182e+03 0.000000000000000000e+00
3.980840000000000146e+03 3.512300000000000182e+03 0.000000000000000000e+00
3.980920000000000073e+03 3.512300000000000182e+03 0.000000000000000000e+00
3.981000000000000000e+03 3.512300000000000182e+03 0.000000000000000000e+00
3.981079999999999927e+03 3.512300000000000182e+03 0.000000000000000000e+00
3.981159999999999854e+03 3.512300000000000182e+03 0.000000000000000000e+00
3.981239999999999782e+03 3.512300000000000182e+03 0.000000000000000000e+00
3.981320000000000164e+03 3.512300000000000182e+03 0.000000000000000000e+00
3.981400000000000091e+03 3.512300000000000182e+03 0.000000000000000000e+00
3.981480000000000018e+03 3.512300000000000182e+03 0.000000000000000000e+00
3.981559999999999945e+03 3.512300000000000182e+03 0.000000000000000000e+00
3.981639999999999873e+03 3.512300000000000182e+03 0.000000000000000000e+00
3.981719999999999800e+03 3.512300000000000182e+03 0.000000000000000000e+00
3.981800000000000182e+03 3.512300000000000182e+03 0.000000000000000000e+00
3.961800000000000182e+03 3.512360000000000127e+03 3.345503970490249656e-05
3.961880000000000109e+03 3.512360000000000127e+03 3.356516758038172876e-05
3.961960000000000036e+03 3.512360000000000127e+03 3.370138968946499730e-05
3.962039999999999964e+03 3.512360000000000127e+03 3.385030559929417095e-05
3.962119999999999891e+03 3.512360000000000127e+03 3.399529195102711748e-05
3.962199999999999818e+03 3.512360000000000127e+03 3.413164004483079054e-05
3.962279999999999745e+03 3.512360000000000127e+03 3.427252645862447010e-05
3.962360000000000127e+03 3.512360000000000127e+03 3.443068858472414604e-05
3.962440000000000055e+03 3.512360000000000127e+03 3.460605028205994920e-05
3.962519999999999982e+03 3.512360000000000127e+03 3.479831735856992597e-05
3.962599999999999909e+03 3.512360000000000127e+03 3.500582740183766486e-05
3.962679999999999836e+03 3.512360000000000127e+03 3.522648667736178602e-05
3.962759999999999764e+03 3.512360000000000127e+03 3.546122405119087414e-05
3.962840000000000146e+03 3.512360000000000127e+03 3.570813995812891910e-05
3.962920000000000073e+03 3.512360000000000127e+03 0.000000000000000000e+00
3.963000000000000000e+03 3.512360000000000127e+03 0.000000000000000000e+00
3.963079999999999927e+03 3.512360000000000127e+03 0.000000000000000000e+00
3.963159999999999854e+03 3.512360000000000127e+03 0.000000000000000000e+00
3.963239999999999782e+03 3.512360000000000127e+03 0.000000000000000000e+00
3.963320000000000164e+03 3.512360000000000127e+03 0.000000000000000000e+00
3.963400000000000091e+03 3.512360000000000127e+03 0.000000000000000000e+00
3.963480000000000018e+03 3.512360000000000127e+03 0.000000000000000000e+00
3.963559999999999945e+03 3.512360000000000127e+03 0.000000000000000000e+00
3.963639999999999873e+03 3.512360000000000127e+03 0.000000000000000000e+00
3.963719999999999800e+03 3.512360000000000127e+03 0.000000000000000000e+00
3.963800000000000182e+03 3.512360000000000127e+03 0.000000000000000000e+00
3.963880000000000109e+03 3.512360000000000127e+03 0.000000000000000000e+00
3.963960000000000036e+03 3.512360000000000127e+03 0.000000000000000000e+00
3.964039999999999964e+03 3.512360000000000127e+03 0.000000000000000000e+00
3.964119999999999891e+03 3.512360000000000127e+03 0.000000000000000000e+00
3.964199999999999818e+03 3.512360000000000127e+03 0.000000000000000000e+00
3.964279999999999745e+03 3.512360000000000127e+03 0.000000000000000000e+00
3.964360000000000127e+03 3.512360000000000127e+03 0.000000000000000000e+00
3.964440000000000055e+03 3.512360000000000127e+03 0.000000000000000000e+00
3.964519999999999982e+03 3.512360000000000127e+03 0.000000000000000000e+00
3.964599999999999909e+03 3.512360000000000127e+03 0.000000000000000000e+00
3.964679999999999836e+03 3.512360000000000127e+03 0.000000000000000000e+00
3.964759999999999764e+03 3.512360000000000127e+03 0.000000000000000000e+00
3.964840000000000146e+03 3.512360000000000127e+03 0.000000000000000000e+00
3.964920000000000073e+03 3.512360000000000127e+03 0.000000000000000000e+00
3.965000000000000000e+03 3.512360000000000127e+03 0.000000000000000000e+00
3.965079999999999927e+03 3.512360000000000127e+03 0.000000000000000000e+00
3.965159999999999854e+03 3.512360000000000127e+03 0.000000000000000000e+00
3.965239999999999782e+03 3.512360000000000127e+03 0.000000000000000000e+00
3.965320000000000164e+03 3.512360000000000127e+03 0.000000000000000000e+00
3.965400000000000091e+03 3.512360000000000127e+03 0.000000000000000000e+00
3.965480000000000018e+03 3.512360000000000127e+03 0.000000000000000000e+00
3.965559999999999945e+03 3.512360000000000127e+03 0.000000000000000000e+00
3.965639999999999873e+03 3.512360000000000127e+03 0.000000000000000000e+00
3.965719999999999800e+03 3.512360000000000127e+03 0.000000000000000000e+00
3.965800000000000182e+03 3.512360000000000127e+03 0.000000000000000000e+00
3.965880000000000109e+03 3.512360000000000127e+03 0.000000000000000000e+00
3.965960000000000036e+03 3.512360000000000127e+03 0.000000000000000000e+00
3.966039999999999964e+03 3.512360000000000127e+03 0.000000000000000000e+00
3.966119999999999891e+03 3.512360000000000127e+03 0.000000000000000000e+00
3.966199999999999818e+03 3.512360000000000127e+03 0.000000000000000000e+00
3.966279999999999745e+03 3.512360000000000127e+03 0.000000000000000000e+00
3.966360000000000127e+03 3.512360000000000127e+03 0.000000000000000000e+00
3.966440000000000055e+03 3.512360000000000127e+03 0.000000000000000000e+00
3.966519999999999982e+03 3.512360000000000127e+03 0.000000000000000000e+00
3.966599999999999909e+03 3.512360000000000127e+03 0.000000000000000000e+00
3.966679999999999836e+03 3.512360000000000127e+03 0.000000000000000000e+00
3.966759999999999764e+03 3.512360000000000127e+03 0.000000000000000000e+00
3.966840000000000146e+03 3.512360000000000127e+03 0.000000000000000000e+00
3.966920000000000073e+03 3.512360000000000127e+03 0.000000000000000000e+00
3.967000000000000000e+03 3.512360000000000127e+03 0.000000000000000000e+00
3.967079999999999927e+03 3.512360000000000127e+03 0.000000000000000000e+00
3.967159999999999854e+03 3.512360000000000127e+03 0.000000000000000000e+00
3.967239999999999782e+03 3.512360000000000127e+03 0.000000000000000000e+00
3.967320000000000164e+03 3.512360000000000127e+03 0.000000000000000000e+00
3.967400000000000091e+03 3.512360000000000127e+03 0.000000000000000000e+00
3.967480000000000018e+03 3.512360000000000127e+03 0.000000000000000000e+00
3.967559999999999945e+03 3.512360000000000127e+03 0.000000000000000000e+00
3.967639999999999873e+03 3.512360000000000127e+03 0.000000000000000000e+00
3.967719999999999800e+03 3.512360000000000127e+03 0.000000000000000000e+00
3.967800000000000182e+03 3.512360000000000127e+03 0.000000000000000000e+00
3.967880000000000109e+03 3.512360000000000127e+03 0.000000000000000000e+00
3.967960000000000036e+03 3.512360000000000127e+03 0.000000000000000000e+00
3.968039999999999964e+03 3.512360000000000127e+03 0.000000000000000000e+00
3.968119999999999891e+03 3.512360000000000127e+03 0.000000000000000000e+00
3.968199999999999818e+03 3.512360000000000127e+03 0.000000000000000000e+00
3.968279999999999745e+03 3.512360000000000127e+03 0.000000000000000000e+00
3.968360000000000127e+03 3.512360000000000127e+03 0.000000000000000000e+00
3.968440000000000055e+03 3.512360000000000127e+03 0.000000000000000000e+00
3.968519999999999982e+03 3.512360000000000127e+03 0.000000000000000000e+00
3.968599999999999909e+03 3.512360000000000127e+03 0.000000000000000000e+00
3.968679999999999836e+03 3.512360000000000127e+03 0.000000000000000000e+00
3.968759999999999764e+03 3.512360000000000127e+03 0.000000000000000000e+00
3.968840000000000146e+03 3.512360000000000127e+03 0.000000000000000000e+00
3.968920000000000073e+03 3.512360000000000127e+03 0.000000000000000000e+00
3.969000000000000000e+03 3.512360000000000127e+03 0.000000000000000000e+00
3.969079999999999927e+03 3.512360000000000127e+03 0.000000000000000000e+00
3.969159999999999854e+03 3.512360000000000127e+03 0.000000000000000000e+00
3.969239999999999782e+03 3.512360000000000127e+03 0.000000000000000000e+00
3.969320000000000164e+03 3.512360000000000127e+03 0.000000000000000000e+00
3.969400000000000091e+03 3.512360000000000127e+03 0.000000000000000000e+00
3.969480000000000018e+03 3.512360000000000127e+03 0.000000000000000000e+00
3.969559999999999945e+03 3.512360000000000127e+03 0.000000000000000000e+00
3.969639999999999873e+03 3.512360000000000127e+03 0.000000000000000000e+00
3.969719999999999800e+03 3.512360000000000127e+03 0.000000000000000000e+00
3.969800000000000182e+03 3.512360000000000127e+03 0.000000000000000000e+00
3.969880000000000109e+03 3.512360000000000127e+03 0.000000000000000000e+00
3.969960000000000036e+03 3.512360000000000127e+03 0.000000000000000000e+00
3.970039999999999964e+03 3.512360000000000127e+03 0.000000000000000000e+00
3.970119999999999891e+03 3.512360000000000127e+03 0.000000000000000000e+00
3.970199999999999818e+03 3.512360000000000127e+03 0.000000000000000000e+00
3.970279999999999745e+03 3.512360000000000127e+03 0.000000000000000000e+00
3.970360000000000127e+03 3.512360000000000127e+03 0.000000000000000000e+00
3.970440000000000055e+03 3.512360000000000127e+03 0.000000000000000000e+00
3.970519999999999982e+03 3.512360000000000127e+03 0.000000000000000000e+00
3.970599999999999909e+03 3.512360000000000127e+03 0.000000000000000000e+00
3.970679999999999836e+03 3.512360000000000127e+03 0.000000000000000000e+00
3.970759999999999764e+03 3.512360000000000127e+03 0.000000000000000000e+00
3.970840000000000146e+03 3.512360000000000127e+03 0.000000000000000000e+00
3.970920000000000073e+03 3.512360000000000127e+03 0.000000000000000000e+00
3.971000000000000000e+03 3.512360000000000127e+03 0.000000000000000000e+00
3.971079999999999927e+03 3.512360000000000127e+03 0.000000000000000000e+00
3.971159999999999854e+03 3.512360000000000127e+03 0.000000000000000000e+00
3.971239999999999782e+03 3.512360000000000127e+03 0.000000000000000000e+00
3.971320000000000164e+03 3.512360000000000127e+03 0.000000000000000000e+00
3.971400000000000091e+03 3.512360000000000127e+03 0.000000000000000000e+00
3.971480000000000018e+03 3.512360000000000127e+03 0.000000000000000000e+00
3.971559999999999945e+03 3.512360000000000127e+03 0.000000000000000000e+00
3.971639999999999873e+03 3.512360000000000127e+03 0.000000000000000000e+00
3.971719999999999800e+03 3.512360000000000127e+03 0.000000000000000000e+00
3.971800000000000182e+03 3.512360000000000127e+03 0.000000000000000000e+00
3.971880000000000109e+03 3.512360000000000127e+03 0.000000000000000000e+00
3.971960000000000036e+03 3.512360000000000127e+03 0.000000000000000000e+00
3.972039999999999964e+03 3.512360000000000127e+03 0.000000000000000000e+00
3.972119999999999891e+03 3.512360000000000127e+03 0.000000000000000000e+00
3.972199999999999818e+03 3.512360000000000127e+03 0.000000000000000000e+00
3.972279999999999745e+03 3.512360000000000127e+03 0.000000000000000000e+00
3.972360000000000127e+03 3.512360000000000127e+03 0.000000000000000000e+00
3.972440000000000055e+03 3.512360000000000127e+03 0.000000000000000000e+00
3.972519999999999982e+03 3.512360000000000127e+03 0.000000000000000000e+00
3.972599999999999909e+03 3.512360000000000127e+03 0.000000000000000000e+00
3.972679999999999836e+03 3.512360000000000127e+03 0.000000000000000000e+00
3.972759999999999764e+03 3.512360000000000127e+03 0.000000000000000000e+00
3.972840000000000146e+03 3.512360000000000127e+03 0.000000000000000000e+00
3.972920000000000073e+03 3.512360000000000127e+03 0.000000000000000000e+00
3.973000000000000000e+03 3.512360000000000127e+03 0.000000000000000000e+00
3.973079999999999927e+03 3.512360000000000127e+03 0.000000000000000000e+00
3.973159999999999854e+03 3.512360000000000127e+03 0.000000000000000000e+00
3.973239999999999782e+03 3.512360000000000127e+03 0.000000000000000000e+00
3.973320000000000164e+03 3.512360000000000127e+03 0.000000000000000000e+00
3.973400000000000091e+03 3.512360000000000127e+03 0.000000000000000000e+00
3.973480000000000018e+03 3.512360000000000127e+03 0.000000000000000000e+00
3.973559999999999945e+03 3.512360000000000127e+03 0.000000000000000000e+00
3.973639999999999873e+03 3.512360000000000127e+03 0.000000000000000000e+00
3.973719999999999800e+03 3.512360000000000127e+03 0.000000000000000000e+00
3.973800000000000182e+03 3.512360000000000127e+03 0.000000000000000000e+00
3.973880000000000109e+03 3.512360000000000127e+03 0.000000000000000000e+00
3.973960000000000036e+03 3.512360000000000127e+03 0.000000000000000000e+00
3.974039999999999964e+03 3.512360000000000127e+03 0.000000000000000000e+00
3.974119999999999891e+03 3.512360000000000127e+03 0.000000000000000000e+00
3.974199999999999818e+03 3.512360000000000127e+03 0.000000000000000000e+00
3.974279999999999745e+03 3.512360000000000127e+03 0.000000000000000000e+00
3.974360000000000127e+03 3.512360000000000127e+03 0.000000000000000000e+00
3.974440000000000055e+03 3.512360000000000127e+03 0.000000000000000000e+00
3.974519999999999982e+03 3.512360000000000127e+03 0.000000000000000000e+00
3.974599999999999909e+03 3.512360000000000127e+03 0.000000000000000000e+00
3.974679999999999836e+03 3.512360000000000127e+03 0.000000000000000000e+00
3.974759999999999764e+03 3.512360000000000127e+03 0.000000000000000000e+00
3.974840000000000146e+03 3.512360000000000127e+03 0.000000000000000000e+00
3.974920000000000073e+03 3.512360000000000127e+03 0.000000000000000000e+00
3.975000000000000000e+03 3.512360000000000127e+03 0.000000000000000000e+00
3.975079999999999927e+03 3.512360000000000127e+03 0.000000000000000000e+00
3.975159999999999854e+03 3.512360000000000127e+03 0.000000000000000000e+00
3.975239999999999782e+03 3.512360000000000127e+03 0.000000000000000000e+00
3.975320000000000164e+03 3.512360000000000127e+03 0.000000000000000000e+00
3.975400000000000091e+03 3.512360000000000127e+03 0.000000000000000000e+00
3.975480000000000018e+03 3.512360000000000127e+03 0.000000000000000000e+00
3.975559999999999945e+03 3.512360000000000127e+03 0.000000000000000000e+00
3.975639999999999873e+03 3.512360000000000127e+03 0.000000000000000000e+00
3.975719999999999800e+03 3.512360000000000127e+03 0.000000000000000000e+00
3.975800000000000182e+03 3.512360000000000127e+03 0.000000000000000000e+00
3.975880000000000109e+03 3.512360000000000127e+03 0.000000000000000000e+00
3.975960000000000036e+03 3.512360000000000127e+03 0.000000000000000000e+00
3.976039999999999964e+03 3.512360000000000127e+03 0.000000000000000000e+00
3.976119999999999891e+03 3.512360000000000127e+03 0.000000000000000000e+00
3.976199999999999818e+03 3.512360000000000127e+03 0.000000000000000000e+00
3.976279999999999745e+03 3.512360000000000127e+03 0.000000000000000000e+00
3.976360000000000127e+03 3.512360000000000127e+03 0.000000000000000000e+00
3.976440000000000055e+03 3.512360000000000127e+03 0.000000000000000000e+00
3.976519999999999982e+03 3.512360000000000127e+03 0.000000000000000000e+00
3.976599999999999909e+03 3.512360000000000127e+03 0.000000000000000000e+00
3.976679999999999836e+03 3.512360000000000127e+03 0.000000000000000000e+00
3.976759999999999764e+03 3.512360000000000127e+03 0.000000000000000000e+00
3.976840000000000146e+03 3.512360000000000127e+03 0.000000000000000000e+00
3.976920000000000073e+03 3.512360000000000127e+03 0.000000000000000000e+00
3.977000000000000000e+03 3.512360000000000127e+03 0.000000000000000000e+00
3.977079999999999927e+03 3.512360000000000127e+03 0.000000000000000000e+00
3.977159999999999854e+03 3.512360000000000127e+03 0.000000000000000000e+00
3.977239999999999782e+03 3.512360000000000127e+03 0.000000000000000000e+00
3.977320000000000164e+03 3.512360000000000127e+03 0.000000000000000000e+00
3.977400000000000091e+03 3.512360000000000127e+03 0.000000000000000000e+00
3.977480000000000018e+03 3.512360000000000127e+03 0.000000000000000000e+00
3.977559999999999945e+03 3.512360000000000127e+03 0.000000000000000000e+00
3.977639999999999873e+03 3.512360000000000127e+03 0.000000000000000000e+00
3.977719999999999800e+03 3.512360000000000127e+03 0.000000000000000000e+00
3.977800000000000182e+03 3.512360000000000127e+03 0.000000000000000000e+00
3.977880000000000109e+03 3.512360000000000127e+03 0.000000000000000000e+00
3.977960000000000036e+03 3.512360000000000127e+03 0.000000000000000000e+00
3.978039999999999964e+03 3.512360000000000127e+03 0.000000000000000000e+00
3.978119999999999891e+03 3.512360000000000127e+03 0.000000000000000000e+00
3.978199999999999818e+03 3.512360000000000127e+03 0.000000000000000000e+00
3.978279999999999745e+03 3.512360000000000127e+03 0.000000000000000000e+00
3.978360000000000127e+03 3.512360000000000127e+03 0.000000000000000000e+00
3.978440000000000055e+03 3.512360000000000127e+03 0.000000000000000000e+00
3.978519999999999982e+03 3.512360000000000127e+03 0.000000000000000000e+00
3.978599999999999909e+03 3.512360000000000127e+03 0.000000000000000000e+00
3.978679999999999836e+03 3.512360000000000127e+03 0.000000000000000000e+00
3.978759999999999764e+03 3.512360000000000127e+03 0.000000000000000000e+00
3.978840000000000146e+03 3.512360000000000127e+03 0.000000000000000000e+00
3.978920000000000073e+03 3.512360000000000127e+03 0.000000000000000000e+00
3.979000000000000000e+03 3.512360000000000127e+03 0.000000000000000000e+00
3.979079999999999927e+03 3.512360000000000127e+03 0.000000000000000000e+00
3.979159999999999854e+03 3.512360000000000127e+03 0.000000000000000000e+00
3.979239999999999782e+03 3.512360000000000127e+03 0.000000000000000000e+00
3.979320000000000164e+03 3.512360000000000127e+03 0.000000000000000000e+00
3.979400000000000091e+03 3.512360000000000127e+03 0.000000000000000000e+00
3.979480000000000018e+03 3.512360000000000127e+03 0.000000000000000000e+00
3.979559999999999945e+03 3.512360000000000127e+03 0.000000000000000000e+00
3.979639999999999873e+03 3.512360000000000127e+03 0.000000000000000000e+00
3.979719999999999800e+03 3.512360000000000127e+03 0.000000000000000000e+00
3.979800000000000182e+03 3.512360000000000127e+03 0.000000000000000000e+00
3.979880000000000109e+03 3.512360000000000127e+03 0.000000000000000000e+00
3.979960000000000036e+03 3.512360000000000127e+03 0.000000000000000000e+00
3.980039999999999964e+03 3.512360000000000127e+03 0.000000000000000000e+00
3.980119999999999891e+03 3.512360000000000127e+03 0.000000000000000000e+00
3.980199999999999818e+03 3.512360000000000127e+03 0.000000000000000000e+00
3.980279999999999745e+03 3.512360000000000127e+03 0.000000000000000000e+00
3.980360000000000127e+03 3.512360000000000127e+03 0.000000000000000000e+00
3.980440000000000055e+03 3.512360000000000127e+03 0.000000000000000000e+00
3.980519999999999982e+03 3.512360000000000127e+03 0.000000000000000000e+00
3.980599999999999909e+03 3.512360000000000127e+03 0.000000000000000000e+00
3.980679999999999836e+03 3.512360000000000127e+03 0.000000000000000000e+00
3.980759999999999764e+03 3.512360000000000127e+03 0.000000000000000000e+00
3.980840000000000146e+03 3.512360000000000127e+03 0.000000000000000000e+00
3.980920000000000073e+03 3.512360000000000127e+03 0.000000000000000000e+00
3.981000000000000000e+03 3.512360000000000127e+03 0.000000000000000000e+00
3.981079999999999927e+03 3.512360000000000127e+03 0.000000000000000000e+00
3.981159999999999854e+03 3.512360000000000127e+03 0.000000000000000000e+00
3.981239999999999782e+03 3.512360000000000127e+03 0.000000000000000000e+00
3.981320000000000164e+03 3.512360000000000127e+03 0.000000000000000000e+00
3.981400000000000091e+03 3.512360000000000127e+03 0.000000000000000000e+00
3.981480000000000018e+03 3.512360000000000127e+03 0.000000000000000000e+00
3.981559999999999945e+03 3.512360000000000127e+03 0.000000000000000000e+00
3.981639999999999873e+03 3.512360000000000127e+03 0.000000000000000000e+00
3.981719999999999800e+03 3.512360000000000127e+03 0.000000000000000000e+00
3.981800000000000182e+03 3.512360000000000127e+03 0.000000000000000000e+00
3.961800000000000182e+03 3.512420000000000073e+03 3.381323850206583077e-05
3.961880000000000109e+03 3.512420000000000073e+03 3.391223111319992435e-05
3.961960000000000036e+03 3.512420000000000073e+03 3.403579174113511858e-05
3.962039999999999964e+03 3.512420000000000073e+03 3.418130248400470540e-05
3.962119999999999891e+03 3.512420000000000073e+03 3.433733686761275707e-05
3.962199999999999818e+03 3.512420000000000073e+03 3.448589275050799931e-05
3.962279999999999745e+03 3.512420000000000073e+03 3.462823106693120828e-05
3.962360000000000127e+03 3.512420000000000073e+03 3.478012346617000237e-05
3.962440000000000055e+03 3.512420000000000073e+03 3.494839273929534754e-05
3.962519999999999982e+03 3.512420000000000073e+03 3.513631699385437365e-05
3.962599999999999909e+03 3.512420000000000073e+03 3.533990457215532751e-05
3.962679999999999836e+03 3.512420000000000073e+03 3.555866173173761655e-05
3.962759999999999764e+03 3.512420000000000073e+03 3.579154499338077044e-05
3.962840000000000146e+03 3.512420000000000073e+03 3.603715340751739607e-05
3.962920000000000073e+03 3.512420000000000073e+03 3.629672907570201141e-05
3.963000000000000000e+03 3.512420000000000073e+03 0.000000000000000000e+00
3.963079999999999927e+03 3.512420000000000073e+03 0.000000000000000000e+00
3.963159999999999854e+03 3.512420000000000073e+03 0.000000000000000000e+00
3.963239999999999782e+03 3.512420000000000073e+03 0.000000000000000000e+00
3.963320000000000164e+03 3.512420000000000073e+03 0.000000000000000000e+00
3.963400000000000091e+03 3.512420000000000073e+03 0.000000000000000000e+00
3.963480000000000018e+03 3.512420000000000073e+03 0.000000000000000000e+00
3.963559999999999945e+03 3.512420000000000073e+03 0.000000000000000000e+00
3.963639999999999873e+03 3.512420000000000073e+03 0.000000000000000000e+00
3.963719999999999800e+03 3.512420000000000073e+03 0.000000000000000000e+00
3.963800000000000182e+03 3.512420000000000073e+03 0.000000000000000000e+00
3.963880000000000109e+03 3.512420000000000073e+03 0.000000000000000000e+00
3.963960000000000036e+03 3.512420000000000073e+03 0.000000000000000000e+00
3.964039999999999964e+03 3.512420000000000073e+03 0.000000000000000000e+00
3.964119999999999891e+03 3.512420000000000073e+03 0.000000000000000000e+00
3.964199999999999818e+03 3.512420000000000073e+03 0.000000000000000000e+00
3.964279999999999745e+03 3.512420000000000073e+03 0.000000000000000000e+00
3.964360000000000127e+03 3.512420000000000073e+03 0.000000000000000000e+00
3.964440000000000055e+03 3.512420000000000073e+03 0.000000000000000000e+00
3.964519999999999982e+03 3.512420000000000073e+03 0.000000000000000000e+00
3.964599999999999909e+03 3.512420000000000073e+03 0.000000000000000000e+00
3.964679999999999836e+03 3.512420000000000073e+03 0.000000000000000000e+00
3.964759999999999764e+03 3.512420000000000073e+03 0.000000000000000000e+00
3.964840000000000146e+03 3.512420000000000073e+03 0.000000000000000000e+00
3.964920000000000073e+03 3.512420000000000073e+03 0.000000000000000000e+00
3.965000000000000000e+03 3.512420000000000073e+03 0.000000000000000000e+00
3.965079999999999927e+03 3.512420000000000073e+03 0.000000000000000000e+00
3.965159999999999854e+03 3.512420000000000073e+03 0.000000000000000000e+00
3.965239999999999782e+03 3.512420000000000073e+03 0.000000000000000000e+00
3.965320000000000164e+03 3.512420000000000073e+03 0.000000000000000000e+00
3.965400000000000091e+03 3.512420000000000073e+03 0.000000000000000000e+00
3.965480000000000018e+03 3.512420000000000073e+03 0.000000000000000000e+00
3.965559999999999945e+03 3.512420000000000073e+03 0.000000000000000000e+00
3.965639999999999873e+03 3.512420000000000073e+03 0.000000000000000000e+00
3.965719999999999800e+03 3.512420000000000073e+03 0.000000000000000000e+00
3.965800000000000182e+03 3.512420000000000073e+03 0.000000000000000000e+00
3.965880000000000109e+03 3.512420000000000073e+03 0.000000000000000000e+00
3.965960000000000036e+03 3.512420000000000073e+03 0.000000000000000000e+00
3.966039999999999964e+03 3.512420000000000073e+03 0.000000000000000000e+00
3.966119999999999891e+03 3.512420000000000073e+03 0.000000000000000000e+00
3.966199999999999818e+03 3.512420000000000073e+03 0.000000000000000000e+00
3.966279999999999745e+03 3.512420000000000073e+03 0.000000000000000000e+00
3.966360000000000127e+03 3.512420000000000073e+03 0.000000000000000000e+00
3.966440000000000055e+03 3.512420000000000073e+03 0.000000000000000000e+00
3.966519999999999982e+03 3.512420000000000073e+03 0.000000000000000000e+00
3.966599999999999909e+03 3.512420000000000073e+03 0.000000000000000000e+00
3.966679999999999836e+03 3.512420000000000073e+03 0.000000000000000000e+00
3.966759999999999764e+03 3.512420000000000073e+03 0.000000000000000000e+00
3.966840000000000146e+03 3.512420000000000073e+03 0.000000000000000000e+00
3.966920000000000073e+03 3.512420000000000073e+03 0.000000000000000000e+00
3.967000000000000000e+03 3.512420000000000073e+03 0.000000000000000000e+00
3.967079999999999927e+03 3.512420000000000073e+03 0.000000000000000000e+00
3.967159999999999854e+03 3.512420000000000073e+03 0.000000000000000000e+00
3.967239999999999782e+03 3.512420000000000073e+03 0.000000000000000000e+00
3.967320000000000164e+03 3.512420000000000073e+03 0.000000000000000000e+00
3.967400000000000091e+03 3.512420000000000073e+03 0.000000000000000000e+00
3.967480000000000018e+03 3.512420000000000073e+03 0.000000000000000000e+00
3.967559999999999945e+03 3.512420000000000073e+03 0.000000000000000000e+00
3.967639999999999873e+03 3.512420000000000073e+03 0.000000000000000000e+00
3.967719999999999800e+03 3.512420000000000073e+03 0.000000000000000000e+00
3.967800000000000182e+03 3.512420000000000073e+03 0.000000000000000000e+00
3.967880000000000109e+03 3.512420000000000073e+03 0.000000000000000000e+00
3.967960000000000036e+03 3.512420000000000073e+03 0.000000000000000000e+00
3.968039999999999964e+03 3.512420000000000073e+03 0.000000000000000000e+00
3.968119999999999891e+03 3.512420000000000073e+03 0.000000000000000000e+00
3.968199999999999818e+03 3.512420000000000073e+03 0.000000000000000000e+00
3.968279999999999745e+03 3.512420000000000073e+03 0.000000000000000000e+00
3.968360000000000127e+03 3.512420000000000073e+03 0.000000000000000000e+00
3.968440000000000055e+03 3.512420000000000073e+03 0.000000000000000000e+00
3.968519999999999982e+03 3.512420000000000073e+03 0.000000000000000000e+00
3.968599999999999909e+03 3.512420000000000073e+03 0.000000000000000000e+00
3.968679999999999836e+03 3.512420000000000073e+03 0.000000000000000000e+00
3.968759999999999764e+03 3.512420000000000073e+03 0.000000000000000000e+00
3.968840000000000146e+03 3.512420000000000073e+03 0.000000000000000000e+00
3.968920000000000073e+03 3.512420000000000073e+03 0.000000000000000000e+00
3.969000000000000000e+03 3.512420000000000073e+03 0.000000000000000000e+00
3.969079999999999927e+03 3.512420000000000073e+03 0.000000000000000000e+00
3.969159999999999854e+03 3.512420000000000073e+03 0.000000000000000000e+00
3.969239999999999782e+03 3.512420000000000073e+03 0.000000000000000000e+00
3.969320000000000164e+03 3.512420000000000073e+03 0.000000000000000000e+00
3.969400000000000091e+03 3.512420000000000073e+03 0.000000000000000000e+00
3.969480000000000018e+03 3.512420000000000073e+03 0.000000000000000000e+00
3.969559999999999945e+03 3.512420000000000073e+03 0.000000000000000000e+00
3.969639999999999873e+03 3.512420000000000073e+03 0.000000000000000000e+00
3.969719999999999800e+03 3.512420000000000073e+03 0.000000000000000000e+00
3.969800000000000182e+03 3.512420000000000073e+03 0.000000000000000000e+00
3.969880000000000109e+03 3.512420000000000073e+03 0.000000000000000000e+00
3.969960000000000036e+03 3.512420000000000073e+03 0.000000000000000000e+00
3.970039999999999964e+03 3.512420000000000073e+03 0.000000000000000000e+00
3.970119999999999891e+03 3.512420000000000073e+03 0.000000000000000000e+00
3.970199999999999818e+03 3.512420000000000073e+03 0.000000000000000000e+00
3.970279999999999745e+03 3.512420000000000073e+03 0.000000000000000000e+00
3.970360000000000127e+03 3.512420000000000073e+03 0.000000000000000000e+00
3.970440000000000055e+03 3.512420000000000073e+03 0.000000000000000000e+00
3.970519999999999982e+03 3.512420000000000073e+03 0.000000000000000000e+00
3.970599999999999909e+03 3.512420000000000073e+03 0.000000000000000000e+00
3.970679999999999836e+03 3.512420000000000073e+03 0.000000000000000000e+00
3.970759999999999764e+03 3.512420000000000073e+03 0.000000000000000000e+00
3.970840000000000146e+03 3.512420000000000073e+03 0.000000000000000000e+00
3.970920000000000073e+03 3.512420000000000073e+03 0.000000000000000000e+00
3.971000000000000000e+03 3.512420000000000073e+03 0.000000000000000000e+00
3.971079999999999927e+03 3.512420000000000073e+03 0.000000000000000000e+00
3.971159999999999854e+03 3.512420000000000073e+03 0.000000000000000000e+00
3.971239999999999782e+03 3.512420000000000073e+03 0.000000000000000000e+00
3.971320000000000164e+03 3.512420000000000073e+03 0.000000000000000000e+00
3.971400000000000091e+03 3.512420000000000073e+03 0.000000000000000000e+00
3.971480000000000018e+03 3.512420000000000073e+03 0.000000000000000000e+00
3.971559999999999945e+03 3.512420000000000073e+03 0.000000000000000000e+00
3.971639999999999873e+03 3.512420000000000073e+03 0.000000000000000000e+00
3.971719999999999800e+03 3.512420000000000073e+03 0.000000000000000000e+00
3.971800000000000182e+03 3.512420000000000073e+03 0.000000000000000000e+00
3.971880000000000109e+03 3.512420000000000073e+03 0.000000000000000000e+00
3.971960000000000036e+03 3.512420000000000073e+03 0.000000000000000000e+00
3.972039999999999964e+03 3.512420000000000073e+03 0.000000000000000000e+00
3.972119999999999891e+03 3.512420000000000073e+03 0.000000000000000000e+00
3.972199999999999818e+03 3.512420000000000073e+03 0.000000000000000000e+00
3.972279999999999745e+03 3.512420000000000073e+03 0.000000000000000000e+00
3.972360000000000127e+03 3.512420000000000073e+03 0.000000000000000000e+00
3.972440000000000055e+03 3.512420000000000073e+03 0.000000000000000000e+00
3.972519999999999982e+03 3.512420000000000073e+03 0.000000000000000000e+00
3.972599999999999909e+03 3.512420000000000073e+03 0.000000000000000000e+00
3.972679999999999836e+03 3.512420000000000073e+03 0.000000000000000000e+00
3.972759999999999764e+03 3.512420000000000073e+03 0.000000000000000000e+00
3.972840000000000146e+03 3.512420000000000073e+03 0.000000000000000000e+00
3.972920000000000073e+03 3.512420000000000073e+03 0.000000000000000000e+00
3.973000000000000000e+03 3.512420000000000073e+03 0.000000000000000000e+00
3.973079999999999927e+03 3.512420000000000073e+03 0.000000000000000000e+00
3.973159999999999854e+03 3.512420000000000073e+03 0.000000000000000000e+00
3.973239999999999782e+03 3.512420000000000073e+03 0.000000000000000000e+00
3.973320000000000164e+03 3.512420000000000073e+03 0.000000000000000000e+00
3.973400000000000091e+03 3.512420000000000073e+03 0.000000000000000000e+00
3.973480000000000018e+03 3.512420000000000073e+03 0.000000000000000000e+00
3.973559999999999945e+03 3.512420000000000073e+03 0.000000000000000000e+00
3.973639999999999873e+03 3.512420000000000073e+03 0.000000000000000000e+00
3.973719999999999800e+03 3.512420000000000073e+03 0.000000000000000000e+00
3.973800000000000182e+03 3.512420000000000073e+03 0.000000000000000000e+00
3.973880000000000109e+03 3.512420000000000073e+03 0.000000000000000000e+00
3.973960000000000036e+03 3.512420000000000073e+03 0.000000000000000000e+00
3.974039999999999964e+03 3.512420000000000073e+03 0.000000000000000000e+00
3.974119999999999891e+03 3.512420000000000073e+03 0.000000000000000000e+00
3.974199999999999818e+03 3.512420000000000073e+03 0.000000000000000000e+00
3.974279999999999745e+03 3.512420000000000073e+03 0.000000000000000000e+00
3.974360000000000127e+03 3.512420000000000073e+03 0.000000000000000000e+00
3.974440000000000055e+03 3.512420000000000073e+03 0.000000000000000000e+00
3.974519999999999982e+03 3.512420000000000073e+03 0.000000000000000000e+00
3.974599999999999909e+03 3.512420000000000073e+03 0.000000000000000000e+00
3.974679999999999836e+03 3.512420000000000073e+03 0.000000000000000000e+00
3.974759999999999764e+03 3.512420000000000073e+03 0.000000000000000000e+00
3.974840000000000146e+03 3.512420000000000073e+03 0.000000000000000000e+00
3.974920000000000073e+03 3.512420000000000073e+03 0.000000000000000000e+00
3.975000000000000000e+03 3.512420000000000073e+03 0.000000000000000000e+00
3.975079999999999927e+03 3.512420000000000073e+03 0.000000000000000000e+00
3.975159999999999854e+03 3.512420000000000073e+03 0.000000000000000000e+00
3.975239999999999782e+03 3.512420000000000073e+03 0.000000000000000000e+00
3.975320000000000164e+03 3.512420000000000073e+03 0.000000000000000000e+00
3.975400000000000091e+03 3.512420000000000073e+03 0.000000000000000000e+00
3.975480000000000018e+03 3.512420000000000073e+03 0.000000000000000000e+00
3.975559999999999945e+03 3.512420000000000073e+03 0.000000000000000000e+00
3.975639999999999873e+03 3.512420000000000073e+03 0.000000000000000000e+00
3.975719999999999800e+03 3.512420000000000073e+03 0.000000000000000000e+00
3.975800000000000182e+03 3.512420000000000073e+03 0.000000000000000000e+00
3.975880000000000109e+03 3.512420000000000073e+03 0.000000000000000000e+00
3.975960000000000036e+03 3.512420000000000073e+03 0.000000000000000000e+00
3.976039999999999964e+03 3.512420000000000073e+03 0.000000000000000000e+00
3.976119999999999891e+03 3.512420000000000073e+03 0.000000000000000000e+00
3.976199999999999818e+03 3.512420000000000073e+03 0.000000000000000000e+00
3.976279999999999745e+03 3.512420000000000073e+03 0.000000000000000000e+00
3.976360000000000127e+03 3.512420000000000073e+03 0.000000000000000000e+00
3.976440000000000055e+03 3.512420000000000073e+03 0.000000000000000000e+00
3.976519999999999982e+03 3.512420000000000073e+03 0.000000000000000000e+00
3.976599999999999909e+03 3.512420000000000073e+03 0.000000000000000000e+00
3.976679999999999836e+03 3.512420000000000073e+03 0.000000000000000000e+00
3.976759999999999764e+03 3.512420000000000073e+03 0.000000000000000000e+00
3.976840000000000146e+03 3.512420000000000073e+03 0.000000000000000000e+00
3.976920000000000073e+03 3.512420000000000073e+03 0.000000000000000000e+00
3.977000000000000000e+03 3.512420000000000073e+03 0.000000000000000000e+00
3.977079999999999927e+03 3.512420000000000073e+03 0.000000000000000000e+00
3.977159999999999854e+03 3.512420000000000073e+03 0.000000000000000000e+00
3.977239999999999782e+03 3.512420000000000073e+03 0.000000000000000000e+00
3.977320000000000164e+03 3.512420000000000073e+03 0.000000000000000000e+00
3.977400000000000091e+03 3.512420000000000073e+03 0.000000000000000000e+00
3.977480000000000018e+03 3.512420000000000073e+03 0.000000000000000000e+00
3.977559999999999945e+03 3.512420000000000073e+03 0.000000000000000000e+00
3.977639999999999873e+03 3.512420000000000073e+03 0.000000000000000000e+00
3.977719999999999800e+03 3.512420000000000073e+03 0.000000000000000000e+00
3.977800000000000182e+03 3.512420000000000073e+03 0.000000000000000000e+00
3.977880000000000109e+03 3.512420000000000073e+03 0.000000000000000000e+00
3.977960000000000036e+03 3.512420000000000073e+03 0.000000000000000000e+00
3.978039999999999964e+03 3.512420000000000073e+03 0.000000000000000000e+00
3.978119999999999891e+03 3.512420000000000073e+03 0.000000000000000000e+00
3.978199999999999818e+03 3.512420000000000073e+03 0.000000000000000000e+00
3.978279999999999745e+03 3.512420000000000073e+03 0.000000000000000000e+00
3.978360000000000127e+03 3.512420000000000073e+03 0.000000000000000000e+00
3.978440000000000055e+03 3.512420000000000073e+03 0.000000000000000000e+00
3.978519999999999982e+03 3.512420000000000073e+03 0.000000000000000000e+00
3.978599999999999909e+03 3.512420000000000073e+03 0.000000000000000000e+00
3.978679999999999836e+03 3.512420000000000073e+03 0.000000000000000000e+00
3.978759999999999764e+03 3.512420000000000073e+03 0.000000000000000000e+00
3.978840000000000146e+03 3.512420000000000073e+03 0.000000000000000000e+00
3.978920000000000073e+03 3.512420000000000073e+03 0.000000000000000000e+00
3.979000000000000000e+03 3.512420000000000073e+03 0.000000000000000000e+00
3.979079999999999927e+03 3.512420000000000073e+03 0.000000000000000000e+00
3.979159999999999854e+03 3.512420000000000073e+03 0.000000000000000000e+00
3.979239999999999782e+03 3.512420000000000073e+03 0.000000000000000000e+00
3.979320000000000164e+03 3.512420000000000073e+03 0.000000000000000000e+00
3.979400000000000091e+03 3.512420000000000073e+03 0.000000000000000000e+00
3.979480000000000018e+03 3.512420000000000073e+03 0.000000000000000000e+00
3.979559999999999945e+03 3.512420000000000073e+03 0.000000000000000000e+00
3.979639999999999873e+03 3.512420000000000073e+03 0.000000000000000000e+00
3.979719999999999800e+03 3.512420000000000073e+03 0.000000000000000000e+00
3.979800000000000182e+03 3.512420000000000073e+03 0.000000000000000000e+00
3.979880000000000109e+03 3.512420000000000073e+03 0.000000000000000000e+00
3.979960000000000036e+03 3.512420000000000073e+03 0.000000000000000000e+00
3.980039999999999964e+03 3.512420000000000073e+03 0.000000000000000000e+00
3.980119999999999891e+03 3.512420000000000073e+03 0.000000000000000000e+00
3.980199999999999818e+03 3.512420000000000073e+03 0.000000000000000000e+00
3.980279999999999745e+03 3.512420000000000073e+03 0.000000000000000000e+00
3.980360000000000127e+03 3.512420000000000073e+03 0.000000000000000000e+00
3.980440000000000055e+03 3.512420000000000073e+03 0.000000000000000000e+00
3.980519999999999982e+03 3.512420000000000073e+03 0.000000000000000000e+00
3.980599999999999909e+03 3.512420000000000073e+03 0.000000000000000000e+00
3.980679999999999836e+03 3.512420000000000073e+03 0.000000000000000000e+00
3.980759999999999764e+03 3.512420000000000073e+03 0.000000000000000000e+00
3.980840000000000146e+03 3.512420000000000073e+03 0.000000000000000000e+00
3.980920000000000073e+03 3.512420000000000073e+03 0.000000000000000000e+00
3.981000000000000000e+03 3.512420000000000073e+03 0.000000000000000000e+00
3.981079999999999927e+03 3.512420000000000073e+03 0.000000000000000000e+00
3.981159999999999854e+03 3.512420000000000073e+03 0.000000000000000000e+00
3.981239999999999782e+03 3.512420000000000073e+03 0.000000000000000000e+00
3.981320000000000164e+03 3.512420000000000073e+03 0.000000000000000000e+00
3.981400000000000091e+03 3.512420000000000073e+03 0.000000000000000000e+00
3.981480000000000018e+03 3.512420000000000073e+03 0.000000000000000000e+00
3.981559999999999945e+03 3.512420000000000073e+03 0.000000000000000000e+00
3.981639999999999873e+03 3.512420000000000073e+03 0.000000000000000000e+00
3.981719999999999800e+03 3.512420000000000073e+03 0.000000000000000000e+00
3.981800000000000182e+03 3.512420000000000073e+03 0.000000000000000000e+00
3.961800000000000182e+03 3.512480000000000018e+03 3.418077015383142321e-05
3.961880000000000109e+03 3.512480000000000018e+03 3.427290476880802416e-05
3.961960000000000036e+03 3.512480000000000018e+03 3.438305902829744023e-05
3.962039999999999964e+03 3.512480000000000018e+03 3.451802652388522426e-05
3.962119999999999891e+03 3.512480000000000018e+03 3.467464426756205017e-05
3.962199999999999818e+03 3.512480000000000018e+03 3.483648438530854584e-05
3.962279999999999745e+03 3.512480000000000018e+03 3.498840247882851529e-05
3.962360000000000127e+03 3.512480000000000018e+03 3.513865711161347579e-05
3.962440000000000055e+03 3.512480000000000018e+03 3.530102423673548876e-05
3.962519999999999982e+03 3.512480000000000018e+03 3.548231498714258717e-05
3.962599999999999909e+03 3.512480000000000018e+03 3.568081839670503638e-05
3.962679999999999836e+03 3.512480000000000018e+03 3.589702420634612083e-05
3.962759999999999764e+03 3.512480000000000018e+03 3.612745130520586117e-05
3.962840000000000146e+03 3.512480000000000018e+03 3.637213411779955194e-05
3.962920000000000073e+03 3.512480000000000018e+03 3.663058237753068767e-05
3.963000000000000000e+03 3.512480000000000018e+03 3.690183974337927543e-05
3.963079999999999927e+03 3.512480000000000018e+03 0.000000000000000000e+00
3.963159999999999854e+03 3.512480000000000018e+03 0.000000000000000000e+00
3.963239999999999782e+03 3.512480000000000018e+03 0.000000000000000000e+00
3.963320000000000164e+03 3.512480000000000018e+03 0.000000000000000000e+00
3.963400000000000091e+03 3.512480000000000018e+03 0.000000000000000000e+00
3.963480000000000018e+03 3.512480000000000018e+03 0.000000000000000000e+00
3.963559999999999945e+03 3.512480000000000018e+03 0.000000000000000000e+00
3.963639999999999873e+03 3.512480000000000018e+03 0.000000000000000000e+00
3.963719999999999800e+03 3.512480000000000018e+03 0.000000000000000000e+00
3.963800000000000182e+03 3.512480000000000018e+03 0.000000000000000000e+00
3.963880000000000109e+03 3.512480000000000018e+03 0.000000000000000000e+00
3.963960000000000036e+03 3.512480000000000018e+03 0.000000000000000000e+00
3.964039999999999964e+03 3.512480000000000018e+03 0.000000000000000000e+00
3.964119999999999891e+03 3.512480000000000018e+03 0.000000000000000000e+00
3.964199999999999818e+03 3.512480000000000018e+03 0.000000000000000000e+00
3.964279999999999745e+03 3.512480000000000018e+03 0.000000000000000000e+00
3.964360000000000127e+03 3.512480000000000018e+03 0.000000000000000000e+00
3.964440000000000055e+03 3.512480000000000018e+03 0.000000000000000000e+00
3.964519999999999982e+03 3.512480000000000018e+03 0.000000000000000000e+00
3.964599999999999909e+03 3.512480000000000018e+03 0.000000000000000000e+00
3.964679999999999836e+03 3.512480000000000018e+03 0.000000000000000000e+00
3.964759999999999764e+03 3.512480000000000018e+03 0.000000000000000000e+00
3.964840000000000146e+03 3.512480000000000018e+03 0.000000000000000000e+00
3.964920000000000073e+03 3.512480000000000018e+03 0.000000000000000000e+00
3.965000000000000000e+03 3.512480000000000018e+03 0.000000000000000000e+00
3.965079999999999927e+03 3.512480000000000018e+03 0.000000000000000000e+00
3.965159999999999854e+03 3.512480000000000018e+03 0.000000000000000000e+00
3.965239999999999782e+03 3.512480000000000018e+03 0.000000000000000000e+00
3.965320000000000164e+03 3.512480000000000018e+03 0.000000000000000000e+00
3.965400000000000091e+03 3.512480000000000018e+03 0.000000000000000000e+00
3.965480000000000018e+03 3.512480000000000018e+03 0.000000000000000000e+00
3.965559999999999945e+03 3.512480000000000018e+03 0.000000000000000000e+00
3.965639999999999873e+03 3.512480000000000018e+03 0.000000000000000000e+00
3.965719999999999800e+03 3.512480000000000018e+03 0.000000000000000000e+00
3.965800000000000182e+03 3.512480000000000018e+03 0.000000000000000000e+00
3.965880000000000109e+03 3.512480000000000018e+03 0.000000000000000000e+00
3.965960000000000036e+03 3.512480000000000018e+03 0.000000000000000000e+00
3.966039999999999964e+03 3.512480000000000018e+03 0.000000000000000000e+00
3.966119999999999891e+03 3.512480000000000018e+03 0.000000000000000000e+00
3.966199999999999818e+03 3.512480000000000018e+03 0.000000000000000000e+00
3.966279999999999745e+03 3.512480000000000018e+03 0.000000000000000000e+00
3.966360000000000127e+03 3.512480000000000018e+03 0.000000000000000000e+00
3.966440000000000055e+03 3.512480000000000018e+03 0.000000000000000000e+00
3.966519999999999982e+03 3.512480000000000018e+03 0.000000000000000000e+00
3.966599999999999909e+03 3.512480000000000018e+03 0.000000000000000000e+00
3.966679999999999836e+03 3.512480000000000018e+03 0.000000000000000000e+00
3.966759999999999764e+03 3.512480000000000018e+03 0.000000000000000000e+00
3.966840000000000146e+03 3.512480000000000018e+03 0.000000000000000000e+00
3.966920000000000073e+03 3.512480000000000018e+03 0.000000000000000000e+00
3.967000000000000000e+03 3.512480000000000018e+03 0.000000000000000000e+00
3.967079999999999927e+03 3.512480000000000018e+03 0.000000000000000000e+00
3.967159999999999854e+03 3.512480000000000018e+03 0.000000000000000000e+00
3.967239999999999782e+03 3.512480000000000018e+03 0.000000000000000000e+00
3.967320000000000164e+03 3.512480000000000018e+03 0.000000000000000000e+00
3.967400000000000091e+03 3.512480000000000018e+03 0.000000000000000000e+00
3.967480000000000018e+03 3.512480000000000018e+03 0.000000000000000000e+00
3.967559999999999945e+03 3.512480000000000018e+03 0.000000000000000000e+00
3.967639999999999873e+03 3.512480000000000018e+03 0.000000000000000000e+00
3.967719999999999800e+03 3.512480000000000018e+03 0.000000000000000000e+00
3.967800000000000182e+03 3.512480000000000018e+03 0.000000000000000000e+00
3.967880000000000109e+03 3.512480000000000018e+03 0.000000000000000000e+00
3.967960000000000036e+03 3.512480000000000018e+03 0.000000000000000000e+00
3.968039999999999964e+03 3.512480000000000018e+03 0.000000000000000000e+00
3.968119999999999891e+03 3.512480000000000018e+03 0.000000000000000000e+00
3.968199999999999818e+03 3.512480000000000018e+03 0.000000000000000000e+00
3.968279999999999745e+03 3.512480000000000018e+03 0.000000000000000000e+00
3.968360000000000127e+03 3.512480000000000018e+03 0.000000000000000000e+00
3.968440000000000055e+03 3.512480000000000018e+03 0.000000000000000000e+00
3.968519999999999982e+03 3.512480000000000018e+03 0.000000000000000000e+00
3.968599999999999909e+03 3.512480000000000018e+03 0.000000000000000000e+00
3.968679999999999836e+03 3.512480000000000018e+03 0.000000000000000000e+00
3.968759999999999764e+03 3.512480000000000018e+03 0.000000000000000000e+00
3.968840000000000146e+03 3.512480000000000018e+03 0.000000000000000000e+00
3.968920000000000073e+03 3.512480000000000018e+03 0.000000000000000000e+00
3.969000000000000000e+03 3.512480000000000018e+03 0.000000000000000000e+00
3.969079999999999927e+03 3.512480000000000018e+03 0.000000000000000000e+00
3.969159999999999854e+03 3.512480000000000018e+03 0.000000000000000000e+00
3.969239999999999782e+03 3.512480000000000018e+03 0.000000000000000000e+00
3.969320000000000164e+03 3.512480000000000018e+03 0.000000000000000000e+00
3.969400000000000091e+03 3.512480000000000018e+03 0.000000000000000000e+00
3.969480000000000018e+03 3.512480000000000018e+03 0.000000000000000000e+00
3.969559999999999945e+03 3.512480000000000018e+03 0.000000000000000000e+00
3.969639999999999873e+03 3.512480000000000018e+03 0.000000000000000000e+00
3.969719999999999800e+03 3.512480000000000018e+03 0.000000000000000000e+00
3.969800000000000182e+03 3.512480000000000018e+03 0.000000000000000000e+00
3.969880000000000109e+03 3.512480000000000018e+03 0.000000000000000000e+00
3.969960000000000036e+03 3.512480000000000018e+03 0.000000000000000000e+00
3.970039999999999964e+03 3.512480000000000018e+03 0.000000000000000000e+00
3.970119999999999891e+03 3.512480000000000018e+03 0.000000000000000000e+00
3.970199999999999818e+03 3.512480000000000018e+03 0.000000000000000000e+00
3.970279999999999745e+03 3.512480000000000018e+03 0.000000000000000000e+00
3.970360000000000127e+03 3.512480000000000018e+03 0.000000000000000000e+00
3.970440000000000055e+03 3.512480000000000018e+03 0.000000000000000000e+00
3.970519999999999982e+03 3.512480000000000018e+03 0.000000000000000000e+00
3.970599999999999909e+03 3.512480000000000018e+03 0.000000000000000000e+00
3.970679999999999836e+03 3.512480000000000018e+03 0.000000000000000000e+00
3.970759999999999764e+03 3.512480000000000018e+03 0.000000000000000000e+00
3.970840000000000146e+03 3.512480000000000018e+03 0.000000000000000000e+00
3.970920000000000073e+03 3.512480000000000018e+03 0.000000000000000000e+00
3.971000000000000000e+03 3.512480000000000018e+03 0.000000000000000000e+00
3.971079999999999927e+03 3.512480000000000018e+03 0.000000000000000000e+00
3.971159999999999854e+03 3.512480000000000018e+03 0.000000000000000000e+00
3.971239999999999782e+03 3.512480000000000018e+03 0.000000000000000000e+00
3.971320000000000164e+03 3.512480000000000018e+03 0.000000000000000000e+00
3.971400000000000091e+03 3.512480000000000018e+03 0.000000000000000000e+00
3.971480000000000018e+03 3.512480000000000018e+03 0.000000000000000000e+00
3.971559999999999945e+03 3.512480000000000018e+03 0.000000000000000000e+00
3.971639999999999873e+03 3.512480000000000018e+03 0.000000000000000000e+00
3.971719999999999800e+03 3.512480000000000018e+03 0.000000000000000000e+00
3.971800000000000182e+03 3.512480000000000018e+03 0.000000000000000000e+00
3.971880000000000109e+03 3.512480000000000018e+03 0.000000000000000000e+00
3.971960000000000036e+03 3.512480000000000018e+03 0.000000000000000000e+00
3.972039999999999964e+03 3.512480000000000018e+03 0.000000000000000000e+00
3.972119999999999891e+03 3.512480000000000018e+03 0.000000000000000000e+00
3.972199999999999818e+03 3.512480000000000018e+03 0.000000000000000000e+00
3.972279999999999745e+03 3.512480000000000018e+03 0.000000000000000000e+00
3.972360000000000127e+03 3.512480000000000018e+03 0.000000000000000000e+00
3.972440000000000055e+03 3.512480000000000018e+03 0.000000000000000000e+00
3.972519999999999982e+03 3.512480000000000018e+03 0.000000000000000000e+00
3.972599999999999909e+03 3.512480000000000018e+03 0.000000000000000000e+00
3.972679999999999836e+03 3.512480000000000018e+03 0.000000000000000000e+00
3.972759999999999764e+03 3.512480000000000018e+03 0.000000000000000000e+00
3.972840000000000146e+03 3.512480000000000018e+03 0.000000000000000000e+00
3.972920000000000073e+03 3.512480000000000018e+03 0.000000000000000000e+00
3.973000000000000000e+03 3.512480000000000018e+03 0.000000000000000000e+00
3.973079999999999927e+03 3.512480000000000018e+03 0.000000000000000000e+00
3.973159999999999854e+03 3.512480000000000018e+03 0.000000000000000000e+00
3.973239999999999782e+03 3.512480000000000018e+03 0.000000000000000000e+00
3.973320000000000164e+03 3.512480000000000018e+03 0.000000000000000000e+00
3.973400000000000091e+03 3.512480000000000018e+03 0.000000000000000000e+00
3.973480000000000018e+03 3.512480000000000018e+03 0.000000000000000000e+00
3.973559999999999945e+03 3.512480000000000018e+03 0.000000000000000000e+00
3.973639999999999873e+03 3.512480000000000018e+03 0.000000000000000000e+00
3.973719999999999800e+03 3.512480000000000018e+03 0.000000000000000000e+00
3.973800000000000182e+03 3.512480000000000018e+03 0.000000000000000000e+00
3.973880000000000109e+03 3.512480000000000018e+03 0.000000000000000000e+00
3.973960000000000036e+03 3.512480000000000018e+03 0.000000000000000000e+00
3.974039999999999964e+03 3.512480000000000018e+03 0.000000000000000000e+00
3.974119999999999891e+03 3.512480000000000018e+03 0.000000000000000000e+00
3.974199999999999818e+03 3.512480000000000018e+03 0.000000000000000000e+00
3.974279999999999745e+03 3.512480000000000018e+03 0.000000000000000000e+00
3.974360000000000127e+03 3.512480000000000018e+03 0.000000000000000000e+00
3.974440000000000055e+03 3.512480000000000018e+03 0.000000000000000000e+00
3.974519999999999982e+03 3.512480000000000018e+03 0.000000000000000000e+00
3.974599999999999909e+03 3.512480000000000018e+03 0.000000000000000000e+00
3.974679999999999836e+03 3.512480000000000018e+03 0.000000000000000000e+00
3.974759999999999764e+03 3.512480000000000018e+03 0.000000000000000000e+00
3.974840000000000146e+03 3.512480000000000018e+03 0.000000000000000000e+00
3.974920000000000073e+03 3.512480000000000018e+03 0.000000000000000000e+00
3.975000000000000000e+03 3.512480000000000018e+03 0.000000000000000000e+00
3.975079999999999927e+03 3.512480000000000018e+03 0.000000000000000000e+00
3.975159999999999854e+03 3.512480000000000018e+03 0.000000000000000000e+00
3.975239999999999782e+03 3.512480000000000018e+03 0.000000000000000000e+00
3.975320000000000164e+03 3.512480000000000018e+03 0.000000000000000000e+00
3.975400000000000091e+03 3.512480000000000018e+03 0.000000000000000000e+00
3.975480000000000018e+03 3.512480000000000018e+03 0.000000000000000000e+00
3.975559999999999945e+03 3.512480000000000018e+03 0.000000000000000000e+00
3.975639999999999873e+03 3.512480000000000018e+03 0.000000000000000000e+00
3.975719999999999800e+03 3.512480000000000018e+03 0.000000000000000000e+00
3.975800000000000182e+03 3.512480000000000018e+03 0.000000000000000000e+00
3.975880000000000109e+03 3.512480000000000018e+03 0.000000000000000000e+00
3.975960000000000036e+03 3.512480000000000018e+03 0.000000000000000000e+00
3.976039999999999964e+03 3.512480000000000018e+03 0.000000000000000000e+00
3.976119999999999891e+03 3.512480000000000018e+03 0.000000000000000000e+00
3.976199999999999818e+03 3.512480000000000018e+03 0.000000000000000000e+00
3.976279999999999745e+03 3.512480000000000018e+03 0.000000000000000000e+00
3.976360000000000127e+03 3.512480000000000018e+03 0.000000000000000000e+00
3.976440000000000055e+03 3.512480000000000018e+03 0.000000000000000000e+00
3.976519999999999982e+03 3.512480000000000018e+03 0.000000000000000000e+00
3.976599999999999909e+03 3.512480000000000018e+03 0.000000000000000000e+00
3.976679999999999836e+03 3.512480000000000018e+03 0.000000000000000000e+00
3.976759999999999764e+03 3.512480000000000018e+03 0.000000000000000000e+00
3.976840000000000146e+03 3.512480000000000018e+03 0.000000000000000000e+00
3.976920000000000073e+03 3.512480000000000018e+03 0.000000000000000000e+00
3.977000000000000000e+03 3.512480000000000018e+03 0.000000000000000000e+00
3.977079999999999927e+03 3.512480000000000018e+03 0.000000000000000000e+00
3.977159999999999854e+03 3.512480000000000018e+03 0.000000000000000000e+00
3.977239999999999782e+03 3.512480000000000018e+03 0.000000000000000000e+00
3.977320000000000164e+03 3.512480000000000018e+03 0.000000000000000000e+00
3.977400000000000091e+03 3.512480000000000018e+03 0.000000000000000000e+00
3.977480000000000018e+03 3.512480000000000018e+03 0.000000000000000000e+00
3.977559999999999945e+03 3.512480000000000018e+03 0.000000000000000000e+00
3.977639999999999873e+03 3.512480000000000018e+03 0.000000000000000000e+00
3.977719999999999800e+03 3.512480000000000018e+03 0.000000000000000000e+00
3.977800000000000182e+03 3.512480000000000018e+03 0.000000000000000000e+00
3.977880000000000109e+03 3.512480000000000018e+03 0.000000000000000000e+00
3.977960000000000036e+03 3.512480000000000018e+03 0.000000000000000000e+00
3.978039999999999964e+03 3.512480000000000018e+03 0.000000000000000000e+00
3.978119999999999891e+03 3.512480000000000018e+03 0.000000000000000000e+00
3.978199999999999818e+03 3.512480000000000018e+03 0.000000000000000000e+00
3.978279999999999745e+03 3.512480000000000018e+03 0.000000000000000000e+00
3.978360000000000127e+03 3.512480000000000018e+03 0.000000000000000000e+00
3.978440000000000055e+03 3.512480000000000018e+03 0.000000000000000000e+00
3.978519999999999982e+03 3.512480000000000018e+03 0.000000000000000000e+00
3.978599999999999909e+03 3.512480000000000018e+03 0.000000000000000000e+00
3.978679999999999836e+03 3.512480000000000018e+03 0.000000000000000000e+00
3.978759999999999764e+03 3.512480000000000018e+03 0.000000000000000000e+00
3.978840000000000146e+03 3.512480000000000018e+03 0.000000000000000000e+00
3.978920000000000073e+03 3.512480000000000018e+03 0.000000000000000000e+00
3.979000000000000000e+03 3.512480000000000018e+03 0.000000000000000000e+00
3.979079999999999927e+03 3.512480000000000018e+03 0.000000000000000000e+00
3.979159999999999854e+03 3.512480000000000018e+03 0.000000000000000000e+00
3.979239999999999782e+03 3.512480000000000018e+03 0.000000000000000000e+00
3.979320000000000164e+03 3.512480000000000018e+03 0.000000000000000000e+00
3.979400000000000091e+03 3.512480000000000018e+03 0.000000000000000000e+00
3.979480000000000018e+03 3.512480000000000018e+03 0.000000000000000000e+00
3.979559999999999945e+03 3.512480000000000018e+03 0.000000000000000000e+00
3.979639999999999873e+03 3.512480000000000018e+03 0.000000000000000000e+00
3.979719999999999800e+03 3.512480000000000018e+03 0.000000000000000000e+00
3.979800000000000182e+03 3.512480000000000018e+03 0.000000000000000000e+00
3.979880000000000109e+03 3.512480000000000018e+03 0.000000000000000000e+00
3.979960000000000036e+03 3.512480000000000018e+03 0.000000000000000000e+00
3.980039999999999964e+03 3.512480000000000018e+03 0.000000000000000000e+00
3.980119999999999891e+03 3.512480000000000018e+03 0.000000000000000000e+00
3.980199999999999818e+03 3.512480000000000018e+03 0.000000000000000000e+00
3.980279999999999745e+03 3.512480000000000018e+03 0.000000000000000000e+00
3.980360000000000127e+03 3.512480000000000018e+03 0.000000000000000000e+00
3.980440000000000055e+03 3.512480000000000018e+03 0.000000000000000000e+00
3.980519999999999982e+03 3.512480000000000018e+03 0.000000000000000000e+00
3.980599999999999909e+03 3.512480000000000018e+03 0.000000000000000000e+00
3.980679999999999836e+03 3.512480000000000018e+03 0.000000000000000000e+00
3.980759999999999764e+03 3.512480000000000018e+03 0.000000000000000000e+00
3.980840000000000146e+03 3.512480000000000018e+03 0.000000000000000000e+00
3.980920000000000073e+03 3.512480000000000018e+03 0.000000000000000000e+00
3.981000000000000000e+03 3.512480000000000018e+03 0.000000000000000000e+00
3.981079999999999927e+03 3.512480000000000018e+03 0.000000000000000000e+00
3.981159999999999854e+03 3.512480000000000018e+03 0.000000000000000000e+00
3.981239999999999782e+03 3.512480000000000018e+03 0.000000000000000000e+00
3.981320000000000164e+03 3.512480000000000018e+03 0.000000000000000000e+00
3.981400000000000091e+03 3.512480000000000018e+03 0.000000000000000000e+00
3.981480000000000018e+03 3.512480000000000018e+03 0.000000000000000000e+00
3.981559999999999945e+03 3.512480000000000018e+03 0.000000000000000000e+00
3.981639999999999873e+03 3.512480000000000018e+03 0.000000000000000000e+00
3.981719999999999800e+03 3.512480000000000018e+03 0.000000000000000000e+00
3.981800000000000182e+03 3.512480000000000018e+03 0.000000000000000000e+00
3.961800000000000182e+03 3.512539999999999964e+03 3.455440155388016200e-05
3.961880000000000109e+03 3.512539999999999964e+03 3.464390655032674368e-05
3.961960000000000036e+03 3.512539999999999964e+03 3.474426723684107291e-05
3.962039999999999964e+03 3.512539999999999964e+03 3.486712674140791983e-05
3.962119999999999891e+03 3.512539999999999964e+03 3.501425846694658327e-05
3.962199999999999818e+03 3.512539999999999964e+03 3.518038287156859513e-05
3.962279999999999745e+03 3.512539999999999964e+03 3.534657545826426858e-05
3.962360000000000127e+03 3.512539999999999964e+03 3.550393404589979082e-05
3.962440000000000055e+03 3.512539999999999964e+03 3.566320470346249436e-05
3.962519999999999982e+03 3.512539999999999964e+03 3.583725610578943749e-05
3.962599999999999909e+03 3.512539999999999964e+03 3.603048945133888008e-05
3.962679999999999836e+03 3.512539999999999964e+03 3.624214729366500659e-05
3.962759999999999764e+03 3.512539999999999964e+03 3.646935661420109973e-05
3.962840000000000146e+03 3.512539999999999964e+03 3.671271490562257197e-05
3.962920000000000073e+03 3.512539999999999964e+03 3.696966648201777290e-05
3.963000000000000000e+03 3.512539999999999964e+03 3.724066685050576647e-05
3.963079999999999927e+03 3.512539999999999964e+03 0.000000000000000000e+00
3.963159999999999854e+03 3.512539999999999964e+03 0.000000000000000000e+00
3.963239999999999782e+03 3.512539999999999964e+03 0.000000000000000000e+00
3.963320000000000164e+03 3.512539999999999964e+03 0.000000000000000000e+00
3.963400000000000091e+03 3.512539999999999964e+03 0.000000000000000000e+00
3.963480000000000018e+03 3.512539999999999964e+03 0.000000000000000000e+00
3.963559999999999945e+03 3.512539999999999964e+03 0.000000000000000000e+00
3.963639999999999873e+03 3.512539999999999964e+03 0.000000000000000000e+00
3.963719999999999800e+03 3.512539999999999964e+03 0.000000000000000000e+00
3.963800000000000182e+03 3.512539999999999964e+03 0.000000000000000000e+00
3.963880000000000109e+03 3.512539999999999964e+03 0.000000000000000000e+00
3.963960000000000036e+03 3.512539999999999964e+03 0.000000000000000000e+00
3.964039999999999964e+03 3.512539999999999964e+03 0.000000000000000000e+00
3.964119999999999891e+03 3.512539999999999964e+03 0.000000000000000000e+00
3.964199999999999818e+03 3.512539999999999964e+03 0.000000000000000000e+00
3.964279999999999745e+03 3.512539999999999964e+03 0.000000000000000000e+00
3.964360000000000127e+03 3.512539999999999964e+03 0.000000000000000000e+00
3.964440000000000055e+03 3.512539999999999964e+03 0.000000000000000000e+00
3.964519999999999982e+03 3.512539999999999964e+03 0.000000000000000000e+00
3.964599999999999909e+03 3.512539999999999964e+03 0.000000000000000000e+00
3.964679999999999836e+03 3.512539999999999964e+03 0.000000000000000000e+00
3.964759999999999764e+03 3.512539999999999964e+03 0.000000000000000000e+00
3.964840000000000146e+03 3.512539999999999964e+03 0.000000000000000000e+00
3.964920000000000073e+03 3.512539999999999964e+03 0.000000000000000000e+00
3.965000000000000000e+03 3.512539999999999964e+03 0.000000000000000000e+00
3.965079999999999927e+03 3.512539999999999964e+03 0.000000000000000000e+00
3.965159999999999854e+03 3.512539999999999964e+03 0.000000000000000000e+00
3.965239999999999782e+03 3.512539999999999964e+03 0.000000000000000000e+00
3.965320000000000164e+03 3.512539999999999964e+03 0.000000000000000000e+00
3.965400000000000091e+03 3.512539999999999964e+03 0.000000000000000000e+00
3.965480000000000018e+03 3.512539999999999964e+03 0.000000000000000000e+00
3.965559999999999945e+03 3.512539999999999964e+03 0.000000000000000000e+00
3.965639999999999873e+03 3.512539999999999964e+03 0.000000000000000000e+00
3.965719999999999800e+03 3.512539999999999964e+03 0.000000000000000000e+00
3.965800000000000182e+03 3.512539999999999964e+03 0.000000000000000000e+00
3.965880000000000109e+03 3.512539999999999964e+03 0.000000000000000000e+00
3.965960000000000036e+03 3.512539999999999964e+03 0.000000000000000000e+00
3.966039999999999964e+03 3.512539999999999964e+03 0.000000000000000000e+00
3.966119999999999891e+03 3.512539999999999964e+03 0.000000000000000000e+00
3.966199999999999818e+03 3.512539999999999964e+03 0.000000000000000000e+00
3.966279999999999745e+03 3.512539999999999964e+03 0.000000000000000000e+00
3.966360000000000127e+03 3.512539999999999964e+03 0.000000000000000000e+00
3.966440000000000055e+03 3.512539999999999964e+03 0.000000000000000000e+00
3.966519999999999982e+03 3.512539999999999964e+03 0.000000000000000000e+00
3.966599999999999909e+03 3.512539999999999964e+03 0.000000000000000000e+00
3.966679999999999836e+03 3.512539999999999964e+03 0.000000000000000000e+00
[truncated: 13,737,601 more chars]
