# Supplementary material for: Resonant inelastic X-ray scattering tools to count 5 f electrons of actinides and probe bond covalency
Source: Nat Commun. 2025 Feb 10;16:1221. doi: 10.1038/s41467-024-54574-7 (PMC11811144; doi:10.1038/s41467-024-54574-7)
Supplement: Supplementary file 3 — Source Data [file 41467_2024_54574_MOESM3_ESM.zip › Data_figures/Data_SI_figures/FigSI24/SI24b_G$_{4f5f}^{0}$=0.4 eV.txt]

# Ein | Eout | Intensity
3.961800000000000182e+03 3.511820000000000164e+03 3.103779733303964106e-05
3.961880000000000109e+03 3.511820000000000164e+03 0.000000000000000000e+00
3.961960000000000036e+03 3.511820000000000164e+03 0.000000000000000000e+00
3.962039999999999964e+03 3.511820000000000164e+03 0.000000000000000000e+00
3.962119999999999891e+03 3.511820000000000164e+03 0.000000000000000000e+00
3.962199999999999818e+03 3.511820000000000164e+03 0.000000000000000000e+00
3.962279999999999745e+03 3.511820000000000164e+03 0.000000000000000000e+00
3.962360000000000127e+03 3.511820000000000164e+03 0.000000000000000000e+00
3.962440000000000055e+03 3.511820000000000164e+03 0.000000000000000000e+00
3.962519999999999982e+03 3.511820000000000164e+03 0.000000000000000000e+00
3.962599999999999909e+03 3.511820000000000164e+03 0.000000000000000000e+00
3.962679999999999836e+03 3.511820000000000164e+03 0.000000000000000000e+00
3.962759999999999764e+03 3.511820000000000164e+03 0.000000000000000000e+00
3.962840000000000146e+03 3.511820000000000164e+03 0.000000000000000000e+00
3.962920000000000073e+03 3.511820000000000164e+03 0.000000000000000000e+00
3.963000000000000000e+03 3.511820000000000164e+03 0.000000000000000000e+00
3.963079999999999927e+03 3.511820000000000164e+03 0.000000000000000000e+00
3.963159999999999854e+03 3.511820000000000164e+03 0.000000000000000000e+00
3.963239999999999782e+03 3.511820000000000164e+03 0.000000000000000000e+00
3.963320000000000164e+03 3.511820000000000164e+03 0.000000000000000000e+00
3.963400000000000091e+03 3.511820000000000164e+03 0.000000000000000000e+00
3.963480000000000018e+03 3.511820000000000164e+03 0.000000000000000000e+00
3.963559999999999945e+03 3.511820000000000164e+03 0.000000000000000000e+00
3.963639999999999873e+03 3.511820000000000164e+03 0.000000000000000000e+00
3.963719999999999800e+03 3.511820000000000164e+03 0.000000000000000000e+00
3.963800000000000182e+03 3.511820000000000164e+03 0.000000000000000000e+00
3.963880000000000109e+03 3.511820000000000164e+03 0.000000000000000000e+00
3.963960000000000036e+03 3.511820000000000164e+03 0.000000000000000000e+00
3.964039999999999964e+03 3.511820000000000164e+03 0.000000000000000000e+00
3.964119999999999891e+03 3.511820000000000164e+03 0.000000000000000000e+00
3.964199999999999818e+03 3.511820000000000164e+03 0.000000000000000000e+00
3.964279999999999745e+03 3.511820000000000164e+03 0.000000000000000000e+00
3.964360000000000127e+03 3.511820000000000164e+03 0.000000000000000000e+00
3.964440000000000055e+03 3.511820000000000164e+03 0.000000000000000000e+00
3.964519999999999982e+03 3.511820000000000164e+03 0.000000000000000000e+00
3.964599999999999909e+03 3.511820000000000164e+03 0.000000000000000000e+00
3.964679999999999836e+03 3.511820000000000164e+03 0.000000000000000000e+00
3.964759999999999764e+03 3.511820000000000164e+03 0.000000000000000000e+00
3.964840000000000146e+03 3.511820000000000164e+03 0.000000000000000000e+00
3.964920000000000073e+03 3.511820000000000164e+03 0.000000000000000000e+00
3.965000000000000000e+03 3.511820000000000164e+03 0.000000000000000000e+00
3.965079999999999927e+03 3.511820000000000164e+03 0.000000000000000000e+00
3.965159999999999854e+03 3.511820000000000164e+03 0.000000000000000000e+00
3.965239999999999782e+03 3.511820000000000164e+03 0.000000000000000000e+00
3.965320000000000164e+03 3.511820000000000164e+03 0.000000000000000000e+00
3.965400000000000091e+03 3.511820000000000164e+03 0.000000000000000000e+00
3.965480000000000018e+03 3.511820000000000164e+03 0.000000000000000000e+00
3.965559999999999945e+03 3.511820000000000164e+03 0.000000000000000000e+00
3.965639999999999873e+03 3.511820000000000164e+03 0.000000000000000000e+00
3.965719999999999800e+03 3.511820000000000164e+03 0.000000000000000000e+00
3.965800000000000182e+03 3.511820000000000164e+03 0.000000000000000000e+00
3.965880000000000109e+03 3.511820000000000164e+03 0.000000000000000000e+00
3.965960000000000036e+03 3.511820000000000164e+03 0.000000000000000000e+00
3.966039999999999964e+03 3.511820000000000164e+03 0.000000000000000000e+00
3.966119999999999891e+03 3.511820000000000164e+03 0.000000000000000000e+00
3.966199999999999818e+03 3.511820000000000164e+03 0.000000000000000000e+00
3.966279999999999745e+03 3.511820000000000164e+03 0.000000000000000000e+00
3.966360000000000127e+03 3.511820000000000164e+03 0.000000000000000000e+00
3.966440000000000055e+03 3.511820000000000164e+03 0.000000000000000000e+00
3.966519999999999982e+03 3.511820000000000164e+03 0.000000000000000000e+00
3.966599999999999909e+03 3.511820000000000164e+03 0.000000000000000000e+00
3.966679999999999836e+03 3.511820000000000164e+03 0.000000000000000000e+00
3.966759999999999764e+03 3.511820000000000164e+03 0.000000000000000000e+00
3.966840000000000146e+03 3.511820000000000164e+03 0.000000000000000000e+00
3.966920000000000073e+03 3.511820000000000164e+03 0.000000000000000000e+00
3.967000000000000000e+03 3.511820000000000164e+03 0.000000000000000000e+00
3.967079999999999927e+03 3.511820000000000164e+03 0.000000000000000000e+00
3.967159999999999854e+03 3.511820000000000164e+03 0.000000000000000000e+00
3.967239999999999782e+03 3.511820000000000164e+03 0.000000000000000000e+00
3.967320000000000164e+03 3.511820000000000164e+03 0.000000000000000000e+00
3.967400000000000091e+03 3.511820000000000164e+03 0.000000000000000000e+00
3.967480000000000018e+03 3.511820000000000164e+03 0.000000000000000000e+00
3.967559999999999945e+03 3.511820000000000164e+03 0.000000000000000000e+00
3.967639999999999873e+03 3.511820000000000164e+03 0.000000000000000000e+00
3.967719999999999800e+03 3.511820000000000164e+03 0.000000000000000000e+00
3.967800000000000182e+03 3.511820000000000164e+03 0.000000000000000000e+00
3.967880000000000109e+03 3.511820000000000164e+03 0.000000000000000000e+00
3.967960000000000036e+03 3.511820000000000164e+03 0.000000000000000000e+00
3.968039999999999964e+03 3.511820000000000164e+03 0.000000000000000000e+00
3.968119999999999891e+03 3.511820000000000164e+03 0.000000000000000000e+00
3.968199999999999818e+03 3.511820000000000164e+03 0.000000000000000000e+00
3.968279999999999745e+03 3.511820000000000164e+03 0.000000000000000000e+00
3.968360000000000127e+03 3.511820000000000164e+03 0.000000000000000000e+00
3.968440000000000055e+03 3.511820000000000164e+03 0.000000000000000000e+00
3.968519999999999982e+03 3.511820000000000164e+03 0.000000000000000000e+00
3.968599999999999909e+03 3.511820000000000164e+03 0.000000000000000000e+00
3.968679999999999836e+03 3.511820000000000164e+03 0.000000000000000000e+00
3.968759999999999764e+03 3.511820000000000164e+03 0.000000000000000000e+00
3.968840000000000146e+03 3.511820000000000164e+03 0.000000000000000000e+00
3.968920000000000073e+03 3.511820000000000164e+03 0.000000000000000000e+00
3.969000000000000000e+03 3.511820000000000164e+03 0.000000000000000000e+00
3.969079999999999927e+03 3.511820000000000164e+03 0.000000000000000000e+00
3.969159999999999854e+03 3.511820000000000164e+03 0.000000000000000000e+00
3.969239999999999782e+03 3.511820000000000164e+03 0.000000000000000000e+00
3.969320000000000164e+03 3.511820000000000164e+03 0.000000000000000000e+00
3.969400000000000091e+03 3.511820000000000164e+03 0.000000000000000000e+00
3.969480000000000018e+03 3.511820000000000164e+03 0.000000000000000000e+00
3.969559999999999945e+03 3.511820000000000164e+03 0.000000000000000000e+00
3.969639999999999873e+03 3.511820000000000164e+03 0.000000000000000000e+00
3.969719999999999800e+03 3.511820000000000164e+03 0.000000000000000000e+00
3.969800000000000182e+03 3.511820000000000164e+03 0.000000000000000000e+00
3.969880000000000109e+03 3.511820000000000164e+03 0.000000000000000000e+00
3.969960000000000036e+03 3.511820000000000164e+03 0.000000000000000000e+00
3.970039999999999964e+03 3.511820000000000164e+03 0.000000000000000000e+00
3.970119999999999891e+03 3.511820000000000164e+03 0.000000000000000000e+00
3.970199999999999818e+03 3.511820000000000164e+03 0.000000000000000000e+00
3.970279999999999745e+03 3.511820000000000164e+03 0.000000000000000000e+00
3.970360000000000127e+03 3.511820000000000164e+03 0.000000000000000000e+00
3.970440000000000055e+03 3.511820000000000164e+03 0.000000000000000000e+00
3.970519999999999982e+03 3.511820000000000164e+03 0.000000000000000000e+00
3.970599999999999909e+03 3.511820000000000164e+03 0.000000000000000000e+00
3.970679999999999836e+03 3.511820000000000164e+03 0.000000000000000000e+00
3.970759999999999764e+03 3.511820000000000164e+03 0.000000000000000000e+00
3.970840000000000146e+03 3.511820000000000164e+03 0.000000000000000000e+00
3.970920000000000073e+03 3.511820000000000164e+03 0.000000000000000000e+00
3.971000000000000000e+03 3.511820000000000164e+03 0.000000000000000000e+00
3.971079999999999927e+03 3.511820000000000164e+03 0.000000000000000000e+00
3.971159999999999854e+03 3.511820000000000164e+03 0.000000000000000000e+00
3.971239999999999782e+03 3.511820000000000164e+03 0.000000000000000000e+00
3.971320000000000164e+03 3.511820000000000164e+03 0.000000000000000000e+00
3.971400000000000091e+03 3.511820000000000164e+03 0.000000000000000000e+00
3.971480000000000018e+03 3.511820000000000164e+03 0.000000000000000000e+00
3.971559999999999945e+03 3.511820000000000164e+03 0.000000000000000000e+00
3.971639999999999873e+03 3.511820000000000164e+03 0.000000000000000000e+00
3.971719999999999800e+03 3.511820000000000164e+03 0.000000000000000000e+00
3.971800000000000182e+03 3.511820000000000164e+03 0.000000000000000000e+00
3.971880000000000109e+03 3.511820000000000164e+03 0.000000000000000000e+00
3.971960000000000036e+03 3.511820000000000164e+03 0.000000000000000000e+00
3.972039999999999964e+03 3.511820000000000164e+03 0.000000000000000000e+00
3.972119999999999891e+03 3.511820000000000164e+03 0.000000000000000000e+00
3.972199999999999818e+03 3.511820000000000164e+03 0.000000000000000000e+00
3.972279999999999745e+03 3.511820000000000164e+03 0.000000000000000000e+00
3.972360000000000127e+03 3.511820000000000164e+03 0.000000000000000000e+00
3.972440000000000055e+03 3.511820000000000164e+03 0.000000000000000000e+00
3.972519999999999982e+03 3.511820000000000164e+03 0.000000000000000000e+00
3.972599999999999909e+03 3.511820000000000164e+03 0.000000000000000000e+00
3.972679999999999836e+03 3.511820000000000164e+03 0.000000000000000000e+00
3.972759999999999764e+03 3.511820000000000164e+03 0.000000000000000000e+00
3.972840000000000146e+03 3.511820000000000164e+03 0.000000000000000000e+00
3.972920000000000073e+03 3.511820000000000164e+03 0.000000000000000000e+00
3.973000000000000000e+03 3.511820000000000164e+03 0.000000000000000000e+00
3.973079999999999927e+03 3.511820000000000164e+03 0.000000000000000000e+00
3.973159999999999854e+03 3.511820000000000164e+03 0.000000000000000000e+00
3.973239999999999782e+03 3.511820000000000164e+03 0.000000000000000000e+00
3.973320000000000164e+03 3.511820000000000164e+03 0.000000000000000000e+00
3.973400000000000091e+03 3.511820000000000164e+03 0.000000000000000000e+00
3.973480000000000018e+03 3.511820000000000164e+03 0.000000000000000000e+00
3.973559999999999945e+03 3.511820000000000164e+03 0.000000000000000000e+00
3.973639999999999873e+03 3.511820000000000164e+03 0.000000000000000000e+00
3.973719999999999800e+03 3.511820000000000164e+03 0.000000000000000000e+00
3.973800000000000182e+03 3.511820000000000164e+03 0.000000000000000000e+00
3.973880000000000109e+03 3.511820000000000164e+03 0.000000000000000000e+00
3.973960000000000036e+03 3.511820000000000164e+03 0.000000000000000000e+00
3.974039999999999964e+03 3.511820000000000164e+03 0.000000000000000000e+00
3.974119999999999891e+03 3.511820000000000164e+03 0.000000000000000000e+00
3.974199999999999818e+03 3.511820000000000164e+03 0.000000000000000000e+00
3.974279999999999745e+03 3.511820000000000164e+03 0.000000000000000000e+00
3.974360000000000127e+03 3.511820000000000164e+03 0.000000000000000000e+00
3.974440000000000055e+03 3.511820000000000164e+03 0.000000000000000000e+00
3.974519999999999982e+03 3.511820000000000164e+03 0.000000000000000000e+00
3.974599999999999909e+03 3.511820000000000164e+03 0.000000000000000000e+00
3.974679999999999836e+03 3.511820000000000164e+03 0.000000000000000000e+00
3.974759999999999764e+03 3.511820000000000164e+03 0.000000000000000000e+00
3.974840000000000146e+03 3.511820000000000164e+03 0.000000000000000000e+00
3.974920000000000073e+03 3.511820000000000164e+03 0.000000000000000000e+00
3.975000000000000000e+03 3.511820000000000164e+03 0.000000000000000000e+00
3.975079999999999927e+03 3.511820000000000164e+03 0.000000000000000000e+00
3.975159999999999854e+03 3.511820000000000164e+03 0.000000000000000000e+00
3.975239999999999782e+03 3.511820000000000164e+03 0.000000000000000000e+00
3.975320000000000164e+03 3.511820000000000164e+03 0.000000000000000000e+00
3.975400000000000091e+03 3.511820000000000164e+03 0.000000000000000000e+00
3.975480000000000018e+03 3.511820000000000164e+03 0.000000000000000000e+00
3.975559999999999945e+03 3.511820000000000164e+03 0.000000000000000000e+00
3.975639999999999873e+03 3.511820000000000164e+03 0.000000000000000000e+00
3.975719999999999800e+03 3.511820000000000164e+03 0.000000000000000000e+00
3.975800000000000182e+03 3.511820000000000164e+03 0.000000000000000000e+00
3.975880000000000109e+03 3.511820000000000164e+03 0.000000000000000000e+00
3.975960000000000036e+03 3.511820000000000164e+03 0.000000000000000000e+00
3.976039999999999964e+03 3.511820000000000164e+03 0.000000000000000000e+00
3.976119999999999891e+03 3.511820000000000164e+03 0.000000000000000000e+00
3.976199999999999818e+03 3.511820000000000164e+03 0.000000000000000000e+00
3.976279999999999745e+03 3.511820000000000164e+03 0.000000000000000000e+00
3.976360000000000127e+03 3.511820000000000164e+03 0.000000000000000000e+00
3.976440000000000055e+03 3.511820000000000164e+03 0.000000000000000000e+00
3.976519999999999982e+03 3.511820000000000164e+03 0.000000000000000000e+00
3.976599999999999909e+03 3.511820000000000164e+03 0.000000000000000000e+00
3.976679999999999836e+03 3.511820000000000164e+03 0.000000000000000000e+00
3.976759999999999764e+03 3.511820000000000164e+03 0.000000000000000000e+00
3.976840000000000146e+03 3.511820000000000164e+03 0.000000000000000000e+00
3.976920000000000073e+03 3.511820000000000164e+03 0.000000000000000000e+00
3.977000000000000000e+03 3.511820000000000164e+03 0.000000000000000000e+00
3.977079999999999927e+03 3.511820000000000164e+03 0.000000000000000000e+00
3.977159999999999854e+03 3.511820000000000164e+03 0.000000000000000000e+00
3.977239999999999782e+03 3.511820000000000164e+03 0.000000000000000000e+00
3.977320000000000164e+03 3.511820000000000164e+03 0.000000000000000000e+00
3.977400000000000091e+03 3.511820000000000164e+03 0.000000000000000000e+00
3.977480000000000018e+03 3.511820000000000164e+03 0.000000000000000000e+00
3.977559999999999945e+03 3.511820000000000164e+03 0.000000000000000000e+00
3.977639999999999873e+03 3.511820000000000164e+03 0.000000000000000000e+00
3.977719999999999800e+03 3.511820000000000164e+03 0.000000000000000000e+00
3.977800000000000182e+03 3.511820000000000164e+03 0.000000000000000000e+00
3.977880000000000109e+03 3.511820000000000164e+03 0.000000000000000000e+00
3.977960000000000036e+03 3.511820000000000164e+03 0.000000000000000000e+00
3.978039999999999964e+03 3.511820000000000164e+03 0.000000000000000000e+00
3.978119999999999891e+03 3.511820000000000164e+03 0.000000000000000000e+00
3.978199999999999818e+03 3.511820000000000164e+03 0.000000000000000000e+00
3.978279999999999745e+03 3.511820000000000164e+03 0.000000000000000000e+00
3.978360000000000127e+03 3.511820000000000164e+03 0.000000000000000000e+00
3.978440000000000055e+03 3.511820000000000164e+03 0.000000000000000000e+00
3.978519999999999982e+03 3.511820000000000164e+03 0.000000000000000000e+00
3.978599999999999909e+03 3.511820000000000164e+03 0.000000000000000000e+00
3.978679999999999836e+03 3.511820000000000164e+03 0.000000000000000000e+00
3.978759999999999764e+03 3.511820000000000164e+03 0.000000000000000000e+00
3.978840000000000146e+03 3.511820000000000164e+03 0.000000000000000000e+00
3.978920000000000073e+03 3.511820000000000164e+03 0.000000000000000000e+00
3.979000000000000000e+03 3.511820000000000164e+03 0.000000000000000000e+00
3.979079999999999927e+03 3.511820000000000164e+03 0.000000000000000000e+00
3.979159999999999854e+03 3.511820000000000164e+03 0.000000000000000000e+00
3.979239999999999782e+03 3.511820000000000164e+03 0.000000000000000000e+00
3.979320000000000164e+03 3.511820000000000164e+03 0.000000000000000000e+00
3.979400000000000091e+03 3.511820000000000164e+03 0.000000000000000000e+00
3.979480000000000018e+03 3.511820000000000164e+03 0.000000000000000000e+00
3.979559999999999945e+03 3.511820000000000164e+03 0.000000000000000000e+00
3.979639999999999873e+03 3.511820000000000164e+03 0.000000000000000000e+00
3.979719999999999800e+03 3.511820000000000164e+03 0.000000000000000000e+00
3.979800000000000182e+03 3.511820000000000164e+03 0.000000000000000000e+00
3.979880000000000109e+03 3.511820000000000164e+03 0.000000000000000000e+00
3.979960000000000036e+03 3.511820000000000164e+03 0.000000000000000000e+00
3.980039999999999964e+03 3.511820000000000164e+03 0.000000000000000000e+00
3.980119999999999891e+03 3.511820000000000164e+03 0.000000000000000000e+00
3.980199999999999818e+03 3.511820000000000164e+03 0.000000000000000000e+00
3.980279999999999745e+03 3.511820000000000164e+03 0.000000000000000000e+00
3.980360000000000127e+03 3.511820000000000164e+03 0.000000000000000000e+00
3.980440000000000055e+03 3.511820000000000164e+03 0.000000000000000000e+00
3.980519999999999982e+03 3.511820000000000164e+03 0.000000000000000000e+00
3.980599999999999909e+03 3.511820000000000164e+03 0.000000000000000000e+00
3.980679999999999836e+03 3.511820000000000164e+03 0.000000000000000000e+00
3.980759999999999764e+03 3.511820000000000164e+03 0.000000000000000000e+00
3.980840000000000146e+03 3.511820000000000164e+03 0.000000000000000000e+00
3.980920000000000073e+03 3.511820000000000164e+03 0.000000000000000000e+00
3.981000000000000000e+03 3.511820000000000164e+03 0.000000000000000000e+00
3.981079999999999927e+03 3.511820000000000164e+03 0.000000000000000000e+00
3.981159999999999854e+03 3.511820000000000164e+03 0.000000000000000000e+00
3.981239999999999782e+03 3.511820000000000164e+03 0.000000000000000000e+00
3.981320000000000164e+03 3.511820000000000164e+03 0.000000000000000000e+00
3.981400000000000091e+03 3.511820000000000164e+03 0.000000000000000000e+00
3.981480000000000018e+03 3.511820000000000164e+03 0.000000000000000000e+00
3.981559999999999945e+03 3.511820000000000164e+03 0.000000000000000000e+00
3.981639999999999873e+03 3.511820000000000164e+03 0.000000000000000000e+00
3.981719999999999800e+03 3.511820000000000164e+03 0.000000000000000000e+00
3.981800000000000182e+03 3.511820000000000164e+03 0.000000000000000000e+00
3.961800000000000182e+03 3.511880000000000109e+03 3.133369379481218907e-05
3.961880000000000109e+03 3.511880000000000109e+03 0.000000000000000000e+00
3.961960000000000036e+03 3.511880000000000109e+03 0.000000000000000000e+00
3.962039999999999964e+03 3.511880000000000109e+03 0.000000000000000000e+00
3.962119999999999891e+03 3.511880000000000109e+03 0.000000000000000000e+00
3.962199999999999818e+03 3.511880000000000109e+03 0.000000000000000000e+00
3.962279999999999745e+03 3.511880000000000109e+03 0.000000000000000000e+00
3.962360000000000127e+03 3.511880000000000109e+03 0.000000000000000000e+00
3.962440000000000055e+03 3.511880000000000109e+03 0.000000000000000000e+00
3.962519999999999982e+03 3.511880000000000109e+03 0.000000000000000000e+00
3.962599999999999909e+03 3.511880000000000109e+03 0.000000000000000000e+00
3.962679999999999836e+03 3.511880000000000109e+03 0.000000000000000000e+00
3.962759999999999764e+03 3.511880000000000109e+03 0.000000000000000000e+00
3.962840000000000146e+03 3.511880000000000109e+03 0.000000000000000000e+00
3.962920000000000073e+03 3.511880000000000109e+03 0.000000000000000000e+00
3.963000000000000000e+03 3.511880000000000109e+03 0.000000000000000000e+00
3.963079999999999927e+03 3.511880000000000109e+03 0.000000000000000000e+00
3.963159999999999854e+03 3.511880000000000109e+03 0.000000000000000000e+00
3.963239999999999782e+03 3.511880000000000109e+03 0.000000000000000000e+00
3.963320000000000164e+03 3.511880000000000109e+03 0.000000000000000000e+00
3.963400000000000091e+03 3.511880000000000109e+03 0.000000000000000000e+00
3.963480000000000018e+03 3.511880000000000109e+03 0.000000000000000000e+00
3.963559999999999945e+03 3.511880000000000109e+03 0.000000000000000000e+00
3.963639999999999873e+03 3.511880000000000109e+03 0.000000000000000000e+00
3.963719999999999800e+03 3.511880000000000109e+03 0.000000000000000000e+00
3.963800000000000182e+03 3.511880000000000109e+03 0.000000000000000000e+00
3.963880000000000109e+03 3.511880000000000109e+03 0.000000000000000000e+00
3.963960000000000036e+03 3.511880000000000109e+03 0.000000000000000000e+00
3.964039999999999964e+03 3.511880000000000109e+03 0.000000000000000000e+00
3.964119999999999891e+03 3.511880000000000109e+03 0.000000000000000000e+00
3.964199999999999818e+03 3.511880000000000109e+03 0.000000000000000000e+00
3.964279999999999745e+03 3.511880000000000109e+03 0.000000000000000000e+00
3.964360000000000127e+03 3.511880000000000109e+03 0.000000000000000000e+00
3.964440000000000055e+03 3.511880000000000109e+03 0.000000000000000000e+00
3.964519999999999982e+03 3.511880000000000109e+03 0.000000000000000000e+00
3.964599999999999909e+03 3.511880000000000109e+03 0.000000000000000000e+00
3.964679999999999836e+03 3.511880000000000109e+03 0.000000000000000000e+00
3.964759999999999764e+03 3.511880000000000109e+03 0.000000000000000000e+00
3.964840000000000146e+03 3.511880000000000109e+03 0.000000000000000000e+00
3.964920000000000073e+03 3.511880000000000109e+03 0.000000000000000000e+00
3.965000000000000000e+03 3.511880000000000109e+03 0.000000000000000000e+00
3.965079999999999927e+03 3.511880000000000109e+03 0.000000000000000000e+00
3.965159999999999854e+03 3.511880000000000109e+03 0.000000000000000000e+00
3.965239999999999782e+03 3.511880000000000109e+03 0.000000000000000000e+00
3.965320000000000164e+03 3.511880000000000109e+03 0.000000000000000000e+00
3.965400000000000091e+03 3.511880000000000109e+03 0.000000000000000000e+00
3.965480000000000018e+03 3.511880000000000109e+03 0.000000000000000000e+00
3.965559999999999945e+03 3.511880000000000109e+03 0.000000000000000000e+00
3.965639999999999873e+03 3.511880000000000109e+03 0.000000000000000000e+00
3.965719999999999800e+03 3.511880000000000109e+03 0.000000000000000000e+00
3.965800000000000182e+03 3.511880000000000109e+03 0.000000000000000000e+00
3.965880000000000109e+03 3.511880000000000109e+03 0.000000000000000000e+00
3.965960000000000036e+03 3.511880000000000109e+03 0.000000000000000000e+00
3.966039999999999964e+03 3.511880000000000109e+03 0.000000000000000000e+00
3.966119999999999891e+03 3.511880000000000109e+03 0.000000000000000000e+00
3.966199999999999818e+03 3.511880000000000109e+03 0.000000000000000000e+00
3.966279999999999745e+03 3.511880000000000109e+03 0.000000000000000000e+00
3.966360000000000127e+03 3.511880000000000109e+03 0.000000000000000000e+00
3.966440000000000055e+03 3.511880000000000109e+03 0.000000000000000000e+00
3.966519999999999982e+03 3.511880000000000109e+03 0.000000000000000000e+00
3.966599999999999909e+03 3.511880000000000109e+03 0.000000000000000000e+00
3.966679999999999836e+03 3.511880000000000109e+03 0.000000000000000000e+00
3.966759999999999764e+03 3.511880000000000109e+03 0.000000000000000000e+00
3.966840000000000146e+03 3.511880000000000109e+03 0.000000000000000000e+00
3.966920000000000073e+03 3.511880000000000109e+03 0.000000000000000000e+00
3.967000000000000000e+03 3.511880000000000109e+03 0.000000000000000000e+00
3.967079999999999927e+03 3.511880000000000109e+03 0.000000000000000000e+00
3.967159999999999854e+03 3.511880000000000109e+03 0.000000000000000000e+00
3.967239999999999782e+03 3.511880000000000109e+03 0.000000000000000000e+00
3.967320000000000164e+03 3.511880000000000109e+03 0.000000000000000000e+00
3.967400000000000091e+03 3.511880000000000109e+03 0.000000000000000000e+00
3.967480000000000018e+03 3.511880000000000109e+03 0.000000000000000000e+00
3.967559999999999945e+03 3.511880000000000109e+03 0.000000000000000000e+00
3.967639999999999873e+03 3.511880000000000109e+03 0.000000000000000000e+00
3.967719999999999800e+03 3.511880000000000109e+03 0.000000000000000000e+00
3.967800000000000182e+03 3.511880000000000109e+03 0.000000000000000000e+00
3.967880000000000109e+03 3.511880000000000109e+03 0.000000000000000000e+00
3.967960000000000036e+03 3.511880000000000109e+03 0.000000000000000000e+00
3.968039999999999964e+03 3.511880000000000109e+03 0.000000000000000000e+00
3.968119999999999891e+03 3.511880000000000109e+03 0.000000000000000000e+00
3.968199999999999818e+03 3.511880000000000109e+03 0.000000000000000000e+00
3.968279999999999745e+03 3.511880000000000109e+03 0.000000000000000000e+00
3.968360000000000127e+03 3.511880000000000109e+03 0.000000000000000000e+00
3.968440000000000055e+03 3.511880000000000109e+03 0.000000000000000000e+00
3.968519999999999982e+03 3.511880000000000109e+03 0.000000000000000000e+00
3.968599999999999909e+03 3.511880000000000109e+03 0.000000000000000000e+00
3.968679999999999836e+03 3.511880000000000109e+03 0.000000000000000000e+00
3.968759999999999764e+03 3.511880000000000109e+03 0.000000000000000000e+00
3.968840000000000146e+03 3.511880000000000109e+03 0.000000000000000000e+00
3.968920000000000073e+03 3.511880000000000109e+03 0.000000000000000000e+00
3.969000000000000000e+03 3.511880000000000109e+03 0.000000000000000000e+00
3.969079999999999927e+03 3.511880000000000109e+03 0.000000000000000000e+00
3.969159999999999854e+03 3.511880000000000109e+03 0.000000000000000000e+00
3.969239999999999782e+03 3.511880000000000109e+03 0.000000000000000000e+00
3.969320000000000164e+03 3.511880000000000109e+03 0.000000000000000000e+00
3.969400000000000091e+03 3.511880000000000109e+03 0.000000000000000000e+00
3.969480000000000018e+03 3.511880000000000109e+03 0.000000000000000000e+00
3.969559999999999945e+03 3.511880000000000109e+03 0.000000000000000000e+00
3.969639999999999873e+03 3.511880000000000109e+03 0.000000000000000000e+00
3.969719999999999800e+03 3.511880000000000109e+03 0.000000000000000000e+00
3.969800000000000182e+03 3.511880000000000109e+03 0.000000000000000000e+00
3.969880000000000109e+03 3.511880000000000109e+03 0.000000000000000000e+00
3.969960000000000036e+03 3.511880000000000109e+03 0.000000000000000000e+00
3.970039999999999964e+03 3.511880000000000109e+03 0.000000000000000000e+00
3.970119999999999891e+03 3.511880000000000109e+03 0.000000000000000000e+00
3.970199999999999818e+03 3.511880000000000109e+03 0.000000000000000000e+00
3.970279999999999745e+03 3.511880000000000109e+03 0.000000000000000000e+00
3.970360000000000127e+03 3.511880000000000109e+03 0.000000000000000000e+00
3.970440000000000055e+03 3.511880000000000109e+03 0.000000000000000000e+00
3.970519999999999982e+03 3.511880000000000109e+03 0.000000000000000000e+00
3.970599999999999909e+03 3.511880000000000109e+03 0.000000000000000000e+00
3.970679999999999836e+03 3.511880000000000109e+03 0.000000000000000000e+00
3.970759999999999764e+03 3.511880000000000109e+03 0.000000000000000000e+00
3.970840000000000146e+03 3.511880000000000109e+03 0.000000000000000000e+00
3.970920000000000073e+03 3.511880000000000109e+03 0.000000000000000000e+00
3.971000000000000000e+03 3.511880000000000109e+03 0.000000000000000000e+00
3.971079999999999927e+03 3.511880000000000109e+03 0.000000000000000000e+00
3.971159999999999854e+03 3.511880000000000109e+03 0.000000000000000000e+00
3.971239999999999782e+03 3.511880000000000109e+03 0.000000000000000000e+00
3.971320000000000164e+03 3.511880000000000109e+03 0.000000000000000000e+00
3.971400000000000091e+03 3.511880000000000109e+03 0.000000000000000000e+00
3.971480000000000018e+03 3.511880000000000109e+03 0.000000000000000000e+00
3.971559999999999945e+03 3.511880000000000109e+03 0.000000000000000000e+00
3.971639999999999873e+03 3.511880000000000109e+03 0.000000000000000000e+00
3.971719999999999800e+03 3.511880000000000109e+03 0.000000000000000000e+00
3.971800000000000182e+03 3.511880000000000109e+03 0.000000000000000000e+00
3.971880000000000109e+03 3.511880000000000109e+03 0.000000000000000000e+00
3.971960000000000036e+03 3.511880000000000109e+03 0.000000000000000000e+00
3.972039999999999964e+03 3.511880000000000109e+03 0.000000000000000000e+00
3.972119999999999891e+03 3.511880000000000109e+03 0.000000000000000000e+00
3.972199999999999818e+03 3.511880000000000109e+03 0.000000000000000000e+00
3.972279999999999745e+03 3.511880000000000109e+03 0.000000000000000000e+00
3.972360000000000127e+03 3.511880000000000109e+03 0.000000000000000000e+00
3.972440000000000055e+03 3.511880000000000109e+03 0.000000000000000000e+00
3.972519999999999982e+03 3.511880000000000109e+03 0.000000000000000000e+00
3.972599999999999909e+03 3.511880000000000109e+03 0.000000000000000000e+00
3.972679999999999836e+03 3.511880000000000109e+03 0.000000000000000000e+00
3.972759999999999764e+03 3.511880000000000109e+03 0.000000000000000000e+00
3.972840000000000146e+03 3.511880000000000109e+03 0.000000000000000000e+00
3.972920000000000073e+03 3.511880000000000109e+03 0.000000000000000000e+00
3.973000000000000000e+03 3.511880000000000109e+03 0.000000000000000000e+00
3.973079999999999927e+03 3.511880000000000109e+03 0.000000000000000000e+00
3.973159999999999854e+03 3.511880000000000109e+03 0.000000000000000000e+00
3.973239999999999782e+03 3.511880000000000109e+03 0.000000000000000000e+00
3.973320000000000164e+03 3.511880000000000109e+03 0.000000000000000000e+00
3.973400000000000091e+03 3.511880000000000109e+03 0.000000000000000000e+00
3.973480000000000018e+03 3.511880000000000109e+03 0.000000000000000000e+00
3.973559999999999945e+03 3.511880000000000109e+03 0.000000000000000000e+00
3.973639999999999873e+03 3.511880000000000109e+03 0.000000000000000000e+00
3.973719999999999800e+03 3.511880000000000109e+03 0.000000000000000000e+00
3.973800000000000182e+03 3.511880000000000109e+03 0.000000000000000000e+00
3.973880000000000109e+03 3.511880000000000109e+03 0.000000000000000000e+00
3.973960000000000036e+03 3.511880000000000109e+03 0.000000000000000000e+00
3.974039999999999964e+03 3.511880000000000109e+03 0.000000000000000000e+00
3.974119999999999891e+03 3.511880000000000109e+03 0.000000000000000000e+00
3.974199999999999818e+03 3.511880000000000109e+03 0.000000000000000000e+00
3.974279999999999745e+03 3.511880000000000109e+03 0.000000000000000000e+00
3.974360000000000127e+03 3.511880000000000109e+03 0.000000000000000000e+00
3.974440000000000055e+03 3.511880000000000109e+03 0.000000000000000000e+00
3.974519999999999982e+03 3.511880000000000109e+03 0.000000000000000000e+00
3.974599999999999909e+03 3.511880000000000109e+03 0.000000000000000000e+00
3.974679999999999836e+03 3.511880000000000109e+03 0.000000000000000000e+00
3.974759999999999764e+03 3.511880000000000109e+03 0.000000000000000000e+00
3.974840000000000146e+03 3.511880000000000109e+03 0.000000000000000000e+00
3.974920000000000073e+03 3.511880000000000109e+03 0.000000000000000000e+00
3.975000000000000000e+03 3.511880000000000109e+03 0.000000000000000000e+00
3.975079999999999927e+03 3.511880000000000109e+03 0.000000000000000000e+00
3.975159999999999854e+03 3.511880000000000109e+03 0.000000000000000000e+00
3.975239999999999782e+03 3.511880000000000109e+03 0.000000000000000000e+00
3.975320000000000164e+03 3.511880000000000109e+03 0.000000000000000000e+00
3.975400000000000091e+03 3.511880000000000109e+03 0.000000000000000000e+00
3.975480000000000018e+03 3.511880000000000109e+03 0.000000000000000000e+00
3.975559999999999945e+03 3.511880000000000109e+03 0.000000000000000000e+00
3.975639999999999873e+03 3.511880000000000109e+03 0.000000000000000000e+00
3.975719999999999800e+03 3.511880000000000109e+03 0.000000000000000000e+00
3.975800000000000182e+03 3.511880000000000109e+03 0.000000000000000000e+00
3.975880000000000109e+03 3.511880000000000109e+03 0.000000000000000000e+00
3.975960000000000036e+03 3.511880000000000109e+03 0.000000000000000000e+00
3.976039999999999964e+03 3.511880000000000109e+03 0.000000000000000000e+00
3.976119999999999891e+03 3.511880000000000109e+03 0.000000000000000000e+00
3.976199999999999818e+03 3.511880000000000109e+03 0.000000000000000000e+00
3.976279999999999745e+03 3.511880000000000109e+03 0.000000000000000000e+00
3.976360000000000127e+03 3.511880000000000109e+03 0.000000000000000000e+00
3.976440000000000055e+03 3.511880000000000109e+03 0.000000000000000000e+00
3.976519999999999982e+03 3.511880000000000109e+03 0.000000000000000000e+00
3.976599999999999909e+03 3.511880000000000109e+03 0.000000000000000000e+00
3.976679999999999836e+03 3.511880000000000109e+03 0.000000000000000000e+00
3.976759999999999764e+03 3.511880000000000109e+03 0.000000000000000000e+00
3.976840000000000146e+03 3.511880000000000109e+03 0.000000000000000000e+00
3.976920000000000073e+03 3.511880000000000109e+03 0.000000000000000000e+00
3.977000000000000000e+03 3.511880000000000109e+03 0.000000000000000000e+00
3.977079999999999927e+03 3.511880000000000109e+03 0.000000000000000000e+00
3.977159999999999854e+03 3.511880000000000109e+03 0.000000000000000000e+00
3.977239999999999782e+03 3.511880000000000109e+03 0.000000000000000000e+00
3.977320000000000164e+03 3.511880000000000109e+03 0.000000000000000000e+00
3.977400000000000091e+03 3.511880000000000109e+03 0.000000000000000000e+00
3.977480000000000018e+03 3.511880000000000109e+03 0.000000000000000000e+00
3.977559999999999945e+03 3.511880000000000109e+03 0.000000000000000000e+00
3.977639999999999873e+03 3.511880000000000109e+03 0.000000000000000000e+00
3.977719999999999800e+03 3.511880000000000109e+03 0.000000000000000000e+00
3.977800000000000182e+03 3.511880000000000109e+03 0.000000000000000000e+00
3.977880000000000109e+03 3.511880000000000109e+03 0.000000000000000000e+00
3.977960000000000036e+03 3.511880000000000109e+03 0.000000000000000000e+00
3.978039999999999964e+03 3.511880000000000109e+03 0.000000000000000000e+00
3.978119999999999891e+03 3.511880000000000109e+03 0.000000000000000000e+00
3.978199999999999818e+03 3.511880000000000109e+03 0.000000000000000000e+00
3.978279999999999745e+03 3.511880000000000109e+03 0.000000000000000000e+00
3.978360000000000127e+03 3.511880000000000109e+03 0.000000000000000000e+00
3.978440000000000055e+03 3.511880000000000109e+03 0.000000000000000000e+00
3.978519999999999982e+03 3.511880000000000109e+03 0.000000000000000000e+00
3.978599999999999909e+03 3.511880000000000109e+03 0.000000000000000000e+00
3.978679999999999836e+03 3.511880000000000109e+03 0.000000000000000000e+00
3.978759999999999764e+03 3.511880000000000109e+03 0.000000000000000000e+00
3.978840000000000146e+03 3.511880000000000109e+03 0.000000000000000000e+00
3.978920000000000073e+03 3.511880000000000109e+03 0.000000000000000000e+00
3.979000000000000000e+03 3.511880000000000109e+03 0.000000000000000000e+00
3.979079999999999927e+03 3.511880000000000109e+03 0.000000000000000000e+00
3.979159999999999854e+03 3.511880000000000109e+03 0.000000000000000000e+00
3.979239999999999782e+03 3.511880000000000109e+03 0.000000000000000000e+00
3.979320000000000164e+03 3.511880000000000109e+03 0.000000000000000000e+00
3.979400000000000091e+03 3.511880000000000109e+03 0.000000000000000000e+00
3.979480000000000018e+03 3.511880000000000109e+03 0.000000000000000000e+00
3.979559999999999945e+03 3.511880000000000109e+03 0.000000000000000000e+00
3.979639999999999873e+03 3.511880000000000109e+03 0.000000000000000000e+00
3.979719999999999800e+03 3.511880000000000109e+03 0.000000000000000000e+00
3.979800000000000182e+03 3.511880000000000109e+03 0.000000000000000000e+00
3.979880000000000109e+03 3.511880000000000109e+03 0.000000000000000000e+00
3.979960000000000036e+03 3.511880000000000109e+03 0.000000000000000000e+00
3.980039999999999964e+03 3.511880000000000109e+03 0.000000000000000000e+00
3.980119999999999891e+03 3.511880000000000109e+03 0.000000000000000000e+00
3.980199999999999818e+03 3.511880000000000109e+03 0.000000000000000000e+00
3.980279999999999745e+03 3.511880000000000109e+03 0.000000000000000000e+00
3.980360000000000127e+03 3.511880000000000109e+03 0.000000000000000000e+00
3.980440000000000055e+03 3.511880000000000109e+03 0.000000000000000000e+00
3.980519999999999982e+03 3.511880000000000109e+03 0.000000000000000000e+00
3.980599999999999909e+03 3.511880000000000109e+03 0.000000000000000000e+00
3.980679999999999836e+03 3.511880000000000109e+03 0.000000000000000000e+00
3.980759999999999764e+03 3.511880000000000109e+03 0.000000000000000000e+00
3.980840000000000146e+03 3.511880000000000109e+03 0.000000000000000000e+00
3.980920000000000073e+03 3.511880000000000109e+03 0.000000000000000000e+00
3.981000000000000000e+03 3.511880000000000109e+03 0.000000000000000000e+00
3.981079999999999927e+03 3.511880000000000109e+03 0.000000000000000000e+00
3.981159999999999854e+03 3.511880000000000109e+03 0.000000000000000000e+00
3.981239999999999782e+03 3.511880000000000109e+03 0.000000000000000000e+00
3.981320000000000164e+03 3.511880000000000109e+03 0.000000000000000000e+00
3.981400000000000091e+03 3.511880000000000109e+03 0.000000000000000000e+00
3.981480000000000018e+03 3.511880000000000109e+03 0.000000000000000000e+00
3.981559999999999945e+03 3.511880000000000109e+03 0.000000000000000000e+00
3.981639999999999873e+03 3.511880000000000109e+03 0.000000000000000000e+00
3.981719999999999800e+03 3.511880000000000109e+03 0.000000000000000000e+00
3.981800000000000182e+03 3.511880000000000109e+03 0.000000000000000000e+00
3.961800000000000182e+03 3.511940000000000055e+03 3.163410999090810751e-05
3.961880000000000109e+03 3.511940000000000055e+03 3.177720574398023375e-05
3.961960000000000036e+03 3.511940000000000055e+03 0.000000000000000000e+00
3.962039999999999964e+03 3.511940000000000055e+03 0.000000000000000000e+00
3.962119999999999891e+03 3.511940000000000055e+03 0.000000000000000000e+00
3.962199999999999818e+03 3.511940000000000055e+03 0.000000000000000000e+00
3.962279999999999745e+03 3.511940000000000055e+03 0.000000000000000000e+00
3.962360000000000127e+03 3.511940000000000055e+03 0.000000000000000000e+00
3.962440000000000055e+03 3.511940000000000055e+03 0.000000000000000000e+00
3.962519999999999982e+03 3.511940000000000055e+03 0.000000000000000000e+00
3.962599999999999909e+03 3.511940000000000055e+03 0.000000000000000000e+00
3.962679999999999836e+03 3.511940000000000055e+03 0.000000000000000000e+00
3.962759999999999764e+03 3.511940000000000055e+03 0.000000000000000000e+00
3.962840000000000146e+03 3.511940000000000055e+03 0.000000000000000000e+00
3.962920000000000073e+03 3.511940000000000055e+03 0.000000000000000000e+00
3.963000000000000000e+03 3.511940000000000055e+03 0.000000000000000000e+00
3.963079999999999927e+03 3.511940000000000055e+03 0.000000000000000000e+00
3.963159999999999854e+03 3.511940000000000055e+03 0.000000000000000000e+00
3.963239999999999782e+03 3.511940000000000055e+03 0.000000000000000000e+00
3.963320000000000164e+03 3.511940000000000055e+03 0.000000000000000000e+00
3.963400000000000091e+03 3.511940000000000055e+03 0.000000000000000000e+00
3.963480000000000018e+03 3.511940000000000055e+03 0.000000000000000000e+00
3.963559999999999945e+03 3.511940000000000055e+03 0.000000000000000000e+00
3.963639999999999873e+03 3.511940000000000055e+03 0.000000000000000000e+00
3.963719999999999800e+03 3.511940000000000055e+03 0.000000000000000000e+00
3.963800000000000182e+03 3.511940000000000055e+03 0.000000000000000000e+00
3.963880000000000109e+03 3.511940000000000055e+03 0.000000000000000000e+00
3.963960000000000036e+03 3.511940000000000055e+03 0.000000000000000000e+00
3.964039999999999964e+03 3.511940000000000055e+03 0.000000000000000000e+00
3.964119999999999891e+03 3.511940000000000055e+03 0.000000000000000000e+00
3.964199999999999818e+03 3.511940000000000055e+03 0.000000000000000000e+00
3.964279999999999745e+03 3.511940000000000055e+03 0.000000000000000000e+00
3.964360000000000127e+03 3.511940000000000055e+03 0.000000000000000000e+00
3.964440000000000055e+03 3.511940000000000055e+03 0.000000000000000000e+00
3.964519999999999982e+03 3.511940000000000055e+03 0.000000000000000000e+00
3.964599999999999909e+03 3.511940000000000055e+03 0.000000000000000000e+00
3.964679999999999836e+03 3.511940000000000055e+03 0.000000000000000000e+00
3.964759999999999764e+03 3.511940000000000055e+03 0.000000000000000000e+00
3.964840000000000146e+03 3.511940000000000055e+03 0.000000000000000000e+00
3.964920000000000073e+03 3.511940000000000055e+03 0.000000000000000000e+00
3.965000000000000000e+03 3.511940000000000055e+03 0.000000000000000000e+00
3.965079999999999927e+03 3.511940000000000055e+03 0.000000000000000000e+00
3.965159999999999854e+03 3.511940000000000055e+03 0.000000000000000000e+00
3.965239999999999782e+03 3.511940000000000055e+03 0.000000000000000000e+00
3.965320000000000164e+03 3.511940000000000055e+03 0.000000000000000000e+00
3.965400000000000091e+03 3.511940000000000055e+03 0.000000000000000000e+00
3.965480000000000018e+03 3.511940000000000055e+03 0.000000000000000000e+00
3.965559999999999945e+03 3.511940000000000055e+03 0.000000000000000000e+00
3.965639999999999873e+03 3.511940000000000055e+03 0.000000000000000000e+00
3.965719999999999800e+03 3.511940000000000055e+03 0.000000000000000000e+00
3.965800000000000182e+03 3.511940000000000055e+03 0.000000000000000000e+00
3.965880000000000109e+03 3.511940000000000055e+03 0.000000000000000000e+00
3.965960000000000036e+03 3.511940000000000055e+03 0.000000000000000000e+00
3.966039999999999964e+03 3.511940000000000055e+03 0.000000000000000000e+00
3.966119999999999891e+03 3.511940000000000055e+03 0.000000000000000000e+00
3.966199999999999818e+03 3.511940000000000055e+03 0.000000000000000000e+00
3.966279999999999745e+03 3.511940000000000055e+03 0.000000000000000000e+00
3.966360000000000127e+03 3.511940000000000055e+03 0.000000000000000000e+00
3.966440000000000055e+03 3.511940000000000055e+03 0.000000000000000000e+00
3.966519999999999982e+03 3.511940000000000055e+03 0.000000000000000000e+00
3.966599999999999909e+03 3.511940000000000055e+03 0.000000000000000000e+00
3.966679999999999836e+03 3.511940000000000055e+03 0.000000000000000000e+00
3.966759999999999764e+03 3.511940000000000055e+03 0.000000000000000000e+00
3.966840000000000146e+03 3.511940000000000055e+03 0.000000000000000000e+00
3.966920000000000073e+03 3.511940000000000055e+03 0.000000000000000000e+00
3.967000000000000000e+03 3.511940000000000055e+03 0.000000000000000000e+00
3.967079999999999927e+03 3.511940000000000055e+03 0.000000000000000000e+00
3.967159999999999854e+03 3.511940000000000055e+03 0.000000000000000000e+00
3.967239999999999782e+03 3.511940000000000055e+03 0.000000000000000000e+00
3.967320000000000164e+03 3.511940000000000055e+03 0.000000000000000000e+00
3.967400000000000091e+03 3.511940000000000055e+03 0.000000000000000000e+00
3.967480000000000018e+03 3.511940000000000055e+03 0.000000000000000000e+00
3.967559999999999945e+03 3.511940000000000055e+03 0.000000000000000000e+00
3.967639999999999873e+03 3.511940000000000055e+03 0.000000000000000000e+00
3.967719999999999800e+03 3.511940000000000055e+03 0.000000000000000000e+00
3.967800000000000182e+03 3.511940000000000055e+03 0.000000000000000000e+00
3.967880000000000109e+03 3.511940000000000055e+03 0.000000000000000000e+00
3.967960000000000036e+03 3.511940000000000055e+03 0.000000000000000000e+00
3.968039999999999964e+03 3.511940000000000055e+03 0.000000000000000000e+00
3.968119999999999891e+03 3.511940000000000055e+03 0.000000000000000000e+00
3.968199999999999818e+03 3.511940000000000055e+03 0.000000000000000000e+00
3.968279999999999745e+03 3.511940000000000055e+03 0.000000000000000000e+00
3.968360000000000127e+03 3.511940000000000055e+03 0.000000000000000000e+00
3.968440000000000055e+03 3.511940000000000055e+03 0.000000000000000000e+00
3.968519999999999982e+03 3.511940000000000055e+03 0.000000000000000000e+00
3.968599999999999909e+03 3.511940000000000055e+03 0.000000000000000000e+00
3.968679999999999836e+03 3.511940000000000055e+03 0.000000000000000000e+00
3.968759999999999764e+03 3.511940000000000055e+03 0.000000000000000000e+00
3.968840000000000146e+03 3.511940000000000055e+03 0.000000000000000000e+00
3.968920000000000073e+03 3.511940000000000055e+03 0.000000000000000000e+00
3.969000000000000000e+03 3.511940000000000055e+03 0.000000000000000000e+00
3.969079999999999927e+03 3.511940000000000055e+03 0.000000000000000000e+00
3.969159999999999854e+03 3.511940000000000055e+03 0.000000000000000000e+00
3.969239999999999782e+03 3.511940000000000055e+03 0.000000000000000000e+00
3.969320000000000164e+03 3.511940000000000055e+03 0.000000000000000000e+00
3.969400000000000091e+03 3.511940000000000055e+03 0.000000000000000000e+00
3.969480000000000018e+03 3.511940000000000055e+03 0.000000000000000000e+00
3.969559999999999945e+03 3.511940000000000055e+03 0.000000000000000000e+00
3.969639999999999873e+03 3.511940000000000055e+03 0.000000000000000000e+00
3.969719999999999800e+03 3.511940000000000055e+03 0.000000000000000000e+00
3.969800000000000182e+03 3.511940000000000055e+03 0.000000000000000000e+00
3.969880000000000109e+03 3.511940000000000055e+03 0.000000000000000000e+00
3.969960000000000036e+03 3.511940000000000055e+03 0.000000000000000000e+00
3.970039999999999964e+03 3.511940000000000055e+03 0.000000000000000000e+00
3.970119999999999891e+03 3.511940000000000055e+03 0.000000000000000000e+00
3.970199999999999818e+03 3.511940000000000055e+03 0.000000000000000000e+00
3.970279999999999745e+03 3.511940000000000055e+03 0.000000000000000000e+00
3.970360000000000127e+03 3.511940000000000055e+03 0.000000000000000000e+00
3.970440000000000055e+03 3.511940000000000055e+03 0.000000000000000000e+00
3.970519999999999982e+03 3.511940000000000055e+03 0.000000000000000000e+00
3.970599999999999909e+03 3.511940000000000055e+03 0.000000000000000000e+00
3.970679999999999836e+03 3.511940000000000055e+03 0.000000000000000000e+00
3.970759999999999764e+03 3.511940000000000055e+03 0.000000000000000000e+00
3.970840000000000146e+03 3.511940000000000055e+03 0.000000000000000000e+00
3.970920000000000073e+03 3.511940000000000055e+03 0.000000000000000000e+00
3.971000000000000000e+03 3.511940000000000055e+03 0.000000000000000000e+00
3.971079999999999927e+03 3.511940000000000055e+03 0.000000000000000000e+00
3.971159999999999854e+03 3.511940000000000055e+03 0.000000000000000000e+00
3.971239999999999782e+03 3.511940000000000055e+03 0.000000000000000000e+00
3.971320000000000164e+03 3.511940000000000055e+03 0.000000000000000000e+00
3.971400000000000091e+03 3.511940000000000055e+03 0.000000000000000000e+00
3.971480000000000018e+03 3.511940000000000055e+03 0.000000000000000000e+00
3.971559999999999945e+03 3.511940000000000055e+03 0.000000000000000000e+00
3.971639999999999873e+03 3.511940000000000055e+03 0.000000000000000000e+00
3.971719999999999800e+03 3.511940000000000055e+03 0.000000000000000000e+00
3.971800000000000182e+03 3.511940000000000055e+03 0.000000000000000000e+00
3.971880000000000109e+03 3.511940000000000055e+03 0.000000000000000000e+00
3.971960000000000036e+03 3.511940000000000055e+03 0.000000000000000000e+00
3.972039999999999964e+03 3.511940000000000055e+03 0.000000000000000000e+00
3.972119999999999891e+03 3.511940000000000055e+03 0.000000000000000000e+00
3.972199999999999818e+03 3.511940000000000055e+03 0.000000000000000000e+00
3.972279999999999745e+03 3.511940000000000055e+03 0.000000000000000000e+00
3.972360000000000127e+03 3.511940000000000055e+03 0.000000000000000000e+00
3.972440000000000055e+03 3.511940000000000055e+03 0.000000000000000000e+00
3.972519999999999982e+03 3.511940000000000055e+03 0.000000000000000000e+00
3.972599999999999909e+03 3.511940000000000055e+03 0.000000000000000000e+00
3.972679999999999836e+03 3.511940000000000055e+03 0.000000000000000000e+00
3.972759999999999764e+03 3.511940000000000055e+03 0.000000000000000000e+00
3.972840000000000146e+03 3.511940000000000055e+03 0.000000000000000000e+00
3.972920000000000073e+03 3.511940000000000055e+03 0.000000000000000000e+00
3.973000000000000000e+03 3.511940000000000055e+03 0.000000000000000000e+00
3.973079999999999927e+03 3.511940000000000055e+03 0.000000000000000000e+00
3.973159999999999854e+03 3.511940000000000055e+03 0.000000000000000000e+00
3.973239999999999782e+03 3.511940000000000055e+03 0.000000000000000000e+00
3.973320000000000164e+03 3.511940000000000055e+03 0.000000000000000000e+00
3.973400000000000091e+03 3.511940000000000055e+03 0.000000000000000000e+00
3.973480000000000018e+03 3.511940000000000055e+03 0.000000000000000000e+00
3.973559999999999945e+03 3.511940000000000055e+03 0.000000000000000000e+00
3.973639999999999873e+03 3.511940000000000055e+03 0.000000000000000000e+00
3.973719999999999800e+03 3.511940000000000055e+03 0.000000000000000000e+00
3.973800000000000182e+03 3.511940000000000055e+03 0.000000000000000000e+00
3.973880000000000109e+03 3.511940000000000055e+03 0.000000000000000000e+00
3.973960000000000036e+03 3.511940000000000055e+03 0.000000000000000000e+00
3.974039999999999964e+03 3.511940000000000055e+03 0.000000000000000000e+00
3.974119999999999891e+03 3.511940000000000055e+03 0.000000000000000000e+00
3.974199999999999818e+03 3.511940000000000055e+03 0.000000000000000000e+00
3.974279999999999745e+03 3.511940000000000055e+03 0.000000000000000000e+00
3.974360000000000127e+03 3.511940000000000055e+03 0.000000000000000000e+00
3.974440000000000055e+03 3.511940000000000055e+03 0.000000000000000000e+00
3.974519999999999982e+03 3.511940000000000055e+03 0.000000000000000000e+00
3.974599999999999909e+03 3.511940000000000055e+03 0.000000000000000000e+00
3.974679999999999836e+03 3.511940000000000055e+03 0.000000000000000000e+00
3.974759999999999764e+03 3.511940000000000055e+03 0.000000000000000000e+00
3.974840000000000146e+03 3.511940000000000055e+03 0.000000000000000000e+00
3.974920000000000073e+03 3.511940000000000055e+03 0.000000000000000000e+00
3.975000000000000000e+03 3.511940000000000055e+03 0.000000000000000000e+00
3.975079999999999927e+03 3.511940000000000055e+03 0.000000000000000000e+00
3.975159999999999854e+03 3.511940000000000055e+03 0.000000000000000000e+00
3.975239999999999782e+03 3.511940000000000055e+03 0.000000000000000000e+00
3.975320000000000164e+03 3.511940000000000055e+03 0.000000000000000000e+00
3.975400000000000091e+03 3.511940000000000055e+03 0.000000000000000000e+00
3.975480000000000018e+03 3.511940000000000055e+03 0.000000000000000000e+00
3.975559999999999945e+03 3.511940000000000055e+03 0.000000000000000000e+00
3.975639999999999873e+03 3.511940000000000055e+03 0.000000000000000000e+00
3.975719999999999800e+03 3.511940000000000055e+03 0.000000000000000000e+00
3.975800000000000182e+03 3.511940000000000055e+03 0.000000000000000000e+00
3.975880000000000109e+03 3.511940000000000055e+03 0.000000000000000000e+00
3.975960000000000036e+03 3.511940000000000055e+03 0.000000000000000000e+00
3.976039999999999964e+03 3.511940000000000055e+03 0.000000000000000000e+00
3.976119999999999891e+03 3.511940000000000055e+03 0.000000000000000000e+00
3.976199999999999818e+03 3.511940000000000055e+03 0.000000000000000000e+00
3.976279999999999745e+03 3.511940000000000055e+03 0.000000000000000000e+00
3.976360000000000127e+03 3.511940000000000055e+03 0.000000000000000000e+00
3.976440000000000055e+03 3.511940000000000055e+03 0.000000000000000000e+00
3.976519999999999982e+03 3.511940000000000055e+03 0.000000000000000000e+00
3.976599999999999909e+03 3.511940000000000055e+03 0.000000000000000000e+00
3.976679999999999836e+03 3.511940000000000055e+03 0.000000000000000000e+00
3.976759999999999764e+03 3.511940000000000055e+03 0.000000000000000000e+00
3.976840000000000146e+03 3.511940000000000055e+03 0.000000000000000000e+00
3.976920000000000073e+03 3.511940000000000055e+03 0.000000000000000000e+00
3.977000000000000000e+03 3.511940000000000055e+03 0.000000000000000000e+00
3.977079999999999927e+03 3.511940000000000055e+03 0.000000000000000000e+00
3.977159999999999854e+03 3.511940000000000055e+03 0.000000000000000000e+00
3.977239999999999782e+03 3.511940000000000055e+03 0.000000000000000000e+00
3.977320000000000164e+03 3.511940000000000055e+03 0.000000000000000000e+00
3.977400000000000091e+03 3.511940000000000055e+03 0.000000000000000000e+00
3.977480000000000018e+03 3.511940000000000055e+03 0.000000000000000000e+00
3.977559999999999945e+03 3.511940000000000055e+03 0.000000000000000000e+00
3.977639999999999873e+03 3.511940000000000055e+03 0.000000000000000000e+00
3.977719999999999800e+03 3.511940000000000055e+03 0.000000000000000000e+00
3.977800000000000182e+03 3.511940000000000055e+03 0.000000000000000000e+00
3.977880000000000109e+03 3.511940000000000055e+03 0.000000000000000000e+00
3.977960000000000036e+03 3.511940000000000055e+03 0.000000000000000000e+00
3.978039999999999964e+03 3.511940000000000055e+03 0.000000000000000000e+00
3.978119999999999891e+03 3.511940000000000055e+03 0.000000000000000000e+00
3.978199999999999818e+03 3.511940000000000055e+03 0.000000000000000000e+00
3.978279999999999745e+03 3.511940000000000055e+03 0.000000000000000000e+00
3.978360000000000127e+03 3.511940000000000055e+03 0.000000000000000000e+00
3.978440000000000055e+03 3.511940000000000055e+03 0.000000000000000000e+00
3.978519999999999982e+03 3.511940000000000055e+03 0.000000000000000000e+00
3.978599999999999909e+03 3.511940000000000055e+03 0.000000000000000000e+00
3.978679999999999836e+03 3.511940000000000055e+03 0.000000000000000000e+00
3.978759999999999764e+03 3.511940000000000055e+03 0.000000000000000000e+00
3.978840000000000146e+03 3.511940000000000055e+03 0.000000000000000000e+00
3.978920000000000073e+03 3.511940000000000055e+03 0.000000000000000000e+00
3.979000000000000000e+03 3.511940000000000055e+03 0.000000000000000000e+00
3.979079999999999927e+03 3.511940000000000055e+03 0.000000000000000000e+00
3.979159999999999854e+03 3.511940000000000055e+03 0.000000000000000000e+00
3.979239999999999782e+03 3.511940000000000055e+03 0.000000000000000000e+00
3.979320000000000164e+03 3.511940000000000055e+03 0.000000000000000000e+00
3.979400000000000091e+03 3.511940000000000055e+03 0.000000000000000000e+00
3.979480000000000018e+03 3.511940000000000055e+03 0.000000000000000000e+00
3.979559999999999945e+03 3.511940000000000055e+03 0.000000000000000000e+00
3.979639999999999873e+03 3.511940000000000055e+03 0.000000000000000000e+00
3.979719999999999800e+03 3.511940000000000055e+03 0.000000000000000000e+00
3.979800000000000182e+03 3.511940000000000055e+03 0.000000000000000000e+00
3.979880000000000109e+03 3.511940000000000055e+03 0.000000000000000000e+00
3.979960000000000036e+03 3.511940000000000055e+03 0.000000000000000000e+00
3.980039999999999964e+03 3.511940000000000055e+03 0.000000000000000000e+00
3.980119999999999891e+03 3.511940000000000055e+03 0.000000000000000000e+00
3.980199999999999818e+03 3.511940000000000055e+03 0.000000000000000000e+00
3.980279999999999745e+03 3.511940000000000055e+03 0.000000000000000000e+00
3.980360000000000127e+03 3.511940000000000055e+03 0.000000000000000000e+00
3.980440000000000055e+03 3.511940000000000055e+03 0.000000000000000000e+00
3.980519999999999982e+03 3.511940000000000055e+03 0.000000000000000000e+00
3.980599999999999909e+03 3.511940000000000055e+03 0.000000000000000000e+00
3.980679999999999836e+03 3.511940000000000055e+03 0.000000000000000000e+00
3.980759999999999764e+03 3.511940000000000055e+03 0.000000000000000000e+00
3.980840000000000146e+03 3.511940000000000055e+03 0.000000000000000000e+00
3.980920000000000073e+03 3.511940000000000055e+03 0.000000000000000000e+00
3.981000000000000000e+03 3.511940000000000055e+03 0.000000000000000000e+00
3.981079999999999927e+03 3.511940000000000055e+03 0.000000000000000000e+00
3.981159999999999854e+03 3.511940000000000055e+03 0.000000000000000000e+00
3.981239999999999782e+03 3.511940000000000055e+03 0.000000000000000000e+00
3.981320000000000164e+03 3.511940000000000055e+03 0.000000000000000000e+00
3.981400000000000091e+03 3.511940000000000055e+03 0.000000000000000000e+00
3.981480000000000018e+03 3.511940000000000055e+03 0.000000000000000000e+00
3.981559999999999945e+03 3.511940000000000055e+03 0.000000000000000000e+00
3.981639999999999873e+03 3.511940000000000055e+03 0.000000000000000000e+00
3.981719999999999800e+03 3.511940000000000055e+03 0.000000000000000000e+00
3.981800000000000182e+03 3.511940000000000055e+03 0.000000000000000000e+00
3.961800000000000182e+03 3.512000000000000000e+03 3.193919924615173657e-05
3.961880000000000109e+03 3.512000000000000000e+03 3.208075386019566068e-05
3.961960000000000036e+03 3.512000000000000000e+03 3.223225894062761948e-05
3.962039999999999964e+03 3.512000000000000000e+03 0.000000000000000000e+00
3.962119999999999891e+03 3.512000000000000000e+03 0.000000000000000000e+00
3.962199999999999818e+03 3.512000000000000000e+03 0.000000000000000000e+00
3.962279999999999745e+03 3.512000000000000000e+03 0.000000000000000000e+00
3.962360000000000127e+03 3.512000000000000000e+03 0.000000000000000000e+00
3.962440000000000055e+03 3.512000000000000000e+03 0.000000000000000000e+00
3.962519999999999982e+03 3.512000000000000000e+03 0.000000000000000000e+00
3.962599999999999909e+03 3.512000000000000000e+03 0.000000000000000000e+00
3.962679999999999836e+03 3.512000000000000000e+03 0.000000000000000000e+00
3.962759999999999764e+03 3.512000000000000000e+03 0.000000000000000000e+00
3.962840000000000146e+03 3.512000000000000000e+03 0.000000000000000000e+00
3.962920000000000073e+03 3.512000000000000000e+03 0.000000000000000000e+00
3.963000000000000000e+03 3.512000000000000000e+03 0.000000000000000000e+00
3.963079999999999927e+03 3.512000000000000000e+03 0.000000000000000000e+00
3.963159999999999854e+03 3.512000000000000000e+03 0.000000000000000000e+00
3.963239999999999782e+03 3.512000000000000000e+03 0.000000000000000000e+00
3.963320000000000164e+03 3.512000000000000000e+03 0.000000000000000000e+00
3.963400000000000091e+03 3.512000000000000000e+03 0.000000000000000000e+00
3.963480000000000018e+03 3.512000000000000000e+03 0.000000000000000000e+00
3.963559999999999945e+03 3.512000000000000000e+03 0.000000000000000000e+00
3.963639999999999873e+03 3.512000000000000000e+03 0.000000000000000000e+00
3.963719999999999800e+03 3.512000000000000000e+03 0.000000000000000000e+00
3.963800000000000182e+03 3.512000000000000000e+03 0.000000000000000000e+00
3.963880000000000109e+03 3.512000000000000000e+03 0.000000000000000000e+00
3.963960000000000036e+03 3.512000000000000000e+03 0.000000000000000000e+00
3.964039999999999964e+03 3.512000000000000000e+03 0.000000000000000000e+00
3.964119999999999891e+03 3.512000000000000000e+03 0.000000000000000000e+00
3.964199999999999818e+03 3.512000000000000000e+03 0.000000000000000000e+00
3.964279999999999745e+03 3.512000000000000000e+03 0.000000000000000000e+00
3.964360000000000127e+03 3.512000000000000000e+03 0.000000000000000000e+00
3.964440000000000055e+03 3.512000000000000000e+03 0.000000000000000000e+00
3.964519999999999982e+03 3.512000000000000000e+03 0.000000000000000000e+00
3.964599999999999909e+03 3.512000000000000000e+03 0.000000000000000000e+00
3.964679999999999836e+03 3.512000000000000000e+03 0.000000000000000000e+00
3.964759999999999764e+03 3.512000000000000000e+03 0.000000000000000000e+00
3.964840000000000146e+03 3.512000000000000000e+03 0.000000000000000000e+00
3.964920000000000073e+03 3.512000000000000000e+03 0.000000000000000000e+00
3.965000000000000000e+03 3.512000000000000000e+03 0.000000000000000000e+00
3.965079999999999927e+03 3.512000000000000000e+03 0.000000000000000000e+00
3.965159999999999854e+03 3.512000000000000000e+03 0.000000000000000000e+00
3.965239999999999782e+03 3.512000000000000000e+03 0.000000000000000000e+00
3.965320000000000164e+03 3.512000000000000000e+03 0.000000000000000000e+00
3.965400000000000091e+03 3.512000000000000000e+03 0.000000000000000000e+00
3.965480000000000018e+03 3.512000000000000000e+03 0.000000000000000000e+00
3.965559999999999945e+03 3.512000000000000000e+03 0.000000000000000000e+00
3.965639999999999873e+03 3.512000000000000000e+03 0.000000000000000000e+00
3.965719999999999800e+03 3.512000000000000000e+03 0.000000000000000000e+00
3.965800000000000182e+03 3.512000000000000000e+03 0.000000000000000000e+00
3.965880000000000109e+03 3.512000000000000000e+03 0.000000000000000000e+00
3.965960000000000036e+03 3.512000000000000000e+03 0.000000000000000000e+00
3.966039999999999964e+03 3.512000000000000000e+03 0.000000000000000000e+00
3.966119999999999891e+03 3.512000000000000000e+03 0.000000000000000000e+00
3.966199999999999818e+03 3.512000000000000000e+03 0.000000000000000000e+00
3.966279999999999745e+03 3.512000000000000000e+03 0.000000000000000000e+00
3.966360000000000127e+03 3.512000000000000000e+03 0.000000000000000000e+00
3.966440000000000055e+03 3.512000000000000000e+03 0.000000000000000000e+00
3.966519999999999982e+03 3.512000000000000000e+03 0.000000000000000000e+00
3.966599999999999909e+03 3.512000000000000000e+03 0.000000000000000000e+00
3.966679999999999836e+03 3.512000000000000000e+03 0.000000000000000000e+00
3.966759999999999764e+03 3.512000000000000000e+03 0.000000000000000000e+00
3.966840000000000146e+03 3.512000000000000000e+03 0.000000000000000000e+00
3.966920000000000073e+03 3.512000000000000000e+03 0.000000000000000000e+00
3.967000000000000000e+03 3.512000000000000000e+03 0.000000000000000000e+00
3.967079999999999927e+03 3.512000000000000000e+03 0.000000000000000000e+00
3.967159999999999854e+03 3.512000000000000000e+03 0.000000000000000000e+00
3.967239999999999782e+03 3.512000000000000000e+03 0.000000000000000000e+00
3.967320000000000164e+03 3.512000000000000000e+03 0.000000000000000000e+00
3.967400000000000091e+03 3.512000000000000000e+03 0.000000000000000000e+00
3.967480000000000018e+03 3.512000000000000000e+03 0.000000000000000000e+00
3.967559999999999945e+03 3.512000000000000000e+03 0.000000000000000000e+00
3.967639999999999873e+03 3.512000000000000000e+03 0.000000000000000000e+00
3.967719999999999800e+03 3.512000000000000000e+03 0.000000000000000000e+00
3.967800000000000182e+03 3.512000000000000000e+03 0.000000000000000000e+00
3.967880000000000109e+03 3.512000000000000000e+03 0.000000000000000000e+00
3.967960000000000036e+03 3.512000000000000000e+03 0.000000000000000000e+00
3.968039999999999964e+03 3.512000000000000000e+03 0.000000000000000000e+00
3.968119999999999891e+03 3.512000000000000000e+03 0.000000000000000000e+00
3.968199999999999818e+03 3.512000000000000000e+03 0.000000000000000000e+00
3.968279999999999745e+03 3.512000000000000000e+03 0.000000000000000000e+00
3.968360000000000127e+03 3.512000000000000000e+03 0.000000000000000000e+00
3.968440000000000055e+03 3.512000000000000000e+03 0.000000000000000000e+00
3.968519999999999982e+03 3.512000000000000000e+03 0.000000000000000000e+00
3.968599999999999909e+03 3.512000000000000000e+03 0.000000000000000000e+00
3.968679999999999836e+03 3.512000000000000000e+03 0.000000000000000000e+00
3.968759999999999764e+03 3.512000000000000000e+03 0.000000000000000000e+00
3.968840000000000146e+03 3.512000000000000000e+03 0.000000000000000000e+00
3.968920000000000073e+03 3.512000000000000000e+03 0.000000000000000000e+00
3.969000000000000000e+03 3.512000000000000000e+03 0.000000000000000000e+00
3.969079999999999927e+03 3.512000000000000000e+03 0.000000000000000000e+00
3.969159999999999854e+03 3.512000000000000000e+03 0.000000000000000000e+00
3.969239999999999782e+03 3.512000000000000000e+03 0.000000000000000000e+00
3.969320000000000164e+03 3.512000000000000000e+03 0.000000000000000000e+00
3.969400000000000091e+03 3.512000000000000000e+03 0.000000000000000000e+00
3.969480000000000018e+03 3.512000000000000000e+03 0.000000000000000000e+00
3.969559999999999945e+03 3.512000000000000000e+03 0.000000000000000000e+00
3.969639999999999873e+03 3.512000000000000000e+03 0.000000000000000000e+00
3.969719999999999800e+03 3.512000000000000000e+03 0.000000000000000000e+00
3.969800000000000182e+03 3.512000000000000000e+03 0.000000000000000000e+00
3.969880000000000109e+03 3.512000000000000000e+03 0.000000000000000000e+00
3.969960000000000036e+03 3.512000000000000000e+03 0.000000000000000000e+00
3.970039999999999964e+03 3.512000000000000000e+03 0.000000000000000000e+00
3.970119999999999891e+03 3.512000000000000000e+03 0.000000000000000000e+00
3.970199999999999818e+03 3.512000000000000000e+03 0.000000000000000000e+00
3.970279999999999745e+03 3.512000000000000000e+03 0.000000000000000000e+00
3.970360000000000127e+03 3.512000000000000000e+03 0.000000000000000000e+00
3.970440000000000055e+03 3.512000000000000000e+03 0.000000000000000000e+00
3.970519999999999982e+03 3.512000000000000000e+03 0.000000000000000000e+00
3.970599999999999909e+03 3.512000000000000000e+03 0.000000000000000000e+00
3.970679999999999836e+03 3.512000000000000000e+03 0.000000000000000000e+00
3.970759999999999764e+03 3.512000000000000000e+03 0.000000000000000000e+00
3.970840000000000146e+03 3.512000000000000000e+03 0.000000000000000000e+00
3.970920000000000073e+03 3.512000000000000000e+03 0.000000000000000000e+00
3.971000000000000000e+03 3.512000000000000000e+03 0.000000000000000000e+00
3.971079999999999927e+03 3.512000000000000000e+03 0.000000000000000000e+00
3.971159999999999854e+03 3.512000000000000000e+03 0.000000000000000000e+00
3.971239999999999782e+03 3.512000000000000000e+03 0.000000000000000000e+00
3.971320000000000164e+03 3.512000000000000000e+03 0.000000000000000000e+00
3.971400000000000091e+03 3.512000000000000000e+03 0.000000000000000000e+00
3.971480000000000018e+03 3.512000000000000000e+03 0.000000000000000000e+00
3.971559999999999945e+03 3.512000000000000000e+03 0.000000000000000000e+00
3.971639999999999873e+03 3.512000000000000000e+03 0.000000000000000000e+00
3.971719999999999800e+03 3.512000000000000000e+03 0.000000000000000000e+00
3.971800000000000182e+03 3.512000000000000000e+03 0.000000000000000000e+00
3.971880000000000109e+03 3.512000000000000000e+03 0.000000000000000000e+00
3.971960000000000036e+03 3.512000000000000000e+03 0.000000000000000000e+00
3.972039999999999964e+03 3.512000000000000000e+03 0.000000000000000000e+00
3.972119999999999891e+03 3.512000000000000000e+03 0.000000000000000000e+00
3.972199999999999818e+03 3.512000000000000000e+03 0.000000000000000000e+00
3.972279999999999745e+03 3.512000000000000000e+03 0.000000000000000000e+00
3.972360000000000127e+03 3.512000000000000000e+03 0.000000000000000000e+00
3.972440000000000055e+03 3.512000000000000000e+03 0.000000000000000000e+00
3.972519999999999982e+03 3.512000000000000000e+03 0.000000000000000000e+00
3.972599999999999909e+03 3.512000000000000000e+03 0.000000000000000000e+00
3.972679999999999836e+03 3.512000000000000000e+03 0.000000000000000000e+00
3.972759999999999764e+03 3.512000000000000000e+03 0.000000000000000000e+00
3.972840000000000146e+03 3.512000000000000000e+03 0.000000000000000000e+00
3.972920000000000073e+03 3.512000000000000000e+03 0.000000000000000000e+00
3.973000000000000000e+03 3.512000000000000000e+03 0.000000000000000000e+00
3.973079999999999927e+03 3.512000000000000000e+03 0.000000000000000000e+00
3.973159999999999854e+03 3.512000000000000000e+03 0.000000000000000000e+00
3.973239999999999782e+03 3.512000000000000000e+03 0.000000000000000000e+00
3.973320000000000164e+03 3.512000000000000000e+03 0.000000000000000000e+00
3.973400000000000091e+03 3.512000000000000000e+03 0.000000000000000000e+00
3.973480000000000018e+03 3.512000000000000000e+03 0.000000000000000000e+00
3.973559999999999945e+03 3.512000000000000000e+03 0.000000000000000000e+00
3.973639999999999873e+03 3.512000000000000000e+03 0.000000000000000000e+00
3.973719999999999800e+03 3.512000000000000000e+03 0.000000000000000000e+00
3.973800000000000182e+03 3.512000000000000000e+03 0.000000000000000000e+00
3.973880000000000109e+03 3.512000000000000000e+03 0.000000000000000000e+00
3.973960000000000036e+03 3.512000000000000000e+03 0.000000000000000000e+00
3.974039999999999964e+03 3.512000000000000000e+03 0.000000000000000000e+00
3.974119999999999891e+03 3.512000000000000000e+03 0.000000000000000000e+00
3.974199999999999818e+03 3.512000000000000000e+03 0.000000000000000000e+00
3.974279999999999745e+03 3.512000000000000000e+03 0.000000000000000000e+00
3.974360000000000127e+03 3.512000000000000000e+03 0.000000000000000000e+00
3.974440000000000055e+03 3.512000000000000000e+03 0.000000000000000000e+00
3.974519999999999982e+03 3.512000000000000000e+03 0.000000000000000000e+00
3.974599999999999909e+03 3.512000000000000000e+03 0.000000000000000000e+00
3.974679999999999836e+03 3.512000000000000000e+03 0.000000000000000000e+00
3.974759999999999764e+03 3.512000000000000000e+03 0.000000000000000000e+00
3.974840000000000146e+03 3.512000000000000000e+03 0.000000000000000000e+00
3.974920000000000073e+03 3.512000000000000000e+03 0.000000000000000000e+00
3.975000000000000000e+03 3.512000000000000000e+03 0.000000000000000000e+00
3.975079999999999927e+03 3.512000000000000000e+03 0.000000000000000000e+00
3.975159999999999854e+03 3.512000000000000000e+03 0.000000000000000000e+00
3.975239999999999782e+03 3.512000000000000000e+03 0.000000000000000000e+00
3.975320000000000164e+03 3.512000000000000000e+03 0.000000000000000000e+00
3.975400000000000091e+03 3.512000000000000000e+03 0.000000000000000000e+00
3.975480000000000018e+03 3.512000000000000000e+03 0.000000000000000000e+00
3.975559999999999945e+03 3.512000000000000000e+03 0.000000000000000000e+00
3.975639999999999873e+03 3.512000000000000000e+03 0.000000000000000000e+00
3.975719999999999800e+03 3.512000000000000000e+03 0.000000000000000000e+00
3.975800000000000182e+03 3.512000000000000000e+03 0.000000000000000000e+00
3.975880000000000109e+03 3.512000000000000000e+03 0.000000000000000000e+00
3.975960000000000036e+03 3.512000000000000000e+03 0.000000000000000000e+00
3.976039999999999964e+03 3.512000000000000000e+03 0.000000000000000000e+00
3.976119999999999891e+03 3.512000000000000000e+03 0.000000000000000000e+00
3.976199999999999818e+03 3.512000000000000000e+03 0.000000000000000000e+00
3.976279999999999745e+03 3.512000000000000000e+03 0.000000000000000000e+00
3.976360000000000127e+03 3.512000000000000000e+03 0.000000000000000000e+00
3.976440000000000055e+03 3.512000000000000000e+03 0.000000000000000000e+00
3.976519999999999982e+03 3.512000000000000000e+03 0.000000000000000000e+00
3.976599999999999909e+03 3.512000000000000000e+03 0.000000000000000000e+00
3.976679999999999836e+03 3.512000000000000000e+03 0.000000000000000000e+00
3.976759999999999764e+03 3.512000000000000000e+03 0.000000000000000000e+00
3.976840000000000146e+03 3.512000000000000000e+03 0.000000000000000000e+00
3.976920000000000073e+03 3.512000000000000000e+03 0.000000000000000000e+00
3.977000000000000000e+03 3.512000000000000000e+03 0.000000000000000000e+00
3.977079999999999927e+03 3.512000000000000000e+03 0.000000000000000000e+00
3.977159999999999854e+03 3.512000000000000000e+03 0.000000000000000000e+00
3.977239999999999782e+03 3.512000000000000000e+03 0.000000000000000000e+00
3.977320000000000164e+03 3.512000000000000000e+03 0.000000000000000000e+00
3.977400000000000091e+03 3.512000000000000000e+03 0.000000000000000000e+00
3.977480000000000018e+03 3.512000000000000000e+03 0.000000000000000000e+00
3.977559999999999945e+03 3.512000000000000000e+03 0.000000000000000000e+00
3.977639999999999873e+03 3.512000000000000000e+03 0.000000000000000000e+00
3.977719999999999800e+03 3.512000000000000000e+03 0.000000000000000000e+00
3.977800000000000182e+03 3.512000000000000000e+03 0.000000000000000000e+00
3.977880000000000109e+03 3.512000000000000000e+03 0.000000000000000000e+00
3.977960000000000036e+03 3.512000000000000000e+03 0.000000000000000000e+00
3.978039999999999964e+03 3.512000000000000000e+03 0.000000000000000000e+00
3.978119999999999891e+03 3.512000000000000000e+03 0.000000000000000000e+00
3.978199999999999818e+03 3.512000000000000000e+03 0.000000000000000000e+00
3.978279999999999745e+03 3.512000000000000000e+03 0.000000000000000000e+00
3.978360000000000127e+03 3.512000000000000000e+03 0.000000000000000000e+00
3.978440000000000055e+03 3.512000000000000000e+03 0.000000000000000000e+00
3.978519999999999982e+03 3.512000000000000000e+03 0.000000000000000000e+00
3.978599999999999909e+03 3.512000000000000000e+03 0.000000000000000000e+00
3.978679999999999836e+03 3.512000000000000000e+03 0.000000000000000000e+00
3.978759999999999764e+03 3.512000000000000000e+03 0.000000000000000000e+00
3.978840000000000146e+03 3.512000000000000000e+03 0.000000000000000000e+00
3.978920000000000073e+03 3.512000000000000000e+03 0.000000000000000000e+00
3.979000000000000000e+03 3.512000000000000000e+03 0.000000000000000000e+00
3.979079999999999927e+03 3.512000000000000000e+03 0.000000000000000000e+00
3.979159999999999854e+03 3.512000000000000000e+03 0.000000000000000000e+00
3.979239999999999782e+03 3.512000000000000000e+03 0.000000000000000000e+00
3.979320000000000164e+03 3.512000000000000000e+03 0.000000000000000000e+00
3.979400000000000091e+03 3.512000000000000000e+03 0.000000000000000000e+00
3.979480000000000018e+03 3.512000000000000000e+03 0.000000000000000000e+00
3.979559999999999945e+03 3.512000000000000000e+03 0.000000000000000000e+00
3.979639999999999873e+03 3.512000000000000000e+03 0.000000000000000000e+00
3.979719999999999800e+03 3.512000000000000000e+03 0.000000000000000000e+00
3.979800000000000182e+03 3.512000000000000000e+03 0.000000000000000000e+00
3.979880000000000109e+03 3.512000000000000000e+03 0.000000000000000000e+00
3.979960000000000036e+03 3.512000000000000000e+03 0.000000000000000000e+00
3.980039999999999964e+03 3.512000000000000000e+03 0.000000000000000000e+00
3.980119999999999891e+03 3.512000000000000000e+03 0.000000000000000000e+00
3.980199999999999818e+03 3.512000000000000000e+03 0.000000000000000000e+00
3.980279999999999745e+03 3.512000000000000000e+03 0.000000000000000000e+00
3.980360000000000127e+03 3.512000000000000000e+03 0.000000000000000000e+00
3.980440000000000055e+03 3.512000000000000000e+03 0.000000000000000000e+00
3.980519999999999982e+03 3.512000000000000000e+03 0.000000000000000000e+00
3.980599999999999909e+03 3.512000000000000000e+03 0.000000000000000000e+00
3.980679999999999836e+03 3.512000000000000000e+03 0.000000000000000000e+00
3.980759999999999764e+03 3.512000000000000000e+03 0.000000000000000000e+00
3.980840000000000146e+03 3.512000000000000000e+03 0.000000000000000000e+00
3.980920000000000073e+03 3.512000000000000000e+03 0.000000000000000000e+00
3.981000000000000000e+03 3.512000000000000000e+03 0.000000000000000000e+00
3.981079999999999927e+03 3.512000000000000000e+03 0.000000000000000000e+00
3.981159999999999854e+03 3.512000000000000000e+03 0.000000000000000000e+00
3.981239999999999782e+03 3.512000000000000000e+03 0.000000000000000000e+00
3.981320000000000164e+03 3.512000000000000000e+03 0.000000000000000000e+00
3.981400000000000091e+03 3.512000000000000000e+03 0.000000000000000000e+00
3.981480000000000018e+03 3.512000000000000000e+03 0.000000000000000000e+00
3.981559999999999945e+03 3.512000000000000000e+03 0.000000000000000000e+00
3.981639999999999873e+03 3.512000000000000000e+03 0.000000000000000000e+00
3.981719999999999800e+03 3.512000000000000000e+03 0.000000000000000000e+00
3.981800000000000182e+03 3.512000000000000000e+03 0.000000000000000000e+00
3.961800000000000182e+03 3.512059999999999945e+03 3.224913775452306196e-05
3.961880000000000109e+03 3.512059999999999945e+03 3.238963863322813280e-05
3.961960000000000036e+03 3.512059999999999945e+03 3.253970099078251860e-05
3.962039999999999964e+03 3.512059999999999945e+03 3.269859058431120959e-05
3.962119999999999891e+03 3.512059999999999945e+03 0.000000000000000000e+00
3.962199999999999818e+03 3.512059999999999945e+03 0.000000000000000000e+00
3.962279999999999745e+03 3.512059999999999945e+03 0.000000000000000000e+00
3.962360000000000127e+03 3.512059999999999945e+03 0.000000000000000000e+00
3.962440000000000055e+03 3.512059999999999945e+03 0.000000000000000000e+00
3.962519999999999982e+03 3.512059999999999945e+03 0.000000000000000000e+00
3.962599999999999909e+03 3.512059999999999945e+03 0.000000000000000000e+00
3.962679999999999836e+03 3.512059999999999945e+03 0.000000000000000000e+00
3.962759999999999764e+03 3.512059999999999945e+03 0.000000000000000000e+00
3.962840000000000146e+03 3.512059999999999945e+03 0.000000000000000000e+00
3.962920000000000073e+03 3.512059999999999945e+03 0.000000000000000000e+00
3.963000000000000000e+03 3.512059999999999945e+03 0.000000000000000000e+00
3.963079999999999927e+03 3.512059999999999945e+03 0.000000000000000000e+00
3.963159999999999854e+03 3.512059999999999945e+03 0.000000000000000000e+00
3.963239999999999782e+03 3.512059999999999945e+03 0.000000000000000000e+00
3.963320000000000164e+03 3.512059999999999945e+03 0.000000000000000000e+00
3.963400000000000091e+03 3.512059999999999945e+03 0.000000000000000000e+00
3.963480000000000018e+03 3.512059999999999945e+03 0.000000000000000000e+00
3.963559999999999945e+03 3.512059999999999945e+03 0.000000000000000000e+00
3.963639999999999873e+03 3.512059999999999945e+03 0.000000000000000000e+00
3.963719999999999800e+03 3.512059999999999945e+03 0.000000000000000000e+00
3.963800000000000182e+03 3.512059999999999945e+03 0.000000000000000000e+00
3.963880000000000109e+03 3.512059999999999945e+03 0.000000000000000000e+00
3.963960000000000036e+03 3.512059999999999945e+03 0.000000000000000000e+00
3.964039999999999964e+03 3.512059999999999945e+03 0.000000000000000000e+00
3.964119999999999891e+03 3.512059999999999945e+03 0.000000000000000000e+00
3.964199999999999818e+03 3.512059999999999945e+03 0.000000000000000000e+00
3.964279999999999745e+03 3.512059999999999945e+03 0.000000000000000000e+00
3.964360000000000127e+03 3.512059999999999945e+03 0.000000000000000000e+00
3.964440000000000055e+03 3.512059999999999945e+03 0.000000000000000000e+00
3.964519999999999982e+03 3.512059999999999945e+03 0.000000000000000000e+00
3.964599999999999909e+03 3.512059999999999945e+03 0.000000000000000000e+00
3.964679999999999836e+03 3.512059999999999945e+03 0.000000000000000000e+00
3.964759999999999764e+03 3.512059999999999945e+03 0.000000000000000000e+00
3.964840000000000146e+03 3.512059999999999945e+03 0.000000000000000000e+00
3.964920000000000073e+03 3.512059999999999945e+03 0.000000000000000000e+00
3.965000000000000000e+03 3.512059999999999945e+03 0.000000000000000000e+00
3.965079999999999927e+03 3.512059999999999945e+03 0.000000000000000000e+00
3.965159999999999854e+03 3.512059999999999945e+03 0.000000000000000000e+00
3.965239999999999782e+03 3.512059999999999945e+03 0.000000000000000000e+00
3.965320000000000164e+03 3.512059999999999945e+03 0.000000000000000000e+00
3.965400000000000091e+03 3.512059999999999945e+03 0.000000000000000000e+00
3.965480000000000018e+03 3.512059999999999945e+03 0.000000000000000000e+00
3.965559999999999945e+03 3.512059999999999945e+03 0.000000000000000000e+00
3.965639999999999873e+03 3.512059999999999945e+03 0.000000000000000000e+00
3.965719999999999800e+03 3.512059999999999945e+03 0.000000000000000000e+00
3.965800000000000182e+03 3.512059999999999945e+03 0.000000000000000000e+00
3.965880000000000109e+03 3.512059999999999945e+03 0.000000000000000000e+00
3.965960000000000036e+03 3.512059999999999945e+03 0.000000000000000000e+00
3.966039999999999964e+03 3.512059999999999945e+03 0.000000000000000000e+00
3.966119999999999891e+03 3.512059999999999945e+03 0.000000000000000000e+00
3.966199999999999818e+03 3.512059999999999945e+03 0.000000000000000000e+00
3.966279999999999745e+03 3.512059999999999945e+03 0.000000000000000000e+00
3.966360000000000127e+03 3.512059999999999945e+03 0.000000000000000000e+00
3.966440000000000055e+03 3.512059999999999945e+03 0.000000000000000000e+00
3.966519999999999982e+03 3.512059999999999945e+03 0.000000000000000000e+00
3.966599999999999909e+03 3.512059999999999945e+03 0.000000000000000000e+00
3.966679999999999836e+03 3.512059999999999945e+03 0.000000000000000000e+00
3.966759999999999764e+03 3.512059999999999945e+03 0.000000000000000000e+00
3.966840000000000146e+03 3.512059999999999945e+03 0.000000000000000000e+00
3.966920000000000073e+03 3.512059999999999945e+03 0.000000000000000000e+00
3.967000000000000000e+03 3.512059999999999945e+03 0.000000000000000000e+00
3.967079999999999927e+03 3.512059999999999945e+03 0.000000000000000000e+00
3.967159999999999854e+03 3.512059999999999945e+03 0.000000000000000000e+00
3.967239999999999782e+03 3.512059999999999945e+03 0.000000000000000000e+00
3.967320000000000164e+03 3.512059999999999945e+03 0.000000000000000000e+00
3.967400000000000091e+03 3.512059999999999945e+03 0.000000000000000000e+00
3.967480000000000018e+03 3.512059999999999945e+03 0.000000000000000000e+00
3.967559999999999945e+03 3.512059999999999945e+03 0.000000000000000000e+00
3.967639999999999873e+03 3.512059999999999945e+03 0.000000000000000000e+00
3.967719999999999800e+03 3.512059999999999945e+03 0.000000000000000000e+00
3.967800000000000182e+03 3.512059999999999945e+03 0.000000000000000000e+00
3.967880000000000109e+03 3.512059999999999945e+03 0.000000000000000000e+00
3.967960000000000036e+03 3.512059999999999945e+03 0.000000000000000000e+00
3.968039999999999964e+03 3.512059999999999945e+03 0.000000000000000000e+00
3.968119999999999891e+03 3.512059999999999945e+03 0.000000000000000000e+00
3.968199999999999818e+03 3.512059999999999945e+03 0.000000000000000000e+00
3.968279999999999745e+03 3.512059999999999945e+03 0.000000000000000000e+00
3.968360000000000127e+03 3.512059999999999945e+03 0.000000000000000000e+00
3.968440000000000055e+03 3.512059999999999945e+03 0.000000000000000000e+00
3.968519999999999982e+03 3.512059999999999945e+03 0.000000000000000000e+00
3.968599999999999909e+03 3.512059999999999945e+03 0.000000000000000000e+00
3.968679999999999836e+03 3.512059999999999945e+03 0.000000000000000000e+00
3.968759999999999764e+03 3.512059999999999945e+03 0.000000000000000000e+00
3.968840000000000146e+03 3.512059999999999945e+03 0.000000000000000000e+00
3.968920000000000073e+03 3.512059999999999945e+03 0.000000000000000000e+00
3.969000000000000000e+03 3.512059999999999945e+03 0.000000000000000000e+00
3.969079999999999927e+03 3.512059999999999945e+03 0.000000000000000000e+00
3.969159999999999854e+03 3.512059999999999945e+03 0.000000000000000000e+00
3.969239999999999782e+03 3.512059999999999945e+03 0.000000000000000000e+00
3.969320000000000164e+03 3.512059999999999945e+03 0.000000000000000000e+00
3.969400000000000091e+03 3.512059999999999945e+03 0.000000000000000000e+00
3.969480000000000018e+03 3.512059999999999945e+03 0.000000000000000000e+00
3.969559999999999945e+03 3.512059999999999945e+03 0.000000000000000000e+00
3.969639999999999873e+03 3.512059999999999945e+03 0.000000000000000000e+00
3.969719999999999800e+03 3.512059999999999945e+03 0.000000000000000000e+00
3.969800000000000182e+03 3.512059999999999945e+03 0.000000000000000000e+00
3.969880000000000109e+03 3.512059999999999945e+03 0.000000000000000000e+00
3.969960000000000036e+03 3.512059999999999945e+03 0.000000000000000000e+00
3.970039999999999964e+03 3.512059999999999945e+03 0.000000000000000000e+00
3.970119999999999891e+03 3.512059999999999945e+03 0.000000000000000000e+00
3.970199999999999818e+03 3.512059999999999945e+03 0.000000000000000000e+00
3.970279999999999745e+03 3.512059999999999945e+03 0.000000000000000000e+00
3.970360000000000127e+03 3.512059999999999945e+03 0.000000000000000000e+00
3.970440000000000055e+03 3.512059999999999945e+03 0.000000000000000000e+00
3.970519999999999982e+03 3.512059999999999945e+03 0.000000000000000000e+00
3.970599999999999909e+03 3.512059999999999945e+03 0.000000000000000000e+00
3.970679999999999836e+03 3.512059999999999945e+03 0.000000000000000000e+00
3.970759999999999764e+03 3.512059999999999945e+03 0.000000000000000000e+00
3.970840000000000146e+03 3.512059999999999945e+03 0.000000000000000000e+00
3.970920000000000073e+03 3.512059999999999945e+03 0.000000000000000000e+00
3.971000000000000000e+03 3.512059999999999945e+03 0.000000000000000000e+00
3.971079999999999927e+03 3.512059999999999945e+03 0.000000000000000000e+00
3.971159999999999854e+03 3.512059999999999945e+03 0.000000000000000000e+00
3.971239999999999782e+03 3.512059999999999945e+03 0.000000000000000000e+00
3.971320000000000164e+03 3.512059999999999945e+03 0.000000000000000000e+00
3.971400000000000091e+03 3.512059999999999945e+03 0.000000000000000000e+00
3.971480000000000018e+03 3.512059999999999945e+03 0.000000000000000000e+00
3.971559999999999945e+03 3.512059999999999945e+03 0.000000000000000000e+00
3.971639999999999873e+03 3.512059999999999945e+03 0.000000000000000000e+00
3.971719999999999800e+03 3.512059999999999945e+03 0.000000000000000000e+00
3.971800000000000182e+03 3.512059999999999945e+03 0.000000000000000000e+00
3.971880000000000109e+03 3.512059999999999945e+03 0.000000000000000000e+00
3.971960000000000036e+03 3.512059999999999945e+03 0.000000000000000000e+00
3.972039999999999964e+03 3.512059999999999945e+03 0.000000000000000000e+00
3.972119999999999891e+03 3.512059999999999945e+03 0.000000000000000000e+00
3.972199999999999818e+03 3.512059999999999945e+03 0.000000000000000000e+00
3.972279999999999745e+03 3.512059999999999945e+03 0.000000000000000000e+00
3.972360000000000127e+03 3.512059999999999945e+03 0.000000000000000000e+00
3.972440000000000055e+03 3.512059999999999945e+03 0.000000000000000000e+00
3.972519999999999982e+03 3.512059999999999945e+03 0.000000000000000000e+00
3.972599999999999909e+03 3.512059999999999945e+03 0.000000000000000000e+00
3.972679999999999836e+03 3.512059999999999945e+03 0.000000000000000000e+00
3.972759999999999764e+03 3.512059999999999945e+03 0.000000000000000000e+00
3.972840000000000146e+03 3.512059999999999945e+03 0.000000000000000000e+00
3.972920000000000073e+03 3.512059999999999945e+03 0.000000000000000000e+00
3.973000000000000000e+03 3.512059999999999945e+03 0.000000000000000000e+00
3.973079999999999927e+03 3.512059999999999945e+03 0.000000000000000000e+00
3.973159999999999854e+03 3.512059999999999945e+03 0.000000000000000000e+00
3.973239999999999782e+03 3.512059999999999945e+03 0.000000000000000000e+00
3.973320000000000164e+03 3.512059999999999945e+03 0.000000000000000000e+00
3.973400000000000091e+03 3.512059999999999945e+03 0.000000000000000000e+00
3.973480000000000018e+03 3.512059999999999945e+03 0.000000000000000000e+00
3.973559999999999945e+03 3.512059999999999945e+03 0.000000000000000000e+00
3.973639999999999873e+03 3.512059999999999945e+03 0.000000000000000000e+00
3.973719999999999800e+03 3.512059999999999945e+03 0.000000000000000000e+00
3.973800000000000182e+03 3.512059999999999945e+03 0.000000000000000000e+00
3.973880000000000109e+03 3.512059999999999945e+03 0.000000000000000000e+00
3.973960000000000036e+03 3.512059999999999945e+03 0.000000000000000000e+00
3.974039999999999964e+03 3.512059999999999945e+03 0.000000000000000000e+00
3.974119999999999891e+03 3.512059999999999945e+03 0.000000000000000000e+00
3.974199999999999818e+03 3.512059999999999945e+03 0.000000000000000000e+00
3.974279999999999745e+03 3.512059999999999945e+03 0.000000000000000000e+00
3.974360000000000127e+03 3.512059999999999945e+03 0.000000000000000000e+00
3.974440000000000055e+03 3.512059999999999945e+03 0.000000000000000000e+00
3.974519999999999982e+03 3.512059999999999945e+03 0.000000000000000000e+00
3.974599999999999909e+03 3.512059999999999945e+03 0.000000000000000000e+00
3.974679999999999836e+03 3.512059999999999945e+03 0.000000000000000000e+00
3.974759999999999764e+03 3.512059999999999945e+03 0.000000000000000000e+00
3.974840000000000146e+03 3.512059999999999945e+03 0.000000000000000000e+00
3.974920000000000073e+03 3.512059999999999945e+03 0.000000000000000000e+00
3.975000000000000000e+03 3.512059999999999945e+03 0.000000000000000000e+00
3.975079999999999927e+03 3.512059999999999945e+03 0.000000000000000000e+00
3.975159999999999854e+03 3.512059999999999945e+03 0.000000000000000000e+00
3.975239999999999782e+03 3.512059999999999945e+03 0.000000000000000000e+00
3.975320000000000164e+03 3.512059999999999945e+03 0.000000000000000000e+00
3.975400000000000091e+03 3.512059999999999945e+03 0.000000000000000000e+00
3.975480000000000018e+03 3.512059999999999945e+03 0.000000000000000000e+00
3.975559999999999945e+03 3.512059999999999945e+03 0.000000000000000000e+00
3.975639999999999873e+03 3.512059999999999945e+03 0.000000000000000000e+00
3.975719999999999800e+03 3.512059999999999945e+03 0.000000000000000000e+00
3.975800000000000182e+03 3.512059999999999945e+03 0.000000000000000000e+00
3.975880000000000109e+03 3.512059999999999945e+03 0.000000000000000000e+00
3.975960000000000036e+03 3.512059999999999945e+03 0.000000000000000000e+00
3.976039999999999964e+03 3.512059999999999945e+03 0.000000000000000000e+00
3.976119999999999891e+03 3.512059999999999945e+03 0.000000000000000000e+00
3.976199999999999818e+03 3.512059999999999945e+03 0.000000000000000000e+00
3.976279999999999745e+03 3.512059999999999945e+03 0.000000000000000000e+00
3.976360000000000127e+03 3.512059999999999945e+03 0.000000000000000000e+00
3.976440000000000055e+03 3.512059999999999945e+03 0.000000000000000000e+00
3.976519999999999982e+03 3.512059999999999945e+03 0.000000000000000000e+00
3.976599999999999909e+03 3.512059999999999945e+03 0.000000000000000000e+00
3.976679999999999836e+03 3.512059999999999945e+03 0.000000000000000000e+00
3.976759999999999764e+03 3.512059999999999945e+03 0.000000000000000000e+00
3.976840000000000146e+03 3.512059999999999945e+03 0.000000000000000000e+00
3.976920000000000073e+03 3.512059999999999945e+03 0.000000000000000000e+00
3.977000000000000000e+03 3.512059999999999945e+03 0.000000000000000000e+00
3.977079999999999927e+03 3.512059999999999945e+03 0.000000000000000000e+00
3.977159999999999854e+03 3.512059999999999945e+03 0.000000000000000000e+00
3.977239999999999782e+03 3.512059999999999945e+03 0.000000000000000000e+00
3.977320000000000164e+03 3.512059999999999945e+03 0.000000000000000000e+00
3.977400000000000091e+03 3.512059999999999945e+03 0.000000000000000000e+00
3.977480000000000018e+03 3.512059999999999945e+03 0.000000000000000000e+00
3.977559999999999945e+03 3.512059999999999945e+03 0.000000000000000000e+00
3.977639999999999873e+03 3.512059999999999945e+03 0.000000000000000000e+00
3.977719999999999800e+03 3.512059999999999945e+03 0.000000000000000000e+00
3.977800000000000182e+03 3.512059999999999945e+03 0.000000000000000000e+00
3.977880000000000109e+03 3.512059999999999945e+03 0.000000000000000000e+00
3.977960000000000036e+03 3.512059999999999945e+03 0.000000000000000000e+00
3.978039999999999964e+03 3.512059999999999945e+03 0.000000000000000000e+00
3.978119999999999891e+03 3.512059999999999945e+03 0.000000000000000000e+00
3.978199999999999818e+03 3.512059999999999945e+03 0.000000000000000000e+00
3.978279999999999745e+03 3.512059999999999945e+03 0.000000000000000000e+00
3.978360000000000127e+03 3.512059999999999945e+03 0.000000000000000000e+00
3.978440000000000055e+03 3.512059999999999945e+03 0.000000000000000000e+00
3.978519999999999982e+03 3.512059999999999945e+03 0.000000000000000000e+00
3.978599999999999909e+03 3.512059999999999945e+03 0.000000000000000000e+00
3.978679999999999836e+03 3.512059999999999945e+03 0.000000000000000000e+00
3.978759999999999764e+03 3.512059999999999945e+03 0.000000000000000000e+00
3.978840000000000146e+03 3.512059999999999945e+03 0.000000000000000000e+00
3.978920000000000073e+03 3.512059999999999945e+03 0.000000000000000000e+00
3.979000000000000000e+03 3.512059999999999945e+03 0.000000000000000000e+00
3.979079999999999927e+03 3.512059999999999945e+03 0.000000000000000000e+00
3.979159999999999854e+03 3.512059999999999945e+03 0.000000000000000000e+00
3.979239999999999782e+03 3.512059999999999945e+03 0.000000000000000000e+00
3.979320000000000164e+03 3.512059999999999945e+03 0.000000000000000000e+00
3.979400000000000091e+03 3.512059999999999945e+03 0.000000000000000000e+00
3.979480000000000018e+03 3.512059999999999945e+03 0.000000000000000000e+00
3.979559999999999945e+03 3.512059999999999945e+03 0.000000000000000000e+00
3.979639999999999873e+03 3.512059999999999945e+03 0.000000000000000000e+00
3.979719999999999800e+03 3.512059999999999945e+03 0.000000000000000000e+00
3.979800000000000182e+03 3.512059999999999945e+03 0.000000000000000000e+00
3.979880000000000109e+03 3.512059999999999945e+03 0.000000000000000000e+00
3.979960000000000036e+03 3.512059999999999945e+03 0.000000000000000000e+00
3.980039999999999964e+03 3.512059999999999945e+03 0.000000000000000000e+00
3.980119999999999891e+03 3.512059999999999945e+03 0.000000000000000000e+00
3.980199999999999818e+03 3.512059999999999945e+03 0.000000000000000000e+00
3.980279999999999745e+03 3.512059999999999945e+03 0.000000000000000000e+00
3.980360000000000127e+03 3.512059999999999945e+03 0.000000000000000000e+00
3.980440000000000055e+03 3.512059999999999945e+03 0.000000000000000000e+00
3.980519999999999982e+03 3.512059999999999945e+03 0.000000000000000000e+00
3.980599999999999909e+03 3.512059999999999945e+03 0.000000000000000000e+00
3.980679999999999836e+03 3.512059999999999945e+03 0.000000000000000000e+00
3.980759999999999764e+03 3.512059999999999945e+03 0.000000000000000000e+00
3.980840000000000146e+03 3.512059999999999945e+03 0.000000000000000000e+00
3.980920000000000073e+03 3.512059999999999945e+03 0.000000000000000000e+00
3.981000000000000000e+03 3.512059999999999945e+03 0.000000000000000000e+00
3.981079999999999927e+03 3.512059999999999945e+03 0.000000000000000000e+00
3.981159999999999854e+03 3.512059999999999945e+03 0.000000000000000000e+00
3.981239999999999782e+03 3.512059999999999945e+03 0.000000000000000000e+00
3.981320000000000164e+03 3.512059999999999945e+03 0.000000000000000000e+00
3.981400000000000091e+03 3.512059999999999945e+03 0.000000000000000000e+00
3.981480000000000018e+03 3.512059999999999945e+03 0.000000000000000000e+00
3.981559999999999945e+03 3.512059999999999945e+03 0.000000000000000000e+00
3.981639999999999873e+03 3.512059999999999945e+03 0.000000000000000000e+00
3.981719999999999800e+03 3.512059999999999945e+03 0.000000000000000000e+00
3.981800000000000182e+03 3.512059999999999945e+03 0.000000000000000000e+00
3.961800000000000182e+03 3.512119999999999891e+03 3.256413204326120796e-05
3.961880000000000109e+03 3.512119999999999891e+03 3.270341442912576394e-05
3.961960000000000036e+03 3.512119999999999891e+03 3.285184666103414309e-05
3.962039999999999964e+03 3.512119999999999891e+03 3.301002028963046029e-05
3.962119999999999891e+03 3.512119999999999891e+03 0.000000000000000000e+00
3.962199999999999818e+03 3.512119999999999891e+03 0.000000000000000000e+00
3.962279999999999745e+03 3.512119999999999891e+03 0.000000000000000000e+00
3.962360000000000127e+03 3.512119999999999891e+03 0.000000000000000000e+00
3.962440000000000055e+03 3.512119999999999891e+03 0.000000000000000000e+00
3.962519999999999982e+03 3.512119999999999891e+03 0.000000000000000000e+00
3.962599999999999909e+03 3.512119999999999891e+03 0.000000000000000000e+00
3.962679999999999836e+03 3.512119999999999891e+03 0.000000000000000000e+00
3.962759999999999764e+03 3.512119999999999891e+03 0.000000000000000000e+00
3.962840000000000146e+03 3.512119999999999891e+03 0.000000000000000000e+00
3.962920000000000073e+03 3.512119999999999891e+03 0.000000000000000000e+00
3.963000000000000000e+03 3.512119999999999891e+03 0.000000000000000000e+00
3.963079999999999927e+03 3.512119999999999891e+03 0.000000000000000000e+00
3.963159999999999854e+03 3.512119999999999891e+03 0.000000000000000000e+00
3.963239999999999782e+03 3.512119999999999891e+03 0.000000000000000000e+00
3.963320000000000164e+03 3.512119999999999891e+03 0.000000000000000000e+00
3.963400000000000091e+03 3.512119999999999891e+03 0.000000000000000000e+00
3.963480000000000018e+03 3.512119999999999891e+03 0.000000000000000000e+00
3.963559999999999945e+03 3.512119999999999891e+03 0.000000000000000000e+00
3.963639999999999873e+03 3.512119999999999891e+03 0.000000000000000000e+00
3.963719999999999800e+03 3.512119999999999891e+03 0.000000000000000000e+00
3.963800000000000182e+03 3.512119999999999891e+03 0.000000000000000000e+00
3.963880000000000109e+03 3.512119999999999891e+03 0.000000000000000000e+00
3.963960000000000036e+03 3.512119999999999891e+03 0.000000000000000000e+00
3.964039999999999964e+03 3.512119999999999891e+03 0.000000000000000000e+00
3.964119999999999891e+03 3.512119999999999891e+03 0.000000000000000000e+00
3.964199999999999818e+03 3.512119999999999891e+03 0.000000000000000000e+00
3.964279999999999745e+03 3.512119999999999891e+03 0.000000000000000000e+00
3.964360000000000127e+03 3.512119999999999891e+03 0.000000000000000000e+00
3.964440000000000055e+03 3.512119999999999891e+03 0.000000000000000000e+00
3.964519999999999982e+03 3.512119999999999891e+03 0.000000000000000000e+00
3.964599999999999909e+03 3.512119999999999891e+03 0.000000000000000000e+00
3.964679999999999836e+03 3.512119999999999891e+03 0.000000000000000000e+00
3.964759999999999764e+03 3.512119999999999891e+03 0.000000000000000000e+00
3.964840000000000146e+03 3.512119999999999891e+03 0.000000000000000000e+00
3.964920000000000073e+03 3.512119999999999891e+03 0.000000000000000000e+00
3.965000000000000000e+03 3.512119999999999891e+03 0.000000000000000000e+00
3.965079999999999927e+03 3.512119999999999891e+03 0.000000000000000000e+00
3.965159999999999854e+03 3.512119999999999891e+03 0.000000000000000000e+00
3.965239999999999782e+03 3.512119999999999891e+03 0.000000000000000000e+00
3.965320000000000164e+03 3.512119999999999891e+03 0.000000000000000000e+00
3.965400000000000091e+03 3.512119999999999891e+03 0.000000000000000000e+00
3.965480000000000018e+03 3.512119999999999891e+03 0.000000000000000000e+00
3.965559999999999945e+03 3.512119999999999891e+03 0.000000000000000000e+00
3.965639999999999873e+03 3.512119999999999891e+03 0.000000000000000000e+00
3.965719999999999800e+03 3.512119999999999891e+03 0.000000000000000000e+00
3.965800000000000182e+03 3.512119999999999891e+03 0.000000000000000000e+00
3.965880000000000109e+03 3.512119999999999891e+03 0.000000000000000000e+00
3.965960000000000036e+03 3.512119999999999891e+03 0.000000000000000000e+00
3.966039999999999964e+03 3.512119999999999891e+03 0.000000000000000000e+00
3.966119999999999891e+03 3.512119999999999891e+03 0.000000000000000000e+00
3.966199999999999818e+03 3.512119999999999891e+03 0.000000000000000000e+00
3.966279999999999745e+03 3.512119999999999891e+03 0.000000000000000000e+00
3.966360000000000127e+03 3.512119999999999891e+03 0.000000000000000000e+00
3.966440000000000055e+03 3.512119999999999891e+03 0.000000000000000000e+00
3.966519999999999982e+03 3.512119999999999891e+03 0.000000000000000000e+00
3.966599999999999909e+03 3.512119999999999891e+03 0.000000000000000000e+00
3.966679999999999836e+03 3.512119999999999891e+03 0.000000000000000000e+00
3.966759999999999764e+03 3.512119999999999891e+03 0.000000000000000000e+00
3.966840000000000146e+03 3.512119999999999891e+03 0.000000000000000000e+00
3.966920000000000073e+03 3.512119999999999891e+03 0.000000000000000000e+00
3.967000000000000000e+03 3.512119999999999891e+03 0.000000000000000000e+00
3.967079999999999927e+03 3.512119999999999891e+03 0.000000000000000000e+00
3.967159999999999854e+03 3.512119999999999891e+03 0.000000000000000000e+00
3.967239999999999782e+03 3.512119999999999891e+03 0.000000000000000000e+00
3.967320000000000164e+03 3.512119999999999891e+03 0.000000000000000000e+00
3.967400000000000091e+03 3.512119999999999891e+03 0.000000000000000000e+00
3.967480000000000018e+03 3.512119999999999891e+03 0.000000000000000000e+00
3.967559999999999945e+03 3.512119999999999891e+03 0.000000000000000000e+00
3.967639999999999873e+03 3.512119999999999891e+03 0.000000000000000000e+00
3.967719999999999800e+03 3.512119999999999891e+03 0.000000000000000000e+00
3.967800000000000182e+03 3.512119999999999891e+03 0.000000000000000000e+00
3.967880000000000109e+03 3.512119999999999891e+03 0.000000000000000000e+00
3.967960000000000036e+03 3.512119999999999891e+03 0.000000000000000000e+00
3.968039999999999964e+03 3.512119999999999891e+03 0.000000000000000000e+00
3.968119999999999891e+03 3.512119999999999891e+03 0.000000000000000000e+00
3.968199999999999818e+03 3.512119999999999891e+03 0.000000000000000000e+00
3.968279999999999745e+03 3.512119999999999891e+03 0.000000000000000000e+00
3.968360000000000127e+03 3.512119999999999891e+03 0.000000000000000000e+00
3.968440000000000055e+03 3.512119999999999891e+03 0.000000000000000000e+00
3.968519999999999982e+03 3.512119999999999891e+03 0.000000000000000000e+00
3.968599999999999909e+03 3.512119999999999891e+03 0.000000000000000000e+00
3.968679999999999836e+03 3.512119999999999891e+03 0.000000000000000000e+00
3.968759999999999764e+03 3.512119999999999891e+03 0.000000000000000000e+00
3.968840000000000146e+03 3.512119999999999891e+03 0.000000000000000000e+00
3.968920000000000073e+03 3.512119999999999891e+03 0.000000000000000000e+00
3.969000000000000000e+03 3.512119999999999891e+03 0.000000000000000000e+00
3.969079999999999927e+03 3.512119999999999891e+03 0.000000000000000000e+00
3.969159999999999854e+03 3.512119999999999891e+03 0.000000000000000000e+00
3.969239999999999782e+03 3.512119999999999891e+03 0.000000000000000000e+00
3.969320000000000164e+03 3.512119999999999891e+03 0.000000000000000000e+00
3.969400000000000091e+03 3.512119999999999891e+03 0.000000000000000000e+00
3.969480000000000018e+03 3.512119999999999891e+03 0.000000000000000000e+00
3.969559999999999945e+03 3.512119999999999891e+03 0.000000000000000000e+00
3.969639999999999873e+03 3.512119999999999891e+03 0.000000000000000000e+00
3.969719999999999800e+03 3.512119999999999891e+03 0.000000000000000000e+00
3.969800000000000182e+03 3.512119999999999891e+03 0.000000000000000000e+00
3.969880000000000109e+03 3.512119999999999891e+03 0.000000000000000000e+00
3.969960000000000036e+03 3.512119999999999891e+03 0.000000000000000000e+00
3.970039999999999964e+03 3.512119999999999891e+03 0.000000000000000000e+00
3.970119999999999891e+03 3.512119999999999891e+03 0.000000000000000000e+00
3.970199999999999818e+03 3.512119999999999891e+03 0.000000000000000000e+00
3.970279999999999745e+03 3.512119999999999891e+03 0.000000000000000000e+00
3.970360000000000127e+03 3.512119999999999891e+03 0.000000000000000000e+00
3.970440000000000055e+03 3.512119999999999891e+03 0.000000000000000000e+00
3.970519999999999982e+03 3.512119999999999891e+03 0.000000000000000000e+00
3.970599999999999909e+03 3.512119999999999891e+03 0.000000000000000000e+00
3.970679999999999836e+03 3.512119999999999891e+03 0.000000000000000000e+00
3.970759999999999764e+03 3.512119999999999891e+03 0.000000000000000000e+00
3.970840000000000146e+03 3.512119999999999891e+03 0.000000000000000000e+00
3.970920000000000073e+03 3.512119999999999891e+03 0.000000000000000000e+00
3.971000000000000000e+03 3.512119999999999891e+03 0.000000000000000000e+00
3.971079999999999927e+03 3.512119999999999891e+03 0.000000000000000000e+00
3.971159999999999854e+03 3.512119999999999891e+03 0.000000000000000000e+00
3.971239999999999782e+03 3.512119999999999891e+03 0.000000000000000000e+00
3.971320000000000164e+03 3.512119999999999891e+03 0.000000000000000000e+00
3.971400000000000091e+03 3.512119999999999891e+03 0.000000000000000000e+00
3.971480000000000018e+03 3.512119999999999891e+03 0.000000000000000000e+00
3.971559999999999945e+03 3.512119999999999891e+03 0.000000000000000000e+00
3.971639999999999873e+03 3.512119999999999891e+03 0.000000000000000000e+00
3.971719999999999800e+03 3.512119999999999891e+03 0.000000000000000000e+00
3.971800000000000182e+03 3.512119999999999891e+03 0.000000000000000000e+00
3.971880000000000109e+03 3.512119999999999891e+03 0.000000000000000000e+00
3.971960000000000036e+03 3.512119999999999891e+03 0.000000000000000000e+00
3.972039999999999964e+03 3.512119999999999891e+03 0.000000000000000000e+00
3.972119999999999891e+03 3.512119999999999891e+03 0.000000000000000000e+00
3.972199999999999818e+03 3.512119999999999891e+03 0.000000000000000000e+00
3.972279999999999745e+03 3.512119999999999891e+03 0.000000000000000000e+00
3.972360000000000127e+03 3.512119999999999891e+03 0.000000000000000000e+00
3.972440000000000055e+03 3.512119999999999891e+03 0.000000000000000000e+00
3.972519999999999982e+03 3.512119999999999891e+03 0.000000000000000000e+00
3.972599999999999909e+03 3.512119999999999891e+03 0.000000000000000000e+00
3.972679999999999836e+03 3.512119999999999891e+03 0.000000000000000000e+00
3.972759999999999764e+03 3.512119999999999891e+03 0.000000000000000000e+00
3.972840000000000146e+03 3.512119999999999891e+03 0.000000000000000000e+00
3.972920000000000073e+03 3.512119999999999891e+03 0.000000000000000000e+00
3.973000000000000000e+03 3.512119999999999891e+03 0.000000000000000000e+00
3.973079999999999927e+03 3.512119999999999891e+03 0.000000000000000000e+00
3.973159999999999854e+03 3.512119999999999891e+03 0.000000000000000000e+00
3.973239999999999782e+03 3.512119999999999891e+03 0.000000000000000000e+00
3.973320000000000164e+03 3.512119999999999891e+03 0.000000000000000000e+00
3.973400000000000091e+03 3.512119999999999891e+03 0.000000000000000000e+00
3.973480000000000018e+03 3.512119999999999891e+03 0.000000000000000000e+00
3.973559999999999945e+03 3.512119999999999891e+03 0.000000000000000000e+00
3.973639999999999873e+03 3.512119999999999891e+03 0.000000000000000000e+00
3.973719999999999800e+03 3.512119999999999891e+03 0.000000000000000000e+00
3.973800000000000182e+03 3.512119999999999891e+03 0.000000000000000000e+00
3.973880000000000109e+03 3.512119999999999891e+03 0.000000000000000000e+00
3.973960000000000036e+03 3.512119999999999891e+03 0.000000000000000000e+00
3.974039999999999964e+03 3.512119999999999891e+03 0.000000000000000000e+00
3.974119999999999891e+03 3.512119999999999891e+03 0.000000000000000000e+00
3.974199999999999818e+03 3.512119999999999891e+03 0.000000000000000000e+00
3.974279999999999745e+03 3.512119999999999891e+03 0.000000000000000000e+00
3.974360000000000127e+03 3.512119999999999891e+03 0.000000000000000000e+00
3.974440000000000055e+03 3.512119999999999891e+03 0.000000000000000000e+00
3.974519999999999982e+03 3.512119999999999891e+03 0.000000000000000000e+00
3.974599999999999909e+03 3.512119999999999891e+03 0.000000000000000000e+00
3.974679999999999836e+03 3.512119999999999891e+03 0.000000000000000000e+00
3.974759999999999764e+03 3.512119999999999891e+03 0.000000000000000000e+00
3.974840000000000146e+03 3.512119999999999891e+03 0.000000000000000000e+00
3.974920000000000073e+03 3.512119999999999891e+03 0.000000000000000000e+00
3.975000000000000000e+03 3.512119999999999891e+03 0.000000000000000000e+00
3.975079999999999927e+03 3.512119999999999891e+03 0.000000000000000000e+00
3.975159999999999854e+03 3.512119999999999891e+03 0.000000000000000000e+00
3.975239999999999782e+03 3.512119999999999891e+03 0.000000000000000000e+00
3.975320000000000164e+03 3.512119999999999891e+03 0.000000000000000000e+00
3.975400000000000091e+03 3.512119999999999891e+03 0.000000000000000000e+00
3.975480000000000018e+03 3.512119999999999891e+03 0.000000000000000000e+00
3.975559999999999945e+03 3.512119999999999891e+03 0.000000000000000000e+00
3.975639999999999873e+03 3.512119999999999891e+03 0.000000000000000000e+00
3.975719999999999800e+03 3.512119999999999891e+03 0.000000000000000000e+00
3.975800000000000182e+03 3.512119999999999891e+03 0.000000000000000000e+00
3.975880000000000109e+03 3.512119999999999891e+03 0.000000000000000000e+00
3.975960000000000036e+03 3.512119999999999891e+03 0.000000000000000000e+00
3.976039999999999964e+03 3.512119999999999891e+03 0.000000000000000000e+00
3.976119999999999891e+03 3.512119999999999891e+03 0.000000000000000000e+00
3.976199999999999818e+03 3.512119999999999891e+03 0.000000000000000000e+00
3.976279999999999745e+03 3.512119999999999891e+03 0.000000000000000000e+00
3.976360000000000127e+03 3.512119999999999891e+03 0.000000000000000000e+00
3.976440000000000055e+03 3.512119999999999891e+03 0.000000000000000000e+00
3.976519999999999982e+03 3.512119999999999891e+03 0.000000000000000000e+00
3.976599999999999909e+03 3.512119999999999891e+03 0.000000000000000000e+00
3.976679999999999836e+03 3.512119999999999891e+03 0.000000000000000000e+00
3.976759999999999764e+03 3.512119999999999891e+03 0.000000000000000000e+00
3.976840000000000146e+03 3.512119999999999891e+03 0.000000000000000000e+00
3.976920000000000073e+03 3.512119999999999891e+03 0.000000000000000000e+00
3.977000000000000000e+03 3.512119999999999891e+03 0.000000000000000000e+00
3.977079999999999927e+03 3.512119999999999891e+03 0.000000000000000000e+00
3.977159999999999854e+03 3.512119999999999891e+03 0.000000000000000000e+00
3.977239999999999782e+03 3.512119999999999891e+03 0.000000000000000000e+00
3.977320000000000164e+03 3.512119999999999891e+03 0.000000000000000000e+00
3.977400000000000091e+03 3.512119999999999891e+03 0.000000000000000000e+00
3.977480000000000018e+03 3.512119999999999891e+03 0.000000000000000000e+00
3.977559999999999945e+03 3.512119999999999891e+03 0.000000000000000000e+00
3.977639999999999873e+03 3.512119999999999891e+03 0.000000000000000000e+00
3.977719999999999800e+03 3.512119999999999891e+03 0.000000000000000000e+00
3.977800000000000182e+03 3.512119999999999891e+03 0.000000000000000000e+00
3.977880000000000109e+03 3.512119999999999891e+03 0.000000000000000000e+00
3.977960000000000036e+03 3.512119999999999891e+03 0.000000000000000000e+00
3.978039999999999964e+03 3.512119999999999891e+03 0.000000000000000000e+00
3.978119999999999891e+03 3.512119999999999891e+03 0.000000000000000000e+00
3.978199999999999818e+03 3.512119999999999891e+03 0.000000000000000000e+00
3.978279999999999745e+03 3.512119999999999891e+03 0.000000000000000000e+00
3.978360000000000127e+03 3.512119999999999891e+03 0.000000000000000000e+00
3.978440000000000055e+03 3.512119999999999891e+03 0.000000000000000000e+00
3.978519999999999982e+03 3.512119999999999891e+03 0.000000000000000000e+00
3.978599999999999909e+03 3.512119999999999891e+03 0.000000000000000000e+00
3.978679999999999836e+03 3.512119999999999891e+03 0.000000000000000000e+00
3.978759999999999764e+03 3.512119999999999891e+03 0.000000000000000000e+00
3.978840000000000146e+03 3.512119999999999891e+03 0.000000000000000000e+00
3.978920000000000073e+03 3.512119999999999891e+03 0.000000000000000000e+00
3.979000000000000000e+03 3.512119999999999891e+03 0.000000000000000000e+00
3.979079999999999927e+03 3.512119999999999891e+03 0.000000000000000000e+00
3.979159999999999854e+03 3.512119999999999891e+03 0.000000000000000000e+00
3.979239999999999782e+03 3.512119999999999891e+03 0.000000000000000000e+00
3.979320000000000164e+03 3.512119999999999891e+03 0.000000000000000000e+00
3.979400000000000091e+03 3.512119999999999891e+03 0.000000000000000000e+00
3.979480000000000018e+03 3.512119999999999891e+03 0.000000000000000000e+00
3.979559999999999945e+03 3.512119999999999891e+03 0.000000000000000000e+00
3.979639999999999873e+03 3.512119999999999891e+03 0.000000000000000000e+00
3.979719999999999800e+03 3.512119999999999891e+03 0.000000000000000000e+00
3.979800000000000182e+03 3.512119999999999891e+03 0.000000000000000000e+00
3.979880000000000109e+03 3.512119999999999891e+03 0.000000000000000000e+00
3.979960000000000036e+03 3.512119999999999891e+03 0.000000000000000000e+00
3.980039999999999964e+03 3.512119999999999891e+03 0.000000000000000000e+00
3.980119999999999891e+03 3.512119999999999891e+03 0.000000000000000000e+00
3.980199999999999818e+03 3.512119999999999891e+03 0.000000000000000000e+00
3.980279999999999745e+03 3.512119999999999891e+03 0.000000000000000000e+00
3.980360000000000127e+03 3.512119999999999891e+03 0.000000000000000000e+00
3.980440000000000055e+03 3.512119999999999891e+03 0.000000000000000000e+00
3.980519999999999982e+03 3.512119999999999891e+03 0.000000000000000000e+00
3.980599999999999909e+03 3.512119999999999891e+03 0.000000000000000000e+00
3.980679999999999836e+03 3.512119999999999891e+03 0.000000000000000000e+00
3.980759999999999764e+03 3.512119999999999891e+03 0.000000000000000000e+00
3.980840000000000146e+03 3.512119999999999891e+03 0.000000000000000000e+00
3.980920000000000073e+03 3.512119999999999891e+03 0.000000000000000000e+00
3.981000000000000000e+03 3.512119999999999891e+03 0.000000000000000000e+00
3.981079999999999927e+03 3.512119999999999891e+03 0.000000000000000000e+00
3.981159999999999854e+03 3.512119999999999891e+03 0.000000000000000000e+00
3.981239999999999782e+03 3.512119999999999891e+03 0.000000000000000000e+00
3.981320000000000164e+03 3.512119999999999891e+03 0.000000000000000000e+00
3.981400000000000091e+03 3.512119999999999891e+03 0.000000000000000000e+00
3.981480000000000018e+03 3.512119999999999891e+03 0.000000000000000000e+00
3.981559999999999945e+03 3.512119999999999891e+03 0.000000000000000000e+00
3.981639999999999873e+03 3.512119999999999891e+03 0.000000000000000000e+00
3.981719999999999800e+03 3.512119999999999891e+03 0.000000000000000000e+00
3.981800000000000182e+03 3.512119999999999891e+03 0.000000000000000000e+00
3.961800000000000182e+03 3.512180000000000291e+03 3.288517527697623632e-05
3.961880000000000109e+03 3.512180000000000291e+03 3.302226889318209715e-05
3.961960000000000036e+03 3.512180000000000291e+03 3.316885745012165235e-05
3.962039999999999964e+03 3.512180000000000291e+03 3.332619192377538747e-05
3.962119999999999891e+03 3.512180000000000291e+03 3.349279418142344842e-05
3.962199999999999818e+03 3.512180000000000291e+03 0.000000000000000000e+00
3.962279999999999745e+03 3.512180000000000291e+03 0.000000000000000000e+00
3.962360000000000127e+03 3.512180000000000291e+03 0.000000000000000000e+00
3.962440000000000055e+03 3.512180000000000291e+03 0.000000000000000000e+00
3.962519999999999982e+03 3.512180000000000291e+03 0.000000000000000000e+00
3.962599999999999909e+03 3.512180000000000291e+03 0.000000000000000000e+00
3.962679999999999836e+03 3.512180000000000291e+03 0.000000000000000000e+00
3.962759999999999764e+03 3.512180000000000291e+03 0.000000000000000000e+00
3.962840000000000146e+03 3.512180000000000291e+03 0.000000000000000000e+00
3.962920000000000073e+03 3.512180000000000291e+03 0.000000000000000000e+00
3.963000000000000000e+03 3.512180000000000291e+03 0.000000000000000000e+00
3.963079999999999927e+03 3.512180000000000291e+03 0.000000000000000000e+00
3.963159999999999854e+03 3.512180000000000291e+03 0.000000000000000000e+00
3.963239999999999782e+03 3.512180000000000291e+03 0.000000000000000000e+00
3.963320000000000164e+03 3.512180000000000291e+03 0.000000000000000000e+00
3.963400000000000091e+03 3.512180000000000291e+03 0.000000000000000000e+00
3.963480000000000018e+03 3.512180000000000291e+03 0.000000000000000000e+00
3.963559999999999945e+03 3.512180000000000291e+03 0.000000000000000000e+00
3.963639999999999873e+03 3.512180000000000291e+03 0.000000000000000000e+00
3.963719999999999800e+03 3.512180000000000291e+03 0.000000000000000000e+00
3.963800000000000182e+03 3.512180000000000291e+03 0.000000000000000000e+00
3.963880000000000109e+03 3.512180000000000291e+03 0.000000000000000000e+00
3.963960000000000036e+03 3.512180000000000291e+03 0.000000000000000000e+00
3.964039999999999964e+03 3.512180000000000291e+03 0.000000000000000000e+00
3.964119999999999891e+03 3.512180000000000291e+03 0.000000000000000000e+00
3.964199999999999818e+03 3.512180000000000291e+03 0.000000000000000000e+00
3.964279999999999745e+03 3.512180000000000291e+03 0.000000000000000000e+00
3.964360000000000127e+03 3.512180000000000291e+03 0.000000000000000000e+00
3.964440000000000055e+03 3.512180000000000291e+03 0.000000000000000000e+00
3.964519999999999982e+03 3.512180000000000291e+03 0.000000000000000000e+00
3.964599999999999909e+03 3.512180000000000291e+03 0.000000000000000000e+00
3.964679999999999836e+03 3.512180000000000291e+03 0.000000000000000000e+00
3.964759999999999764e+03 3.512180000000000291e+03 0.000000000000000000e+00
3.964840000000000146e+03 3.512180000000000291e+03 0.000000000000000000e+00
3.964920000000000073e+03 3.512180000000000291e+03 0.000000000000000000e+00
3.965000000000000000e+03 3.512180000000000291e+03 0.000000000000000000e+00
3.965079999999999927e+03 3.512180000000000291e+03 0.000000000000000000e+00
3.965159999999999854e+03 3.512180000000000291e+03 0.000000000000000000e+00
3.965239999999999782e+03 3.512180000000000291e+03 0.000000000000000000e+00
3.965320000000000164e+03 3.512180000000000291e+03 0.000000000000000000e+00
3.965400000000000091e+03 3.512180000000000291e+03 0.000000000000000000e+00
3.965480000000000018e+03 3.512180000000000291e+03 0.000000000000000000e+00
3.965559999999999945e+03 3.512180000000000291e+03 0.000000000000000000e+00
3.965639999999999873e+03 3.512180000000000291e+03 0.000000000000000000e+00
3.965719999999999800e+03 3.512180000000000291e+03 0.000000000000000000e+00
3.965800000000000182e+03 3.512180000000000291e+03 0.000000000000000000e+00
3.965880000000000109e+03 3.512180000000000291e+03 0.000000000000000000e+00
3.965960000000000036e+03 3.512180000000000291e+03 0.000000000000000000e+00
3.966039999999999964e+03 3.512180000000000291e+03 0.000000000000000000e+00
3.966119999999999891e+03 3.512180000000000291e+03 0.000000000000000000e+00
3.966199999999999818e+03 3.512180000000000291e+03 0.000000000000000000e+00
3.966279999999999745e+03 3.512180000000000291e+03 0.000000000000000000e+00
3.966360000000000127e+03 3.512180000000000291e+03 0.000000000000000000e+00
3.966440000000000055e+03 3.512180000000000291e+03 0.000000000000000000e+00
3.966519999999999982e+03 3.512180000000000291e+03 0.000000000000000000e+00
3.966599999999999909e+03 3.512180000000000291e+03 0.000000000000000000e+00
3.966679999999999836e+03 3.512180000000000291e+03 0.000000000000000000e+00
3.966759999999999764e+03 3.512180000000000291e+03 0.000000000000000000e+00
3.966840000000000146e+03 3.512180000000000291e+03 0.000000000000000000e+00
3.966920000000000073e+03 3.512180000000000291e+03 0.000000000000000000e+00
3.967000000000000000e+03 3.512180000000000291e+03 0.000000000000000000e+00
3.967079999999999927e+03 3.512180000000000291e+03 0.000000000000000000e+00
3.967159999999999854e+03 3.512180000000000291e+03 0.000000000000000000e+00
3.967239999999999782e+03 3.512180000000000291e+03 0.000000000000000000e+00
3.967320000000000164e+03 3.512180000000000291e+03 0.000000000000000000e+00
3.967400000000000091e+03 3.512180000000000291e+03 0.000000000000000000e+00
3.967480000000000018e+03 3.512180000000000291e+03 0.000000000000000000e+00
3.967559999999999945e+03 3.512180000000000291e+03 0.000000000000000000e+00
3.967639999999999873e+03 3.512180000000000291e+03 0.000000000000000000e+00
3.967719999999999800e+03 3.512180000000000291e+03 0.000000000000000000e+00
3.967800000000000182e+03 3.512180000000000291e+03 0.000000000000000000e+00
3.967880000000000109e+03 3.512180000000000291e+03 0.000000000000000000e+00
3.967960000000000036e+03 3.512180000000000291e+03 0.000000000000000000e+00
3.968039999999999964e+03 3.512180000000000291e+03 0.000000000000000000e+00
3.968119999999999891e+03 3.512180000000000291e+03 0.000000000000000000e+00
3.968199999999999818e+03 3.512180000000000291e+03 0.000000000000000000e+00
3.968279999999999745e+03 3.512180000000000291e+03 0.000000000000000000e+00
3.968360000000000127e+03 3.512180000000000291e+03 0.000000000000000000e+00
3.968440000000000055e+03 3.512180000000000291e+03 0.000000000000000000e+00
3.968519999999999982e+03 3.512180000000000291e+03 0.000000000000000000e+00
3.968599999999999909e+03 3.512180000000000291e+03 0.000000000000000000e+00
3.968679999999999836e+03 3.512180000000000291e+03 0.000000000000000000e+00
3.968759999999999764e+03 3.512180000000000291e+03 0.000000000000000000e+00
3.968840000000000146e+03 3.512180000000000291e+03 0.000000000000000000e+00
3.968920000000000073e+03 3.512180000000000291e+03 0.000000000000000000e+00
3.969000000000000000e+03 3.512180000000000291e+03 0.000000000000000000e+00
3.969079999999999927e+03 3.512180000000000291e+03 0.000000000000000000e+00
3.969159999999999854e+03 3.512180000000000291e+03 0.000000000000000000e+00
3.969239999999999782e+03 3.512180000000000291e+03 0.000000000000000000e+00
3.969320000000000164e+03 3.512180000000000291e+03 0.000000000000000000e+00
3.969400000000000091e+03 3.512180000000000291e+03 0.000000000000000000e+00
3.969480000000000018e+03 3.512180000000000291e+03 0.000000000000000000e+00
3.969559999999999945e+03 3.512180000000000291e+03 0.000000000000000000e+00
3.969639999999999873e+03 3.512180000000000291e+03 0.000000000000000000e+00
3.969719999999999800e+03 3.512180000000000291e+03 0.000000000000000000e+00
3.969800000000000182e+03 3.512180000000000291e+03 0.000000000000000000e+00
3.969880000000000109e+03 3.512180000000000291e+03 0.000000000000000000e+00
3.969960000000000036e+03 3.512180000000000291e+03 0.000000000000000000e+00
3.970039999999999964e+03 3.512180000000000291e+03 0.000000000000000000e+00
3.970119999999999891e+03 3.512180000000000291e+03 0.000000000000000000e+00
3.970199999999999818e+03 3.512180000000000291e+03 0.000000000000000000e+00
3.970279999999999745e+03 3.512180000000000291e+03 0.000000000000000000e+00
3.970360000000000127e+03 3.512180000000000291e+03 0.000000000000000000e+00
3.970440000000000055e+03 3.512180000000000291e+03 0.000000000000000000e+00
3.970519999999999982e+03 3.512180000000000291e+03 0.000000000000000000e+00
3.970599999999999909e+03 3.512180000000000291e+03 0.000000000000000000e+00
3.970679999999999836e+03 3.512180000000000291e+03 0.000000000000000000e+00
3.970759999999999764e+03 3.512180000000000291e+03 0.000000000000000000e+00
3.970840000000000146e+03 3.512180000000000291e+03 0.000000000000000000e+00
3.970920000000000073e+03 3.512180000000000291e+03 0.000000000000000000e+00
3.971000000000000000e+03 3.512180000000000291e+03 0.000000000000000000e+00
3.971079999999999927e+03 3.512180000000000291e+03 0.000000000000000000e+00
3.971159999999999854e+03 3.512180000000000291e+03 0.000000000000000000e+00
3.971239999999999782e+03 3.512180000000000291e+03 0.000000000000000000e+00
3.971320000000000164e+03 3.512180000000000291e+03 0.000000000000000000e+00
3.971400000000000091e+03 3.512180000000000291e+03 0.000000000000000000e+00
3.971480000000000018e+03 3.512180000000000291e+03 0.000000000000000000e+00
3.971559999999999945e+03 3.512180000000000291e+03 0.000000000000000000e+00
3.971639999999999873e+03 3.512180000000000291e+03 0.000000000000000000e+00
3.971719999999999800e+03 3.512180000000000291e+03 0.000000000000000000e+00
3.971800000000000182e+03 3.512180000000000291e+03 0.000000000000000000e+00
3.971880000000000109e+03 3.512180000000000291e+03 0.000000000000000000e+00
3.971960000000000036e+03 3.512180000000000291e+03 0.000000000000000000e+00
3.972039999999999964e+03 3.512180000000000291e+03 0.000000000000000000e+00
3.972119999999999891e+03 3.512180000000000291e+03 0.000000000000000000e+00
3.972199999999999818e+03 3.512180000000000291e+03 0.000000000000000000e+00
3.972279999999999745e+03 3.512180000000000291e+03 0.000000000000000000e+00
3.972360000000000127e+03 3.512180000000000291e+03 0.000000000000000000e+00
3.972440000000000055e+03 3.512180000000000291e+03 0.000000000000000000e+00
3.972519999999999982e+03 3.512180000000000291e+03 0.000000000000000000e+00
3.972599999999999909e+03 3.512180000000000291e+03 0.000000000000000000e+00
3.972679999999999836e+03 3.512180000000000291e+03 0.000000000000000000e+00
3.972759999999999764e+03 3.512180000000000291e+03 0.000000000000000000e+00
3.972840000000000146e+03 3.512180000000000291e+03 0.000000000000000000e+00
3.972920000000000073e+03 3.512180000000000291e+03 0.000000000000000000e+00
3.973000000000000000e+03 3.512180000000000291e+03 0.000000000000000000e+00
3.973079999999999927e+03 3.512180000000000291e+03 0.000000000000000000e+00
3.973159999999999854e+03 3.512180000000000291e+03 0.000000000000000000e+00
3.973239999999999782e+03 3.512180000000000291e+03 0.000000000000000000e+00
3.973320000000000164e+03 3.512180000000000291e+03 0.000000000000000000e+00
3.973400000000000091e+03 3.512180000000000291e+03 0.000000000000000000e+00
3.973480000000000018e+03 3.512180000000000291e+03 0.000000000000000000e+00
3.973559999999999945e+03 3.512180000000000291e+03 0.000000000000000000e+00
3.973639999999999873e+03 3.512180000000000291e+03 0.000000000000000000e+00
3.973719999999999800e+03 3.512180000000000291e+03 0.000000000000000000e+00
3.973800000000000182e+03 3.512180000000000291e+03 0.000000000000000000e+00
3.973880000000000109e+03 3.512180000000000291e+03 0.000000000000000000e+00
3.973960000000000036e+03 3.512180000000000291e+03 0.000000000000000000e+00
3.974039999999999964e+03 3.512180000000000291e+03 0.000000000000000000e+00
3.974119999999999891e+03 3.512180000000000291e+03 0.000000000000000000e+00
3.974199999999999818e+03 3.512180000000000291e+03 0.000000000000000000e+00
3.974279999999999745e+03 3.512180000000000291e+03 0.000000000000000000e+00
3.974360000000000127e+03 3.512180000000000291e+03 0.000000000000000000e+00
3.974440000000000055e+03 3.512180000000000291e+03 0.000000000000000000e+00
3.974519999999999982e+03 3.512180000000000291e+03 0.000000000000000000e+00
3.974599999999999909e+03 3.512180000000000291e+03 0.000000000000000000e+00
3.974679999999999836e+03 3.512180000000000291e+03 0.000000000000000000e+00
3.974759999999999764e+03 3.512180000000000291e+03 0.000000000000000000e+00
3.974840000000000146e+03 3.512180000000000291e+03 0.000000000000000000e+00
3.974920000000000073e+03 3.512180000000000291e+03 0.000000000000000000e+00
3.975000000000000000e+03 3.512180000000000291e+03 0.000000000000000000e+00
3.975079999999999927e+03 3.512180000000000291e+03 0.000000000000000000e+00
3.975159999999999854e+03 3.512180000000000291e+03 0.000000000000000000e+00
3.975239999999999782e+03 3.512180000000000291e+03 0.000000000000000000e+00
3.975320000000000164e+03 3.512180000000000291e+03 0.000000000000000000e+00
3.975400000000000091e+03 3.512180000000000291e+03 0.000000000000000000e+00
3.975480000000000018e+03 3.512180000000000291e+03 0.000000000000000000e+00
3.975559999999999945e+03 3.512180000000000291e+03 0.000000000000000000e+00
3.975639999999999873e+03 3.512180000000000291e+03 0.000000000000000000e+00
3.975719999999999800e+03 3.512180000000000291e+03 0.000000000000000000e+00
3.975800000000000182e+03 3.512180000000000291e+03 0.000000000000000000e+00
3.975880000000000109e+03 3.512180000000000291e+03 0.000000000000000000e+00
3.975960000000000036e+03 3.512180000000000291e+03 0.000000000000000000e+00
3.976039999999999964e+03 3.512180000000000291e+03 0.000000000000000000e+00
3.976119999999999891e+03 3.512180000000000291e+03 0.000000000000000000e+00
3.976199999999999818e+03 3.512180000000000291e+03 0.000000000000000000e+00
3.976279999999999745e+03 3.512180000000000291e+03 0.000000000000000000e+00
3.976360000000000127e+03 3.512180000000000291e+03 0.000000000000000000e+00
3.976440000000000055e+03 3.512180000000000291e+03 0.000000000000000000e+00
3.976519999999999982e+03 3.512180000000000291e+03 0.000000000000000000e+00
3.976599999999999909e+03 3.512180000000000291e+03 0.000000000000000000e+00
3.976679999999999836e+03 3.512180000000000291e+03 0.000000000000000000e+00
3.976759999999999764e+03 3.512180000000000291e+03 0.000000000000000000e+00
3.976840000000000146e+03 3.512180000000000291e+03 0.000000000000000000e+00
3.976920000000000073e+03 3.512180000000000291e+03 0.000000000000000000e+00
3.977000000000000000e+03 3.512180000000000291e+03 0.000000000000000000e+00
3.977079999999999927e+03 3.512180000000000291e+03 0.000000000000000000e+00
3.977159999999999854e+03 3.512180000000000291e+03 0.000000000000000000e+00
3.977239999999999782e+03 3.512180000000000291e+03 0.000000000000000000e+00
3.977320000000000164e+03 3.512180000000000291e+03 0.000000000000000000e+00
3.977400000000000091e+03 3.512180000000000291e+03 0.000000000000000000e+00
3.977480000000000018e+03 3.512180000000000291e+03 0.000000000000000000e+00
3.977559999999999945e+03 3.512180000000000291e+03 0.000000000000000000e+00
3.977639999999999873e+03 3.512180000000000291e+03 0.000000000000000000e+00
3.977719999999999800e+03 3.512180000000000291e+03 0.000000000000000000e+00
3.977800000000000182e+03 3.512180000000000291e+03 0.000000000000000000e+00
3.977880000000000109e+03 3.512180000000000291e+03 0.000000000000000000e+00
3.977960000000000036e+03 3.512180000000000291e+03 0.000000000000000000e+00
3.978039999999999964e+03 3.512180000000000291e+03 0.000000000000000000e+00
3.978119999999999891e+03 3.512180000000000291e+03 0.000000000000000000e+00
3.978199999999999818e+03 3.512180000000000291e+03 0.000000000000000000e+00
3.978279999999999745e+03 3.512180000000000291e+03 0.000000000000000000e+00
3.978360000000000127e+03 3.512180000000000291e+03 0.000000000000000000e+00
3.978440000000000055e+03 3.512180000000000291e+03 0.000000000000000000e+00
3.978519999999999982e+03 3.512180000000000291e+03 0.000000000000000000e+00
3.978599999999999909e+03 3.512180000000000291e+03 0.000000000000000000e+00
3.978679999999999836e+03 3.512180000000000291e+03 0.000000000000000000e+00
3.978759999999999764e+03 3.512180000000000291e+03 0.000000000000000000e+00
3.978840000000000146e+03 3.512180000000000291e+03 0.000000000000000000e+00
3.978920000000000073e+03 3.512180000000000291e+03 0.000000000000000000e+00
3.979000000000000000e+03 3.512180000000000291e+03 0.000000000000000000e+00
3.979079999999999927e+03 3.512180000000000291e+03 0.000000000000000000e+00
3.979159999999999854e+03 3.512180000000000291e+03 0.000000000000000000e+00
3.979239999999999782e+03 3.512180000000000291e+03 0.000000000000000000e+00
3.979320000000000164e+03 3.512180000000000291e+03 0.000000000000000000e+00
3.979400000000000091e+03 3.512180000000000291e+03 0.000000000000000000e+00
3.979480000000000018e+03 3.512180000000000291e+03 0.000000000000000000e+00
3.979559999999999945e+03 3.512180000000000291e+03 0.000000000000000000e+00
3.979639999999999873e+03 3.512180000000000291e+03 0.000000000000000000e+00
3.979719999999999800e+03 3.512180000000000291e+03 0.000000000000000000e+00
3.979800000000000182e+03 3.512180000000000291e+03 0.000000000000000000e+00
3.979880000000000109e+03 3.512180000000000291e+03 0.000000000000000000e+00
3.979960000000000036e+03 3.512180000000000291e+03 0.000000000000000000e+00
3.980039999999999964e+03 3.512180000000000291e+03 0.000000000000000000e+00
3.980119999999999891e+03 3.512180000000000291e+03 0.000000000000000000e+00
3.980199999999999818e+03 3.512180000000000291e+03 0.000000000000000000e+00
3.980279999999999745e+03 3.512180000000000291e+03 0.000000000000000000e+00
3.980360000000000127e+03 3.512180000000000291e+03 0.000000000000000000e+00
3.980440000000000055e+03 3.512180000000000291e+03 0.000000000000000000e+00
3.980519999999999982e+03 3.512180000000000291e+03 0.000000000000000000e+00
3.980599999999999909e+03 3.512180000000000291e+03 0.000000000000000000e+00
3.980679999999999836e+03 3.512180000000000291e+03 0.000000000000000000e+00
3.980759999999999764e+03 3.512180000000000291e+03 0.000000000000000000e+00
3.980840000000000146e+03 3.512180000000000291e+03 0.000000000000000000e+00
3.980920000000000073e+03 3.512180000000000291e+03 0.000000000000000000e+00
3.981000000000000000e+03 3.512180000000000291e+03 0.000000000000000000e+00
3.981079999999999927e+03 3.512180000000000291e+03 0.000000000000000000e+00
3.981159999999999854e+03 3.512180000000000291e+03 0.000000000000000000e+00
3.981239999999999782e+03 3.512180000000000291e+03 0.000000000000000000e+00
3.981320000000000164e+03 3.512180000000000291e+03 0.000000000000000000e+00
3.981400000000000091e+03 3.512180000000000291e+03 0.000000000000000000e+00
3.981480000000000018e+03 3.512180000000000291e+03 0.000000000000000000e+00
3.981559999999999945e+03 3.512180000000000291e+03 0.000000000000000000e+00
3.981639999999999873e+03 3.512180000000000291e+03 0.000000000000000000e+00
3.981719999999999800e+03 3.512180000000000291e+03 0.000000000000000000e+00
3.981800000000000182e+03 3.512180000000000291e+03 0.000000000000000000e+00
3.961800000000000182e+03 3.512240000000000236e+03 3.321196244464278574e-05
3.961880000000000109e+03 3.512240000000000236e+03 3.334644172970819306e-05
3.961960000000000036e+03 3.512240000000000236e+03 3.349163560123141824e-05
3.962039999999999964e+03 3.512240000000000236e+03 3.364726422757599475e-05
3.962119999999999891e+03 3.512240000000000236e+03 3.381241288187326351e-05
3.962199999999999818e+03 3.512240000000000236e+03 3.398845177559820093e-05
3.962279999999999745e+03 3.512240000000000236e+03 0.000000000000000000e+00
3.962360000000000127e+03 3.512240000000000236e+03 0.000000000000000000e+00
3.962440000000000055e+03 3.512240000000000236e+03 0.000000000000000000e+00
3.962519999999999982e+03 3.512240000000000236e+03 0.000000000000000000e+00
3.962599999999999909e+03 3.512240000000000236e+03 0.000000000000000000e+00
3.962679999999999836e+03 3.512240000000000236e+03 0.000000000000000000e+00
3.962759999999999764e+03 3.512240000000000236e+03 0.000000000000000000e+00
3.962840000000000146e+03 3.512240000000000236e+03 0.000000000000000000e+00
3.962920000000000073e+03 3.512240000000000236e+03 0.000000000000000000e+00
3.963000000000000000e+03 3.512240000000000236e+03 0.000000000000000000e+00
3.963079999999999927e+03 3.512240000000000236e+03 0.000000000000000000e+00
3.963159999999999854e+03 3.512240000000000236e+03 0.000000000000000000e+00
3.963239999999999782e+03 3.512240000000000236e+03 0.000000000000000000e+00
3.963320000000000164e+03 3.512240000000000236e+03 0.000000000000000000e+00
3.963400000000000091e+03 3.512240000000000236e+03 0.000000000000000000e+00
3.963480000000000018e+03 3.512240000000000236e+03 0.000000000000000000e+00
3.963559999999999945e+03 3.512240000000000236e+03 0.000000000000000000e+00
3.963639999999999873e+03 3.512240000000000236e+03 0.000000000000000000e+00
3.963719999999999800e+03 3.512240000000000236e+03 0.000000000000000000e+00
3.963800000000000182e+03 3.512240000000000236e+03 0.000000000000000000e+00
3.963880000000000109e+03 3.512240000000000236e+03 0.000000000000000000e+00
3.963960000000000036e+03 3.512240000000000236e+03 0.000000000000000000e+00
3.964039999999999964e+03 3.512240000000000236e+03 0.000000000000000000e+00
3.964119999999999891e+03 3.512240000000000236e+03 0.000000000000000000e+00
3.964199999999999818e+03 3.512240000000000236e+03 0.000000000000000000e+00
3.964279999999999745e+03 3.512240000000000236e+03 0.000000000000000000e+00
3.964360000000000127e+03 3.512240000000000236e+03 0.000000000000000000e+00
3.964440000000000055e+03 3.512240000000000236e+03 0.000000000000000000e+00
3.964519999999999982e+03 3.512240000000000236e+03 0.000000000000000000e+00
3.964599999999999909e+03 3.512240000000000236e+03 0.000000000000000000e+00
3.964679999999999836e+03 3.512240000000000236e+03 0.000000000000000000e+00
3.964759999999999764e+03 3.512240000000000236e+03 0.000000000000000000e+00
3.964840000000000146e+03 3.512240000000000236e+03 0.000000000000000000e+00
3.964920000000000073e+03 3.512240000000000236e+03 0.000000000000000000e+00
3.965000000000000000e+03 3.512240000000000236e+03 0.000000000000000000e+00
3.965079999999999927e+03 3.512240000000000236e+03 0.000000000000000000e+00
3.965159999999999854e+03 3.512240000000000236e+03 0.000000000000000000e+00
3.965239999999999782e+03 3.512240000000000236e+03 0.000000000000000000e+00
3.965320000000000164e+03 3.512240000000000236e+03 0.000000000000000000e+00
3.965400000000000091e+03 3.512240000000000236e+03 0.000000000000000000e+00
3.965480000000000018e+03 3.512240000000000236e+03 0.000000000000000000e+00
3.965559999999999945e+03 3.512240000000000236e+03 0.000000000000000000e+00
3.965639999999999873e+03 3.512240000000000236e+03 0.000000000000000000e+00
3.965719999999999800e+03 3.512240000000000236e+03 0.000000000000000000e+00
3.965800000000000182e+03 3.512240000000000236e+03 0.000000000000000000e+00
3.965880000000000109e+03 3.512240000000000236e+03 0.000000000000000000e+00
3.965960000000000036e+03 3.512240000000000236e+03 0.000000000000000000e+00
3.966039999999999964e+03 3.512240000000000236e+03 0.000000000000000000e+00
3.966119999999999891e+03 3.512240000000000236e+03 0.000000000000000000e+00
3.966199999999999818e+03 3.512240000000000236e+03 0.000000000000000000e+00
3.966279999999999745e+03 3.512240000000000236e+03 0.000000000000000000e+00
3.966360000000000127e+03 3.512240000000000236e+03 0.000000000000000000e+00
3.966440000000000055e+03 3.512240000000000236e+03 0.000000000000000000e+00
3.966519999999999982e+03 3.512240000000000236e+03 0.000000000000000000e+00
3.966599999999999909e+03 3.512240000000000236e+03 0.000000000000000000e+00
3.966679999999999836e+03 3.512240000000000236e+03 0.000000000000000000e+00
3.966759999999999764e+03 3.512240000000000236e+03 0.000000000000000000e+00
3.966840000000000146e+03 3.512240000000000236e+03 0.000000000000000000e+00
3.966920000000000073e+03 3.512240000000000236e+03 0.000000000000000000e+00
3.967000000000000000e+03 3.512240000000000236e+03 0.000000000000000000e+00
3.967079999999999927e+03 3.512240000000000236e+03 0.000000000000000000e+00
3.967159999999999854e+03 3.512240000000000236e+03 0.000000000000000000e+00
3.967239999999999782e+03 3.512240000000000236e+03 0.000000000000000000e+00
3.967320000000000164e+03 3.512240000000000236e+03 0.000000000000000000e+00
3.967400000000000091e+03 3.512240000000000236e+03 0.000000000000000000e+00
3.967480000000000018e+03 3.512240000000000236e+03 0.000000000000000000e+00
3.967559999999999945e+03 3.512240000000000236e+03 0.000000000000000000e+00
3.967639999999999873e+03 3.512240000000000236e+03 0.000000000000000000e+00
3.967719999999999800e+03 3.512240000000000236e+03 0.000000000000000000e+00
3.967800000000000182e+03 3.512240000000000236e+03 0.000000000000000000e+00
3.967880000000000109e+03 3.512240000000000236e+03 0.000000000000000000e+00
3.967960000000000036e+03 3.512240000000000236e+03 0.000000000000000000e+00
3.968039999999999964e+03 3.512240000000000236e+03 0.000000000000000000e+00
3.968119999999999891e+03 3.512240000000000236e+03 0.000000000000000000e+00
3.968199999999999818e+03 3.512240000000000236e+03 0.000000000000000000e+00
3.968279999999999745e+03 3.512240000000000236e+03 0.000000000000000000e+00
3.968360000000000127e+03 3.512240000000000236e+03 0.000000000000000000e+00
3.968440000000000055e+03 3.512240000000000236e+03 0.000000000000000000e+00
3.968519999999999982e+03 3.512240000000000236e+03 0.000000000000000000e+00
3.968599999999999909e+03 3.512240000000000236e+03 0.000000000000000000e+00
3.968679999999999836e+03 3.512240000000000236e+03 0.000000000000000000e+00
3.968759999999999764e+03 3.512240000000000236e+03 0.000000000000000000e+00
3.968840000000000146e+03 3.512240000000000236e+03 0.000000000000000000e+00
3.968920000000000073e+03 3.512240000000000236e+03 0.000000000000000000e+00
3.969000000000000000e+03 3.512240000000000236e+03 0.000000000000000000e+00
3.969079999999999927e+03 3.512240000000000236e+03 0.000000000000000000e+00
3.969159999999999854e+03 3.512240000000000236e+03 0.000000000000000000e+00
3.969239999999999782e+03 3.512240000000000236e+03 0.000000000000000000e+00
3.969320000000000164e+03 3.512240000000000236e+03 0.000000000000000000e+00
3.969400000000000091e+03 3.512240000000000236e+03 0.000000000000000000e+00
3.969480000000000018e+03 3.512240000000000236e+03 0.000000000000000000e+00
3.969559999999999945e+03 3.512240000000000236e+03 0.000000000000000000e+00
3.969639999999999873e+03 3.512240000000000236e+03 0.000000000000000000e+00
3.969719999999999800e+03 3.512240000000000236e+03 0.000000000000000000e+00
3.969800000000000182e+03 3.512240000000000236e+03 0.000000000000000000e+00
3.969880000000000109e+03 3.512240000000000236e+03 0.000000000000000000e+00
3.969960000000000036e+03 3.512240000000000236e+03 0.000000000000000000e+00
3.970039999999999964e+03 3.512240000000000236e+03 0.000000000000000000e+00
3.970119999999999891e+03 3.512240000000000236e+03 0.000000000000000000e+00
3.970199999999999818e+03 3.512240000000000236e+03 0.000000000000000000e+00
3.970279999999999745e+03 3.512240000000000236e+03 0.000000000000000000e+00
3.970360000000000127e+03 3.512240000000000236e+03 0.000000000000000000e+00
3.970440000000000055e+03 3.512240000000000236e+03 0.000000000000000000e+00
3.970519999999999982e+03 3.512240000000000236e+03 0.000000000000000000e+00
3.970599999999999909e+03 3.512240000000000236e+03 0.000000000000000000e+00
3.970679999999999836e+03 3.512240000000000236e+03 0.000000000000000000e+00
3.970759999999999764e+03 3.512240000000000236e+03 0.000000000000000000e+00
3.970840000000000146e+03 3.512240000000000236e+03 0.000000000000000000e+00
3.970920000000000073e+03 3.512240000000000236e+03 0.000000000000000000e+00
3.971000000000000000e+03 3.512240000000000236e+03 0.000000000000000000e+00
3.971079999999999927e+03 3.512240000000000236e+03 0.000000000000000000e+00
3.971159999999999854e+03 3.512240000000000236e+03 0.000000000000000000e+00
3.971239999999999782e+03 3.512240000000000236e+03 0.000000000000000000e+00
3.971320000000000164e+03 3.512240000000000236e+03 0.000000000000000000e+00
3.971400000000000091e+03 3.512240000000000236e+03 0.000000000000000000e+00
3.971480000000000018e+03 3.512240000000000236e+03 0.000000000000000000e+00
3.971559999999999945e+03 3.512240000000000236e+03 0.000000000000000000e+00
3.971639999999999873e+03 3.512240000000000236e+03 0.000000000000000000e+00
3.971719999999999800e+03 3.512240000000000236e+03 0.000000000000000000e+00
3.971800000000000182e+03 3.512240000000000236e+03 0.000000000000000000e+00
3.971880000000000109e+03 3.512240000000000236e+03 0.000000000000000000e+00
3.971960000000000036e+03 3.512240000000000236e+03 0.000000000000000000e+00
3.972039999999999964e+03 3.512240000000000236e+03 0.000000000000000000e+00
3.972119999999999891e+03 3.512240000000000236e+03 0.000000000000000000e+00
3.972199999999999818e+03 3.512240000000000236e+03 0.000000000000000000e+00
3.972279999999999745e+03 3.512240000000000236e+03 0.000000000000000000e+00
3.972360000000000127e+03 3.512240000000000236e+03 0.000000000000000000e+00
3.972440000000000055e+03 3.512240000000000236e+03 0.000000000000000000e+00
3.972519999999999982e+03 3.512240000000000236e+03 0.000000000000000000e+00
3.972599999999999909e+03 3.512240000000000236e+03 0.000000000000000000e+00
3.972679999999999836e+03 3.512240000000000236e+03 0.000000000000000000e+00
3.972759999999999764e+03 3.512240000000000236e+03 0.000000000000000000e+00
3.972840000000000146e+03 3.512240000000000236e+03 0.000000000000000000e+00
3.972920000000000073e+03 3.512240000000000236e+03 0.000000000000000000e+00
3.973000000000000000e+03 3.512240000000000236e+03 0.000000000000000000e+00
3.973079999999999927e+03 3.512240000000000236e+03 0.000000000000000000e+00
3.973159999999999854e+03 3.512240000000000236e+03 0.000000000000000000e+00
3.973239999999999782e+03 3.512240000000000236e+03 0.000000000000000000e+00
3.973320000000000164e+03 3.512240000000000236e+03 0.000000000000000000e+00
3.973400000000000091e+03 3.512240000000000236e+03 0.000000000000000000e+00
3.973480000000000018e+03 3.512240000000000236e+03 0.000000000000000000e+00
3.973559999999999945e+03 3.512240000000000236e+03 0.000000000000000000e+00
3.973639999999999873e+03 3.512240000000000236e+03 0.000000000000000000e+00
3.973719999999999800e+03 3.512240000000000236e+03 0.000000000000000000e+00
3.973800000000000182e+03 3.512240000000000236e+03 0.000000000000000000e+00
3.973880000000000109e+03 3.512240000000000236e+03 0.000000000000000000e+00
3.973960000000000036e+03 3.512240000000000236e+03 0.000000000000000000e+00
3.974039999999999964e+03 3.512240000000000236e+03 0.000000000000000000e+00
3.974119999999999891e+03 3.512240000000000236e+03 0.000000000000000000e+00
3.974199999999999818e+03 3.512240000000000236e+03 0.000000000000000000e+00
3.974279999999999745e+03 3.512240000000000236e+03 0.000000000000000000e+00
3.974360000000000127e+03 3.512240000000000236e+03 0.000000000000000000e+00
3.974440000000000055e+03 3.512240000000000236e+03 0.000000000000000000e+00
3.974519999999999982e+03 3.512240000000000236e+03 0.000000000000000000e+00
3.974599999999999909e+03 3.512240000000000236e+03 0.000000000000000000e+00
3.974679999999999836e+03 3.512240000000000236e+03 0.000000000000000000e+00
3.974759999999999764e+03 3.512240000000000236e+03 0.000000000000000000e+00
3.974840000000000146e+03 3.512240000000000236e+03 0.000000000000000000e+00
3.974920000000000073e+03 3.512240000000000236e+03 0.000000000000000000e+00
3.975000000000000000e+03 3.512240000000000236e+03 0.000000000000000000e+00
3.975079999999999927e+03 3.512240000000000236e+03 0.000000000000000000e+00
3.975159999999999854e+03 3.512240000000000236e+03 0.000000000000000000e+00
3.975239999999999782e+03 3.512240000000000236e+03 0.000000000000000000e+00
3.975320000000000164e+03 3.512240000000000236e+03 0.000000000000000000e+00
3.975400000000000091e+03 3.512240000000000236e+03 0.000000000000000000e+00
3.975480000000000018e+03 3.512240000000000236e+03 0.000000000000000000e+00
3.975559999999999945e+03 3.512240000000000236e+03 0.000000000000000000e+00
3.975639999999999873e+03 3.512240000000000236e+03 0.000000000000000000e+00
3.975719999999999800e+03 3.512240000000000236e+03 0.000000000000000000e+00
3.975800000000000182e+03 3.512240000000000236e+03 0.000000000000000000e+00
3.975880000000000109e+03 3.512240000000000236e+03 0.000000000000000000e+00
3.975960000000000036e+03 3.512240000000000236e+03 0.000000000000000000e+00
3.976039999999999964e+03 3.512240000000000236e+03 0.000000000000000000e+00
3.976119999999999891e+03 3.512240000000000236e+03 0.000000000000000000e+00
3.976199999999999818e+03 3.512240000000000236e+03 0.000000000000000000e+00
3.976279999999999745e+03 3.512240000000000236e+03 0.000000000000000000e+00
3.976360000000000127e+03 3.512240000000000236e+03 0.000000000000000000e+00
3.976440000000000055e+03 3.512240000000000236e+03 0.000000000000000000e+00
3.976519999999999982e+03 3.512240000000000236e+03 0.000000000000000000e+00
3.976599999999999909e+03 3.512240000000000236e+03 0.000000000000000000e+00
3.976679999999999836e+03 3.512240000000000236e+03 0.000000000000000000e+00
3.976759999999999764e+03 3.512240000000000236e+03 0.000000000000000000e+00
3.976840000000000146e+03 3.512240000000000236e+03 0.000000000000000000e+00
3.976920000000000073e+03 3.512240000000000236e+03 0.000000000000000000e+00
3.977000000000000000e+03 3.512240000000000236e+03 0.000000000000000000e+00
3.977079999999999927e+03 3.512240000000000236e+03 0.000000000000000000e+00
3.977159999999999854e+03 3.512240000000000236e+03 0.000000000000000000e+00
3.977239999999999782e+03 3.512240000000000236e+03 0.000000000000000000e+00
3.977320000000000164e+03 3.512240000000000236e+03 0.000000000000000000e+00
3.977400000000000091e+03 3.512240000000000236e+03 0.000000000000000000e+00
3.977480000000000018e+03 3.512240000000000236e+03 0.000000000000000000e+00
3.977559999999999945e+03 3.512240000000000236e+03 0.000000000000000000e+00
3.977639999999999873e+03 3.512240000000000236e+03 0.000000000000000000e+00
3.977719999999999800e+03 3.512240000000000236e+03 0.000000000000000000e+00
3.977800000000000182e+03 3.512240000000000236e+03 0.000000000000000000e+00
3.977880000000000109e+03 3.512240000000000236e+03 0.000000000000000000e+00
3.977960000000000036e+03 3.512240000000000236e+03 0.000000000000000000e+00
3.978039999999999964e+03 3.512240000000000236e+03 0.000000000000000000e+00
3.978119999999999891e+03 3.512240000000000236e+03 0.000000000000000000e+00
3.978199999999999818e+03 3.512240000000000236e+03 0.000000000000000000e+00
3.978279999999999745e+03 3.512240000000000236e+03 0.000000000000000000e+00
3.978360000000000127e+03 3.512240000000000236e+03 0.000000000000000000e+00
3.978440000000000055e+03 3.512240000000000236e+03 0.000000000000000000e+00
3.978519999999999982e+03 3.512240000000000236e+03 0.000000000000000000e+00
3.978599999999999909e+03 3.512240000000000236e+03 0.000000000000000000e+00
3.978679999999999836e+03 3.512240000000000236e+03 0.000000000000000000e+00
3.978759999999999764e+03 3.512240000000000236e+03 0.000000000000000000e+00
3.978840000000000146e+03 3.512240000000000236e+03 0.000000000000000000e+00
3.978920000000000073e+03 3.512240000000000236e+03 0.000000000000000000e+00
3.979000000000000000e+03 3.512240000000000236e+03 0.000000000000000000e+00
3.979079999999999927e+03 3.512240000000000236e+03 0.000000000000000000e+00
3.979159999999999854e+03 3.512240000000000236e+03 0.000000000000000000e+00
3.979239999999999782e+03 3.512240000000000236e+03 0.000000000000000000e+00
3.979320000000000164e+03 3.512240000000000236e+03 0.000000000000000000e+00
3.979400000000000091e+03 3.512240000000000236e+03 0.000000000000000000e+00
3.979480000000000018e+03 3.512240000000000236e+03 0.000000000000000000e+00
3.979559999999999945e+03 3.512240000000000236e+03 0.000000000000000000e+00
3.979639999999999873e+03 3.512240000000000236e+03 0.000000000000000000e+00
3.979719999999999800e+03 3.512240000000000236e+03 0.000000000000000000e+00
3.979800000000000182e+03 3.512240000000000236e+03 0.000000000000000000e+00
3.979880000000000109e+03 3.512240000000000236e+03 0.000000000000000000e+00
3.979960000000000036e+03 3.512240000000000236e+03 0.000000000000000000e+00
3.980039999999999964e+03 3.512240000000000236e+03 0.000000000000000000e+00
3.980119999999999891e+03 3.512240000000000236e+03 0.000000000000000000e+00
3.980199999999999818e+03 3.512240000000000236e+03 0.000000000000000000e+00
3.980279999999999745e+03 3.512240000000000236e+03 0.000000000000000000e+00
3.980360000000000127e+03 3.512240000000000236e+03 0.000000000000000000e+00
3.980440000000000055e+03 3.512240000000000236e+03 0.000000000000000000e+00
3.980519999999999982e+03 3.512240000000000236e+03 0.000000000000000000e+00
3.980599999999999909e+03 3.512240000000000236e+03 0.000000000000000000e+00
3.980679999999999836e+03 3.512240000000000236e+03 0.000000000000000000e+00
3.980759999999999764e+03 3.512240000000000236e+03 0.000000000000000000e+00
3.980840000000000146e+03 3.512240000000000236e+03 0.000000000000000000e+00
3.980920000000000073e+03 3.512240000000000236e+03 0.000000000000000000e+00
3.981000000000000000e+03 3.512240000000000236e+03 0.000000000000000000e+00
3.981079999999999927e+03 3.512240000000000236e+03 0.000000000000000000e+00
3.981159999999999854e+03 3.512240000000000236e+03 0.000000000000000000e+00
3.981239999999999782e+03 3.512240000000000236e+03 0.000000000000000000e+00
3.981320000000000164e+03 3.512240000000000236e+03 0.000000000000000000e+00
3.981400000000000091e+03 3.512240000000000236e+03 0.000000000000000000e+00
3.981480000000000018e+03 3.512240000000000236e+03 0.000000000000000000e+00
3.981559999999999945e+03 3.512240000000000236e+03 0.000000000000000000e+00
3.981639999999999873e+03 3.512240000000000236e+03 0.000000000000000000e+00
3.981719999999999800e+03 3.512240000000000236e+03 0.000000000000000000e+00
3.981800000000000182e+03 3.512240000000000236e+03 0.000000000000000000e+00
3.961800000000000182e+03 3.512300000000000182e+03 3.354485567281218324e-05
3.961880000000000109e+03 3.512300000000000182e+03 3.367622480744906496e-05
3.961960000000000036e+03 3.512300000000000182e+03 3.381977731139025828e-05
3.962039999999999964e+03 3.512300000000000182e+03 3.397341929847681367e-05
3.962119999999999891e+03 3.512300000000000182e+03 3.413763154483222002e-05
3.962199999999999818e+03 3.512300000000000182e+03 3.431232341453634182e-05
3.962279999999999745e+03 3.512300000000000182e+03 3.449675523975016345e-05
3.962360000000000127e+03 3.512300000000000182e+03 0.000000000000000000e+00
3.962440000000000055e+03 3.512300000000000182e+03 0.000000000000000000e+00
3.962519999999999982e+03 3.512300000000000182e+03 0.000000000000000000e+00
3.962599999999999909e+03 3.512300000000000182e+03 0.000000000000000000e+00
3.962679999999999836e+03 3.512300000000000182e+03 0.000000000000000000e+00
3.962759999999999764e+03 3.512300000000000182e+03 0.000000000000000000e+00
3.962840000000000146e+03 3.512300000000000182e+03 0.000000000000000000e+00
3.962920000000000073e+03 3.512300000000000182e+03 0.000000000000000000e+00
3.963000000000000000e+03 3.512300000000000182e+03 0.000000000000000000e+00
3.963079999999999927e+03 3.512300000000000182e+03 0.000000000000000000e+00
3.963159999999999854e+03 3.512300000000000182e+03 0.000000000000000000e+00
3.963239999999999782e+03 3.512300000000000182e+03 0.000000000000000000e+00
3.963320000000000164e+03 3.512300000000000182e+03 0.000000000000000000e+00
3.963400000000000091e+03 3.512300000000000182e+03 0.000000000000000000e+00
3.963480000000000018e+03 3.512300000000000182e+03 0.000000000000000000e+00
3.963559999999999945e+03 3.512300000000000182e+03 0.000000000000000000e+00
3.963639999999999873e+03 3.512300000000000182e+03 0.000000000000000000e+00
3.963719999999999800e+03 3.512300000000000182e+03 0.000000000000000000e+00
3.963800000000000182e+03 3.512300000000000182e+03 0.000000000000000000e+00
3.963880000000000109e+03 3.512300000000000182e+03 0.000000000000000000e+00
3.963960000000000036e+03 3.512300000000000182e+03 0.000000000000000000e+00
3.964039999999999964e+03 3.512300000000000182e+03 0.000000000000000000e+00
3.964119999999999891e+03 3.512300000000000182e+03 0.000000000000000000e+00
3.964199999999999818e+03 3.512300000000000182e+03 0.000000000000000000e+00
3.964279999999999745e+03 3.512300000000000182e+03 0.000000000000000000e+00
3.964360000000000127e+03 3.512300000000000182e+03 0.000000000000000000e+00
3.964440000000000055e+03 3.512300000000000182e+03 0.000000000000000000e+00
3.964519999999999982e+03 3.512300000000000182e+03 0.000000000000000000e+00
3.964599999999999909e+03 3.512300000000000182e+03 0.000000000000000000e+00
3.964679999999999836e+03 3.512300000000000182e+03 0.000000000000000000e+00
3.964759999999999764e+03 3.512300000000000182e+03 0.000000000000000000e+00
3.964840000000000146e+03 3.512300000000000182e+03 0.000000000000000000e+00
3.964920000000000073e+03 3.512300000000000182e+03 0.000000000000000000e+00
3.965000000000000000e+03 3.512300000000000182e+03 0.000000000000000000e+00
3.965079999999999927e+03 3.512300000000000182e+03 0.000000000000000000e+00
3.965159999999999854e+03 3.512300000000000182e+03 0.000000000000000000e+00
3.965239999999999782e+03 3.512300000000000182e+03 0.000000000000000000e+00
3.965320000000000164e+03 3.512300000000000182e+03 0.000000000000000000e+00
3.965400000000000091e+03 3.512300000000000182e+03 0.000000000000000000e+00
3.965480000000000018e+03 3.512300000000000182e+03 0.000000000000000000e+00
3.965559999999999945e+03 3.512300000000000182e+03 0.000000000000000000e+00
3.965639999999999873e+03 3.512300000000000182e+03 0.000000000000000000e+00
3.965719999999999800e+03 3.512300000000000182e+03 0.000000000000000000e+00
3.965800000000000182e+03 3.512300000000000182e+03 0.000000000000000000e+00
3.965880000000000109e+03 3.512300000000000182e+03 0.000000000000000000e+00
3.965960000000000036e+03 3.512300000000000182e+03 0.000000000000000000e+00
3.966039999999999964e+03 3.512300000000000182e+03 0.000000000000000000e+00
3.966119999999999891e+03 3.512300000000000182e+03 0.000000000000000000e+00
3.966199999999999818e+03 3.512300000000000182e+03 0.000000000000000000e+00
3.966279999999999745e+03 3.512300000000000182e+03 0.000000000000000000e+00
3.966360000000000127e+03 3.512300000000000182e+03 0.000000000000000000e+00
3.966440000000000055e+03 3.512300000000000182e+03 0.000000000000000000e+00
3.966519999999999982e+03 3.512300000000000182e+03 0.000000000000000000e+00
3.966599999999999909e+03 3.512300000000000182e+03 0.000000000000000000e+00
3.966679999999999836e+03 3.512300000000000182e+03 0.000000000000000000e+00
3.966759999999999764e+03 3.512300000000000182e+03 0.000000000000000000e+00
3.966840000000000146e+03 3.512300000000000182e+03 0.000000000000000000e+00
3.966920000000000073e+03 3.512300000000000182e+03 0.000000000000000000e+00
3.967000000000000000e+03 3.512300000000000182e+03 0.000000000000000000e+00
3.967079999999999927e+03 3.512300000000000182e+03 0.000000000000000000e+00
3.967159999999999854e+03 3.512300000000000182e+03 0.000000000000000000e+00
3.967239999999999782e+03 3.512300000000000182e+03 0.000000000000000000e+00
3.967320000000000164e+03 3.512300000000000182e+03 0.000000000000000000e+00
3.967400000000000091e+03 3.512300000000000182e+03 0.000000000000000000e+00
3.967480000000000018e+03 3.512300000000000182e+03 0.000000000000000000e+00
3.967559999999999945e+03 3.512300000000000182e+03 0.000000000000000000e+00
3.967639999999999873e+03 3.512300000000000182e+03 0.000000000000000000e+00
3.967719999999999800e+03 3.512300000000000182e+03 0.000000000000000000e+00
3.967800000000000182e+03 3.512300000000000182e+03 0.000000000000000000e+00
3.967880000000000109e+03 3.512300000000000182e+03 0.000000000000000000e+00
3.967960000000000036e+03 3.512300000000000182e+03 0.000000000000000000e+00
3.968039999999999964e+03 3.512300000000000182e+03 0.000000000000000000e+00
3.968119999999999891e+03 3.512300000000000182e+03 0.000000000000000000e+00
3.968199999999999818e+03 3.512300000000000182e+03 0.000000000000000000e+00
3.968279999999999745e+03 3.512300000000000182e+03 0.000000000000000000e+00
3.968360000000000127e+03 3.512300000000000182e+03 0.000000000000000000e+00
3.968440000000000055e+03 3.512300000000000182e+03 0.000000000000000000e+00
3.968519999999999982e+03 3.512300000000000182e+03 0.000000000000000000e+00
3.968599999999999909e+03 3.512300000000000182e+03 0.000000000000000000e+00
3.968679999999999836e+03 3.512300000000000182e+03 0.000000000000000000e+00
3.968759999999999764e+03 3.512300000000000182e+03 0.000000000000000000e+00
3.968840000000000146e+03 3.512300000000000182e+03 0.000000000000000000e+00
3.968920000000000073e+03 3.512300000000000182e+03 0.000000000000000000e+00
3.969000000000000000e+03 3.512300000000000182e+03 0.000000000000000000e+00
3.969079999999999927e+03 3.512300000000000182e+03 0.000000000000000000e+00
3.969159999999999854e+03 3.512300000000000182e+03 0.000000000000000000e+00
3.969239999999999782e+03 3.512300000000000182e+03 0.000000000000000000e+00
3.969320000000000164e+03 3.512300000000000182e+03 0.000000000000000000e+00
3.969400000000000091e+03 3.512300000000000182e+03 0.000000000000000000e+00
3.969480000000000018e+03 3.512300000000000182e+03 0.000000000000000000e+00
3.969559999999999945e+03 3.512300000000000182e+03 0.000000000000000000e+00
3.969639999999999873e+03 3.512300000000000182e+03 0.000000000000000000e+00
3.969719999999999800e+03 3.512300000000000182e+03 0.000000000000000000e+00
3.969800000000000182e+03 3.512300000000000182e+03 0.000000000000000000e+00
3.969880000000000109e+03 3.512300000000000182e+03 0.000000000000000000e+00
3.969960000000000036e+03 3.512300000000000182e+03 0.000000000000000000e+00
3.970039999999999964e+03 3.512300000000000182e+03 0.000000000000000000e+00
3.970119999999999891e+03 3.512300000000000182e+03 0.000000000000000000e+00
3.970199999999999818e+03 3.512300000000000182e+03 0.000000000000000000e+00
3.970279999999999745e+03 3.512300000000000182e+03 0.000000000000000000e+00
3.970360000000000127e+03 3.512300000000000182e+03 0.000000000000000000e+00
3.970440000000000055e+03 3.512300000000000182e+03 0.000000000000000000e+00
3.970519999999999982e+03 3.512300000000000182e+03 0.000000000000000000e+00
3.970599999999999909e+03 3.512300000000000182e+03 0.000000000000000000e+00
3.970679999999999836e+03 3.512300000000000182e+03 0.000000000000000000e+00
3.970759999999999764e+03 3.512300000000000182e+03 0.000000000000000000e+00
3.970840000000000146e+03 3.512300000000000182e+03 0.000000000000000000e+00
3.970920000000000073e+03 3.512300000000000182e+03 0.000000000000000000e+00
3.971000000000000000e+03 3.512300000000000182e+03 0.000000000000000000e+00
3.971079999999999927e+03 3.512300000000000182e+03 0.000000000000000000e+00
3.971159999999999854e+03 3.512300000000000182e+03 0.000000000000000000e+00
3.971239999999999782e+03 3.512300000000000182e+03 0.000000000000000000e+00
3.971320000000000164e+03 3.512300000000000182e+03 0.000000000000000000e+00
3.971400000000000091e+03 3.512300000000000182e+03 0.000000000000000000e+00
3.971480000000000018e+03 3.512300000000000182e+03 0.000000000000000000e+00
3.971559999999999945e+03 3.512300000000000182e+03 0.000000000000000000e+00
3.971639999999999873e+03 3.512300000000000182e+03 0.000000000000000000e+00
3.971719999999999800e+03 3.512300000000000182e+03 0.000000000000000000e+00
3.971800000000000182e+03 3.512300000000000182e+03 0.000000000000000000e+00
3.971880000000000109e+03 3.512300000000000182e+03 0.000000000000000000e+00
3.971960000000000036e+03 3.512300000000000182e+03 0.000000000000000000e+00
3.972039999999999964e+03 3.512300000000000182e+03 0.000000000000000000e+00
3.972119999999999891e+03 3.512300000000000182e+03 0.000000000000000000e+00
3.972199999999999818e+03 3.512300000000000182e+03 0.000000000000000000e+00
3.972279999999999745e+03 3.512300000000000182e+03 0.000000000000000000e+00
3.972360000000000127e+03 3.512300000000000182e+03 0.000000000000000000e+00
3.972440000000000055e+03 3.512300000000000182e+03 0.000000000000000000e+00
3.972519999999999982e+03 3.512300000000000182e+03 0.000000000000000000e+00
3.972599999999999909e+03 3.512300000000000182e+03 0.000000000000000000e+00
3.972679999999999836e+03 3.512300000000000182e+03 0.000000000000000000e+00
3.972759999999999764e+03 3.512300000000000182e+03 0.000000000000000000e+00
3.972840000000000146e+03 3.512300000000000182e+03 0.000000000000000000e+00
3.972920000000000073e+03 3.512300000000000182e+03 0.000000000000000000e+00
3.973000000000000000e+03 3.512300000000000182e+03 0.000000000000000000e+00
3.973079999999999927e+03 3.512300000000000182e+03 0.000000000000000000e+00
3.973159999999999854e+03 3.512300000000000182e+03 0.000000000000000000e+00
3.973239999999999782e+03 3.512300000000000182e+03 0.000000000000000000e+00
3.973320000000000164e+03 3.512300000000000182e+03 0.000000000000000000e+00
3.973400000000000091e+03 3.512300000000000182e+03 0.000000000000000000e+00
3.973480000000000018e+03 3.512300000000000182e+03 0.000000000000000000e+00
3.973559999999999945e+03 3.512300000000000182e+03 0.000000000000000000e+00
3.973639999999999873e+03 3.512300000000000182e+03 0.000000000000000000e+00
3.973719999999999800e+03 3.512300000000000182e+03 0.000000000000000000e+00
3.973800000000000182e+03 3.512300000000000182e+03 0.000000000000000000e+00
3.973880000000000109e+03 3.512300000000000182e+03 0.000000000000000000e+00
3.973960000000000036e+03 3.512300000000000182e+03 0.000000000000000000e+00
3.974039999999999964e+03 3.512300000000000182e+03 0.000000000000000000e+00
3.974119999999999891e+03 3.512300000000000182e+03 0.000000000000000000e+00
3.974199999999999818e+03 3.512300000000000182e+03 0.000000000000000000e+00
3.974279999999999745e+03 3.512300000000000182e+03 0.000000000000000000e+00
3.974360000000000127e+03 3.512300000000000182e+03 0.000000000000000000e+00
3.974440000000000055e+03 3.512300000000000182e+03 0.000000000000000000e+00
3.974519999999999982e+03 3.512300000000000182e+03 0.000000000000000000e+00
3.974599999999999909e+03 3.512300000000000182e+03 0.000000000000000000e+00
3.974679999999999836e+03 3.512300000000000182e+03 0.000000000000000000e+00
3.974759999999999764e+03 3.512300000000000182e+03 0.000000000000000000e+00
3.974840000000000146e+03 3.512300000000000182e+03 0.000000000000000000e+00
3.974920000000000073e+03 3.512300000000000182e+03 0.000000000000000000e+00
3.975000000000000000e+03 3.512300000000000182e+03 0.000000000000000000e+00
3.975079999999999927e+03 3.512300000000000182e+03 0.000000000000000000e+00
3.975159999999999854e+03 3.512300000000000182e+03 0.000000000000000000e+00
3.975239999999999782e+03 3.512300000000000182e+03 0.000000000000000000e+00
3.975320000000000164e+03 3.512300000000000182e+03 0.000000000000000000e+00
3.975400000000000091e+03 3.512300000000000182e+03 0.000000000000000000e+00
3.975480000000000018e+03 3.512300000000000182e+03 0.000000000000000000e+00
3.975559999999999945e+03 3.512300000000000182e+03 0.000000000000000000e+00
3.975639999999999873e+03 3.512300000000000182e+03 0.000000000000000000e+00
3.975719999999999800e+03 3.512300000000000182e+03 0.000000000000000000e+00
3.975800000000000182e+03 3.512300000000000182e+03 0.000000000000000000e+00
3.975880000000000109e+03 3.512300000000000182e+03 0.000000000000000000e+00
3.975960000000000036e+03 3.512300000000000182e+03 0.000000000000000000e+00
3.976039999999999964e+03 3.512300000000000182e+03 0.000000000000000000e+00
3.976119999999999891e+03 3.512300000000000182e+03 0.000000000000000000e+00
3.976199999999999818e+03 3.512300000000000182e+03 0.000000000000000000e+00
3.976279999999999745e+03 3.512300000000000182e+03 0.000000000000000000e+00
3.976360000000000127e+03 3.512300000000000182e+03 0.000000000000000000e+00
3.976440000000000055e+03 3.512300000000000182e+03 0.000000000000000000e+00
3.976519999999999982e+03 3.512300000000000182e+03 0.000000000000000000e+00
3.976599999999999909e+03 3.512300000000000182e+03 0.000000000000000000e+00
3.976679999999999836e+03 3.512300000000000182e+03 0.000000000000000000e+00
3.976759999999999764e+03 3.512300000000000182e+03 0.000000000000000000e+00
3.976840000000000146e+03 3.512300000000000182e+03 0.000000000000000000e+00
3.976920000000000073e+03 3.512300000000000182e+03 0.000000000000000000e+00
3.977000000000000000e+03 3.512300000000000182e+03 0.000000000000000000e+00
3.977079999999999927e+03 3.512300000000000182e+03 0.000000000000000000e+00
3.977159999999999854e+03 3.512300000000000182e+03 0.000000000000000000e+00
3.977239999999999782e+03 3.512300000000000182e+03 0.000000000000000000e+00
3.977320000000000164e+03 3.512300000000000182e+03 0.000000000000000000e+00
3.977400000000000091e+03 3.512300000000000182e+03 0.000000000000000000e+00
3.977480000000000018e+03 3.512300000000000182e+03 0.000000000000000000e+00
3.977559999999999945e+03 3.512300000000000182e+03 0.000000000000000000e+00
3.977639999999999873e+03 3.512300000000000182e+03 0.000000000000000000e+00
3.977719999999999800e+03 3.512300000000000182e+03 0.000000000000000000e+00
3.977800000000000182e+03 3.512300000000000182e+03 0.000000000000000000e+00
3.977880000000000109e+03 3.512300000000000182e+03 0.000000000000000000e+00
3.977960000000000036e+03 3.512300000000000182e+03 0.000000000000000000e+00
3.978039999999999964e+03 3.512300000000000182e+03 0.000000000000000000e+00
3.978119999999999891e+03 3.512300000000000182e+03 0.000000000000000000e+00
3.978199999999999818e+03 3.512300000000000182e+03 0.000000000000000000e+00
3.978279999999999745e+03 3.512300000000000182e+03 0.000000000000000000e+00
3.978360000000000127e+03 3.512300000000000182e+03 0.000000000000000000e+00
3.978440000000000055e+03 3.512300000000000182e+03 0.000000000000000000e+00
3.978519999999999982e+03 3.512300000000000182e+03 0.000000000000000000e+00
3.978599999999999909e+03 3.512300000000000182e+03 0.000000000000000000e+00
3.978679999999999836e+03 3.512300000000000182e+03 0.000000000000000000e+00
3.978759999999999764e+03 3.512300000000000182e+03 0.000000000000000000e+00
3.978840000000000146e+03 3.512300000000000182e+03 0.000000000000000000e+00
3.978920000000000073e+03 3.512300000000000182e+03 0.000000000000000000e+00
3.979000000000000000e+03 3.512300000000000182e+03 0.000000000000000000e+00
3.979079999999999927e+03 3.512300000000000182e+03 0.000000000000000000e+00
3.979159999999999854e+03 3.512300000000000182e+03 0.000000000000000000e+00
3.979239999999999782e+03 3.512300000000000182e+03 0.000000000000000000e+00
3.979320000000000164e+03 3.512300000000000182e+03 0.000000000000000000e+00
3.979400000000000091e+03 3.512300000000000182e+03 0.000000000000000000e+00
3.979480000000000018e+03 3.512300000000000182e+03 0.000000000000000000e+00
3.979559999999999945e+03 3.512300000000000182e+03 0.000000000000000000e+00
3.979639999999999873e+03 3.512300000000000182e+03 0.000000000000000000e+00
3.979719999999999800e+03 3.512300000000000182e+03 0.000000000000000000e+00
3.979800000000000182e+03 3.512300000000000182e+03 0.000000000000000000e+00
3.979880000000000109e+03 3.512300000000000182e+03 0.000000000000000000e+00
3.979960000000000036e+03 3.512300000000000182e+03 0.000000000000000000e+00
3.980039999999999964e+03 3.512300000000000182e+03 0.000000000000000000e+00
3.980119999999999891e+03 3.512300000000000182e+03 0.000000000000000000e+00
3.980199999999999818e+03 3.512300000000000182e+03 0.000000000000000000e+00
3.980279999999999745e+03 3.512300000000000182e+03 0.000000000000000000e+00
3.980360000000000127e+03 3.512300000000000182e+03 0.000000000000000000e+00
3.980440000000000055e+03 3.512300000000000182e+03 0.000000000000000000e+00
3.980519999999999982e+03 3.512300000000000182e+03 0.000000000000000000e+00
3.980599999999999909e+03 3.512300000000000182e+03 0.000000000000000000e+00
3.980679999999999836e+03 3.512300000000000182e+03 0.000000000000000000e+00
3.980759999999999764e+03 3.512300000000000182e+03 0.000000000000000000e+00
3.980840000000000146e+03 3.512300000000000182e+03 0.000000000000000000e+00
3.980920000000000073e+03 3.512300000000000182e+03 0.000000000000000000e+00
3.981000000000000000e+03 3.512300000000000182e+03 0.000000000000000000e+00
3.981079999999999927e+03 3.512300000000000182e+03 0.000000000000000000e+00
3.981159999999999854e+03 3.512300000000000182e+03 0.000000000000000000e+00
3.981239999999999782e+03 3.512300000000000182e+03 0.000000000000000000e+00
3.981320000000000164e+03 3.512300000000000182e+03 0.000000000000000000e+00
3.981400000000000091e+03 3.512300000000000182e+03 0.000000000000000000e+00
3.981480000000000018e+03 3.512300000000000182e+03 0.000000000000000000e+00
3.981559999999999945e+03 3.512300000000000182e+03 0.000000000000000000e+00
3.981639999999999873e+03 3.512300000000000182e+03 0.000000000000000000e+00
3.981719999999999800e+03 3.512300000000000182e+03 0.000000000000000000e+00
3.981800000000000182e+03 3.512300000000000182e+03 0.000000000000000000e+00
3.961800000000000182e+03 3.512360000000000127e+03 3.388436930039887159e-05
3.961880000000000109e+03 3.512360000000000127e+03 3.401281752540839841e-05
3.961960000000000036e+03 3.512360000000000127e+03 3.415353495649504608e-05
3.962039999999999964e+03 3.512360000000000127e+03 3.430487019514622199e-05
3.962119999999999891e+03 3.512360000000000127e+03 3.446797969586199313e-05
3.962199999999999818e+03 3.512360000000000127e+03 3.464113369999737176e-05
3.962279999999999745e+03 3.512360000000000127e+03 3.482498527935706838e-05
3.962360000000000127e+03 3.512360000000000127e+03 0.000000000000000000e+00
3.962440000000000055e+03 3.512360000000000127e+03 0.000000000000000000e+00
3.962519999999999982e+03 3.512360000000000127e+03 0.000000000000000000e+00
3.962599999999999909e+03 3.512360000000000127e+03 0.000000000000000000e+00
3.962679999999999836e+03 3.512360000000000127e+03 0.000000000000000000e+00
3.962759999999999764e+03 3.512360000000000127e+03 0.000000000000000000e+00
3.962840000000000146e+03 3.512360000000000127e+03 0.000000000000000000e+00
3.962920000000000073e+03 3.512360000000000127e+03 0.000000000000000000e+00
3.963000000000000000e+03 3.512360000000000127e+03 0.000000000000000000e+00
3.963079999999999927e+03 3.512360000000000127e+03 0.000000000000000000e+00
3.963159999999999854e+03 3.512360000000000127e+03 0.000000000000000000e+00
3.963239999999999782e+03 3.512360000000000127e+03 0.000000000000000000e+00
3.963320000000000164e+03 3.512360000000000127e+03 0.000000000000000000e+00
3.963400000000000091e+03 3.512360000000000127e+03 0.000000000000000000e+00
3.963480000000000018e+03 3.512360000000000127e+03 0.000000000000000000e+00
3.963559999999999945e+03 3.512360000000000127e+03 0.000000000000000000e+00
3.963639999999999873e+03 3.512360000000000127e+03 0.000000000000000000e+00
3.963719999999999800e+03 3.512360000000000127e+03 0.000000000000000000e+00
3.963800000000000182e+03 3.512360000000000127e+03 0.000000000000000000e+00
3.963880000000000109e+03 3.512360000000000127e+03 0.000000000000000000e+00
3.963960000000000036e+03 3.512360000000000127e+03 0.000000000000000000e+00
3.964039999999999964e+03 3.512360000000000127e+03 0.000000000000000000e+00
3.964119999999999891e+03 3.512360000000000127e+03 0.000000000000000000e+00
3.964199999999999818e+03 3.512360000000000127e+03 0.000000000000000000e+00
3.964279999999999745e+03 3.512360000000000127e+03 0.000000000000000000e+00
3.964360000000000127e+03 3.512360000000000127e+03 0.000000000000000000e+00
3.964440000000000055e+03 3.512360000000000127e+03 0.000000000000000000e+00
3.964519999999999982e+03 3.512360000000000127e+03 0.000000000000000000e+00
3.964599999999999909e+03 3.512360000000000127e+03 0.000000000000000000e+00
3.964679999999999836e+03 3.512360000000000127e+03 0.000000000000000000e+00
3.964759999999999764e+03 3.512360000000000127e+03 0.000000000000000000e+00
3.964840000000000146e+03 3.512360000000000127e+03 0.000000000000000000e+00
3.964920000000000073e+03 3.512360000000000127e+03 0.000000000000000000e+00
3.965000000000000000e+03 3.512360000000000127e+03 0.000000000000000000e+00
3.965079999999999927e+03 3.512360000000000127e+03 0.000000000000000000e+00
3.965159999999999854e+03 3.512360000000000127e+03 0.000000000000000000e+00
3.965239999999999782e+03 3.512360000000000127e+03 0.000000000000000000e+00
3.965320000000000164e+03 3.512360000000000127e+03 0.000000000000000000e+00
3.965400000000000091e+03 3.512360000000000127e+03 0.000000000000000000e+00
3.965480000000000018e+03 3.512360000000000127e+03 0.000000000000000000e+00
3.965559999999999945e+03 3.512360000000000127e+03 0.000000000000000000e+00
3.965639999999999873e+03 3.512360000000000127e+03 0.000000000000000000e+00
3.965719999999999800e+03 3.512360000000000127e+03 0.000000000000000000e+00
3.965800000000000182e+03 3.512360000000000127e+03 0.000000000000000000e+00
3.965880000000000109e+03 3.512360000000000127e+03 0.000000000000000000e+00
3.965960000000000036e+03 3.512360000000000127e+03 0.000000000000000000e+00
3.966039999999999964e+03 3.512360000000000127e+03 0.000000000000000000e+00
3.966119999999999891e+03 3.512360000000000127e+03 0.000000000000000000e+00
3.966199999999999818e+03 3.512360000000000127e+03 0.000000000000000000e+00
3.966279999999999745e+03 3.512360000000000127e+03 0.000000000000000000e+00
3.966360000000000127e+03 3.512360000000000127e+03 0.000000000000000000e+00
3.966440000000000055e+03 3.512360000000000127e+03 0.000000000000000000e+00
3.966519999999999982e+03 3.512360000000000127e+03 0.000000000000000000e+00
3.966599999999999909e+03 3.512360000000000127e+03 0.000000000000000000e+00
3.966679999999999836e+03 3.512360000000000127e+03 0.000000000000000000e+00
3.966759999999999764e+03 3.512360000000000127e+03 0.000000000000000000e+00
3.966840000000000146e+03 3.512360000000000127e+03 0.000000000000000000e+00
3.966920000000000073e+03 3.512360000000000127e+03 0.000000000000000000e+00
3.967000000000000000e+03 3.512360000000000127e+03 0.000000000000000000e+00
3.967079999999999927e+03 3.512360000000000127e+03 0.000000000000000000e+00
3.967159999999999854e+03 3.512360000000000127e+03 0.000000000000000000e+00
3.967239999999999782e+03 3.512360000000000127e+03 0.000000000000000000e+00
3.967320000000000164e+03 3.512360000000000127e+03 0.000000000000000000e+00
3.967400000000000091e+03 3.512360000000000127e+03 0.000000000000000000e+00
3.967480000000000018e+03 3.512360000000000127e+03 0.000000000000000000e+00
3.967559999999999945e+03 3.512360000000000127e+03 0.000000000000000000e+00
3.967639999999999873e+03 3.512360000000000127e+03 0.000000000000000000e+00
3.967719999999999800e+03 3.512360000000000127e+03 0.000000000000000000e+00
3.967800000000000182e+03 3.512360000000000127e+03 0.000000000000000000e+00
3.967880000000000109e+03 3.512360000000000127e+03 0.000000000000000000e+00
3.967960000000000036e+03 3.512360000000000127e+03 0.000000000000000000e+00
3.968039999999999964e+03 3.512360000000000127e+03 0.000000000000000000e+00
3.968119999999999891e+03 3.512360000000000127e+03 0.000000000000000000e+00
3.968199999999999818e+03 3.512360000000000127e+03 0.000000000000000000e+00
3.968279999999999745e+03 3.512360000000000127e+03 0.000000000000000000e+00
3.968360000000000127e+03 3.512360000000000127e+03 0.000000000000000000e+00
3.968440000000000055e+03 3.512360000000000127e+03 0.000000000000000000e+00
3.968519999999999982e+03 3.512360000000000127e+03 0.000000000000000000e+00
3.968599999999999909e+03 3.512360000000000127e+03 0.000000000000000000e+00
3.968679999999999836e+03 3.512360000000000127e+03 0.000000000000000000e+00
3.968759999999999764e+03 3.512360000000000127e+03 0.000000000000000000e+00
3.968840000000000146e+03 3.512360000000000127e+03 0.000000000000000000e+00
3.968920000000000073e+03 3.512360000000000127e+03 0.000000000000000000e+00
3.969000000000000000e+03 3.512360000000000127e+03 0.000000000000000000e+00
3.969079999999999927e+03 3.512360000000000127e+03 0.000000000000000000e+00
3.969159999999999854e+03 3.512360000000000127e+03 0.000000000000000000e+00
3.969239999999999782e+03 3.512360000000000127e+03 0.000000000000000000e+00
3.969320000000000164e+03 3.512360000000000127e+03 0.000000000000000000e+00
3.969400000000000091e+03 3.512360000000000127e+03 0.000000000000000000e+00
3.969480000000000018e+03 3.512360000000000127e+03 0.000000000000000000e+00
3.969559999999999945e+03 3.512360000000000127e+03 0.000000000000000000e+00
3.969639999999999873e+03 3.512360000000000127e+03 0.000000000000000000e+00
3.969719999999999800e+03 3.512360000000000127e+03 0.000000000000000000e+00
3.969800000000000182e+03 3.512360000000000127e+03 0.000000000000000000e+00
3.969880000000000109e+03 3.512360000000000127e+03 0.000000000000000000e+00
3.969960000000000036e+03 3.512360000000000127e+03 0.000000000000000000e+00
3.970039999999999964e+03 3.512360000000000127e+03 0.000000000000000000e+00
3.970119999999999891e+03 3.512360000000000127e+03 0.000000000000000000e+00
3.970199999999999818e+03 3.512360000000000127e+03 0.000000000000000000e+00
3.970279999999999745e+03 3.512360000000000127e+03 0.000000000000000000e+00
3.970360000000000127e+03 3.512360000000000127e+03 0.000000000000000000e+00
3.970440000000000055e+03 3.512360000000000127e+03 0.000000000000000000e+00
3.970519999999999982e+03 3.512360000000000127e+03 0.000000000000000000e+00
3.970599999999999909e+03 3.512360000000000127e+03 0.000000000000000000e+00
3.970679999999999836e+03 3.512360000000000127e+03 0.000000000000000000e+00
3.970759999999999764e+03 3.512360000000000127e+03 0.000000000000000000e+00
3.970840000000000146e+03 3.512360000000000127e+03 0.000000000000000000e+00
3.970920000000000073e+03 3.512360000000000127e+03 0.000000000000000000e+00
3.971000000000000000e+03 3.512360000000000127e+03 0.000000000000000000e+00
3.971079999999999927e+03 3.512360000000000127e+03 0.000000000000000000e+00
3.971159999999999854e+03 3.512360000000000127e+03 0.000000000000000000e+00
3.971239999999999782e+03 3.512360000000000127e+03 0.000000000000000000e+00
3.971320000000000164e+03 3.512360000000000127e+03 0.000000000000000000e+00
3.971400000000000091e+03 3.512360000000000127e+03 0.000000000000000000e+00
3.971480000000000018e+03 3.512360000000000127e+03 0.000000000000000000e+00
3.971559999999999945e+03 3.512360000000000127e+03 0.000000000000000000e+00
3.971639999999999873e+03 3.512360000000000127e+03 0.000000000000000000e+00
3.971719999999999800e+03 3.512360000000000127e+03 0.000000000000000000e+00
3.971800000000000182e+03 3.512360000000000127e+03 0.000000000000000000e+00
3.971880000000000109e+03 3.512360000000000127e+03 0.000000000000000000e+00
3.971960000000000036e+03 3.512360000000000127e+03 0.000000000000000000e+00
3.972039999999999964e+03 3.512360000000000127e+03 0.000000000000000000e+00
3.972119999999999891e+03 3.512360000000000127e+03 0.000000000000000000e+00
3.972199999999999818e+03 3.512360000000000127e+03 0.000000000000000000e+00
3.972279999999999745e+03 3.512360000000000127e+03 0.000000000000000000e+00
3.972360000000000127e+03 3.512360000000000127e+03 0.000000000000000000e+00
3.972440000000000055e+03 3.512360000000000127e+03 0.000000000000000000e+00
3.972519999999999982e+03 3.512360000000000127e+03 0.000000000000000000e+00
3.972599999999999909e+03 3.512360000000000127e+03 0.000000000000000000e+00
3.972679999999999836e+03 3.512360000000000127e+03 0.000000000000000000e+00
3.972759999999999764e+03 3.512360000000000127e+03 0.000000000000000000e+00
3.972840000000000146e+03 3.512360000000000127e+03 0.000000000000000000e+00
3.972920000000000073e+03 3.512360000000000127e+03 0.000000000000000000e+00
3.973000000000000000e+03 3.512360000000000127e+03 0.000000000000000000e+00
3.973079999999999927e+03 3.512360000000000127e+03 0.000000000000000000e+00
3.973159999999999854e+03 3.512360000000000127e+03 0.000000000000000000e+00
3.973239999999999782e+03 3.512360000000000127e+03 0.000000000000000000e+00
3.973320000000000164e+03 3.512360000000000127e+03 0.000000000000000000e+00
3.973400000000000091e+03 3.512360000000000127e+03 0.000000000000000000e+00
3.973480000000000018e+03 3.512360000000000127e+03 0.000000000000000000e+00
3.973559999999999945e+03 3.512360000000000127e+03 0.000000000000000000e+00
3.973639999999999873e+03 3.512360000000000127e+03 0.000000000000000000e+00
3.973719999999999800e+03 3.512360000000000127e+03 0.000000000000000000e+00
3.973800000000000182e+03 3.512360000000000127e+03 0.000000000000000000e+00
3.973880000000000109e+03 3.512360000000000127e+03 0.000000000000000000e+00
3.973960000000000036e+03 3.512360000000000127e+03 0.000000000000000000e+00
3.974039999999999964e+03 3.512360000000000127e+03 0.000000000000000000e+00
3.974119999999999891e+03 3.512360000000000127e+03 0.000000000000000000e+00
3.974199999999999818e+03 3.512360000000000127e+03 0.000000000000000000e+00
3.974279999999999745e+03 3.512360000000000127e+03 0.000000000000000000e+00
3.974360000000000127e+03 3.512360000000000127e+03 0.000000000000000000e+00
3.974440000000000055e+03 3.512360000000000127e+03 0.000000000000000000e+00
3.974519999999999982e+03 3.512360000000000127e+03 0.000000000000000000e+00
3.974599999999999909e+03 3.512360000000000127e+03 0.000000000000000000e+00
3.974679999999999836e+03 3.512360000000000127e+03 0.000000000000000000e+00
3.974759999999999764e+03 3.512360000000000127e+03 0.000000000000000000e+00
3.974840000000000146e+03 3.512360000000000127e+03 0.000000000000000000e+00
3.974920000000000073e+03 3.512360000000000127e+03 0.000000000000000000e+00
3.975000000000000000e+03 3.512360000000000127e+03 0.000000000000000000e+00
3.975079999999999927e+03 3.512360000000000127e+03 0.000000000000000000e+00
3.975159999999999854e+03 3.512360000000000127e+03 0.000000000000000000e+00
3.975239999999999782e+03 3.512360000000000127e+03 0.000000000000000000e+00
3.975320000000000164e+03 3.512360000000000127e+03 0.000000000000000000e+00
3.975400000000000091e+03 3.512360000000000127e+03 0.000000000000000000e+00
3.975480000000000018e+03 3.512360000000000127e+03 0.000000000000000000e+00
3.975559999999999945e+03 3.512360000000000127e+03 0.000000000000000000e+00
3.975639999999999873e+03 3.512360000000000127e+03 0.000000000000000000e+00
3.975719999999999800e+03 3.512360000000000127e+03 0.000000000000000000e+00
3.975800000000000182e+03 3.512360000000000127e+03 0.000000000000000000e+00
3.975880000000000109e+03 3.512360000000000127e+03 0.000000000000000000e+00
3.975960000000000036e+03 3.512360000000000127e+03 0.000000000000000000e+00
3.976039999999999964e+03 3.512360000000000127e+03 0.000000000000000000e+00
3.976119999999999891e+03 3.512360000000000127e+03 0.000000000000000000e+00
3.976199999999999818e+03 3.512360000000000127e+03 0.000000000000000000e+00
3.976279999999999745e+03 3.512360000000000127e+03 0.000000000000000000e+00
3.976360000000000127e+03 3.512360000000000127e+03 0.000000000000000000e+00
3.976440000000000055e+03 3.512360000000000127e+03 0.000000000000000000e+00
3.976519999999999982e+03 3.512360000000000127e+03 0.000000000000000000e+00
3.976599999999999909e+03 3.512360000000000127e+03 0.000000000000000000e+00
3.976679999999999836e+03 3.512360000000000127e+03 0.000000000000000000e+00
3.976759999999999764e+03 3.512360000000000127e+03 0.000000000000000000e+00
3.976840000000000146e+03 3.512360000000000127e+03 0.000000000000000000e+00
3.976920000000000073e+03 3.512360000000000127e+03 0.000000000000000000e+00
3.977000000000000000e+03 3.512360000000000127e+03 0.000000000000000000e+00
3.977079999999999927e+03 3.512360000000000127e+03 0.000000000000000000e+00
3.977159999999999854e+03 3.512360000000000127e+03 0.000000000000000000e+00
3.977239999999999782e+03 3.512360000000000127e+03 0.000000000000000000e+00
3.977320000000000164e+03 3.512360000000000127e+03 0.000000000000000000e+00
3.977400000000000091e+03 3.512360000000000127e+03 0.000000000000000000e+00
3.977480000000000018e+03 3.512360000000000127e+03 0.000000000000000000e+00
3.977559999999999945e+03 3.512360000000000127e+03 0.000000000000000000e+00
3.977639999999999873e+03 3.512360000000000127e+03 0.000000000000000000e+00
3.977719999999999800e+03 3.512360000000000127e+03 0.000000000000000000e+00
3.977800000000000182e+03 3.512360000000000127e+03 0.000000000000000000e+00
3.977880000000000109e+03 3.512360000000000127e+03 0.000000000000000000e+00
3.977960000000000036e+03 3.512360000000000127e+03 0.000000000000000000e+00
3.978039999999999964e+03 3.512360000000000127e+03 0.000000000000000000e+00
3.978119999999999891e+03 3.512360000000000127e+03 0.000000000000000000e+00
3.978199999999999818e+03 3.512360000000000127e+03 0.000000000000000000e+00
3.978279999999999745e+03 3.512360000000000127e+03 0.000000000000000000e+00
3.978360000000000127e+03 3.512360000000000127e+03 0.000000000000000000e+00
3.978440000000000055e+03 3.512360000000000127e+03 0.000000000000000000e+00
3.978519999999999982e+03 3.512360000000000127e+03 0.000000000000000000e+00
3.978599999999999909e+03 3.512360000000000127e+03 0.000000000000000000e+00
3.978679999999999836e+03 3.512360000000000127e+03 0.000000000000000000e+00
3.978759999999999764e+03 3.512360000000000127e+03 0.000000000000000000e+00
3.978840000000000146e+03 3.512360000000000127e+03 0.000000000000000000e+00
3.978920000000000073e+03 3.512360000000000127e+03 0.000000000000000000e+00
3.979000000000000000e+03 3.512360000000000127e+03 0.000000000000000000e+00
3.979079999999999927e+03 3.512360000000000127e+03 0.000000000000000000e+00
3.979159999999999854e+03 3.512360000000000127e+03 0.000000000000000000e+00
3.979239999999999782e+03 3.512360000000000127e+03 0.000000000000000000e+00
3.979320000000000164e+03 3.512360000000000127e+03 0.000000000000000000e+00
3.979400000000000091e+03 3.512360000000000127e+03 0.000000000000000000e+00
3.979480000000000018e+03 3.512360000000000127e+03 0.000000000000000000e+00
3.979559999999999945e+03 3.512360000000000127e+03 0.000000000000000000e+00
3.979639999999999873e+03 3.512360000000000127e+03 0.000000000000000000e+00
3.979719999999999800e+03 3.512360000000000127e+03 0.000000000000000000e+00
3.979800000000000182e+03 3.512360000000000127e+03 0.000000000000000000e+00
3.979880000000000109e+03 3.512360000000000127e+03 0.000000000000000000e+00
3.979960000000000036e+03 3.512360000000000127e+03 0.000000000000000000e+00
3.980039999999999964e+03 3.512360000000000127e+03 0.000000000000000000e+00
3.980119999999999891e+03 3.512360000000000127e+03 0.000000000000000000e+00
3.980199999999999818e+03 3.512360000000000127e+03 0.000000000000000000e+00
3.980279999999999745e+03 3.512360000000000127e+03 0.000000000000000000e+00
3.980360000000000127e+03 3.512360000000000127e+03 0.000000000000000000e+00
3.980440000000000055e+03 3.512360000000000127e+03 0.000000000000000000e+00
3.980519999999999982e+03 3.512360000000000127e+03 0.000000000000000000e+00
3.980599999999999909e+03 3.512360000000000127e+03 0.000000000000000000e+00
3.980679999999999836e+03 3.512360000000000127e+03 0.000000000000000000e+00
3.980759999999999764e+03 3.512360000000000127e+03 0.000000000000000000e+00
3.980840000000000146e+03 3.512360000000000127e+03 0.000000000000000000e+00
3.980920000000000073e+03 3.512360000000000127e+03 0.000000000000000000e+00
3.981000000000000000e+03 3.512360000000000127e+03 0.000000000000000000e+00
3.981079999999999927e+03 3.512360000000000127e+03 0.000000000000000000e+00
3.981159999999999854e+03 3.512360000000000127e+03 0.000000000000000000e+00
3.981239999999999782e+03 3.512360000000000127e+03 0.000000000000000000e+00
3.981320000000000164e+03 3.512360000000000127e+03 0.000000000000000000e+00
3.981400000000000091e+03 3.512360000000000127e+03 0.000000000000000000e+00
3.981480000000000018e+03 3.512360000000000127e+03 0.000000000000000000e+00
3.981559999999999945e+03 3.512360000000000127e+03 0.000000000000000000e+00
3.981639999999999873e+03 3.512360000000000127e+03 0.000000000000000000e+00
3.981719999999999800e+03 3.512360000000000127e+03 0.000000000000000000e+00
3.981800000000000182e+03 3.512360000000000127e+03 0.000000000000000000e+00
3.961800000000000182e+03 3.512420000000000073e+03 3.423113974114511284e-05
3.961880000000000109e+03 3.512420000000000073e+03 3.435604785528881098e-05
3.961960000000000036e+03 3.512420000000000073e+03 3.449325674813589115e-05
3.962039999999999964e+03 3.512420000000000073e+03 3.464265147847947815e-05
3.962119999999999891e+03 3.512420000000000073e+03 3.480365081655866362e-05
3.962199999999999818e+03 3.512420000000000073e+03 3.497504987517022006e-05
3.962279999999999745e+03 3.512420000000000073e+03 3.515819692562649235e-05
3.962360000000000127e+03 3.512420000000000073e+03 3.535157591066709744e-05
3.962440000000000055e+03 3.512420000000000073e+03 0.000000000000000000e+00
3.962519999999999982e+03 3.512420000000000073e+03 0.000000000000000000e+00
3.962599999999999909e+03 3.512420000000000073e+03 0.000000000000000000e+00
3.962679999999999836e+03 3.512420000000000073e+03 0.000000000000000000e+00
3.962759999999999764e+03 3.512420000000000073e+03 0.000000000000000000e+00
3.962840000000000146e+03 3.512420000000000073e+03 0.000000000000000000e+00
3.962920000000000073e+03 3.512420000000000073e+03 0.000000000000000000e+00
3.963000000000000000e+03 3.512420000000000073e+03 0.000000000000000000e+00
3.963079999999999927e+03 3.512420000000000073e+03 0.000000000000000000e+00
3.963159999999999854e+03 3.512420000000000073e+03 0.000000000000000000e+00
3.963239999999999782e+03 3.512420000000000073e+03 0.000000000000000000e+00
3.963320000000000164e+03 3.512420000000000073e+03 0.000000000000000000e+00
3.963400000000000091e+03 3.512420000000000073e+03 0.000000000000000000e+00
3.963480000000000018e+03 3.512420000000000073e+03 0.000000000000000000e+00
3.963559999999999945e+03 3.512420000000000073e+03 0.000000000000000000e+00
3.963639999999999873e+03 3.512420000000000073e+03 0.000000000000000000e+00
3.963719999999999800e+03 3.512420000000000073e+03 0.000000000000000000e+00
3.963800000000000182e+03 3.512420000000000073e+03 0.000000000000000000e+00
3.963880000000000109e+03 3.512420000000000073e+03 0.000000000000000000e+00
3.963960000000000036e+03 3.512420000000000073e+03 0.000000000000000000e+00
3.964039999999999964e+03 3.512420000000000073e+03 0.000000000000000000e+00
3.964119999999999891e+03 3.512420000000000073e+03 0.000000000000000000e+00
3.964199999999999818e+03 3.512420000000000073e+03 0.000000000000000000e+00
3.964279999999999745e+03 3.512420000000000073e+03 0.000000000000000000e+00
3.964360000000000127e+03 3.512420000000000073e+03 0.000000000000000000e+00
3.964440000000000055e+03 3.512420000000000073e+03 0.000000000000000000e+00
3.964519999999999982e+03 3.512420000000000073e+03 0.000000000000000000e+00
3.964599999999999909e+03 3.512420000000000073e+03 0.000000000000000000e+00
3.964679999999999836e+03 3.512420000000000073e+03 0.000000000000000000e+00
3.964759999999999764e+03 3.512420000000000073e+03 0.000000000000000000e+00
3.964840000000000146e+03 3.512420000000000073e+03 0.000000000000000000e+00
3.964920000000000073e+03 3.512420000000000073e+03 0.000000000000000000e+00
3.965000000000000000e+03 3.512420000000000073e+03 0.000000000000000000e+00
3.965079999999999927e+03 3.512420000000000073e+03 0.000000000000000000e+00
3.965159999999999854e+03 3.512420000000000073e+03 0.000000000000000000e+00
3.965239999999999782e+03 3.512420000000000073e+03 0.000000000000000000e+00
3.965320000000000164e+03 3.512420000000000073e+03 0.000000000000000000e+00
3.965400000000000091e+03 3.512420000000000073e+03 0.000000000000000000e+00
3.965480000000000018e+03 3.512420000000000073e+03 0.000000000000000000e+00
3.965559999999999945e+03 3.512420000000000073e+03 0.000000000000000000e+00
3.965639999999999873e+03 3.512420000000000073e+03 0.000000000000000000e+00
3.965719999999999800e+03 3.512420000000000073e+03 0.000000000000000000e+00
3.965800000000000182e+03 3.512420000000000073e+03 0.000000000000000000e+00
3.965880000000000109e+03 3.512420000000000073e+03 0.000000000000000000e+00
3.965960000000000036e+03 3.512420000000000073e+03 0.000000000000000000e+00
3.966039999999999964e+03 3.512420000000000073e+03 0.000000000000000000e+00
3.966119999999999891e+03 3.512420000000000073e+03 0.000000000000000000e+00
3.966199999999999818e+03 3.512420000000000073e+03 0.000000000000000000e+00
3.966279999999999745e+03 3.512420000000000073e+03 0.000000000000000000e+00
3.966360000000000127e+03 3.512420000000000073e+03 0.000000000000000000e+00
3.966440000000000055e+03 3.512420000000000073e+03 0.000000000000000000e+00
3.966519999999999982e+03 3.512420000000000073e+03 0.000000000000000000e+00
3.966599999999999909e+03 3.512420000000000073e+03 0.000000000000000000e+00
3.966679999999999836e+03 3.512420000000000073e+03 0.000000000000000000e+00
3.966759999999999764e+03 3.512420000000000073e+03 0.000000000000000000e+00
3.966840000000000146e+03 3.512420000000000073e+03 0.000000000000000000e+00
3.966920000000000073e+03 3.512420000000000073e+03 0.000000000000000000e+00
3.967000000000000000e+03 3.512420000000000073e+03 0.000000000000000000e+00
3.967079999999999927e+03 3.512420000000000073e+03 0.000000000000000000e+00
3.967159999999999854e+03 3.512420000000000073e+03 0.000000000000000000e+00
3.967239999999999782e+03 3.512420000000000073e+03 0.000000000000000000e+00
3.967320000000000164e+03 3.512420000000000073e+03 0.000000000000000000e+00
3.967400000000000091e+03 3.512420000000000073e+03 0.000000000000000000e+00
3.967480000000000018e+03 3.512420000000000073e+03 0.000000000000000000e+00
3.967559999999999945e+03 3.512420000000000073e+03 0.000000000000000000e+00
3.967639999999999873e+03 3.512420000000000073e+03 0.000000000000000000e+00
3.967719999999999800e+03 3.512420000000000073e+03 0.000000000000000000e+00
3.967800000000000182e+03 3.512420000000000073e+03 0.000000000000000000e+00
3.967880000000000109e+03 3.512420000000000073e+03 0.000000000000000000e+00
3.967960000000000036e+03 3.512420000000000073e+03 0.000000000000000000e+00
3.968039999999999964e+03 3.512420000000000073e+03 0.000000000000000000e+00
3.968119999999999891e+03 3.512420000000000073e+03 0.000000000000000000e+00
3.968199999999999818e+03 3.512420000000000073e+03 0.000000000000000000e+00
3.968279999999999745e+03 3.512420000000000073e+03 0.000000000000000000e+00
3.968360000000000127e+03 3.512420000000000073e+03 0.000000000000000000e+00
3.968440000000000055e+03 3.512420000000000073e+03 0.000000000000000000e+00
3.968519999999999982e+03 3.512420000000000073e+03 0.000000000000000000e+00
3.968599999999999909e+03 3.512420000000000073e+03 0.000000000000000000e+00
3.968679999999999836e+03 3.512420000000000073e+03 0.000000000000000000e+00
3.968759999999999764e+03 3.512420000000000073e+03 0.000000000000000000e+00
3.968840000000000146e+03 3.512420000000000073e+03 0.000000000000000000e+00
3.968920000000000073e+03 3.512420000000000073e+03 0.000000000000000000e+00
3.969000000000000000e+03 3.512420000000000073e+03 0.000000000000000000e+00
3.969079999999999927e+03 3.512420000000000073e+03 0.000000000000000000e+00
3.969159999999999854e+03 3.512420000000000073e+03 0.000000000000000000e+00
3.969239999999999782e+03 3.512420000000000073e+03 0.000000000000000000e+00
3.969320000000000164e+03 3.512420000000000073e+03 0.000000000000000000e+00
3.969400000000000091e+03 3.512420000000000073e+03 0.000000000000000000e+00
3.969480000000000018e+03 3.512420000000000073e+03 0.000000000000000000e+00
3.969559999999999945e+03 3.512420000000000073e+03 0.000000000000000000e+00
3.969639999999999873e+03 3.512420000000000073e+03 0.000000000000000000e+00
3.969719999999999800e+03 3.512420000000000073e+03 0.000000000000000000e+00
3.969800000000000182e+03 3.512420000000000073e+03 0.000000000000000000e+00
3.969880000000000109e+03 3.512420000000000073e+03 0.000000000000000000e+00
3.969960000000000036e+03 3.512420000000000073e+03 0.000000000000000000e+00
3.970039999999999964e+03 3.512420000000000073e+03 0.000000000000000000e+00
3.970119999999999891e+03 3.512420000000000073e+03 0.000000000000000000e+00
3.970199999999999818e+03 3.512420000000000073e+03 0.000000000000000000e+00
3.970279999999999745e+03 3.512420000000000073e+03 0.000000000000000000e+00
3.970360000000000127e+03 3.512420000000000073e+03 0.000000000000000000e+00
3.970440000000000055e+03 3.512420000000000073e+03 0.000000000000000000e+00
3.970519999999999982e+03 3.512420000000000073e+03 0.000000000000000000e+00
3.970599999999999909e+03 3.512420000000000073e+03 0.000000000000000000e+00
3.970679999999999836e+03 3.512420000000000073e+03 0.000000000000000000e+00
3.970759999999999764e+03 3.512420000000000073e+03 0.000000000000000000e+00
3.970840000000000146e+03 3.512420000000000073e+03 0.000000000000000000e+00
3.970920000000000073e+03 3.512420000000000073e+03 0.000000000000000000e+00
3.971000000000000000e+03 3.512420000000000073e+03 0.000000000000000000e+00
3.971079999999999927e+03 3.512420000000000073e+03 0.000000000000000000e+00
3.971159999999999854e+03 3.512420000000000073e+03 0.000000000000000000e+00
3.971239999999999782e+03 3.512420000000000073e+03 0.000000000000000000e+00
3.971320000000000164e+03 3.512420000000000073e+03 0.000000000000000000e+00
3.971400000000000091e+03 3.512420000000000073e+03 0.000000000000000000e+00
3.971480000000000018e+03 3.512420000000000073e+03 0.000000000000000000e+00
3.971559999999999945e+03 3.512420000000000073e+03 0.000000000000000000e+00
3.971639999999999873e+03 3.512420000000000073e+03 0.000000000000000000e+00
3.971719999999999800e+03 3.512420000000000073e+03 0.000000000000000000e+00
3.971800000000000182e+03 3.512420000000000073e+03 0.000000000000000000e+00
3.971880000000000109e+03 3.512420000000000073e+03 0.000000000000000000e+00
3.971960000000000036e+03 3.512420000000000073e+03 0.000000000000000000e+00
3.972039999999999964e+03 3.512420000000000073e+03 0.000000000000000000e+00
3.972119999999999891e+03 3.512420000000000073e+03 0.000000000000000000e+00
3.972199999999999818e+03 3.512420000000000073e+03 0.000000000000000000e+00
3.972279999999999745e+03 3.512420000000000073e+03 0.000000000000000000e+00
3.972360000000000127e+03 3.512420000000000073e+03 0.000000000000000000e+00
3.972440000000000055e+03 3.512420000000000073e+03 0.000000000000000000e+00
3.972519999999999982e+03 3.512420000000000073e+03 0.000000000000000000e+00
3.972599999999999909e+03 3.512420000000000073e+03 0.000000000000000000e+00
3.972679999999999836e+03 3.512420000000000073e+03 0.000000000000000000e+00
3.972759999999999764e+03 3.512420000000000073e+03 0.000000000000000000e+00
3.972840000000000146e+03 3.512420000000000073e+03 0.000000000000000000e+00
3.972920000000000073e+03 3.512420000000000073e+03 0.000000000000000000e+00
3.973000000000000000e+03 3.512420000000000073e+03 0.000000000000000000e+00
3.973079999999999927e+03 3.512420000000000073e+03 0.000000000000000000e+00
3.973159999999999854e+03 3.512420000000000073e+03 0.000000000000000000e+00
3.973239999999999782e+03 3.512420000000000073e+03 0.000000000000000000e+00
3.973320000000000164e+03 3.512420000000000073e+03 0.000000000000000000e+00
3.973400000000000091e+03 3.512420000000000073e+03 0.000000000000000000e+00
3.973480000000000018e+03 3.512420000000000073e+03 0.000000000000000000e+00
3.973559999999999945e+03 3.512420000000000073e+03 0.000000000000000000e+00
3.973639999999999873e+03 3.512420000000000073e+03 0.000000000000000000e+00
3.973719999999999800e+03 3.512420000000000073e+03 0.000000000000000000e+00
3.973800000000000182e+03 3.512420000000000073e+03 0.000000000000000000e+00
3.973880000000000109e+03 3.512420000000000073e+03 0.000000000000000000e+00
3.973960000000000036e+03 3.512420000000000073e+03 0.000000000000000000e+00
3.974039999999999964e+03 3.512420000000000073e+03 0.000000000000000000e+00
3.974119999999999891e+03 3.512420000000000073e+03 0.000000000000000000e+00
3.974199999999999818e+03 3.512420000000000073e+03 0.000000000000000000e+00
3.974279999999999745e+03 3.512420000000000073e+03 0.000000000000000000e+00
3.974360000000000127e+03 3.512420000000000073e+03 0.000000000000000000e+00
3.974440000000000055e+03 3.512420000000000073e+03 0.000000000000000000e+00
3.974519999999999982e+03 3.512420000000000073e+03 0.000000000000000000e+00
3.974599999999999909e+03 3.512420000000000073e+03 0.000000000000000000e+00
3.974679999999999836e+03 3.512420000000000073e+03 0.000000000000000000e+00
3.974759999999999764e+03 3.512420000000000073e+03 0.000000000000000000e+00
3.974840000000000146e+03 3.512420000000000073e+03 0.000000000000000000e+00
3.974920000000000073e+03 3.512420000000000073e+03 0.000000000000000000e+00
3.975000000000000000e+03 3.512420000000000073e+03 0.000000000000000000e+00
3.975079999999999927e+03 3.512420000000000073e+03 0.000000000000000000e+00
3.975159999999999854e+03 3.512420000000000073e+03 0.000000000000000000e+00
3.975239999999999782e+03 3.512420000000000073e+03 0.000000000000000000e+00
3.975320000000000164e+03 3.512420000000000073e+03 0.000000000000000000e+00
3.975400000000000091e+03 3.512420000000000073e+03 0.000000000000000000e+00
3.975480000000000018e+03 3.512420000000000073e+03 0.000000000000000000e+00
3.975559999999999945e+03 3.512420000000000073e+03 0.000000000000000000e+00
3.975639999999999873e+03 3.512420000000000073e+03 0.000000000000000000e+00
3.975719999999999800e+03 3.512420000000000073e+03 0.000000000000000000e+00
3.975800000000000182e+03 3.512420000000000073e+03 0.000000000000000000e+00
3.975880000000000109e+03 3.512420000000000073e+03 0.000000000000000000e+00
3.975960000000000036e+03 3.512420000000000073e+03 0.000000000000000000e+00
3.976039999999999964e+03 3.512420000000000073e+03 0.000000000000000000e+00
3.976119999999999891e+03 3.512420000000000073e+03 0.000000000000000000e+00
3.976199999999999818e+03 3.512420000000000073e+03 0.000000000000000000e+00
3.976279999999999745e+03 3.512420000000000073e+03 0.000000000000000000e+00
3.976360000000000127e+03 3.512420000000000073e+03 0.000000000000000000e+00
3.976440000000000055e+03 3.512420000000000073e+03 0.000000000000000000e+00
3.976519999999999982e+03 3.512420000000000073e+03 0.000000000000000000e+00
3.976599999999999909e+03 3.512420000000000073e+03 0.000000000000000000e+00
3.976679999999999836e+03 3.512420000000000073e+03 0.000000000000000000e+00
3.976759999999999764e+03 3.512420000000000073e+03 0.000000000000000000e+00
3.976840000000000146e+03 3.512420000000000073e+03 0.000000000000000000e+00
3.976920000000000073e+03 3.512420000000000073e+03 0.000000000000000000e+00
3.977000000000000000e+03 3.512420000000000073e+03 0.000000000000000000e+00
3.977079999999999927e+03 3.512420000000000073e+03 0.000000000000000000e+00
3.977159999999999854e+03 3.512420000000000073e+03 0.000000000000000000e+00
3.977239999999999782e+03 3.512420000000000073e+03 0.000000000000000000e+00
3.977320000000000164e+03 3.512420000000000073e+03 0.000000000000000000e+00
3.977400000000000091e+03 3.512420000000000073e+03 0.000000000000000000e+00
3.977480000000000018e+03 3.512420000000000073e+03 0.000000000000000000e+00
3.977559999999999945e+03 3.512420000000000073e+03 0.000000000000000000e+00
3.977639999999999873e+03 3.512420000000000073e+03 0.000000000000000000e+00
3.977719999999999800e+03 3.512420000000000073e+03 0.000000000000000000e+00
3.977800000000000182e+03 3.512420000000000073e+03 0.000000000000000000e+00
3.977880000000000109e+03 3.512420000000000073e+03 0.000000000000000000e+00
3.977960000000000036e+03 3.512420000000000073e+03 0.000000000000000000e+00
3.978039999999999964e+03 3.512420000000000073e+03 0.000000000000000000e+00
3.978119999999999891e+03 3.512420000000000073e+03 0.000000000000000000e+00
3.978199999999999818e+03 3.512420000000000073e+03 0.000000000000000000e+00
3.978279999999999745e+03 3.512420000000000073e+03 0.000000000000000000e+00
3.978360000000000127e+03 3.512420000000000073e+03 0.000000000000000000e+00
3.978440000000000055e+03 3.512420000000000073e+03 0.000000000000000000e+00
3.978519999999999982e+03 3.512420000000000073e+03 0.000000000000000000e+00
3.978599999999999909e+03 3.512420000000000073e+03 0.000000000000000000e+00
3.978679999999999836e+03 3.512420000000000073e+03 0.000000000000000000e+00
3.978759999999999764e+03 3.512420000000000073e+03 0.000000000000000000e+00
3.978840000000000146e+03 3.512420000000000073e+03 0.000000000000000000e+00
3.978920000000000073e+03 3.512420000000000073e+03 0.000000000000000000e+00
3.979000000000000000e+03 3.512420000000000073e+03 0.000000000000000000e+00
3.979079999999999927e+03 3.512420000000000073e+03 0.000000000000000000e+00
3.979159999999999854e+03 3.512420000000000073e+03 0.000000000000000000e+00
3.979239999999999782e+03 3.512420000000000073e+03 0.000000000000000000e+00
3.979320000000000164e+03 3.512420000000000073e+03 0.000000000000000000e+00
3.979400000000000091e+03 3.512420000000000073e+03 0.000000000000000000e+00
3.979480000000000018e+03 3.512420000000000073e+03 0.000000000000000000e+00
3.979559999999999945e+03 3.512420000000000073e+03 0.000000000000000000e+00
3.979639999999999873e+03 3.512420000000000073e+03 0.000000000000000000e+00
3.979719999999999800e+03 3.512420000000000073e+03 0.000000000000000000e+00
3.979800000000000182e+03 3.512420000000000073e+03 0.000000000000000000e+00
3.979880000000000109e+03 3.512420000000000073e+03 0.000000000000000000e+00
3.979960000000000036e+03 3.512420000000000073e+03 0.000000000000000000e+00
3.980039999999999964e+03 3.512420000000000073e+03 0.000000000000000000e+00
3.980119999999999891e+03 3.512420000000000073e+03 0.000000000000000000e+00
3.980199999999999818e+03 3.512420000000000073e+03 0.000000000000000000e+00
3.980279999999999745e+03 3.512420000000000073e+03 0.000000000000000000e+00
3.980360000000000127e+03 3.512420000000000073e+03 0.000000000000000000e+00
3.980440000000000055e+03 3.512420000000000073e+03 0.000000000000000000e+00
3.980519999999999982e+03 3.512420000000000073e+03 0.000000000000000000e+00
3.980599999999999909e+03 3.512420000000000073e+03 0.000000000000000000e+00
3.980679999999999836e+03 3.512420000000000073e+03 0.000000000000000000e+00
3.980759999999999764e+03 3.512420000000000073e+03 0.000000000000000000e+00
3.980840000000000146e+03 3.512420000000000073e+03 0.000000000000000000e+00
3.980920000000000073e+03 3.512420000000000073e+03 0.000000000000000000e+00
3.981000000000000000e+03 3.512420000000000073e+03 0.000000000000000000e+00
3.981079999999999927e+03 3.512420000000000073e+03 0.000000000000000000e+00
3.981159999999999854e+03 3.512420000000000073e+03 0.000000000000000000e+00
3.981239999999999782e+03 3.512420000000000073e+03 0.000000000000000000e+00
3.981320000000000164e+03 3.512420000000000073e+03 0.000000000000000000e+00
3.981400000000000091e+03 3.512420000000000073e+03 0.000000000000000000e+00
3.981480000000000018e+03 3.512420000000000073e+03 0.000000000000000000e+00
3.981559999999999945e+03 3.512420000000000073e+03 0.000000000000000000e+00
3.981639999999999873e+03 3.512420000000000073e+03 0.000000000000000000e+00
3.981719999999999800e+03 3.512420000000000073e+03 0.000000000000000000e+00
3.981800000000000182e+03 3.512420000000000073e+03 0.000000000000000000e+00
3.961800000000000182e+03 3.512480000000000018e+03 3.458698505089759147e-05
3.961880000000000109e+03 3.512480000000000018e+03 3.470645991081060304e-05
3.961960000000000036e+03 3.512480000000000018e+03 3.483937963344310647e-05
3.962039999999999964e+03 3.512480000000000018e+03 3.498643711957419327e-05
3.962119999999999891e+03 3.512480000000000018e+03 3.514489189646945427e-05
3.962199999999999818e+03 3.512480000000000018e+03 3.531501496903757548e-05
3.962279999999999745e+03 3.512480000000000018e+03 3.549655468318466502e-05
3.962360000000000127e+03 3.512480000000000018e+03 3.568858779910375080e-05
3.962440000000000055e+03 3.512480000000000018e+03 3.589258930299406557e-05
3.962519999999999982e+03 3.512480000000000018e+03 0.000000000000000000e+00
3.962599999999999909e+03 3.512480000000000018e+03 0.000000000000000000e+00
3.962679999999999836e+03 3.512480000000000018e+03 0.000000000000000000e+00
3.962759999999999764e+03 3.512480000000000018e+03 0.000000000000000000e+00
3.962840000000000146e+03 3.512480000000000018e+03 0.000000000000000000e+00
3.962920000000000073e+03 3.512480000000000018e+03 0.000000000000000000e+00
3.963000000000000000e+03 3.512480000000000018e+03 0.000000000000000000e+00
3.963079999999999927e+03 3.512480000000000018e+03 0.000000000000000000e+00
3.963159999999999854e+03 3.512480000000000018e+03 0.000000000000000000e+00
3.963239999999999782e+03 3.512480000000000018e+03 0.000000000000000000e+00
3.963320000000000164e+03 3.512480000000000018e+03 0.000000000000000000e+00
3.963400000000000091e+03 3.512480000000000018e+03 0.000000000000000000e+00
3.963480000000000018e+03 3.512480000000000018e+03 0.000000000000000000e+00
3.963559999999999945e+03 3.512480000000000018e+03 0.000000000000000000e+00
3.963639999999999873e+03 3.512480000000000018e+03 0.000000000000000000e+00
3.963719999999999800e+03 3.512480000000000018e+03 0.000000000000000000e+00
3.963800000000000182e+03 3.512480000000000018e+03 0.000000000000000000e+00
3.963880000000000109e+03 3.512480000000000018e+03 0.000000000000000000e+00
3.963960000000000036e+03 3.512480000000000018e+03 0.000000000000000000e+00
3.964039999999999964e+03 3.512480000000000018e+03 0.000000000000000000e+00
3.964119999999999891e+03 3.512480000000000018e+03 0.000000000000000000e+00
3.964199999999999818e+03 3.512480000000000018e+03 0.000000000000000000e+00
3.964279999999999745e+03 3.512480000000000018e+03 0.000000000000000000e+00
3.964360000000000127e+03 3.512480000000000018e+03 0.000000000000000000e+00
3.964440000000000055e+03 3.512480000000000018e+03 0.000000000000000000e+00
3.964519999999999982e+03 3.512480000000000018e+03 0.000000000000000000e+00
3.964599999999999909e+03 3.512480000000000018e+03 0.000000000000000000e+00
3.964679999999999836e+03 3.512480000000000018e+03 0.000000000000000000e+00
3.964759999999999764e+03 3.512480000000000018e+03 0.000000000000000000e+00
3.964840000000000146e+03 3.512480000000000018e+03 0.000000000000000000e+00
3.964920000000000073e+03 3.512480000000000018e+03 0.000000000000000000e+00
3.965000000000000000e+03 3.512480000000000018e+03 0.000000000000000000e+00
3.965079999999999927e+03 3.512480000000000018e+03 0.000000000000000000e+00
3.965159999999999854e+03 3.512480000000000018e+03 0.000000000000000000e+00
3.965239999999999782e+03 3.512480000000000018e+03 0.000000000000000000e+00
3.965320000000000164e+03 3.512480000000000018e+03 0.000000000000000000e+00
3.965400000000000091e+03 3.512480000000000018e+03 0.000000000000000000e+00
3.965480000000000018e+03 3.512480000000000018e+03 0.000000000000000000e+00
3.965559999999999945e+03 3.512480000000000018e+03 0.000000000000000000e+00
3.965639999999999873e+03 3.512480000000000018e+03 0.000000000000000000e+00
3.965719999999999800e+03 3.512480000000000018e+03 0.000000000000000000e+00
3.965800000000000182e+03 3.512480000000000018e+03 0.000000000000000000e+00
3.965880000000000109e+03 3.512480000000000018e+03 0.000000000000000000e+00
3.965960000000000036e+03 3.512480000000000018e+03 0.000000000000000000e+00
3.966039999999999964e+03 3.512480000000000018e+03 0.000000000000000000e+00
3.966119999999999891e+03 3.512480000000000018e+03 0.000000000000000000e+00
3.966199999999999818e+03 3.512480000000000018e+03 0.000000000000000000e+00
3.966279999999999745e+03 3.512480000000000018e+03 0.000000000000000000e+00
3.966360000000000127e+03 3.512480000000000018e+03 0.000000000000000000e+00
3.966440000000000055e+03 3.512480000000000018e+03 0.000000000000000000e+00
3.966519999999999982e+03 3.512480000000000018e+03 0.000000000000000000e+00
3.966599999999999909e+03 3.512480000000000018e+03 0.000000000000000000e+00
3.966679999999999836e+03 3.512480000000000018e+03 0.000000000000000000e+00
3.966759999999999764e+03 3.512480000000000018e+03 0.000000000000000000e+00
3.966840000000000146e+03 3.512480000000000018e+03 0.000000000000000000e+00
3.966920000000000073e+03 3.512480000000000018e+03 0.000000000000000000e+00
3.967000000000000000e+03 3.512480000000000018e+03 0.000000000000000000e+00
3.967079999999999927e+03 3.512480000000000018e+03 0.000000000000000000e+00
3.967159999999999854e+03 3.512480000000000018e+03 0.000000000000000000e+00
3.967239999999999782e+03 3.512480000000000018e+03 0.000000000000000000e+00
3.967320000000000164e+03 3.512480000000000018e+03 0.000000000000000000e+00
3.967400000000000091e+03 3.512480000000000018e+03 0.000000000000000000e+00
3.967480000000000018e+03 3.512480000000000018e+03 0.000000000000000000e+00
3.967559999999999945e+03 3.512480000000000018e+03 0.000000000000000000e+00
3.967639999999999873e+03 3.512480000000000018e+03 0.000000000000000000e+00
3.967719999999999800e+03 3.512480000000000018e+03 0.000000000000000000e+00
3.967800000000000182e+03 3.512480000000000018e+03 0.000000000000000000e+00
3.967880000000000109e+03 3.512480000000000018e+03 0.000000000000000000e+00
3.967960000000000036e+03 3.512480000000000018e+03 0.000000000000000000e+00
3.968039999999999964e+03 3.512480000000000018e+03 0.000000000000000000e+00
3.968119999999999891e+03 3.512480000000000018e+03 0.000000000000000000e+00
3.968199999999999818e+03 3.512480000000000018e+03 0.000000000000000000e+00
3.968279999999999745e+03 3.512480000000000018e+03 0.000000000000000000e+00
3.968360000000000127e+03 3.512480000000000018e+03 0.000000000000000000e+00
3.968440000000000055e+03 3.512480000000000018e+03 0.000000000000000000e+00
3.968519999999999982e+03 3.512480000000000018e+03 0.000000000000000000e+00
3.968599999999999909e+03 3.512480000000000018e+03 0.000000000000000000e+00
3.968679999999999836e+03 3.512480000000000018e+03 0.000000000000000000e+00
3.968759999999999764e+03 3.512480000000000018e+03 0.000000000000000000e+00
3.968840000000000146e+03 3.512480000000000018e+03 0.000000000000000000e+00
3.968920000000000073e+03 3.512480000000000018e+03 0.000000000000000000e+00
3.969000000000000000e+03 3.512480000000000018e+03 0.000000000000000000e+00
3.969079999999999927e+03 3.512480000000000018e+03 0.000000000000000000e+00
3.969159999999999854e+03 3.512480000000000018e+03 0.000000000000000000e+00
3.969239999999999782e+03 3.512480000000000018e+03 0.000000000000000000e+00
3.969320000000000164e+03 3.512480000000000018e+03 0.000000000000000000e+00
3.969400000000000091e+03 3.512480000000000018e+03 0.000000000000000000e+00
3.969480000000000018e+03 3.512480000000000018e+03 0.000000000000000000e+00
3.969559999999999945e+03 3.512480000000000018e+03 0.000000000000000000e+00
3.969639999999999873e+03 3.512480000000000018e+03 0.000000000000000000e+00
3.969719999999999800e+03 3.512480000000000018e+03 0.000000000000000000e+00
3.969800000000000182e+03 3.512480000000000018e+03 0.000000000000000000e+00
3.969880000000000109e+03 3.512480000000000018e+03 0.000000000000000000e+00
3.969960000000000036e+03 3.512480000000000018e+03 0.000000000000000000e+00
3.970039999999999964e+03 3.512480000000000018e+03 0.000000000000000000e+00
3.970119999999999891e+03 3.512480000000000018e+03 0.000000000000000000e+00
3.970199999999999818e+03 3.512480000000000018e+03 0.000000000000000000e+00
3.970279999999999745e+03 3.512480000000000018e+03 0.000000000000000000e+00
3.970360000000000127e+03 3.512480000000000018e+03 0.000000000000000000e+00
3.970440000000000055e+03 3.512480000000000018e+03 0.000000000000000000e+00
3.970519999999999982e+03 3.512480000000000018e+03 0.000000000000000000e+00
3.970599999999999909e+03 3.512480000000000018e+03 0.000000000000000000e+00
3.970679999999999836e+03 3.512480000000000018e+03 0.000000000000000000e+00
3.970759999999999764e+03 3.512480000000000018e+03 0.000000000000000000e+00
3.970840000000000146e+03 3.512480000000000018e+03 0.000000000000000000e+00
3.970920000000000073e+03 3.512480000000000018e+03 0.000000000000000000e+00
3.971000000000000000e+03 3.512480000000000018e+03 0.000000000000000000e+00
3.971079999999999927e+03 3.512480000000000018e+03 0.000000000000000000e+00
3.971159999999999854e+03 3.512480000000000018e+03 0.000000000000000000e+00
3.971239999999999782e+03 3.512480000000000018e+03 0.000000000000000000e+00
3.971320000000000164e+03 3.512480000000000018e+03 0.000000000000000000e+00
3.971400000000000091e+03 3.512480000000000018e+03 0.000000000000000000e+00
3.971480000000000018e+03 3.512480000000000018e+03 0.000000000000000000e+00
3.971559999999999945e+03 3.512480000000000018e+03 0.000000000000000000e+00
3.971639999999999873e+03 3.512480000000000018e+03 0.000000000000000000e+00
3.971719999999999800e+03 3.512480000000000018e+03 0.000000000000000000e+00
3.971800000000000182e+03 3.512480000000000018e+03 0.000000000000000000e+00
3.971880000000000109e+03 3.512480000000000018e+03 0.000000000000000000e+00
3.971960000000000036e+03 3.512480000000000018e+03 0.000000000000000000e+00
3.972039999999999964e+03 3.512480000000000018e+03 0.000000000000000000e+00
3.972119999999999891e+03 3.512480000000000018e+03 0.000000000000000000e+00
3.972199999999999818e+03 3.512480000000000018e+03 0.000000000000000000e+00
3.972279999999999745e+03 3.512480000000000018e+03 0.000000000000000000e+00
3.972360000000000127e+03 3.512480000000000018e+03 0.000000000000000000e+00
3.972440000000000055e+03 3.512480000000000018e+03 0.000000000000000000e+00
3.972519999999999982e+03 3.512480000000000018e+03 0.000000000000000000e+00
3.972599999999999909e+03 3.512480000000000018e+03 0.000000000000000000e+00
3.972679999999999836e+03 3.512480000000000018e+03 0.000000000000000000e+00
3.972759999999999764e+03 3.512480000000000018e+03 0.000000000000000000e+00
3.972840000000000146e+03 3.512480000000000018e+03 0.000000000000000000e+00
3.972920000000000073e+03 3.512480000000000018e+03 0.000000000000000000e+00
3.973000000000000000e+03 3.512480000000000018e+03 0.000000000000000000e+00
3.973079999999999927e+03 3.512480000000000018e+03 0.000000000000000000e+00
3.973159999999999854e+03 3.512480000000000018e+03 0.000000000000000000e+00
3.973239999999999782e+03 3.512480000000000018e+03 0.000000000000000000e+00
3.973320000000000164e+03 3.512480000000000018e+03 0.000000000000000000e+00
3.973400000000000091e+03 3.512480000000000018e+03 0.000000000000000000e+00
3.973480000000000018e+03 3.512480000000000018e+03 0.000000000000000000e+00
3.973559999999999945e+03 3.512480000000000018e+03 0.000000000000000000e+00
3.973639999999999873e+03 3.512480000000000018e+03 0.000000000000000000e+00
3.973719999999999800e+03 3.512480000000000018e+03 0.000000000000000000e+00
3.973800000000000182e+03 3.512480000000000018e+03 0.000000000000000000e+00
3.973880000000000109e+03 3.512480000000000018e+03 0.000000000000000000e+00
3.973960000000000036e+03 3.512480000000000018e+03 0.000000000000000000e+00
3.974039999999999964e+03 3.512480000000000018e+03 0.000000000000000000e+00
3.974119999999999891e+03 3.512480000000000018e+03 0.000000000000000000e+00
3.974199999999999818e+03 3.512480000000000018e+03 0.000000000000000000e+00
3.974279999999999745e+03 3.512480000000000018e+03 0.000000000000000000e+00
3.974360000000000127e+03 3.512480000000000018e+03 0.000000000000000000e+00
3.974440000000000055e+03 3.512480000000000018e+03 0.000000000000000000e+00
3.974519999999999982e+03 3.512480000000000018e+03 0.000000000000000000e+00
3.974599999999999909e+03 3.512480000000000018e+03 0.000000000000000000e+00
3.974679999999999836e+03 3.512480000000000018e+03 0.000000000000000000e+00
3.974759999999999764e+03 3.512480000000000018e+03 0.000000000000000000e+00
3.974840000000000146e+03 3.512480000000000018e+03 0.000000000000000000e+00
3.974920000000000073e+03 3.512480000000000018e+03 0.000000000000000000e+00
3.975000000000000000e+03 3.512480000000000018e+03 0.000000000000000000e+00
3.975079999999999927e+03 3.512480000000000018e+03 0.000000000000000000e+00
3.975159999999999854e+03 3.512480000000000018e+03 0.000000000000000000e+00
3.975239999999999782e+03 3.512480000000000018e+03 0.000000000000000000e+00
3.975320000000000164e+03 3.512480000000000018e+03 0.000000000000000000e+00
3.975400000000000091e+03 3.512480000000000018e+03 0.000000000000000000e+00
3.975480000000000018e+03 3.512480000000000018e+03 0.000000000000000000e+00
3.975559999999999945e+03 3.512480000000000018e+03 0.000000000000000000e+00
3.975639999999999873e+03 3.512480000000000018e+03 0.000000000000000000e+00
3.975719999999999800e+03 3.512480000000000018e+03 0.000000000000000000e+00
3.975800000000000182e+03 3.512480000000000018e+03 0.000000000000000000e+00
3.975880000000000109e+03 3.512480000000000018e+03 0.000000000000000000e+00
3.975960000000000036e+03 3.512480000000000018e+03 0.000000000000000000e+00
3.976039999999999964e+03 3.512480000000000018e+03 0.000000000000000000e+00
3.976119999999999891e+03 3.512480000000000018e+03 0.000000000000000000e+00
3.976199999999999818e+03 3.512480000000000018e+03 0.000000000000000000e+00
3.976279999999999745e+03 3.512480000000000018e+03 0.000000000000000000e+00
3.976360000000000127e+03 3.512480000000000018e+03 0.000000000000000000e+00
3.976440000000000055e+03 3.512480000000000018e+03 0.000000000000000000e+00
3.976519999999999982e+03 3.512480000000000018e+03 0.000000000000000000e+00
3.976599999999999909e+03 3.512480000000000018e+03 0.000000000000000000e+00
3.976679999999999836e+03 3.512480000000000018e+03 0.000000000000000000e+00
3.976759999999999764e+03 3.512480000000000018e+03 0.000000000000000000e+00
3.976840000000000146e+03 3.512480000000000018e+03 0.000000000000000000e+00
3.976920000000000073e+03 3.512480000000000018e+03 0.000000000000000000e+00
3.977000000000000000e+03 3.512480000000000018e+03 0.000000000000000000e+00
3.977079999999999927e+03 3.512480000000000018e+03 0.000000000000000000e+00
3.977159999999999854e+03 3.512480000000000018e+03 0.000000000000000000e+00
3.977239999999999782e+03 3.512480000000000018e+03 0.000000000000000000e+00
3.977320000000000164e+03 3.512480000000000018e+03 0.000000000000000000e+00
3.977400000000000091e+03 3.512480000000000018e+03 0.000000000000000000e+00
3.977480000000000018e+03 3.512480000000000018e+03 0.000000000000000000e+00
3.977559999999999945e+03 3.512480000000000018e+03 0.000000000000000000e+00
3.977639999999999873e+03 3.512480000000000018e+03 0.000000000000000000e+00
3.977719999999999800e+03 3.512480000000000018e+03 0.000000000000000000e+00
3.977800000000000182e+03 3.512480000000000018e+03 0.000000000000000000e+00
3.977880000000000109e+03 3.512480000000000018e+03 0.000000000000000000e+00
3.977960000000000036e+03 3.512480000000000018e+03 0.000000000000000000e+00
3.978039999999999964e+03 3.512480000000000018e+03 0.000000000000000000e+00
3.978119999999999891e+03 3.512480000000000018e+03 0.000000000000000000e+00
3.978199999999999818e+03 3.512480000000000018e+03 0.000000000000000000e+00
3.978279999999999745e+03 3.512480000000000018e+03 0.000000000000000000e+00
3.978360000000000127e+03 3.512480000000000018e+03 0.000000000000000000e+00
3.978440000000000055e+03 3.512480000000000018e+03 0.000000000000000000e+00
3.978519999999999982e+03 3.512480000000000018e+03 0.000000000000000000e+00
3.978599999999999909e+03 3.512480000000000018e+03 0.000000000000000000e+00
3.978679999999999836e+03 3.512480000000000018e+03 0.000000000000000000e+00
3.978759999999999764e+03 3.512480000000000018e+03 0.000000000000000000e+00
3.978840000000000146e+03 3.512480000000000018e+03 0.000000000000000000e+00
3.978920000000000073e+03 3.512480000000000018e+03 0.000000000000000000e+00
3.979000000000000000e+03 3.512480000000000018e+03 0.000000000000000000e+00
3.979079999999999927e+03 3.512480000000000018e+03 0.000000000000000000e+00
3.979159999999999854e+03 3.512480000000000018e+03 0.000000000000000000e+00
3.979239999999999782e+03 3.512480000000000018e+03 0.000000000000000000e+00
3.979320000000000164e+03 3.512480000000000018e+03 0.000000000000000000e+00
3.979400000000000091e+03 3.512480000000000018e+03 0.000000000000000000e+00
3.979480000000000018e+03 3.512480000000000018e+03 0.000000000000000000e+00
3.979559999999999945e+03 3.512480000000000018e+03 0.000000000000000000e+00
3.979639999999999873e+03 3.512480000000000018e+03 0.000000000000000000e+00
3.979719999999999800e+03 3.512480000000000018e+03 0.000000000000000000e+00
3.979800000000000182e+03 3.512480000000000018e+03 0.000000000000000000e+00
3.979880000000000109e+03 3.512480000000000018e+03 0.000000000000000000e+00
3.979960000000000036e+03 3.512480000000000018e+03 0.000000000000000000e+00
3.980039999999999964e+03 3.512480000000000018e+03 0.000000000000000000e+00
3.980119999999999891e+03 3.512480000000000018e+03 0.000000000000000000e+00
3.980199999999999818e+03 3.512480000000000018e+03 0.000000000000000000e+00
3.980279999999999745e+03 3.512480000000000018e+03 0.000000000000000000e+00
3.980360000000000127e+03 3.512480000000000018e+03 0.000000000000000000e+00
3.980440000000000055e+03 3.512480000000000018e+03 0.000000000000000000e+00
3.980519999999999982e+03 3.512480000000000018e+03 0.000000000000000000e+00
3.980599999999999909e+03 3.512480000000000018e+03 0.000000000000000000e+00
3.980679999999999836e+03 3.512480000000000018e+03 0.000000000000000000e+00
3.980759999999999764e+03 3.512480000000000018e+03 0.000000000000000000e+00
3.980840000000000146e+03 3.512480000000000018e+03 0.000000000000000000e+00
3.980920000000000073e+03 3.512480000000000018e+03 0.000000000000000000e+00
3.981000000000000000e+03 3.512480000000000018e+03 0.000000000000000000e+00
3.981079999999999927e+03 3.512480000000000018e+03 0.000000000000000000e+00
3.981159999999999854e+03 3.512480000000000018e+03 0.000000000000000000e+00
3.981239999999999782e+03 3.512480000000000018e+03 0.000000000000000000e+00
3.981320000000000164e+03 3.512480000000000018e+03 0.000000000000000000e+00
3.981400000000000091e+03 3.512480000000000018e+03 0.000000000000000000e+00
3.981480000000000018e+03 3.512480000000000018e+03 0.000000000000000000e+00
3.981559999999999945e+03 3.512480000000000018e+03 0.000000000000000000e+00
3.981639999999999873e+03 3.512480000000000018e+03 0.000000000000000000e+00
3.981719999999999800e+03 3.512480000000000018e+03 0.000000000000000000e+00
3.981800000000000182e+03 3.512480000000000018e+03 0.000000000000000000e+00
3.961800000000000182e+03 3.512539999999999964e+03 3.495172711190127870e-05
3.961880000000000109e+03 3.512539999999999964e+03 3.506477569445121893e-05
3.961960000000000036e+03 3.512539999999999964e+03 3.519342466349659448e-05
3.962039999999999964e+03 3.512539999999999964e+03 3.533659761790576613e-05
3.962119999999999891e+03 3.512539999999999964e+03 3.549200312970284151e-05
3.962199999999999818e+03 3.512539999999999964e+03 3.566060095874582083e-05
3.962279999999999745e+03 3.512539999999999964e+03 3.584024691652826211e-05
3.962360000000000127e+03 3.512539999999999964e+03 3.603148381468853576e-05
3.962440000000000055e+03 3.512539999999999964e+03 3.623425540018150527e-05
3.962519999999999982e+03 3.512539999999999964e+03 3.644782021653904149e-05
3.962599999999999909e+03 3.512539999999999964e+03 0.000000000000000000e+00
3.962679999999999836e+03 3.512539999999999964e+03 0.000000000000000000e+00
3.962759999999999764e+03 3.512539999999999964e+03 0.000000000000000000e+00
3.962840000000000146e+03 3.512539999999999964e+03 0.000000000000000000e+00
3.962920000000000073e+03 3.512539999999999964e+03 0.000000000000000000e+00
3.963000000000000000e+03 3.512539999999999964e+03 0.000000000000000000e+00
3.963079999999999927e+03 3.512539999999999964e+03 0.000000000000000000e+00
3.963159999999999854e+03 3.512539999999999964e+03 0.000000000000000000e+00
3.963239999999999782e+03 3.512539999999999964e+03 0.000000000000000000e+00
3.963320000000000164e+03 3.512539999999999964e+03 0.000000000000000000e+00
3.963400000000000091e+03 3.512539999999999964e+03 0.000000000000000000e+00
3.963480000000000018e+03 3.512539999999999964e+03 0.000000000000000000e+00
3.963559999999999945e+03 3.512539999999999964e+03 0.000000000000000000e+00
3.963639999999999873e+03 3.512539999999999964e+03 0.000000000000000000e+00
3.963719999999999800e+03 3.512539999999999964e+03 0.000000000000000000e+00
3.963800000000000182e+03 3.512539999999999964e+03 0.000000000000000000e+00
3.963880000000000109e+03 3.512539999999999964e+03 0.000000000000000000e+00
3.963960000000000036e+03 3.512539999999999964e+03 0.000000000000000000e+00
3.964039999999999964e+03 3.512539999999999964e+03 0.000000000000000000e+00
3.964119999999999891e+03 3.512539999999999964e+03 0.000000000000000000e+00
3.964199999999999818e+03 3.512539999999999964e+03 0.000000000000000000e+00
3.964279999999999745e+03 3.512539999999999964e+03 0.000000000000000000e+00
3.964360000000000127e+03 3.512539999999999964e+03 0.000000000000000000e+00
3.964440000000000055e+03 3.512539999999999964e+03 0.000000000000000000e+00
3.964519999999999982e+03 3.512539999999999964e+03 0.000000000000000000e+00
3.964599999999999909e+03 3.512539999999999964e+03 0.000000000000000000e+00
3.964679999999999836e+03 3.512539999999999964e+03 0.000000000000000000e+00
3.964759999999999764e+03 3.512539999999999964e+03 0.000000000000000000e+00
3.964840000000000146e+03 3.512539999999999964e+03 0.000000000000000000e+00
3.964920000000000073e+03 3.512539999999999964e+03 0.000000000000000000e+00
3.965000000000000000e+03 3.512539999999999964e+03 0.000000000000000000e+00
3.965079999999999927e+03 3.512539999999999964e+03 0.000000000000000000e+00
3.965159999999999854e+03 3.512539999999999964e+03 0.000000000000000000e+00
3.965239999999999782e+03 3.512539999999999964e+03 0.000000000000000000e+00
3.965320000000000164e+03 3.512539999999999964e+03 0.000000000000000000e+00
3.965400000000000091e+03 3.512539999999999964e+03 0.000000000000000000e+00
3.965480000000000018e+03 3.512539999999999964e+03 0.000000000000000000e+00
3.965559999999999945e+03 3.512539999999999964e+03 0.000000000000000000e+00
3.965639999999999873e+03 3.512539999999999964e+03 0.000000000000000000e+00
3.965719999999999800e+03 3.512539999999999964e+03 0.000000000000000000e+00
3.965800000000000182e+03 3.512539999999999964e+03 0.000000000000000000e+00
3.965880000000000109e+03 3.512539999999999964e+03 0.000000000000000000e+00
3.965960000000000036e+03 3.512539999999999964e+03 0.000000000000000000e+00
3.966039999999999964e+03 3.512539999999999964e+03 0.000000000000000000e+00
3.966119999999999891e+03 3.512539999999999964e+03 0.000000000000000000e+00
3.966199999999999818e+03 3.512539999999999964e+03 0.000000000000000000e+00
3.966279999999999745e+03 3.512539999999999964e+03 0.000000000000000000e+00
3.966360000000000127e+03 3.512539999999999964e+03 0.000000000000000000e+00
3.966440000000000055e+03 3.512539999999999964e+03 0.000000000000000000e+00
3.966519999999999982e+03 3.512539999999999964e+03 0.000000000000000000e+00
3.966599999999999909e+03 3.512539999999999964e+03 0.000000000000000000e+00
3.966679999999999836e+03 3.512539999999999964e+03 0.000000000000000000e+00
3.966759999999999764e+03 3.512539999999999964e+03 0.000000000000000000e+00
3.966840000000000146e+03 3.512539999999999964e+03 0.000000000000000000e+00
3.966920000000000073e+03 3.512539999999999964e+03 0.000000000000000000e+00
3.967000000000000000e+03 3.512539999999999964e+03 0.000000000000000000e+00
3.967079999999999927e+03 3.512539999999999964e+03 0.000000000000000000e+00
3.967159999999999854e+03 3.512539999999999964e+03 0.000000000000000000e+00
3.967239999999999782e+03 3.512539999999999964e+03 0.000000000000000000e+00
3.967320000000000164e+03 3.512539999999999964e+03 0.000000000000000000e+00
3.967400000000000091e+03 3.512539999999999964e+03 0.000000000000000000e+00
3.967480000000000018e+03 3.512539999999999964e+03 0.000000000000000000e+00
3.967559999999999945e+03 3.512539999999999964e+03 0.000000000000000000e+00
3.967639999999999873e+03 3.512539999999999964e+03 0.000000000000000000e+00
3.967719999999999800e+03 3.512539999999999964e+03 0.000000000000000000e+00
3.967800000000000182e+03 3.512539999999999964e+03 0.000000000000000000e+00
3.967880000000000109e+03 3.512539999999999964e+03 0.000000000000000000e+00
3.967960000000000036e+03 3.512539999999999964e+03 0.000000000000000000e+00
3.968039999999999964e+03 3.512539999999999964e+03 0.000000000000000000e+00
3.968119999999999891e+03 3.512539999999999964e+03 0.000000000000000000e+00
3.968199999999999818e+03 3.512539999999999964e+03 0.000000000000000000e+00
3.968279999999999745e+03 3.512539999999999964e+03 0.000000000000000000e+00
3.968360000000000127e+03 3.512539999999999964e+03 0.000000000000000000e+00
3.968440000000000055e+03 3.512539999999999964e+03 0.000000000000000000e+00
3.968519999999999982e+03 3.512539999999999964e+03 0.000000000000000000e+00
3.968599999999999909e+03 3.512539999999999964e+03 0.000000000000000000e+00
3.968679999999999836e+03 3.512539999999999964e+03 0.000000000000000000e+00
3.968759999999999764e+03 3.512539999999999964e+03 0.000000000000000000e+00
3.968840000000000146e+03 3.512539999999999964e+03 0.000000000000000000e+00
3.968920000000000073e+03 3.512539999999999964e+03 0.000000000000000000e+00
3.969000000000000000e+03 3.512539999999999964e+03 0.000000000000000000e+00
3.969079999999999927e+03 3.512539999999999964e+03 0.000000000000000000e+00
3.969159999999999854e+03 3.512539999999999964e+03 0.000000000000000000e+00
3.969239999999999782e+03 3.512539999999999964e+03 0.000000000000000000e+00
3.969320000000000164e+03 3.512539999999999964e+03 0.000000000000000000e+00
3.969400000000000091e+03 3.512539999999999964e+03 0.000000000000000000e+00
3.969480000000000018e+03 3.512539999999999964e+03 0.000000000000000000e+00
3.969559999999999945e+03 3.512539999999999964e+03 0.000000000000000000e+00
3.969639999999999873e+03 3.512539999999999964e+03 0.000000000000000000e+00
3.969719999999999800e+03 3.512539999999999964e+03 0.000000000000000000e+00
3.969800000000000182e+03 3.512539999999999964e+03 0.000000000000000000e+00
3.969880000000000109e+03 3.512539999999999964e+03 0.000000000000000000e+00
3.969960000000000036e+03 3.512539999999999964e+03 0.000000000000000000e+00
3.970039999999999964e+03 3.512539999999999964e+03 0.000000000000000000e+00
3.970119999999999891e+03 3.512539999999999964e+03 0.000000000000000000e+00
3.970199999999999818e+03 3.512539999999999964e+03 0.000000000000000000e+00
3.970279999999999745e+03 3.512539999999999964e+03 0.000000000000000000e+00
3.970360000000000127e+03 3.512539999999999964e+03 0.000000000000000000e+00
3.970440000000000055e+03 3.512539999999999964e+03 0.000000000000000000e+00
3.970519999999999982e+03 3.512539999999999964e+03 0.000000000000000000e+00
3.970599999999999909e+03 3.512539999999999964e+03 0.000000000000000000e+00
3.970679999999999836e+03 3.512539999999999964e+03 0.000000000000000000e+00
3.970759999999999764e+03 3.512539999999999964e+03 0.000000000000000000e+00
3.970840000000000146e+03 3.512539999999999964e+03 0.000000000000000000e+00
3.970920000000000073e+03 3.512539999999999964e+03 0.000000000000000000e+00
3.971000000000000000e+03 3.512539999999999964e+03 0.000000000000000000e+00
3.971079999999999927e+03 3.512539999999999964e+03 0.000000000000000000e+00
3.971159999999999854e+03 3.512539999999999964e+03 0.000000000000000000e+00
3.971239999999999782e+03 3.512539999999999964e+03 0.000000000000000000e+00
3.971320000000000164e+03 3.512539999999999964e+03 0.000000000000000000e+00
3.971400000000000091e+03 3.512539999999999964e+03 0.000000000000000000e+00
3.971480000000000018e+03 3.512539999999999964e+03 0.000000000000000000e+00
3.971559999999999945e+03 3.512539999999999964e+03 0.000000000000000000e+00
3.971639999999999873e+03 3.512539999999999964e+03 0.000000000000000000e+00
3.971719999999999800e+03 3.512539999999999964e+03 0.000000000000000000e+00
3.971800000000000182e+03 3.512539999999999964e+03 0.000000000000000000e+00
3.971880000000000109e+03 3.512539999999999964e+03 0.000000000000000000e+00
3.971960000000000036e+03 3.512539999999999964e+03 0.000000000000000000e+00
3.972039999999999964e+03 3.512539999999999964e+03 0.000000000000000000e+00
3.972119999999999891e+03 3.512539999999999964e+03 0.000000000000000000e+00
3.972199999999999818e+03 3.512539999999999964e+03 0.000000000000000000e+00
3.972279999999999745e+03 3.512539999999999964e+03 0.000000000000000000e+00
3.972360000000000127e+03 3.512539999999999964e+03 0.000000000000000000e+00
3.972440000000000055e+03 3.512539999999999964e+03 0.000000000000000000e+00
3.972519999999999982e+03 3.512539999999999964e+03 0.000000000000000000e+00
3.972599999999999909e+03 3.512539999999999964e+03 0.000000000000000000e+00
3.972679999999999836e+03 3.512539999999999964e+03 0.000000000000000000e+00
3.972759999999999764e+03 3.512539999999999964e+03 0.000000000000000000e+00
3.972840000000000146e+03 3.512539999999999964e+03 0.000000000000000000e+00
3.972920000000000073e+03 3.512539999999999964e+03 0.000000000000000000e+00
3.973000000000000000e+03 3.512539999999999964e+03 0.000000000000000000e+00
3.973079999999999927e+03 3.512539999999999964e+03 0.000000000000000000e+00
3.973159999999999854e+03 3.512539999999999964e+03 0.000000000000000000e+00
3.973239999999999782e+03 3.512539999999999964e+03 0.000000000000000000e+00
3.973320000000000164e+03 3.512539999999999964e+03 0.000000000000000000e+00
3.973400000000000091e+03 3.512539999999999964e+03 0.000000000000000000e+00
3.973480000000000018e+03 3.512539999999999964e+03 0.000000000000000000e+00
3.973559999999999945e+03 3.512539999999999964e+03 0.000000000000000000e+00
3.973639999999999873e+03 3.512539999999999964e+03 0.000000000000000000e+00
3.973719999999999800e+03 3.512539999999999964e+03 0.000000000000000000e+00
3.973800000000000182e+03 3.512539999999999964e+03 0.000000000000000000e+00
3.973880000000000109e+03 3.512539999999999964e+03 0.000000000000000000e+00
3.973960000000000036e+03 3.512539999999999964e+03 0.000000000000000000e+00
3.974039999999999964e+03 3.512539999999999964e+03 0.000000000000000000e+00
3.974119999999999891e+03 3.512539999999999964e+03 0.000000000000000000e+00
3.974199999999999818e+03 3.512539999999999964e+03 0.000000000000000000e+00
3.974279999999999745e+03 3.512539999999999964e+03 0.000000000000000000e+00
3.974360000000000127e+03 3.512539999999999964e+03 0.000000000000000000e+00
3.974440000000000055e+03 3.512539999999999964e+03 0.000000000000000000e+00
3.974519999999999982e+03 3.512539999999999964e+03 0.000000000000000000e+00
3.974599999999999909e+03 3.512539999999999964e+03 0.000000000000000000e+00
3.974679999999999836e+03 3.512539999999999964e+03 0.000000000000000000e+00
3.974759999999999764e+03 3.512539999999999964e+03 0.000000000000000000e+00
3.974840000000000146e+03 3.512539999999999964e+03 0.000000000000000000e+00
3.974920000000000073e+03 3.512539999999999964e+03 0.000000000000000000e+00
3.975000000000000000e+03 3.512539999999999964e+03 0.000000000000000000e+00
3.975079999999999927e+03 3.512539999999999964e+03 0.000000000000000000e+00
3.975159999999999854e+03 3.512539999999999964e+03 0.000000000000000000e+00
3.975239999999999782e+03 3.512539999999999964e+03 0.000000000000000000e+00
3.975320000000000164e+03 3.512539999999999964e+03 0.000000000000000000e+00
3.975400000000000091e+03 3.512539999999999964e+03 0.000000000000000000e+00
3.975480000000000018e+03 3.512539999999999964e+03 0.000000000000000000e+00
3.975559999999999945e+03 3.512539999999999964e+03 0.000000000000000000e+00
3.975639999999999873e+03 3.512539999999999964e+03 0.000000000000000000e+00
3.975719999999999800e+03 3.512539999999999964e+03 0.000000000000000000e+00
3.975800000000000182e+03 3.512539999999999964e+03 0.000000000000000000e+00
3.975880000000000109e+03 3.512539999999999964e+03 0.000000000000000000e+00
3.975960000000000036e+03 3.512539999999999964e+03 0.000000000000000000e+00
3.976039999999999964e+03 3.512539999999999964e+03 0.000000000000000000e+00
3.976119999999999891e+03 3.512539999999999964e+03 0.000000000000000000e+00
3.976199999999999818e+03 3.512539999999999964e+03 0.000000000000000000e+00
3.976279999999999745e+03 3.512539999999999964e+03 0.000000000000000000e+00
3.976360000000000127e+03 3.512539999999999964e+03 0.000000000000000000e+00
3.976440000000000055e+03 3.512539999999999964e+03 0.000000000000000000e+00
3.976519999999999982e+03 3.512539999999999964e+03 0.000000000000000000e+00
3.976599999999999909e+03 3.512539999999999964e+03 0.000000000000000000e+00
3.976679999999999836e+03 3.512539999999999964e+03 0.000000000000000000e+00
3.976759999999999764e+03 3.512539999999999964e+03 0.000000000000000000e+00
3.976840000000000146e+03 3.512539999999999964e+03 0.000000000000000000e+00
3.976920000000000073e+03 3.512539999999999964e+03 0.000000000000000000e+00
3.977000000000000000e+03 3.512539999999999964e+03 0.000000000000000000e+00
3.977079999999999927e+03 3.512539999999999964e+03 0.000000000000000000e+00
3.977159999999999854e+03 3.512539999999999964e+03 0.000000000000000000e+00
3.977239999999999782e+03 3.512539999999999964e+03 0.000000000000000000e+00
3.977320000000000164e+03 3.512539999999999964e+03 0.000000000000000000e+00
3.977400000000000091e+03 3.512539999999999964e+03 0.000000000000000000e+00
3.977480000000000018e+03 3.512539999999999964e+03 0.000000000000000000e+00
3.977559999999999945e+03 3.512539999999999964e+03 0.000000000000000000e+00
3.977639999999999873e+03 3.512539999999999964e+03 0.000000000000000000e+00
3.977719999999999800e+03 3.512539999999999964e+03 0.000000000000000000e+00
3.977800000000000182e+03 3.512539999999999964e+03 0.000000000000000000e+00
3.977880000000000109e+03 3.512539999999999964e+03 0.000000000000000000e+00
3.977960000000000036e+03 3.512539999999999964e+03 0.000000000000000000e+00
3.978039999999999964e+03 3.512539999999999964e+03 0.000000000000000000e+00
3.978119999999999891e+03 3.512539999999999964e+03 0.000000000000000000e+00
3.978199999999999818e+03 3.512539999999999964e+03 0.000000000000000000e+00
3.978279999999999745e+03 3.512539999999999964e+03 0.000000000000000000e+00
3.978360000000000127e+03 3.512539999999999964e+03 0.000000000000000000e+00
3.978440000000000055e+03 3.512539999999999964e+03 0.000000000000000000e+00
3.978519999999999982e+03 3.512539999999999964e+03 0.000000000000000000e+00
3.978599999999999909e+03 3.512539999999999964e+03 0.000000000000000000e+00
3.978679999999999836e+03 3.512539999999999964e+03 0.000000000000000000e+00
3.978759999999999764e+03 3.512539999999999964e+03 0.000000000000000000e+00
3.978840000000000146e+03 3.512539999999999964e+03 0.000000000000000000e+00
3.978920000000000073e+03 3.512539999999999964e+03 0.000000000000000000e+00
3.979000000000000000e+03 3.512539999999999964e+03 0.000000000000000000e+00
3.979079999999999927e+03 3.512539999999999964e+03 0.000000000000000000e+00
3.979159999999999854e+03 3.512539999999999964e+03 0.000000000000000000e+00
3.979239999999999782e+03 3.512539999999999964e+03 0.000000000000000000e+00
3.979320000000000164e+03 3.512539999999999964e+03 0.000000000000000000e+00
3.979400000000000091e+03 3.512539999999999964e+03 0.000000000000000000e+00
3.979480000000000018e+03 3.512539999999999964e+03 0.000000000000000000e+00
3.979559999999999945e+03 3.512539999999999964e+03 0.000000000000000000e+00
3.979639999999999873e+03 3.512539999999999964e+03 0.000000000000000000e+00
3.979719999999999800e+03 3.512539999999999964e+03 0.000000000000000000e+00
3.979800000000000182e+03 3.512539999999999964e+03 0.000000000000000000e+00
3.979880000000000109e+03 3.512539999999999964e+03 0.000000000000000000e+00
3.979960000000000036e+03 3.512539999999999964e+03 0.000000000000000000e+00
3.980039999999999964e+03 3.512539999999999964e+03 0.000000000000000000e+00
3.980119999999999891e+03 3.512539999999999964e+03 0.000000000000000000e+00
3.980199999999999818e+03 3.512539999999999964e+03 0.000000000000000000e+00
3.980279999999999745e+03 3.512539999999999964e+03 0.000000000000000000e+00
3.980360000000000127e+03 3.512539999999999964e+03 0.000000000000000000e+00
3.980440000000000055e+03 3.512539999999999964e+03 0.000000000000000000e+00
3.980519999999999982e+03 3.512539999999999964e+03 0.000000000000000000e+00
3.980599999999999909e+03 3.512539999999999964e+03 0.000000000000000000e+00
3.980679999999999836e+03 3.512539999999999964e+03 0.000000000000000000e+00
3.980759999999999764e+03 3.512539999999999964e+03 0.000000000000000000e+00
3.980840000000000146e+03 3.512539999999999964e+03 0.000000000000000000e+00
3.980920000000000073e+03 3.512539999999999964e+03 0.000000000000000000e+00
3.981000000000000000e+03 3.512539999999999964e+03 0.000000000000000000e+00
3.981079999999999927e+03 3.512539999999999964e+03 0.000000000000000000e+00
3.981159999999999854e+03 3.512539999999999964e+03 0.000000000000000000e+00
3.981239999999999782e+03 3.512539999999999964e+03 0.000000000000000000e+00
3.981320000000000164e+03 3.512539999999999964e+03 0.000000000000000000e+00
3.981400000000000091e+03 3.512539999999999964e+03 0.000000000000000000e+00
3.981480000000000018e+03 3.512539999999999964e+03 0.000000000000000000e+00
3.981559999999999945e+03 3.512539999999999964e+03 0.000000000000000000e+00
3.981639999999999873e+03 3.512539999999999964e+03 0.000000000000000000e+00
3.981719999999999800e+03 3.512539999999999964e+03 0.000000000000000000e+00
3.981800000000000182e+03 3.512539999999999964e+03 0.000000000000000000e+00
3.961800000000000182e+03 3.512599999999999909e+03 3.532506405779563280e-05
3.961880000000000109e+03 3.512599999999999909e+03 3.543171460894476571e-05
3.961960000000000036e+03 3.512599999999999909e+03 3.555538487327296885e-05
3.962039999999999964e+03 3.512599999999999909e+03 3.569365988246897851e-05
3.962119999999999891e+03 3.512599999999999909e+03 3.584623022995995622e-05
3.962199999999999818e+03 3.512599999999999909e+03 3.601206700647196536e-05
3.962279999999999745e+03 3.512599999999999909e+03 3.618949359826253911e-05
3.962360000000000127e+03 3.512599999999999909e+03 3.637976656908826801e-05
3.962440000000000055e+03 3.512599999999999909e+03 3.658111399604738455e-05
3.962519999999999982e+03 3.512599999999999909e+03 3.679425949856389319e-05
3.962599999999999909e+03 3.512599999999999909e+03 0.000000000000000000e+00
3.962679999999999836e+03 3.512599999999999909e+03 0.000000000000000000e+00
3.962759999999999764e+03 3.512599999999999909e+03 0.000000000000000000e+00
3.962840000000000146e+03 3.512599999999999909e+03 0.000000000000000000e+00
3.962920000000000073e+03 3.512599999999999909e+03 0.000000000000000000e+00
3.963000000000000000e+03 3.512599999999999909e+03 0.000000000000000000e+00
3.963079999999999927e+03 3.512599999999999909e+03 0.000000000000000000e+00
3.963159999999999854e+03 3.512599999999999909e+03 0.000000000000000000e+00
3.963239999999999782e+03 3.512599999999999909e+03 0.000000000000000000e+00
3.963320000000000164e+03 3.512599999999999909e+03 0.000000000000000000e+00
3.963400000000000091e+03 3.512599999999999909e+03 0.000000000000000000e+00
3.963480000000000018e+03 3.512599999999999909e+03 0.000000000000000000e+00
3.963559999999999945e+03 3.512599999999999909e+03 0.000000000000000000e+00
3.963639999999999873e+03 3.512599999999999909e+03 0.000000000000000000e+00
3.963719999999999800e+03 3.512599999999999909e+03 0.000000000000000000e+00
3.963800000000000182e+03 3.512599999999999909e+03 0.000000000000000000e+00
3.963880000000000109e+03 3.512599999999999909e+03 0.000000000000000000e+00
3.963960000000000036e+03 3.512599999999999909e+03 0.000000000000000000e+00
3.964039999999999964e+03 3.512599999999999909e+03 0.000000000000000000e+00
3.964119999999999891e+03 3.512599999999999909e+03 0.000000000000000000e+00
3.964199999999999818e+03 3.512599999999999909e+03 0.000000000000000000e+00
3.964279999999999745e+03 3.512599999999999909e+03 0.000000000000000000e+00
3.964360000000000127e+03 3.512599999999999909e+03 0.000000000000000000e+00
3.964440000000000055e+03 3.512599999999999909e+03 0.000000000000000000e+00
3.964519999999999982e+03 3.512599999999999909e+03 0.000000000000000000e+00
3.964599999999999909e+03 3.512599999999999909e+03 0.000000000000000000e+00
3.964679999999999836e+03 3.512599999999999909e+03 0.000000000000000000e+00
3.964759999999999764e+03 3.512599999999999909e+03 0.000000000000000000e+00
3.964840000000000146e+03 3.512599999999999909e+03 0.000000000000000000e+00
3.964920000000000073e+03 3.512599999999999909e+03 0.000000000000000000e+00
3.965000000000000000e+03 3.512599999999999909e+03 0.000000000000000000e+00
3.965079999999999927e+03 3.512599999999999909e+03 0.000000000000000000e+00
3.965159999999999854e+03 3.512599999999999909e+03 0.000000000000000000e+00
3.965239999999999782e+03 3.512599999999999909e+03 0.000000000000000000e+00
3.965320000000000164e+03 3.512599999999999909e+03 0.000000000000000000e+00
3.965400000000000091e+03 3.512599999999999909e+03 0.000000000000000000e+00
3.965480000000000018e+03 3.512599999999999909e+03 0.000000000000000000e+00
3.965559999999999945e+03 3.512599999999999909e+03 0.000000000000000000e+00
3.965639999999999873e+03 3.512599999999999909e+03 0.000000000000000000e+00
3.965719999999999800e+03 3.512599999999999909e+03 0.000000000000000000e+00
3.965800000000000182e+03 3.512599999999999909e+03 0.000000000000000000e+00
3.965880000000000109e+03 3.512599999999999909e+03 0.000000000000000000e+00
3.965960000000000036e+03 3.512599999999999909e+03 0.000000000000000000e+00
3.966039999999999964e+03 3.512599999999999909e+03 0.000000000000000000e+00
3.966119999999999891e+03 3.512599999999999909e+03 0.000000000000000000e+00
3.966199999999999818e+03 3.512599999999999909e+03 0.000000000000000000e+00
3.966279999999999745e+03 3.512599999999999909e+03 0.000000000000000000e+00
3.966360000000000127e+03 3.512599999999999909e+03 0.000000000000000000e+00
3.966440000000000055e+03 3.512599999999999909e+03 0.000000000000000000e+00
3.966519999999999982e+03 3.512599999999999909e+03 0.000000000000000000e+00
3.966599999999999909e+03 3.512599999999999909e+03 0.000000000000000000e+00
3.966679999999999836e+03 3.512599999999999909e+03 0.000000000000000000e+00
3.966759999999999764e+03 3.512599999999999909e+03 0.000000000000000000e+00
3.966840000000000146e+03 3.512599999999999909e+03 0.000000000000000000e+00
3.966920000000000073e+03 3.512599999999999909e+03 0.000000000000000000e+00
3.967000000000000000e+03 3.512599999999999909e+03 0.000000000000000000e+00
3.967079999999999927e+03 3.512599999999999909e+03 0.000000000000000000e+00
3.967159999999999854e+03 3.512599999999999909e+03 0.000000000000000000e+00
3.967239999999999782e+03 3.512599999999999909e+03 0.000000000000000000e+00
3.967320000000000164e+03 3.512599999999999909e+03 0.000000000000000000e+00
3.967400000000000091e+03 3.512599999999999909e+03 0.000000000000000000e+00
3.967480000000000018e+03 3.512599999999999909e+03 0.000000000000000000e+00
3.967559999999999945e+03 3.512599999999999909e+03 0.000000000000000000e+00
3.967639999999999873e+03 3.512599999999999909e+03 0.000000000000000000e+00
3.967719999999999800e+03 3.512599999999999909e+03 0.000000000000000000e+00
3.967800000000000182e+03 3.512599999999999909e+03 0.000000000000000000e+00
3.967880000000000109e+03 3.512599999999999909e+03 0.000000000000000000e+00
3.967960000000000036e+03 3.512599999999999909e+03 0.000000000000000000e+00
3.968039999999999964e+03 3.512599999999999909e+03 0.000000000000000000e+00
3.968119999999999891e+03 3.512599999999999909e+03 0.000000000000000000e+00
3.968199999999999818e+03 3.512599999999999909e+03 0.000000000000000000e+00
3.968279999999999745e+03 3.512599999999999909e+03 0.000000000000000000e+00
3.968360000000000127e+03 3.512599999999999909e+03 0.000000000000000000e+00
3.968440000000000055e+03 3.512599999999999909e+03 0.000000000000000000e+00
3.968519999999999982e+03 3.512599999999999909e+03 0.000000000000000000e+00
3.968599999999999909e+03 3.512599999999999909e+03 0.000000000000000000e+00
3.968679999999999836e+03 3.512599999999999909e+03 0.000000000000000000e+00
3.968759999999999764e+03 3.512599999999999909e+03 0.000000000000000000e+00
3.968840000000000146e+03 3.512599999999999909e+03 0.000000000000000000e+00
3.968920000000000073e+03 3.512599999999999909e+03 0.000000000000000000e+00
3.969000000000000000e+03 3.512599999999999909e+03 0.000000000000000000e+00
3.969079999999999927e+03 3.512599999999999909e+03 0.000000000000000000e+00
3.969159999999999854e+03 3.512599999999999909e+03 0.000000000000000000e+00
3.969239999999999782e+03 3.512599999999999909e+03 0.000000000000000000e+00
3.969320000000000164e+03 3.512599999999999909e+03 0.000000000000000000e+00
3.969400000000000091e+03 3.512599999999999909e+03 0.000000000000000000e+00
3.969480000000000018e+03 3.512599999999999909e+03 0.000000000000000000e+00
3.969559999999999945e+03 3.512599999999999909e+03 0.000000000000000000e+00
3.969639999999999873e+03 3.512599999999999909e+03 0.000000000000000000e+00
3.969719999999999800e+03 3.512599999999999909e+03 0.000000000000000000e+00
3.969800000000000182e+03 3.512599999999999909e+03 0.000000000000000000e+00
3.969880000000000109e+03 3.512599999999999909e+03 0.000000000000000000e+00
3.969960000000000036e+03 3.512599999999999909e+03 0.000000000000000000e+00
3.970039999999999964e+03 3.512599999999999909e+03 0.000000000000000000e+00
3.970119999999999891e+03 3.512599999999999909e+03 0.000000000000000000e+00
3.970199999999999818e+03 3.512599999999999909e+03 0.000000000000000000e+00
3.970279999999999745e+03 3.512599999999999909e+03 0.000000000000000000e+00
3.970360000000000127e+03 3.512599999999999909e+03 0.000000000000000000e+00
3.970440000000000055e+03 3.512599999999999909e+03 0.000000000000000000e+00
3.970519999999999982e+03 3.512599999999999909e+03 0.000000000000000000e+00
3.970599999999999909e+03 3.512599999999999909e+03 0.000000000000000000e+00
3.970679999999999836e+03 3.512599999999999909e+03 0.000000000000000000e+00
3.970759999999999764e+03 3.512599999999999909e+03 0.000000000000000000e+00
3.970840000000000146e+03 3.512599999999999909e+03 0.000000000000000000e+00
3.970920000000000073e+03 3.512599999999999909e+03 0.000000000000000000e+00
3.971000000000000000e+03 3.512599999999999909e+03 0.000000000000000000e+00
3.971079999999999927e+03 3.512599999999999909e+03 0.000000000000000000e+00
3.971159999999999854e+03 3.512599999999999909e+03 0.000000000000000000e+00
3.971239999999999782e+03 3.512599999999999909e+03 0.000000000000000000e+00
3.971320000000000164e+03 3.512599999999999909e+03 0.000000000000000000e+00
3.971400000000000091e+03 3.512599999999999909e+03 0.000000000000000000e+00
3.971480000000000018e+03 3.512599999999999909e+03 0.000000000000000000e+00
3.971559999999999945e+03 3.512599999999999909e+03 0.000000000000000000e+00
3.971639999999999873e+03 3.512599999999999909e+03 0.000000000000000000e+00
3.971719999999999800e+03 3.512599999999999909e+03 0.000000000000000000e+00
3.971800000000000182e+03 3.512599999999999909e+03 0.000000000000000000e+00
3.971880000000000109e+03 3.512599999999999909e+03 0.000000000000000000e+00
3.971960000000000036e+03 3.512599999999999909e+03 0.000000000000000000e+00
3.972039999999999964e+03 3.512599999999999909e+03 0.000000000000000000e+00
3.972119999999999891e+03 3.512599999999999909e+03 0.000000000000000000e+00
3.972199999999999818e+03 3.512599999999999909e+03 0.000000000000000000e+00
3.972279999999999745e+03 3.512599999999999909e+03 0.000000000000000000e+00
3.972360000000000127e+03 3.512599999999999909e+03 0.000000000000000000e+00
3.972440000000000055e+03 3.512599999999999909e+03 0.000000000000000000e+00
3.972519999999999982e+03 3.512599999999999909e+03 0.000000000000000000e+00
3.972599999999999909e+03 3.512599999999999909e+03 0.000000000000000000e+00
3.972679999999999836e+03 3.512599999999999909e+03 0.000000000000000000e+00
3.972759999999999764e+03 3.512599999999999909e+03 0.000000000000000000e+00
3.972840000000000146e+03 3.512599999999999909e+03 0.000000000000000000e+00
3.972920000000000073e+03 3.512599999999999909e+03 0.000000000000000000e+00
3.973000000000000000e+03 3.512599999999999909e+03 0.000000000000000000e+00
3.973079999999999927e+03 3.512599999999999909e+03 0.000000000000000000e+00
3.973159999999999854e+03 3.512599999999999909e+03 0.000000000000000000e+00
3.973239999999999782e+03 3.512599999999999909e+03 0.000000000000000000e+00
3.973320000000000164e+03 3.512599999999999909e+03 0.000000000000000000e+00
3.973400000000000091e+03 3.512599999999999909e+03 0.000000000000000000e+00
3.973480000000000018e+03 3.512599999999999909e+03 0.000000000000000000e+00
3.973559999999999945e+03 3.512599999999999909e+03 0.000000000000000000e+00
3.973639999999999873e+03 3.512599999999999909e+03 0.000000000000000000e+00
3.973719999999999800e+03 3.512599999999999909e+03 0.000000000000000000e+00
3.973800000000000182e+03 3.512599999999999909e+03 0.000000000000000000e+00
3.973880000000000109e+03 3.512599999999999909e+03 0.000000000000000000e+00
3.973960000000000036e+03 3.512599999999999909e+03 0.000000000000000000e+00
3.974039999999999964e+03 3.512599999999999909e+03 0.000000000000000000e+00
3.974119999999999891e+03 3.512599999999999909e+03 0.000000000000000000e+00
3.974199999999999818e+03 3.512599999999999909e+03 0.000000000000000000e+00
3.974279999999999745e+03 3.512599999999999909e+03 0.000000000000000000e+00
3.974360000000000127e+03 3.512599999999999909e+03 0.000000000000000000e+00
3.974440000000000055e+03 3.512599999999999909e+03 0.000000000000000000e+00
3.974519999999999982e+03 3.512599999999999909e+03 0.000000000000000000e+00
3.974599999999999909e+03 3.512599999999999909e+03 0.000000000000000000e+00
3.974679999999999836e+03 3.512599999999999909e+03 0.000000000000000000e+00
3.974759999999999764e+03 3.512599999999999909e+03 0.000000000000000000e+00
3.974840000000000146e+03 3.512599999999999909e+03 0.000000000000000000e+00
3.974920000000000073e+03 3.512599999999999909e+03 0.000000000000000000e+00
3.975000000000000000e+03 3.512599999999999909e+03 0.000000000000000000e+00
3.975079999999999927e+03 3.512599999999999909e+03 0.000000000000000000e+00
3.975159999999999854e+03 3.512599999999999909e+03 0.000000000000000000e+00
3.975239999999999782e+03 3.512599999999999909e+03 0.000000000000000000e+00
3.975320000000000164e+03 3.512599999999999909e+03 0.000000000000000000e+00
3.975400000000000091e+03 3.512599999999999909e+03 0.000000000000000000e+00
3.975480000000000018e+03 3.512599999999999909e+03 0.000000000000000000e+00
3.975559999999999945e+03 3.512599999999999909e+03 0.000000000000000000e+00
3.975639999999999873e+03 3.512599999999999909e+03 0.000000000000000000e+00
3.975719999999999800e+03 3.512599999999999909e+03 0.000000000000000000e+00
3.975800000000000182e+03 3.512599999999999909e+03 0.000000000000000000e+00
3.975880000000000109e+03 3.512599999999999909e+03 0.000000000000000000e+00
3.975960000000000036e+03 3.512599999999999909e+03 0.000000000000000000e+00
3.976039999999999964e+03 3.512599999999999909e+03 0.000000000000000000e+00
3.976119999999999891e+03 3.512599999999999909e+03 0.000000000000000000e+00
3.976199999999999818e+03 3.512599999999999909e+03 0.000000000000000000e+00
3.976279999999999745e+03 3.512599999999999909e+03 0.000000000000000000e+00
3.976360000000000127e+03 3.512599999999999909e+03 0.000000000000000000e+00
3.976440000000000055e+03 3.512599999999999909e+03 0.000000000000000000e+00
3.976519999999999982e+03 3.512599999999999909e+03 0.000000000000000000e+00
3.976599999999999909e+03 3.512599999999999909e+03 0.000000000000000000e+00
3.976679999999999836e+03 3.512599999999999909e+03 0.000000000000000000e+00
3.976759999999999764e+03 3.512599999999999909e+03 0.000000000000000000e+00
3.976840000000000146e+03 3.512599999999999909e+03 0.000000000000000000e+00
3.976920000000000073e+03 3.512599999999999909e+03 0.000000000000000000e+00
3.977000000000000000e+03 3.512599999999999909e+03 0.000000000000000000e+00
3.977079999999999927e+03 3.512599999999999909e+03 0.000000000000000000e+00
3.977159999999999854e+03 3.512599999999999909e+03 0.000000000000000000e+00
3.977239999999999782e+03 3.512599999999999909e+03 0.000000000000000000e+00
3.977320000000000164e+03 3.512599999999999909e+03 0.000000000000000000e+00
3.977400000000000091e+03 3.512599999999999909e+03 0.000000000000000000e+00
3.977480000000000018e+03 3.512599999999999909e+03 0.000000000000000000e+00
3.977559999999999945e+03 3.512599999999999909e+03 0.000000000000000000e+00
3.977639999999999873e+03 3.512599999999999909e+03 0.000000000000000000e+00
3.977719999999999800e+03 3.512599999999999909e+03 0.000000000000000000e+00
3.977800000000000182e+03 3.512599999999999909e+03 0.000000000000000000e+00
3.977880000000000109e+03 3.512599999999999909e+03 0.000000000000000000e+00
3.977960000000000036e+03 3.512599999999999909e+03 0.000000000000000000e+00
3.978039999999999964e+03 3.512599999999999909e+03 0.000000000000000000e+00
3.978119999999999891e+03 3.512599999999999909e+03 0.000000000000000000e+00
3.978199999999999818e+03 3.512599999999999909e+03 0.000000000000000000e+00
3.978279999999999745e+03 3.512599999999999909e+03 0.000000000000000000e+00
3.978360000000000127e+03 3.512599999999999909e+03 0.000000000000000000e+00
3.978440000000000055e+03 3.512599999999999909e+03 0.000000000000000000e+00
3.978519999999999982e+03 3.512599999999999909e+03 0.000000000000000000e+00
3.978599999999999909e+03 3.512599999999999909e+03 0.000000000000000000e+00
3.978679999999999836e+03 3.512599999999999909e+03 0.000000000000000000e+00
3.978759999999999764e+03 3.512599999999999909e+03 0.000000000000000000e+00
3.978840000000000146e+03 3.512599999999999909e+03 0.000000000000000000e+00
3.978920000000000073e+03 3.512599999999999909e+03 0.000000000000000000e+00
3.979000000000000000e+03 3.512599999999999909e+03 0.000000000000000000e+00
3.979079999999999927e+03 3.512599999999999909e+03 0.000000000000000000e+00
3.979159999999999854e+03 3.512599999999999909e+03 0.000000000000000000e+00
3.979239999999999782e+03 3.512599999999999909e+03 0.000000000000000000e+00
3.979320000000000164e+03 3.512599999999999909e+03 0.000000000000000000e+00
3.979400000000000091e+03 3.512599999999999909e+03 0.000000000000000000e+00
3.979480000000000018e+03 3.512599999999999909e+03 0.000000000000000000e+00
3.979559999999999945e+03 3.512599999999999909e+03 0.000000000000000000e+00
3.979639999999999873e+03 3.512599999999999909e+03 0.000000000000000000e+00
3.979719999999999800e+03 3.512599999999999909e+03 0.000000000000000000e+00
3.979800000000000182e+03 3.512599999999999909e+03 0.000000000000000000e+00
3.979880000000000109e+03 3.512599999999999909e+03 0.000000000000000000e+00
3.979960000000000036e+03 3.512599999999999909e+03 0.000000000000000000e+00
3.980039999999999964e+03 3.512599999999999909e+03 0.000000000000000000e+00
3.980119999999999891e+03 3.512599999999999909e+03 0.000000000000000000e+00
3.980199999999999818e+03 3.512599999999999909e+03 0.000000000000000000e+00
3.980279999999999745e+03 3.512599999999999909e+03 0.000000000000000000e+00
3.980360000000000127e+03 3.512599999999999909e+03 0.000000000000000000e+00
3.980440000000000055e+03 3.512599999999999909e+03 0.000000000000000000e+00
3.980519999999999982e+03 3.512599999999999909e+03 0.000000000000000000e+00
3.980599999999999909e+03 3.512599999999999909e+03 0.000000000000000000e+00
3.980679999999999836e+03 3.512599999999999909e+03 0.000000000000000000e+00
3.980759999999999764e+03 3.512599999999999909e+03 0.000000000000000000e+00
3.980840000000000146e+03 3.512599999999999909e+03 0.000000000000000000e+00
3.980920000000000073e+03 3.512599999999999909e+03 0.000000000000000000e+00
3.981000000000000000e+03 3.512599999999999909e+03 0.000000000000000000e+00
3.981079999999999927e+03 3.512599999999999909e+03 0.000000000000000000e+00
3.981159999999999854e+03 3.512599999999999909e+03 0.000000000000000000e+00
3.981239999999999782e+03 3.512599999999999909e+03 0.000000000000000000e+00
3.981320000000000164e+03 3.512599999999999909e+03 0.000000000000000000e+00
3.981400000000000091e+03 3.512599999999999909e+03 0.000000000000000000e+00
3.981480000000000018e+03 3.512599999999999909e+03 0.000000000000000000e+00
3.981559999999999945e+03 3.512599999999999909e+03 0.000000000000000000e+00
3.981639999999999873e+03 3.512599999999999909e+03 0.000000000000000000e+00
3.981719999999999800e+03 3.512599999999999909e+03 0.000000000000000000e+00
3.981800000000000182e+03 3.512599999999999909e+03 0.000000000000000000e+00
3.961800000000000182e+03 3.512660000000000309e+03 3.570512664371602651e-05
3.961880000000000109e+03 3.512660000000000309e+03 3.580864588417507544e-05
3.961960000000000036e+03 3.512660000000000309e+03 3.592590176113800299e-05
3.962039999999999964e+03 3.512660000000000309e+03 3.605827527070091328e-05
3.962119999999999891e+03 3.512660000000000309e+03 3.620738258618306512e-05
3.962199999999999818e+03 3.512660000000000309e+03 3.636977084836504200e-05
3.962279999999999745e+03 3.512660000000000309e+03 3.654537367477094564e-05
3.962360000000000127e+03 3.512660000000000309e+03 3.673363571718484205e-05
3.962440000000000055e+03 3.512660000000000309e+03 3.693333845202270834e-05
3.962519999999999982e+03 3.512660000000000309e+03 3.714593946683608270e-05
3.962599999999999909e+03 3.512660000000000309e+03 3.736988622290814263e-05
3.962679999999999836e+03 3.512660000000000309e+03 0.000000000000000000e+00
3.962759999999999764e+03 3.512660000000000309e+03 0.000000000000000000e+00
3.962840000000000146e+03 3.512660000000000309e+03 0.000000000000000000e+00
3.962920000000000073e+03 3.512660000000000309e+03 0.000000000000000000e+00
3.963000000000000000e+03 3.512660000000000309e+03 0.000000000000000000e+00
3.963079999999999927e+03 3.512660000000000309e+03 0.000000000000000000e+00
3.963159999999999854e+03 3.512660000000000309e+03 0.000000000000000000e+00
3.963239999999999782e+03 3.512660000000000309e+03 0.000000000000000000e+00
3.963320000000000164e+03 3.512660000000000309e+03 0.000000000000000000e+00
3.963400000000000091e+03 3.512660000000000309e+03 0.000000000000000000e+00
3.963480000000000018e+03 3.512660000000000309e+03 0.000000000000000000e+00
3.963559999999999945e+03 3.512660000000000309e+03 0.000000000000000000e+00
3.963639999999999873e+03 3.512660000000000309e+03 0.000000000000000000e+00
3.963719999999999800e+03 3.512660000000000309e+03 0.000000000000000000e+00
3.963800000000000182e+03 3.512660000000000309e+03 0.000000000000000000e+00
3.963880000000000109e+03 3.512660000000000309e+03 0.000000000000000000e+00
3.963960000000000036e+03 3.512660000000000309e+03 0.000000000000000000e+00
3.964039999999999964e+03 3.512660000000000309e+03 0.000000000000000000e+00
3.964119999999999891e+03 3.512660000000000309e+03 0.000000000000000000e+00
3.964199999999999818e+03 3.512660000000000309e+03 0.000000000000000000e+00
3.964279999999999745e+03 3.512660000000000309e+03 0.000000000000000000e+00
3.964360000000000127e+03 3.512660000000000309e+03 0.000000000000000000e+00
3.964440000000000055e+03 3.512660000000000309e+03 0.000000000000000000e+00
3.964519999999999982e+03 3.512660000000000309e+03 0.000000000000000000e+00
3.964599999999999909e+03 3.512660000000000309e+03 0.000000000000000000e+00
3.964679999999999836e+03 3.512660000000000309e+03 0.000000000000000000e+00
3.964759999999999764e+03 3.512660000000000309e+03 0.000000000000000000e+00
3.964840000000000146e+03 3.512660000000000309e+03 0.000000000000000000e+00
3.964920000000000073e+03 3.512660000000000309e+03 0.000000000000000000e+00
3.965000000000000000e+03 3.512660000000000309e+03 0.000000000000000000e+00
3.965079999999999927e+03 3.512660000000000309e+03 0.000000000000000000e+00
3.965159999999999854e+03 3.512660000000000309e+03 0.000000000000000000e+00
3.965239999999999782e+03 3.512660000000000309e+03 0.000000000000000000e+00
3.965320000000000164e+03 3.512660000000000309e+03 0.000000000000000000e+00
3.965400000000000091e+03 3.512660000000000309e+03 0.000000000000000000e+00
3.965480000000000018e+03 3.512660000000000309e+03 0.000000000000000000e+00
3.965559999999999945e+03 3.512660000000000309e+03 0.000000000000000000e+00
3.965639999999999873e+03 3.512660000000000309e+03 0.000000000000000000e+00
3.965719999999999800e+03 3.512660000000000309e+03 0.000000000000000000e+00
3.965800000000000182e+03 3.512660000000000309e+03 0.000000000000000000e+00
3.965880000000000109e+03 3.512660000000000309e+03 0.000000000000000000e+00
3.965960000000000036e+03 3.512660000000000309e+03 0.000000000000000000e+00
3.966039999999999964e+03 3.512660000000000309e+03 0.000000000000000000e+00
3.966119999999999891e+03 3.512660000000000309e+03 0.000000000000000000e+00
3.966199999999999818e+03 3.512660000000000309e+03 0.000000000000000000e+00
3.966279999999999745e+03 3.512660000000000309e+03 0.000000000000000000e+00
3.966360000000000127e+03 3.512660000000000309e+03 0.000000000000000000e+00
3.966440000000000055e+03 3.512660000000000309e+03 0.000000000000000000e+00
3.966519999999999982e+03 3.512660000000000309e+03 0.000000000000000000e+00
3.966599999999999909e+03 3.512660000000000309e+03 0.000000000000000000e+00
3.966679999999999836e+03 3.512660000000000309e+03 0.000000000000000000e+00
3.966759999999999764e+03 3.512660000000000309e+03 0.000000000000000000e+00
3.966840000000000146e+03 3.512660000000000309e+03 0.000000000000000000e+00
3.966920000000000073e+03 3.512660000000000309e+03 0.000000000000000000e+00
3.967000000000000000e+03 3.512660000000000309e+03 0.000000000000000000e+00
3.967079999999999927e+03 3.512660000000000309e+03 0.000000000000000000e+00
3.967159999999999854e+03 3.512660000000000309e+03 0.000000000000000000e+00
3.967239999999999782e+03 3.512660000000000309e+03 0.000000000000000000e+00
3.967320000000000164e+03 3.512660000000000309e+03 0.000000000000000000e+00
3.967400000000000091e+03 3.512660000000000309e+03 0.000000000000000000e+00
3.967480000000000018e+03 3.512660000000000309e+03 0.000000000000000000e+00
3.967559999999999945e+03 3.512660000000000309e+03 0.000000000000000000e+00
3.967639999999999873e+03 3.512660000000000309e+03 0.000000000000000000e+00
3.967719999999999800e+03 3.512660000000000309e+03 0.000000000000000000e+00
3.967800000000000182e+03 3.512660000000000309e+03 0.000000000000000000e+00
3.967880000000000109e+03 3.512660000000000309e+03 0.000000000000000000e+00
3.967960000000000036e+03 3.512660000000000309e+03 0.000000000000000000e+00
3.968039999999999964e+03 3.512660000000000309e+03 0.000000000000000000e+00
3.968119999999999891e+03 3.512660000000000309e+03 0.000000000000000000e+00
3.968199999999999818e+03 3.512660000000000309e+03 0.000000000000000000e+00
3.968279999999999745e+03 3.512660000000000309e+03 0.000000000000000000e+00
3.968360000000000127e+03 3.512660000000000309e+03 0.000000000000000000e+00
3.968440000000000055e+03 3.512660000000000309e+03 0.000000000000000000e+00
3.968519999999999982e+03 3.512660000000000309e+03 0.000000000000000000e+00
3.968599999999999909e+03 3.512660000000000309e+03 0.000000000000000000e+00
3.968679999999999836e+03 3.512660000000000309e+03 0.000000000000000000e+00
3.968759999999999764e+03 3.512660000000000309e+03 0.000000000000000000e+00
3.968840000000000146e+03 3.512660000000000309e+03 0.000000000000000000e+00
3.968920000000000073e+03 3.512660000000000309e+03 0.000000000000000000e+00
3.969000000000000000e+03 3.512660000000000309e+03 0.000000000000000000e+00
3.969079999999999927e+03 3.512660000000000309e+03 0.000000000000000000e+00
3.969159999999999854e+03 3.512660000000000309e+03 0.000000000000000000e+00
3.969239999999999782e+03 3.512660000000000309e+03 0.000000000000000000e+00
3.969320000000000164e+03 3.512660000000000309e+03 0.000000000000000000e+00
3.969400000000000091e+03 3.512660000000000309e+03 0.000000000000000000e+00
3.969480000000000018e+03 3.512660000000000309e+03 0.000000000000000000e+00
3.969559999999999945e+03 3.512660000000000309e+03 0.000000000000000000e+00
3.969639999999999873e+03 3.512660000000000309e+03 0.000000000000000000e+00
3.969719999999999800e+03 3.512660000000000309e+03 0.000000000000000000e+00
3.969800000000000182e+03 3.512660000000000309e+03 0.000000000000000000e+00
3.969880000000000109e+03 3.512660000000000309e+03 0.000000000000000000e+00
3.969960000000000036e+03 3.512660000000000309e+03 0.000000000000000000e+00
3.970039999999999964e+03 3.512660000000000309e+03 0.000000000000000000e+00
3.970119999999999891e+03 3.512660000000000309e+03 0.000000000000000000e+00
3.970199999999999818e+03 3.512660000000000309e+03 0.000000000000000000e+00
3.970279999999999745e+03 3.512660000000000309e+03 0.000000000000000000e+00
3.970360000000000127e+03 3.512660000000000309e+03 0.000000000000000000e+00
3.970440000000000055e+03 3.512660000000000309e+03 0.000000000000000000e+00
3.970519999999999982e+03 3.512660000000000309e+03 0.000000000000000000e+00
3.970599999999999909e+03 3.512660000000000309e+03 0.000000000000000000e+00
3.970679999999999836e+03 3.512660000000000309e+03 0.000000000000000000e+00
3.970759999999999764e+03 3.512660000000000309e+03 0.000000000000000000e+00
3.970840000000000146e+03 3.512660000000000309e+03 0.000000000000000000e+00
3.970920000000000073e+03 3.512660000000000309e+03 0.000000000000000000e+00
3.971000000000000000e+03 3.512660000000000309e+03 0.000000000000000000e+00
3.971079999999999927e+03 3.512660000000000309e+03 0.000000000000000000e+00
3.971159999999999854e+03 3.512660000000000309e+03 0.000000000000000000e+00
3.971239999999999782e+03 3.512660000000000309e+03 0.000000000000000000e+00
3.971320000000000164e+03 3.512660000000000309e+03 0.000000000000000000e+00
3.971400000000000091e+03 3.512660000000000309e+03 0.000000000000000000e+00
3.971480000000000018e+03 3.512660000000000309e+03 0.000000000000000000e+00
3.971559999999999945e+03 3.512660000000000309e+03 0.000000000000000000e+00
3.971639999999999873e+03 3.512660000000000309e+03 0.000000000000000000e+00
3.971719999999999800e+03 3.512660000000000309e+03 0.000000000000000000e+00
3.971800000000000182e+03 3.512660000000000309e+03 0.000000000000000000e+00
3.971880000000000109e+03 3.512660000000000309e+03 0.000000000000000000e+00
3.971960000000000036e+03 3.512660000000000309e+03 0.000000000000000000e+00
3.972039999999999964e+03 3.512660000000000309e+03 0.000000000000000000e+00
3.972119999999999891e+03 3.512660000000000309e+03 0.000000000000000000e+00
3.972199999999999818e+03 3.512660000000000309e+03 0.000000000000000000e+00
3.972279999999999745e+03 3.512660000000000309e+03 0.000000000000000000e+00
3.972360000000000127e+03 3.512660000000000309e+03 0.000000000000000000e+00
3.972440000000000055e+03 3.512660000000000309e+03 0.000000000000000000e+00
3.972519999999999982e+03 3.512660000000000309e+03 0.000000000000000000e+00
3.972599999999999909e+03 3.512660000000000309e+03 0.000000000000000000e+00
3.972679999999999836e+03 3.512660000000000309e+03 0.000000000000000000e+00
3.972759999999999764e+03 3.512660000000000309e+03 0.000000000000000000e+00
3.972840000000000146e+03 3.512660000000000309e+03 0.000000000000000000e+00
3.972920000000000073e+03 3.512660000000000309e+03 0.000000000000000000e+00
3.973000000000000000e+03 3.512660000000000309e+03 0.000000000000000000e+00
3.973079999999999927e+03 3.512660000000000309e+03 0.000000000000000000e+00
3.973159999999999854e+03 3.512660000000000309e+03 0.000000000000000000e+00
3.973239999999999782e+03 3.512660000000000309e+03 0.000000000000000000e+00
3.973320000000000164e+03 3.512660000000000309e+03 0.000000000000000000e+00
3.973400000000000091e+03 3.512660000000000309e+03 0.000000000000000000e+00
3.973480000000000018e+03 3.512660000000000309e+03 0.000000000000000000e+00
3.973559999999999945e+03 3.512660000000000309e+03 0.000000000000000000e+00
3.973639999999999873e+03 3.512660000000000309e+03 0.000000000000000000e+00
3.973719999999999800e+03 3.512660000000000309e+03 0.000000000000000000e+00
3.973800000000000182e+03 3.512660000000000309e+03 0.000000000000000000e+00
3.973880000000000109e+03 3.512660000000000309e+03 0.000000000000000000e+00
3.973960000000000036e+03 3.512660000000000309e+03 0.000000000000000000e+00
3.974039999999999964e+03 3.512660000000000309e+03 0.000000000000000000e+00
3.974119999999999891e+03 3.512660000000000309e+03 0.000000000000000000e+00
3.974199999999999818e+03 3.512660000000000309e+03 0.000000000000000000e+00
3.974279999999999745e+03 3.512660000000000309e+03 0.000000000000000000e+00
3.974360000000000127e+03 3.512660000000000309e+03 0.000000000000000000e+00
3.974440000000000055e+03 3.512660000000000309e+03 0.000000000000000000e+00
3.974519999999999982e+03 3.512660000000000309e+03 0.000000000000000000e+00
3.974599999999999909e+03 3.512660000000000309e+03 0.000000000000000000e+00
3.974679999999999836e+03 3.512660000000000309e+03 0.000000000000000000e+00
3.974759999999999764e+03 3.512660000000000309e+03 0.000000000000000000e+00
3.974840000000000146e+03 3.512660000000000309e+03 0.000000000000000000e+00
3.974920000000000073e+03 3.512660000000000309e+03 0.000000000000000000e+00
3.975000000000000000e+03 3.512660000000000309e+03 0.000000000000000000e+00
3.975079999999999927e+03 3.512660000000000309e+03 0.000000000000000000e+00
3.975159999999999854e+03 3.512660000000000309e+03 0.000000000000000000e+00
3.975239999999999782e+03 3.512660000000000309e+03 0.000000000000000000e+00
3.975320000000000164e+03 3.512660000000000309e+03 0.000000000000000000e+00
3.975400000000000091e+03 3.512660000000000309e+03 0.000000000000000000e+00
3.975480000000000018e+03 3.512660000000000309e+03 0.000000000000000000e+00
3.975559999999999945e+03 3.512660000000000309e+03 0.000000000000000000e+00
3.975639999999999873e+03 3.512660000000000309e+03 0.000000000000000000e+00
3.975719999999999800e+03 3.512660000000000309e+03 0.000000000000000000e+00
3.975800000000000182e+03 3.512660000000000309e+03 0.000000000000000000e+00
3.975880000000000109e+03 3.512660000000000309e+03 0.000000000000000000e+00
3.975960000000000036e+03 3.512660000000000309e+03 0.000000000000000000e+00
3.976039999999999964e+03 3.512660000000000309e+03 0.000000000000000000e+00
3.976119999999999891e+03 3.512660000000000309e+03 0.000000000000000000e+00
3.976199999999999818e+03 3.512660000000000309e+03 0.000000000000000000e+00
3.976279999999999745e+03 3.512660000000000309e+03 0.000000000000000000e+00
3.976360000000000127e+03 3.512660000000000309e+03 0.000000000000000000e+00
3.976440000000000055e+03 3.512660000000000309e+03 0.000000000000000000e+00
3.976519999999999982e+03 3.512660000000000309e+03 0.000000000000000000e+00
3.976599999999999909e+03 3.512660000000000309e+03 0.000000000000000000e+00
3.976679999999999836e+03 3.512660000000000309e+03 0.000000000000000000e+00
3.976759999999999764e+03 3.512660000000000309e+03 0.000000000000000000e+00
3.976840000000000146e+03 3.512660000000000309e+03 0.000000000000000000e+00
3.976920000000000073e+03 3.512660000000000309e+03 0.000000000000000000e+00
3.977000000000000000e+03 3.512660000000000309e+03 0.000000000000000000e+00
3.977079999999999927e+03 3.512660000000000309e+03 0.000000000000000000e+00
3.977159999999999854e+03 3.512660000000000309e+03 0.000000000000000000e+00
3.977239999999999782e+03 3.512660000000000309e+03 0.000000000000000000e+00
3.977320000000000164e+03 3.512660000000000309e+03 0.000000000000000000e+00
3.977400000000000091e+03 3.512660000000000309e+03 0.000000000000000000e+00
3.977480000000000018e+03 3.512660000000000309e+03 0.000000000000000000e+00
3.977559999999999945e+03 3.512660000000000309e+03 0.000000000000000000e+00
3.977639999999999873e+03 3.512660000000000309e+03 0.000000000000000000e+00
3.977719999999999800e+03 3.512660000000000309e+03 0.000000000000000000e+00
3.977800000000000182e+03 3.512660000000000309e+03 0.000000000000000000e+00
3.977880000000000109e+03 3.512660000000000309e+03 0.000000000000000000e+00
3.977960000000000036e+03 3.512660000000000309e+03 0.000000000000000000e+00
3.978039999999999964e+03 3.512660000000000309e+03 0.000000000000000000e+00
3.978119999999999891e+03 3.512660000000000309e+03 0.000000000000000000e+00
3.978199999999999818e+03 3.512660000000000309e+03 0.000000000000000000e+00
3.978279999999999745e+03 3.512660000000000309e+03 0.000000000000000000e+00
3.978360000000000127e+03 3.512660000000000309e+03 0.000000000000000000e+00
3.978440000000000055e+03 3.512660000000000309e+03 0.000000000000000000e+00
3.978519999999999982e+03 3.512660000000000309e+03 0.000000000000000000e+00
3.978599999999999909e+03 3.512660000000000309e+03 0.000000000000000000e+00
3.978679999999999836e+03 3.512660000000000309e+03 0.000000000000000000e+00
3.978759999999999764e+03 3.512660000000000309e+03 0.000000000000000000e+00
3.978840000000000146e+03 3.512660000000000309e+03 0.000000000000000000e+00
3.978920000000000073e+03 3.512660000000000309e+03 0.000000000000000000e+00
3.979000000000000000e+03 3.512660000000000309e+03 0.000000000000000000e+00
3.979079999999999927e+03 3.512660000000000309e+03 0.000000000000000000e+00
3.979159999999999854e+03 3.512660000000000309e+03 0.000000000000000000e+00
3.979239999999999782e+03 3.512660000000000309e+03 0.000000000000000000e+00
3.979320000000000164e+03 3.512660000000000309e+03 0.000000000000000000e+00
3.979400000000000091e+03 3.512660000000000309e+03 0.000000000000000000e+00
3.979480000000000018e+03 3.512660000000000309e+03 0.000000000000000000e+00
3.979559999999999945e+03 3.512660000000000309e+03 0.000000000000000000e+00
3.979639999999999873e+03 3.512660000000000309e+03 0.000000000000000000e+00
3.979719999999999800e+03 3.512660000000000309e+03 0.000000000000000000e+00
3.979800000000000182e+03 3.512660000000000309e+03 0.000000000000000000e+00
3.979880000000000109e+03 3.512660000000000309e+03 0.000000000000000000e+00
3.979960000000000036e+03 3.512660000000000309e+03 0.000000000000000000e+00
3.980039999999999964e+03 3.512660000000000309e+03 0.000000000000000000e+00
3.980119999999999891e+03 3.512660000000000309e+03 0.000000000000000000e+00
3.980199999999999818e+03 3.512660000000000309e+03 0.000000000000000000e+00
3.980279999999999745e+03 3.512660000000000309e+03 0.000000000000000000e+00
3.980360000000000127e+03 3.512660000000000309e+03 0.000000000000000000e+00
3.980440000000000055e+03 3.512660000000000309e+03 0.000000000000000000e+00
3.980519999999999982e+03 3.512660000000000309e+03 0.000000000000000000e+00
3.980599999999999909e+03 3.512660000000000309e+03 0.000000000000000000e+00
3.980679999999999836e+03 3.512660000000000309e+03 0.000000000000000000e+00
3.980759999999999764e+03 3.512660000000000309e+03 0.000000000000000000e+00
3.980840000000000146e+03 3.512660000000000309e+03 0.000000000000000000e+00
3.980920000000000073e+03 3.512660000000000309e+03 0.000000000000000000e+00
3.981000000000000000e+03 3.512660000000000309e+03 0.000000000000000000e+00
3.981079999999999927e+03 3.512660000000000309e+03 0.000000000000000000e+00
3.981159999999999854e+03 3.512660000000000309e+03 0.000000000000000000e+00
3.981239999999999782e+03 3.512660000000000309e+03 0.000000000000000000e+00
3.981320000000000164e+03 3.512660000000000309e+03 0.000000000000000000e+00
3.981400000000000091e+03 3.512660000000000309e+03 0.000000000000000000e+00
3.981480000000000018e+03 3.512660000000000309e+03 0.000000000000000000e+00
3.981559999999999945e+03 3.512660000000000309e+03 0.000000000000000000e+00
3.981639999999999873e+03 3.512660000000000309e+03 0.000000000000000000e+00
3.981719999999999800e+03 3.512660000000000309e+03 0.000000000000000000e+00
3.981800000000000182e+03 3.512660000000000309e+03 0.000000000000000000e+00
3.961800000000000182e+03 3.512720000000000255e+03 3.608785134563321356e-05
3.961880000000000109e+03 3.512720000000000255e+03 3.619331602952206790e-05
3.961960000000000036e+03 3.512720000000000255e+03 3.630545856545857377e-05
3.962039999999999964e+03 3.512720000000000255e+03 3.643231981764244774e-05
3.962119999999999891e+03 3.512720000000000255e+03 3.657601579277473851e-05
3.962199999999999818e+03 3.512720000000000255e+03 3.673416068910169115e-05
3.962279999999999745e+03 3.512720000000000255e+03 3.690753823100078153e-05
3.962360000000000127e+03 3.512720000000000255e+03 3.709334594576330665e-05
3.962440000000000055e+03 3.512720000000000255e+03 3.729191569185643225e-05
3.962519999999999982e+03 3.512720000000000255e+03 3.750303077220873871e-05
3.962599999999999909e+03 3.512720000000000255e+03 3.772576328013289387e-05
3.962679999999999836e+03 3.512720000000000255e+03 3.796170616514771035e-05
3.962759999999999764e+03 3.512720000000000255e+03 0.000000000000000000e+00
3.962840000000000146e+03 3.512720000000000255e+03 0.000000000000000000e+00
3.962920000000000073e+03 3.512720000000000255e+03 0.000000000000000000e+00
3.963000000000000000e+03 3.512720000000000255e+03 0.000000000000000000e+00
3.963079999999999927e+03 3.512720000000000255e+03 0.000000000000000000e+00
3.963159999999999854e+03 3.512720000000000255e+03 0.000000000000000000e+00
3.963239999999999782e+03 3.512720000000000255e+03 0.000000000000000000e+00
3.963320000000000164e+03 3.512720000000000255e+03 0.000000000000000000e+00
3.963400000000000091e+03 3.512720000000000255e+03 0.000000000000000000e+00
3.963480000000000018e+03 3.512720000000000255e+03 0.000000000000000000e+00
3.963559999999999945e+03 3.512720000000000255e+03 0.000000000000000000e+00
3.963639999999999873e+03 3.512720000000000255e+03 0.000000000000000000e+00
3.963719999999999800e+03 3.512720000000000255e+03 0.000000000000000000e+00
3.963800000000000182e+03 3.512720000000000255e+03 0.000000000000000000e+00
3.963880000000000109e+03 3.512720000000000255e+03 0.000000000000000000e+00
3.963960000000000036e+03 3.512720000000000255e+03 0.000000000000000000e+00
3.964039999999999964e+03 3.512720000000000255e+03 0.000000000000000000e+00
3.964119999999999891e+03 3.512720000000000255e+03 0.000000000000000000e+00
3.964199999999999818e+03 3.512720000000000255e+03 0.000000000000000000e+00
3.964279999999999745e+03 3.512720000000000255e+03 0.000000000000000000e+00
3.964360000000000127e+03 3.512720000000000255e+03 0.000000000000000000e+00
3.964440000000000055e+03 3.512720000000000255e+03 0.000000000000000000e+00
3.964519999999999982e+03 3.512720000000000255e+03 0.000000000000000000e+00
3.964599999999999909e+03 3.512720000000000255e+03 0.000000000000000000e+00
3.964679999999999836e+03 3.512720000000000255e+03 0.000000000000000000e+00
3.964759999999999764e+03 3.512720000000000255e+03 0.000000000000000000e+00
3.964840000000000146e+03 3.512720000000000255e+03 0.000000000000000000e+00
3.964920000000000073e+03 3.512720000000000255e+03 0.000000000000000000e+00
3.965000000000000000e+03 3.512720000000000255e+03 0.000000000000000000e+00
3.965079999999999927e+03 3.512720000000000255e+03 0.000000000000000000e+00
3.965159999999999854e+03 3.512720000000000255e+03 0.000000000000000000e+00
3.965239999999999782e+03 3.512720000000000255e+03 0.000000000000000000e+00
3.965320000000000164e+03 3.512720000000000255e+03 0.000000000000000000e+00
3.965400000000000091e+03 3.512720000000000255e+03 0.000000000000000000e+00
3.965480000000000018e+03 3.512720000000000255e+03 0.000000000000000000e+00
3.965559999999999945e+03 3.512720000000000255e+03 0.000000000000000000e+00
3.965639999999999873e+03 3.512720000000000255e+03 0.000000000000000000e+00
3.965719999999999800e+03 3.512720000000000255e+03 0.000000000000000000e+00
3.965800000000000182e+03 3.512720000000000255e+03 0.000000000000000000e+00
3.965880000000000109e+03 3.512720000000000255e+03 0.000000000000000000e+00
3.965960000000000036e+03 3.512720000000000255e+03 0.000000000000000000e+00
3.966039999999999964e+03 3.512720000000000255e+03 0.000000000000000000e+00
3.966119999999999891e+03 3.512720000000000255e+03 0.000000000000000000e+00
3.966199999999999818e+03 3.512720000000000255e+03 0.000000000000000000e+00
3.966279999999999745e+03 3.512720000000000255e+03 0.000000000000000000e+00
3.966360000000000127e+03 3.512720000000000255e+03 0.000000000000000000e+00
3.966440000000000055e+03 3.512720000000000255e+03 0.000000000000000000e+00
3.966519999999999982e+03 3.512720000000000255e+03 0.000000000000000000e+00
3.966599999999999909e+03 3.512720000000000255e+03 0.000000000000000000e+00
3.966679999999999836e+03 3.512720000000000255e+03 0.000000000000000000e+00
3.966759999999999764e+03 3.512720000000000255e+03 0.000000000000000000e+00
3.966840000000000146e+03 3.512720000000000255e+03 0.000000000000000000e+00
3.966920000000000073e+03 3.512720000000000255e+03 0.000000000000000000e+00
3.967000000000000000e+03 3.512720000000000255e+03 0.000000000000000000e+00
3.967079999999999927e+03 3.512720000000000255e+03 0.000000000000000000e+00
3.967159999999999854e+03 3.512720000000000255e+03 0.000000000000000000e+00
3.967239999999999782e+03 3.512720000000000255e+03 0.000000000000000000e+00
3.967320000000000164e+03 3.512720000000000255e+03 0.000000000000000000e+00
3.967400000000000091e+03 3.512720000000000255e+03 0.000000000000000000e+00
3.967480000000000018e+03 3.512720000000000255e+03 0.000000000000000000e+00
3.967559999999999945e+03 3.512720000000000255e+03 0.000000000000000000e+00
3.967639999999999873e+03 3.512720000000000255e+03 0.000000000000000000e+00
3.967719999999999800e+03 3.512720000000000255e+03 0.000000000000000000e+00
3.967800000000000182e+03 3.512720000000000255e+03 0.000000000000000000e+00
3.967880000000000109e+03 3.512720000000000255e+03 0.000000000000000000e+00
3.967960000000000036e+03 3.512720000000000255e+03 0.000000000000000000e+00
3.968039999999999964e+03 3.512720000000000255e+03 0.000000000000000000e+00
3.968119999999999891e+03 3.512720000000000255e+03 0.000000000000000000e+00
3.968199999999999818e+03 3.512720000000000255e+03 0.000000000000000000e+00
3.968279999999999745e+03 3.512720000000000255e+03 0.000000000000000000e+00
3.968360000000000127e+03 3.512720000000000255e+03 0.000000000000000000e+00
3.968440000000000055e+03 3.512720000000000255e+03 0.000000000000000000e+00
3.968519999999999982e+03 3.512720000000000255e+03 0.000000000000000000e+00
3.968599999999999909e+03 3.512720000000000255e+03 0.000000000000000000e+00
3.968679999999999836e+03 3.512720000000000255e+03 0.000000000000000000e+00
3.968759999999999764e+03 3.512720000000000255e+03 0.000000000000000000e+00
3.968840000000000146e+03 3.512720000000000255e+03 0.000000000000000000e+00
3.968920000000000073e+03 3.512720000000000255e+03 0.000000000000000000e+00
3.969000000000000000e+03 3.512720000000000255e+03 0.000000000000000000e+00
3.969079999999999927e+03 3.512720000000000255e+03 0.000000000000000000e+00
3.969159999999999854e+03 3.512720000000000255e+03 0.000000000000000000e+00
3.969239999999999782e+03 3.512720000000000255e+03 0.000000000000000000e+00
3.969320000000000164e+03 3.512720000000000255e+03 0.000000000000000000e+00
3.969400000000000091e+03 3.512720000000000255e+03 0.000000000000000000e+00
3.969480000000000018e+03 3.512720000000000255e+03 0.000000000000000000e+00
3.969559999999999945e+03 3.512720000000000255e+03 0.000000000000000000e+00
3.969639999999999873e+03 3.512720000000000255e+03 0.000000000000000000e+00
3.969719999999999800e+03 3.512720000000000255e+03 0.000000000000000000e+00
3.969800000000000182e+03 3.512720000000000255e+03 0.000000000000000000e+00
3.969880000000000109e+03 3.512720000000000255e+03 0.000000000000000000e+00
3.969960000000000036e+03 3.512720000000000255e+03 0.000000000000000000e+00
3.970039999999999964e+03 3.512720000000000255e+03 0.000000000000000000e+00
3.970119999999999891e+03 3.512720000000000255e+03 0.000000000000000000e+00
3.970199999999999818e+03 3.512720000000000255e+03 0.000000000000000000e+00
3.970279999999999745e+03 3.512720000000000255e+03 0.000000000000000000e+00
3.970360000000000127e+03 3.512720000000000255e+03 0.000000000000000000e+00
3.970440000000000055e+03 3.512720000000000255e+03 0.000000000000000000e+00
3.970519999999999982e+03 3.512720000000000255e+03 0.000000000000000000e+00
3.970599999999999909e+03 3.512720000000000255e+03 0.000000000000000000e+00
3.970679999999999836e+03 3.512720000000000255e+03 0.000000000000000000e+00
3.970759999999999764e+03 3.512720000000000255e+03 0.000000000000000000e+00
3.970840000000000146e+03 3.512720000000000255e+03 0.000000000000000000e+00
3.970920000000000073e+03 3.512720000000000255e+03 0.000000000000000000e+00
3.971000000000000000e+03 3.512720000000000255e+03 0.000000000000000000e+00
3.971079999999999927e+03 3.512720000000000255e+03 0.000000000000000000e+00
3.971159999999999854e+03 3.512720000000000255e+03 0.000000000000000000e+00
3.971239999999999782e+03 3.512720000000000255e+03 0.000000000000000000e+00
3.971320000000000164e+03 3.512720000000000255e+03 0.000000000000000000e+00
3.971400000000000091e+03 3.512720000000000255e+03 0.000000000000000000e+00
3.971480000000000018e+03 3.512720000000000255e+03 0.000000000000000000e+00
3.971559999999999945e+03 3.512720000000000255e+03 0.000000000000000000e+00
3.971639999999999873e+03 3.512720000000000255e+03 0.000000000000000000e+00
3.971719999999999800e+03 3.512720000000000255e+03 0.000000000000000000e+00
3.971800000000000182e+03 3.512720000000000255e+03 0.000000000000000000e+00
3.971880000000000109e+03 3.512720000000000255e+03 0.000000000000000000e+00
3.971960000000000036e+03 3.512720000000000255e+03 0.000000000000000000e+00
3.972039999999999964e+03 3.512720000000000255e+03 0.000000000000000000e+00
3.972119999999999891e+03 3.512720000000000255e+03 0.000000000000000000e+00
3.972199999999999818e+03 3.512720000000000255e+03 0.000000000000000000e+00
3.972279999999999745e+03 3.512720000000000255e+03 0.000000000000000000e+00
3.972360000000000127e+03 3.512720000000000255e+03 0.000000000000000000e+00
3.972440000000000055e+03 3.512720000000000255e+03 0.000000000000000000e+00
3.972519999999999982e+03 3.512720000000000255e+03 0.000000000000000000e+00
3.972599999999999909e+03 3.512720000000000255e+03 0.000000000000000000e+00
3.972679999999999836e+03 3.512720000000000255e+03 0.000000000000000000e+00
3.972759999999999764e+03 3.512720000000000255e+03 0.000000000000000000e+00
3.972840000000000146e+03 3.512720000000000255e+03 0.000000000000000000e+00
3.972920000000000073e+03 3.512720000000000255e+03 0.000000000000000000e+00
3.973000000000000000e+03 3.512720000000000255e+03 0.000000000000000000e+00
3.973079999999999927e+03 3.512720000000000255e+03 0.000000000000000000e+00
3.973159999999999854e+03 3.512720000000000255e+03 0.000000000000000000e+00
3.973239999999999782e+03 3.512720000000000255e+03 0.000000000000000000e+00
3.973320000000000164e+03 3.512720000000000255e+03 0.000000000000000000e+00
3.973400000000000091e+03 3.512720000000000255e+03 0.000000000000000000e+00
3.973480000000000018e+03 3.512720000000000255e+03 0.000000000000000000e+00
3.973559999999999945e+03 3.512720000000000255e+03 0.000000000000000000e+00
3.973639999999999873e+03 3.512720000000000255e+03 0.000000000000000000e+00
3.973719999999999800e+03 3.512720000000000255e+03 0.000000000000000000e+00
3.973800000000000182e+03 3.512720000000000255e+03 0.000000000000000000e+00
3.973880000000000109e+03 3.512720000000000255e+03 0.000000000000000000e+00
3.973960000000000036e+03 3.512720000000000255e+03 0.000000000000000000e+00
3.974039999999999964e+03 3.512720000000000255e+03 0.000000000000000000e+00
3.974119999999999891e+03 3.512720000000000255e+03 0.000000000000000000e+00
3.974199999999999818e+03 3.512720000000000255e+03 0.000000000000000000e+00
3.974279999999999745e+03 3.512720000000000255e+03 0.000000000000000000e+00
3.974360000000000127e+03 3.512720000000000255e+03 0.000000000000000000e+00
3.974440000000000055e+03 3.512720000000000255e+03 0.000000000000000000e+00
3.974519999999999982e+03 3.512720000000000255e+03 0.000000000000000000e+00
3.974599999999999909e+03 3.512720000000000255e+03 0.000000000000000000e+00
3.974679999999999836e+03 3.512720000000000255e+03 0.000000000000000000e+00
3.974759999999999764e+03 3.512720000000000255e+03 0.000000000000000000e+00
3.974840000000000146e+03 3.512720000000000255e+03 0.000000000000000000e+00
3.974920000000000073e+03 3.512720000000000255e+03 0.000000000000000000e+00
3.975000000000000000e+03 3.512720000000000255e+03 0.000000000000000000e+00
3.975079999999999927e+03 3.512720000000000255e+03 0.000000000000000000e+00
3.975159999999999854e+03 3.512720000000000255e+03 0.000000000000000000e+00
3.975239999999999782e+03 3.512720000000000255e+03 0.000000000000000000e+00
3.975320000000000164e+03 3.512720000000000255e+03 0.000000000000000000e+00
3.975400000000000091e+03 3.512720000000000255e+03 0.000000000000000000e+00
3.975480000000000018e+03 3.512720000000000255e+03 0.000000000000000000e+00
3.975559999999999945e+03 3.512720000000000255e+03 0.000000000000000000e+00
3.975639999999999873e+03 3.512720000000000255e+03 0.000000000000000000e+00
3.975719999999999800e+03 3.512720000000000255e+03 0.000000000000000000e+00
3.975800000000000182e+03 3.512720000000000255e+03 0.000000000000000000e+00
3.975880000000000109e+03 3.512720000000000255e+03 0.000000000000000000e+00
3.975960000000000036e+03 3.512720000000000255e+03 0.000000000000000000e+00
3.976039999999999964e+03 3.512720000000000255e+03 0.000000000000000000e+00
3.976119999999999891e+03 3.512720000000000255e+03 0.000000000000000000e+00
3.976199999999999818e+03 3.512720000000000255e+03 0.000000000000000000e+00
3.976279999999999745e+03 3.512720000000000255e+03 0.000000000000000000e+00
3.976360000000000127e+03 3.512720000000000255e+03 0.000000000000000000e+00
3.976440000000000055e+03 3.512720000000000255e+03 0.000000000000000000e+00
3.976519999999999982e+03 3.512720000000000255e+03 0.000000000000000000e+00
3.976599999999999909e+03 3.512720000000000255e+03 0.000000000000000000e+00
3.976679999999999836e+03 3.512720000000000255e+03 0.000000000000000000e+00
3.976759999999999764e+03 3.512720000000000255e+03 0.000000000000000000e+00
3.976840000000000146e+03 3.512720000000000255e+03 0.000000000000000000e+00
3.976920000000000073e+03 3.512720000000000255e+03 0.000000000000000000e+00
3.977000000000000000e+03 3.512720000000000255e+03 0.000000000000000000e+00
3.977079999999999927e+03 3.512720000000000255e+03 0.000000000000000000e+00
3.977159999999999854e+03 3.512720000000000255e+03 0.000000000000000000e+00
3.977239999999999782e+03 3.512720000000000255e+03 0.000000000000000000e+00
3.977320000000000164e+03 3.512720000000000255e+03 0.000000000000000000e+00
3.977400000000000091e+03 3.512720000000000255e+03 0.000000000000000000e+00
3.977480000000000018e+03 3.512720000000000255e+03 0.000000000000000000e+00
3.977559999999999945e+03 3.512720000000000255e+03 0.000000000000000000e+00
3.977639999999999873e+03 3.512720000000000255e+03 0.000000000000000000e+00
3.977719999999999800e+03 3.512720000000000255e+03 0.000000000000000000e+00
3.977800000000000182e+03 3.512720000000000255e+03 0.000000000000000000e+00
3.977880000000000109e+03 3.512720000000000255e+03 0.000000000000000000e+00
3.977960000000000036e+03 3.512720000000000255e+03 0.000000000000000000e+00
3.978039999999999964e+03 3.512720000000000255e+03 0.000000000000000000e+00
3.978119999999999891e+03 3.512720000000000255e+03 0.000000000000000000e+00
3.978199999999999818e+03 3.512720000000000255e+03 0.000000000000000000e+00
3.978279999999999745e+03 3.512720000000000255e+03 0.000000000000000000e+00
3.978360000000000127e+03 3.512720000000000255e+03 0.000000000000000000e+00
3.978440000000000055e+03 3.512720000000000255e+03 0.000000000000000000e+00
3.978519999999999982e+03 3.512720000000000255e+03 0.000000000000000000e+00
3.978599999999999909e+03 3.512720000000000255e+03 0.000000000000000000e+00
3.978679999999999836e+03 3.512720000000000255e+03 0.000000000000000000e+00
3.978759999999999764e+03 3.512720000000000255e+03 0.000000000000000000e+00
3.978840000000000146e+03 3.512720000000000255e+03 0.000000000000000000e+00
3.978920000000000073e+03 3.512720000000000255e+03 0.000000000000000000e+00
3.979000000000000000e+03 3.512720000000000255e+03 0.000000000000000000e+00
3.979079999999999927e+03 3.512720000000000255e+03 0.000000000000000000e+00
3.979159999999999854e+03 3.512720000000000255e+03 0.000000000000000000e+00
3.979239999999999782e+03 3.512720000000000255e+03 0.000000000000000000e+00
3.979320000000000164e+03 3.512720000000000255e+03 0.000000000000000000e+00
3.979400000000000091e+03 3.512720000000000255e+03 0.000000000000000000e+00
3.979480000000000018e+03 3.512720000000000255e+03 0.000000000000000000e+00
3.979559999999999945e+03 3.512720000000000255e+03 0.000000000000000000e+00
3.979639999999999873e+03 3.512720000000000255e+03 0.000000000000000000e+00
3.979719999999999800e+03 3.512720000000000255e+03 0.000000000000000000e+00
3.979800000000000182e+03 3.512720000000000255e+03 0.000000000000000000e+00
3.979880000000000109e+03 3.512720000000000255e+03 0.000000000000000000e+00
3.979960000000000036e+03 3.512720000000000255e+03 0.000000000000000000e+00
3.980039999999999964e+03 3.512720000000000255e+03 0.000000000000000000e+00
3.980119999999999891e+03 3.512720000000000255e+03 0.000000000000000000e+00
3.980199999999999818e+03 3.512720000000000255e+03 0.000000000000000000e+00
3.980279999999999745e+03 3.512720000000000255e+03 0.000000000000000000e+00
3.980360000000000127e+03 3.512720000000000255e+03 0.000000000000000000e+00
3.980440000000000055e+03 3.512720000000000255e+03 0.000000000000000000e+00
3.980519999999999982e+03 3.512720000000000255e+03 0.000000000000000000e+00
3.980599999999999909e+03 3.512720000000000255e+03 0.000000000000000000e+00
3.980679999999999836e+03 3.512720000000000255e+03 0.000000000000000000e+00
3.980759999999999764e+03 3.512720000000000255e+03 0.000000000000000000e+00
3.980840000000000146e+03 3.512720000000000255e+03 0.000000000000000000e+00
3.980920000000000073e+03 3.512720000000000255e+03 0.000000000000000000e+00
3.981000000000000000e+03 3.512720000000000255e+03 0.000000000000000000e+00
3.981079999999999927e+03 3.512720000000000255e+03 0.000000000000000000e+00
3.981159999999999854e+03 3.512720000000000255e+03 0.000000000000000000e+00
3.981239999999999782e+03 3.512720000000000255e+03 0.000000000000000000e+00
3.981320000000000164e+03 3.512720000000000255e+03 0.000000000000000000e+00
3.981400000000000091e+03 3.512720000000000255e+03 0.000000000000000000e+00
3.981480000000000018e+03 3.512720000000000255e+03 0.000000000000000000e+00
3.981559999999999945e+03 3.512720000000000255e+03 0.000000000000000000e+00
3.981639999999999873e+03 3.512720000000000255e+03 0.000000000000000000e+00
3.981719999999999800e+03 3.512720000000000255e+03 0.000000000000000000e+00
3.981800000000000182e+03 3.512720000000000255e+03 0.000000000000000000e+00
3.961800000000000182e+03 3.512780000000000200e+03 3.646871527855698267e-05
3.961880000000000109e+03 3.512780000000000200e+03 3.658193642318763647e-05
3.961960000000000036e+03 3.512780000000000200e+03 3.669360113386092626e-05
3.962039999999999964e+03 3.512780000000000200e+03 3.681559837737018122e-05
3.962119999999999891e+03 3.512780000000000200e+03 3.695286860206351318e-05
3.962199999999999818e+03 3.512780000000000200e+03 3.710681104850772558e-05
3.962279999999999745e+03 3.512780000000000200e+03 3.727636646257147018e-05
3.962360000000000127e+03 3.512780000000000200e+03 3.745920621432541597e-05
3.962440000000000055e+03 3.512780000000000200e+03 3.765639138594212889e-05
3.962519999999999982e+03 3.512780000000000200e+03 3.786572844526151931e-05
3.962599999999999909e+03 3.512780000000000200e+03 3.808783179606077752e-05
3.962679999999999836e+03 3.512780000000000200e+03 3.832268718863807540e-05
3.962759999999999764e+03 3.512780000000000200e+03 3.856955613758170201e-05
3.962840000000000146e+03 3.512780000000000200e+03 0.000000000000000000e+00
3.962920000000000073e+03 3.512780000000000200e+03 0.000000000000000000e+00
3.963000000000000000e+03 3.512780000000000200e+03 0.000000000000000000e+00
3.963079999999999927e+03 3.512780000000000200e+03 0.000000000000000000e+00
3.963159999999999854e+03 3.512780000000000200e+03 0.000000000000000000e+00
3.963239999999999782e+03 3.512780000000000200e+03 0.000000000000000000e+00
3.963320000000000164e+03 3.512780000000000200e+03 0.000000000000000000e+00
3.963400000000000091e+03 3.512780000000000200e+03 0.000000000000000000e+00
3.963480000000000018e+03 3.512780000000000200e+03 0.000000000000000000e+00
3.963559999999999945e+03 3.512780000000000200e+03 0.000000000000000000e+00
3.963639999999999873e+03 3.512780000000000200e+03 0.000000000000000000e+00
3.963719999999999800e+03 3.512780000000000200e+03 0.000000000000000000e+00
3.963800000000000182e+03 3.512780000000000200e+03 0.000000000000000000e+00
3.963880000000000109e+03 3.512780000000000200e+03 0.000000000000000000e+00
3.963960000000000036e+03 3.512780000000000200e+03 0.000000000000000000e+00
3.964039999999999964e+03 3.512780000000000200e+03 0.000000000000000000e+00
3.964119999999999891e+03 3.512780000000000200e+03 0.000000000000000000e+00
3.964199999999999818e+03 3.512780000000000200e+03 0.000000000000000000e+00
3.964279999999999745e+03 3.512780000000000200e+03 0.000000000000000000e+00
3.964360000000000127e+03 3.512780000000000200e+03 0.000000000000000000e+00
3.964440000000000055e+03 3.512780000000000200e+03 0.000000000000000000e+00
3.964519999999999982e+03 3.512780000000000200e+03 0.000000000000000000e+00
3.964599999999999909e+03 3.512780000000000200e+03 0.000000000000000000e+00
3.964679999999999836e+03 3.512780000000000200e+03 0.000000000000000000e+00
3.964759999999999764e+03 3.512780000000000200e+03 0.000000000000000000e+00
3.964840000000000146e+03 3.512780000000000200e+03 0.000000000000000000e+00
3.964920000000000073e+03 3.512780000000000200e+03 0.000000000000000000e+00
3.965000000000000000e+03 3.512780000000000200e+03 0.000000000000000000e+00
3.965079999999999927e+03 3.512780000000000200e+03 0.000000000000000000e+00
3.965159999999999854e+03 3.512780000000000200e+03 0.000000000000000000e+00
3.965239999999999782e+03 3.512780000000000200e+03 0.000000000000000000e+00
3.965320000000000164e+03 3.512780000000000200e+03 0.000000000000000000e+00
3.965400000000000091e+03 3.512780000000000200e+03 0.000000000000000000e+00
3.965480000000000018e+03 3.512780000000000200e+03 0.000000000000000000e+00
3.965559999999999945e+03 3.512780000000000200e+03 0.000000000000000000e+00
3.965639999999999873e+03 3.512780000000000200e+03 0.000000000000000000e+00
3.965719999999999800e+03 3.512780000000000200e+03 0.000000000000000000e+00
3.965800000000000182e+03 3.512780000000000200e+03 0.000000000000000000e+00
3.965880000000000109e+03 3.512780000000000200e+03 0.000000000000000000e+00
3.965960000000000036e+03 3.512780000000000200e+03 0.000000000000000000e+00
3.966039999999999964e+03 3.512780000000000200e+03 0.000000000000000000e+00
3.966119999999999891e+03 3.512780000000000200e+03 0.000000000000000000e+00
3.966199999999999818e+03 3.512780000000000200e+03 0.000000000000000000e+00
3.966279999999999745e+03 3.512780000000000200e+03 0.000000000000000000e+00
3.966360000000000127e+03 3.512780000000000200e+03 0.000000000000000000e+00
3.966440000000000055e+03 3.512780000000000200e+03 0.000000000000000000e+00
3.966519999999999982e+03 3.512780000000000200e+03 0.000000000000000000e+00
3.966599999999999909e+03 3.512780000000000200e+03 0.000000000000000000e+00
3.966679999999999836e+03 3.512780000000000200e+03 0.000000000000000000e+00
3.966759999999999764e+03 3.512780000000000200e+03 0.000000000000000000e+00
3.966840000000000146e+03 3.512780000000000200e+03 0.000000000000000000e+00
3.966920000000000073e+03 3.512780000000000200e+03 0.000000000000000000e+00
3.967000000000000000e+03 3.512780000000000200e+03 0.000000000000000000e+00
3.967079999999999927e+03 3.512780000000000200e+03 0.000000000000000000e+00
3.967159999999999854e+03 3.512780000000000200e+03 0.000000000000000000e+00
3.967239999999999782e+03 3.512780000000000200e+03 0.000000000000000000e+00
3.967320000000000164e+03 3.512780000000000200e+03 0.000000000000000000e+00
3.967400000000000091e+03 3.512780000000000200e+03 0.000000000000000000e+00
3.967480000000000018e+03 3.512780000000000200e+03 0.000000000000000000e+00
3.967559999999999945e+03 3.512780000000000200e+03 0.000000000000000000e+00
3.967639999999999873e+03 3.512780000000000200e+03 0.000000000000000000e+00
3.967719999999999800e+03 3.512780000000000200e+03 0.000000000000000000e+00
3.967800000000000182e+03 3.512780000000000200e+03 0.000000000000000000e+00
3.967880000000000109e+03 3.512780000000000200e+03 0.000000000000000000e+00
3.967960000000000036e+03 3.512780000000000200e+03 0.000000000000000000e+00
3.968039999999999964e+03 3.512780000000000200e+03 0.000000000000000000e+00
3.968119999999999891e+03 3.512780000000000200e+03 0.000000000000000000e+00
3.968199999999999818e+03 3.512780000000000200e+03 0.000000000000000000e+00
3.968279999999999745e+03 3.512780000000000200e+03 0.000000000000000000e+00
3.968360000000000127e+03 3.512780000000000200e+03 0.000000000000000000e+00
3.968440000000000055e+03 3.512780000000000200e+03 0.000000000000000000e+00
3.968519999999999982e+03 3.512780000000000200e+03 0.000000000000000000e+00
3.968599999999999909e+03 3.512780000000000200e+03 0.000000000000000000e+00
3.968679999999999836e+03 3.512780000000000200e+03 0.000000000000000000e+00
3.968759999999999764e+03 3.512780000000000200e+03 0.000000000000000000e+00
3.968840000000000146e+03 3.512780000000000200e+03 0.000000000000000000e+00
3.968920000000000073e+03 3.512780000000000200e+03 0.000000000000000000e+00
3.969000000000000000e+03 3.512780000000000200e+03 0.000000000000000000e+00
3.969079999999999927e+03 3.512780000000000200e+03 0.000000000000000000e+00
3.969159999999999854e+03 3.512780000000000200e+03 0.000000000000000000e+00
3.969239999999999782e+03 3.512780000000000200e+03 0.000000000000000000e+00
3.969320000000000164e+03 3.512780000000000200e+03 0.000000000000000000e+00
3.969400000000000091e+03 3.512780000000000200e+03 0.000000000000000000e+00
3.969480000000000018e+03 3.512780000000000200e+03 0.000000000000000000e+00
3.969559999999999945e+03 3.512780000000000200e+03 0.000000000000000000e+00
3.969639999999999873e+03 3.512780000000000200e+03 0.000000000000000000e+00
3.969719999999999800e+03 3.512780000000000200e+03 0.000000000000000000e+00
3.969800000000000182e+03 3.512780000000000200e+03 0.000000000000000000e+00
3.969880000000000109e+03 3.512780000000000200e+03 0.000000000000000000e+00
3.969960000000000036e+03 3.512780000000000200e+03 0.000000000000000000e+00
3.970039999999999964e+03 3.512780000000000200e+03 0.000000000000000000e+00
3.970119999999999891e+03 3.512780000000000200e+03 0.000000000000000000e+00
3.970199999999999818e+03 3.512780000000000200e+03 0.000000000000000000e+00
3.970279999999999745e+03 3.512780000000000200e+03 0.000000000000000000e+00
3.970360000000000127e+03 3.512780000000000200e+03 0.000000000000000000e+00
3.970440000000000055e+03 3.512780000000000200e+03 0.000000000000000000e+00
3.970519999999999982e+03 3.512780000000000200e+03 0.000000000000000000e+00
3.970599999999999909e+03 3.512780000000000200e+03 0.000000000000000000e+00
3.970679999999999836e+03 3.512780000000000200e+03 0.000000000000000000e+00
3.970759999999999764e+03 3.512780000000000200e+03 0.000000000000000000e+00
3.970840000000000146e+03 3.512780000000000200e+03 0.000000000000000000e+00
3.970920000000000073e+03 3.512780000000000200e+03 0.000000000000000000e+00
3.971000000000000000e+03 3.512780000000000200e+03 0.000000000000000000e+00
3.971079999999999927e+03 3.512780000000000200e+03 0.000000000000000000e+00
3.971159999999999854e+03 3.512780000000000200e+03 0.000000000000000000e+00
3.971239999999999782e+03 3.512780000000000200e+03 0.000000000000000000e+00
3.971320000000000164e+03 3.512780000000000200e+03 0.000000000000000000e+00
3.971400000000000091e+03 3.512780000000000200e+03 0.000000000000000000e+00
3.971480000000000018e+03 3.512780000000000200e+03 0.000000000000000000e+00
3.971559999999999945e+03 3.512780000000000200e+03 0.000000000000000000e+00
3.971639999999999873e+03 3.512780000000000200e+03 0.000000000000000000e+00
3.971719999999999800e+03 3.512780000000000200e+03 0.000000000000000000e+00
3.971800000000000182e+03 3.512780000000000200e+03 0.000000000000000000e+00
3.971880000000000109e+03 3.512780000000000200e+03 0.000000000000000000e+00
3.971960000000000036e+03 3.512780000000000200e+03 0.000000000000000000e+00
3.972039999999999964e+03 3.512780000000000200e+03 0.000000000000000000e+00
3.972119999999999891e+03 3.512780000000000200e+03 0.000000000000000000e+00
3.972199999999999818e+03 3.512780000000000200e+03 0.000000000000000000e+00
3.972279999999999745e+03 3.512780000000000200e+03 0.000000000000000000e+00
3.972360000000000127e+03 3.512780000000000200e+03 0.000000000000000000e+00
3.972440000000000055e+03 3.512780000000000200e+03 0.000000000000000000e+00
3.972519999999999982e+03 3.512780000000000200e+03 0.000000000000000000e+00
3.972599999999999909e+03 3.512780000000000200e+03 0.000000000000000000e+00
3.972679999999999836e+03 3.512780000000000200e+03 0.000000000000000000e+00
3.972759999999999764e+03 3.512780000000000200e+03 0.000000000000000000e+00
3.972840000000000146e+03 3.512780000000000200e+03 0.000000000000000000e+00
3.972920000000000073e+03 3.512780000000000200e+03 0.000000000000000000e+00
3.973000000000000000e+03 3.512780000000000200e+03 0.000000000000000000e+00
3.973079999999999927e+03 3.512780000000000200e+03 0.000000000000000000e+00
3.973159999999999854e+03 3.512780000000000200e+03 0.000000000000000000e+00
3.973239999999999782e+03 3.512780000000000200e+03 0.000000000000000000e+00
3.973320000000000164e+03 3.512780000000000200e+03 0.000000000000000000e+00
3.973400000000000091e+03 3.512780000000000200e+03 0.000000000000000000e+00
3.973480000000000018e+03 3.512780000000000200e+03 0.000000000000000000e+00
3.973559999999999945e+03 3.512780000000000200e+03 0.000000000000000000e+00
3.973639999999999873e+03 3.512780000000000200e+03 0.000000000000000000e+00
3.973719999999999800e+03 3.512780000000000200e+03 0.000000000000000000e+00
3.973800000000000182e+03 3.512780000000000200e+03 0.000000000000000000e+00
3.973880000000000109e+03 3.512780000000000200e+03 0.000000000000000000e+00
3.973960000000000036e+03 3.512780000000000200e+03 0.000000000000000000e+00
3.974039999999999964e+03 3.512780000000000200e+03 0.000000000000000000e+00
3.974119999999999891e+03 3.512780000000000200e+03 0.000000000000000000e+00
3.974199999999999818e+03 3.512780000000000200e+03 0.000000000000000000e+00
3.974279999999999745e+03 3.512780000000000200e+03 0.000000000000000000e+00
3.974360000000000127e+03 3.512780000000000200e+03 0.000000000000000000e+00
3.974440000000000055e+03 3.512780000000000200e+03 0.000000000000000000e+00
3.974519999999999982e+03 3.512780000000000200e+03 0.000000000000000000e+00
3.974599999999999909e+03 3.512780000000000200e+03 0.000000000000000000e+00
3.974679999999999836e+03 3.512780000000000200e+03 0.000000000000000000e+00
3.974759999999999764e+03 3.512780000000000200e+03 0.000000000000000000e+00
3.974840000000000146e+03 3.512780000000000200e+03 0.000000000000000000e+00
3.974920000000000073e+03 3.512780000000000200e+03 0.000000000000000000e+00
3.975000000000000000e+03 3.512780000000000200e+03 0.000000000000000000e+00
3.975079999999999927e+03 3.512780000000000200e+03 0.000000000000000000e+00
3.975159999999999854e+03 3.512780000000000200e+03 0.000000000000000000e+00
3.975239999999999782e+03 3.512780000000000200e+03 0.000000000000000000e+00
3.975320000000000164e+03 3.512780000000000200e+03 0.000000000000000000e+00
3.975400000000000091e+03 3.512780000000000200e+03 0.000000000000000000e+00
3.975480000000000018e+03 3.512780000000000200e+03 0.000000000000000000e+00
3.975559999999999945e+03 3.512780000000000200e+03 0.000000000000000000e+00
3.975639999999999873e+03 3.512780000000000200e+03 0.000000000000000000e+00
3.975719999999999800e+03 3.512780000000000200e+03 0.000000000000000000e+00
3.975800000000000182e+03 3.512780000000000200e+03 0.000000000000000000e+00
3.975880000000000109e+03 3.512780000000000200e+03 0.000000000000000000e+00
3.975960000000000036e+03 3.512780000000000200e+03 0.000000000000000000e+00
3.976039999999999964e+03 3.512780000000000200e+03 0.000000000000000000e+00
3.976119999999999891e+03 3.512780000000000200e+03 0.000000000000000000e+00
3.976199999999999818e+03 3.512780000000000200e+03 0.000000000000000000e+00
3.976279999999999745e+03 3.512780000000000200e+03 0.000000000000000000e+00
3.976360000000000127e+03 3.512780000000000200e+03 0.000000000000000000e+00
3.976440000000000055e+03 3.512780000000000200e+03 0.000000000000000000e+00
3.976519999999999982e+03 3.512780000000000200e+03 0.000000000000000000e+00
3.976599999999999909e+03 3.512780000000000200e+03 0.000000000000000000e+00
3.976679999999999836e+03 3.512780000000000200e+03 0.000000000000000000e+00
3.976759999999999764e+03 3.512780000000000200e+03 0.000000000000000000e+00
3.976840000000000146e+03 3.512780000000000200e+03 0.000000000000000000e+00
3.976920000000000073e+03 3.512780000000000200e+03 0.000000000000000000e+00
3.977000000000000000e+03 3.512780000000000200e+03 0.000000000000000000e+00
3.977079999999999927e+03 3.512780000000000200e+03 0.000000000000000000e+00
3.977159999999999854e+03 3.512780000000000200e+03 0.000000000000000000e+00
3.977239999999999782e+03 3.512780000000000200e+03 0.000000000000000000e+00
3.977320000000000164e+03 3.512780000000000200e+03 0.000000000000000000e+00
3.977400000000000091e+03 3.512780000000000200e+03 0.000000000000000000e+00
3.977480000000000018e+03 3.512780000000000200e+03 0.000000000000000000e+00
3.977559999999999945e+03 3.512780000000000200e+03 0.000000000000000000e+00
3.977639999999999873e+03 3.512780000000000200e+03 0.000000000000000000e+00
3.977719999999999800e+03 3.512780000000000200e+03 0.000000000000000000e+00
3.977800000000000182e+03 3.512780000000000200e+03 0.000000000000000000e+00
3.977880000000000109e+03 3.512780000000000200e+03 0.000000000000000000e+00
3.977960000000000036e+03 3.512780000000000200e+03 0.000000000000000000e+00
3.978039999999999964e+03 3.512780000000000200e+03 0.000000000000000000e+00
3.978119999999999891e+03 3.512780000000000200e+03 0.000000000000000000e+00
3.978199999999999818e+03 3.512780000000000200e+03 0.000000000000000000e+00
3.978279999999999745e+03 3.512780000000000200e+03 0.000000000000000000e+00
3.978360000000000127e+03 3.512780000000000200e+03 0.000000000000000000e+00
3.978440000000000055e+03 3.512780000000000200e+03 0.000000000000000000e+00
3.978519999999999982e+03 3.512780000000000200e+03 0.000000000000000000e+00
3.978599999999999909e+03 3.512780000000000200e+03 0.000000000000000000e+00
3.978679999999999836e+03 3.512780000000000200e+03 0.000000000000000000e+00
3.978759999999999764e+03 3.512780000000000200e+03 0.000000000000000000e+00
3.978840000000000146e+03 3.512780000000000200e+03 0.000000000000000000e+00
3.978920000000000073e+03 3.512780000000000200e+03 0.000000000000000000e+00
3.979000000000000000e+03 3.512780000000000200e+03 0.000000000000000000e+00
3.979079999999999927e+03 3.512780000000000200e+03 0.000000000000000000e+00
3.979159999999999854e+03 3.512780000000000200e+03 0.000000000000000000e+00
3.979239999999999782e+03 3.512780000000000200e+03 0.000000000000000000e+00
3.979320000000000164e+03 3.512780000000000200e+03 0.000000000000000000e+00
3.979400000000000091e+03 3.512780000000000200e+03 0.000000000000000000e+00
3.979480000000000018e+03 3.512780000000000200e+03 0.000000000000000000e+00
3.979559999999999945e+03 3.512780000000000200e+03 0.000000000000000000e+00
3.979639999999999873e+03 3.512780000000000200e+03 0.000000000000000000e+00
3.979719999999999800e+03 3.512780000000000200e+03 0.000000000000000000e+00
3.979800000000000182e+03 3.512780000000000200e+03 0.000000000000000000e+00
3.979880000000000109e+03 3.512780000000000200e+03 0.000000000000000000e+00
3.979960000000000036e+03 3.512780000000000200e+03 0.000000000000000000e+00
3.980039999999999964e+03 3.512780000000000200e+03 0.000000000000000000e+00
3.980119999999999891e+03 3.512780000000000200e+03 0.000000000000000000e+00
3.980199999999999818e+03 3.512780000000000200e+03 0.000000000000000000e+00
3.980279999999999745e+03 3.512780000000000200e+03 0.000000000000000000e+00
3.980360000000000127e+03 3.512780000000000200e+03 0.000000000000000000e+00
3.980440000000000055e+03 3.512780000000000200e+03 0.000000000000000000e+00
3.980519999999999982e+03 3.512780000000000200e+03 0.000000000000000000e+00
3.980599999999999909e+03 3.512780000000000200e+03 0.000000000000000000e+00
3.980679999999999836e+03 3.512780000000000200e+03 0.000000000000000000e+00
3.980759999999999764e+03 3.512780000000000200e+03 0.000000000000000000e+00
3.980840000000000146e+03 3.512780000000000200e+03 0.000000000000000000e+00
3.980920000000000073e+03 3.512780000000000200e+03 0.000000000000000000e+00
3.981000000000000000e+03 3.512780000000000200e+03 0.000000000000000000e+00
3.981079999999999927e+03 3.512780000000000200e+03 0.000000000000000000e+00
3.981159999999999854e+03 3.512780000000000200e+03 0.000000000000000000e+00
3.981239999999999782e+03 3.512780000000000200e+03 0.000000000000000000e+00
3.981320000000000164e+03 3.512780000000000200e+03 0.000000000000000000e+00
3.981400000000000091e+03 3.512780000000000200e+03 0.000000000000000000e+00
3.981480000000000018e+03 3.512780000000000200e+03 0.000000000000000000e+00
3.981559999999999945e+03 3.512780000000000200e+03 0.000000000000000000e+00
3.981639999999999873e+03 3.512780000000000200e+03 0.000000000000000000e+00
3.981719999999999800e+03 3.512780000000000200e+03 0.000000000000000000e+00
3.981800000000000182e+03 3.512780000000000200e+03 0.000000000000000000e+00
3.961800000000000182e+03 3.512840000000000146e+03 3.684881625252139491e-05
3.961880000000000109e+03 3.512840000000000146e+03 3.697000211626415457e-05
3.961960000000000036e+03 3.512840000000000146e+03 3.708810708747270013e-05
3.962039999999999964e+03 3.512840000000000146e+03 3.720780434608184377e-05
3.962119999999999891e+03 3.512840000000000146e+03 3.733867731079082777e-05
3.962199999999999818e+03 3.512840000000000146e+03 3.748769952071118769e-05
3.962279999999999745e+03 3.512840000000000146e+03 3.765239838619729979e-05
3.962360000000000127e+03 3.512840000000000146e+03 3.783251175702576682e-05
3.962440000000000055e+03 3.512840000000000146e+03 3.802703181584829608e-05
3.962519999999999982e+03 3.512840000000000146e+03 3.823425979131186265e-05
3.962599999999999909e+03 3.512840000000000146e+03 3.845556516094603388e-05
3.962679999999999836e+03 3.512840000000000146e+03 3.868913549289454797e-05
3.962759999999999764e+03 3.512840000000000146e+03 3.893577570962940970e-05
3.962840000000000146e+03 3.512840000000000146e+03 0.000000000000000000e+00
3.962920000000000073e+03 3.512840000000000146e+03 0.000000000000000000e+00
3.963000000000000000e+03 3.512840000000000146e+03 0.000000000000000000e+00
3.963079999999999927e+03 3.512840000000000146e+03 0.000000000000000000e+00
3.963159999999999854e+03 3.512840000000000146e+03 0.000000000000000000e+00
3.963239999999999782e+03 3.512840000000000146e+03 0.000000000000000000e+00
3.963320000000000164e+03 3.512840000000000146e+03 0.000000000000000000e+00
3.963400000000000091e+03 3.512840000000000146e+03 0.000000000000000000e+00
3.963480000000000018e+03 3.512840000000000146e+03 0.000000000000000000e+00
3.963559999999999945e+03 3.512840000000000146e+03 0.000000000000000000e+00
3.963639999999999873e+03 3.512840000000000146e+03 0.000000000000000000e+00
3.963719999999999800e+03 3.512840000000000146e+03 0.000000000000000000e+00
3.963800000000000182e+03 3.512840000000000146e+03 0.000000000000000000e+00
3.963880000000000109e+03 3.512840000000000146e+03 0.000000000000000000e+00
3.963960000000000036e+03 3.512840000000000146e+03 0.000000000000000000e+00
3.964039999999999964e+03 3.512840000000000146e+03 0.000000000000000000e+00
3.964119999999999891e+03 3.512840000000000146e+03 0.000000000000000000e+00
3.964199999999999818e+03 3.512840000000000146e+03 0.000000000000000000e+00
3.964279999999999745e+03 3.512840000000000146e+03 0.000000000000000000e+00
3.964360000000000127e+03 3.512840000000000146e+03 0.000000000000000000e+00
3.964440000000000055e+03 3.512840000000000146e+03 0.000000000000000000e+00
3.964519999999999982e+03 3.512840000000000146e+03 0.000000000000000000e+00
3.964599999999999909e+03 3.512840000000000146e+03 0.000000000000000000e+00
3.964679999999999836e+03 3.512840000000000146e+03 0.000000000000000000e+00
3.964759999999999764e+03 3.512840000000000146e+03 0.000000000000000000e+00
3.964840000000000146e+03 3.512840000000000146e+03 0.000000000000000000e+00
3.964920000000000073e+03 3.512840000000000146e+03 0.000000000000000000e+00
3.965000000000000000e+03 3.512840000000000146e+03 0.000000000000000000e+00
3.965079999999999927e+03 3.512840000000000146e+03 0.000000000000000000e+00
3.965159999999999854e+03 3.512840000000000146e+03 0.000000000000000000e+00
3.965239999999999782e+03 3.512840000000000146e+03 0.000000000000000000e+00
3.965320000000000164e+03 3.512840000000000146e+03 0.000000000000000000e+00
3.965400000000000091e+03 3.512840000000000146e+03 0.000000000000000000e+00
3.965480000000000018e+03 3.512840000000000146e+03 0.000000000000000000e+00
3.965559999999999945e+03 3.512840000000000146e+03 0.000000000000000000e+00
3.965639999999999873e+03 3.512840000000000146e+03 0.000000000000000000e+00
3.965719999999999800e+03 3.512840000000000146e+03 0.000000000000000000e+00
3.965800000000000182e+03 3.512840000000000146e+03 0.000000000000000000e+00
3.965880000000000109e+03 3.512840000000000146e+03 0.000000000000000000e+00
3.965960000000000036e+03 3.512840000000000146e+03 0.000000000000000000e+00
3.966039999999999964e+03 3.512840000000000146e+03 0.000000000000000000e+00
3.966119999999999891e+03 3.512840000000000146e+03 0.000000000000000000e+00
3.966199999999999818e+03 3.512840000000000146e+03 0.000000000000000000e+00
3.966279999999999745e+03 3.512840000000000146e+03 0.000000000000000000e+00
3.966360000000000127e+03 3.512840000000000146e+03 0.000000000000000000e+00
3.966440000000000055e+03 3.512840000000000146e+03 0.000000000000000000e+00
3.966519999999999982e+03 3.512840000000000146e+03 0.000000000000000000e+00
3.966599999999999909e+03 3.512840000000000146e+03 0.000000000000000000e+00
3.966679999999999836e+03 3.512840000000000146e+03 0.000000000000000000e+00
3.966759999999999764e+03 3.512840000000000146e+03 0.000000000000000000e+00
3.966840000000000146e+03 3.512840000000000146e+03 0.000000000000000000e+00
3.966920000000000073e+03 3.512840000000000146e+03 0.000000000000000000e+00
3.967000000000000000e+03 3.512840000000000146e+03 0.000000000000000000e+00
3.967079999999999927e+03 3.512840000000000146e+03 0.000000000000000000e+00
3.967159999999999854e+03 3.512840000000000146e+03 0.000000000000000000e+00
3.967239999999999782e+03 3.512840000000000146e+03 0.000000000000000000e+00
3.967320000000000164e+03 3.512840000000000146e+03 0.000000000000000000e+00
3.967400000000000091e+03 3.512840000000000146e+03 0.000000000000000000e+00
3.967480000000000018e+03 3.512840000000000146e+03 0.000000000000000000e+00
3.967559999999999945e+03 3.512840000000000146e+03 0.000000000000000000e+00
3.967639999999999873e+03 3.512840000000000146e+03 0.000000000000000000e+00
3.967719999999999800e+03 3.512840000000000146e+03 0.000000000000000000e+00
3.967800000000000182e+03 3.512840000000000146e+03 0.000000000000000000e+00
3.967880000000000109e+03 3.512840000000000146e+03 0.000000000000000000e+00
3.967960000000000036e+03 3.512840000000000146e+03 0.000000000000000000e+00
3.968039999999999964e+03 3.512840000000000146e+03 0.000000000000000000e+00
3.968119999999999891e+03 3.512840000000000146e+03 0.000000000000000000e+00
3.968199999999999818e+03 3.512840000000000146e+03 0.000000000000000000e+00
3.968279999999999745e+03 3.512840000000000146e+03 0.000000000000000000e+00
3.968360000000000127e+03 3.512840000000000146e+03 0.000000000000000000e+00
3.968440000000000055e+03 3.512840000000000146e+03 0.000000000000000000e+00
3.968519999999999982e+03 3.512840000000000146e+03 0.000000000000000000e+00
3.968599999999999909e+03 3.512840000000000146e+03 0.000000000000000000e+00
3.968679999999999836e+03 3.512840000000000146e+03 0.000000000000000000e+00
3.968759999999999764e+03 3.512840000000000146e+03 0.000000000000000000e+00
3.968840000000000146e+03 3.512840000000000146e+03 0.000000000000000000e+00
3.968920000000000073e+03 3.512840000000000146e+03 0.000000000000000000e+00
3.969000000000000000e+03 3.512840000000000146e+03 0.000000000000000000e+00
3.969079999999999927e+03 3.512840000000000146e+03 0.000000000000000000e+00
3.969159999999999854e+03 3.512840000000000146e+03 0.000000000000000000e+00
3.969239999999999782e+03 3.512840000000000146e+03 0.000000000000000000e+00
3.969320000000000164e+03 3.512840000000000146e+03 0.000000000000000000e+00
3.969400000000000091e+03 3.512840000000000146e+03 0.000000000000000000e+00
3.969480000000000018e+03 3.512840000000000146e+03 0.000000000000000000e+00
3.969559999999999945e+03 3.512840000000000146e+03 0.000000000000000000e+00
3.969639999999999873e+03 3.512840000000000146e+03 0.000000000000000000e+00
3.969719999999999800e+03 3.512840000000000146e+03 0.000000000000000000e+00
3.969800000000000182e+03 3.512840000000000146e+03 0.000000000000000000e+00
3.969880000000000109e+03 3.512840000000000146e+03 0.000000000000000000e+00
3.969960000000000036e+03 3.512840000000000146e+03 0.000000000000000000e+00
3.970039999999999964e+03 3.512840000000000146e+03 0.000000000000000000e+00
3.970119999999999891e+03 3.512840000000000146e+03 0.000000000000000000e+00
3.970199999999999818e+03 3.512840000000000146e+03 0.000000000000000000e+00
3.970279999999999745e+03 3.512840000000000146e+03 0.000000000000000000e+00
3.970360000000000127e+03 3.512840000000000146e+03 0.000000000000000000e+00
3.970440000000000055e+03 3.512840000000000146e+03 0.000000000000000000e+00
3.970519999999999982e+03 3.512840000000000146e+03 0.000000000000000000e+00
3.970599999999999909e+03 3.512840000000000146e+03 0.000000000000000000e+00
3.970679999999999836e+03 3.512840000000000146e+03 0.000000000000000000e+00
3.970759999999999764e+03 3.512840000000000146e+03 0.000000000000000000e+00
3.970840000000000146e+03 3.512840000000000146e+03 0.000000000000000000e+00
3.970920000000000073e+03 3.512840000000000146e+03 0.000000000000000000e+00
3.971000000000000000e+03 3.512840000000000146e+03 0.000000000000000000e+00
3.971079999999999927e+03 3.512840000000000146e+03 0.000000000000000000e+00
3.971159999999999854e+03 3.512840000000000146e+03 0.000000000000000000e+00
3.971239999999999782e+03 3.512840000000000146e+03 0.000000000000000000e+00
3.971320000000000164e+03 3.512840000000000146e+03 0.000000000000000000e+00
3.971400000000000091e+03 3.512840000000000146e+03 0.000000000000000000e+00
3.971480000000000018e+03 3.512840000000000146e+03 0.000000000000000000e+00
3.971559999999999945e+03 3.512840000000000146e+03 0.000000000000000000e+00
3.971639999999999873e+03 3.512840000000000146e+03 0.000000000000000000e+00
3.971719999999999800e+03 3.512840000000000146e+03 0.000000000000000000e+00
3.971800000000000182e+03 3.512840000000000146e+03 0.000000000000000000e+00
3.971880000000000109e+03 3.512840000000000146e+03 0.000000000000000000e+00
3.971960000000000036e+03 3.512840000000000146e+03 0.000000000000000000e+00
3.972039999999999964e+03 3.512840000000000146e+03 0.000000000000000000e+00
3.972119999999999891e+03 3.512840000000000146e+03 0.000000000000000000e+00
3.972199999999999818e+03 3.512840000000000146e+03 0.000000000000000000e+00
3.972279999999999745e+03 3.512840000000000146e+03 0.000000000000000000e+00
3.972360000000000127e+03 3.512840000000000146e+03 0.000000000000000000e+00
3.972440000000000055e+03 3.512840000000000146e+03 0.000000000000000000e+00
3.972519999999999982e+03 3.512840000000000146e+03 0.000000000000000000e+00
3.972599999999999909e+03 3.512840000000000146e+03 0.000000000000000000e+00
3.972679999999999836e+03 3.512840000000000146e+03 0.000000000000000000e+00
3.972759999999999764e+03 3.512840000000000146e+03 0.000000000000000000e+00
3.972840000000000146e+03 3.512840000000000146e+03 0.000000000000000000e+00
3.972920000000000073e+03 3.512840000000000146e+03 0.000000000000000000e+00
3.973000000000000000e+03 3.512840000000000146e+03 0.000000000000000000e+00
3.973079999999999927e+03 3.512840000000000146e+03 0.000000000000000000e+00
3.973159999999999854e+03 3.512840000000000146e+03 0.000000000000000000e+00
3.973239999999999782e+03 3.512840000000000146e+03 0.000000000000000000e+00
3.973320000000000164e+03 3.512840000000000146e+03 0.000000000000000000e+00
3.973400000000000091e+03 3.512840000000000146e+03 0.000000000000000000e+00
3.973480000000000018e+03 3.512840000000000146e+03 0.000000000000000000e+00
3.973559999999999945e+03 3.512840000000000146e+03 0.000000000000000000e+00
3.973639999999999873e+03 3.512840000000000146e+03 0.000000000000000000e+00
3.973719999999999800e+03 3.512840000000000146e+03 0.000000000000000000e+00
3.973800000000000182e+03 3.512840000000000146e+03 0.000000000000000000e+00
3.973880000000000109e+03 3.512840000000000146e+03 0.000000000000000000e+00
3.973960000000000036e+03 3.512840000000000146e+03 0.000000000000000000e+00
3.974039999999999964e+03 3.512840000000000146e+03 0.000000000000000000e+00
3.974119999999999891e+03 3.512840000000000146e+03 0.000000000000000000e+00
3.974199999999999818e+03 3.512840000000000146e+03 0.000000000000000000e+00
3.974279999999999745e+03 3.512840000000000146e+03 0.000000000000000000e+00
3.974360000000000127e+03 3.512840000000000146e+03 0.000000000000000000e+00
3.974440000000000055e+03 3.512840000000000146e+03 0.000000000000000000e+00
3.974519999999999982e+03 3.512840000000000146e+03 0.000000000000000000e+00
3.974599999999999909e+03 3.512840000000000146e+03 0.000000000000000000e+00
3.974679999999999836e+03 3.512840000000000146e+03 0.000000000000000000e+00
3.974759999999999764e+03 3.512840000000000146e+03 0.000000000000000000e+00
3.974840000000000146e+03 3.512840000000000146e+03 0.000000000000000000e+00
3.974920000000000073e+03 3.512840000000000146e+03 0.000000000000000000e+00
3.975000000000000000e+03 3.512840000000000146e+03 0.000000000000000000e+00
3.975079999999999927e+03 3.512840000000000146e+03 0.000000000000000000e+00
3.975159999999999854e+03 3.512840000000000146e+03 0.000000000000000000e+00
3.975239999999999782e+03 3.512840000000000146e+03 0.000000000000000000e+00
3.975320000000000164e+03 3.512840000000000146e+03 0.000000000000000000e+00
3.975400000000000091e+03 3.512840000000000146e+03 0.000000000000000000e+00
3.975480000000000018e+03 3.512840000000000146e+03 0.000000000000000000e+00
3.975559999999999945e+03 3.512840000000000146e+03 0.000000000000000000e+00
3.975639999999999873e+03 3.512840000000000146e+03 0.000000000000000000e+00
3.975719999999999800e+03 3.512840000000000146e+03 0.000000000000000000e+00
3.975800000000000182e+03 3.512840000000000146e+03 0.000000000000000000e+00
3.975880000000000109e+03 3.512840000000000146e+03 0.000000000000000000e+00
3.975960000000000036e+03 3.512840000000000146e+03 0.000000000000000000e+00
3.976039999999999964e+03 3.512840000000000146e+03 0.000000000000000000e+00
3.976119999999999891e+03 3.512840000000000146e+03 0.000000000000000000e+00
3.976199999999999818e+03 3.512840000000000146e+03 0.000000000000000000e+00
3.976279999999999745e+03 3.512840000000000146e+03 0.000000000000000000e+00
3.976360000000000127e+03 3.512840000000000146e+03 0.000000000000000000e+00
3.976440000000000055e+03 3.512840000000000146e+03 0.000000000000000000e+00
3.976519999999999982e+03 3.512840000000000146e+03 0.000000000000000000e+00
3.976599999999999909e+03 3.512840000000000146e+03 0.000000000000000000e+00
3.976679999999999836e+03 3.512840000000000146e+03 0.000000000000000000e+00
3.976759999999999764e+03 3.512840000000000146e+03 0.000000000000000000e+00
3.976840000000000146e+03 3.512840000000000146e+03 0.000000000000000000e+00
3.976920000000000073e+03 3.512840000000000146e+03 0.000000000000000000e+00
3.977000000000000000e+03 3.512840000000000146e+03 0.000000000000000000e+00
3.977079999999999927e+03 3.512840000000000146e+03 0.000000000000000000e+00
3.977159999999999854e+03 3.512840000000000146e+03 0.000000000000000000e+00
3.977239999999999782e+03 3.512840000000000146e+03 0.000000000000000000e+00
3.977320000000000164e+03 3.512840000000000146e+03 0.000000000000000000e+00
3.977400000000000091e+03 3.512840000000000146e+03 0.000000000000000000e+00
3.977480000000000018e+03 3.512840000000000146e+03 0.000000000000000000e+00
3.977559999999999945e+03 3.512840000000000146e+03 0.000000000000000000e+00
3.977639999999999873e+03 3.512840000000000146e+03 0.000000000000000000e+00
3.977719999999999800e+03 3.512840000000000146e+03 0.000000000000000000e+00
3.977800000000000182e+03 3.512840000000000146e+03 0.000000000000000000e+00
3.977880000000000109e+03 3.512840000000000146e+03 0.000000000000000000e+00
3.977960000000000036e+03 3.512840000000000146e+03 0.000000000000000000e+00
3.978039999999999964e+03 3.512840000000000146e+03 0.000000000000000000e+00
3.978119999999999891e+03 3.512840000000000146e+03 0.000000000000000000e+00
3.978199999999999818e+03 3.512840000000000146e+03 0.000000000000000000e+00
3.978279999999999745e+03 3.512840000000000146e+03 0.000000000000000000e+00
3.978360000000000127e+03 3.512840000000000146e+03 0.000000000000000000e+00
3.978440000000000055e+03 3.512840000000000146e+03 0.000000000000000000e+00
3.978519999999999982e+03 3.512840000000000146e+03 0.000000000000000000e+00
3.978599999999999909e+03 3.512840000000000146e+03 0.000000000000000000e+00
3.978679999999999836e+03 3.512840000000000146e+03 0.000000000000000000e+00
3.978759999999999764e+03 3.512840000000000146e+03 0.000000000000000000e+00
3.978840000000000146e+03 3.512840000000000146e+03 0.000000000000000000e+00
3.978920000000000073e+03 3.512840000000000146e+03 0.000000000000000000e+00
3.979000000000000000e+03 3.512840000000000146e+03 0.000000000000000000e+00
3.979079999999999927e+03 3.512840000000000146e+03 0.000000000000000000e+00
3.979159999999999854e+03 3.512840000000000146e+03 0.000000000000000000e+00
3.979239999999999782e+03 3.512840000000000146e+03 0.000000000000000000e+00
3.979320000000000164e+03 3.512840000000000146e+03 0.000000000000000000e+00
3.979400000000000091e+03 3.512840000000000146e+03 0.000000000000000000e+00
3.979480000000000018e+03 3.512840000000000146e+03 0.000000000000000000e+00
3.979559999999999945e+03 3.512840000000000146e+03 0.000000000000000000e+00
3.979639999999999873e+03 3.512840000000000146e+03 0.000000000000000000e+00
3.979719999999999800e+03 3.512840000000000146e+03 0.000000000000000000e+00
3.979800000000000182e+03 3.512840000000000146e+03 0.000000000000000000e+00
3.979880000000000109e+03 3.512840000000000146e+03 0.000000000000000000e+00
3.979960000000000036e+03 3.512840000000000146e+03 0.000000000000000000e+00
3.980039999999999964e+03 3.512840000000000146e+03 0.000000000000000000e+00
3.980119999999999891e+03 3.512840000000000146e+03 0.000000000000000000e+00
3.980199999999999818e+03 3.512840000000000146e+03 0.000000000000000000e+00
3.980279999999999745e+03 3.512840000000000146e+03 0.000000000000000000e+00
3.980360000000000127e+03 3.512840000000000146e+03 0.000000000000000000e+00
3.980440000000000055e+03 3.512840000000000146e+03 0.000000000000000000e+00
3.980519999999999982e+03 3.512840000000000146e+03 0.000000000000000000e+00
3.980599999999999909e+03 3.512840000000000146e+03 0.000000000000000000e+00
3.980679999999999836e+03 3.512840000000000146e+03 0.000000000000000000e+00
3.980759999999999764e+03 3.512840000000000146e+03 0.000000000000000000e+00
3.980840000000000146e+03 3.512840000000000146e+03 0.000000000000000000e+00
3.980920000000000073e+03 3.512840000000000146e+03 0.000000000000000000e+00
3.981000000000000000e+03 3.512840000000000146e+03 0.000000000000000000e+00
3.981079999999999927e+03 3.512840000000000146e+03 0.000000000000000000e+00
3.981159999999999854e+03 3.512840000000000146e+03 0.000000000000000000e+00
3.981239999999999782e+03 3.512840000000000146e+03 0.000000000000000000e+00
3.981320000000000164e+03 3.512840000000000146e+03 0.000000000000000000e+00
3.981400000000000091e+03 3.512840000000000146e+03 0.000000000000000000e+00
3.981480000000000018e+03 3.512840000000000146e+03 0.000000000000000000e+00
3.981559999999999945e+03 3.512840000000000146e+03 0.000000000000000000e+00
3.981639999999999873e+03 3.512840000000000146e+03 0.000000000000000000e+00
3.981719999999999800e+03 3.512840000000000146e+03 0.000000000000000000e+00
3.981800000000000182e+03 3.512840000000000146e+03 0.000000000000000000e+00
3.961800000000000182e+03 3.512900000000000091e+03 3.723403504161663827e-05
3.961880000000000109e+03 3.512900000000000091e+03 3.735610479724086485e-05
3.961960000000000036e+03 3.512900000000000091e+03 3.748329025563844666e-05
3.962039999999999964e+03 3.512900000000000091e+03 3.760703744474906424e-05
3.962119999999999891e+03 3.512900000000000091e+03 3.773486223784313097e-05
3.962199999999999818e+03 3.512900000000000091e+03 3.787748068382389773e-05
3.962279999999999745e+03 3.512900000000000091e+03 3.803630089895267239e-05
3.962360000000000127e+03 3.512900000000000091e+03 3.821305154801918455e-05
3.962440000000000055e+03 3.512900000000000091e+03 3.840420472215422081e-05
3.962519999999999982e+03 3.512900000000000091e+03 3.860975144792795318e-05
3.962599999999999909e+03 3.512900000000000091e+03 3.882916957175686784e-05
3.962679999999999836e+03 3.512900000000000091e+03 3.906123096929652895e-05
3.962759999999999764e+03 3.512900000000000091e+03 3.930751663952899755e-05
3.962840000000000146e+03 3.512900000000000091e+03 3.956643995122996786e-05
3.962920000000000073e+03 3.512900000000000091e+03 0.000000000000000000e+00
3.963000000000000000e+03 3.512900000000000091e+03 0.000000000000000000e+00
3.963079999999999927e+03 3.512900000000000091e+03 0.000000000000000000e+00
3.963159999999999854e+03 3.512900000000000091e+03 0.000000000000000000e+00
3.963239999999999782e+03 3.512900000000000091e+03 0.000000000000000000e+00
3.963320000000000164e+03 3.512900000000000091e+03 0.000000000000000000e+00
3.963400000000000091e+03 3.512900000000000091e+03 0.000000000000000000e+00
3.963480000000000018e+03 3.512900000000000091e+03 0.000000000000000000e+00
3.963559999999999945e+03 3.512900000000000091e+03 0.000000000000000000e+00
3.963639999999999873e+03 3.512900000000000091e+03 0.000000000000000000e+00
3.963719999999999800e+03 3.512900000000000091e+03 0.000000000000000000e+00
3.963800000000000182e+03 3.512900000000000091e+03 0.000000000000000000e+00
3.963880000000000109e+03 3.512900000000000091e+03 0.000000000000000000e+00
3.963960000000000036e+03 3.512900000000000091e+03 0.000000000000000000e+00
3.964039999999999964e+03 3.512900000000000091e+03 0.000000000000000000e+00
3.964119999999999891e+03 3.512900000000000091e+03 0.000000000000000000e+00
3.964199999999999818e+03 3.512900000000000091e+03 0.000000000000000000e+00
3.964279999999999745e+03 3.512900000000000091e+03 0.000000000000000000e+00
3.964360000000000127e+03 3.512900000000000091e+03 0.000000000000000000e+00
3.964440000000000055e+03 3.512900000000000091e+03 0.000000000000000000e+00
3.964519999999999982e+03 3.512900000000000091e+03 0.000000000000000000e+00
3.964599999999999909e+03 3.512900000000000091e+03 0.000000000000000000e+00
3.964679999999999836e+03 3.512900000000000091e+03 0.000000000000000000e+00
3.964759999999999764e+03 3.512900000000000091e+03 0.000000000000000000e+00
3.964840000000000146e+03 3.512900000000000091e+03 0.000000000000000000e+00
3.964920000000000073e+03 3.512900000000000091e+03 0.000000000000000000e+00
3.965000000000000000e+03 3.512900000000000091e+03 0.000000000000000000e+00
3.965079999999999927e+03 3.512900000000000091e+03 0.000000000000000000e+00
3.965159999999999854e+03 3.512900000000000091e+03 0.000000000000000000e+00
3.965239999999999782e+03 3.512900000000000091e+03 0.000000000000000000e+00
3.965320000000000164e+03 3.512900000000000091e+03 0.000000000000000000e+00
3.965400000000000091e+03 3.512900000000000091e+03 0.000000000000000000e+00
3.965480000000000018e+03 3.512900000000000091e+03 0.000000000000000000e+00
3.965559999999999945e+03 3.512900000000000091e+03 0.000000000000000000e+00
3.965639999999999873e+03 3.512900000000000091e+03 0.000000000000000000e+00
3.965719999999999800e+03 3.512900000000000091e+03 0.000000000000000000e+00
3.965800000000000182e+03 3.512900000000000091e+03 0.000000000000000000e+00
3.965880000000000109e+03 3.512900000000000091e+03 0.000000000000000000e+00
3.965960000000000036e+03 3.512900000000000091e+03 0.000000000000000000e+00
3.966039999999999964e+03 3.512900000000000091e+03 0.000000000000000000e+00
3.966119999999999891e+03 3.512900000000000091e+03 0.000000000000000000e+00
3.966199999999999818e+03 3.512900000000000091e+03 0.000000000000000000e+00
3.966279999999999745e+03 3.512900000000000091e+03 0.000000000000000000e+00
3.966360000000000127e+03 3.512900000000000091e+03 0.000000000000000000e+00
3.966440000000000055e+03 3.512900000000000091e+03 0.000000000000000000e+00
3.966519999999999982e+03 3.512900000000000091e+03 0.000000000000000000e+00
3.966599999999999909e+03 3.512900000000000091e+03 0.000000000000000000e+00
3.966679999999999836e+03 3.512900000000000091e+03 0.000000000000000000e+00
3.966759999999999764e+03 3.512900000000000091e+03 0.000000000000000000e+00
3.966840000000000146e+03 3.512900000000000091e+03 0.000000000000000000e+00
3.966920000000000073e+03 3.512900000000000091e+03 0.000000000000000000e+00
3.967000000000000000e+03 3.512900000000000091e+03 0.000000000000000000e+00
3.967079999999999927e+03 3.512900000000000091e+03 0.000000000000000000e+00
3.967159999999999854e+03 3.512900000000000091e+03 0.000000000000000000e+00
3.967239999999999782e+03 3.512900000000000091e+03 0.000000000000000000e+00
3.967320000000000164e+03 3.512900000000000091e+03 0.000000000000000000e+00
3.967400000000000091e+03 3.512900000000000091e+03 0.000000000000000000e+00
3.967480000000000018e+03 3.512900000000000091e+03 0.000000000000000000e+00
3.967559999999999945e+03 3.512900000000000091e+03 0.000000000000000000e+00
3.967639999999999873e+03 3.512900000000000091e+03 0.000000000000000000e+00
3.967719999999999800e+03 3.512900000000000091e+03 0.000000000000000000e+00
3.967800000000000182e+03 3.512900000000000091e+03 0.000000000000000000e+00
3.967880000000000109e+03 3.512900000000000091e+03 0.000000000000000000e+00
3.967960000000000036e+03 3.512900000000000091e+03 0.000000000000000000e+00
3.968039999999999964e+03 3.512900000000000091e+03 0.000000000000000000e+00
3.968119999999999891e+03 3.512900000000000091e+03 0.000000000000000000e+00
3.968199999999999818e+03 3.512900000000000091e+03 0.000000000000000000e+00
3.968279999999999745e+03 3.512900000000000091e+03 0.000000000000000000e+00
3.968360000000000127e+03 3.512900000000000091e+03 0.000000000000000000e+00
3.968440000000000055e+03 3.512900000000000091e+03 0.000000000000000000e+00
3.968519999999999982e+03 3.512900000000000091e+03 0.000000000000000000e+00
3.968599999999999909e+03 3.512900000000000091e+03 0.000000000000000000e+00
3.968679999999999836e+03 3.512900000000000091e+03 0.000000000000000000e+00
3.968759999999999764e+03 3.512900000000000091e+03 0.000000000000000000e+00
3.968840000000000146e+03 3.512900000000000091e+03 0.000000000000000000e+00
3.968920000000000073e+03 3.512900000000000091e+03 0.000000000000000000e+00
3.969000000000000000e+03 3.512900000000000091e+03 0.000000000000000000e+00
3.969079999999999927e+03 3.512900000000000091e+03 0.000000000000000000e+00
3.969159999999999854e+03 3.512900000000000091e+03 0.000000000000000000e+00
3.969239999999999782e+03 3.512900000000000091e+03 0.000000000000000000e+00
3.969320000000000164e+03 3.512900000000000091e+03 0.000000000000000000e+00
3.969400000000000091e+03 3.512900000000000091e+03 0.000000000000000000e+00
3.969480000000000018e+03 3.512900000000000091e+03 0.000000000000000000e+00
3.969559999999999945e+03 3.512900000000000091e+03 0.000000000000000000e+00
3.969639999999999873e+03 3.512900000000000091e+03 0.000000000000000000e+00
3.969719999999999800e+03 3.512900000000000091e+03 0.000000000000000000e+00
3.969800000000000182e+03 3.512900000000000091e+03 0.000000000000000000e+00
3.969880000000000109e+03 3.512900000000000091e+03 0.000000000000000000e+00
3.969960000000000036e+03 3.512900000000000091e+03 0.000000000000000000e+00
3.970039999999999964e+03 3.512900000000000091e+03 0.000000000000000000e+00
3.970119999999999891e+03 3.512900000000000091e+03 0.000000000000000000e+00
3.970199999999999818e+03 3.512900000000000091e+03 0.000000000000000000e+00
3.970279999999999745e+03 3.512900000000000091e+03 0.000000000000000000e+00
3.970360000000000127e+03 3.512900000000000091e+03 0.000000000000000000e+00
3.970440000000000055e+03 3.512900000000000091e+03 0.000000000000000000e+00
3.970519999999999982e+03 3.512900000000000091e+03 0.000000000000000000e+00
3.970599999999999909e+03 3.512900000000000091e+03 0.000000000000000000e+00
3.970679999999999836e+03 3.512900000000000091e+03 0.000000000000000000e+00
3.970759999999999764e+03 3.512900000000000091e+03 0.000000000000000000e+00
3.970840000000000146e+03 3.512900000000000091e+03 0.000000000000000000e+00
3.970920000000000073e+03 3.512900000000000091e+03 0.000000000000000000e+00
3.971000000000000000e+03 3.512900000000000091e+03 0.000000000000000000e+00
3.971079999999999927e+03 3.512900000000000091e+03 0.000000000000000000e+00
3.971159999999999854e+03 3.512900000000000091e+03 0.000000000000000000e+00
3.971239999999999782e+03 3.512900000000000091e+03 0.000000000000000000e+00
3.971320000000000164e+03 3.512900000000000091e+03 0.000000000000000000e+00
3.971400000000000091e+03 3.512900000000000091e+03 0.000000000000000000e+00
3.971480000000000018e+03 3.512900000000000091e+03 0.000000000000000000e+00
3.971559999999999945e+03 3.512900000000000091e+03 0.000000000000000000e+00
3.971639999999999873e+03 3.512900000000000091e+03 0.000000000000000000e+00
3.971719999999999800e+03 3.512900000000000091e+03 0.000000000000000000e+00
3.971800000000000182e+03 3.512900000000000091e+03 0.000000000000000000e+00
3.971880000000000109e+03 3.512900000000000091e+03 0.000000000000000000e+00
3.971960000000000036e+03 3.512900000000000091e+03 0.000000000000000000e+00
3.972039999999999964e+03 3.512900000000000091e+03 0.000000000000000000e+00
3.972119999999999891e+03 3.512900000000000091e+03 0.000000000000000000e+00
3.972199999999999818e+03 3.512900000000000091e+03 0.000000000000000000e+00
3.972279999999999745e+03 3.512900000000000091e+03 0.000000000000000000e+00
3.972360000000000127e+03 3.512900000000000091e+03 0.000000000000000000e+00
3.972440000000000055e+03 3.512900000000000091e+03 0.000000000000000000e+00
3.972519999999999982e+03 3.512900000000000091e+03 0.000000000000000000e+00
3.972599999999999909e+03 3.512900000000000091e+03 0.000000000000000000e+00
3.972679999999999836e+03 3.512900000000000091e+03 0.000000000000000000e+00
3.972759999999999764e+03 3.512900000000000091e+03 0.000000000000000000e+00
3.972840000000000146e+03 3.512900000000000091e+03 0.000000000000000000e+00
3.972920000000000073e+03 3.512900000000000091e+03 0.000000000000000000e+00
3.973000000000000000e+03 3.512900000000000091e+03 0.000000000000000000e+00
3.973079999999999927e+03 3.512900000000000091e+03 0.000000000000000000e+00
3.973159999999999854e+03 3.512900000000000091e+03 0.000000000000000000e+00
3.973239999999999782e+03 3.512900000000000091e+03 0.000000000000000000e+00
3.973320000000000164e+03 3.512900000000000091e+03 0.000000000000000000e+00
3.973400000000000091e+03 3.512900000000000091e+03 0.000000000000000000e+00
3.973480000000000018e+03 3.512900000000000091e+03 0.000000000000000000e+00
3.973559999999999945e+03 3.512900000000000091e+03 0.000000000000000000e+00
3.973639999999999873e+03 3.512900000000000091e+03 0.000000000000000000e+00
3.973719999999999800e+03 3.512900000000000091e+03 0.000000000000000000e+00
3.973800000000000182e+03 3.512900000000000091e+03 0.000000000000000000e+00
3.973880000000000109e+03 3.512900000000000091e+03 0.000000000000000000e+00
3.973960000000000036e+03 3.512900000000000091e+03 0.000000000000000000e+00
3.974039999999999964e+03 3.512900000000000091e+03 0.000000000000000000e+00
3.974119999999999891e+03 3.512900000000000091e+03 0.000000000000000000e+00
3.974199999999999818e+03 3.512900000000000091e+03 0.000000000000000000e+00
3.974279999999999745e+03 3.512900000000000091e+03 0.000000000000000000e+00
3.974360000000000127e+03 3.512900000000000091e+03 0.000000000000000000e+00
3.974440000000000055e+03 3.512900000000000091e+03 0.000000000000000000e+00
3.974519999999999982e+03 3.512900000000000091e+03 0.000000000000000000e+00
3.974599999999999909e+03 3.512900000000000091e+03 0.000000000000000000e+00
3.974679999999999836e+03 3.512900000000000091e+03 0.000000000000000000e+00
3.974759999999999764e+03 3.512900000000000091e+03 0.000000000000000000e+00
3.974840000000000146e+03 3.512900000000000091e+03 0.000000000000000000e+00
3.974920000000000073e+03 3.512900000000000091e+03 0.000000000000000000e+00
3.975000000000000000e+03 3.512900000000000091e+03 0.000000000000000000e+00
3.975079999999999927e+03 3.512900000000000091e+03 0.000000000000000000e+00
3.975159999999999854e+03 3.512900000000000091e+03 0.000000000000000000e+00
3.975239999999999782e+03 3.512900000000000091e+03 0.000000000000000000e+00
3.975320000000000164e+03 3.512900000000000091e+03 0.000000000000000000e+00
3.975400000000000091e+03 3.512900000000000091e+03 0.000000000000000000e+00
3.975480000000000018e+03 3.512900000000000091e+03 0.000000000000000000e+00
3.975559999999999945e+03 3.512900000000000091e+03 0.000000000000000000e+00
3.975639999999999873e+03 3.512900000000000091e+03 0.000000000000000000e+00
3.975719999999999800e+03 3.512900000000000091e+03 0.000000000000000000e+00
3.975800000000000182e+03 3.512900000000000091e+03 0.000000000000000000e+00
3.975880000000000109e+03 3.512900000000000091e+03 0.000000000000000000e+00
3.975960000000000036e+03 3.512900000000000091e+03 0.000000000000000000e+00
3.976039999999999964e+03 3.512900000000000091e+03 0.000000000000000000e+00
3.976119999999999891e+03 3.512900000000000091e+03 0.000000000000000000e+00
3.976199999999999818e+03 3.512900000000000091e+03 0.000000000000000000e+00
3.976279999999999745e+03 3.512900000000000091e+03 0.000000000000000000e+00
3.976360000000000127e+03 3.512900000000000091e+03 0.000000000000000000e+00
3.976440000000000055e+03 3.512900000000000091e+03 0.000000000000000000e+00
3.976519999999999982e+03 3.512900000000000091e+03 0.000000000000000000e+00
3.976599999999999909e+03 3.512900000000000091e+03 0.000000000000000000e+00
3.976679999999999836e+03 3.512900000000000091e+03 0.000000000000000000e+00
3.976759999999999764e+03 3.512900000000000091e+03 0.000000000000000000e+00
3.976840000000000146e+03 3.512900000000000091e+03 0.000000000000000000e+00
3.976920000000000073e+03 3.512900000000000091e+03 0.000000000000000000e+00
3.977000000000000000e+03 3.512900000000000091e+03 0.000000000000000000e+00
3.977079999999999927e+03 3.512900000000000091e+03 0.000000000000000000e+00
3.977159999999999854e+03 3.512900000000000091e+03 0.000000000000000000e+00
3.977239999999999782e+03 3.512900000000000091e+03 0.000000000000000000e+00
3.977320000000000164e+03 3.512900000000000091e+03 0.000000000000000000e+00
3.977400000000000091e+03 3.512900000000000091e+03 0.000000000000000000e+00
3.977480000000000018e+03 3.512900000000000091e+03 0.000000000000000000e+00
3.977559999999999945e+03 3.512900000000000091e+03 0.000000000000000000e+00
3.977639999999999873e+03 3.512900000000000091e+03 0.000000000000000000e+00
3.977719999999999800e+03 3.512900000000000091e+03 0.000000000000000000e+00
3.977800000000000182e+03 3.512900000000000091e+03 0.000000000000000000e+00
3.977880000000000109e+03 3.512900000000000091e+03 0.000000000000000000e+00
3.977960000000000036e+03 3.512900000000000091e+03 0.000000000000000000e+00
3.978039999999999964e+03 3.512900000000000091e+03 0.000000000000000000e+00
3.978119999999999891e+03 3.512900000000000091e+03 0.000000000000000000e+00
3.978199999999999818e+03 3.512900000000000091e+03 0.000000000000000000e+00
3.978279999999999745e+03 3.512900000000000091e+03 0.000000000000000000e+00
3.978360000000000127e+03 3.512900000000000091e+03 0.000000000000000000e+00
3.978440000000000055e+03 3.512900000000000091e+03 0.000000000000000000e+00
3.978519999999999982e+03 3.512900000000000091e+03 0.000000000000000000e+00
3.978599999999999909e+03 3.512900000000000091e+03 0.000000000000000000e+00
3.978679999999999836e+03 3.512900000000000091e+03 0.000000000000000000e+00
3.978759999999999764e+03 3.512900000000000091e+03 0.000000000000000000e+00
3.978840000000000146e+03 3.512900000000000091e+03 0.000000000000000000e+00
3.978920000000000073e+03 3.512900000000000091e+03 0.000000000000000000e+00
3.979000000000000000e+03 3.512900000000000091e+03 0.000000000000000000e+00
3.979079999999999927e+03 3.512900000000000091e+03 0.000000000000000000e+00
3.979159999999999854e+03 3.512900000000000091e+03 0.000000000000000000e+00
3.979239999999999782e+03 3.512900000000000091e+03 0.000000000000000000e+00
3.979320000000000164e+03 3.512900000000000091e+03 0.000000000000000000e+00
3.979400000000000091e+03 3.512900000000000091e+03 0.000000000000000000e+00
3.979480000000000018e+03 3.512900000000000091e+03 0.000000000000000000e+00
3.979559999999999945e+03 3.512900000000000091e+03 0.000000000000000000e+00
3.979639999999999873e+03 3.512900000000000091e+03 0.000000000000000000e+00
3.979719999999999800e+03 3.512900000000000091e+03 0.000000000000000000e+00
3.979800000000000182e+03 3.512900000000000091e+03 0.000000000000000000e+00
3.979880000000000109e+03 3.512900000000000091e+03 0.000000000000000000e+00
3.979960000000000036e+03 3.512900000000000091e+03 0.000000000000000000e+00
3.980039999999999964e+03 3.512900000000000091e+03 0.000000000000000000e+00
3.980119999999999891e+03 3.512900000000000091e+03 0.000000000000000000e+00
3.980199999999999818e+03 3.512900000000000091e+03 0.000000000000000000e+00
3.980279999999999745e+03 3.512900000000000091e+03 0.000000000000000000e+00
3.980360000000000127e+03 3.512900000000000091e+03 0.000000000000000000e+00
3.980440000000000055e+03 3.512900000000000091e+03 0.000000000000000000e+00
3.980519999999999982e+03 3.512900000000000091e+03 0.000000000000000000e+00
3.980599999999999909e+03 3.512900000000000091e+03 0.000000000000000000e+00
3.980679999999999836e+03 3.512900000000000091e+03 0.000000000000000000e+00
3.980759999999999764e+03 3.512900000000000091e+03 0.000000000000000000e+00
3.980840000000000146e+03 3.512900000000000091e+03 0.000000000000000000e+00
3.980920000000000073e+03 3.512900000000000091e+03 0.000000000000000000e+00
3.981000000000000000e+03 3.512900000000000091e+03 0.000000000000000000e+00
3.981079999999999927e+03 3.512900000000000091e+03 0.000000000000000000e+00
3.981159999999999854e+03 3.512900000000000091e+03 0.000000000000000000e+00
3.981239999999999782e+03 3.512900000000000091e+03 0.000000000000000000e+00
3.981320000000000164e+03 3.512900000000000091e+03 0.000000000000000000e+00
3.981400000000000091e+03 3.512900000000000091e+03 0.000000000000000000e+00
3.981480000000000018e+03 3.512900000000000091e+03 0.000000000000000000e+00
3.981559999999999945e+03 3.512900000000000091e+03 0.000000000000000000e+00
3.981639999999999873e+03 3.512900000000000091e+03 0.000000000000000000e+00
3.981719999999999800e+03 3.512900000000000091e+03 0.000000000000000000e+00
3.981800000000000182e+03 3.512900000000000091e+03 0.000000000000000000e+00
3.961800000000000182e+03 3.512960000000000036e+03 3.763037513624904734e-05
3.961880000000000109e+03 3.512960000000000036e+03 3.774523479742852817e-05
3.961960000000000036e+03 3.512960000000000036e+03 3.787646116853133569e-05
3.962039999999999964e+03 3.512960000000000036e+03 3.800916208174103547e-05
3.962119999999999891e+03 3.512960000000000036e+03 3.813911442852779881e-05
3.962199999999999818e+03 3.512960000000000036e+03 3.827665056343324733e-05
3.962279999999999745e+03 3.512960000000000036e+03 3.843001145789066281e-05
3.962360000000000127e+03 3.512960000000000036e+03 3.860139302279554747e-05
3.962440000000000055e+03 3.512960000000000036e+03 3.878837009023698208e-05
3.962519999999999982e+03 3.512960000000000036e+03 3.899182953167169927e-05
3.962599999999999909e+03 3.512960000000000036e+03 3.920890786301047800e-05
3.962679999999999836e+03 3.512960000000000036e+03 3.944000788589009681e-05
3.962759999999999764e+03 3.512960000000000036e+03 3.968495614618542853e-05
3.962840000000000146e+03 3.512960000000000036e+03 3.994282513487464341e-05
3.962920000000000073e+03 3.512960000000000036e+03 4.021534128374896274e-05
3.963000000000000000e+03 3.512960000000000036e+03 0.000000000000000000e+00
3.963079999999999927e+03 3.512960000000000036e+03 0.000000000000000000e+00
3.963159999999999854e+03 3.512960000000000036e+03 0.000000000000000000e+00
3.963239999999999782e+03 3.512960000000000036e+03 0.000000000000000000e+00
3.963320000000000164e+03 3.512960000000000036e+03 0.000000000000000000e+00
3.963400000000000091e+03 3.512960000000000036e+03 0.000000000000000000e+00
3.963480000000000018e+03 3.512960000000000036e+03 0.000000000000000000e+00
3.963559999999999945e+03 3.512960000000000036e+03 0.000000000000000000e+00
3.963639999999999873e+03 3.512960000000000036e+03 0.000000000000000000e+00
3.963719999999999800e+03 3.512960000000000036e+03 0.000000000000000000e+00
3.963800000000000182e+03 3.512960000000000036e+03 0.000000000000000000e+00
3.963880000000000109e+03 3.512960000000000036e+03 0.000000000000000000e+00
3.963960000000000036e+03 3.512960000000000036e+03 0.000000000000000000e+00
3.964039999999999964e+03 3.512960000000000036e+03 0.000000000000000000e+00
3.964119999999999891e+03 3.512960000000000036e+03 0.000000000000000000e+00
3.964199999999999818e+03 3.512960000000000036e+03 0.000000000000000000e+00
3.964279999999999745e+03 3.512960000000000036e+03 0.000000000000000000e+00
3.964360000000000127e+03 3.512960000000000036e+03 0.000000000000000000e+00
3.964440000000000055e+03 3.512960000000000036e+03 0.000000000000000000e+00
3.964519999999999982e+03 3.512960000000000036e+03 0.000000000000000000e+00
3.964599999999999909e+03 3.512960000000000036e+03 0.000000000000000000e+00
3.964679999999999836e+03 3.512960000000000036e+03 0.000000000000000000e+00
3.964759999999999764e+03 3.512960000000000036e+03 0.000000000000000000e+00
3.964840000000000146e+03 3.512960000000000036e+03 0.000000000000000000e+00
3.964920000000000073e+03 3.512960000000000036e+03 0.000000000000000000e+00
3.965000000000000000e+03 3.512960000000000036e+03 0.000000000000000000e+00
3.965079999999999927e+03 3.512960000000000036e+03 0.000000000000000000e+00
3.965159999999999854e+03 3.512960000000000036e+03 0.000000000000000000e+00
3.965239999999999782e+03 3.512960000000000036e+03 0.000000000000000000e+00
3.965320000000000164e+03 3.512960000000000036e+03 0.000000000000000000e+00
3.965400000000000091e+03 3.512960000000000036e+03 0.000000000000000000e+00
3.965480000000000018e+03 3.512960000000000036e+03 0.000000000000000000e+00
3.965559999999999945e+03 3.512960000000000036e+03 0.000000000000000000e+00
3.965639999999999873e+03 3.512960000000000036e+03 0.000000000000000000e+00
3.965719999999999800e+03 3.512960000000000036e+03 0.000000000000000000e+00
3.965800000000000182e+03 3.512960000000000036e+03 0.000000000000000000e+00
3.965880000000000109e+03 3.512960000000000036e+03 0.000000000000000000e+00
3.965960000000000036e+03 3.512960000000000036e+03 0.000000000000000000e+00
3.966039999999999964e+03 3.512960000000000036e+03 0.000000000000000000e+00
3.966119999999999891e+03 3.512960000000000036e+03 0.000000000000000000e+00
3.966199999999999818e+03 3.512960000000000036e+03 0.000000000000000000e+00
3.966279999999999745e+03 3.512960000000000036e+03 0.000000000000000000e+00
3.966360000000000127e+03 3.512960000000000036e+03 0.000000000000000000e+00
3.966440000000000055e+03 3.512960000000000036e+03 0.000000000000000000e+00
3.966519999999999982e+03 3.512960000000000036e+03 0.000000000000000000e+00
3.966599999999999909e+03 3.512960000000000036e+03 0.000000000000000000e+00
3.966679999999999836e+03 3.512960000000000036e+03 0.000000000000000000e+00
3.966759999999999764e+03 3.512960000000000036e+03 0.000000000000000000e+00
3.966840000000000146e+03 3.512960000000000036e+03 0.000000000000000000e+00
3.966920000000000073e+03 3.512960000000000036e+03 0.000000000000000000e+00
3.967000000000000000e+03 3.512960000000000036e+03 0.000000000000000000e+00
3.967079999999999927e+03 3.512960000000000036e+03 0.000000000000000000e+00
3.967159999999999854e+03 3.512960000000000036e+03 0.000000000000000000e+00
3.967239999999999782e+03 3.512960000000000036e+03 0.000000000000000000e+00
3.967320000000000164e+03 3.512960000000000036e+03 0.000000000000000000e+00
3.967400000000000091e+03 3.512960000000000036e+03 0.000000000000000000e+00
3.967480000000000018e+03 3.512960000000000036e+03 0.000000000000000000e+00
3.967559999999999945e+03 3.512960000000000036e+03 0.000000000000000000e+00
3.967639999999999873e+03 3.512960000000000036e+03 0.000000000000000000e+00
3.967719999999999800e+03 3.512960000000000036e+03 0.000000000000000000e+00
3.967800000000000182e+03 3.512960000000000036e+03 0.000000000000000000e+00
3.967880000000000109e+03 3.512960000000000036e+03 0.000000000000000000e+00
3.967960000000000036e+03 3.512960000000000036e+03 0.000000000000000000e+00
3.968039999999999964e+03 3.512960000000000036e+03 0.000000000000000000e+00
3.968119999999999891e+03 3.512960000000000036e+03 0.000000000000000000e+00
3.968199999999999818e+03 3.512960000000000036e+03 0.000000000000000000e+00
3.968279999999999745e+03 3.512960000000000036e+03 0.000000000000000000e+00
3.968360000000000127e+03 3.512960000000000036e+03 0.000000000000000000e+00
3.968440000000000055e+03 3.512960000000000036e+03 0.000000000000000000e+00
3.968519999999999982e+03 3.512960000000000036e+03 0.000000000000000000e+00
3.968599999999999909e+03 3.512960000000000036e+03 0.000000000000000000e+00
3.968679999999999836e+03 3.512960000000000036e+03 0.000000000000000000e+00
3.968759999999999764e+03 3.512960000000000036e+03 0.000000000000000000e+00
3.968840000000000146e+03 3.512960000000000036e+03 0.000000000000000000e+00
3.968920000000000073e+03 3.512960000000000036e+03 0.000000000000000000e+00
3.969000000000000000e+03 3.512960000000000036e+03 0.000000000000000000e+00
3.969079999999999927e+03 3.512960000000000036e+03 0.000000000000000000e+00
3.969159999999999854e+03 3.512960000000000036e+03 0.000000000000000000e+00
3.969239999999999782e+03 3.512960000000000036e+03 0.000000000000000000e+00
3.969320000000000164e+03 3.512960000000000036e+03 0.000000000000000000e+00
3.969400000000000091e+03 3.512960000000000036e+03 0.000000000000000000e+00
3.969480000000000018e+03 3.512960000000000036e+03 0.000000000000000000e+00
3.969559999999999945e+03 3.512960000000000036e+03 0.000000000000000000e+00
3.969639999999999873e+03 3.512960000000000036e+03 0.000000000000000000e+00
3.969719999999999800e+03 3.512960000000000036e+03 0.000000000000000000e+00
3.969800000000000182e+03 3.512960000000000036e+03 0.000000000000000000e+00
3.969880000000000109e+03 3.512960000000000036e+03 0.000000000000000000e+00
3.969960000000000036e+03 3.512960000000000036e+03 0.000000000000000000e+00
3.970039999999999964e+03 3.512960000000000036e+03 0.000000000000000000e+00
3.970119999999999891e+03 3.512960000000000036e+03 0.000000000000000000e+00
3.970199999999999818e+03 3.512960000000000036e+03 0.000000000000000000e+00
3.970279999999999745e+03 3.512960000000000036e+03 0.000000000000000000e+00
3.970360000000000127e+03 3.512960000000000036e+03 0.000000000000000000e+00
3.970440000000000055e+03 3.512960000000000036e+03 0.000000000000000000e+00
3.970519999999999982e+03 3.512960000000000036e+03 0.000000000000000000e+00
3.970599999999999909e+03 3.512960000000000036e+03 0.000000000000000000e+00
3.970679999999999836e+03 3.512960000000000036e+03 0.000000000000000000e+00
3.970759999999999764e+03 3.512960000000000036e+03 0.000000000000000000e+00
3.970840000000000146e+03 3.512960000000000036e+03 0.000000000000000000e+00
3.970920000000000073e+03 3.512960000000000036e+03 0.000000000000000000e+00
3.971000000000000000e+03 3.512960000000000036e+03 0.000000000000000000e+00
3.971079999999999927e+03 3.512960000000000036e+03 0.000000000000000000e+00
3.971159999999999854e+03 3.512960000000000036e+03 0.000000000000000000e+00
3.971239999999999782e+03 3.512960000000000036e+03 0.000000000000000000e+00
3.971320000000000164e+03 3.512960000000000036e+03 0.000000000000000000e+00
3.971400000000000091e+03 3.512960000000000036e+03 0.000000000000000000e+00
3.971480000000000018e+03 3.512960000000000036e+03 0.000000000000000000e+00
3.971559999999999945e+03 3.512960000000000036e+03 0.000000000000000000e+00
3.971639999999999873e+03 3.512960000000000036e+03 0.000000000000000000e+00
3.971719999999999800e+03 3.512960000000000036e+03 0.000000000000000000e+00
3.971800000000000182e+03 3.512960000000000036e+03 0.000000000000000000e+00
3.971880000000000109e+03 3.512960000000000036e+03 0.000000000000000000e+00
3.971960000000000036e+03 3.512960000000000036e+03 0.000000000000000000e+00
3.972039999999999964e+03 3.512960000000000036e+03 0.000000000000000000e+00
3.972119999999999891e+03 3.512960000000000036e+03 0.000000000000000000e+00
3.972199999999999818e+03 3.512960000000000036e+03 0.000000000000000000e+00
3.972279999999999745e+03 3.512960000000000036e+03 0.000000000000000000e+00
3.972360000000000127e+03 3.512960000000000036e+03 0.000000000000000000e+00
3.972440000000000055e+03 3.512960000000000036e+03 0.000000000000000000e+00
3.972519999999999982e+03 3.512960000000000036e+03 0.000000000000000000e+00
3.972599999999999909e+03 3.512960000000000036e+03 0.000000000000000000e+00
3.972679999999999836e+03 3.512960000000000036e+03 0.000000000000000000e+00
3.972759999999999764e+03 3.512960000000000036e+03 0.000000000000000000e+00
3.972840000000000146e+03 3.512960000000000036e+03 0.000000000000000000e+00
3.972920000000000073e+03 3.512960000000000036e+03 0.000000000000000000e+00
3.973000000000000000e+03 3.512960000000000036e+03 0.000000000000000000e+00
3.973079999999999927e+03 3.512960000000000036e+03 0.000000000000000000e+00
3.973159999999999854e+03 3.512960000000000036e+03 0.000000000000000000e+00
3.973239999999999782e+03 3.512960000000000036e+03 0.000000000000000000e+00
3.973320000000000164e+03 3.512960000000000036e+03 0.000000000000000000e+00
3.973400000000000091e+03 3.512960000000000036e+03 0.000000000000000000e+00
3.973480000000000018e+03 3.512960000000000036e+03 0.000000000000000000e+00
3.973559999999999945e+03 3.512960000000000036e+03 0.000000000000000000e+00
3.973639999999999873e+03 3.512960000000000036e+03 0.000000000000000000e+00
3.973719999999999800e+03 3.512960000000000036e+03 0.000000000000000000e+00
3.973800000000000182e+03 3.512960000000000036e+03 0.000000000000000000e+00
3.973880000000000109e+03 3.512960000000000036e+03 0.000000000000000000e+00
3.973960000000000036e+03 3.512960000000000036e+03 0.000000000000000000e+00
3.974039999999999964e+03 3.512960000000000036e+03 0.000000000000000000e+00
3.974119999999999891e+03 3.512960000000000036e+03 0.000000000000000000e+00
3.974199999999999818e+03 3.512960000000000036e+03 0.000000000000000000e+00
3.974279999999999745e+03 3.512960000000000036e+03 0.000000000000000000e+00
3.974360000000000127e+03 3.512960000000000036e+03 0.000000000000000000e+00
3.974440000000000055e+03 3.512960000000000036e+03 0.000000000000000000e+00
3.974519999999999982e+03 3.512960000000000036e+03 0.000000000000000000e+00
3.974599999999999909e+03 3.512960000000000036e+03 0.000000000000000000e+00
3.974679999999999836e+03 3.512960000000000036e+03 0.000000000000000000e+00
3.974759999999999764e+03 3.512960000000000036e+03 0.000000000000000000e+00
3.974840000000000146e+03 3.512960000000000036e+03 0.000000000000000000e+00
3.974920000000000073e+03 3.512960000000000036e+03 0.000000000000000000e+00
3.975000000000000000e+03 3.512960000000000036e+03 0.000000000000000000e+00
3.975079999999999927e+03 3.512960000000000036e+03 0.000000000000000000e+00
3.975159999999999854e+03 3.512960000000000036e+03 0.000000000000000000e+00
3.975239999999999782e+03 3.512960000000000036e+03 0.000000000000000000e+00
3.975320000000000164e+03 3.512960000000000036e+03 0.000000000000000000e+00
3.975400000000000091e+03 3.512960000000000036e+03 0.000000000000000000e+00
3.975480000000000018e+03 3.512960000000000036e+03 0.000000000000000000e+00
3.975559999999999945e+03 3.512960000000000036e+03 0.000000000000000000e+00
3.975639999999999873e+03 3.512960000000000036e+03 0.000000000000000000e+00
3.975719999999999800e+03 3.512960000000000036e+03 0.000000000000000000e+00
3.975800000000000182e+03 3.512960000000000036e+03 0.000000000000000000e+00
3.975880000000000109e+03 3.512960000000000036e+03 0.000000000000000000e+00
3.975960000000000036e+03 3.512960000000000036e+03 0.000000000000000000e+00
3.976039999999999964e+03 3.512960000000000036e+03 0.000000000000000000e+00
3.976119999999999891e+03 3.512960000000000036e+03 0.000000000000000000e+00
3.976199999999999818e+03 3.512960000000000036e+03 0.000000000000000000e+00
3.976279999999999745e+03 3.512960000000000036e+03 0.000000000000000000e+00
3.976360000000000127e+03 3.512960000000000036e+03 0.000000000000000000e+00
3.976440000000000055e+03 3.512960000000000036e+03 0.000000000000000000e+00
3.976519999999999982e+03 3.512960000000000036e+03 0.000000000000000000e+00
3.976599999999999909e+03 3.512960000000000036e+03 0.000000000000000000e+00
3.976679999999999836e+03 3.512960000000000036e+03 0.000000000000000000e+00
3.976759999999999764e+03 3.512960000000000036e+03 0.000000000000000000e+00
3.976840000000000146e+03 3.512960000000000036e+03 0.000000000000000000e+00
3.976920000000000073e+03 3.512960000000000036e+03 0.000000000000000000e+00
3.977000000000000000e+03 3.512960000000000036e+03 0.000000000000000000e+00
3.977079999999999927e+03 3.512960000000000036e+03 0.000000000000000000e+00
3.977159999999999854e+03 3.512960000000000036e+03 0.000000000000000000e+00
3.977239999999999782e+03 3.512960000000000036e+03 0.000000000000000000e+00
3.977320000000000164e+03 3.512960000000000036e+03 0.000000000000000000e+00
3.977400000000000091e+03 3.512960000000000036e+03 0.000000000000000000e+00
3.977480000000000018e+03 3.512960000000000036e+03 0.000000000000000000e+00
3.977559999999999945e+03 3.512960000000000036e+03 0.000000000000000000e+00
3.977639999999999873e+03 3.512960000000000036e+03 0.000000000000000000e+00
3.977719999999999800e+03 3.512960000000000036e+03 0.000000000000000000e+00
3.977800000000000182e+03 3.512960000000000036e+03 0.000000000000000000e+00
3.977880000000000109e+03 3.512960000000000036e+03 0.000000000000000000e+00
3.977960000000000036e+03 3.512960000000000036e+03 0.000000000000000000e+00
3.978039999999999964e+03 3.512960000000000036e+03 0.000000000000000000e+00
3.978119999999999891e+03 3.512960000000000036e+03 0.000000000000000000e+00
3.978199999999999818e+03 3.512960000000000036e+03 0.000000000000000000e+00
3.978279999999999745e+03 3.512960000000000036e+03 0.000000000000000000e+00
3.978360000000000127e+03 3.512960000000000036e+03 0.000000000000000000e+00
3.978440000000000055e+03 3.512960000000000036e+03 0.000000000000000000e+00
3.978519999999999982e+03 3.512960000000000036e+03 0.000000000000000000e+00
3.978599999999999909e+03 3.512960000000000036e+03 0.000000000000000000e+00
3.978679999999999836e+03 3.512960000000000036e+03 0.000000000000000000e+00
3.978759999999999764e+03 3.512960000000000036e+03 0.000000000000000000e+00
3.978840000000000146e+03 3.512960000000000036e+03 0.000000000000000000e+00
3.978920000000000073e+03 3.512960000000000036e+03 0.000000000000000000e+00
3.979000000000000000e+03 3.512960000000000036e+03 0.000000000000000000e+00
3.979079999999999927e+03 3.512960000000000036e+03 0.000000000000000000e+00
3.979159999999999854e+03 3.512960000000000036e+03 0.000000000000000000e+00
3.979239999999999782e+03 3.512960000000000036e+03 0.000000000000000000e+00
3.979320000000000164e+03 3.512960000000000036e+03 0.000000000000000000e+00
3.979400000000000091e+03 3.512960000000000036e+03 0.000000000000000000e+00
3.979480000000000018e+03 3.512960000000000036e+03 0.000000000000000000e+00
3.979559999999999945e+03 3.512960000000000036e+03 0.000000000000000000e+00
3.979639999999999873e+03 3.512960000000000036e+03 0.000000000000000000e+00
3.979719999999999800e+03 3.512960000000000036e+03 0.000000000000000000e+00
3.979800000000000182e+03 3.512960000000000036e+03 0.000000000000000000e+00
3.979880000000000109e+03 3.512960000000000036e+03 0.000000000000000000e+00
3.979960000000000036e+03 3.512960000000000036e+03 0.000000000000000000e+00
3.980039999999999964e+03 3.512960000000000036e+03 0.000000000000000000e+00
3.980119999999999891e+03 3.512960000000000036e+03 0.000000000000000000e+00
3.980199999999999818e+03 3.512960000000000036e+03 0.000000000000000000e+00
3.980279999999999745e+03 3.512960000000000036e+03 0.000000000000000000e+00
3.980360000000000127e+03 3.512960000000000036e+03 0.000000000000000000e+00
3.980440000000000055e+03 3.512960000000000036e+03 0.000000000000000000e+00
3.980519999999999982e+03 3.512960000000000036e+03 0.000000000000000000e+00
3.980599999999999909e+03 3.512960000000000036e+03 0.000000000000000000e+00
3.980679999999999836e+03 3.512960000000000036e+03 0.000000000000000000e+00
3.980759999999999764e+03 3.512960000000000036e+03 0.000000000000000000e+00
3.980840000000000146e+03 3.512960000000000036e+03 0.000000000000000000e+00
3.980920000000000073e+03 3.512960000000000036e+03 0.000000000000000000e+00
3.981000000000000000e+03 3.512960000000000036e+03 0.000000000000000000e+00
3.981079999999999927e+03 3.512960000000000036e+03 0.000000000000000000e+00
3.981159999999999854e+03 3.512960000000000036e+03 0.000000000000000000e+00
3.981239999999999782e+03 3.512960000000000036e+03 0.000000000000000000e+00
3.981320000000000164e+03 3.512960000000000036e+03 0.000000000000000000e+00
3.981400000000000091e+03 3.512960000000000036e+03 0.000000000000000000e+00
3.981480000000000018e+03 3.512960000000000036e+03 0.000000000000000000e+00
3.981559999999999945e+03 3.512960000000000036e+03 0.000000000000000000e+00
3.981639999999999873e+03 3.512960000000000036e+03 0.000000000000000000e+00
3.981719999999999800e+03 3.512960000000000036e+03 0.000000000000000000e+00
3.981800000000000182e+03 3.512960000000000036e+03 0.000000000000000000e+00
3.961800000000000182e+03 3.513019999999999982e+03 3.804165393968922756e-05
3.961880000000000109e+03 3.513019999999999982e+03 3.814439636425118017e-05
3.961960000000000036e+03 3.513019999999999982e+03 3.827039120481197111e-05
3.962039999999999964e+03 3.513019999999999982e+03 3.840959603352280753e-05
3.962119999999999891e+03 3.513019999999999982e+03 3.854757487512816165e-05
3.962199999999999818e+03 3.513019999999999982e+03 3.868475050283164531e-05
3.962279999999999745e+03 3.513019999999999982e+03 3.883331624445485728e-05
3.962360000000000127e+03 3.513019999999999982e+03 3.899829233443906053e-05
3.962440000000000055e+03 3.513019999999999982e+03 3.918115938484490460e-05
3.962519999999999982e+03 3.513019999999999982e+03 3.938088227898661005e-05
3.962599999999999909e+03 3.513019999999999982e+03 3.959509823901017776e-05
3.962679999999999836e+03 3.513019999999999982e+03 3.982498327989879755e-05
3.962759999999999764e+03 3.513019999999999982e+03 4.006829636557115260e-05
3.962840000000000146e+03 3.513019999999999982e+03 4.032573491366312591e-05
3.962920000000000073e+03 3.513019999999999982e+03 4.059733600812818598e-05
3.963000000000000000e+03 3.513019999999999982e+03 4.088237032790568293e-05
3.963079999999999927e+03 3.513019999999999982e+03 0.000000000000000000e+00
3.963159999999999854e+03 3.513019999999999982e+03 0.000000000000000000e+00
3.963239999999999782e+03 3.513019999999999982e+03 0.000000000000000000e+00
3.963320000000000164e+03 3.513019999999999982e+03 0.000000000000000000e+00
3.963400000000000091e+03 3.513019999999999982e+03 0.000000000000000000e+00
3.963480000000000018e+03 3.513019999999999982e+03 0.000000000000000000e+00
3.963559999999999945e+03 3.513019999999999982e+03 0.000000000000000000e+00
3.963639999999999873e+03 3.513019999999999982e+03 0.000000000000000000e+00
3.963719999999999800e+03 3.513019999999999982e+03 0.000000000000000000e+00
3.963800000000000182e+03 3.513019999999999982e+03 0.000000000000000000e+00
3.963880000000000109e+03 3.513019999999999982e+03 0.000000000000000000e+00
3.963960000000000036e+03 3.513019999999999982e+03 0.000000000000000000e+00
3.964039999999999964e+03 3.513019999999999982e+03 0.000000000000000000e+00
3.964119999999999891e+03 3.513019999999999982e+03 0.000000000000000000e+00
3.964199999999999818e+03 3.513019999999999982e+03 0.000000000000000000e+00
3.964279999999999745e+03 3.513019999999999982e+03 0.000000000000000000e+00
3.964360000000000127e+03 3.513019999999999982e+03 0.000000000000000000e+00
3.964440000000000055e+03 3.513019999999999982e+03 0.000000000000000000e+00
3.964519999999999982e+03 3.513019999999999982e+03 0.000000000000000000e+00
3.964599999999999909e+03 3.513019999999999982e+03 0.000000000000000000e+00
3.964679999999999836e+03 3.513019999999999982e+03 0.000000000000000000e+00
3.964759999999999764e+03 3.513019999999999982e+03 0.000000000000000000e+00
3.964840000000000146e+03 3.513019999999999982e+03 0.000000000000000000e+00
3.964920000000000073e+03 3.513019999999999982e+03 0.000000000000000000e+00
3.965000000000000000e+03 3.513019999999999982e+03 0.000000000000000000e+00
3.965079999999999927e+03 3.513019999999999982e+03 0.000000000000000000e+00
3.965159999999999854e+03 3.513019999999999982e+03 0.000000000000000000e+00
3.965239999999999782e+03 3.513019999999999982e+03 0.000000000000000000e+00
3.965320000000000164e+03 3.513019999999999982e+03 0.000000000000000000e+00
3.965400000000000091e+03 3.513019999999999982e+03 0.000000000000000000e+00
3.965480000000000018e+03 3.513019999999999982e+03 0.000000000000000000e+00
3.965559999999999945e+03 3.513019999999999982e+03 0.000000000000000000e+00
3.965639999999999873e+03 3.513019999999999982e+03 0.000000000000000000e+00
3.965719999999999800e+03 3.513019999999999982e+03 0.000000000000000000e+00
3.965800000000000182e+03 3.513019999999999982e+03 0.000000000000000000e+00
3.965880000000000109e+03 3.513019999999999982e+03 0.000000000000000000e+00
3.965960000000000036e+03 3.513019999999999982e+03 0.000000000000000000e+00
3.966039999999999964e+03 3.513019999999999982e+03 0.000000000000000000e+00
3.966119999999999891e+03 3.513019999999999982e+03 0.000000000000000000e+00
3.966199999999999818e+03 3.513019999999999982e+03 0.000000000000000000e+00
3.966279999999999745e+03 3.513019999999999982e+03 0.000000000000000000e+00
3.966360000000000127e+03 3.513019999999999982e+03 0.000000000000000000e+00
3.966440000000000055e+03 3.513019999999999982e+03 0.000000000000000000e+00
3.966519999999999982e+03 3.513019999999999982e+03 0.000000000000000000e+00
3.966599999999999909e+03 3.513019999999999982e+03 0.000000000000000000e+00
3.966679999999999836e+03 3.513019999999999982e+03 0.000000000000000000e+00
3.966759999999999764e+03 3.513019999999999982e+03 0.000000000000000000e+00
3.966840000000000146e+03 3.513019999999999982e+03 0.000000000000000000e+00
3.966920000000000073e+03 3.513019999999999982e+03 0.000000000000000000e+00
3.967000000000000000e+03 3.513019999999999982e+03 0.000000000000000000e+00
3.967079999999999927e+03 3.513019999999999982e+03 0.000000000000000000e+00
3.967159999999999854e+03 3.513019999999999982e+03 0.000000000000000000e+00
3.967239999999999782e+03 3.513019999999999982e+03 0.000000000000000000e+00
3.967320000000000164e+03 3.513019999999999982e+03 0.000000000000000000e+00
3.967400000000000091e+03 3.513019999999999982e+03 0.000000000000000000e+00
3.967480000000000018e+03 3.513019999999999982e+03 0.000000000000000000e+00
3.967559999999999945e+03 3.513019999999999982e+03 0.000000000000000000e+00
3.967639999999999873e+03 3.513019999999999982e+03 0.000000000000000000e+00
3.967719999999999800e+03 3.513019999999999982e+03 0.000000000000000000e+00
3.967800000000000182e+03 3.513019999999999982e+03 0.000000000000000000e+00
3.967880000000000109e+03 3.513019999999999982e+03 0.000000000000000000e+00
3.967960000000000036e+03 3.513019999999999982e+03 0.000000000000000000e+00
3.968039999999999964e+03 3.513019999999999982e+03 0.000000000000000000e+00
3.968119999999999891e+03 3.513019999999999982e+03 0.000000000000000000e+00
3.968199999999999818e+03 3.513019999999999982e+03 0.000000000000000000e+00
3.968279999999999745e+03 3.513019999999999982e+03 0.000000000000000000e+00
3.968360000000000127e+03 3.513019999999999982e+03 0.000000000000000000e+00
3.968440000000000055e+03 3.513019999999999982e+03 0.000000000000000000e+00
3.968519999999999982e+03 3.513019999999999982e+03 0.000000000000000000e+00
3.968599999999999909e+03 3.513019999999999982e+03 0.000000000000000000e+00
3.968679999999999836e+03 3.513019999999999982e+03 0.000000000000000000e+00
3.968759999999999764e+03 3.513019999999999982e+03 0.000000000000000000e+00
3.968840000000000146e+03 3.513019999999999982e+03 0.000000000000000000e+00
3.968920000000000073e+03 3.513019999999999982e+03 0.000000000000000000e+00
3.969000000000000000e+03 3.513019999999999982e+03 0.000000000000000000e+00
3.969079999999999927e+03 3.513019999999999982e+03 0.000000000000000000e+00
3.969159999999999854e+03 3.513019999999999982e+03 0.000000000000000000e+00
3.969239999999999782e+03 3.513019999999999982e+03 0.000000000000000000e+00
3.969320000000000164e+03 3.513019999999999982e+03 0.000000000000000000e+00
3.969400000000000091e+03 3.513019999999999982e+03 0.000000000000000000e+00
3.969480000000000018e+03 3.513019999999999982e+03 0.000000000000000000e+00
3.969559999999999945e+03 3.513019999999999982e+03 0.000000000000000000e+00
3.969639999999999873e+03 3.513019999999999982e+03 0.000000000000000000e+00
3.969719999999999800e+03 3.513019999999999982e+03 0.000000000000000000e+00
3.969800000000000182e+03 3.513019999999999982e+03 0.000000000000000000e+00
3.969880000000000109e+03 3.513019999999999982e+03 0.000000000000000000e+00
3.969960000000000036e+03 3.513019999999999982e+03 0.000000000000000000e+00
3.970039999999999964e+03 3.513019999999999982e+03 0.000000000000000000e+00
3.970119999999999891e+03 3.513019999999999982e+03 0.000000000000000000e+00
3.970199999999999818e+03 3.513019999999999982e+03 0.000000000000000000e+00
3.970279999999999745e+03 3.513019999999999982e+03 0.000000000000000000e+00
3.970360000000000127e+03 3.513019999999999982e+03 0.000000000000000000e+00
3.970440000000000055e+03 3.513019999999999982e+03 0.000000000000000000e+00
3.970519999999999982e+03 3.513019999999999982e+03 0.000000000000000000e+00
3.970599999999999909e+03 3.513019999999999982e+03 0.000000000000000000e+00
3.970679999999999836e+03 3.513019999999999982e+03 0.000000000000000000e+00
3.970759999999999764e+03 3.513019999999999982e+03 0.000000000000000000e+00
3.970840000000000146e+03 3.513019999999999982e+03 0.000000000000000000e+00
3.970920000000000073e+03 3.513019999999999982e+03 0.000000000000000000e+00
3.971000000000000000e+03 3.513019999999999982e+03 0.000000000000000000e+00
3.971079999999999927e+03 3.513019999999999982e+03 0.000000000000000000e+00
3.971159999999999854e+03 3.513019999999999982e+03 0.000000000000000000e+00
3.971239999999999782e+03 3.513019999999999982e+03 0.000000000000000000e+00
3.971320000000000164e+03 3.513019999999999982e+03 0.000000000000000000e+00
3.971400000000000091e+03 3.513019999999999982e+03 0.000000000000000000e+00
3.971480000000000018e+03 3.513019999999999982e+03 0.000000000000000000e+00
3.971559999999999945e+03 3.513019999999999982e+03 0.000000000000000000e+00
3.971639999999999873e+03 3.513019999999999982e+03 0.000000000000000000e+00
3.971719999999999800e+03 3.513019999999999982e+03 0.000000000000000000e+00
3.971800000000000182e+03 3.513019999999999982e+03 0.000000000000000000e+00
3.971880000000000109e+03 3.513019999999999982e+03 0.000000000000000000e+00
3.971960000000000036e+03 3.513019999999999982e+03 0.000000000000000000e+00
3.972039999999999964e+03 3.513019999999999982e+03 0.000000000000000000e+00
3.972119999999999891e+03 3.513019999999999982e+03 0.000000000000000000e+00
3.972199999999999818e+03 3.513019999999999982e+03 0.000000000000000000e+00
3.972279999999999745e+03 3.513019999999999982e+03 0.000000000000000000e+00
3.972360000000000127e+03 3.513019999999999982e+03 0.000000000000000000e+00
3.972440000000000055e+03 3.513019999999999982e+03 0.000000000000000000e+00
3.972519999999999982e+03 3.513019999999999982e+03 0.000000000000000000e+00
3.972599999999999909e+03 3.513019999999999982e+03 0.000000000000000000e+00
3.972679999999999836e+03 3.513019999999999982e+03 0.000000000000000000e+00
3.972759999999999764e+03 3.513019999999999982e+03 0.000000000000000000e+00
3.972840000000000146e+03 3.513019999999999982e+03 0.000000000000000000e+00
3.972920000000000073e+03 3.513019999999999982e+03 0.000000000000000000e+00
3.973000000000000000e+03 3.513019999999999982e+03 0.000000000000000000e+00
3.973079999999999927e+03 3.513019999999999982e+03 0.000000000000000000e+00
3.973159999999999854e+03 3.513019999999999982e+03 0.000000000000000000e+00
3.973239999999999782e+03 3.513019999999999982e+03 0.000000000000000000e+00
3.973320000000000164e+03 3.513019999999999982e+03 0.000000000000000000e+00
3.973400000000000091e+03 3.513019999999999982e+03 0.000000000000000000e+00
3.973480000000000018e+03 3.513019999999999982e+03 0.000000000000000000e+00
3.973559999999999945e+03 3.513019999999999982e+03 0.000000000000000000e+00
3.973639999999999873e+03 3.513019999999999982e+03 0.000000000000000000e+00
3.973719999999999800e+03 3.513019999999999982e+03 0.000000000000000000e+00
3.973800000000000182e+03 3.513019999999999982e+03 0.000000000000000000e+00
3.973880000000000109e+03 3.513019999999999982e+03 0.000000000000000000e+00
3.973960000000000036e+03 3.513019999999999982e+03 0.000000000000000000e+00
3.974039999999999964e+03 3.513019999999999982e+03 0.000000000000000000e+00
3.974119999999999891e+03 3.513019999999999982e+03 0.000000000000000000e+00
3.974199999999999818e+03 3.513019999999999982e+03 0.000000000000000000e+00
3.974279999999999745e+03 3.513019999999999982e+03 0.000000000000000000e+00
3.974360000000000127e+03 3.513019999999999982e+03 0.000000000000000000e+00
3.974440000000000055e+03 3.513019999999999982e+03 0.000000000000000000e+00
3.974519999999999982e+03 3.513019999999999982e+03 0.000000000000000000e+00
3.974599999999999909e+03 3.513019999999999982e+03 0.000000000000000000e+00
3.974679999999999836e+03 3.513019999999999982e+03 0.000000000000000000e+00
3.974759999999999764e+03 3.513019999999999982e+03 0.000000000000000000e+00
3.974840000000000146e+03 3.513019999999999982e+03 0.000000000000000000e+00
3.974920000000000073e+03 3.513019999999999982e+03 0.000000000000000000e+00
3.975000000000000000e+03 3.513019999999999982e+03 0.000000000000000000e+00
3.975079999999999927e+03 3.513019999999999982e+03 0.000000000000000000e+00
3.975159999999999854e+03 3.513019999999999982e+03 0.000000000000000000e+00
3.975239999999999782e+03 3.513019999999999982e+03 0.000000000000000000e+00
3.975320000000000164e+03 3.513019999999999982e+03 0.000000000000000000e+00
3.975400000000000091e+03 3.513019999999999982e+03 0.000000000000000000e+00
3.975480000000000018e+03 3.513019999999999982e+03 0.000000000000000000e+00
3.975559999999999945e+03 3.513019999999999982e+03 0.000000000000000000e+00
3.975639999999999873e+03 3.513019999999999982e+03 0.000000000000000000e+00
3.975719999999999800e+03 3.513019999999999982e+03 0.000000000000000000e+00
3.975800000000000182e+03 3.513019999999999982e+03 0.000000000000000000e+00
3.975880000000000109e+03 3.513019999999999982e+03 0.000000000000000000e+00
3.975960000000000036e+03 3.513019999999999982e+03 0.000000000000000000e+00
3.976039999999999964e+03 3.513019999999999982e+03 0.000000000000000000e+00
3.976119999999999891e+03 3.513019999999999982e+03 0.000000000000000000e+00
3.976199999999999818e+03 3.513019999999999982e+03 0.000000000000000000e+00
3.976279999999999745e+03 3.513019999999999982e+03 0.000000000000000000e+00
3.976360000000000127e+03 3.513019999999999982e+03 0.000000000000000000e+00
3.976440000000000055e+03 3.513019999999999982e+03 0.000000000000000000e+00
3.976519999999999982e+03 3.513019999999999982e+03 0.000000000000000000e+00
3.976599999999999909e+03 3.513019999999999982e+03 0.000000000000000000e+00
3.976679999999999836e+03 3.513019999999999982e+03 0.000000000000000000e+00
3.976759999999999764e+03 3.513019999999999982e+03 0.000000000000000000e+00
3.976840000000000146e+03 3.513019999999999982e+03 0.000000000000000000e+00
3.976920000000000073e+03 3.513019999999999982e+03 0.000000000000000000e+00
3.977000000000000000e+03 3.513019999999999982e+03 0.000000000000000000e+00
3.977079999999999927e+03 3.513019999999999982e+03 0.000000000000000000e+00
3.977159999999999854e+03 3.513019999999999982e+03 0.000000000000000000e+00
3.977239999999999782e+03 3.513019999999999982e+03 0.000000000000000000e+00
3.977320000000000164e+03 3.513019999999999982e+03 0.000000000000000000e+00
3.977400000000000091e+03 3.513019999999999982e+03 0.000000000000000000e+00
3.977480000000000018e+03 3.513019999999999982e+03 0.000000000000000000e+00
3.977559999999999945e+03 3.513019999999999982e+03 0.000000000000000000e+00
3.977639999999999873e+03 3.513019999999999982e+03 0.000000000000000000e+00
3.977719999999999800e+03 3.513019999999999982e+03 0.000000000000000000e+00
3.977800000000000182e+03 3.513019999999999982e+03 0.000000000000000000e+00
3.977880000000000109e+03 3.513019999999999982e+03 0.000000000000000000e+00
3.977960000000000036e+03 3.513019999999999982e+03 0.000000000000000000e+00
3.978039999999999964e+03 3.513019999999999982e+03 0.000000000000000000e+00
3.978119999999999891e+03 3.513019999999999982e+03 0.000000000000000000e+00
3.978199999999999818e+03 3.513019999999999982e+03 0.000000000000000000e+00
3.978279999999999745e+03 3.513019999999999982e+03 0.000000000000000000e+00
3.978360000000000127e+03 3.513019999999999982e+03 0.000000000000000000e+00
3.978440000000000055e+03 3.513019999999999982e+03 0.000000000000000000e+00
3.978519999999999982e+03 3.513019999999999982e+03 0.000000000000000000e+00
3.978599999999999909e+03 3.513019999999999982e+03 0.000000000000000000e+00
3.978679999999999836e+03 3.513019999999999982e+03 0.000000000000000000e+00
3.978759999999999764e+03 3.513019999999999982e+03 0.000000000000000000e+00
3.978840000000000146e+03 3.513019999999999982e+03 0.000000000000000000e+00
3.978920000000000073e+03 3.513019999999999982e+03 0.000000000000000000e+00
3.979000000000000000e+03 3.513019999999999982e+03 0.000000000000000000e+00
3.979079999999999927e+03 3.513019999999999982e+03 0.000000000000000000e+00
3.979159999999999854e+03 3.513019999999999982e+03 0.000000000000000000e+00
3.979239999999999782e+03 3.513019999999999982e+03 0.000000000000000000e+00
3.979320000000000164e+03 3.513019999999999982e+03 0.000000000000000000e+00
3.979400000000000091e+03 3.513019999999999982e+03 0.000000000000000000e+00
3.979480000000000018e+03 3.513019999999999982e+03 0.000000000000000000e+00
3.979559999999999945e+03 3.513019999999999982e+03 0.000000000000000000e+00
3.979639999999999873e+03 3.513019999999999982e+03 0.000000000000000000e+00
3.979719999999999800e+03 3.513019999999999982e+03 0.000000000000000000e+00
3.979800000000000182e+03 3.513019999999999982e+03 0.000000000000000000e+00
3.979880000000000109e+03 3.513019999999999982e+03 0.000000000000000000e+00
3.979960000000000036e+03 3.513019999999999982e+03 0.000000000000000000e+00
3.980039999999999964e+03 3.513019999999999982e+03 0.000000000000000000e+00
3.980119999999999891e+03 3.513019999999999982e+03 0.000000000000000000e+00
3.980199999999999818e+03 3.513019999999999982e+03 0.000000000000000000e+00
3.980279999999999745e+03 3.513019999999999982e+03 0.000000000000000000e+00
3.980360000000000127e+03 3.513019999999999982e+03 0.000000000000000000e+00
3.980440000000000055e+03 3.513019999999999982e+03 0.000000000000000000e+00
3.980519999999999982e+03 3.513019999999999982e+03 0.000000000000000000e+00
3.980599999999999909e+03 3.513019999999999982e+03 0.000000000000000000e+00
3.980679999999999836e+03 3.513019999999999982e+03 0.000000000000000000e+00
3.980759999999999764e+03 3.513019999999999982e+03 0.000000000000000000e+00
3.980840000000000146e+03 3.513019999999999982e+03 0.000000000000000000e+00
3.980920000000000073e+03 3.513019999999999982e+03 0.000000000000000000e+00
3.981000000000000000e+03 3.513019999999999982e+03 0.000000000000000000e+00
3.981079999999999927e+03 3.513019999999999982e+03 0.000000000000000000e+00
3.981159999999999854e+03 3.513019999999999982e+03 0.000000000000000000e+00
3.981239999999999782e+03 3.513019999999999982e+03 0.000000000000000000e+00
3.981320000000000164e+03 3.513019999999999982e+03 0.000000000000000000e+00
3.981400000000000091e+03 3.513019999999999982e+03 0.000000000000000000e+00
3.981480000000000018e+03 3.513019999999999982e+03 0.000000000000000000e+00
3.981559999999999945e+03 3.513019999999999982e+03 0.000000000000000000e+00
3.981639999999999873e+03 3.513019999999999982e+03 0.000000000000000000e+00
3.981719999999999800e+03 3.513019999999999982e+03 0.000000000000000000e+00
3.981800000000000182e+03 3.513019999999999982e+03 0.000000000000000000e+00
3.961800000000000182e+03 3.513079999999999927e+03 3.847106383179009855e-05
3.961880000000000109e+03 3.513079999999999927e+03 3.855791834850684908e-05
3.961960000000000036e+03 3.513079999999999927e+03 3.867134335326871892e-05
3.962039999999999964e+03 3.513079999999999927e+03 3.880944482519091030e-05
3.962119999999999891e+03 3.513079999999999927e+03 3.895565812927215808e-05
3.962199999999999818e+03 3.513079999999999927e+03 3.909954342552469887e-05
3.962279999999999745e+03 3.513079999999999927e+03 3.924590387375028882e-05
3.962360000000000127e+03 3.513079999999999927e+03 3.940450333999572511e-05
3.962440000000000055e+03 3.513079999999999927e+03 3.958253298464138126e-05
3.962519999999999982e+03 3.513079999999999927e+03 3.977746339219419340e-05
3.962599999999999909e+03 3.513079999999999927e+03 3.998908899530320530e-05
3.962679999999999836e+03 3.513079999999999927e+03 4.021643091370543006e-05
3.962759999999999764e+03 3.513079999999999927e+03 4.045777239567035447e-05
3.962840000000000146e+03 3.513079999999999927e+03 4.071461088113800938e-05
3.962920000000000073e+03 3.513079999999999927e+03 4.098509613324336214e-05
3.963000000000000000e+03 3.513079999999999927e+03 4.127012726029092449e-05
3.963079999999999927e+03 3.513079999999999927e+03 0.000000000000000000e+00
3.963159999999999854e+03 3.513079999999999927e+03 0.000000000000000000e+00
3.963239999999999782e+03 3.513079999999999927e+03 0.000000000000000000e+00
3.963320000000000164e+03 3.513079999999999927e+03 0.000000000000000000e+00
3.963400000000000091e+03 3.513079999999999927e+03 0.000000000000000000e+00
3.963480000000000018e+03 3.513079999999999927e+03 0.000000000000000000e+00
3.963559999999999945e+03 3.513079999999999927e+03 0.000000000000000000e+00
3.963639999999999873e+03 3.513079999999999927e+03 0.000000000000000000e+00
3.963719999999999800e+03 3.513079999999999927e+03 0.000000000000000000e+00
3.963800000000000182e+03 3.513079999999999927e+03 0.000000000000000000e+00
3.963880000000000109e+03 3.513079999999999927e+03 0.000000000000000000e+00
3.963960000000000036e+03 3.513079999999999927e+03 0.000000000000000000e+00
3.964039999999999964e+03 3.513079999999999927e+03 0.000000000000000000e+00
3.964119999999999891e+03 3.513079999999999927e+03 0.000000000000000000e+00
3.964199999999999818e+03 3.513079999999999927e+03 0.000000000000000000e+00
3.964279999999999745e+03 3.513079999999999927e+03 0.000000000000000000e+00
3.964360000000000127e+03 3.513079999999999927e+03 0.000000000000000000e+00
3.964440000000000055e+03 3.513079999999999927e+03 0.000000000000000000e+00
3.964519999999999982e+03 3.513079999999999927e+03 0.000000000000000000e+00
3.964599999999999909e+03 3.513079999999999927e+03 0.000000000000000000e+00
3.964679999999999836e+03 3.513079999999999927e+03 0.000000000000000000e+00
3.964759999999999764e+03 3.513079999999999927e+03 0.000000000000000000e+00
3.964840000000000146e+03 3.513079999999999927e+03 0.000000000000000000e+00
3.964920000000000073e+03 3.513079999999999927e+03 0.000000000000000000e+00
3.965000000000000000e+03 3.513079999999999927e+03 0.000000000000000000e+00
3.965079999999999927e+03 3.513079999999999927e+03 0.000000000000000000e+00
3.965159999999999854e+03 3.513079999999999927e+03 0.000000000000000000e+00
3.965239999999999782e+03 3.513079999999999927e+03 0.000000000000000000e+00
3.965320000000000164e+03 3.513079999999999927e+03 0.000000000000000000e+00
3.965400000000000091e+03 3.513079999999999927e+03 0.000000000000000000e+00
3.965480000000000018e+03 3.513079999999999927e+03 0.000000000000000000e+00
3.965559999999999945e+03 3.513079999999999927e+03 0.000000000000000000e+00
3.965639999999999873e+03 3.513079999999999927e+03 0.000000000000000000e+00
3.965719999999999800e+03 3.513079999999999927e+03 0.000000000000000000e+00
3.965800000000000182e+03 3.513079999999999927e+03 0.000000000000000000e+00
3.965880000000000109e+03 3.513079999999999927e+03 0.000000000000000000e+00
3.965960000000000036e+03 3.513079999999999927e+03 0.000000000000000000e+00
3.966039999999999964e+03 3.513079999999999927e+03 0.000000000000000000e+00
3.966119999999999891e+03 3.513079999999999927e+03 0.000000000000000000e+00
3.966199999999999818e+03 3.513079999999999927e+03 0.000000000000000000e+00
3.966279999999999745e+03 3.513079999999999927e+03 0.000000000000000000e+00
3.966360000000000127e+03 3.513079999999999927e+03 0.000000000000000000e+00
3.966440000000000055e+03 3.513079999999999927e+03 0.000000000000000000e+00
3.966519999999999982e+03 3.513079999999999927e+03 0.000000000000000000e+00
3.966599999999999909e+03 3.513079999999999927e+03 0.000000000000000000e+00
3.966679999999999836e+03 3.513079999999999927e+03 0.000000000000000000e+00
[truncated: 13,737,601 more chars]
