# Supplementary material for: Resonant inelastic X-ray scattering tools to count 5 f electrons of actinides and probe bond covalency
Source: Nat Commun. 2025 Feb 10;16:1221. doi: 10.1038/s41467-024-54574-7 (PMC11811144; doi:10.1038/s41467-024-54574-7)
Supplement: Supplementary file 3 — Source Data [file 41467_2024_54574_MOESM3_ESM.zip › Data_figures/Data_SI_figures/FigSI24/SI24c_G$_{4f5f}^{0}$=0.6 eV.txt]

# Ein | Eout | Intensity
3.961800000000000182e+03 3.511880000000000109e+03 4.819891486560688417e-05
3.961880000000000109e+03 3.511880000000000109e+03 0.000000000000000000e+00
3.961960000000000036e+03 3.511880000000000109e+03 0.000000000000000000e+00
3.962039999999999964e+03 3.511880000000000109e+03 0.000000000000000000e+00
3.962119999999999891e+03 3.511880000000000109e+03 0.000000000000000000e+00
3.962199999999999818e+03 3.511880000000000109e+03 0.000000000000000000e+00
3.962279999999999745e+03 3.511880000000000109e+03 0.000000000000000000e+00
3.962360000000000127e+03 3.511880000000000109e+03 0.000000000000000000e+00
3.962440000000000055e+03 3.511880000000000109e+03 0.000000000000000000e+00
3.962519999999999982e+03 3.511880000000000109e+03 0.000000000000000000e+00
3.962599999999999909e+03 3.511880000000000109e+03 0.000000000000000000e+00
3.962679999999999836e+03 3.511880000000000109e+03 0.000000000000000000e+00
3.962759999999999764e+03 3.511880000000000109e+03 0.000000000000000000e+00
3.962840000000000146e+03 3.511880000000000109e+03 0.000000000000000000e+00
3.962920000000000073e+03 3.511880000000000109e+03 0.000000000000000000e+00
3.963000000000000000e+03 3.511880000000000109e+03 0.000000000000000000e+00
3.963079999999999927e+03 3.511880000000000109e+03 0.000000000000000000e+00
3.963159999999999854e+03 3.511880000000000109e+03 0.000000000000000000e+00
3.963239999999999782e+03 3.511880000000000109e+03 0.000000000000000000e+00
3.963320000000000164e+03 3.511880000000000109e+03 0.000000000000000000e+00
3.963400000000000091e+03 3.511880000000000109e+03 0.000000000000000000e+00
3.963480000000000018e+03 3.511880000000000109e+03 0.000000000000000000e+00
3.963559999999999945e+03 3.511880000000000109e+03 0.000000000000000000e+00
3.963639999999999873e+03 3.511880000000000109e+03 0.000000000000000000e+00
3.963719999999999800e+03 3.511880000000000109e+03 0.000000000000000000e+00
3.963800000000000182e+03 3.511880000000000109e+03 0.000000000000000000e+00
3.963880000000000109e+03 3.511880000000000109e+03 0.000000000000000000e+00
3.963960000000000036e+03 3.511880000000000109e+03 0.000000000000000000e+00
3.964039999999999964e+03 3.511880000000000109e+03 0.000000000000000000e+00
3.964119999999999891e+03 3.511880000000000109e+03 0.000000000000000000e+00
3.964199999999999818e+03 3.511880000000000109e+03 0.000000000000000000e+00
3.964279999999999745e+03 3.511880000000000109e+03 0.000000000000000000e+00
3.964360000000000127e+03 3.511880000000000109e+03 0.000000000000000000e+00
3.964440000000000055e+03 3.511880000000000109e+03 0.000000000000000000e+00
3.964519999999999982e+03 3.511880000000000109e+03 0.000000000000000000e+00
3.964599999999999909e+03 3.511880000000000109e+03 0.000000000000000000e+00
3.964679999999999836e+03 3.511880000000000109e+03 0.000000000000000000e+00
3.964759999999999764e+03 3.511880000000000109e+03 0.000000000000000000e+00
3.964840000000000146e+03 3.511880000000000109e+03 0.000000000000000000e+00
3.964920000000000073e+03 3.511880000000000109e+03 0.000000000000000000e+00
3.965000000000000000e+03 3.511880000000000109e+03 0.000000000000000000e+00
3.965079999999999927e+03 3.511880000000000109e+03 0.000000000000000000e+00
3.965159999999999854e+03 3.511880000000000109e+03 0.000000000000000000e+00
3.965239999999999782e+03 3.511880000000000109e+03 0.000000000000000000e+00
3.965320000000000164e+03 3.511880000000000109e+03 0.000000000000000000e+00
3.965400000000000091e+03 3.511880000000000109e+03 0.000000000000000000e+00
3.965480000000000018e+03 3.511880000000000109e+03 0.000000000000000000e+00
3.965559999999999945e+03 3.511880000000000109e+03 0.000000000000000000e+00
3.965639999999999873e+03 3.511880000000000109e+03 0.000000000000000000e+00
3.965719999999999800e+03 3.511880000000000109e+03 0.000000000000000000e+00
3.965800000000000182e+03 3.511880000000000109e+03 0.000000000000000000e+00
3.965880000000000109e+03 3.511880000000000109e+03 0.000000000000000000e+00
3.965960000000000036e+03 3.511880000000000109e+03 0.000000000000000000e+00
3.966039999999999964e+03 3.511880000000000109e+03 0.000000000000000000e+00
3.966119999999999891e+03 3.511880000000000109e+03 0.000000000000000000e+00
3.966199999999999818e+03 3.511880000000000109e+03 0.000000000000000000e+00
3.966279999999999745e+03 3.511880000000000109e+03 0.000000000000000000e+00
3.966360000000000127e+03 3.511880000000000109e+03 0.000000000000000000e+00
3.966440000000000055e+03 3.511880000000000109e+03 0.000000000000000000e+00
3.966519999999999982e+03 3.511880000000000109e+03 0.000000000000000000e+00
3.966599999999999909e+03 3.511880000000000109e+03 0.000000000000000000e+00
3.966679999999999836e+03 3.511880000000000109e+03 0.000000000000000000e+00
3.966759999999999764e+03 3.511880000000000109e+03 0.000000000000000000e+00
3.966840000000000146e+03 3.511880000000000109e+03 0.000000000000000000e+00
3.966920000000000073e+03 3.511880000000000109e+03 0.000000000000000000e+00
3.967000000000000000e+03 3.511880000000000109e+03 0.000000000000000000e+00
3.967079999999999927e+03 3.511880000000000109e+03 0.000000000000000000e+00
3.967159999999999854e+03 3.511880000000000109e+03 0.000000000000000000e+00
3.967239999999999782e+03 3.511880000000000109e+03 0.000000000000000000e+00
3.967320000000000164e+03 3.511880000000000109e+03 0.000000000000000000e+00
3.967400000000000091e+03 3.511880000000000109e+03 0.000000000000000000e+00
3.967480000000000018e+03 3.511880000000000109e+03 0.000000000000000000e+00
3.967559999999999945e+03 3.511880000000000109e+03 0.000000000000000000e+00
3.967639999999999873e+03 3.511880000000000109e+03 0.000000000000000000e+00
3.967719999999999800e+03 3.511880000000000109e+03 0.000000000000000000e+00
3.967800000000000182e+03 3.511880000000000109e+03 0.000000000000000000e+00
3.967880000000000109e+03 3.511880000000000109e+03 0.000000000000000000e+00
3.967960000000000036e+03 3.511880000000000109e+03 0.000000000000000000e+00
3.968039999999999964e+03 3.511880000000000109e+03 0.000000000000000000e+00
3.968119999999999891e+03 3.511880000000000109e+03 0.000000000000000000e+00
3.968199999999999818e+03 3.511880000000000109e+03 0.000000000000000000e+00
3.968279999999999745e+03 3.511880000000000109e+03 0.000000000000000000e+00
3.968360000000000127e+03 3.511880000000000109e+03 0.000000000000000000e+00
3.968440000000000055e+03 3.511880000000000109e+03 0.000000000000000000e+00
3.968519999999999982e+03 3.511880000000000109e+03 0.000000000000000000e+00
3.968599999999999909e+03 3.511880000000000109e+03 0.000000000000000000e+00
3.968679999999999836e+03 3.511880000000000109e+03 0.000000000000000000e+00
3.968759999999999764e+03 3.511880000000000109e+03 0.000000000000000000e+00
3.968840000000000146e+03 3.511880000000000109e+03 0.000000000000000000e+00
3.968920000000000073e+03 3.511880000000000109e+03 0.000000000000000000e+00
3.969000000000000000e+03 3.511880000000000109e+03 0.000000000000000000e+00
3.969079999999999927e+03 3.511880000000000109e+03 0.000000000000000000e+00
3.969159999999999854e+03 3.511880000000000109e+03 0.000000000000000000e+00
3.969239999999999782e+03 3.511880000000000109e+03 0.000000000000000000e+00
3.969320000000000164e+03 3.511880000000000109e+03 0.000000000000000000e+00
3.969400000000000091e+03 3.511880000000000109e+03 0.000000000000000000e+00
3.969480000000000018e+03 3.511880000000000109e+03 0.000000000000000000e+00
3.969559999999999945e+03 3.511880000000000109e+03 0.000000000000000000e+00
3.969639999999999873e+03 3.511880000000000109e+03 0.000000000000000000e+00
3.969719999999999800e+03 3.511880000000000109e+03 0.000000000000000000e+00
3.969800000000000182e+03 3.511880000000000109e+03 0.000000000000000000e+00
3.969880000000000109e+03 3.511880000000000109e+03 0.000000000000000000e+00
3.969960000000000036e+03 3.511880000000000109e+03 0.000000000000000000e+00
3.970039999999999964e+03 3.511880000000000109e+03 0.000000000000000000e+00
3.970119999999999891e+03 3.511880000000000109e+03 0.000000000000000000e+00
3.970199999999999818e+03 3.511880000000000109e+03 0.000000000000000000e+00
3.970279999999999745e+03 3.511880000000000109e+03 0.000000000000000000e+00
3.970360000000000127e+03 3.511880000000000109e+03 0.000000000000000000e+00
3.970440000000000055e+03 3.511880000000000109e+03 0.000000000000000000e+00
3.970519999999999982e+03 3.511880000000000109e+03 0.000000000000000000e+00
3.970599999999999909e+03 3.511880000000000109e+03 0.000000000000000000e+00
3.970679999999999836e+03 3.511880000000000109e+03 0.000000000000000000e+00
3.970759999999999764e+03 3.511880000000000109e+03 0.000000000000000000e+00
3.970840000000000146e+03 3.511880000000000109e+03 0.000000000000000000e+00
3.970920000000000073e+03 3.511880000000000109e+03 0.000000000000000000e+00
3.971000000000000000e+03 3.511880000000000109e+03 0.000000000000000000e+00
3.971079999999999927e+03 3.511880000000000109e+03 0.000000000000000000e+00
3.971159999999999854e+03 3.511880000000000109e+03 0.000000000000000000e+00
3.971239999999999782e+03 3.511880000000000109e+03 0.000000000000000000e+00
3.971320000000000164e+03 3.511880000000000109e+03 0.000000000000000000e+00
3.971400000000000091e+03 3.511880000000000109e+03 0.000000000000000000e+00
3.971480000000000018e+03 3.511880000000000109e+03 0.000000000000000000e+00
3.971559999999999945e+03 3.511880000000000109e+03 0.000000000000000000e+00
3.971639999999999873e+03 3.511880000000000109e+03 0.000000000000000000e+00
3.971719999999999800e+03 3.511880000000000109e+03 0.000000000000000000e+00
3.971800000000000182e+03 3.511880000000000109e+03 0.000000000000000000e+00
3.971880000000000109e+03 3.511880000000000109e+03 0.000000000000000000e+00
3.971960000000000036e+03 3.511880000000000109e+03 0.000000000000000000e+00
3.972039999999999964e+03 3.511880000000000109e+03 0.000000000000000000e+00
3.972119999999999891e+03 3.511880000000000109e+03 0.000000000000000000e+00
3.972199999999999818e+03 3.511880000000000109e+03 0.000000000000000000e+00
3.972279999999999745e+03 3.511880000000000109e+03 0.000000000000000000e+00
3.972360000000000127e+03 3.511880000000000109e+03 0.000000000000000000e+00
3.972440000000000055e+03 3.511880000000000109e+03 0.000000000000000000e+00
3.972519999999999982e+03 3.511880000000000109e+03 0.000000000000000000e+00
3.972599999999999909e+03 3.511880000000000109e+03 0.000000000000000000e+00
3.972679999999999836e+03 3.511880000000000109e+03 0.000000000000000000e+00
3.972759999999999764e+03 3.511880000000000109e+03 0.000000000000000000e+00
3.972840000000000146e+03 3.511880000000000109e+03 0.000000000000000000e+00
3.972920000000000073e+03 3.511880000000000109e+03 0.000000000000000000e+00
3.973000000000000000e+03 3.511880000000000109e+03 0.000000000000000000e+00
3.973079999999999927e+03 3.511880000000000109e+03 0.000000000000000000e+00
3.973159999999999854e+03 3.511880000000000109e+03 0.000000000000000000e+00
3.973239999999999782e+03 3.511880000000000109e+03 0.000000000000000000e+00
3.973320000000000164e+03 3.511880000000000109e+03 0.000000000000000000e+00
3.973400000000000091e+03 3.511880000000000109e+03 0.000000000000000000e+00
3.973480000000000018e+03 3.511880000000000109e+03 0.000000000000000000e+00
3.973559999999999945e+03 3.511880000000000109e+03 0.000000000000000000e+00
3.973639999999999873e+03 3.511880000000000109e+03 0.000000000000000000e+00
3.973719999999999800e+03 3.511880000000000109e+03 0.000000000000000000e+00
3.973800000000000182e+03 3.511880000000000109e+03 0.000000000000000000e+00
3.973880000000000109e+03 3.511880000000000109e+03 0.000000000000000000e+00
3.973960000000000036e+03 3.511880000000000109e+03 0.000000000000000000e+00
3.974039999999999964e+03 3.511880000000000109e+03 0.000000000000000000e+00
3.974119999999999891e+03 3.511880000000000109e+03 0.000000000000000000e+00
3.974199999999999818e+03 3.511880000000000109e+03 0.000000000000000000e+00
3.974279999999999745e+03 3.511880000000000109e+03 0.000000000000000000e+00
3.974360000000000127e+03 3.511880000000000109e+03 0.000000000000000000e+00
3.974440000000000055e+03 3.511880000000000109e+03 0.000000000000000000e+00
3.974519999999999982e+03 3.511880000000000109e+03 0.000000000000000000e+00
3.974599999999999909e+03 3.511880000000000109e+03 0.000000000000000000e+00
3.974679999999999836e+03 3.511880000000000109e+03 0.000000000000000000e+00
3.974759999999999764e+03 3.511880000000000109e+03 0.000000000000000000e+00
3.974840000000000146e+03 3.511880000000000109e+03 0.000000000000000000e+00
3.974920000000000073e+03 3.511880000000000109e+03 0.000000000000000000e+00
3.975000000000000000e+03 3.511880000000000109e+03 0.000000000000000000e+00
3.975079999999999927e+03 3.511880000000000109e+03 0.000000000000000000e+00
3.975159999999999854e+03 3.511880000000000109e+03 0.000000000000000000e+00
3.975239999999999782e+03 3.511880000000000109e+03 0.000000000000000000e+00
3.975320000000000164e+03 3.511880000000000109e+03 0.000000000000000000e+00
3.975400000000000091e+03 3.511880000000000109e+03 0.000000000000000000e+00
3.975480000000000018e+03 3.511880000000000109e+03 0.000000000000000000e+00
3.975559999999999945e+03 3.511880000000000109e+03 0.000000000000000000e+00
3.975639999999999873e+03 3.511880000000000109e+03 0.000000000000000000e+00
3.975719999999999800e+03 3.511880000000000109e+03 0.000000000000000000e+00
3.975800000000000182e+03 3.511880000000000109e+03 0.000000000000000000e+00
3.975880000000000109e+03 3.511880000000000109e+03 0.000000000000000000e+00
3.975960000000000036e+03 3.511880000000000109e+03 0.000000000000000000e+00
3.976039999999999964e+03 3.511880000000000109e+03 0.000000000000000000e+00
3.976119999999999891e+03 3.511880000000000109e+03 0.000000000000000000e+00
3.976199999999999818e+03 3.511880000000000109e+03 0.000000000000000000e+00
3.976279999999999745e+03 3.511880000000000109e+03 0.000000000000000000e+00
3.976360000000000127e+03 3.511880000000000109e+03 0.000000000000000000e+00
3.976440000000000055e+03 3.511880000000000109e+03 0.000000000000000000e+00
3.976519999999999982e+03 3.511880000000000109e+03 0.000000000000000000e+00
3.976599999999999909e+03 3.511880000000000109e+03 0.000000000000000000e+00
3.976679999999999836e+03 3.511880000000000109e+03 0.000000000000000000e+00
3.976759999999999764e+03 3.511880000000000109e+03 0.000000000000000000e+00
3.976840000000000146e+03 3.511880000000000109e+03 0.000000000000000000e+00
3.976920000000000073e+03 3.511880000000000109e+03 0.000000000000000000e+00
3.977000000000000000e+03 3.511880000000000109e+03 0.000000000000000000e+00
3.977079999999999927e+03 3.511880000000000109e+03 0.000000000000000000e+00
3.977159999999999854e+03 3.511880000000000109e+03 0.000000000000000000e+00
3.977239999999999782e+03 3.511880000000000109e+03 0.000000000000000000e+00
3.977320000000000164e+03 3.511880000000000109e+03 0.000000000000000000e+00
3.977400000000000091e+03 3.511880000000000109e+03 0.000000000000000000e+00
3.977480000000000018e+03 3.511880000000000109e+03 0.000000000000000000e+00
3.977559999999999945e+03 3.511880000000000109e+03 0.000000000000000000e+00
3.977639999999999873e+03 3.511880000000000109e+03 0.000000000000000000e+00
3.977719999999999800e+03 3.511880000000000109e+03 0.000000000000000000e+00
3.977800000000000182e+03 3.511880000000000109e+03 0.000000000000000000e+00
3.977880000000000109e+03 3.511880000000000109e+03 0.000000000000000000e+00
3.977960000000000036e+03 3.511880000000000109e+03 0.000000000000000000e+00
3.978039999999999964e+03 3.511880000000000109e+03 0.000000000000000000e+00
3.978119999999999891e+03 3.511880000000000109e+03 0.000000000000000000e+00
3.978199999999999818e+03 3.511880000000000109e+03 0.000000000000000000e+00
3.978279999999999745e+03 3.511880000000000109e+03 0.000000000000000000e+00
3.978360000000000127e+03 3.511880000000000109e+03 0.000000000000000000e+00
3.978440000000000055e+03 3.511880000000000109e+03 0.000000000000000000e+00
3.978519999999999982e+03 3.511880000000000109e+03 0.000000000000000000e+00
3.978599999999999909e+03 3.511880000000000109e+03 0.000000000000000000e+00
3.978679999999999836e+03 3.511880000000000109e+03 0.000000000000000000e+00
3.978759999999999764e+03 3.511880000000000109e+03 0.000000000000000000e+00
3.978840000000000146e+03 3.511880000000000109e+03 0.000000000000000000e+00
3.978920000000000073e+03 3.511880000000000109e+03 0.000000000000000000e+00
3.979000000000000000e+03 3.511880000000000109e+03 0.000000000000000000e+00
3.979079999999999927e+03 3.511880000000000109e+03 0.000000000000000000e+00
3.979159999999999854e+03 3.511880000000000109e+03 0.000000000000000000e+00
3.979239999999999782e+03 3.511880000000000109e+03 0.000000000000000000e+00
3.979320000000000164e+03 3.511880000000000109e+03 0.000000000000000000e+00
3.979400000000000091e+03 3.511880000000000109e+03 0.000000000000000000e+00
3.979480000000000018e+03 3.511880000000000109e+03 0.000000000000000000e+00
3.979559999999999945e+03 3.511880000000000109e+03 0.000000000000000000e+00
3.979639999999999873e+03 3.511880000000000109e+03 0.000000000000000000e+00
3.979719999999999800e+03 3.511880000000000109e+03 0.000000000000000000e+00
3.979800000000000182e+03 3.511880000000000109e+03 0.000000000000000000e+00
3.979880000000000109e+03 3.511880000000000109e+03 0.000000000000000000e+00
3.979960000000000036e+03 3.511880000000000109e+03 0.000000000000000000e+00
3.980039999999999964e+03 3.511880000000000109e+03 0.000000000000000000e+00
3.980119999999999891e+03 3.511880000000000109e+03 0.000000000000000000e+00
3.980199999999999818e+03 3.511880000000000109e+03 0.000000000000000000e+00
3.980279999999999745e+03 3.511880000000000109e+03 0.000000000000000000e+00
3.980360000000000127e+03 3.511880000000000109e+03 0.000000000000000000e+00
3.980440000000000055e+03 3.511880000000000109e+03 0.000000000000000000e+00
3.980519999999999982e+03 3.511880000000000109e+03 0.000000000000000000e+00
3.980599999999999909e+03 3.511880000000000109e+03 0.000000000000000000e+00
3.980679999999999836e+03 3.511880000000000109e+03 0.000000000000000000e+00
3.980759999999999764e+03 3.511880000000000109e+03 0.000000000000000000e+00
3.980840000000000146e+03 3.511880000000000109e+03 0.000000000000000000e+00
3.980920000000000073e+03 3.511880000000000109e+03 0.000000000000000000e+00
3.981000000000000000e+03 3.511880000000000109e+03 0.000000000000000000e+00
3.981079999999999927e+03 3.511880000000000109e+03 0.000000000000000000e+00
3.981159999999999854e+03 3.511880000000000109e+03 0.000000000000000000e+00
3.981239999999999782e+03 3.511880000000000109e+03 0.000000000000000000e+00
3.981320000000000164e+03 3.511880000000000109e+03 0.000000000000000000e+00
3.981400000000000091e+03 3.511880000000000109e+03 0.000000000000000000e+00
3.981480000000000018e+03 3.511880000000000109e+03 0.000000000000000000e+00
3.981559999999999945e+03 3.511880000000000109e+03 0.000000000000000000e+00
3.981639999999999873e+03 3.511880000000000109e+03 0.000000000000000000e+00
3.981719999999999800e+03 3.511880000000000109e+03 0.000000000000000000e+00
3.981800000000000182e+03 3.511880000000000109e+03 0.000000000000000000e+00
3.961800000000000182e+03 3.511940000000000055e+03 4.868036488062909677e-05
3.961880000000000109e+03 3.511940000000000055e+03 0.000000000000000000e+00
3.961960000000000036e+03 3.511940000000000055e+03 0.000000000000000000e+00
3.962039999999999964e+03 3.511940000000000055e+03 0.000000000000000000e+00
3.962119999999999891e+03 3.511940000000000055e+03 0.000000000000000000e+00
3.962199999999999818e+03 3.511940000000000055e+03 0.000000000000000000e+00
3.962279999999999745e+03 3.511940000000000055e+03 0.000000000000000000e+00
3.962360000000000127e+03 3.511940000000000055e+03 0.000000000000000000e+00
3.962440000000000055e+03 3.511940000000000055e+03 0.000000000000000000e+00
3.962519999999999982e+03 3.511940000000000055e+03 0.000000000000000000e+00
3.962599999999999909e+03 3.511940000000000055e+03 0.000000000000000000e+00
3.962679999999999836e+03 3.511940000000000055e+03 0.000000000000000000e+00
3.962759999999999764e+03 3.511940000000000055e+03 0.000000000000000000e+00
3.962840000000000146e+03 3.511940000000000055e+03 0.000000000000000000e+00
3.962920000000000073e+03 3.511940000000000055e+03 0.000000000000000000e+00
3.963000000000000000e+03 3.511940000000000055e+03 0.000000000000000000e+00
3.963079999999999927e+03 3.511940000000000055e+03 0.000000000000000000e+00
3.963159999999999854e+03 3.511940000000000055e+03 0.000000000000000000e+00
3.963239999999999782e+03 3.511940000000000055e+03 0.000000000000000000e+00
3.963320000000000164e+03 3.511940000000000055e+03 0.000000000000000000e+00
3.963400000000000091e+03 3.511940000000000055e+03 0.000000000000000000e+00
3.963480000000000018e+03 3.511940000000000055e+03 0.000000000000000000e+00
3.963559999999999945e+03 3.511940000000000055e+03 0.000000000000000000e+00
3.963639999999999873e+03 3.511940000000000055e+03 0.000000000000000000e+00
3.963719999999999800e+03 3.511940000000000055e+03 0.000000000000000000e+00
3.963800000000000182e+03 3.511940000000000055e+03 0.000000000000000000e+00
3.963880000000000109e+03 3.511940000000000055e+03 0.000000000000000000e+00
3.963960000000000036e+03 3.511940000000000055e+03 0.000000000000000000e+00
3.964039999999999964e+03 3.511940000000000055e+03 0.000000000000000000e+00
3.964119999999999891e+03 3.511940000000000055e+03 0.000000000000000000e+00
3.964199999999999818e+03 3.511940000000000055e+03 0.000000000000000000e+00
3.964279999999999745e+03 3.511940000000000055e+03 0.000000000000000000e+00
3.964360000000000127e+03 3.511940000000000055e+03 0.000000000000000000e+00
3.964440000000000055e+03 3.511940000000000055e+03 0.000000000000000000e+00
3.964519999999999982e+03 3.511940000000000055e+03 0.000000000000000000e+00
3.964599999999999909e+03 3.511940000000000055e+03 0.000000000000000000e+00
3.964679999999999836e+03 3.511940000000000055e+03 0.000000000000000000e+00
3.964759999999999764e+03 3.511940000000000055e+03 0.000000000000000000e+00
3.964840000000000146e+03 3.511940000000000055e+03 0.000000000000000000e+00
3.964920000000000073e+03 3.511940000000000055e+03 0.000000000000000000e+00
3.965000000000000000e+03 3.511940000000000055e+03 0.000000000000000000e+00
3.965079999999999927e+03 3.511940000000000055e+03 0.000000000000000000e+00
3.965159999999999854e+03 3.511940000000000055e+03 0.000000000000000000e+00
3.965239999999999782e+03 3.511940000000000055e+03 0.000000000000000000e+00
3.965320000000000164e+03 3.511940000000000055e+03 0.000000000000000000e+00
3.965400000000000091e+03 3.511940000000000055e+03 0.000000000000000000e+00
3.965480000000000018e+03 3.511940000000000055e+03 0.000000000000000000e+00
3.965559999999999945e+03 3.511940000000000055e+03 0.000000000000000000e+00
3.965639999999999873e+03 3.511940000000000055e+03 0.000000000000000000e+00
3.965719999999999800e+03 3.511940000000000055e+03 0.000000000000000000e+00
3.965800000000000182e+03 3.511940000000000055e+03 0.000000000000000000e+00
3.965880000000000109e+03 3.511940000000000055e+03 0.000000000000000000e+00
3.965960000000000036e+03 3.511940000000000055e+03 0.000000000000000000e+00
3.966039999999999964e+03 3.511940000000000055e+03 0.000000000000000000e+00
3.966119999999999891e+03 3.511940000000000055e+03 0.000000000000000000e+00
3.966199999999999818e+03 3.511940000000000055e+03 0.000000000000000000e+00
3.966279999999999745e+03 3.511940000000000055e+03 0.000000000000000000e+00
3.966360000000000127e+03 3.511940000000000055e+03 0.000000000000000000e+00
3.966440000000000055e+03 3.511940000000000055e+03 0.000000000000000000e+00
3.966519999999999982e+03 3.511940000000000055e+03 0.000000000000000000e+00
3.966599999999999909e+03 3.511940000000000055e+03 0.000000000000000000e+00
3.966679999999999836e+03 3.511940000000000055e+03 0.000000000000000000e+00
3.966759999999999764e+03 3.511940000000000055e+03 0.000000000000000000e+00
3.966840000000000146e+03 3.511940000000000055e+03 0.000000000000000000e+00
3.966920000000000073e+03 3.511940000000000055e+03 0.000000000000000000e+00
3.967000000000000000e+03 3.511940000000000055e+03 0.000000000000000000e+00
3.967079999999999927e+03 3.511940000000000055e+03 0.000000000000000000e+00
3.967159999999999854e+03 3.511940000000000055e+03 0.000000000000000000e+00
3.967239999999999782e+03 3.511940000000000055e+03 0.000000000000000000e+00
3.967320000000000164e+03 3.511940000000000055e+03 0.000000000000000000e+00
3.967400000000000091e+03 3.511940000000000055e+03 0.000000000000000000e+00
3.967480000000000018e+03 3.511940000000000055e+03 0.000000000000000000e+00
3.967559999999999945e+03 3.511940000000000055e+03 0.000000000000000000e+00
3.967639999999999873e+03 3.511940000000000055e+03 0.000000000000000000e+00
3.967719999999999800e+03 3.511940000000000055e+03 0.000000000000000000e+00
3.967800000000000182e+03 3.511940000000000055e+03 0.000000000000000000e+00
3.967880000000000109e+03 3.511940000000000055e+03 0.000000000000000000e+00
3.967960000000000036e+03 3.511940000000000055e+03 0.000000000000000000e+00
3.968039999999999964e+03 3.511940000000000055e+03 0.000000000000000000e+00
3.968119999999999891e+03 3.511940000000000055e+03 0.000000000000000000e+00
3.968199999999999818e+03 3.511940000000000055e+03 0.000000000000000000e+00
3.968279999999999745e+03 3.511940000000000055e+03 0.000000000000000000e+00
3.968360000000000127e+03 3.511940000000000055e+03 0.000000000000000000e+00
3.968440000000000055e+03 3.511940000000000055e+03 0.000000000000000000e+00
3.968519999999999982e+03 3.511940000000000055e+03 0.000000000000000000e+00
3.968599999999999909e+03 3.511940000000000055e+03 0.000000000000000000e+00
3.968679999999999836e+03 3.511940000000000055e+03 0.000000000000000000e+00
3.968759999999999764e+03 3.511940000000000055e+03 0.000000000000000000e+00
3.968840000000000146e+03 3.511940000000000055e+03 0.000000000000000000e+00
3.968920000000000073e+03 3.511940000000000055e+03 0.000000000000000000e+00
3.969000000000000000e+03 3.511940000000000055e+03 0.000000000000000000e+00
3.969079999999999927e+03 3.511940000000000055e+03 0.000000000000000000e+00
3.969159999999999854e+03 3.511940000000000055e+03 0.000000000000000000e+00
3.969239999999999782e+03 3.511940000000000055e+03 0.000000000000000000e+00
3.969320000000000164e+03 3.511940000000000055e+03 0.000000000000000000e+00
3.969400000000000091e+03 3.511940000000000055e+03 0.000000000000000000e+00
3.969480000000000018e+03 3.511940000000000055e+03 0.000000000000000000e+00
3.969559999999999945e+03 3.511940000000000055e+03 0.000000000000000000e+00
3.969639999999999873e+03 3.511940000000000055e+03 0.000000000000000000e+00
3.969719999999999800e+03 3.511940000000000055e+03 0.000000000000000000e+00
3.969800000000000182e+03 3.511940000000000055e+03 0.000000000000000000e+00
3.969880000000000109e+03 3.511940000000000055e+03 0.000000000000000000e+00
3.969960000000000036e+03 3.511940000000000055e+03 0.000000000000000000e+00
3.970039999999999964e+03 3.511940000000000055e+03 0.000000000000000000e+00
3.970119999999999891e+03 3.511940000000000055e+03 0.000000000000000000e+00
3.970199999999999818e+03 3.511940000000000055e+03 0.000000000000000000e+00
3.970279999999999745e+03 3.511940000000000055e+03 0.000000000000000000e+00
3.970360000000000127e+03 3.511940000000000055e+03 0.000000000000000000e+00
3.970440000000000055e+03 3.511940000000000055e+03 0.000000000000000000e+00
3.970519999999999982e+03 3.511940000000000055e+03 0.000000000000000000e+00
3.970599999999999909e+03 3.511940000000000055e+03 0.000000000000000000e+00
3.970679999999999836e+03 3.511940000000000055e+03 0.000000000000000000e+00
3.970759999999999764e+03 3.511940000000000055e+03 0.000000000000000000e+00
3.970840000000000146e+03 3.511940000000000055e+03 0.000000000000000000e+00
3.970920000000000073e+03 3.511940000000000055e+03 0.000000000000000000e+00
3.971000000000000000e+03 3.511940000000000055e+03 0.000000000000000000e+00
3.971079999999999927e+03 3.511940000000000055e+03 0.000000000000000000e+00
3.971159999999999854e+03 3.511940000000000055e+03 0.000000000000000000e+00
3.971239999999999782e+03 3.511940000000000055e+03 0.000000000000000000e+00
3.971320000000000164e+03 3.511940000000000055e+03 0.000000000000000000e+00
3.971400000000000091e+03 3.511940000000000055e+03 0.000000000000000000e+00
3.971480000000000018e+03 3.511940000000000055e+03 0.000000000000000000e+00
3.971559999999999945e+03 3.511940000000000055e+03 0.000000000000000000e+00
3.971639999999999873e+03 3.511940000000000055e+03 0.000000000000000000e+00
3.971719999999999800e+03 3.511940000000000055e+03 0.000000000000000000e+00
3.971800000000000182e+03 3.511940000000000055e+03 0.000000000000000000e+00
3.971880000000000109e+03 3.511940000000000055e+03 0.000000000000000000e+00
3.971960000000000036e+03 3.511940000000000055e+03 0.000000000000000000e+00
3.972039999999999964e+03 3.511940000000000055e+03 0.000000000000000000e+00
3.972119999999999891e+03 3.511940000000000055e+03 0.000000000000000000e+00
3.972199999999999818e+03 3.511940000000000055e+03 0.000000000000000000e+00
3.972279999999999745e+03 3.511940000000000055e+03 0.000000000000000000e+00
3.972360000000000127e+03 3.511940000000000055e+03 0.000000000000000000e+00
3.972440000000000055e+03 3.511940000000000055e+03 0.000000000000000000e+00
3.972519999999999982e+03 3.511940000000000055e+03 0.000000000000000000e+00
3.972599999999999909e+03 3.511940000000000055e+03 0.000000000000000000e+00
3.972679999999999836e+03 3.511940000000000055e+03 0.000000000000000000e+00
3.972759999999999764e+03 3.511940000000000055e+03 0.000000000000000000e+00
3.972840000000000146e+03 3.511940000000000055e+03 0.000000000000000000e+00
3.972920000000000073e+03 3.511940000000000055e+03 0.000000000000000000e+00
3.973000000000000000e+03 3.511940000000000055e+03 0.000000000000000000e+00
3.973079999999999927e+03 3.511940000000000055e+03 0.000000000000000000e+00
3.973159999999999854e+03 3.511940000000000055e+03 0.000000000000000000e+00
3.973239999999999782e+03 3.511940000000000055e+03 0.000000000000000000e+00
3.973320000000000164e+03 3.511940000000000055e+03 0.000000000000000000e+00
3.973400000000000091e+03 3.511940000000000055e+03 0.000000000000000000e+00
3.973480000000000018e+03 3.511940000000000055e+03 0.000000000000000000e+00
3.973559999999999945e+03 3.511940000000000055e+03 0.000000000000000000e+00
3.973639999999999873e+03 3.511940000000000055e+03 0.000000000000000000e+00
3.973719999999999800e+03 3.511940000000000055e+03 0.000000000000000000e+00
3.973800000000000182e+03 3.511940000000000055e+03 0.000000000000000000e+00
3.973880000000000109e+03 3.511940000000000055e+03 0.000000000000000000e+00
3.973960000000000036e+03 3.511940000000000055e+03 0.000000000000000000e+00
3.974039999999999964e+03 3.511940000000000055e+03 0.000000000000000000e+00
3.974119999999999891e+03 3.511940000000000055e+03 0.000000000000000000e+00
3.974199999999999818e+03 3.511940000000000055e+03 0.000000000000000000e+00
3.974279999999999745e+03 3.511940000000000055e+03 0.000000000000000000e+00
3.974360000000000127e+03 3.511940000000000055e+03 0.000000000000000000e+00
3.974440000000000055e+03 3.511940000000000055e+03 0.000000000000000000e+00
3.974519999999999982e+03 3.511940000000000055e+03 0.000000000000000000e+00
3.974599999999999909e+03 3.511940000000000055e+03 0.000000000000000000e+00
3.974679999999999836e+03 3.511940000000000055e+03 0.000000000000000000e+00
3.974759999999999764e+03 3.511940000000000055e+03 0.000000000000000000e+00
3.974840000000000146e+03 3.511940000000000055e+03 0.000000000000000000e+00
3.974920000000000073e+03 3.511940000000000055e+03 0.000000000000000000e+00
3.975000000000000000e+03 3.511940000000000055e+03 0.000000000000000000e+00
3.975079999999999927e+03 3.511940000000000055e+03 0.000000000000000000e+00
3.975159999999999854e+03 3.511940000000000055e+03 0.000000000000000000e+00
3.975239999999999782e+03 3.511940000000000055e+03 0.000000000000000000e+00
3.975320000000000164e+03 3.511940000000000055e+03 0.000000000000000000e+00
3.975400000000000091e+03 3.511940000000000055e+03 0.000000000000000000e+00
3.975480000000000018e+03 3.511940000000000055e+03 0.000000000000000000e+00
3.975559999999999945e+03 3.511940000000000055e+03 0.000000000000000000e+00
3.975639999999999873e+03 3.511940000000000055e+03 0.000000000000000000e+00
3.975719999999999800e+03 3.511940000000000055e+03 0.000000000000000000e+00
3.975800000000000182e+03 3.511940000000000055e+03 0.000000000000000000e+00
3.975880000000000109e+03 3.511940000000000055e+03 0.000000000000000000e+00
3.975960000000000036e+03 3.511940000000000055e+03 0.000000000000000000e+00
3.976039999999999964e+03 3.511940000000000055e+03 0.000000000000000000e+00
3.976119999999999891e+03 3.511940000000000055e+03 0.000000000000000000e+00
3.976199999999999818e+03 3.511940000000000055e+03 0.000000000000000000e+00
3.976279999999999745e+03 3.511940000000000055e+03 0.000000000000000000e+00
3.976360000000000127e+03 3.511940000000000055e+03 0.000000000000000000e+00
3.976440000000000055e+03 3.511940000000000055e+03 0.000000000000000000e+00
3.976519999999999982e+03 3.511940000000000055e+03 0.000000000000000000e+00
3.976599999999999909e+03 3.511940000000000055e+03 0.000000000000000000e+00
3.976679999999999836e+03 3.511940000000000055e+03 0.000000000000000000e+00
3.976759999999999764e+03 3.511940000000000055e+03 0.000000000000000000e+00
3.976840000000000146e+03 3.511940000000000055e+03 0.000000000000000000e+00
3.976920000000000073e+03 3.511940000000000055e+03 0.000000000000000000e+00
3.977000000000000000e+03 3.511940000000000055e+03 0.000000000000000000e+00
3.977079999999999927e+03 3.511940000000000055e+03 0.000000000000000000e+00
3.977159999999999854e+03 3.511940000000000055e+03 0.000000000000000000e+00
3.977239999999999782e+03 3.511940000000000055e+03 0.000000000000000000e+00
3.977320000000000164e+03 3.511940000000000055e+03 0.000000000000000000e+00
3.977400000000000091e+03 3.511940000000000055e+03 0.000000000000000000e+00
3.977480000000000018e+03 3.511940000000000055e+03 0.000000000000000000e+00
3.977559999999999945e+03 3.511940000000000055e+03 0.000000000000000000e+00
3.977639999999999873e+03 3.511940000000000055e+03 0.000000000000000000e+00
3.977719999999999800e+03 3.511940000000000055e+03 0.000000000000000000e+00
3.977800000000000182e+03 3.511940000000000055e+03 0.000000000000000000e+00
3.977880000000000109e+03 3.511940000000000055e+03 0.000000000000000000e+00
3.977960000000000036e+03 3.511940000000000055e+03 0.000000000000000000e+00
3.978039999999999964e+03 3.511940000000000055e+03 0.000000000000000000e+00
3.978119999999999891e+03 3.511940000000000055e+03 0.000000000000000000e+00
3.978199999999999818e+03 3.511940000000000055e+03 0.000000000000000000e+00
3.978279999999999745e+03 3.511940000000000055e+03 0.000000000000000000e+00
3.978360000000000127e+03 3.511940000000000055e+03 0.000000000000000000e+00
3.978440000000000055e+03 3.511940000000000055e+03 0.000000000000000000e+00
3.978519999999999982e+03 3.511940000000000055e+03 0.000000000000000000e+00
3.978599999999999909e+03 3.511940000000000055e+03 0.000000000000000000e+00
3.978679999999999836e+03 3.511940000000000055e+03 0.000000000000000000e+00
3.978759999999999764e+03 3.511940000000000055e+03 0.000000000000000000e+00
3.978840000000000146e+03 3.511940000000000055e+03 0.000000000000000000e+00
3.978920000000000073e+03 3.511940000000000055e+03 0.000000000000000000e+00
3.979000000000000000e+03 3.511940000000000055e+03 0.000000000000000000e+00
3.979079999999999927e+03 3.511940000000000055e+03 0.000000000000000000e+00
3.979159999999999854e+03 3.511940000000000055e+03 0.000000000000000000e+00
3.979239999999999782e+03 3.511940000000000055e+03 0.000000000000000000e+00
3.979320000000000164e+03 3.511940000000000055e+03 0.000000000000000000e+00
3.979400000000000091e+03 3.511940000000000055e+03 0.000000000000000000e+00
3.979480000000000018e+03 3.511940000000000055e+03 0.000000000000000000e+00
3.979559999999999945e+03 3.511940000000000055e+03 0.000000000000000000e+00
3.979639999999999873e+03 3.511940000000000055e+03 0.000000000000000000e+00
3.979719999999999800e+03 3.511940000000000055e+03 0.000000000000000000e+00
3.979800000000000182e+03 3.511940000000000055e+03 0.000000000000000000e+00
3.979880000000000109e+03 3.511940000000000055e+03 0.000000000000000000e+00
3.979960000000000036e+03 3.511940000000000055e+03 0.000000000000000000e+00
3.980039999999999964e+03 3.511940000000000055e+03 0.000000000000000000e+00
3.980119999999999891e+03 3.511940000000000055e+03 0.000000000000000000e+00
3.980199999999999818e+03 3.511940000000000055e+03 0.000000000000000000e+00
3.980279999999999745e+03 3.511940000000000055e+03 0.000000000000000000e+00
3.980360000000000127e+03 3.511940000000000055e+03 0.000000000000000000e+00
3.980440000000000055e+03 3.511940000000000055e+03 0.000000000000000000e+00
3.980519999999999982e+03 3.511940000000000055e+03 0.000000000000000000e+00
3.980599999999999909e+03 3.511940000000000055e+03 0.000000000000000000e+00
3.980679999999999836e+03 3.511940000000000055e+03 0.000000000000000000e+00
3.980759999999999764e+03 3.511940000000000055e+03 0.000000000000000000e+00
3.980840000000000146e+03 3.511940000000000055e+03 0.000000000000000000e+00
3.980920000000000073e+03 3.511940000000000055e+03 0.000000000000000000e+00
3.981000000000000000e+03 3.511940000000000055e+03 0.000000000000000000e+00
3.981079999999999927e+03 3.511940000000000055e+03 0.000000000000000000e+00
3.981159999999999854e+03 3.511940000000000055e+03 0.000000000000000000e+00
3.981239999999999782e+03 3.511940000000000055e+03 0.000000000000000000e+00
3.981320000000000164e+03 3.511940000000000055e+03 0.000000000000000000e+00
3.981400000000000091e+03 3.511940000000000055e+03 0.000000000000000000e+00
3.981480000000000018e+03 3.511940000000000055e+03 0.000000000000000000e+00
3.981559999999999945e+03 3.511940000000000055e+03 0.000000000000000000e+00
3.981639999999999873e+03 3.511940000000000055e+03 0.000000000000000000e+00
3.981719999999999800e+03 3.511940000000000055e+03 0.000000000000000000e+00
3.981800000000000182e+03 3.511940000000000055e+03 0.000000000000000000e+00
3.961800000000000182e+03 3.512000000000000000e+03 4.917023502463087922e-05
3.961880000000000109e+03 3.512000000000000000e+03 4.936207675886790402e-05
3.961960000000000036e+03 3.512000000000000000e+03 0.000000000000000000e+00
3.962039999999999964e+03 3.512000000000000000e+03 0.000000000000000000e+00
3.962119999999999891e+03 3.512000000000000000e+03 0.000000000000000000e+00
3.962199999999999818e+03 3.512000000000000000e+03 0.000000000000000000e+00
3.962279999999999745e+03 3.512000000000000000e+03 0.000000000000000000e+00
3.962360000000000127e+03 3.512000000000000000e+03 0.000000000000000000e+00
3.962440000000000055e+03 3.512000000000000000e+03 0.000000000000000000e+00
3.962519999999999982e+03 3.512000000000000000e+03 0.000000000000000000e+00
3.962599999999999909e+03 3.512000000000000000e+03 0.000000000000000000e+00
3.962679999999999836e+03 3.512000000000000000e+03 0.000000000000000000e+00
3.962759999999999764e+03 3.512000000000000000e+03 0.000000000000000000e+00
3.962840000000000146e+03 3.512000000000000000e+03 0.000000000000000000e+00
3.962920000000000073e+03 3.512000000000000000e+03 0.000000000000000000e+00
3.963000000000000000e+03 3.512000000000000000e+03 0.000000000000000000e+00
3.963079999999999927e+03 3.512000000000000000e+03 0.000000000000000000e+00
3.963159999999999854e+03 3.512000000000000000e+03 0.000000000000000000e+00
3.963239999999999782e+03 3.512000000000000000e+03 0.000000000000000000e+00
3.963320000000000164e+03 3.512000000000000000e+03 0.000000000000000000e+00
3.963400000000000091e+03 3.512000000000000000e+03 0.000000000000000000e+00
3.963480000000000018e+03 3.512000000000000000e+03 0.000000000000000000e+00
3.963559999999999945e+03 3.512000000000000000e+03 0.000000000000000000e+00
3.963639999999999873e+03 3.512000000000000000e+03 0.000000000000000000e+00
3.963719999999999800e+03 3.512000000000000000e+03 0.000000000000000000e+00
3.963800000000000182e+03 3.512000000000000000e+03 0.000000000000000000e+00
3.963880000000000109e+03 3.512000000000000000e+03 0.000000000000000000e+00
3.963960000000000036e+03 3.512000000000000000e+03 0.000000000000000000e+00
3.964039999999999964e+03 3.512000000000000000e+03 0.000000000000000000e+00
3.964119999999999891e+03 3.512000000000000000e+03 0.000000000000000000e+00
3.964199999999999818e+03 3.512000000000000000e+03 0.000000000000000000e+00
3.964279999999999745e+03 3.512000000000000000e+03 0.000000000000000000e+00
3.964360000000000127e+03 3.512000000000000000e+03 0.000000000000000000e+00
3.964440000000000055e+03 3.512000000000000000e+03 0.000000000000000000e+00
3.964519999999999982e+03 3.512000000000000000e+03 0.000000000000000000e+00
3.964599999999999909e+03 3.512000000000000000e+03 0.000000000000000000e+00
3.964679999999999836e+03 3.512000000000000000e+03 0.000000000000000000e+00
3.964759999999999764e+03 3.512000000000000000e+03 0.000000000000000000e+00
3.964840000000000146e+03 3.512000000000000000e+03 0.000000000000000000e+00
3.964920000000000073e+03 3.512000000000000000e+03 0.000000000000000000e+00
3.965000000000000000e+03 3.512000000000000000e+03 0.000000000000000000e+00
3.965079999999999927e+03 3.512000000000000000e+03 0.000000000000000000e+00
3.965159999999999854e+03 3.512000000000000000e+03 0.000000000000000000e+00
3.965239999999999782e+03 3.512000000000000000e+03 0.000000000000000000e+00
3.965320000000000164e+03 3.512000000000000000e+03 0.000000000000000000e+00
3.965400000000000091e+03 3.512000000000000000e+03 0.000000000000000000e+00
3.965480000000000018e+03 3.512000000000000000e+03 0.000000000000000000e+00
3.965559999999999945e+03 3.512000000000000000e+03 0.000000000000000000e+00
3.965639999999999873e+03 3.512000000000000000e+03 0.000000000000000000e+00
3.965719999999999800e+03 3.512000000000000000e+03 0.000000000000000000e+00
3.965800000000000182e+03 3.512000000000000000e+03 0.000000000000000000e+00
3.965880000000000109e+03 3.512000000000000000e+03 0.000000000000000000e+00
3.965960000000000036e+03 3.512000000000000000e+03 0.000000000000000000e+00
3.966039999999999964e+03 3.512000000000000000e+03 0.000000000000000000e+00
3.966119999999999891e+03 3.512000000000000000e+03 0.000000000000000000e+00
3.966199999999999818e+03 3.512000000000000000e+03 0.000000000000000000e+00
3.966279999999999745e+03 3.512000000000000000e+03 0.000000000000000000e+00
3.966360000000000127e+03 3.512000000000000000e+03 0.000000000000000000e+00
3.966440000000000055e+03 3.512000000000000000e+03 0.000000000000000000e+00
3.966519999999999982e+03 3.512000000000000000e+03 0.000000000000000000e+00
3.966599999999999909e+03 3.512000000000000000e+03 0.000000000000000000e+00
3.966679999999999836e+03 3.512000000000000000e+03 0.000000000000000000e+00
3.966759999999999764e+03 3.512000000000000000e+03 0.000000000000000000e+00
3.966840000000000146e+03 3.512000000000000000e+03 0.000000000000000000e+00
3.966920000000000073e+03 3.512000000000000000e+03 0.000000000000000000e+00
3.967000000000000000e+03 3.512000000000000000e+03 0.000000000000000000e+00
3.967079999999999927e+03 3.512000000000000000e+03 0.000000000000000000e+00
3.967159999999999854e+03 3.512000000000000000e+03 0.000000000000000000e+00
3.967239999999999782e+03 3.512000000000000000e+03 0.000000000000000000e+00
3.967320000000000164e+03 3.512000000000000000e+03 0.000000000000000000e+00
3.967400000000000091e+03 3.512000000000000000e+03 0.000000000000000000e+00
3.967480000000000018e+03 3.512000000000000000e+03 0.000000000000000000e+00
3.967559999999999945e+03 3.512000000000000000e+03 0.000000000000000000e+00
3.967639999999999873e+03 3.512000000000000000e+03 0.000000000000000000e+00
3.967719999999999800e+03 3.512000000000000000e+03 0.000000000000000000e+00
3.967800000000000182e+03 3.512000000000000000e+03 0.000000000000000000e+00
3.967880000000000109e+03 3.512000000000000000e+03 0.000000000000000000e+00
3.967960000000000036e+03 3.512000000000000000e+03 0.000000000000000000e+00
3.968039999999999964e+03 3.512000000000000000e+03 0.000000000000000000e+00
3.968119999999999891e+03 3.512000000000000000e+03 0.000000000000000000e+00
3.968199999999999818e+03 3.512000000000000000e+03 0.000000000000000000e+00
3.968279999999999745e+03 3.512000000000000000e+03 0.000000000000000000e+00
3.968360000000000127e+03 3.512000000000000000e+03 0.000000000000000000e+00
3.968440000000000055e+03 3.512000000000000000e+03 0.000000000000000000e+00
3.968519999999999982e+03 3.512000000000000000e+03 0.000000000000000000e+00
3.968599999999999909e+03 3.512000000000000000e+03 0.000000000000000000e+00
3.968679999999999836e+03 3.512000000000000000e+03 0.000000000000000000e+00
3.968759999999999764e+03 3.512000000000000000e+03 0.000000000000000000e+00
3.968840000000000146e+03 3.512000000000000000e+03 0.000000000000000000e+00
3.968920000000000073e+03 3.512000000000000000e+03 0.000000000000000000e+00
3.969000000000000000e+03 3.512000000000000000e+03 0.000000000000000000e+00
3.969079999999999927e+03 3.512000000000000000e+03 0.000000000000000000e+00
3.969159999999999854e+03 3.512000000000000000e+03 0.000000000000000000e+00
3.969239999999999782e+03 3.512000000000000000e+03 0.000000000000000000e+00
3.969320000000000164e+03 3.512000000000000000e+03 0.000000000000000000e+00
3.969400000000000091e+03 3.512000000000000000e+03 0.000000000000000000e+00
3.969480000000000018e+03 3.512000000000000000e+03 0.000000000000000000e+00
3.969559999999999945e+03 3.512000000000000000e+03 0.000000000000000000e+00
3.969639999999999873e+03 3.512000000000000000e+03 0.000000000000000000e+00
3.969719999999999800e+03 3.512000000000000000e+03 0.000000000000000000e+00
3.969800000000000182e+03 3.512000000000000000e+03 0.000000000000000000e+00
3.969880000000000109e+03 3.512000000000000000e+03 0.000000000000000000e+00
3.969960000000000036e+03 3.512000000000000000e+03 0.000000000000000000e+00
3.970039999999999964e+03 3.512000000000000000e+03 0.000000000000000000e+00
3.970119999999999891e+03 3.512000000000000000e+03 0.000000000000000000e+00
3.970199999999999818e+03 3.512000000000000000e+03 0.000000000000000000e+00
3.970279999999999745e+03 3.512000000000000000e+03 0.000000000000000000e+00
3.970360000000000127e+03 3.512000000000000000e+03 0.000000000000000000e+00
3.970440000000000055e+03 3.512000000000000000e+03 0.000000000000000000e+00
3.970519999999999982e+03 3.512000000000000000e+03 0.000000000000000000e+00
3.970599999999999909e+03 3.512000000000000000e+03 0.000000000000000000e+00
3.970679999999999836e+03 3.512000000000000000e+03 0.000000000000000000e+00
3.970759999999999764e+03 3.512000000000000000e+03 0.000000000000000000e+00
3.970840000000000146e+03 3.512000000000000000e+03 0.000000000000000000e+00
3.970920000000000073e+03 3.512000000000000000e+03 0.000000000000000000e+00
3.971000000000000000e+03 3.512000000000000000e+03 0.000000000000000000e+00
3.971079999999999927e+03 3.512000000000000000e+03 0.000000000000000000e+00
3.971159999999999854e+03 3.512000000000000000e+03 0.000000000000000000e+00
3.971239999999999782e+03 3.512000000000000000e+03 0.000000000000000000e+00
3.971320000000000164e+03 3.512000000000000000e+03 0.000000000000000000e+00
3.971400000000000091e+03 3.512000000000000000e+03 0.000000000000000000e+00
3.971480000000000018e+03 3.512000000000000000e+03 0.000000000000000000e+00
3.971559999999999945e+03 3.512000000000000000e+03 0.000000000000000000e+00
3.971639999999999873e+03 3.512000000000000000e+03 0.000000000000000000e+00
3.971719999999999800e+03 3.512000000000000000e+03 0.000000000000000000e+00
3.971800000000000182e+03 3.512000000000000000e+03 0.000000000000000000e+00
3.971880000000000109e+03 3.512000000000000000e+03 0.000000000000000000e+00
3.971960000000000036e+03 3.512000000000000000e+03 0.000000000000000000e+00
3.972039999999999964e+03 3.512000000000000000e+03 0.000000000000000000e+00
3.972119999999999891e+03 3.512000000000000000e+03 0.000000000000000000e+00
3.972199999999999818e+03 3.512000000000000000e+03 0.000000000000000000e+00
3.972279999999999745e+03 3.512000000000000000e+03 0.000000000000000000e+00
3.972360000000000127e+03 3.512000000000000000e+03 0.000000000000000000e+00
3.972440000000000055e+03 3.512000000000000000e+03 0.000000000000000000e+00
3.972519999999999982e+03 3.512000000000000000e+03 0.000000000000000000e+00
3.972599999999999909e+03 3.512000000000000000e+03 0.000000000000000000e+00
3.972679999999999836e+03 3.512000000000000000e+03 0.000000000000000000e+00
3.972759999999999764e+03 3.512000000000000000e+03 0.000000000000000000e+00
3.972840000000000146e+03 3.512000000000000000e+03 0.000000000000000000e+00
3.972920000000000073e+03 3.512000000000000000e+03 0.000000000000000000e+00
3.973000000000000000e+03 3.512000000000000000e+03 0.000000000000000000e+00
3.973079999999999927e+03 3.512000000000000000e+03 0.000000000000000000e+00
3.973159999999999854e+03 3.512000000000000000e+03 0.000000000000000000e+00
3.973239999999999782e+03 3.512000000000000000e+03 0.000000000000000000e+00
3.973320000000000164e+03 3.512000000000000000e+03 0.000000000000000000e+00
3.973400000000000091e+03 3.512000000000000000e+03 0.000000000000000000e+00
3.973480000000000018e+03 3.512000000000000000e+03 0.000000000000000000e+00
3.973559999999999945e+03 3.512000000000000000e+03 0.000000000000000000e+00
3.973639999999999873e+03 3.512000000000000000e+03 0.000000000000000000e+00
3.973719999999999800e+03 3.512000000000000000e+03 0.000000000000000000e+00
3.973800000000000182e+03 3.512000000000000000e+03 0.000000000000000000e+00
3.973880000000000109e+03 3.512000000000000000e+03 0.000000000000000000e+00
3.973960000000000036e+03 3.512000000000000000e+03 0.000000000000000000e+00
3.974039999999999964e+03 3.512000000000000000e+03 0.000000000000000000e+00
3.974119999999999891e+03 3.512000000000000000e+03 0.000000000000000000e+00
3.974199999999999818e+03 3.512000000000000000e+03 0.000000000000000000e+00
3.974279999999999745e+03 3.512000000000000000e+03 0.000000000000000000e+00
3.974360000000000127e+03 3.512000000000000000e+03 0.000000000000000000e+00
3.974440000000000055e+03 3.512000000000000000e+03 0.000000000000000000e+00
3.974519999999999982e+03 3.512000000000000000e+03 0.000000000000000000e+00
3.974599999999999909e+03 3.512000000000000000e+03 0.000000000000000000e+00
3.974679999999999836e+03 3.512000000000000000e+03 0.000000000000000000e+00
3.974759999999999764e+03 3.512000000000000000e+03 0.000000000000000000e+00
3.974840000000000146e+03 3.512000000000000000e+03 0.000000000000000000e+00
3.974920000000000073e+03 3.512000000000000000e+03 0.000000000000000000e+00
3.975000000000000000e+03 3.512000000000000000e+03 0.000000000000000000e+00
3.975079999999999927e+03 3.512000000000000000e+03 0.000000000000000000e+00
3.975159999999999854e+03 3.512000000000000000e+03 0.000000000000000000e+00
3.975239999999999782e+03 3.512000000000000000e+03 0.000000000000000000e+00
3.975320000000000164e+03 3.512000000000000000e+03 0.000000000000000000e+00
3.975400000000000091e+03 3.512000000000000000e+03 0.000000000000000000e+00
3.975480000000000018e+03 3.512000000000000000e+03 0.000000000000000000e+00
3.975559999999999945e+03 3.512000000000000000e+03 0.000000000000000000e+00
3.975639999999999873e+03 3.512000000000000000e+03 0.000000000000000000e+00
3.975719999999999800e+03 3.512000000000000000e+03 0.000000000000000000e+00
3.975800000000000182e+03 3.512000000000000000e+03 0.000000000000000000e+00
3.975880000000000109e+03 3.512000000000000000e+03 0.000000000000000000e+00
3.975960000000000036e+03 3.512000000000000000e+03 0.000000000000000000e+00
3.976039999999999964e+03 3.512000000000000000e+03 0.000000000000000000e+00
3.976119999999999891e+03 3.512000000000000000e+03 0.000000000000000000e+00
3.976199999999999818e+03 3.512000000000000000e+03 0.000000000000000000e+00
3.976279999999999745e+03 3.512000000000000000e+03 0.000000000000000000e+00
3.976360000000000127e+03 3.512000000000000000e+03 0.000000000000000000e+00
3.976440000000000055e+03 3.512000000000000000e+03 0.000000000000000000e+00
3.976519999999999982e+03 3.512000000000000000e+03 0.000000000000000000e+00
3.976599999999999909e+03 3.512000000000000000e+03 0.000000000000000000e+00
3.976679999999999836e+03 3.512000000000000000e+03 0.000000000000000000e+00
3.976759999999999764e+03 3.512000000000000000e+03 0.000000000000000000e+00
3.976840000000000146e+03 3.512000000000000000e+03 0.000000000000000000e+00
3.976920000000000073e+03 3.512000000000000000e+03 0.000000000000000000e+00
3.977000000000000000e+03 3.512000000000000000e+03 0.000000000000000000e+00
3.977079999999999927e+03 3.512000000000000000e+03 0.000000000000000000e+00
3.977159999999999854e+03 3.512000000000000000e+03 0.000000000000000000e+00
3.977239999999999782e+03 3.512000000000000000e+03 0.000000000000000000e+00
3.977320000000000164e+03 3.512000000000000000e+03 0.000000000000000000e+00
3.977400000000000091e+03 3.512000000000000000e+03 0.000000000000000000e+00
3.977480000000000018e+03 3.512000000000000000e+03 0.000000000000000000e+00
3.977559999999999945e+03 3.512000000000000000e+03 0.000000000000000000e+00
3.977639999999999873e+03 3.512000000000000000e+03 0.000000000000000000e+00
3.977719999999999800e+03 3.512000000000000000e+03 0.000000000000000000e+00
3.977800000000000182e+03 3.512000000000000000e+03 0.000000000000000000e+00
3.977880000000000109e+03 3.512000000000000000e+03 0.000000000000000000e+00
3.977960000000000036e+03 3.512000000000000000e+03 0.000000000000000000e+00
3.978039999999999964e+03 3.512000000000000000e+03 0.000000000000000000e+00
3.978119999999999891e+03 3.512000000000000000e+03 0.000000000000000000e+00
3.978199999999999818e+03 3.512000000000000000e+03 0.000000000000000000e+00
3.978279999999999745e+03 3.512000000000000000e+03 0.000000000000000000e+00
3.978360000000000127e+03 3.512000000000000000e+03 0.000000000000000000e+00
3.978440000000000055e+03 3.512000000000000000e+03 0.000000000000000000e+00
3.978519999999999982e+03 3.512000000000000000e+03 0.000000000000000000e+00
3.978599999999999909e+03 3.512000000000000000e+03 0.000000000000000000e+00
3.978679999999999836e+03 3.512000000000000000e+03 0.000000000000000000e+00
3.978759999999999764e+03 3.512000000000000000e+03 0.000000000000000000e+00
3.978840000000000146e+03 3.512000000000000000e+03 0.000000000000000000e+00
3.978920000000000073e+03 3.512000000000000000e+03 0.000000000000000000e+00
3.979000000000000000e+03 3.512000000000000000e+03 0.000000000000000000e+00
3.979079999999999927e+03 3.512000000000000000e+03 0.000000000000000000e+00
3.979159999999999854e+03 3.512000000000000000e+03 0.000000000000000000e+00
3.979239999999999782e+03 3.512000000000000000e+03 0.000000000000000000e+00
3.979320000000000164e+03 3.512000000000000000e+03 0.000000000000000000e+00
3.979400000000000091e+03 3.512000000000000000e+03 0.000000000000000000e+00
3.979480000000000018e+03 3.512000000000000000e+03 0.000000000000000000e+00
3.979559999999999945e+03 3.512000000000000000e+03 0.000000000000000000e+00
3.979639999999999873e+03 3.512000000000000000e+03 0.000000000000000000e+00
3.979719999999999800e+03 3.512000000000000000e+03 0.000000000000000000e+00
3.979800000000000182e+03 3.512000000000000000e+03 0.000000000000000000e+00
3.979880000000000109e+03 3.512000000000000000e+03 0.000000000000000000e+00
3.979960000000000036e+03 3.512000000000000000e+03 0.000000000000000000e+00
3.980039999999999964e+03 3.512000000000000000e+03 0.000000000000000000e+00
3.980119999999999891e+03 3.512000000000000000e+03 0.000000000000000000e+00
3.980199999999999818e+03 3.512000000000000000e+03 0.000000000000000000e+00
3.980279999999999745e+03 3.512000000000000000e+03 0.000000000000000000e+00
3.980360000000000127e+03 3.512000000000000000e+03 0.000000000000000000e+00
3.980440000000000055e+03 3.512000000000000000e+03 0.000000000000000000e+00
3.980519999999999982e+03 3.512000000000000000e+03 0.000000000000000000e+00
3.980599999999999909e+03 3.512000000000000000e+03 0.000000000000000000e+00
3.980679999999999836e+03 3.512000000000000000e+03 0.000000000000000000e+00
3.980759999999999764e+03 3.512000000000000000e+03 0.000000000000000000e+00
3.980840000000000146e+03 3.512000000000000000e+03 0.000000000000000000e+00
3.980920000000000073e+03 3.512000000000000000e+03 0.000000000000000000e+00
3.981000000000000000e+03 3.512000000000000000e+03 0.000000000000000000e+00
3.981079999999999927e+03 3.512000000000000000e+03 0.000000000000000000e+00
3.981159999999999854e+03 3.512000000000000000e+03 0.000000000000000000e+00
3.981239999999999782e+03 3.512000000000000000e+03 0.000000000000000000e+00
3.981320000000000164e+03 3.512000000000000000e+03 0.000000000000000000e+00
3.981400000000000091e+03 3.512000000000000000e+03 0.000000000000000000e+00
3.981480000000000018e+03 3.512000000000000000e+03 0.000000000000000000e+00
3.981559999999999945e+03 3.512000000000000000e+03 0.000000000000000000e+00
3.981639999999999873e+03 3.512000000000000000e+03 0.000000000000000000e+00
3.981719999999999800e+03 3.512000000000000000e+03 0.000000000000000000e+00
3.981800000000000182e+03 3.512000000000000000e+03 0.000000000000000000e+00
3.961800000000000182e+03 3.512059999999999945e+03 4.966902705575293729e-05
3.961880000000000109e+03 3.512059999999999945e+03 4.985653166737133424e-05
3.961960000000000036e+03 3.512059999999999945e+03 5.006165526901621294e-05
3.962039999999999964e+03 3.512059999999999945e+03 0.000000000000000000e+00
3.962119999999999891e+03 3.512059999999999945e+03 0.000000000000000000e+00
3.962199999999999818e+03 3.512059999999999945e+03 0.000000000000000000e+00
3.962279999999999745e+03 3.512059999999999945e+03 0.000000000000000000e+00
3.962360000000000127e+03 3.512059999999999945e+03 0.000000000000000000e+00
3.962440000000000055e+03 3.512059999999999945e+03 0.000000000000000000e+00
3.962519999999999982e+03 3.512059999999999945e+03 0.000000000000000000e+00
3.962599999999999909e+03 3.512059999999999945e+03 0.000000000000000000e+00
3.962679999999999836e+03 3.512059999999999945e+03 0.000000000000000000e+00
3.962759999999999764e+03 3.512059999999999945e+03 0.000000000000000000e+00
3.962840000000000146e+03 3.512059999999999945e+03 0.000000000000000000e+00
3.962920000000000073e+03 3.512059999999999945e+03 0.000000000000000000e+00
3.963000000000000000e+03 3.512059999999999945e+03 0.000000000000000000e+00
3.963079999999999927e+03 3.512059999999999945e+03 0.000000000000000000e+00
3.963159999999999854e+03 3.512059999999999945e+03 0.000000000000000000e+00
3.963239999999999782e+03 3.512059999999999945e+03 0.000000000000000000e+00
3.963320000000000164e+03 3.512059999999999945e+03 0.000000000000000000e+00
3.963400000000000091e+03 3.512059999999999945e+03 0.000000000000000000e+00
3.963480000000000018e+03 3.512059999999999945e+03 0.000000000000000000e+00
3.963559999999999945e+03 3.512059999999999945e+03 0.000000000000000000e+00
3.963639999999999873e+03 3.512059999999999945e+03 0.000000000000000000e+00
3.963719999999999800e+03 3.512059999999999945e+03 0.000000000000000000e+00
3.963800000000000182e+03 3.512059999999999945e+03 0.000000000000000000e+00
3.963880000000000109e+03 3.512059999999999945e+03 0.000000000000000000e+00
3.963960000000000036e+03 3.512059999999999945e+03 0.000000000000000000e+00
3.964039999999999964e+03 3.512059999999999945e+03 0.000000000000000000e+00
3.964119999999999891e+03 3.512059999999999945e+03 0.000000000000000000e+00
3.964199999999999818e+03 3.512059999999999945e+03 0.000000000000000000e+00
3.964279999999999745e+03 3.512059999999999945e+03 0.000000000000000000e+00
3.964360000000000127e+03 3.512059999999999945e+03 0.000000000000000000e+00
3.964440000000000055e+03 3.512059999999999945e+03 0.000000000000000000e+00
3.964519999999999982e+03 3.512059999999999945e+03 0.000000000000000000e+00
3.964599999999999909e+03 3.512059999999999945e+03 0.000000000000000000e+00
3.964679999999999836e+03 3.512059999999999945e+03 0.000000000000000000e+00
3.964759999999999764e+03 3.512059999999999945e+03 0.000000000000000000e+00
3.964840000000000146e+03 3.512059999999999945e+03 0.000000000000000000e+00
3.964920000000000073e+03 3.512059999999999945e+03 0.000000000000000000e+00
3.965000000000000000e+03 3.512059999999999945e+03 0.000000000000000000e+00
3.965079999999999927e+03 3.512059999999999945e+03 0.000000000000000000e+00
3.965159999999999854e+03 3.512059999999999945e+03 0.000000000000000000e+00
3.965239999999999782e+03 3.512059999999999945e+03 0.000000000000000000e+00
3.965320000000000164e+03 3.512059999999999945e+03 0.000000000000000000e+00
3.965400000000000091e+03 3.512059999999999945e+03 0.000000000000000000e+00
3.965480000000000018e+03 3.512059999999999945e+03 0.000000000000000000e+00
3.965559999999999945e+03 3.512059999999999945e+03 0.000000000000000000e+00
3.965639999999999873e+03 3.512059999999999945e+03 0.000000000000000000e+00
3.965719999999999800e+03 3.512059999999999945e+03 0.000000000000000000e+00
3.965800000000000182e+03 3.512059999999999945e+03 0.000000000000000000e+00
3.965880000000000109e+03 3.512059999999999945e+03 0.000000000000000000e+00
3.965960000000000036e+03 3.512059999999999945e+03 0.000000000000000000e+00
3.966039999999999964e+03 3.512059999999999945e+03 0.000000000000000000e+00
3.966119999999999891e+03 3.512059999999999945e+03 0.000000000000000000e+00
3.966199999999999818e+03 3.512059999999999945e+03 0.000000000000000000e+00
3.966279999999999745e+03 3.512059999999999945e+03 0.000000000000000000e+00
3.966360000000000127e+03 3.512059999999999945e+03 0.000000000000000000e+00
3.966440000000000055e+03 3.512059999999999945e+03 0.000000000000000000e+00
3.966519999999999982e+03 3.512059999999999945e+03 0.000000000000000000e+00
3.966599999999999909e+03 3.512059999999999945e+03 0.000000000000000000e+00
3.966679999999999836e+03 3.512059999999999945e+03 0.000000000000000000e+00
3.966759999999999764e+03 3.512059999999999945e+03 0.000000000000000000e+00
3.966840000000000146e+03 3.512059999999999945e+03 0.000000000000000000e+00
3.966920000000000073e+03 3.512059999999999945e+03 0.000000000000000000e+00
3.967000000000000000e+03 3.512059999999999945e+03 0.000000000000000000e+00
3.967079999999999927e+03 3.512059999999999945e+03 0.000000000000000000e+00
3.967159999999999854e+03 3.512059999999999945e+03 0.000000000000000000e+00
3.967239999999999782e+03 3.512059999999999945e+03 0.000000000000000000e+00
3.967320000000000164e+03 3.512059999999999945e+03 0.000000000000000000e+00
3.967400000000000091e+03 3.512059999999999945e+03 0.000000000000000000e+00
3.967480000000000018e+03 3.512059999999999945e+03 0.000000000000000000e+00
3.967559999999999945e+03 3.512059999999999945e+03 0.000000000000000000e+00
3.967639999999999873e+03 3.512059999999999945e+03 0.000000000000000000e+00
3.967719999999999800e+03 3.512059999999999945e+03 0.000000000000000000e+00
3.967800000000000182e+03 3.512059999999999945e+03 0.000000000000000000e+00
3.967880000000000109e+03 3.512059999999999945e+03 0.000000000000000000e+00
3.967960000000000036e+03 3.512059999999999945e+03 0.000000000000000000e+00
3.968039999999999964e+03 3.512059999999999945e+03 0.000000000000000000e+00
3.968119999999999891e+03 3.512059999999999945e+03 0.000000000000000000e+00
3.968199999999999818e+03 3.512059999999999945e+03 0.000000000000000000e+00
3.968279999999999745e+03 3.512059999999999945e+03 0.000000000000000000e+00
3.968360000000000127e+03 3.512059999999999945e+03 0.000000000000000000e+00
3.968440000000000055e+03 3.512059999999999945e+03 0.000000000000000000e+00
3.968519999999999982e+03 3.512059999999999945e+03 0.000000000000000000e+00
3.968599999999999909e+03 3.512059999999999945e+03 0.000000000000000000e+00
3.968679999999999836e+03 3.512059999999999945e+03 0.000000000000000000e+00
3.968759999999999764e+03 3.512059999999999945e+03 0.000000000000000000e+00
3.968840000000000146e+03 3.512059999999999945e+03 0.000000000000000000e+00
3.968920000000000073e+03 3.512059999999999945e+03 0.000000000000000000e+00
3.969000000000000000e+03 3.512059999999999945e+03 0.000000000000000000e+00
3.969079999999999927e+03 3.512059999999999945e+03 0.000000000000000000e+00
3.969159999999999854e+03 3.512059999999999945e+03 0.000000000000000000e+00
3.969239999999999782e+03 3.512059999999999945e+03 0.000000000000000000e+00
3.969320000000000164e+03 3.512059999999999945e+03 0.000000000000000000e+00
3.969400000000000091e+03 3.512059999999999945e+03 0.000000000000000000e+00
3.969480000000000018e+03 3.512059999999999945e+03 0.000000000000000000e+00
3.969559999999999945e+03 3.512059999999999945e+03 0.000000000000000000e+00
3.969639999999999873e+03 3.512059999999999945e+03 0.000000000000000000e+00
3.969719999999999800e+03 3.512059999999999945e+03 0.000000000000000000e+00
3.969800000000000182e+03 3.512059999999999945e+03 0.000000000000000000e+00
3.969880000000000109e+03 3.512059999999999945e+03 0.000000000000000000e+00
3.969960000000000036e+03 3.512059999999999945e+03 0.000000000000000000e+00
3.970039999999999964e+03 3.512059999999999945e+03 0.000000000000000000e+00
3.970119999999999891e+03 3.512059999999999945e+03 0.000000000000000000e+00
3.970199999999999818e+03 3.512059999999999945e+03 0.000000000000000000e+00
3.970279999999999745e+03 3.512059999999999945e+03 0.000000000000000000e+00
3.970360000000000127e+03 3.512059999999999945e+03 0.000000000000000000e+00
3.970440000000000055e+03 3.512059999999999945e+03 0.000000000000000000e+00
3.970519999999999982e+03 3.512059999999999945e+03 0.000000000000000000e+00
3.970599999999999909e+03 3.512059999999999945e+03 0.000000000000000000e+00
3.970679999999999836e+03 3.512059999999999945e+03 0.000000000000000000e+00
3.970759999999999764e+03 3.512059999999999945e+03 0.000000000000000000e+00
3.970840000000000146e+03 3.512059999999999945e+03 0.000000000000000000e+00
3.970920000000000073e+03 3.512059999999999945e+03 0.000000000000000000e+00
3.971000000000000000e+03 3.512059999999999945e+03 0.000000000000000000e+00
3.971079999999999927e+03 3.512059999999999945e+03 0.000000000000000000e+00
3.971159999999999854e+03 3.512059999999999945e+03 0.000000000000000000e+00
3.971239999999999782e+03 3.512059999999999945e+03 0.000000000000000000e+00
3.971320000000000164e+03 3.512059999999999945e+03 0.000000000000000000e+00
3.971400000000000091e+03 3.512059999999999945e+03 0.000000000000000000e+00
3.971480000000000018e+03 3.512059999999999945e+03 0.000000000000000000e+00
3.971559999999999945e+03 3.512059999999999945e+03 0.000000000000000000e+00
3.971639999999999873e+03 3.512059999999999945e+03 0.000000000000000000e+00
3.971719999999999800e+03 3.512059999999999945e+03 0.000000000000000000e+00
3.971800000000000182e+03 3.512059999999999945e+03 0.000000000000000000e+00
3.971880000000000109e+03 3.512059999999999945e+03 0.000000000000000000e+00
3.971960000000000036e+03 3.512059999999999945e+03 0.000000000000000000e+00
3.972039999999999964e+03 3.512059999999999945e+03 0.000000000000000000e+00
3.972119999999999891e+03 3.512059999999999945e+03 0.000000000000000000e+00
3.972199999999999818e+03 3.512059999999999945e+03 0.000000000000000000e+00
3.972279999999999745e+03 3.512059999999999945e+03 0.000000000000000000e+00
3.972360000000000127e+03 3.512059999999999945e+03 0.000000000000000000e+00
3.972440000000000055e+03 3.512059999999999945e+03 0.000000000000000000e+00
3.972519999999999982e+03 3.512059999999999945e+03 0.000000000000000000e+00
3.972599999999999909e+03 3.512059999999999945e+03 0.000000000000000000e+00
3.972679999999999836e+03 3.512059999999999945e+03 0.000000000000000000e+00
3.972759999999999764e+03 3.512059999999999945e+03 0.000000000000000000e+00
3.972840000000000146e+03 3.512059999999999945e+03 0.000000000000000000e+00
3.972920000000000073e+03 3.512059999999999945e+03 0.000000000000000000e+00
3.973000000000000000e+03 3.512059999999999945e+03 0.000000000000000000e+00
3.973079999999999927e+03 3.512059999999999945e+03 0.000000000000000000e+00
3.973159999999999854e+03 3.512059999999999945e+03 0.000000000000000000e+00
3.973239999999999782e+03 3.512059999999999945e+03 0.000000000000000000e+00
3.973320000000000164e+03 3.512059999999999945e+03 0.000000000000000000e+00
3.973400000000000091e+03 3.512059999999999945e+03 0.000000000000000000e+00
3.973480000000000018e+03 3.512059999999999945e+03 0.000000000000000000e+00
3.973559999999999945e+03 3.512059999999999945e+03 0.000000000000000000e+00
3.973639999999999873e+03 3.512059999999999945e+03 0.000000000000000000e+00
3.973719999999999800e+03 3.512059999999999945e+03 0.000000000000000000e+00
3.973800000000000182e+03 3.512059999999999945e+03 0.000000000000000000e+00
3.973880000000000109e+03 3.512059999999999945e+03 0.000000000000000000e+00
3.973960000000000036e+03 3.512059999999999945e+03 0.000000000000000000e+00
3.974039999999999964e+03 3.512059999999999945e+03 0.000000000000000000e+00
3.974119999999999891e+03 3.512059999999999945e+03 0.000000000000000000e+00
3.974199999999999818e+03 3.512059999999999945e+03 0.000000000000000000e+00
3.974279999999999745e+03 3.512059999999999945e+03 0.000000000000000000e+00
3.974360000000000127e+03 3.512059999999999945e+03 0.000000000000000000e+00
3.974440000000000055e+03 3.512059999999999945e+03 0.000000000000000000e+00
3.974519999999999982e+03 3.512059999999999945e+03 0.000000000000000000e+00
3.974599999999999909e+03 3.512059999999999945e+03 0.000000000000000000e+00
3.974679999999999836e+03 3.512059999999999945e+03 0.000000000000000000e+00
3.974759999999999764e+03 3.512059999999999945e+03 0.000000000000000000e+00
3.974840000000000146e+03 3.512059999999999945e+03 0.000000000000000000e+00
3.974920000000000073e+03 3.512059999999999945e+03 0.000000000000000000e+00
3.975000000000000000e+03 3.512059999999999945e+03 0.000000000000000000e+00
3.975079999999999927e+03 3.512059999999999945e+03 0.000000000000000000e+00
3.975159999999999854e+03 3.512059999999999945e+03 0.000000000000000000e+00
3.975239999999999782e+03 3.512059999999999945e+03 0.000000000000000000e+00
3.975320000000000164e+03 3.512059999999999945e+03 0.000000000000000000e+00
3.975400000000000091e+03 3.512059999999999945e+03 0.000000000000000000e+00
3.975480000000000018e+03 3.512059999999999945e+03 0.000000000000000000e+00
3.975559999999999945e+03 3.512059999999999945e+03 0.000000000000000000e+00
3.975639999999999873e+03 3.512059999999999945e+03 0.000000000000000000e+00
3.975719999999999800e+03 3.512059999999999945e+03 0.000000000000000000e+00
3.975800000000000182e+03 3.512059999999999945e+03 0.000000000000000000e+00
3.975880000000000109e+03 3.512059999999999945e+03 0.000000000000000000e+00
3.975960000000000036e+03 3.512059999999999945e+03 0.000000000000000000e+00
3.976039999999999964e+03 3.512059999999999945e+03 0.000000000000000000e+00
3.976119999999999891e+03 3.512059999999999945e+03 0.000000000000000000e+00
3.976199999999999818e+03 3.512059999999999945e+03 0.000000000000000000e+00
3.976279999999999745e+03 3.512059999999999945e+03 0.000000000000000000e+00
3.976360000000000127e+03 3.512059999999999945e+03 0.000000000000000000e+00
3.976440000000000055e+03 3.512059999999999945e+03 0.000000000000000000e+00
3.976519999999999982e+03 3.512059999999999945e+03 0.000000000000000000e+00
3.976599999999999909e+03 3.512059999999999945e+03 0.000000000000000000e+00
3.976679999999999836e+03 3.512059999999999945e+03 0.000000000000000000e+00
3.976759999999999764e+03 3.512059999999999945e+03 0.000000000000000000e+00
3.976840000000000146e+03 3.512059999999999945e+03 0.000000000000000000e+00
3.976920000000000073e+03 3.512059999999999945e+03 0.000000000000000000e+00
3.977000000000000000e+03 3.512059999999999945e+03 0.000000000000000000e+00
3.977079999999999927e+03 3.512059999999999945e+03 0.000000000000000000e+00
3.977159999999999854e+03 3.512059999999999945e+03 0.000000000000000000e+00
3.977239999999999782e+03 3.512059999999999945e+03 0.000000000000000000e+00
3.977320000000000164e+03 3.512059999999999945e+03 0.000000000000000000e+00
3.977400000000000091e+03 3.512059999999999945e+03 0.000000000000000000e+00
3.977480000000000018e+03 3.512059999999999945e+03 0.000000000000000000e+00
3.977559999999999945e+03 3.512059999999999945e+03 0.000000000000000000e+00
3.977639999999999873e+03 3.512059999999999945e+03 0.000000000000000000e+00
3.977719999999999800e+03 3.512059999999999945e+03 0.000000000000000000e+00
3.977800000000000182e+03 3.512059999999999945e+03 0.000000000000000000e+00
3.977880000000000109e+03 3.512059999999999945e+03 0.000000000000000000e+00
3.977960000000000036e+03 3.512059999999999945e+03 0.000000000000000000e+00
3.978039999999999964e+03 3.512059999999999945e+03 0.000000000000000000e+00
3.978119999999999891e+03 3.512059999999999945e+03 0.000000000000000000e+00
3.978199999999999818e+03 3.512059999999999945e+03 0.000000000000000000e+00
3.978279999999999745e+03 3.512059999999999945e+03 0.000000000000000000e+00
3.978360000000000127e+03 3.512059999999999945e+03 0.000000000000000000e+00
3.978440000000000055e+03 3.512059999999999945e+03 0.000000000000000000e+00
3.978519999999999982e+03 3.512059999999999945e+03 0.000000000000000000e+00
3.978599999999999909e+03 3.512059999999999945e+03 0.000000000000000000e+00
3.978679999999999836e+03 3.512059999999999945e+03 0.000000000000000000e+00
3.978759999999999764e+03 3.512059999999999945e+03 0.000000000000000000e+00
3.978840000000000146e+03 3.512059999999999945e+03 0.000000000000000000e+00
3.978920000000000073e+03 3.512059999999999945e+03 0.000000000000000000e+00
3.979000000000000000e+03 3.512059999999999945e+03 0.000000000000000000e+00
3.979079999999999927e+03 3.512059999999999945e+03 0.000000000000000000e+00
3.979159999999999854e+03 3.512059999999999945e+03 0.000000000000000000e+00
3.979239999999999782e+03 3.512059999999999945e+03 0.000000000000000000e+00
3.979320000000000164e+03 3.512059999999999945e+03 0.000000000000000000e+00
3.979400000000000091e+03 3.512059999999999945e+03 0.000000000000000000e+00
3.979480000000000018e+03 3.512059999999999945e+03 0.000000000000000000e+00
3.979559999999999945e+03 3.512059999999999945e+03 0.000000000000000000e+00
3.979639999999999873e+03 3.512059999999999945e+03 0.000000000000000000e+00
3.979719999999999800e+03 3.512059999999999945e+03 0.000000000000000000e+00
3.979800000000000182e+03 3.512059999999999945e+03 0.000000000000000000e+00
3.979880000000000109e+03 3.512059999999999945e+03 0.000000000000000000e+00
3.979960000000000036e+03 3.512059999999999945e+03 0.000000000000000000e+00
3.980039999999999964e+03 3.512059999999999945e+03 0.000000000000000000e+00
3.980119999999999891e+03 3.512059999999999945e+03 0.000000000000000000e+00
3.980199999999999818e+03 3.512059999999999945e+03 0.000000000000000000e+00
3.980279999999999745e+03 3.512059999999999945e+03 0.000000000000000000e+00
3.980360000000000127e+03 3.512059999999999945e+03 0.000000000000000000e+00
3.980440000000000055e+03 3.512059999999999945e+03 0.000000000000000000e+00
3.980519999999999982e+03 3.512059999999999945e+03 0.000000000000000000e+00
3.980599999999999909e+03 3.512059999999999945e+03 0.000000000000000000e+00
3.980679999999999836e+03 3.512059999999999945e+03 0.000000000000000000e+00
3.980759999999999764e+03 3.512059999999999945e+03 0.000000000000000000e+00
3.980840000000000146e+03 3.512059999999999945e+03 0.000000000000000000e+00
3.980920000000000073e+03 3.512059999999999945e+03 0.000000000000000000e+00
3.981000000000000000e+03 3.512059999999999945e+03 0.000000000000000000e+00
3.981079999999999927e+03 3.512059999999999945e+03 0.000000000000000000e+00
3.981159999999999854e+03 3.512059999999999945e+03 0.000000000000000000e+00
3.981239999999999782e+03 3.512059999999999945e+03 0.000000000000000000e+00
3.981320000000000164e+03 3.512059999999999945e+03 0.000000000000000000e+00
3.981400000000000091e+03 3.512059999999999945e+03 0.000000000000000000e+00
3.981480000000000018e+03 3.512059999999999945e+03 0.000000000000000000e+00
3.981559999999999945e+03 3.512059999999999945e+03 0.000000000000000000e+00
3.981639999999999873e+03 3.512059999999999945e+03 0.000000000000000000e+00
3.981719999999999800e+03 3.512059999999999945e+03 0.000000000000000000e+00
3.981800000000000182e+03 3.512059999999999945e+03 0.000000000000000000e+00
3.961800000000000182e+03 3.512119999999999891e+03 5.017736900261203980e-05
3.961880000000000109e+03 3.512119999999999891e+03 5.036106913171944059e-05
3.961960000000000036e+03 3.512119999999999891e+03 5.056212558047009650e-05
3.962039999999999964e+03 3.512119999999999891e+03 5.077849232296119435e-05
3.962119999999999891e+03 3.512119999999999891e+03 0.000000000000000000e+00
3.962199999999999818e+03 3.512119999999999891e+03 0.000000000000000000e+00
3.962279999999999745e+03 3.512119999999999891e+03 0.000000000000000000e+00
3.962360000000000127e+03 3.512119999999999891e+03 0.000000000000000000e+00
3.962440000000000055e+03 3.512119999999999891e+03 0.000000000000000000e+00
3.962519999999999982e+03 3.512119999999999891e+03 0.000000000000000000e+00
3.962599999999999909e+03 3.512119999999999891e+03 0.000000000000000000e+00
3.962679999999999836e+03 3.512119999999999891e+03 0.000000000000000000e+00
3.962759999999999764e+03 3.512119999999999891e+03 0.000000000000000000e+00
3.962840000000000146e+03 3.512119999999999891e+03 0.000000000000000000e+00
3.962920000000000073e+03 3.512119999999999891e+03 0.000000000000000000e+00
3.963000000000000000e+03 3.512119999999999891e+03 0.000000000000000000e+00
3.963079999999999927e+03 3.512119999999999891e+03 0.000000000000000000e+00
3.963159999999999854e+03 3.512119999999999891e+03 0.000000000000000000e+00
3.963239999999999782e+03 3.512119999999999891e+03 0.000000000000000000e+00
3.963320000000000164e+03 3.512119999999999891e+03 0.000000000000000000e+00
3.963400000000000091e+03 3.512119999999999891e+03 0.000000000000000000e+00
3.963480000000000018e+03 3.512119999999999891e+03 0.000000000000000000e+00
3.963559999999999945e+03 3.512119999999999891e+03 0.000000000000000000e+00
3.963639999999999873e+03 3.512119999999999891e+03 0.000000000000000000e+00
3.963719999999999800e+03 3.512119999999999891e+03 0.000000000000000000e+00
3.963800000000000182e+03 3.512119999999999891e+03 0.000000000000000000e+00
3.963880000000000109e+03 3.512119999999999891e+03 0.000000000000000000e+00
3.963960000000000036e+03 3.512119999999999891e+03 0.000000000000000000e+00
3.964039999999999964e+03 3.512119999999999891e+03 0.000000000000000000e+00
3.964119999999999891e+03 3.512119999999999891e+03 0.000000000000000000e+00
3.964199999999999818e+03 3.512119999999999891e+03 0.000000000000000000e+00
3.964279999999999745e+03 3.512119999999999891e+03 0.000000000000000000e+00
3.964360000000000127e+03 3.512119999999999891e+03 0.000000000000000000e+00
3.964440000000000055e+03 3.512119999999999891e+03 0.000000000000000000e+00
3.964519999999999982e+03 3.512119999999999891e+03 0.000000000000000000e+00
3.964599999999999909e+03 3.512119999999999891e+03 0.000000000000000000e+00
3.964679999999999836e+03 3.512119999999999891e+03 0.000000000000000000e+00
3.964759999999999764e+03 3.512119999999999891e+03 0.000000000000000000e+00
3.964840000000000146e+03 3.512119999999999891e+03 0.000000000000000000e+00
3.964920000000000073e+03 3.512119999999999891e+03 0.000000000000000000e+00
3.965000000000000000e+03 3.512119999999999891e+03 0.000000000000000000e+00
3.965079999999999927e+03 3.512119999999999891e+03 0.000000000000000000e+00
3.965159999999999854e+03 3.512119999999999891e+03 0.000000000000000000e+00
3.965239999999999782e+03 3.512119999999999891e+03 0.000000000000000000e+00
3.965320000000000164e+03 3.512119999999999891e+03 0.000000000000000000e+00
3.965400000000000091e+03 3.512119999999999891e+03 0.000000000000000000e+00
3.965480000000000018e+03 3.512119999999999891e+03 0.000000000000000000e+00
3.965559999999999945e+03 3.512119999999999891e+03 0.000000000000000000e+00
3.965639999999999873e+03 3.512119999999999891e+03 0.000000000000000000e+00
3.965719999999999800e+03 3.512119999999999891e+03 0.000000000000000000e+00
3.965800000000000182e+03 3.512119999999999891e+03 0.000000000000000000e+00
3.965880000000000109e+03 3.512119999999999891e+03 0.000000000000000000e+00
3.965960000000000036e+03 3.512119999999999891e+03 0.000000000000000000e+00
3.966039999999999964e+03 3.512119999999999891e+03 0.000000000000000000e+00
3.966119999999999891e+03 3.512119999999999891e+03 0.000000000000000000e+00
3.966199999999999818e+03 3.512119999999999891e+03 0.000000000000000000e+00
3.966279999999999745e+03 3.512119999999999891e+03 0.000000000000000000e+00
3.966360000000000127e+03 3.512119999999999891e+03 0.000000000000000000e+00
3.966440000000000055e+03 3.512119999999999891e+03 0.000000000000000000e+00
3.966519999999999982e+03 3.512119999999999891e+03 0.000000000000000000e+00
3.966599999999999909e+03 3.512119999999999891e+03 0.000000000000000000e+00
3.966679999999999836e+03 3.512119999999999891e+03 0.000000000000000000e+00
3.966759999999999764e+03 3.512119999999999891e+03 0.000000000000000000e+00
3.966840000000000146e+03 3.512119999999999891e+03 0.000000000000000000e+00
3.966920000000000073e+03 3.512119999999999891e+03 0.000000000000000000e+00
3.967000000000000000e+03 3.512119999999999891e+03 0.000000000000000000e+00
3.967079999999999927e+03 3.512119999999999891e+03 0.000000000000000000e+00
3.967159999999999854e+03 3.512119999999999891e+03 0.000000000000000000e+00
3.967239999999999782e+03 3.512119999999999891e+03 0.000000000000000000e+00
3.967320000000000164e+03 3.512119999999999891e+03 0.000000000000000000e+00
3.967400000000000091e+03 3.512119999999999891e+03 0.000000000000000000e+00
3.967480000000000018e+03 3.512119999999999891e+03 0.000000000000000000e+00
3.967559999999999945e+03 3.512119999999999891e+03 0.000000000000000000e+00
3.967639999999999873e+03 3.512119999999999891e+03 0.000000000000000000e+00
3.967719999999999800e+03 3.512119999999999891e+03 0.000000000000000000e+00
3.967800000000000182e+03 3.512119999999999891e+03 0.000000000000000000e+00
3.967880000000000109e+03 3.512119999999999891e+03 0.000000000000000000e+00
3.967960000000000036e+03 3.512119999999999891e+03 0.000000000000000000e+00
3.968039999999999964e+03 3.512119999999999891e+03 0.000000000000000000e+00
3.968119999999999891e+03 3.512119999999999891e+03 0.000000000000000000e+00
3.968199999999999818e+03 3.512119999999999891e+03 0.000000000000000000e+00
3.968279999999999745e+03 3.512119999999999891e+03 0.000000000000000000e+00
3.968360000000000127e+03 3.512119999999999891e+03 0.000000000000000000e+00
3.968440000000000055e+03 3.512119999999999891e+03 0.000000000000000000e+00
3.968519999999999982e+03 3.512119999999999891e+03 0.000000000000000000e+00
3.968599999999999909e+03 3.512119999999999891e+03 0.000000000000000000e+00
3.968679999999999836e+03 3.512119999999999891e+03 0.000000000000000000e+00
3.968759999999999764e+03 3.512119999999999891e+03 0.000000000000000000e+00
3.968840000000000146e+03 3.512119999999999891e+03 0.000000000000000000e+00
3.968920000000000073e+03 3.512119999999999891e+03 0.000000000000000000e+00
3.969000000000000000e+03 3.512119999999999891e+03 0.000000000000000000e+00
3.969079999999999927e+03 3.512119999999999891e+03 0.000000000000000000e+00
3.969159999999999854e+03 3.512119999999999891e+03 0.000000000000000000e+00
3.969239999999999782e+03 3.512119999999999891e+03 0.000000000000000000e+00
3.969320000000000164e+03 3.512119999999999891e+03 0.000000000000000000e+00
3.969400000000000091e+03 3.512119999999999891e+03 0.000000000000000000e+00
3.969480000000000018e+03 3.512119999999999891e+03 0.000000000000000000e+00
3.969559999999999945e+03 3.512119999999999891e+03 0.000000000000000000e+00
3.969639999999999873e+03 3.512119999999999891e+03 0.000000000000000000e+00
3.969719999999999800e+03 3.512119999999999891e+03 0.000000000000000000e+00
3.969800000000000182e+03 3.512119999999999891e+03 0.000000000000000000e+00
3.969880000000000109e+03 3.512119999999999891e+03 0.000000000000000000e+00
3.969960000000000036e+03 3.512119999999999891e+03 0.000000000000000000e+00
3.970039999999999964e+03 3.512119999999999891e+03 0.000000000000000000e+00
3.970119999999999891e+03 3.512119999999999891e+03 0.000000000000000000e+00
3.970199999999999818e+03 3.512119999999999891e+03 0.000000000000000000e+00
3.970279999999999745e+03 3.512119999999999891e+03 0.000000000000000000e+00
3.970360000000000127e+03 3.512119999999999891e+03 0.000000000000000000e+00
3.970440000000000055e+03 3.512119999999999891e+03 0.000000000000000000e+00
3.970519999999999982e+03 3.512119999999999891e+03 0.000000000000000000e+00
3.970599999999999909e+03 3.512119999999999891e+03 0.000000000000000000e+00
3.970679999999999836e+03 3.512119999999999891e+03 0.000000000000000000e+00
3.970759999999999764e+03 3.512119999999999891e+03 0.000000000000000000e+00
3.970840000000000146e+03 3.512119999999999891e+03 0.000000000000000000e+00
3.970920000000000073e+03 3.512119999999999891e+03 0.000000000000000000e+00
3.971000000000000000e+03 3.512119999999999891e+03 0.000000000000000000e+00
3.971079999999999927e+03 3.512119999999999891e+03 0.000000000000000000e+00
3.971159999999999854e+03 3.512119999999999891e+03 0.000000000000000000e+00
3.971239999999999782e+03 3.512119999999999891e+03 0.000000000000000000e+00
3.971320000000000164e+03 3.512119999999999891e+03 0.000000000000000000e+00
3.971400000000000091e+03 3.512119999999999891e+03 0.000000000000000000e+00
3.971480000000000018e+03 3.512119999999999891e+03 0.000000000000000000e+00
3.971559999999999945e+03 3.512119999999999891e+03 0.000000000000000000e+00
3.971639999999999873e+03 3.512119999999999891e+03 0.000000000000000000e+00
3.971719999999999800e+03 3.512119999999999891e+03 0.000000000000000000e+00
3.971800000000000182e+03 3.512119999999999891e+03 0.000000000000000000e+00
3.971880000000000109e+03 3.512119999999999891e+03 0.000000000000000000e+00
3.971960000000000036e+03 3.512119999999999891e+03 0.000000000000000000e+00
3.972039999999999964e+03 3.512119999999999891e+03 0.000000000000000000e+00
3.972119999999999891e+03 3.512119999999999891e+03 0.000000000000000000e+00
3.972199999999999818e+03 3.512119999999999891e+03 0.000000000000000000e+00
3.972279999999999745e+03 3.512119999999999891e+03 0.000000000000000000e+00
3.972360000000000127e+03 3.512119999999999891e+03 0.000000000000000000e+00
3.972440000000000055e+03 3.512119999999999891e+03 0.000000000000000000e+00
3.972519999999999982e+03 3.512119999999999891e+03 0.000000000000000000e+00
3.972599999999999909e+03 3.512119999999999891e+03 0.000000000000000000e+00
3.972679999999999836e+03 3.512119999999999891e+03 0.000000000000000000e+00
3.972759999999999764e+03 3.512119999999999891e+03 0.000000000000000000e+00
3.972840000000000146e+03 3.512119999999999891e+03 0.000000000000000000e+00
3.972920000000000073e+03 3.512119999999999891e+03 0.000000000000000000e+00
3.973000000000000000e+03 3.512119999999999891e+03 0.000000000000000000e+00
3.973079999999999927e+03 3.512119999999999891e+03 0.000000000000000000e+00
3.973159999999999854e+03 3.512119999999999891e+03 0.000000000000000000e+00
3.973239999999999782e+03 3.512119999999999891e+03 0.000000000000000000e+00
3.973320000000000164e+03 3.512119999999999891e+03 0.000000000000000000e+00
3.973400000000000091e+03 3.512119999999999891e+03 0.000000000000000000e+00
3.973480000000000018e+03 3.512119999999999891e+03 0.000000000000000000e+00
3.973559999999999945e+03 3.512119999999999891e+03 0.000000000000000000e+00
3.973639999999999873e+03 3.512119999999999891e+03 0.000000000000000000e+00
3.973719999999999800e+03 3.512119999999999891e+03 0.000000000000000000e+00
3.973800000000000182e+03 3.512119999999999891e+03 0.000000000000000000e+00
3.973880000000000109e+03 3.512119999999999891e+03 0.000000000000000000e+00
3.973960000000000036e+03 3.512119999999999891e+03 0.000000000000000000e+00
3.974039999999999964e+03 3.512119999999999891e+03 0.000000000000000000e+00
3.974119999999999891e+03 3.512119999999999891e+03 0.000000000000000000e+00
3.974199999999999818e+03 3.512119999999999891e+03 0.000000000000000000e+00
3.974279999999999745e+03 3.512119999999999891e+03 0.000000000000000000e+00
3.974360000000000127e+03 3.512119999999999891e+03 0.000000000000000000e+00
3.974440000000000055e+03 3.512119999999999891e+03 0.000000000000000000e+00
3.974519999999999982e+03 3.512119999999999891e+03 0.000000000000000000e+00
3.974599999999999909e+03 3.512119999999999891e+03 0.000000000000000000e+00
3.974679999999999836e+03 3.512119999999999891e+03 0.000000000000000000e+00
3.974759999999999764e+03 3.512119999999999891e+03 0.000000000000000000e+00
3.974840000000000146e+03 3.512119999999999891e+03 0.000000000000000000e+00
3.974920000000000073e+03 3.512119999999999891e+03 0.000000000000000000e+00
3.975000000000000000e+03 3.512119999999999891e+03 0.000000000000000000e+00
3.975079999999999927e+03 3.512119999999999891e+03 0.000000000000000000e+00
3.975159999999999854e+03 3.512119999999999891e+03 0.000000000000000000e+00
3.975239999999999782e+03 3.512119999999999891e+03 0.000000000000000000e+00
3.975320000000000164e+03 3.512119999999999891e+03 0.000000000000000000e+00
3.975400000000000091e+03 3.512119999999999891e+03 0.000000000000000000e+00
3.975480000000000018e+03 3.512119999999999891e+03 0.000000000000000000e+00
3.975559999999999945e+03 3.512119999999999891e+03 0.000000000000000000e+00
3.975639999999999873e+03 3.512119999999999891e+03 0.000000000000000000e+00
3.975719999999999800e+03 3.512119999999999891e+03 0.000000000000000000e+00
3.975800000000000182e+03 3.512119999999999891e+03 0.000000000000000000e+00
3.975880000000000109e+03 3.512119999999999891e+03 0.000000000000000000e+00
3.975960000000000036e+03 3.512119999999999891e+03 0.000000000000000000e+00
3.976039999999999964e+03 3.512119999999999891e+03 0.000000000000000000e+00
3.976119999999999891e+03 3.512119999999999891e+03 0.000000000000000000e+00
3.976199999999999818e+03 3.512119999999999891e+03 0.000000000000000000e+00
3.976279999999999745e+03 3.512119999999999891e+03 0.000000000000000000e+00
3.976360000000000127e+03 3.512119999999999891e+03 0.000000000000000000e+00
3.976440000000000055e+03 3.512119999999999891e+03 0.000000000000000000e+00
3.976519999999999982e+03 3.512119999999999891e+03 0.000000000000000000e+00
3.976599999999999909e+03 3.512119999999999891e+03 0.000000000000000000e+00
3.976679999999999836e+03 3.512119999999999891e+03 0.000000000000000000e+00
3.976759999999999764e+03 3.512119999999999891e+03 0.000000000000000000e+00
3.976840000000000146e+03 3.512119999999999891e+03 0.000000000000000000e+00
3.976920000000000073e+03 3.512119999999999891e+03 0.000000000000000000e+00
3.977000000000000000e+03 3.512119999999999891e+03 0.000000000000000000e+00
3.977079999999999927e+03 3.512119999999999891e+03 0.000000000000000000e+00
3.977159999999999854e+03 3.512119999999999891e+03 0.000000000000000000e+00
3.977239999999999782e+03 3.512119999999999891e+03 0.000000000000000000e+00
3.977320000000000164e+03 3.512119999999999891e+03 0.000000000000000000e+00
3.977400000000000091e+03 3.512119999999999891e+03 0.000000000000000000e+00
3.977480000000000018e+03 3.512119999999999891e+03 0.000000000000000000e+00
3.977559999999999945e+03 3.512119999999999891e+03 0.000000000000000000e+00
3.977639999999999873e+03 3.512119999999999891e+03 0.000000000000000000e+00
3.977719999999999800e+03 3.512119999999999891e+03 0.000000000000000000e+00
3.977800000000000182e+03 3.512119999999999891e+03 0.000000000000000000e+00
3.977880000000000109e+03 3.512119999999999891e+03 0.000000000000000000e+00
3.977960000000000036e+03 3.512119999999999891e+03 0.000000000000000000e+00
3.978039999999999964e+03 3.512119999999999891e+03 0.000000000000000000e+00
3.978119999999999891e+03 3.512119999999999891e+03 0.000000000000000000e+00
3.978199999999999818e+03 3.512119999999999891e+03 0.000000000000000000e+00
3.978279999999999745e+03 3.512119999999999891e+03 0.000000000000000000e+00
3.978360000000000127e+03 3.512119999999999891e+03 0.000000000000000000e+00
3.978440000000000055e+03 3.512119999999999891e+03 0.000000000000000000e+00
3.978519999999999982e+03 3.512119999999999891e+03 0.000000000000000000e+00
3.978599999999999909e+03 3.512119999999999891e+03 0.000000000000000000e+00
3.978679999999999836e+03 3.512119999999999891e+03 0.000000000000000000e+00
3.978759999999999764e+03 3.512119999999999891e+03 0.000000000000000000e+00
3.978840000000000146e+03 3.512119999999999891e+03 0.000000000000000000e+00
3.978920000000000073e+03 3.512119999999999891e+03 0.000000000000000000e+00
3.979000000000000000e+03 3.512119999999999891e+03 0.000000000000000000e+00
3.979079999999999927e+03 3.512119999999999891e+03 0.000000000000000000e+00
3.979159999999999854e+03 3.512119999999999891e+03 0.000000000000000000e+00
3.979239999999999782e+03 3.512119999999999891e+03 0.000000000000000000e+00
3.979320000000000164e+03 3.512119999999999891e+03 0.000000000000000000e+00
3.979400000000000091e+03 3.512119999999999891e+03 0.000000000000000000e+00
3.979480000000000018e+03 3.512119999999999891e+03 0.000000000000000000e+00
3.979559999999999945e+03 3.512119999999999891e+03 0.000000000000000000e+00
3.979639999999999873e+03 3.512119999999999891e+03 0.000000000000000000e+00
3.979719999999999800e+03 3.512119999999999891e+03 0.000000000000000000e+00
3.979800000000000182e+03 3.512119999999999891e+03 0.000000000000000000e+00
3.979880000000000109e+03 3.512119999999999891e+03 0.000000000000000000e+00
3.979960000000000036e+03 3.512119999999999891e+03 0.000000000000000000e+00
3.980039999999999964e+03 3.512119999999999891e+03 0.000000000000000000e+00
3.980119999999999891e+03 3.512119999999999891e+03 0.000000000000000000e+00
3.980199999999999818e+03 3.512119999999999891e+03 0.000000000000000000e+00
3.980279999999999745e+03 3.512119999999999891e+03 0.000000000000000000e+00
3.980360000000000127e+03 3.512119999999999891e+03 0.000000000000000000e+00
3.980440000000000055e+03 3.512119999999999891e+03 0.000000000000000000e+00
3.980519999999999982e+03 3.512119999999999891e+03 0.000000000000000000e+00
3.980599999999999909e+03 3.512119999999999891e+03 0.000000000000000000e+00
3.980679999999999836e+03 3.512119999999999891e+03 0.000000000000000000e+00
3.980759999999999764e+03 3.512119999999999891e+03 0.000000000000000000e+00
3.980840000000000146e+03 3.512119999999999891e+03 0.000000000000000000e+00
3.980920000000000073e+03 3.512119999999999891e+03 0.000000000000000000e+00
3.981000000000000000e+03 3.512119999999999891e+03 0.000000000000000000e+00
3.981079999999999927e+03 3.512119999999999891e+03 0.000000000000000000e+00
3.981159999999999854e+03 3.512119999999999891e+03 0.000000000000000000e+00
3.981239999999999782e+03 3.512119999999999891e+03 0.000000000000000000e+00
3.981320000000000164e+03 3.512119999999999891e+03 0.000000000000000000e+00
3.981400000000000091e+03 3.512119999999999891e+03 0.000000000000000000e+00
3.981480000000000018e+03 3.512119999999999891e+03 0.000000000000000000e+00
3.981559999999999945e+03 3.512119999999999891e+03 0.000000000000000000e+00
3.981639999999999873e+03 3.512119999999999891e+03 0.000000000000000000e+00
3.981719999999999800e+03 3.512119999999999891e+03 0.000000000000000000e+00
3.981800000000000182e+03 3.512119999999999891e+03 0.000000000000000000e+00
3.961800000000000182e+03 3.512180000000000291e+03 5.069605701343498581e-05
3.961880000000000109e+03 3.512180000000000291e+03 5.087514854446809081e-05
3.961960000000000036e+03 3.512180000000000291e+03 5.107139854546882977e-05
3.962039999999999964e+03 3.512180000000000291e+03 5.128512179888342586e-05
3.962119999999999891e+03 3.512180000000000291e+03 0.000000000000000000e+00
3.962199999999999818e+03 3.512180000000000291e+03 0.000000000000000000e+00
3.962279999999999745e+03 3.512180000000000291e+03 0.000000000000000000e+00
3.962360000000000127e+03 3.512180000000000291e+03 0.000000000000000000e+00
3.962440000000000055e+03 3.512180000000000291e+03 0.000000000000000000e+00
3.962519999999999982e+03 3.512180000000000291e+03 0.000000000000000000e+00
3.962599999999999909e+03 3.512180000000000291e+03 0.000000000000000000e+00
3.962679999999999836e+03 3.512180000000000291e+03 0.000000000000000000e+00
3.962759999999999764e+03 3.512180000000000291e+03 0.000000000000000000e+00
3.962840000000000146e+03 3.512180000000000291e+03 0.000000000000000000e+00
3.962920000000000073e+03 3.512180000000000291e+03 0.000000000000000000e+00
3.963000000000000000e+03 3.512180000000000291e+03 0.000000000000000000e+00
3.963079999999999927e+03 3.512180000000000291e+03 0.000000000000000000e+00
3.963159999999999854e+03 3.512180000000000291e+03 0.000000000000000000e+00
3.963239999999999782e+03 3.512180000000000291e+03 0.000000000000000000e+00
3.963320000000000164e+03 3.512180000000000291e+03 0.000000000000000000e+00
3.963400000000000091e+03 3.512180000000000291e+03 0.000000000000000000e+00
3.963480000000000018e+03 3.512180000000000291e+03 0.000000000000000000e+00
3.963559999999999945e+03 3.512180000000000291e+03 0.000000000000000000e+00
3.963639999999999873e+03 3.512180000000000291e+03 0.000000000000000000e+00
3.963719999999999800e+03 3.512180000000000291e+03 0.000000000000000000e+00
3.963800000000000182e+03 3.512180000000000291e+03 0.000000000000000000e+00
3.963880000000000109e+03 3.512180000000000291e+03 0.000000000000000000e+00
3.963960000000000036e+03 3.512180000000000291e+03 0.000000000000000000e+00
3.964039999999999964e+03 3.512180000000000291e+03 0.000000000000000000e+00
3.964119999999999891e+03 3.512180000000000291e+03 0.000000000000000000e+00
3.964199999999999818e+03 3.512180000000000291e+03 0.000000000000000000e+00
3.964279999999999745e+03 3.512180000000000291e+03 0.000000000000000000e+00
3.964360000000000127e+03 3.512180000000000291e+03 0.000000000000000000e+00
3.964440000000000055e+03 3.512180000000000291e+03 0.000000000000000000e+00
3.964519999999999982e+03 3.512180000000000291e+03 0.000000000000000000e+00
3.964599999999999909e+03 3.512180000000000291e+03 0.000000000000000000e+00
3.964679999999999836e+03 3.512180000000000291e+03 0.000000000000000000e+00
3.964759999999999764e+03 3.512180000000000291e+03 0.000000000000000000e+00
3.964840000000000146e+03 3.512180000000000291e+03 0.000000000000000000e+00
3.964920000000000073e+03 3.512180000000000291e+03 0.000000000000000000e+00
3.965000000000000000e+03 3.512180000000000291e+03 0.000000000000000000e+00
3.965079999999999927e+03 3.512180000000000291e+03 0.000000000000000000e+00
3.965159999999999854e+03 3.512180000000000291e+03 0.000000000000000000e+00
3.965239999999999782e+03 3.512180000000000291e+03 0.000000000000000000e+00
3.965320000000000164e+03 3.512180000000000291e+03 0.000000000000000000e+00
3.965400000000000091e+03 3.512180000000000291e+03 0.000000000000000000e+00
3.965480000000000018e+03 3.512180000000000291e+03 0.000000000000000000e+00
3.965559999999999945e+03 3.512180000000000291e+03 0.000000000000000000e+00
3.965639999999999873e+03 3.512180000000000291e+03 0.000000000000000000e+00
3.965719999999999800e+03 3.512180000000000291e+03 0.000000000000000000e+00
3.965800000000000182e+03 3.512180000000000291e+03 0.000000000000000000e+00
3.965880000000000109e+03 3.512180000000000291e+03 0.000000000000000000e+00
3.965960000000000036e+03 3.512180000000000291e+03 0.000000000000000000e+00
3.966039999999999964e+03 3.512180000000000291e+03 0.000000000000000000e+00
3.966119999999999891e+03 3.512180000000000291e+03 0.000000000000000000e+00
3.966199999999999818e+03 3.512180000000000291e+03 0.000000000000000000e+00
3.966279999999999745e+03 3.512180000000000291e+03 0.000000000000000000e+00
3.966360000000000127e+03 3.512180000000000291e+03 0.000000000000000000e+00
3.966440000000000055e+03 3.512180000000000291e+03 0.000000000000000000e+00
3.966519999999999982e+03 3.512180000000000291e+03 0.000000000000000000e+00
3.966599999999999909e+03 3.512180000000000291e+03 0.000000000000000000e+00
3.966679999999999836e+03 3.512180000000000291e+03 0.000000000000000000e+00
3.966759999999999764e+03 3.512180000000000291e+03 0.000000000000000000e+00
3.966840000000000146e+03 3.512180000000000291e+03 0.000000000000000000e+00
3.966920000000000073e+03 3.512180000000000291e+03 0.000000000000000000e+00
3.967000000000000000e+03 3.512180000000000291e+03 0.000000000000000000e+00
3.967079999999999927e+03 3.512180000000000291e+03 0.000000000000000000e+00
3.967159999999999854e+03 3.512180000000000291e+03 0.000000000000000000e+00
3.967239999999999782e+03 3.512180000000000291e+03 0.000000000000000000e+00
3.967320000000000164e+03 3.512180000000000291e+03 0.000000000000000000e+00
3.967400000000000091e+03 3.512180000000000291e+03 0.000000000000000000e+00
3.967480000000000018e+03 3.512180000000000291e+03 0.000000000000000000e+00
3.967559999999999945e+03 3.512180000000000291e+03 0.000000000000000000e+00
3.967639999999999873e+03 3.512180000000000291e+03 0.000000000000000000e+00
3.967719999999999800e+03 3.512180000000000291e+03 0.000000000000000000e+00
3.967800000000000182e+03 3.512180000000000291e+03 0.000000000000000000e+00
3.967880000000000109e+03 3.512180000000000291e+03 0.000000000000000000e+00
3.967960000000000036e+03 3.512180000000000291e+03 0.000000000000000000e+00
3.968039999999999964e+03 3.512180000000000291e+03 0.000000000000000000e+00
3.968119999999999891e+03 3.512180000000000291e+03 0.000000000000000000e+00
3.968199999999999818e+03 3.512180000000000291e+03 0.000000000000000000e+00
3.968279999999999745e+03 3.512180000000000291e+03 0.000000000000000000e+00
3.968360000000000127e+03 3.512180000000000291e+03 0.000000000000000000e+00
3.968440000000000055e+03 3.512180000000000291e+03 0.000000000000000000e+00
3.968519999999999982e+03 3.512180000000000291e+03 0.000000000000000000e+00
3.968599999999999909e+03 3.512180000000000291e+03 0.000000000000000000e+00
3.968679999999999836e+03 3.512180000000000291e+03 0.000000000000000000e+00
3.968759999999999764e+03 3.512180000000000291e+03 0.000000000000000000e+00
3.968840000000000146e+03 3.512180000000000291e+03 0.000000000000000000e+00
3.968920000000000073e+03 3.512180000000000291e+03 0.000000000000000000e+00
3.969000000000000000e+03 3.512180000000000291e+03 0.000000000000000000e+00
3.969079999999999927e+03 3.512180000000000291e+03 0.000000000000000000e+00
3.969159999999999854e+03 3.512180000000000291e+03 0.000000000000000000e+00
3.969239999999999782e+03 3.512180000000000291e+03 0.000000000000000000e+00
3.969320000000000164e+03 3.512180000000000291e+03 0.000000000000000000e+00
3.969400000000000091e+03 3.512180000000000291e+03 0.000000000000000000e+00
3.969480000000000018e+03 3.512180000000000291e+03 0.000000000000000000e+00
3.969559999999999945e+03 3.512180000000000291e+03 0.000000000000000000e+00
3.969639999999999873e+03 3.512180000000000291e+03 0.000000000000000000e+00
3.969719999999999800e+03 3.512180000000000291e+03 0.000000000000000000e+00
3.969800000000000182e+03 3.512180000000000291e+03 0.000000000000000000e+00
3.969880000000000109e+03 3.512180000000000291e+03 0.000000000000000000e+00
3.969960000000000036e+03 3.512180000000000291e+03 0.000000000000000000e+00
3.970039999999999964e+03 3.512180000000000291e+03 0.000000000000000000e+00
3.970119999999999891e+03 3.512180000000000291e+03 0.000000000000000000e+00
3.970199999999999818e+03 3.512180000000000291e+03 0.000000000000000000e+00
3.970279999999999745e+03 3.512180000000000291e+03 0.000000000000000000e+00
3.970360000000000127e+03 3.512180000000000291e+03 0.000000000000000000e+00
3.970440000000000055e+03 3.512180000000000291e+03 0.000000000000000000e+00
3.970519999999999982e+03 3.512180000000000291e+03 0.000000000000000000e+00
3.970599999999999909e+03 3.512180000000000291e+03 0.000000000000000000e+00
3.970679999999999836e+03 3.512180000000000291e+03 0.000000000000000000e+00
3.970759999999999764e+03 3.512180000000000291e+03 0.000000000000000000e+00
3.970840000000000146e+03 3.512180000000000291e+03 0.000000000000000000e+00
3.970920000000000073e+03 3.512180000000000291e+03 0.000000000000000000e+00
3.971000000000000000e+03 3.512180000000000291e+03 0.000000000000000000e+00
3.971079999999999927e+03 3.512180000000000291e+03 0.000000000000000000e+00
3.971159999999999854e+03 3.512180000000000291e+03 0.000000000000000000e+00
3.971239999999999782e+03 3.512180000000000291e+03 0.000000000000000000e+00
3.971320000000000164e+03 3.512180000000000291e+03 0.000000000000000000e+00
3.971400000000000091e+03 3.512180000000000291e+03 0.000000000000000000e+00
3.971480000000000018e+03 3.512180000000000291e+03 0.000000000000000000e+00
3.971559999999999945e+03 3.512180000000000291e+03 0.000000000000000000e+00
3.971639999999999873e+03 3.512180000000000291e+03 0.000000000000000000e+00
3.971719999999999800e+03 3.512180000000000291e+03 0.000000000000000000e+00
3.971800000000000182e+03 3.512180000000000291e+03 0.000000000000000000e+00
3.971880000000000109e+03 3.512180000000000291e+03 0.000000000000000000e+00
3.971960000000000036e+03 3.512180000000000291e+03 0.000000000000000000e+00
3.972039999999999964e+03 3.512180000000000291e+03 0.000000000000000000e+00
3.972119999999999891e+03 3.512180000000000291e+03 0.000000000000000000e+00
3.972199999999999818e+03 3.512180000000000291e+03 0.000000000000000000e+00
3.972279999999999745e+03 3.512180000000000291e+03 0.000000000000000000e+00
3.972360000000000127e+03 3.512180000000000291e+03 0.000000000000000000e+00
3.972440000000000055e+03 3.512180000000000291e+03 0.000000000000000000e+00
3.972519999999999982e+03 3.512180000000000291e+03 0.000000000000000000e+00
3.972599999999999909e+03 3.512180000000000291e+03 0.000000000000000000e+00
3.972679999999999836e+03 3.512180000000000291e+03 0.000000000000000000e+00
3.972759999999999764e+03 3.512180000000000291e+03 0.000000000000000000e+00
3.972840000000000146e+03 3.512180000000000291e+03 0.000000000000000000e+00
3.972920000000000073e+03 3.512180000000000291e+03 0.000000000000000000e+00
3.973000000000000000e+03 3.512180000000000291e+03 0.000000000000000000e+00
3.973079999999999927e+03 3.512180000000000291e+03 0.000000000000000000e+00
3.973159999999999854e+03 3.512180000000000291e+03 0.000000000000000000e+00
3.973239999999999782e+03 3.512180000000000291e+03 0.000000000000000000e+00
3.973320000000000164e+03 3.512180000000000291e+03 0.000000000000000000e+00
3.973400000000000091e+03 3.512180000000000291e+03 0.000000000000000000e+00
3.973480000000000018e+03 3.512180000000000291e+03 0.000000000000000000e+00
3.973559999999999945e+03 3.512180000000000291e+03 0.000000000000000000e+00
3.973639999999999873e+03 3.512180000000000291e+03 0.000000000000000000e+00
3.973719999999999800e+03 3.512180000000000291e+03 0.000000000000000000e+00
3.973800000000000182e+03 3.512180000000000291e+03 0.000000000000000000e+00
3.973880000000000109e+03 3.512180000000000291e+03 0.000000000000000000e+00
3.973960000000000036e+03 3.512180000000000291e+03 0.000000000000000000e+00
3.974039999999999964e+03 3.512180000000000291e+03 0.000000000000000000e+00
3.974119999999999891e+03 3.512180000000000291e+03 0.000000000000000000e+00
3.974199999999999818e+03 3.512180000000000291e+03 0.000000000000000000e+00
3.974279999999999745e+03 3.512180000000000291e+03 0.000000000000000000e+00
3.974360000000000127e+03 3.512180000000000291e+03 0.000000000000000000e+00
3.974440000000000055e+03 3.512180000000000291e+03 0.000000000000000000e+00
3.974519999999999982e+03 3.512180000000000291e+03 0.000000000000000000e+00
3.974599999999999909e+03 3.512180000000000291e+03 0.000000000000000000e+00
3.974679999999999836e+03 3.512180000000000291e+03 0.000000000000000000e+00
3.974759999999999764e+03 3.512180000000000291e+03 0.000000000000000000e+00
3.974840000000000146e+03 3.512180000000000291e+03 0.000000000000000000e+00
3.974920000000000073e+03 3.512180000000000291e+03 0.000000000000000000e+00
3.975000000000000000e+03 3.512180000000000291e+03 0.000000000000000000e+00
3.975079999999999927e+03 3.512180000000000291e+03 0.000000000000000000e+00
3.975159999999999854e+03 3.512180000000000291e+03 0.000000000000000000e+00
3.975239999999999782e+03 3.512180000000000291e+03 0.000000000000000000e+00
3.975320000000000164e+03 3.512180000000000291e+03 0.000000000000000000e+00
3.975400000000000091e+03 3.512180000000000291e+03 0.000000000000000000e+00
3.975480000000000018e+03 3.512180000000000291e+03 0.000000000000000000e+00
3.975559999999999945e+03 3.512180000000000291e+03 0.000000000000000000e+00
3.975639999999999873e+03 3.512180000000000291e+03 0.000000000000000000e+00
3.975719999999999800e+03 3.512180000000000291e+03 0.000000000000000000e+00
3.975800000000000182e+03 3.512180000000000291e+03 0.000000000000000000e+00
3.975880000000000109e+03 3.512180000000000291e+03 0.000000000000000000e+00
3.975960000000000036e+03 3.512180000000000291e+03 0.000000000000000000e+00
3.976039999999999964e+03 3.512180000000000291e+03 0.000000000000000000e+00
3.976119999999999891e+03 3.512180000000000291e+03 0.000000000000000000e+00
3.976199999999999818e+03 3.512180000000000291e+03 0.000000000000000000e+00
3.976279999999999745e+03 3.512180000000000291e+03 0.000000000000000000e+00
3.976360000000000127e+03 3.512180000000000291e+03 0.000000000000000000e+00
3.976440000000000055e+03 3.512180000000000291e+03 0.000000000000000000e+00
3.976519999999999982e+03 3.512180000000000291e+03 0.000000000000000000e+00
3.976599999999999909e+03 3.512180000000000291e+03 0.000000000000000000e+00
3.976679999999999836e+03 3.512180000000000291e+03 0.000000000000000000e+00
3.976759999999999764e+03 3.512180000000000291e+03 0.000000000000000000e+00
3.976840000000000146e+03 3.512180000000000291e+03 0.000000000000000000e+00
3.976920000000000073e+03 3.512180000000000291e+03 0.000000000000000000e+00
3.977000000000000000e+03 3.512180000000000291e+03 0.000000000000000000e+00
3.977079999999999927e+03 3.512180000000000291e+03 0.000000000000000000e+00
3.977159999999999854e+03 3.512180000000000291e+03 0.000000000000000000e+00
3.977239999999999782e+03 3.512180000000000291e+03 0.000000000000000000e+00
3.977320000000000164e+03 3.512180000000000291e+03 0.000000000000000000e+00
3.977400000000000091e+03 3.512180000000000291e+03 0.000000000000000000e+00
3.977480000000000018e+03 3.512180000000000291e+03 0.000000000000000000e+00
3.977559999999999945e+03 3.512180000000000291e+03 0.000000000000000000e+00
3.977639999999999873e+03 3.512180000000000291e+03 0.000000000000000000e+00
3.977719999999999800e+03 3.512180000000000291e+03 0.000000000000000000e+00
3.977800000000000182e+03 3.512180000000000291e+03 0.000000000000000000e+00
3.977880000000000109e+03 3.512180000000000291e+03 0.000000000000000000e+00
3.977960000000000036e+03 3.512180000000000291e+03 0.000000000000000000e+00
3.978039999999999964e+03 3.512180000000000291e+03 0.000000000000000000e+00
3.978119999999999891e+03 3.512180000000000291e+03 0.000000000000000000e+00
3.978199999999999818e+03 3.512180000000000291e+03 0.000000000000000000e+00
3.978279999999999745e+03 3.512180000000000291e+03 0.000000000000000000e+00
3.978360000000000127e+03 3.512180000000000291e+03 0.000000000000000000e+00
3.978440000000000055e+03 3.512180000000000291e+03 0.000000000000000000e+00
3.978519999999999982e+03 3.512180000000000291e+03 0.000000000000000000e+00
3.978599999999999909e+03 3.512180000000000291e+03 0.000000000000000000e+00
3.978679999999999836e+03 3.512180000000000291e+03 0.000000000000000000e+00
3.978759999999999764e+03 3.512180000000000291e+03 0.000000000000000000e+00
3.978840000000000146e+03 3.512180000000000291e+03 0.000000000000000000e+00
3.978920000000000073e+03 3.512180000000000291e+03 0.000000000000000000e+00
3.979000000000000000e+03 3.512180000000000291e+03 0.000000000000000000e+00
3.979079999999999927e+03 3.512180000000000291e+03 0.000000000000000000e+00
3.979159999999999854e+03 3.512180000000000291e+03 0.000000000000000000e+00
3.979239999999999782e+03 3.512180000000000291e+03 0.000000000000000000e+00
3.979320000000000164e+03 3.512180000000000291e+03 0.000000000000000000e+00
3.979400000000000091e+03 3.512180000000000291e+03 0.000000000000000000e+00
3.979480000000000018e+03 3.512180000000000291e+03 0.000000000000000000e+00
3.979559999999999945e+03 3.512180000000000291e+03 0.000000000000000000e+00
3.979639999999999873e+03 3.512180000000000291e+03 0.000000000000000000e+00
3.979719999999999800e+03 3.512180000000000291e+03 0.000000000000000000e+00
3.979800000000000182e+03 3.512180000000000291e+03 0.000000000000000000e+00
3.979880000000000109e+03 3.512180000000000291e+03 0.000000000000000000e+00
3.979960000000000036e+03 3.512180000000000291e+03 0.000000000000000000e+00
3.980039999999999964e+03 3.512180000000000291e+03 0.000000000000000000e+00
3.980119999999999891e+03 3.512180000000000291e+03 0.000000000000000000e+00
3.980199999999999818e+03 3.512180000000000291e+03 0.000000000000000000e+00
3.980279999999999745e+03 3.512180000000000291e+03 0.000000000000000000e+00
3.980360000000000127e+03 3.512180000000000291e+03 0.000000000000000000e+00
3.980440000000000055e+03 3.512180000000000291e+03 0.000000000000000000e+00
3.980519999999999982e+03 3.512180000000000291e+03 0.000000000000000000e+00
3.980599999999999909e+03 3.512180000000000291e+03 0.000000000000000000e+00
3.980679999999999836e+03 3.512180000000000291e+03 0.000000000000000000e+00
3.980759999999999764e+03 3.512180000000000291e+03 0.000000000000000000e+00
3.980840000000000146e+03 3.512180000000000291e+03 0.000000000000000000e+00
3.980920000000000073e+03 3.512180000000000291e+03 0.000000000000000000e+00
3.981000000000000000e+03 3.512180000000000291e+03 0.000000000000000000e+00
3.981079999999999927e+03 3.512180000000000291e+03 0.000000000000000000e+00
3.981159999999999854e+03 3.512180000000000291e+03 0.000000000000000000e+00
3.981239999999999782e+03 3.512180000000000291e+03 0.000000000000000000e+00
3.981320000000000164e+03 3.512180000000000291e+03 0.000000000000000000e+00
3.981400000000000091e+03 3.512180000000000291e+03 0.000000000000000000e+00
3.981480000000000018e+03 3.512180000000000291e+03 0.000000000000000000e+00
3.981559999999999945e+03 3.512180000000000291e+03 0.000000000000000000e+00
3.981639999999999873e+03 3.512180000000000291e+03 0.000000000000000000e+00
3.981719999999999800e+03 3.512180000000000291e+03 0.000000000000000000e+00
3.981800000000000182e+03 3.512180000000000291e+03 0.000000000000000000e+00
3.961800000000000182e+03 3.512240000000000236e+03 5.122777582960045623e-05
3.961880000000000109e+03 3.512240000000000236e+03 5.139950691949486542e-05
3.961960000000000036e+03 3.512240000000000236e+03 5.159001222813086720e-05
3.962039999999999964e+03 3.512240000000000236e+03 5.180057134245817923e-05
3.962119999999999891e+03 3.512240000000000236e+03 5.202739516207129322e-05
3.962199999999999818e+03 3.512240000000000236e+03 0.000000000000000000e+00
3.962279999999999745e+03 3.512240000000000236e+03 0.000000000000000000e+00
3.962360000000000127e+03 3.512240000000000236e+03 0.000000000000000000e+00
3.962440000000000055e+03 3.512240000000000236e+03 0.000000000000000000e+00
3.962519999999999982e+03 3.512240000000000236e+03 0.000000000000000000e+00
3.962599999999999909e+03 3.512240000000000236e+03 0.000000000000000000e+00
3.962679999999999836e+03 3.512240000000000236e+03 0.000000000000000000e+00
3.962759999999999764e+03 3.512240000000000236e+03 0.000000000000000000e+00
3.962840000000000146e+03 3.512240000000000236e+03 0.000000000000000000e+00
3.962920000000000073e+03 3.512240000000000236e+03 0.000000000000000000e+00
3.963000000000000000e+03 3.512240000000000236e+03 0.000000000000000000e+00
3.963079999999999927e+03 3.512240000000000236e+03 0.000000000000000000e+00
3.963159999999999854e+03 3.512240000000000236e+03 0.000000000000000000e+00
3.963239999999999782e+03 3.512240000000000236e+03 0.000000000000000000e+00
3.963320000000000164e+03 3.512240000000000236e+03 0.000000000000000000e+00
3.963400000000000091e+03 3.512240000000000236e+03 0.000000000000000000e+00
3.963480000000000018e+03 3.512240000000000236e+03 0.000000000000000000e+00
3.963559999999999945e+03 3.512240000000000236e+03 0.000000000000000000e+00
3.963639999999999873e+03 3.512240000000000236e+03 0.000000000000000000e+00
3.963719999999999800e+03 3.512240000000000236e+03 0.000000000000000000e+00
3.963800000000000182e+03 3.512240000000000236e+03 0.000000000000000000e+00
3.963880000000000109e+03 3.512240000000000236e+03 0.000000000000000000e+00
3.963960000000000036e+03 3.512240000000000236e+03 0.000000000000000000e+00
3.964039999999999964e+03 3.512240000000000236e+03 0.000000000000000000e+00
3.964119999999999891e+03 3.512240000000000236e+03 0.000000000000000000e+00
3.964199999999999818e+03 3.512240000000000236e+03 0.000000000000000000e+00
3.964279999999999745e+03 3.512240000000000236e+03 0.000000000000000000e+00
3.964360000000000127e+03 3.512240000000000236e+03 0.000000000000000000e+00
3.964440000000000055e+03 3.512240000000000236e+03 0.000000000000000000e+00
3.964519999999999982e+03 3.512240000000000236e+03 0.000000000000000000e+00
3.964599999999999909e+03 3.512240000000000236e+03 0.000000000000000000e+00
3.964679999999999836e+03 3.512240000000000236e+03 0.000000000000000000e+00
3.964759999999999764e+03 3.512240000000000236e+03 0.000000000000000000e+00
3.964840000000000146e+03 3.512240000000000236e+03 0.000000000000000000e+00
3.964920000000000073e+03 3.512240000000000236e+03 0.000000000000000000e+00
3.965000000000000000e+03 3.512240000000000236e+03 0.000000000000000000e+00
3.965079999999999927e+03 3.512240000000000236e+03 0.000000000000000000e+00
3.965159999999999854e+03 3.512240000000000236e+03 0.000000000000000000e+00
3.965239999999999782e+03 3.512240000000000236e+03 0.000000000000000000e+00
3.965320000000000164e+03 3.512240000000000236e+03 0.000000000000000000e+00
3.965400000000000091e+03 3.512240000000000236e+03 0.000000000000000000e+00
3.965480000000000018e+03 3.512240000000000236e+03 0.000000000000000000e+00
3.965559999999999945e+03 3.512240000000000236e+03 0.000000000000000000e+00
3.965639999999999873e+03 3.512240000000000236e+03 0.000000000000000000e+00
3.965719999999999800e+03 3.512240000000000236e+03 0.000000000000000000e+00
3.965800000000000182e+03 3.512240000000000236e+03 0.000000000000000000e+00
3.965880000000000109e+03 3.512240000000000236e+03 0.000000000000000000e+00
3.965960000000000036e+03 3.512240000000000236e+03 0.000000000000000000e+00
3.966039999999999964e+03 3.512240000000000236e+03 0.000000000000000000e+00
3.966119999999999891e+03 3.512240000000000236e+03 0.000000000000000000e+00
3.966199999999999818e+03 3.512240000000000236e+03 0.000000000000000000e+00
3.966279999999999745e+03 3.512240000000000236e+03 0.000000000000000000e+00
3.966360000000000127e+03 3.512240000000000236e+03 0.000000000000000000e+00
3.966440000000000055e+03 3.512240000000000236e+03 0.000000000000000000e+00
3.966519999999999982e+03 3.512240000000000236e+03 0.000000000000000000e+00
3.966599999999999909e+03 3.512240000000000236e+03 0.000000000000000000e+00
3.966679999999999836e+03 3.512240000000000236e+03 0.000000000000000000e+00
3.966759999999999764e+03 3.512240000000000236e+03 0.000000000000000000e+00
3.966840000000000146e+03 3.512240000000000236e+03 0.000000000000000000e+00
3.966920000000000073e+03 3.512240000000000236e+03 0.000000000000000000e+00
3.967000000000000000e+03 3.512240000000000236e+03 0.000000000000000000e+00
3.967079999999999927e+03 3.512240000000000236e+03 0.000000000000000000e+00
3.967159999999999854e+03 3.512240000000000236e+03 0.000000000000000000e+00
3.967239999999999782e+03 3.512240000000000236e+03 0.000000000000000000e+00
3.967320000000000164e+03 3.512240000000000236e+03 0.000000000000000000e+00
3.967400000000000091e+03 3.512240000000000236e+03 0.000000000000000000e+00
3.967480000000000018e+03 3.512240000000000236e+03 0.000000000000000000e+00
3.967559999999999945e+03 3.512240000000000236e+03 0.000000000000000000e+00
3.967639999999999873e+03 3.512240000000000236e+03 0.000000000000000000e+00
3.967719999999999800e+03 3.512240000000000236e+03 0.000000000000000000e+00
3.967800000000000182e+03 3.512240000000000236e+03 0.000000000000000000e+00
3.967880000000000109e+03 3.512240000000000236e+03 0.000000000000000000e+00
3.967960000000000036e+03 3.512240000000000236e+03 0.000000000000000000e+00
3.968039999999999964e+03 3.512240000000000236e+03 0.000000000000000000e+00
3.968119999999999891e+03 3.512240000000000236e+03 0.000000000000000000e+00
3.968199999999999818e+03 3.512240000000000236e+03 0.000000000000000000e+00
3.968279999999999745e+03 3.512240000000000236e+03 0.000000000000000000e+00
3.968360000000000127e+03 3.512240000000000236e+03 0.000000000000000000e+00
3.968440000000000055e+03 3.512240000000000236e+03 0.000000000000000000e+00
3.968519999999999982e+03 3.512240000000000236e+03 0.000000000000000000e+00
3.968599999999999909e+03 3.512240000000000236e+03 0.000000000000000000e+00
3.968679999999999836e+03 3.512240000000000236e+03 0.000000000000000000e+00
3.968759999999999764e+03 3.512240000000000236e+03 0.000000000000000000e+00
3.968840000000000146e+03 3.512240000000000236e+03 0.000000000000000000e+00
3.968920000000000073e+03 3.512240000000000236e+03 0.000000000000000000e+00
3.969000000000000000e+03 3.512240000000000236e+03 0.000000000000000000e+00
3.969079999999999927e+03 3.512240000000000236e+03 0.000000000000000000e+00
3.969159999999999854e+03 3.512240000000000236e+03 0.000000000000000000e+00
3.969239999999999782e+03 3.512240000000000236e+03 0.000000000000000000e+00
3.969320000000000164e+03 3.512240000000000236e+03 0.000000000000000000e+00
3.969400000000000091e+03 3.512240000000000236e+03 0.000000000000000000e+00
3.969480000000000018e+03 3.512240000000000236e+03 0.000000000000000000e+00
3.969559999999999945e+03 3.512240000000000236e+03 0.000000000000000000e+00
3.969639999999999873e+03 3.512240000000000236e+03 0.000000000000000000e+00
3.969719999999999800e+03 3.512240000000000236e+03 0.000000000000000000e+00
3.969800000000000182e+03 3.512240000000000236e+03 0.000000000000000000e+00
3.969880000000000109e+03 3.512240000000000236e+03 0.000000000000000000e+00
3.969960000000000036e+03 3.512240000000000236e+03 0.000000000000000000e+00
3.970039999999999964e+03 3.512240000000000236e+03 0.000000000000000000e+00
3.970119999999999891e+03 3.512240000000000236e+03 0.000000000000000000e+00
3.970199999999999818e+03 3.512240000000000236e+03 0.000000000000000000e+00
3.970279999999999745e+03 3.512240000000000236e+03 0.000000000000000000e+00
3.970360000000000127e+03 3.512240000000000236e+03 0.000000000000000000e+00
3.970440000000000055e+03 3.512240000000000236e+03 0.000000000000000000e+00
3.970519999999999982e+03 3.512240000000000236e+03 0.000000000000000000e+00
3.970599999999999909e+03 3.512240000000000236e+03 0.000000000000000000e+00
3.970679999999999836e+03 3.512240000000000236e+03 0.000000000000000000e+00
3.970759999999999764e+03 3.512240000000000236e+03 0.000000000000000000e+00
3.970840000000000146e+03 3.512240000000000236e+03 0.000000000000000000e+00
3.970920000000000073e+03 3.512240000000000236e+03 0.000000000000000000e+00
3.971000000000000000e+03 3.512240000000000236e+03 0.000000000000000000e+00
3.971079999999999927e+03 3.512240000000000236e+03 0.000000000000000000e+00
3.971159999999999854e+03 3.512240000000000236e+03 0.000000000000000000e+00
3.971239999999999782e+03 3.512240000000000236e+03 0.000000000000000000e+00
3.971320000000000164e+03 3.512240000000000236e+03 0.000000000000000000e+00
3.971400000000000091e+03 3.512240000000000236e+03 0.000000000000000000e+00
3.971480000000000018e+03 3.512240000000000236e+03 0.000000000000000000e+00
3.971559999999999945e+03 3.512240000000000236e+03 0.000000000000000000e+00
3.971639999999999873e+03 3.512240000000000236e+03 0.000000000000000000e+00
3.971719999999999800e+03 3.512240000000000236e+03 0.000000000000000000e+00
3.971800000000000182e+03 3.512240000000000236e+03 0.000000000000000000e+00
3.971880000000000109e+03 3.512240000000000236e+03 0.000000000000000000e+00
3.971960000000000036e+03 3.512240000000000236e+03 0.000000000000000000e+00
3.972039999999999964e+03 3.512240000000000236e+03 0.000000000000000000e+00
3.972119999999999891e+03 3.512240000000000236e+03 0.000000000000000000e+00
3.972199999999999818e+03 3.512240000000000236e+03 0.000000000000000000e+00
3.972279999999999745e+03 3.512240000000000236e+03 0.000000000000000000e+00
3.972360000000000127e+03 3.512240000000000236e+03 0.000000000000000000e+00
3.972440000000000055e+03 3.512240000000000236e+03 0.000000000000000000e+00
3.972519999999999982e+03 3.512240000000000236e+03 0.000000000000000000e+00
3.972599999999999909e+03 3.512240000000000236e+03 0.000000000000000000e+00
3.972679999999999836e+03 3.512240000000000236e+03 0.000000000000000000e+00
3.972759999999999764e+03 3.512240000000000236e+03 0.000000000000000000e+00
3.972840000000000146e+03 3.512240000000000236e+03 0.000000000000000000e+00
3.972920000000000073e+03 3.512240000000000236e+03 0.000000000000000000e+00
3.973000000000000000e+03 3.512240000000000236e+03 0.000000000000000000e+00
3.973079999999999927e+03 3.512240000000000236e+03 0.000000000000000000e+00
3.973159999999999854e+03 3.512240000000000236e+03 0.000000000000000000e+00
3.973239999999999782e+03 3.512240000000000236e+03 0.000000000000000000e+00
3.973320000000000164e+03 3.512240000000000236e+03 0.000000000000000000e+00
3.973400000000000091e+03 3.512240000000000236e+03 0.000000000000000000e+00
3.973480000000000018e+03 3.512240000000000236e+03 0.000000000000000000e+00
3.973559999999999945e+03 3.512240000000000236e+03 0.000000000000000000e+00
3.973639999999999873e+03 3.512240000000000236e+03 0.000000000000000000e+00
3.973719999999999800e+03 3.512240000000000236e+03 0.000000000000000000e+00
3.973800000000000182e+03 3.512240000000000236e+03 0.000000000000000000e+00
3.973880000000000109e+03 3.512240000000000236e+03 0.000000000000000000e+00
3.973960000000000036e+03 3.512240000000000236e+03 0.000000000000000000e+00
3.974039999999999964e+03 3.512240000000000236e+03 0.000000000000000000e+00
3.974119999999999891e+03 3.512240000000000236e+03 0.000000000000000000e+00
3.974199999999999818e+03 3.512240000000000236e+03 0.000000000000000000e+00
3.974279999999999745e+03 3.512240000000000236e+03 0.000000000000000000e+00
3.974360000000000127e+03 3.512240000000000236e+03 0.000000000000000000e+00
3.974440000000000055e+03 3.512240000000000236e+03 0.000000000000000000e+00
3.974519999999999982e+03 3.512240000000000236e+03 0.000000000000000000e+00
3.974599999999999909e+03 3.512240000000000236e+03 0.000000000000000000e+00
3.974679999999999836e+03 3.512240000000000236e+03 0.000000000000000000e+00
3.974759999999999764e+03 3.512240000000000236e+03 0.000000000000000000e+00
3.974840000000000146e+03 3.512240000000000236e+03 0.000000000000000000e+00
3.974920000000000073e+03 3.512240000000000236e+03 0.000000000000000000e+00
3.975000000000000000e+03 3.512240000000000236e+03 0.000000000000000000e+00
3.975079999999999927e+03 3.512240000000000236e+03 0.000000000000000000e+00
3.975159999999999854e+03 3.512240000000000236e+03 0.000000000000000000e+00
3.975239999999999782e+03 3.512240000000000236e+03 0.000000000000000000e+00
3.975320000000000164e+03 3.512240000000000236e+03 0.000000000000000000e+00
3.975400000000000091e+03 3.512240000000000236e+03 0.000000000000000000e+00
3.975480000000000018e+03 3.512240000000000236e+03 0.000000000000000000e+00
3.975559999999999945e+03 3.512240000000000236e+03 0.000000000000000000e+00
3.975639999999999873e+03 3.512240000000000236e+03 0.000000000000000000e+00
3.975719999999999800e+03 3.512240000000000236e+03 0.000000000000000000e+00
3.975800000000000182e+03 3.512240000000000236e+03 0.000000000000000000e+00
3.975880000000000109e+03 3.512240000000000236e+03 0.000000000000000000e+00
3.975960000000000036e+03 3.512240000000000236e+03 0.000000000000000000e+00
3.976039999999999964e+03 3.512240000000000236e+03 0.000000000000000000e+00
3.976119999999999891e+03 3.512240000000000236e+03 0.000000000000000000e+00
3.976199999999999818e+03 3.512240000000000236e+03 0.000000000000000000e+00
3.976279999999999745e+03 3.512240000000000236e+03 0.000000000000000000e+00
3.976360000000000127e+03 3.512240000000000236e+03 0.000000000000000000e+00
3.976440000000000055e+03 3.512240000000000236e+03 0.000000000000000000e+00
3.976519999999999982e+03 3.512240000000000236e+03 0.000000000000000000e+00
3.976599999999999909e+03 3.512240000000000236e+03 0.000000000000000000e+00
3.976679999999999836e+03 3.512240000000000236e+03 0.000000000000000000e+00
3.976759999999999764e+03 3.512240000000000236e+03 0.000000000000000000e+00
3.976840000000000146e+03 3.512240000000000236e+03 0.000000000000000000e+00
3.976920000000000073e+03 3.512240000000000236e+03 0.000000000000000000e+00
3.977000000000000000e+03 3.512240000000000236e+03 0.000000000000000000e+00
3.977079999999999927e+03 3.512240000000000236e+03 0.000000000000000000e+00
3.977159999999999854e+03 3.512240000000000236e+03 0.000000000000000000e+00
3.977239999999999782e+03 3.512240000000000236e+03 0.000000000000000000e+00
3.977320000000000164e+03 3.512240000000000236e+03 0.000000000000000000e+00
3.977400000000000091e+03 3.512240000000000236e+03 0.000000000000000000e+00
3.977480000000000018e+03 3.512240000000000236e+03 0.000000000000000000e+00
3.977559999999999945e+03 3.512240000000000236e+03 0.000000000000000000e+00
3.977639999999999873e+03 3.512240000000000236e+03 0.000000000000000000e+00
3.977719999999999800e+03 3.512240000000000236e+03 0.000000000000000000e+00
3.977800000000000182e+03 3.512240000000000236e+03 0.000000000000000000e+00
3.977880000000000109e+03 3.512240000000000236e+03 0.000000000000000000e+00
3.977960000000000036e+03 3.512240000000000236e+03 0.000000000000000000e+00
3.978039999999999964e+03 3.512240000000000236e+03 0.000000000000000000e+00
3.978119999999999891e+03 3.512240000000000236e+03 0.000000000000000000e+00
3.978199999999999818e+03 3.512240000000000236e+03 0.000000000000000000e+00
3.978279999999999745e+03 3.512240000000000236e+03 0.000000000000000000e+00
3.978360000000000127e+03 3.512240000000000236e+03 0.000000000000000000e+00
3.978440000000000055e+03 3.512240000000000236e+03 0.000000000000000000e+00
3.978519999999999982e+03 3.512240000000000236e+03 0.000000000000000000e+00
3.978599999999999909e+03 3.512240000000000236e+03 0.000000000000000000e+00
3.978679999999999836e+03 3.512240000000000236e+03 0.000000000000000000e+00
3.978759999999999764e+03 3.512240000000000236e+03 0.000000000000000000e+00
3.978840000000000146e+03 3.512240000000000236e+03 0.000000000000000000e+00
3.978920000000000073e+03 3.512240000000000236e+03 0.000000000000000000e+00
3.979000000000000000e+03 3.512240000000000236e+03 0.000000000000000000e+00
3.979079999999999927e+03 3.512240000000000236e+03 0.000000000000000000e+00
3.979159999999999854e+03 3.512240000000000236e+03 0.000000000000000000e+00
3.979239999999999782e+03 3.512240000000000236e+03 0.000000000000000000e+00
3.979320000000000164e+03 3.512240000000000236e+03 0.000000000000000000e+00
3.979400000000000091e+03 3.512240000000000236e+03 0.000000000000000000e+00
3.979480000000000018e+03 3.512240000000000236e+03 0.000000000000000000e+00
3.979559999999999945e+03 3.512240000000000236e+03 0.000000000000000000e+00
3.979639999999999873e+03 3.512240000000000236e+03 0.000000000000000000e+00
3.979719999999999800e+03 3.512240000000000236e+03 0.000000000000000000e+00
3.979800000000000182e+03 3.512240000000000236e+03 0.000000000000000000e+00
3.979880000000000109e+03 3.512240000000000236e+03 0.000000000000000000e+00
3.979960000000000036e+03 3.512240000000000236e+03 0.000000000000000000e+00
3.980039999999999964e+03 3.512240000000000236e+03 0.000000000000000000e+00
3.980119999999999891e+03 3.512240000000000236e+03 0.000000000000000000e+00
3.980199999999999818e+03 3.512240000000000236e+03 0.000000000000000000e+00
3.980279999999999745e+03 3.512240000000000236e+03 0.000000000000000000e+00
3.980360000000000127e+03 3.512240000000000236e+03 0.000000000000000000e+00
3.980440000000000055e+03 3.512240000000000236e+03 0.000000000000000000e+00
3.980519999999999982e+03 3.512240000000000236e+03 0.000000000000000000e+00
3.980599999999999909e+03 3.512240000000000236e+03 0.000000000000000000e+00
3.980679999999999836e+03 3.512240000000000236e+03 0.000000000000000000e+00
3.980759999999999764e+03 3.512240000000000236e+03 0.000000000000000000e+00
3.980840000000000146e+03 3.512240000000000236e+03 0.000000000000000000e+00
3.980920000000000073e+03 3.512240000000000236e+03 0.000000000000000000e+00
3.981000000000000000e+03 3.512240000000000236e+03 0.000000000000000000e+00
3.981079999999999927e+03 3.512240000000000236e+03 0.000000000000000000e+00
3.981159999999999854e+03 3.512240000000000236e+03 0.000000000000000000e+00
3.981239999999999782e+03 3.512240000000000236e+03 0.000000000000000000e+00
3.981320000000000164e+03 3.512240000000000236e+03 0.000000000000000000e+00
3.981400000000000091e+03 3.512240000000000236e+03 0.000000000000000000e+00
3.981480000000000018e+03 3.512240000000000236e+03 0.000000000000000000e+00
3.981559999999999945e+03 3.512240000000000236e+03 0.000000000000000000e+00
3.981639999999999873e+03 3.512240000000000236e+03 0.000000000000000000e+00
3.981719999999999800e+03 3.512240000000000236e+03 0.000000000000000000e+00
3.981800000000000182e+03 3.512240000000000236e+03 0.000000000000000000e+00
3.961800000000000182e+03 3.512300000000000182e+03 5.177253118564436441e-05
3.961880000000000109e+03 3.512300000000000182e+03 5.193511185958469509e-05
3.961960000000000036e+03 3.512300000000000182e+03 5.212011891454279978e-05
3.962039999999999964e+03 3.512300000000000182e+03 5.232535951104648670e-05
3.962119999999999891e+03 3.512300000000000182e+03 5.254791993565071745e-05
3.962199999999999818e+03 3.512300000000000182e+03 5.278960520527307531e-05
3.962279999999999745e+03 3.512300000000000182e+03 0.000000000000000000e+00
3.962360000000000127e+03 3.512300000000000182e+03 0.000000000000000000e+00
3.962440000000000055e+03 3.512300000000000182e+03 0.000000000000000000e+00
3.962519999999999982e+03 3.512300000000000182e+03 0.000000000000000000e+00
3.962599999999999909e+03 3.512300000000000182e+03 0.000000000000000000e+00
3.962679999999999836e+03 3.512300000000000182e+03 0.000000000000000000e+00
3.962759999999999764e+03 3.512300000000000182e+03 0.000000000000000000e+00
3.962840000000000146e+03 3.512300000000000182e+03 0.000000000000000000e+00
3.962920000000000073e+03 3.512300000000000182e+03 0.000000000000000000e+00
3.963000000000000000e+03 3.512300000000000182e+03 0.000000000000000000e+00
3.963079999999999927e+03 3.512300000000000182e+03 0.000000000000000000e+00
3.963159999999999854e+03 3.512300000000000182e+03 0.000000000000000000e+00
3.963239999999999782e+03 3.512300000000000182e+03 0.000000000000000000e+00
3.963320000000000164e+03 3.512300000000000182e+03 0.000000000000000000e+00
3.963400000000000091e+03 3.512300000000000182e+03 0.000000000000000000e+00
3.963480000000000018e+03 3.512300000000000182e+03 0.000000000000000000e+00
3.963559999999999945e+03 3.512300000000000182e+03 0.000000000000000000e+00
3.963639999999999873e+03 3.512300000000000182e+03 0.000000000000000000e+00
3.963719999999999800e+03 3.512300000000000182e+03 0.000000000000000000e+00
3.963800000000000182e+03 3.512300000000000182e+03 0.000000000000000000e+00
3.963880000000000109e+03 3.512300000000000182e+03 0.000000000000000000e+00
3.963960000000000036e+03 3.512300000000000182e+03 0.000000000000000000e+00
3.964039999999999964e+03 3.512300000000000182e+03 0.000000000000000000e+00
3.964119999999999891e+03 3.512300000000000182e+03 0.000000000000000000e+00
3.964199999999999818e+03 3.512300000000000182e+03 0.000000000000000000e+00
3.964279999999999745e+03 3.512300000000000182e+03 0.000000000000000000e+00
3.964360000000000127e+03 3.512300000000000182e+03 0.000000000000000000e+00
3.964440000000000055e+03 3.512300000000000182e+03 0.000000000000000000e+00
3.964519999999999982e+03 3.512300000000000182e+03 0.000000000000000000e+00
3.964599999999999909e+03 3.512300000000000182e+03 0.000000000000000000e+00
3.964679999999999836e+03 3.512300000000000182e+03 0.000000000000000000e+00
3.964759999999999764e+03 3.512300000000000182e+03 0.000000000000000000e+00
3.964840000000000146e+03 3.512300000000000182e+03 0.000000000000000000e+00
3.964920000000000073e+03 3.512300000000000182e+03 0.000000000000000000e+00
3.965000000000000000e+03 3.512300000000000182e+03 0.000000000000000000e+00
3.965079999999999927e+03 3.512300000000000182e+03 0.000000000000000000e+00
3.965159999999999854e+03 3.512300000000000182e+03 0.000000000000000000e+00
3.965239999999999782e+03 3.512300000000000182e+03 0.000000000000000000e+00
3.965320000000000164e+03 3.512300000000000182e+03 0.000000000000000000e+00
3.965400000000000091e+03 3.512300000000000182e+03 0.000000000000000000e+00
3.965480000000000018e+03 3.512300000000000182e+03 0.000000000000000000e+00
3.965559999999999945e+03 3.512300000000000182e+03 0.000000000000000000e+00
3.965639999999999873e+03 3.512300000000000182e+03 0.000000000000000000e+00
3.965719999999999800e+03 3.512300000000000182e+03 0.000000000000000000e+00
3.965800000000000182e+03 3.512300000000000182e+03 0.000000000000000000e+00
3.965880000000000109e+03 3.512300000000000182e+03 0.000000000000000000e+00
3.965960000000000036e+03 3.512300000000000182e+03 0.000000000000000000e+00
3.966039999999999964e+03 3.512300000000000182e+03 0.000000000000000000e+00
3.966119999999999891e+03 3.512300000000000182e+03 0.000000000000000000e+00
3.966199999999999818e+03 3.512300000000000182e+03 0.000000000000000000e+00
3.966279999999999745e+03 3.512300000000000182e+03 0.000000000000000000e+00
3.966360000000000127e+03 3.512300000000000182e+03 0.000000000000000000e+00
3.966440000000000055e+03 3.512300000000000182e+03 0.000000000000000000e+00
3.966519999999999982e+03 3.512300000000000182e+03 0.000000000000000000e+00
3.966599999999999909e+03 3.512300000000000182e+03 0.000000000000000000e+00
3.966679999999999836e+03 3.512300000000000182e+03 0.000000000000000000e+00
3.966759999999999764e+03 3.512300000000000182e+03 0.000000000000000000e+00
3.966840000000000146e+03 3.512300000000000182e+03 0.000000000000000000e+00
3.966920000000000073e+03 3.512300000000000182e+03 0.000000000000000000e+00
3.967000000000000000e+03 3.512300000000000182e+03 0.000000000000000000e+00
3.967079999999999927e+03 3.512300000000000182e+03 0.000000000000000000e+00
3.967159999999999854e+03 3.512300000000000182e+03 0.000000000000000000e+00
3.967239999999999782e+03 3.512300000000000182e+03 0.000000000000000000e+00
3.967320000000000164e+03 3.512300000000000182e+03 0.000000000000000000e+00
3.967400000000000091e+03 3.512300000000000182e+03 0.000000000000000000e+00
3.967480000000000018e+03 3.512300000000000182e+03 0.000000000000000000e+00
3.967559999999999945e+03 3.512300000000000182e+03 0.000000000000000000e+00
3.967639999999999873e+03 3.512300000000000182e+03 0.000000000000000000e+00
3.967719999999999800e+03 3.512300000000000182e+03 0.000000000000000000e+00
3.967800000000000182e+03 3.512300000000000182e+03 0.000000000000000000e+00
3.967880000000000109e+03 3.512300000000000182e+03 0.000000000000000000e+00
3.967960000000000036e+03 3.512300000000000182e+03 0.000000000000000000e+00
3.968039999999999964e+03 3.512300000000000182e+03 0.000000000000000000e+00
3.968119999999999891e+03 3.512300000000000182e+03 0.000000000000000000e+00
3.968199999999999818e+03 3.512300000000000182e+03 0.000000000000000000e+00
3.968279999999999745e+03 3.512300000000000182e+03 0.000000000000000000e+00
3.968360000000000127e+03 3.512300000000000182e+03 0.000000000000000000e+00
3.968440000000000055e+03 3.512300000000000182e+03 0.000000000000000000e+00
3.968519999999999982e+03 3.512300000000000182e+03 0.000000000000000000e+00
3.968599999999999909e+03 3.512300000000000182e+03 0.000000000000000000e+00
3.968679999999999836e+03 3.512300000000000182e+03 0.000000000000000000e+00
3.968759999999999764e+03 3.512300000000000182e+03 0.000000000000000000e+00
3.968840000000000146e+03 3.512300000000000182e+03 0.000000000000000000e+00
3.968920000000000073e+03 3.512300000000000182e+03 0.000000000000000000e+00
3.969000000000000000e+03 3.512300000000000182e+03 0.000000000000000000e+00
3.969079999999999927e+03 3.512300000000000182e+03 0.000000000000000000e+00
3.969159999999999854e+03 3.512300000000000182e+03 0.000000000000000000e+00
3.969239999999999782e+03 3.512300000000000182e+03 0.000000000000000000e+00
3.969320000000000164e+03 3.512300000000000182e+03 0.000000000000000000e+00
3.969400000000000091e+03 3.512300000000000182e+03 0.000000000000000000e+00
3.969480000000000018e+03 3.512300000000000182e+03 0.000000000000000000e+00
3.969559999999999945e+03 3.512300000000000182e+03 0.000000000000000000e+00
3.969639999999999873e+03 3.512300000000000182e+03 0.000000000000000000e+00
3.969719999999999800e+03 3.512300000000000182e+03 0.000000000000000000e+00
3.969800000000000182e+03 3.512300000000000182e+03 0.000000000000000000e+00
3.969880000000000109e+03 3.512300000000000182e+03 0.000000000000000000e+00
3.969960000000000036e+03 3.512300000000000182e+03 0.000000000000000000e+00
3.970039999999999964e+03 3.512300000000000182e+03 0.000000000000000000e+00
3.970119999999999891e+03 3.512300000000000182e+03 0.000000000000000000e+00
3.970199999999999818e+03 3.512300000000000182e+03 0.000000000000000000e+00
3.970279999999999745e+03 3.512300000000000182e+03 0.000000000000000000e+00
3.970360000000000127e+03 3.512300000000000182e+03 0.000000000000000000e+00
3.970440000000000055e+03 3.512300000000000182e+03 0.000000000000000000e+00
3.970519999999999982e+03 3.512300000000000182e+03 0.000000000000000000e+00
3.970599999999999909e+03 3.512300000000000182e+03 0.000000000000000000e+00
3.970679999999999836e+03 3.512300000000000182e+03 0.000000000000000000e+00
3.970759999999999764e+03 3.512300000000000182e+03 0.000000000000000000e+00
3.970840000000000146e+03 3.512300000000000182e+03 0.000000000000000000e+00
3.970920000000000073e+03 3.512300000000000182e+03 0.000000000000000000e+00
3.971000000000000000e+03 3.512300000000000182e+03 0.000000000000000000e+00
3.971079999999999927e+03 3.512300000000000182e+03 0.000000000000000000e+00
3.971159999999999854e+03 3.512300000000000182e+03 0.000000000000000000e+00
3.971239999999999782e+03 3.512300000000000182e+03 0.000000000000000000e+00
3.971320000000000164e+03 3.512300000000000182e+03 0.000000000000000000e+00
3.971400000000000091e+03 3.512300000000000182e+03 0.000000000000000000e+00
3.971480000000000018e+03 3.512300000000000182e+03 0.000000000000000000e+00
3.971559999999999945e+03 3.512300000000000182e+03 0.000000000000000000e+00
3.971639999999999873e+03 3.512300000000000182e+03 0.000000000000000000e+00
3.971719999999999800e+03 3.512300000000000182e+03 0.000000000000000000e+00
3.971800000000000182e+03 3.512300000000000182e+03 0.000000000000000000e+00
3.971880000000000109e+03 3.512300000000000182e+03 0.000000000000000000e+00
3.971960000000000036e+03 3.512300000000000182e+03 0.000000000000000000e+00
3.972039999999999964e+03 3.512300000000000182e+03 0.000000000000000000e+00
3.972119999999999891e+03 3.512300000000000182e+03 0.000000000000000000e+00
3.972199999999999818e+03 3.512300000000000182e+03 0.000000000000000000e+00
3.972279999999999745e+03 3.512300000000000182e+03 0.000000000000000000e+00
3.972360000000000127e+03 3.512300000000000182e+03 0.000000000000000000e+00
3.972440000000000055e+03 3.512300000000000182e+03 0.000000000000000000e+00
3.972519999999999982e+03 3.512300000000000182e+03 0.000000000000000000e+00
3.972599999999999909e+03 3.512300000000000182e+03 0.000000000000000000e+00
3.972679999999999836e+03 3.512300000000000182e+03 0.000000000000000000e+00
3.972759999999999764e+03 3.512300000000000182e+03 0.000000000000000000e+00
3.972840000000000146e+03 3.512300000000000182e+03 0.000000000000000000e+00
3.972920000000000073e+03 3.512300000000000182e+03 0.000000000000000000e+00
3.973000000000000000e+03 3.512300000000000182e+03 0.000000000000000000e+00
3.973079999999999927e+03 3.512300000000000182e+03 0.000000000000000000e+00
3.973159999999999854e+03 3.512300000000000182e+03 0.000000000000000000e+00
3.973239999999999782e+03 3.512300000000000182e+03 0.000000000000000000e+00
3.973320000000000164e+03 3.512300000000000182e+03 0.000000000000000000e+00
3.973400000000000091e+03 3.512300000000000182e+03 0.000000000000000000e+00
3.973480000000000018e+03 3.512300000000000182e+03 0.000000000000000000e+00
3.973559999999999945e+03 3.512300000000000182e+03 0.000000000000000000e+00
3.973639999999999873e+03 3.512300000000000182e+03 0.000000000000000000e+00
3.973719999999999800e+03 3.512300000000000182e+03 0.000000000000000000e+00
3.973800000000000182e+03 3.512300000000000182e+03 0.000000000000000000e+00
3.973880000000000109e+03 3.512300000000000182e+03 0.000000000000000000e+00
3.973960000000000036e+03 3.512300000000000182e+03 0.000000000000000000e+00
3.974039999999999964e+03 3.512300000000000182e+03 0.000000000000000000e+00
3.974119999999999891e+03 3.512300000000000182e+03 0.000000000000000000e+00
3.974199999999999818e+03 3.512300000000000182e+03 0.000000000000000000e+00
3.974279999999999745e+03 3.512300000000000182e+03 0.000000000000000000e+00
3.974360000000000127e+03 3.512300000000000182e+03 0.000000000000000000e+00
3.974440000000000055e+03 3.512300000000000182e+03 0.000000000000000000e+00
3.974519999999999982e+03 3.512300000000000182e+03 0.000000000000000000e+00
3.974599999999999909e+03 3.512300000000000182e+03 0.000000000000000000e+00
3.974679999999999836e+03 3.512300000000000182e+03 0.000000000000000000e+00
3.974759999999999764e+03 3.512300000000000182e+03 0.000000000000000000e+00
3.974840000000000146e+03 3.512300000000000182e+03 0.000000000000000000e+00
3.974920000000000073e+03 3.512300000000000182e+03 0.000000000000000000e+00
3.975000000000000000e+03 3.512300000000000182e+03 0.000000000000000000e+00
3.975079999999999927e+03 3.512300000000000182e+03 0.000000000000000000e+00
3.975159999999999854e+03 3.512300000000000182e+03 0.000000000000000000e+00
3.975239999999999782e+03 3.512300000000000182e+03 0.000000000000000000e+00
3.975320000000000164e+03 3.512300000000000182e+03 0.000000000000000000e+00
3.975400000000000091e+03 3.512300000000000182e+03 0.000000000000000000e+00
3.975480000000000018e+03 3.512300000000000182e+03 0.000000000000000000e+00
3.975559999999999945e+03 3.512300000000000182e+03 0.000000000000000000e+00
3.975639999999999873e+03 3.512300000000000182e+03 0.000000000000000000e+00
3.975719999999999800e+03 3.512300000000000182e+03 0.000000000000000000e+00
3.975800000000000182e+03 3.512300000000000182e+03 0.000000000000000000e+00
3.975880000000000109e+03 3.512300000000000182e+03 0.000000000000000000e+00
3.975960000000000036e+03 3.512300000000000182e+03 0.000000000000000000e+00
3.976039999999999964e+03 3.512300000000000182e+03 0.000000000000000000e+00
3.976119999999999891e+03 3.512300000000000182e+03 0.000000000000000000e+00
3.976199999999999818e+03 3.512300000000000182e+03 0.000000000000000000e+00
3.976279999999999745e+03 3.512300000000000182e+03 0.000000000000000000e+00
3.976360000000000127e+03 3.512300000000000182e+03 0.000000000000000000e+00
3.976440000000000055e+03 3.512300000000000182e+03 0.000000000000000000e+00
3.976519999999999982e+03 3.512300000000000182e+03 0.000000000000000000e+00
3.976599999999999909e+03 3.512300000000000182e+03 0.000000000000000000e+00
3.976679999999999836e+03 3.512300000000000182e+03 0.000000000000000000e+00
3.976759999999999764e+03 3.512300000000000182e+03 0.000000000000000000e+00
3.976840000000000146e+03 3.512300000000000182e+03 0.000000000000000000e+00
3.976920000000000073e+03 3.512300000000000182e+03 0.000000000000000000e+00
3.977000000000000000e+03 3.512300000000000182e+03 0.000000000000000000e+00
3.977079999999999927e+03 3.512300000000000182e+03 0.000000000000000000e+00
3.977159999999999854e+03 3.512300000000000182e+03 0.000000000000000000e+00
3.977239999999999782e+03 3.512300000000000182e+03 0.000000000000000000e+00
3.977320000000000164e+03 3.512300000000000182e+03 0.000000000000000000e+00
3.977400000000000091e+03 3.512300000000000182e+03 0.000000000000000000e+00
3.977480000000000018e+03 3.512300000000000182e+03 0.000000000000000000e+00
3.977559999999999945e+03 3.512300000000000182e+03 0.000000000000000000e+00
3.977639999999999873e+03 3.512300000000000182e+03 0.000000000000000000e+00
3.977719999999999800e+03 3.512300000000000182e+03 0.000000000000000000e+00
3.977800000000000182e+03 3.512300000000000182e+03 0.000000000000000000e+00
3.977880000000000109e+03 3.512300000000000182e+03 0.000000000000000000e+00
3.977960000000000036e+03 3.512300000000000182e+03 0.000000000000000000e+00
3.978039999999999964e+03 3.512300000000000182e+03 0.000000000000000000e+00
3.978119999999999891e+03 3.512300000000000182e+03 0.000000000000000000e+00
3.978199999999999818e+03 3.512300000000000182e+03 0.000000000000000000e+00
3.978279999999999745e+03 3.512300000000000182e+03 0.000000000000000000e+00
3.978360000000000127e+03 3.512300000000000182e+03 0.000000000000000000e+00
3.978440000000000055e+03 3.512300000000000182e+03 0.000000000000000000e+00
3.978519999999999982e+03 3.512300000000000182e+03 0.000000000000000000e+00
3.978599999999999909e+03 3.512300000000000182e+03 0.000000000000000000e+00
3.978679999999999836e+03 3.512300000000000182e+03 0.000000000000000000e+00
3.978759999999999764e+03 3.512300000000000182e+03 0.000000000000000000e+00
3.978840000000000146e+03 3.512300000000000182e+03 0.000000000000000000e+00
3.978920000000000073e+03 3.512300000000000182e+03 0.000000000000000000e+00
3.979000000000000000e+03 3.512300000000000182e+03 0.000000000000000000e+00
3.979079999999999927e+03 3.512300000000000182e+03 0.000000000000000000e+00
3.979159999999999854e+03 3.512300000000000182e+03 0.000000000000000000e+00
3.979239999999999782e+03 3.512300000000000182e+03 0.000000000000000000e+00
3.979320000000000164e+03 3.512300000000000182e+03 0.000000000000000000e+00
3.979400000000000091e+03 3.512300000000000182e+03 0.000000000000000000e+00
3.979480000000000018e+03 3.512300000000000182e+03 0.000000000000000000e+00
3.979559999999999945e+03 3.512300000000000182e+03 0.000000000000000000e+00
3.979639999999999873e+03 3.512300000000000182e+03 0.000000000000000000e+00
3.979719999999999800e+03 3.512300000000000182e+03 0.000000000000000000e+00
3.979800000000000182e+03 3.512300000000000182e+03 0.000000000000000000e+00
3.979880000000000109e+03 3.512300000000000182e+03 0.000000000000000000e+00
3.979960000000000036e+03 3.512300000000000182e+03 0.000000000000000000e+00
3.980039999999999964e+03 3.512300000000000182e+03 0.000000000000000000e+00
3.980119999999999891e+03 3.512300000000000182e+03 0.000000000000000000e+00
3.980199999999999818e+03 3.512300000000000182e+03 0.000000000000000000e+00
3.980279999999999745e+03 3.512300000000000182e+03 0.000000000000000000e+00
3.980360000000000127e+03 3.512300000000000182e+03 0.000000000000000000e+00
3.980440000000000055e+03 3.512300000000000182e+03 0.000000000000000000e+00
3.980519999999999982e+03 3.512300000000000182e+03 0.000000000000000000e+00
3.980599999999999909e+03 3.512300000000000182e+03 0.000000000000000000e+00
3.980679999999999836e+03 3.512300000000000182e+03 0.000000000000000000e+00
3.980759999999999764e+03 3.512300000000000182e+03 0.000000000000000000e+00
3.980840000000000146e+03 3.512300000000000182e+03 0.000000000000000000e+00
3.980920000000000073e+03 3.512300000000000182e+03 0.000000000000000000e+00
3.981000000000000000e+03 3.512300000000000182e+03 0.000000000000000000e+00
3.981079999999999927e+03 3.512300000000000182e+03 0.000000000000000000e+00
3.981159999999999854e+03 3.512300000000000182e+03 0.000000000000000000e+00
3.981239999999999782e+03 3.512300000000000182e+03 0.000000000000000000e+00
3.981320000000000164e+03 3.512300000000000182e+03 0.000000000000000000e+00
3.981400000000000091e+03 3.512300000000000182e+03 0.000000000000000000e+00
3.981480000000000018e+03 3.512300000000000182e+03 0.000000000000000000e+00
3.981559999999999945e+03 3.512300000000000182e+03 0.000000000000000000e+00
3.981639999999999873e+03 3.512300000000000182e+03 0.000000000000000000e+00
3.981719999999999800e+03 3.512300000000000182e+03 0.000000000000000000e+00
3.981800000000000182e+03 3.512300000000000182e+03 0.000000000000000000e+00
3.961800000000000182e+03 3.512360000000000127e+03 5.233154148307923837e-05
3.961880000000000109e+03 3.512360000000000127e+03 5.248316262163373470e-05
3.961960000000000036e+03 3.512360000000000127e+03 5.266142080866177710e-05
3.962039999999999964e+03 3.512360000000000127e+03 5.286013463438062851e-05
3.962119999999999891e+03 3.512360000000000127e+03 5.307900569556688649e-05
3.962199999999999818e+03 3.512360000000000127e+03 5.331671352209521109e-05
3.962279999999999745e+03 3.512360000000000127e+03 5.357117389043711687e-05
3.962360000000000127e+03 3.512360000000000127e+03 0.000000000000000000e+00
3.962440000000000055e+03 3.512360000000000127e+03 0.000000000000000000e+00
3.962519999999999982e+03 3.512360000000000127e+03 0.000000000000000000e+00
3.962599999999999909e+03 3.512360000000000127e+03 0.000000000000000000e+00
3.962679999999999836e+03 3.512360000000000127e+03 0.000000000000000000e+00
3.962759999999999764e+03 3.512360000000000127e+03 0.000000000000000000e+00
3.962840000000000146e+03 3.512360000000000127e+03 0.000000000000000000e+00
3.962920000000000073e+03 3.512360000000000127e+03 0.000000000000000000e+00
3.963000000000000000e+03 3.512360000000000127e+03 0.000000000000000000e+00
3.963079999999999927e+03 3.512360000000000127e+03 0.000000000000000000e+00
3.963159999999999854e+03 3.512360000000000127e+03 0.000000000000000000e+00
3.963239999999999782e+03 3.512360000000000127e+03 0.000000000000000000e+00
3.963320000000000164e+03 3.512360000000000127e+03 0.000000000000000000e+00
3.963400000000000091e+03 3.512360000000000127e+03 0.000000000000000000e+00
3.963480000000000018e+03 3.512360000000000127e+03 0.000000000000000000e+00
3.963559999999999945e+03 3.512360000000000127e+03 0.000000000000000000e+00
3.963639999999999873e+03 3.512360000000000127e+03 0.000000000000000000e+00
3.963719999999999800e+03 3.512360000000000127e+03 0.000000000000000000e+00
3.963800000000000182e+03 3.512360000000000127e+03 0.000000000000000000e+00
3.963880000000000109e+03 3.512360000000000127e+03 0.000000000000000000e+00
3.963960000000000036e+03 3.512360000000000127e+03 0.000000000000000000e+00
3.964039999999999964e+03 3.512360000000000127e+03 0.000000000000000000e+00
3.964119999999999891e+03 3.512360000000000127e+03 0.000000000000000000e+00
3.964199999999999818e+03 3.512360000000000127e+03 0.000000000000000000e+00
3.964279999999999745e+03 3.512360000000000127e+03 0.000000000000000000e+00
3.964360000000000127e+03 3.512360000000000127e+03 0.000000000000000000e+00
3.964440000000000055e+03 3.512360000000000127e+03 0.000000000000000000e+00
3.964519999999999982e+03 3.512360000000000127e+03 0.000000000000000000e+00
3.964599999999999909e+03 3.512360000000000127e+03 0.000000000000000000e+00
3.964679999999999836e+03 3.512360000000000127e+03 0.000000000000000000e+00
3.964759999999999764e+03 3.512360000000000127e+03 0.000000000000000000e+00
3.964840000000000146e+03 3.512360000000000127e+03 0.000000000000000000e+00
3.964920000000000073e+03 3.512360000000000127e+03 0.000000000000000000e+00
3.965000000000000000e+03 3.512360000000000127e+03 0.000000000000000000e+00
3.965079999999999927e+03 3.512360000000000127e+03 0.000000000000000000e+00
3.965159999999999854e+03 3.512360000000000127e+03 0.000000000000000000e+00
3.965239999999999782e+03 3.512360000000000127e+03 0.000000000000000000e+00
3.965320000000000164e+03 3.512360000000000127e+03 0.000000000000000000e+00
3.965400000000000091e+03 3.512360000000000127e+03 0.000000000000000000e+00
3.965480000000000018e+03 3.512360000000000127e+03 0.000000000000000000e+00
3.965559999999999945e+03 3.512360000000000127e+03 0.000000000000000000e+00
3.965639999999999873e+03 3.512360000000000127e+03 0.000000000000000000e+00
3.965719999999999800e+03 3.512360000000000127e+03 0.000000000000000000e+00
3.965800000000000182e+03 3.512360000000000127e+03 0.000000000000000000e+00
3.965880000000000109e+03 3.512360000000000127e+03 0.000000000000000000e+00
3.965960000000000036e+03 3.512360000000000127e+03 0.000000000000000000e+00
3.966039999999999964e+03 3.512360000000000127e+03 0.000000000000000000e+00
3.966119999999999891e+03 3.512360000000000127e+03 0.000000000000000000e+00
3.966199999999999818e+03 3.512360000000000127e+03 0.000000000000000000e+00
3.966279999999999745e+03 3.512360000000000127e+03 0.000000000000000000e+00
3.966360000000000127e+03 3.512360000000000127e+03 0.000000000000000000e+00
3.966440000000000055e+03 3.512360000000000127e+03 0.000000000000000000e+00
3.966519999999999982e+03 3.512360000000000127e+03 0.000000000000000000e+00
3.966599999999999909e+03 3.512360000000000127e+03 0.000000000000000000e+00
3.966679999999999836e+03 3.512360000000000127e+03 0.000000000000000000e+00
3.966759999999999764e+03 3.512360000000000127e+03 0.000000000000000000e+00
3.966840000000000146e+03 3.512360000000000127e+03 0.000000000000000000e+00
3.966920000000000073e+03 3.512360000000000127e+03 0.000000000000000000e+00
3.967000000000000000e+03 3.512360000000000127e+03 0.000000000000000000e+00
3.967079999999999927e+03 3.512360000000000127e+03 0.000000000000000000e+00
3.967159999999999854e+03 3.512360000000000127e+03 0.000000000000000000e+00
3.967239999999999782e+03 3.512360000000000127e+03 0.000000000000000000e+00
3.967320000000000164e+03 3.512360000000000127e+03 0.000000000000000000e+00
3.967400000000000091e+03 3.512360000000000127e+03 0.000000000000000000e+00
3.967480000000000018e+03 3.512360000000000127e+03 0.000000000000000000e+00
3.967559999999999945e+03 3.512360000000000127e+03 0.000000000000000000e+00
3.967639999999999873e+03 3.512360000000000127e+03 0.000000000000000000e+00
3.967719999999999800e+03 3.512360000000000127e+03 0.000000000000000000e+00
3.967800000000000182e+03 3.512360000000000127e+03 0.000000000000000000e+00
3.967880000000000109e+03 3.512360000000000127e+03 0.000000000000000000e+00
3.967960000000000036e+03 3.512360000000000127e+03 0.000000000000000000e+00
3.968039999999999964e+03 3.512360000000000127e+03 0.000000000000000000e+00
3.968119999999999891e+03 3.512360000000000127e+03 0.000000000000000000e+00
3.968199999999999818e+03 3.512360000000000127e+03 0.000000000000000000e+00
3.968279999999999745e+03 3.512360000000000127e+03 0.000000000000000000e+00
3.968360000000000127e+03 3.512360000000000127e+03 0.000000000000000000e+00
3.968440000000000055e+03 3.512360000000000127e+03 0.000000000000000000e+00
3.968519999999999982e+03 3.512360000000000127e+03 0.000000000000000000e+00
3.968599999999999909e+03 3.512360000000000127e+03 0.000000000000000000e+00
3.968679999999999836e+03 3.512360000000000127e+03 0.000000000000000000e+00
3.968759999999999764e+03 3.512360000000000127e+03 0.000000000000000000e+00
3.968840000000000146e+03 3.512360000000000127e+03 0.000000000000000000e+00
3.968920000000000073e+03 3.512360000000000127e+03 0.000000000000000000e+00
3.969000000000000000e+03 3.512360000000000127e+03 0.000000000000000000e+00
3.969079999999999927e+03 3.512360000000000127e+03 0.000000000000000000e+00
3.969159999999999854e+03 3.512360000000000127e+03 0.000000000000000000e+00
3.969239999999999782e+03 3.512360000000000127e+03 0.000000000000000000e+00
3.969320000000000164e+03 3.512360000000000127e+03 0.000000000000000000e+00
3.969400000000000091e+03 3.512360000000000127e+03 0.000000000000000000e+00
3.969480000000000018e+03 3.512360000000000127e+03 0.000000000000000000e+00
3.969559999999999945e+03 3.512360000000000127e+03 0.000000000000000000e+00
3.969639999999999873e+03 3.512360000000000127e+03 0.000000000000000000e+00
3.969719999999999800e+03 3.512360000000000127e+03 0.000000000000000000e+00
3.969800000000000182e+03 3.512360000000000127e+03 0.000000000000000000e+00
3.969880000000000109e+03 3.512360000000000127e+03 0.000000000000000000e+00
3.969960000000000036e+03 3.512360000000000127e+03 0.000000000000000000e+00
3.970039999999999964e+03 3.512360000000000127e+03 0.000000000000000000e+00
3.970119999999999891e+03 3.512360000000000127e+03 0.000000000000000000e+00
3.970199999999999818e+03 3.512360000000000127e+03 0.000000000000000000e+00
3.970279999999999745e+03 3.512360000000000127e+03 0.000000000000000000e+00
3.970360000000000127e+03 3.512360000000000127e+03 0.000000000000000000e+00
3.970440000000000055e+03 3.512360000000000127e+03 0.000000000000000000e+00
3.970519999999999982e+03 3.512360000000000127e+03 0.000000000000000000e+00
3.970599999999999909e+03 3.512360000000000127e+03 0.000000000000000000e+00
3.970679999999999836e+03 3.512360000000000127e+03 0.000000000000000000e+00
3.970759999999999764e+03 3.512360000000000127e+03 0.000000000000000000e+00
3.970840000000000146e+03 3.512360000000000127e+03 0.000000000000000000e+00
3.970920000000000073e+03 3.512360000000000127e+03 0.000000000000000000e+00
3.971000000000000000e+03 3.512360000000000127e+03 0.000000000000000000e+00
3.971079999999999927e+03 3.512360000000000127e+03 0.000000000000000000e+00
3.971159999999999854e+03 3.512360000000000127e+03 0.000000000000000000e+00
3.971239999999999782e+03 3.512360000000000127e+03 0.000000000000000000e+00
3.971320000000000164e+03 3.512360000000000127e+03 0.000000000000000000e+00
3.971400000000000091e+03 3.512360000000000127e+03 0.000000000000000000e+00
3.971480000000000018e+03 3.512360000000000127e+03 0.000000000000000000e+00
3.971559999999999945e+03 3.512360000000000127e+03 0.000000000000000000e+00
3.971639999999999873e+03 3.512360000000000127e+03 0.000000000000000000e+00
3.971719999999999800e+03 3.512360000000000127e+03 0.000000000000000000e+00
3.971800000000000182e+03 3.512360000000000127e+03 0.000000000000000000e+00
3.971880000000000109e+03 3.512360000000000127e+03 0.000000000000000000e+00
3.971960000000000036e+03 3.512360000000000127e+03 0.000000000000000000e+00
3.972039999999999964e+03 3.512360000000000127e+03 0.000000000000000000e+00
3.972119999999999891e+03 3.512360000000000127e+03 0.000000000000000000e+00
3.972199999999999818e+03 3.512360000000000127e+03 0.000000000000000000e+00
3.972279999999999745e+03 3.512360000000000127e+03 0.000000000000000000e+00
3.972360000000000127e+03 3.512360000000000127e+03 0.000000000000000000e+00
3.972440000000000055e+03 3.512360000000000127e+03 0.000000000000000000e+00
3.972519999999999982e+03 3.512360000000000127e+03 0.000000000000000000e+00
3.972599999999999909e+03 3.512360000000000127e+03 0.000000000000000000e+00
3.972679999999999836e+03 3.512360000000000127e+03 0.000000000000000000e+00
3.972759999999999764e+03 3.512360000000000127e+03 0.000000000000000000e+00
3.972840000000000146e+03 3.512360000000000127e+03 0.000000000000000000e+00
3.972920000000000073e+03 3.512360000000000127e+03 0.000000000000000000e+00
3.973000000000000000e+03 3.512360000000000127e+03 0.000000000000000000e+00
3.973079999999999927e+03 3.512360000000000127e+03 0.000000000000000000e+00
3.973159999999999854e+03 3.512360000000000127e+03 0.000000000000000000e+00
3.973239999999999782e+03 3.512360000000000127e+03 0.000000000000000000e+00
3.973320000000000164e+03 3.512360000000000127e+03 0.000000000000000000e+00
3.973400000000000091e+03 3.512360000000000127e+03 0.000000000000000000e+00
3.973480000000000018e+03 3.512360000000000127e+03 0.000000000000000000e+00
3.973559999999999945e+03 3.512360000000000127e+03 0.000000000000000000e+00
3.973639999999999873e+03 3.512360000000000127e+03 0.000000000000000000e+00
3.973719999999999800e+03 3.512360000000000127e+03 0.000000000000000000e+00
3.973800000000000182e+03 3.512360000000000127e+03 0.000000000000000000e+00
3.973880000000000109e+03 3.512360000000000127e+03 0.000000000000000000e+00
3.973960000000000036e+03 3.512360000000000127e+03 0.000000000000000000e+00
3.974039999999999964e+03 3.512360000000000127e+03 0.000000000000000000e+00
3.974119999999999891e+03 3.512360000000000127e+03 0.000000000000000000e+00
3.974199999999999818e+03 3.512360000000000127e+03 0.000000000000000000e+00
3.974279999999999745e+03 3.512360000000000127e+03 0.000000000000000000e+00
3.974360000000000127e+03 3.512360000000000127e+03 0.000000000000000000e+00
3.974440000000000055e+03 3.512360000000000127e+03 0.000000000000000000e+00
3.974519999999999982e+03 3.512360000000000127e+03 0.000000000000000000e+00
3.974599999999999909e+03 3.512360000000000127e+03 0.000000000000000000e+00
3.974679999999999836e+03 3.512360000000000127e+03 0.000000000000000000e+00
3.974759999999999764e+03 3.512360000000000127e+03 0.000000000000000000e+00
3.974840000000000146e+03 3.512360000000000127e+03 0.000000000000000000e+00
3.974920000000000073e+03 3.512360000000000127e+03 0.000000000000000000e+00
3.975000000000000000e+03 3.512360000000000127e+03 0.000000000000000000e+00
3.975079999999999927e+03 3.512360000000000127e+03 0.000000000000000000e+00
3.975159999999999854e+03 3.512360000000000127e+03 0.000000000000000000e+00
3.975239999999999782e+03 3.512360000000000127e+03 0.000000000000000000e+00
3.975320000000000164e+03 3.512360000000000127e+03 0.000000000000000000e+00
3.975400000000000091e+03 3.512360000000000127e+03 0.000000000000000000e+00
3.975480000000000018e+03 3.512360000000000127e+03 0.000000000000000000e+00
3.975559999999999945e+03 3.512360000000000127e+03 0.000000000000000000e+00
3.975639999999999873e+03 3.512360000000000127e+03 0.000000000000000000e+00
3.975719999999999800e+03 3.512360000000000127e+03 0.000000000000000000e+00
3.975800000000000182e+03 3.512360000000000127e+03 0.000000000000000000e+00
3.975880000000000109e+03 3.512360000000000127e+03 0.000000000000000000e+00
3.975960000000000036e+03 3.512360000000000127e+03 0.000000000000000000e+00
3.976039999999999964e+03 3.512360000000000127e+03 0.000000000000000000e+00
3.976119999999999891e+03 3.512360000000000127e+03 0.000000000000000000e+00
3.976199999999999818e+03 3.512360000000000127e+03 0.000000000000000000e+00
3.976279999999999745e+03 3.512360000000000127e+03 0.000000000000000000e+00
3.976360000000000127e+03 3.512360000000000127e+03 0.000000000000000000e+00
3.976440000000000055e+03 3.512360000000000127e+03 0.000000000000000000e+00
3.976519999999999982e+03 3.512360000000000127e+03 0.000000000000000000e+00
3.976599999999999909e+03 3.512360000000000127e+03 0.000000000000000000e+00
3.976679999999999836e+03 3.512360000000000127e+03 0.000000000000000000e+00
3.976759999999999764e+03 3.512360000000000127e+03 0.000000000000000000e+00
3.976840000000000146e+03 3.512360000000000127e+03 0.000000000000000000e+00
3.976920000000000073e+03 3.512360000000000127e+03 0.000000000000000000e+00
3.977000000000000000e+03 3.512360000000000127e+03 0.000000000000000000e+00
3.977079999999999927e+03 3.512360000000000127e+03 0.000000000000000000e+00
3.977159999999999854e+03 3.512360000000000127e+03 0.000000000000000000e+00
3.977239999999999782e+03 3.512360000000000127e+03 0.000000000000000000e+00
3.977320000000000164e+03 3.512360000000000127e+03 0.000000000000000000e+00
3.977400000000000091e+03 3.512360000000000127e+03 0.000000000000000000e+00
3.977480000000000018e+03 3.512360000000000127e+03 0.000000000000000000e+00
3.977559999999999945e+03 3.512360000000000127e+03 0.000000000000000000e+00
3.977639999999999873e+03 3.512360000000000127e+03 0.000000000000000000e+00
3.977719999999999800e+03 3.512360000000000127e+03 0.000000000000000000e+00
3.977800000000000182e+03 3.512360000000000127e+03 0.000000000000000000e+00
3.977880000000000109e+03 3.512360000000000127e+03 0.000000000000000000e+00
3.977960000000000036e+03 3.512360000000000127e+03 0.000000000000000000e+00
3.978039999999999964e+03 3.512360000000000127e+03 0.000000000000000000e+00
3.978119999999999891e+03 3.512360000000000127e+03 0.000000000000000000e+00
3.978199999999999818e+03 3.512360000000000127e+03 0.000000000000000000e+00
3.978279999999999745e+03 3.512360000000000127e+03 0.000000000000000000e+00
3.978360000000000127e+03 3.512360000000000127e+03 0.000000000000000000e+00
3.978440000000000055e+03 3.512360000000000127e+03 0.000000000000000000e+00
3.978519999999999982e+03 3.512360000000000127e+03 0.000000000000000000e+00
3.978599999999999909e+03 3.512360000000000127e+03 0.000000000000000000e+00
3.978679999999999836e+03 3.512360000000000127e+03 0.000000000000000000e+00
3.978759999999999764e+03 3.512360000000000127e+03 0.000000000000000000e+00
3.978840000000000146e+03 3.512360000000000127e+03 0.000000000000000000e+00
3.978920000000000073e+03 3.512360000000000127e+03 0.000000000000000000e+00
3.979000000000000000e+03 3.512360000000000127e+03 0.000000000000000000e+00
3.979079999999999927e+03 3.512360000000000127e+03 0.000000000000000000e+00
3.979159999999999854e+03 3.512360000000000127e+03 0.000000000000000000e+00
3.979239999999999782e+03 3.512360000000000127e+03 0.000000000000000000e+00
3.979320000000000164e+03 3.512360000000000127e+03 0.000000000000000000e+00
3.979400000000000091e+03 3.512360000000000127e+03 0.000000000000000000e+00
3.979480000000000018e+03 3.512360000000000127e+03 0.000000000000000000e+00
3.979559999999999945e+03 3.512360000000000127e+03 0.000000000000000000e+00
3.979639999999999873e+03 3.512360000000000127e+03 0.000000000000000000e+00
3.979719999999999800e+03 3.512360000000000127e+03 0.000000000000000000e+00
3.979800000000000182e+03 3.512360000000000127e+03 0.000000000000000000e+00
3.979880000000000109e+03 3.512360000000000127e+03 0.000000000000000000e+00
3.979960000000000036e+03 3.512360000000000127e+03 0.000000000000000000e+00
3.980039999999999964e+03 3.512360000000000127e+03 0.000000000000000000e+00
3.980119999999999891e+03 3.512360000000000127e+03 0.000000000000000000e+00
3.980199999999999818e+03 3.512360000000000127e+03 0.000000000000000000e+00
3.980279999999999745e+03 3.512360000000000127e+03 0.000000000000000000e+00
3.980360000000000127e+03 3.512360000000000127e+03 0.000000000000000000e+00
3.980440000000000055e+03 3.512360000000000127e+03 0.000000000000000000e+00
3.980519999999999982e+03 3.512360000000000127e+03 0.000000000000000000e+00
3.980599999999999909e+03 3.512360000000000127e+03 0.000000000000000000e+00
3.980679999999999836e+03 3.512360000000000127e+03 0.000000000000000000e+00
3.980759999999999764e+03 3.512360000000000127e+03 0.000000000000000000e+00
3.980840000000000146e+03 3.512360000000000127e+03 0.000000000000000000e+00
3.980920000000000073e+03 3.512360000000000127e+03 0.000000000000000000e+00
3.981000000000000000e+03 3.512360000000000127e+03 0.000000000000000000e+00
3.981079999999999927e+03 3.512360000000000127e+03 0.000000000000000000e+00
3.981159999999999854e+03 3.512360000000000127e+03 0.000000000000000000e+00
3.981239999999999782e+03 3.512360000000000127e+03 0.000000000000000000e+00
3.981320000000000164e+03 3.512360000000000127e+03 0.000000000000000000e+00
3.981400000000000091e+03 3.512360000000000127e+03 0.000000000000000000e+00
3.981480000000000018e+03 3.512360000000000127e+03 0.000000000000000000e+00
3.981559999999999945e+03 3.512360000000000127e+03 0.000000000000000000e+00
3.981639999999999873e+03 3.512360000000000127e+03 0.000000000000000000e+00
3.981719999999999800e+03 3.512360000000000127e+03 0.000000000000000000e+00
3.981800000000000182e+03 3.512360000000000127e+03 0.000000000000000000e+00
3.961800000000000182e+03 3.512420000000000073e+03 5.290550998156111351e-05
3.961880000000000109e+03 3.512420000000000073e+03 5.304699034066963944e-05
3.961960000000000036e+03 3.512420000000000073e+03 5.321501813049353042e-05
3.962039999999999964e+03 3.512420000000000073e+03 5.340571779993517350e-05
3.962119999999999891e+03 3.512420000000000073e+03 5.362007656128796085e-05
3.962199999999999818e+03 3.512420000000000073e+03 5.385304862125894998e-05
3.962279999999999745e+03 3.512420000000000073e+03 5.410502792473430007e-05
3.962360000000000127e+03 3.512420000000000073e+03 0.000000000000000000e+00
3.962440000000000055e+03 3.512420000000000073e+03 0.000000000000000000e+00
3.962519999999999982e+03 3.512420000000000073e+03 0.000000000000000000e+00
3.962599999999999909e+03 3.512420000000000073e+03 0.000000000000000000e+00
3.962679999999999836e+03 3.512420000000000073e+03 0.000000000000000000e+00
3.962759999999999764e+03 3.512420000000000073e+03 0.000000000000000000e+00
3.962840000000000146e+03 3.512420000000000073e+03 0.000000000000000000e+00
3.962920000000000073e+03 3.512420000000000073e+03 0.000000000000000000e+00
3.963000000000000000e+03 3.512420000000000073e+03 0.000000000000000000e+00
3.963079999999999927e+03 3.512420000000000073e+03 0.000000000000000000e+00
3.963159999999999854e+03 3.512420000000000073e+03 0.000000000000000000e+00
3.963239999999999782e+03 3.512420000000000073e+03 0.000000000000000000e+00
3.963320000000000164e+03 3.512420000000000073e+03 0.000000000000000000e+00
3.963400000000000091e+03 3.512420000000000073e+03 0.000000000000000000e+00
3.963480000000000018e+03 3.512420000000000073e+03 0.000000000000000000e+00
3.963559999999999945e+03 3.512420000000000073e+03 0.000000000000000000e+00
3.963639999999999873e+03 3.512420000000000073e+03 0.000000000000000000e+00
3.963719999999999800e+03 3.512420000000000073e+03 0.000000000000000000e+00
3.963800000000000182e+03 3.512420000000000073e+03 0.000000000000000000e+00
3.963880000000000109e+03 3.512420000000000073e+03 0.000000000000000000e+00
3.963960000000000036e+03 3.512420000000000073e+03 0.000000000000000000e+00
3.964039999999999964e+03 3.512420000000000073e+03 0.000000000000000000e+00
3.964119999999999891e+03 3.512420000000000073e+03 0.000000000000000000e+00
3.964199999999999818e+03 3.512420000000000073e+03 0.000000000000000000e+00
3.964279999999999745e+03 3.512420000000000073e+03 0.000000000000000000e+00
3.964360000000000127e+03 3.512420000000000073e+03 0.000000000000000000e+00
3.964440000000000055e+03 3.512420000000000073e+03 0.000000000000000000e+00
3.964519999999999982e+03 3.512420000000000073e+03 0.000000000000000000e+00
3.964599999999999909e+03 3.512420000000000073e+03 0.000000000000000000e+00
3.964679999999999836e+03 3.512420000000000073e+03 0.000000000000000000e+00
3.964759999999999764e+03 3.512420000000000073e+03 0.000000000000000000e+00
3.964840000000000146e+03 3.512420000000000073e+03 0.000000000000000000e+00
3.964920000000000073e+03 3.512420000000000073e+03 0.000000000000000000e+00
3.965000000000000000e+03 3.512420000000000073e+03 0.000000000000000000e+00
3.965079999999999927e+03 3.512420000000000073e+03 0.000000000000000000e+00
3.965159999999999854e+03 3.512420000000000073e+03 0.000000000000000000e+00
3.965239999999999782e+03 3.512420000000000073e+03 0.000000000000000000e+00
3.965320000000000164e+03 3.512420000000000073e+03 0.000000000000000000e+00
3.965400000000000091e+03 3.512420000000000073e+03 0.000000000000000000e+00
3.965480000000000018e+03 3.512420000000000073e+03 0.000000000000000000e+00
3.965559999999999945e+03 3.512420000000000073e+03 0.000000000000000000e+00
3.965639999999999873e+03 3.512420000000000073e+03 0.000000000000000000e+00
3.965719999999999800e+03 3.512420000000000073e+03 0.000000000000000000e+00
3.965800000000000182e+03 3.512420000000000073e+03 0.000000000000000000e+00
3.965880000000000109e+03 3.512420000000000073e+03 0.000000000000000000e+00
3.965960000000000036e+03 3.512420000000000073e+03 0.000000000000000000e+00
3.966039999999999964e+03 3.512420000000000073e+03 0.000000000000000000e+00
3.966119999999999891e+03 3.512420000000000073e+03 0.000000000000000000e+00
3.966199999999999818e+03 3.512420000000000073e+03 0.000000000000000000e+00
3.966279999999999745e+03 3.512420000000000073e+03 0.000000000000000000e+00
3.966360000000000127e+03 3.512420000000000073e+03 0.000000000000000000e+00
3.966440000000000055e+03 3.512420000000000073e+03 0.000000000000000000e+00
3.966519999999999982e+03 3.512420000000000073e+03 0.000000000000000000e+00
3.966599999999999909e+03 3.512420000000000073e+03 0.000000000000000000e+00
3.966679999999999836e+03 3.512420000000000073e+03 0.000000000000000000e+00
3.966759999999999764e+03 3.512420000000000073e+03 0.000000000000000000e+00
3.966840000000000146e+03 3.512420000000000073e+03 0.000000000000000000e+00
3.966920000000000073e+03 3.512420000000000073e+03 0.000000000000000000e+00
3.967000000000000000e+03 3.512420000000000073e+03 0.000000000000000000e+00
3.967079999999999927e+03 3.512420000000000073e+03 0.000000000000000000e+00
3.967159999999999854e+03 3.512420000000000073e+03 0.000000000000000000e+00
3.967239999999999782e+03 3.512420000000000073e+03 0.000000000000000000e+00
3.967320000000000164e+03 3.512420000000000073e+03 0.000000000000000000e+00
3.967400000000000091e+03 3.512420000000000073e+03 0.000000000000000000e+00
3.967480000000000018e+03 3.512420000000000073e+03 0.000000000000000000e+00
3.967559999999999945e+03 3.512420000000000073e+03 0.000000000000000000e+00
3.967639999999999873e+03 3.512420000000000073e+03 0.000000000000000000e+00
3.967719999999999800e+03 3.512420000000000073e+03 0.000000000000000000e+00
3.967800000000000182e+03 3.512420000000000073e+03 0.000000000000000000e+00
3.967880000000000109e+03 3.512420000000000073e+03 0.000000000000000000e+00
3.967960000000000036e+03 3.512420000000000073e+03 0.000000000000000000e+00
3.968039999999999964e+03 3.512420000000000073e+03 0.000000000000000000e+00
3.968119999999999891e+03 3.512420000000000073e+03 0.000000000000000000e+00
3.968199999999999818e+03 3.512420000000000073e+03 0.000000000000000000e+00
3.968279999999999745e+03 3.512420000000000073e+03 0.000000000000000000e+00
3.968360000000000127e+03 3.512420000000000073e+03 0.000000000000000000e+00
3.968440000000000055e+03 3.512420000000000073e+03 0.000000000000000000e+00
3.968519999999999982e+03 3.512420000000000073e+03 0.000000000000000000e+00
3.968599999999999909e+03 3.512420000000000073e+03 0.000000000000000000e+00
3.968679999999999836e+03 3.512420000000000073e+03 0.000000000000000000e+00
3.968759999999999764e+03 3.512420000000000073e+03 0.000000000000000000e+00
3.968840000000000146e+03 3.512420000000000073e+03 0.000000000000000000e+00
3.968920000000000073e+03 3.512420000000000073e+03 0.000000000000000000e+00
3.969000000000000000e+03 3.512420000000000073e+03 0.000000000000000000e+00
3.969079999999999927e+03 3.512420000000000073e+03 0.000000000000000000e+00
3.969159999999999854e+03 3.512420000000000073e+03 0.000000000000000000e+00
3.969239999999999782e+03 3.512420000000000073e+03 0.000000000000000000e+00
3.969320000000000164e+03 3.512420000000000073e+03 0.000000000000000000e+00
3.969400000000000091e+03 3.512420000000000073e+03 0.000000000000000000e+00
3.969480000000000018e+03 3.512420000000000073e+03 0.000000000000000000e+00
3.969559999999999945e+03 3.512420000000000073e+03 0.000000000000000000e+00
3.969639999999999873e+03 3.512420000000000073e+03 0.000000000000000000e+00
3.969719999999999800e+03 3.512420000000000073e+03 0.000000000000000000e+00
3.969800000000000182e+03 3.512420000000000073e+03 0.000000000000000000e+00
3.969880000000000109e+03 3.512420000000000073e+03 0.000000000000000000e+00
3.969960000000000036e+03 3.512420000000000073e+03 0.000000000000000000e+00
3.970039999999999964e+03 3.512420000000000073e+03 0.000000000000000000e+00
3.970119999999999891e+03 3.512420000000000073e+03 0.000000000000000000e+00
3.970199999999999818e+03 3.512420000000000073e+03 0.000000000000000000e+00
3.970279999999999745e+03 3.512420000000000073e+03 0.000000000000000000e+00
3.970360000000000127e+03 3.512420000000000073e+03 0.000000000000000000e+00
3.970440000000000055e+03 3.512420000000000073e+03 0.000000000000000000e+00
3.970519999999999982e+03 3.512420000000000073e+03 0.000000000000000000e+00
3.970599999999999909e+03 3.512420000000000073e+03 0.000000000000000000e+00
3.970679999999999836e+03 3.512420000000000073e+03 0.000000000000000000e+00
3.970759999999999764e+03 3.512420000000000073e+03 0.000000000000000000e+00
3.970840000000000146e+03 3.512420000000000073e+03 0.000000000000000000e+00
3.970920000000000073e+03 3.512420000000000073e+03 0.000000000000000000e+00
3.971000000000000000e+03 3.512420000000000073e+03 0.000000000000000000e+00
3.971079999999999927e+03 3.512420000000000073e+03 0.000000000000000000e+00
3.971159999999999854e+03 3.512420000000000073e+03 0.000000000000000000e+00
3.971239999999999782e+03 3.512420000000000073e+03 0.000000000000000000e+00
3.971320000000000164e+03 3.512420000000000073e+03 0.000000000000000000e+00
3.971400000000000091e+03 3.512420000000000073e+03 0.000000000000000000e+00
3.971480000000000018e+03 3.512420000000000073e+03 0.000000000000000000e+00
3.971559999999999945e+03 3.512420000000000073e+03 0.000000000000000000e+00
3.971639999999999873e+03 3.512420000000000073e+03 0.000000000000000000e+00
3.971719999999999800e+03 3.512420000000000073e+03 0.000000000000000000e+00
3.971800000000000182e+03 3.512420000000000073e+03 0.000000000000000000e+00
3.971880000000000109e+03 3.512420000000000073e+03 0.000000000000000000e+00
3.971960000000000036e+03 3.512420000000000073e+03 0.000000000000000000e+00
3.972039999999999964e+03 3.512420000000000073e+03 0.000000000000000000e+00
3.972119999999999891e+03 3.512420000000000073e+03 0.000000000000000000e+00
3.972199999999999818e+03 3.512420000000000073e+03 0.000000000000000000e+00
3.972279999999999745e+03 3.512420000000000073e+03 0.000000000000000000e+00
3.972360000000000127e+03 3.512420000000000073e+03 0.000000000000000000e+00
3.972440000000000055e+03 3.512420000000000073e+03 0.000000000000000000e+00
3.972519999999999982e+03 3.512420000000000073e+03 0.000000000000000000e+00
3.972599999999999909e+03 3.512420000000000073e+03 0.000000000000000000e+00
3.972679999999999836e+03 3.512420000000000073e+03 0.000000000000000000e+00
3.972759999999999764e+03 3.512420000000000073e+03 0.000000000000000000e+00
3.972840000000000146e+03 3.512420000000000073e+03 0.000000000000000000e+00
3.972920000000000073e+03 3.512420000000000073e+03 0.000000000000000000e+00
3.973000000000000000e+03 3.512420000000000073e+03 0.000000000000000000e+00
3.973079999999999927e+03 3.512420000000000073e+03 0.000000000000000000e+00
3.973159999999999854e+03 3.512420000000000073e+03 0.000000000000000000e+00
3.973239999999999782e+03 3.512420000000000073e+03 0.000000000000000000e+00
3.973320000000000164e+03 3.512420000000000073e+03 0.000000000000000000e+00
3.973400000000000091e+03 3.512420000000000073e+03 0.000000000000000000e+00
3.973480000000000018e+03 3.512420000000000073e+03 0.000000000000000000e+00
3.973559999999999945e+03 3.512420000000000073e+03 0.000000000000000000e+00
3.973639999999999873e+03 3.512420000000000073e+03 0.000000000000000000e+00
3.973719999999999800e+03 3.512420000000000073e+03 0.000000000000000000e+00
3.973800000000000182e+03 3.512420000000000073e+03 0.000000000000000000e+00
3.973880000000000109e+03 3.512420000000000073e+03 0.000000000000000000e+00
3.973960000000000036e+03 3.512420000000000073e+03 0.000000000000000000e+00
3.974039999999999964e+03 3.512420000000000073e+03 0.000000000000000000e+00
3.974119999999999891e+03 3.512420000000000073e+03 0.000000000000000000e+00
3.974199999999999818e+03 3.512420000000000073e+03 0.000000000000000000e+00
3.974279999999999745e+03 3.512420000000000073e+03 0.000000000000000000e+00
3.974360000000000127e+03 3.512420000000000073e+03 0.000000000000000000e+00
3.974440000000000055e+03 3.512420000000000073e+03 0.000000000000000000e+00
3.974519999999999982e+03 3.512420000000000073e+03 0.000000000000000000e+00
3.974599999999999909e+03 3.512420000000000073e+03 0.000000000000000000e+00
3.974679999999999836e+03 3.512420000000000073e+03 0.000000000000000000e+00
3.974759999999999764e+03 3.512420000000000073e+03 0.000000000000000000e+00
3.974840000000000146e+03 3.512420000000000073e+03 0.000000000000000000e+00
3.974920000000000073e+03 3.512420000000000073e+03 0.000000000000000000e+00
3.975000000000000000e+03 3.512420000000000073e+03 0.000000000000000000e+00
3.975079999999999927e+03 3.512420000000000073e+03 0.000000000000000000e+00
3.975159999999999854e+03 3.512420000000000073e+03 0.000000000000000000e+00
3.975239999999999782e+03 3.512420000000000073e+03 0.000000000000000000e+00
3.975320000000000164e+03 3.512420000000000073e+03 0.000000000000000000e+00
3.975400000000000091e+03 3.512420000000000073e+03 0.000000000000000000e+00
3.975480000000000018e+03 3.512420000000000073e+03 0.000000000000000000e+00
3.975559999999999945e+03 3.512420000000000073e+03 0.000000000000000000e+00
3.975639999999999873e+03 3.512420000000000073e+03 0.000000000000000000e+00
3.975719999999999800e+03 3.512420000000000073e+03 0.000000000000000000e+00
3.975800000000000182e+03 3.512420000000000073e+03 0.000000000000000000e+00
3.975880000000000109e+03 3.512420000000000073e+03 0.000000000000000000e+00
3.975960000000000036e+03 3.512420000000000073e+03 0.000000000000000000e+00
3.976039999999999964e+03 3.512420000000000073e+03 0.000000000000000000e+00
3.976119999999999891e+03 3.512420000000000073e+03 0.000000000000000000e+00
3.976199999999999818e+03 3.512420000000000073e+03 0.000000000000000000e+00
3.976279999999999745e+03 3.512420000000000073e+03 0.000000000000000000e+00
3.976360000000000127e+03 3.512420000000000073e+03 0.000000000000000000e+00
3.976440000000000055e+03 3.512420000000000073e+03 0.000000000000000000e+00
3.976519999999999982e+03 3.512420000000000073e+03 0.000000000000000000e+00
3.976599999999999909e+03 3.512420000000000073e+03 0.000000000000000000e+00
3.976679999999999836e+03 3.512420000000000073e+03 0.000000000000000000e+00
3.976759999999999764e+03 3.512420000000000073e+03 0.000000000000000000e+00
3.976840000000000146e+03 3.512420000000000073e+03 0.000000000000000000e+00
3.976920000000000073e+03 3.512420000000000073e+03 0.000000000000000000e+00
3.977000000000000000e+03 3.512420000000000073e+03 0.000000000000000000e+00
3.977079999999999927e+03 3.512420000000000073e+03 0.000000000000000000e+00
3.977159999999999854e+03 3.512420000000000073e+03 0.000000000000000000e+00
3.977239999999999782e+03 3.512420000000000073e+03 0.000000000000000000e+00
3.977320000000000164e+03 3.512420000000000073e+03 0.000000000000000000e+00
3.977400000000000091e+03 3.512420000000000073e+03 0.000000000000000000e+00
3.977480000000000018e+03 3.512420000000000073e+03 0.000000000000000000e+00
3.977559999999999945e+03 3.512420000000000073e+03 0.000000000000000000e+00
3.977639999999999873e+03 3.512420000000000073e+03 0.000000000000000000e+00
3.977719999999999800e+03 3.512420000000000073e+03 0.000000000000000000e+00
3.977800000000000182e+03 3.512420000000000073e+03 0.000000000000000000e+00
3.977880000000000109e+03 3.512420000000000073e+03 0.000000000000000000e+00
3.977960000000000036e+03 3.512420000000000073e+03 0.000000000000000000e+00
3.978039999999999964e+03 3.512420000000000073e+03 0.000000000000000000e+00
3.978119999999999891e+03 3.512420000000000073e+03 0.000000000000000000e+00
3.978199999999999818e+03 3.512420000000000073e+03 0.000000000000000000e+00
3.978279999999999745e+03 3.512420000000000073e+03 0.000000000000000000e+00
3.978360000000000127e+03 3.512420000000000073e+03 0.000000000000000000e+00
3.978440000000000055e+03 3.512420000000000073e+03 0.000000000000000000e+00
3.978519999999999982e+03 3.512420000000000073e+03 0.000000000000000000e+00
3.978599999999999909e+03 3.512420000000000073e+03 0.000000000000000000e+00
3.978679999999999836e+03 3.512420000000000073e+03 0.000000000000000000e+00
3.978759999999999764e+03 3.512420000000000073e+03 0.000000000000000000e+00
3.978840000000000146e+03 3.512420000000000073e+03 0.000000000000000000e+00
3.978920000000000073e+03 3.512420000000000073e+03 0.000000000000000000e+00
3.979000000000000000e+03 3.512420000000000073e+03 0.000000000000000000e+00
3.979079999999999927e+03 3.512420000000000073e+03 0.000000000000000000e+00
3.979159999999999854e+03 3.512420000000000073e+03 0.000000000000000000e+00
3.979239999999999782e+03 3.512420000000000073e+03 0.000000000000000000e+00
3.979320000000000164e+03 3.512420000000000073e+03 0.000000000000000000e+00
3.979400000000000091e+03 3.512420000000000073e+03 0.000000000000000000e+00
3.979480000000000018e+03 3.512420000000000073e+03 0.000000000000000000e+00
3.979559999999999945e+03 3.512420000000000073e+03 0.000000000000000000e+00
3.979639999999999873e+03 3.512420000000000073e+03 0.000000000000000000e+00
3.979719999999999800e+03 3.512420000000000073e+03 0.000000000000000000e+00
3.979800000000000182e+03 3.512420000000000073e+03 0.000000000000000000e+00
3.979880000000000109e+03 3.512420000000000073e+03 0.000000000000000000e+00
3.979960000000000036e+03 3.512420000000000073e+03 0.000000000000000000e+00
3.980039999999999964e+03 3.512420000000000073e+03 0.000000000000000000e+00
3.980119999999999891e+03 3.512420000000000073e+03 0.000000000000000000e+00
3.980199999999999818e+03 3.512420000000000073e+03 0.000000000000000000e+00
3.980279999999999745e+03 3.512420000000000073e+03 0.000000000000000000e+00
3.980360000000000127e+03 3.512420000000000073e+03 0.000000000000000000e+00
3.980440000000000055e+03 3.512420000000000073e+03 0.000000000000000000e+00
3.980519999999999982e+03 3.512420000000000073e+03 0.000000000000000000e+00
3.980599999999999909e+03 3.512420000000000073e+03 0.000000000000000000e+00
3.980679999999999836e+03 3.512420000000000073e+03 0.000000000000000000e+00
3.980759999999999764e+03 3.512420000000000073e+03 0.000000000000000000e+00
3.980840000000000146e+03 3.512420000000000073e+03 0.000000000000000000e+00
3.980920000000000073e+03 3.512420000000000073e+03 0.000000000000000000e+00
3.981000000000000000e+03 3.512420000000000073e+03 0.000000000000000000e+00
3.981079999999999927e+03 3.512420000000000073e+03 0.000000000000000000e+00
3.981159999999999854e+03 3.512420000000000073e+03 0.000000000000000000e+00
3.981239999999999782e+03 3.512420000000000073e+03 0.000000000000000000e+00
3.981320000000000164e+03 3.512420000000000073e+03 0.000000000000000000e+00
3.981400000000000091e+03 3.512420000000000073e+03 0.000000000000000000e+00
3.981480000000000018e+03 3.512420000000000073e+03 0.000000000000000000e+00
3.981559999999999945e+03 3.512420000000000073e+03 0.000000000000000000e+00
3.981639999999999873e+03 3.512420000000000073e+03 0.000000000000000000e+00
3.981719999999999800e+03 3.512420000000000073e+03 0.000000000000000000e+00
3.981800000000000182e+03 3.512420000000000073e+03 0.000000000000000000e+00
3.961800000000000182e+03 3.512480000000000018e+03 5.349313584435223730e-05
3.961880000000000109e+03 3.512480000000000018e+03 5.362608350780114934e-05
3.961960000000000036e+03 3.512480000000000018e+03 5.378226408037180191e-05
3.962039999999999964e+03 3.512480000000000018e+03 5.396489501329408922e-05
3.962119999999999891e+03 3.512480000000000018e+03 5.417189255249733177e-05
3.962199999999999818e+03 3.512480000000000018e+03 5.439916671121543528e-05
3.962279999999999745e+03 3.512480000000000018e+03 5.464813260939875209e-05
3.962360000000000127e+03 3.512480000000000018e+03 5.491489256229483600e-05
3.962440000000000055e+03 3.512480000000000018e+03 0.000000000000000000e+00
3.962519999999999982e+03 3.512480000000000018e+03 0.000000000000000000e+00
3.962599999999999909e+03 3.512480000000000018e+03 0.000000000000000000e+00
3.962679999999999836e+03 3.512480000000000018e+03 0.000000000000000000e+00
3.962759999999999764e+03 3.512480000000000018e+03 0.000000000000000000e+00
3.962840000000000146e+03 3.512480000000000018e+03 0.000000000000000000e+00
3.962920000000000073e+03 3.512480000000000018e+03 0.000000000000000000e+00
3.963000000000000000e+03 3.512480000000000018e+03 0.000000000000000000e+00
3.963079999999999927e+03 3.512480000000000018e+03 0.000000000000000000e+00
3.963159999999999854e+03 3.512480000000000018e+03 0.000000000000000000e+00
3.963239999999999782e+03 3.512480000000000018e+03 0.000000000000000000e+00
3.963320000000000164e+03 3.512480000000000018e+03 0.000000000000000000e+00
3.963400000000000091e+03 3.512480000000000018e+03 0.000000000000000000e+00
3.963480000000000018e+03 3.512480000000000018e+03 0.000000000000000000e+00
3.963559999999999945e+03 3.512480000000000018e+03 0.000000000000000000e+00
3.963639999999999873e+03 3.512480000000000018e+03 0.000000000000000000e+00
3.963719999999999800e+03 3.512480000000000018e+03 0.000000000000000000e+00
3.963800000000000182e+03 3.512480000000000018e+03 0.000000000000000000e+00
3.963880000000000109e+03 3.512480000000000018e+03 0.000000000000000000e+00
3.963960000000000036e+03 3.512480000000000018e+03 0.000000000000000000e+00
3.964039999999999964e+03 3.512480000000000018e+03 0.000000000000000000e+00
3.964119999999999891e+03 3.512480000000000018e+03 0.000000000000000000e+00
3.964199999999999818e+03 3.512480000000000018e+03 0.000000000000000000e+00
3.964279999999999745e+03 3.512480000000000018e+03 0.000000000000000000e+00
3.964360000000000127e+03 3.512480000000000018e+03 0.000000000000000000e+00
3.964440000000000055e+03 3.512480000000000018e+03 0.000000000000000000e+00
3.964519999999999982e+03 3.512480000000000018e+03 0.000000000000000000e+00
3.964599999999999909e+03 3.512480000000000018e+03 0.000000000000000000e+00
3.964679999999999836e+03 3.512480000000000018e+03 0.000000000000000000e+00
3.964759999999999764e+03 3.512480000000000018e+03 0.000000000000000000e+00
3.964840000000000146e+03 3.512480000000000018e+03 0.000000000000000000e+00
3.964920000000000073e+03 3.512480000000000018e+03 0.000000000000000000e+00
3.965000000000000000e+03 3.512480000000000018e+03 0.000000000000000000e+00
3.965079999999999927e+03 3.512480000000000018e+03 0.000000000000000000e+00
3.965159999999999854e+03 3.512480000000000018e+03 0.000000000000000000e+00
3.965239999999999782e+03 3.512480000000000018e+03 0.000000000000000000e+00
3.965320000000000164e+03 3.512480000000000018e+03 0.000000000000000000e+00
3.965400000000000091e+03 3.512480000000000018e+03 0.000000000000000000e+00
3.965480000000000018e+03 3.512480000000000018e+03 0.000000000000000000e+00
3.965559999999999945e+03 3.512480000000000018e+03 0.000000000000000000e+00
3.965639999999999873e+03 3.512480000000000018e+03 0.000000000000000000e+00
3.965719999999999800e+03 3.512480000000000018e+03 0.000000000000000000e+00
3.965800000000000182e+03 3.512480000000000018e+03 0.000000000000000000e+00
3.965880000000000109e+03 3.512480000000000018e+03 0.000000000000000000e+00
3.965960000000000036e+03 3.512480000000000018e+03 0.000000000000000000e+00
3.966039999999999964e+03 3.512480000000000018e+03 0.000000000000000000e+00
3.966119999999999891e+03 3.512480000000000018e+03 0.000000000000000000e+00
3.966199999999999818e+03 3.512480000000000018e+03 0.000000000000000000e+00
3.966279999999999745e+03 3.512480000000000018e+03 0.000000000000000000e+00
3.966360000000000127e+03 3.512480000000000018e+03 0.000000000000000000e+00
3.966440000000000055e+03 3.512480000000000018e+03 0.000000000000000000e+00
3.966519999999999982e+03 3.512480000000000018e+03 0.000000000000000000e+00
3.966599999999999909e+03 3.512480000000000018e+03 0.000000000000000000e+00
3.966679999999999836e+03 3.512480000000000018e+03 0.000000000000000000e+00
3.966759999999999764e+03 3.512480000000000018e+03 0.000000000000000000e+00
3.966840000000000146e+03 3.512480000000000018e+03 0.000000000000000000e+00
3.966920000000000073e+03 3.512480000000000018e+03 0.000000000000000000e+00
3.967000000000000000e+03 3.512480000000000018e+03 0.000000000000000000e+00
3.967079999999999927e+03 3.512480000000000018e+03 0.000000000000000000e+00
3.967159999999999854e+03 3.512480000000000018e+03 0.000000000000000000e+00
3.967239999999999782e+03 3.512480000000000018e+03 0.000000000000000000e+00
3.967320000000000164e+03 3.512480000000000018e+03 0.000000000000000000e+00
3.967400000000000091e+03 3.512480000000000018e+03 0.000000000000000000e+00
3.967480000000000018e+03 3.512480000000000018e+03 0.000000000000000000e+00
3.967559999999999945e+03 3.512480000000000018e+03 0.000000000000000000e+00
3.967639999999999873e+03 3.512480000000000018e+03 0.000000000000000000e+00
3.967719999999999800e+03 3.512480000000000018e+03 0.000000000000000000e+00
3.967800000000000182e+03 3.512480000000000018e+03 0.000000000000000000e+00
3.967880000000000109e+03 3.512480000000000018e+03 0.000000000000000000e+00
3.967960000000000036e+03 3.512480000000000018e+03 0.000000000000000000e+00
3.968039999999999964e+03 3.512480000000000018e+03 0.000000000000000000e+00
3.968119999999999891e+03 3.512480000000000018e+03 0.000000000000000000e+00
3.968199999999999818e+03 3.512480000000000018e+03 0.000000000000000000e+00
3.968279999999999745e+03 3.512480000000000018e+03 0.000000000000000000e+00
3.968360000000000127e+03 3.512480000000000018e+03 0.000000000000000000e+00
3.968440000000000055e+03 3.512480000000000018e+03 0.000000000000000000e+00
3.968519999999999982e+03 3.512480000000000018e+03 0.000000000000000000e+00
3.968599999999999909e+03 3.512480000000000018e+03 0.000000000000000000e+00
3.968679999999999836e+03 3.512480000000000018e+03 0.000000000000000000e+00
3.968759999999999764e+03 3.512480000000000018e+03 0.000000000000000000e+00
3.968840000000000146e+03 3.512480000000000018e+03 0.000000000000000000e+00
3.968920000000000073e+03 3.512480000000000018e+03 0.000000000000000000e+00
3.969000000000000000e+03 3.512480000000000018e+03 0.000000000000000000e+00
3.969079999999999927e+03 3.512480000000000018e+03 0.000000000000000000e+00
3.969159999999999854e+03 3.512480000000000018e+03 0.000000000000000000e+00
3.969239999999999782e+03 3.512480000000000018e+03 0.000000000000000000e+00
3.969320000000000164e+03 3.512480000000000018e+03 0.000000000000000000e+00
3.969400000000000091e+03 3.512480000000000018e+03 0.000000000000000000e+00
3.969480000000000018e+03 3.512480000000000018e+03 0.000000000000000000e+00
3.969559999999999945e+03 3.512480000000000018e+03 0.000000000000000000e+00
3.969639999999999873e+03 3.512480000000000018e+03 0.000000000000000000e+00
3.969719999999999800e+03 3.512480000000000018e+03 0.000000000000000000e+00
3.969800000000000182e+03 3.512480000000000018e+03 0.000000000000000000e+00
3.969880000000000109e+03 3.512480000000000018e+03 0.000000000000000000e+00
3.969960000000000036e+03 3.512480000000000018e+03 0.000000000000000000e+00
3.970039999999999964e+03 3.512480000000000018e+03 0.000000000000000000e+00
3.970119999999999891e+03 3.512480000000000018e+03 0.000000000000000000e+00
3.970199999999999818e+03 3.512480000000000018e+03 0.000000000000000000e+00
3.970279999999999745e+03 3.512480000000000018e+03 0.000000000000000000e+00
3.970360000000000127e+03 3.512480000000000018e+03 0.000000000000000000e+00
3.970440000000000055e+03 3.512480000000000018e+03 0.000000000000000000e+00
3.970519999999999982e+03 3.512480000000000018e+03 0.000000000000000000e+00
3.970599999999999909e+03 3.512480000000000018e+03 0.000000000000000000e+00
3.970679999999999836e+03 3.512480000000000018e+03 0.000000000000000000e+00
3.970759999999999764e+03 3.512480000000000018e+03 0.000000000000000000e+00
3.970840000000000146e+03 3.512480000000000018e+03 0.000000000000000000e+00
3.970920000000000073e+03 3.512480000000000018e+03 0.000000000000000000e+00
3.971000000000000000e+03 3.512480000000000018e+03 0.000000000000000000e+00
3.971079999999999927e+03 3.512480000000000018e+03 0.000000000000000000e+00
3.971159999999999854e+03 3.512480000000000018e+03 0.000000000000000000e+00
3.971239999999999782e+03 3.512480000000000018e+03 0.000000000000000000e+00
3.971320000000000164e+03 3.512480000000000018e+03 0.000000000000000000e+00
3.971400000000000091e+03 3.512480000000000018e+03 0.000000000000000000e+00
3.971480000000000018e+03 3.512480000000000018e+03 0.000000000000000000e+00
3.971559999999999945e+03 3.512480000000000018e+03 0.000000000000000000e+00
3.971639999999999873e+03 3.512480000000000018e+03 0.000000000000000000e+00
3.971719999999999800e+03 3.512480000000000018e+03 0.000000000000000000e+00
3.971800000000000182e+03 3.512480000000000018e+03 0.000000000000000000e+00
3.971880000000000109e+03 3.512480000000000018e+03 0.000000000000000000e+00
3.971960000000000036e+03 3.512480000000000018e+03 0.000000000000000000e+00
3.972039999999999964e+03 3.512480000000000018e+03 0.000000000000000000e+00
3.972119999999999891e+03 3.512480000000000018e+03 0.000000000000000000e+00
3.972199999999999818e+03 3.512480000000000018e+03 0.000000000000000000e+00
3.972279999999999745e+03 3.512480000000000018e+03 0.000000000000000000e+00
3.972360000000000127e+03 3.512480000000000018e+03 0.000000000000000000e+00
3.972440000000000055e+03 3.512480000000000018e+03 0.000000000000000000e+00
3.972519999999999982e+03 3.512480000000000018e+03 0.000000000000000000e+00
3.972599999999999909e+03 3.512480000000000018e+03 0.000000000000000000e+00
3.972679999999999836e+03 3.512480000000000018e+03 0.000000000000000000e+00
3.972759999999999764e+03 3.512480000000000018e+03 0.000000000000000000e+00
3.972840000000000146e+03 3.512480000000000018e+03 0.000000000000000000e+00
3.972920000000000073e+03 3.512480000000000018e+03 0.000000000000000000e+00
3.973000000000000000e+03 3.512480000000000018e+03 0.000000000000000000e+00
3.973079999999999927e+03 3.512480000000000018e+03 0.000000000000000000e+00
3.973159999999999854e+03 3.512480000000000018e+03 0.000000000000000000e+00
3.973239999999999782e+03 3.512480000000000018e+03 0.000000000000000000e+00
3.973320000000000164e+03 3.512480000000000018e+03 0.000000000000000000e+00
3.973400000000000091e+03 3.512480000000000018e+03 0.000000000000000000e+00
3.973480000000000018e+03 3.512480000000000018e+03 0.000000000000000000e+00
3.973559999999999945e+03 3.512480000000000018e+03 0.000000000000000000e+00
3.973639999999999873e+03 3.512480000000000018e+03 0.000000000000000000e+00
3.973719999999999800e+03 3.512480000000000018e+03 0.000000000000000000e+00
3.973800000000000182e+03 3.512480000000000018e+03 0.000000000000000000e+00
3.973880000000000109e+03 3.512480000000000018e+03 0.000000000000000000e+00
3.973960000000000036e+03 3.512480000000000018e+03 0.000000000000000000e+00
3.974039999999999964e+03 3.512480000000000018e+03 0.000000000000000000e+00
3.974119999999999891e+03 3.512480000000000018e+03 0.000000000000000000e+00
3.974199999999999818e+03 3.512480000000000018e+03 0.000000000000000000e+00
3.974279999999999745e+03 3.512480000000000018e+03 0.000000000000000000e+00
3.974360000000000127e+03 3.512480000000000018e+03 0.000000000000000000e+00
3.974440000000000055e+03 3.512480000000000018e+03 0.000000000000000000e+00
3.974519999999999982e+03 3.512480000000000018e+03 0.000000000000000000e+00
3.974599999999999909e+03 3.512480000000000018e+03 0.000000000000000000e+00
3.974679999999999836e+03 3.512480000000000018e+03 0.000000000000000000e+00
3.974759999999999764e+03 3.512480000000000018e+03 0.000000000000000000e+00
3.974840000000000146e+03 3.512480000000000018e+03 0.000000000000000000e+00
3.974920000000000073e+03 3.512480000000000018e+03 0.000000000000000000e+00
3.975000000000000000e+03 3.512480000000000018e+03 0.000000000000000000e+00
3.975079999999999927e+03 3.512480000000000018e+03 0.000000000000000000e+00
3.975159999999999854e+03 3.512480000000000018e+03 0.000000000000000000e+00
3.975239999999999782e+03 3.512480000000000018e+03 0.000000000000000000e+00
3.975320000000000164e+03 3.512480000000000018e+03 0.000000000000000000e+00
3.975400000000000091e+03 3.512480000000000018e+03 0.000000000000000000e+00
3.975480000000000018e+03 3.512480000000000018e+03 0.000000000000000000e+00
3.975559999999999945e+03 3.512480000000000018e+03 0.000000000000000000e+00
3.975639999999999873e+03 3.512480000000000018e+03 0.000000000000000000e+00
3.975719999999999800e+03 3.512480000000000018e+03 0.000000000000000000e+00
3.975800000000000182e+03 3.512480000000000018e+03 0.000000000000000000e+00
3.975880000000000109e+03 3.512480000000000018e+03 0.000000000000000000e+00
3.975960000000000036e+03 3.512480000000000018e+03 0.000000000000000000e+00
3.976039999999999964e+03 3.512480000000000018e+03 0.000000000000000000e+00
3.976119999999999891e+03 3.512480000000000018e+03 0.000000000000000000e+00
3.976199999999999818e+03 3.512480000000000018e+03 0.000000000000000000e+00
3.976279999999999745e+03 3.512480000000000018e+03 0.000000000000000000e+00
3.976360000000000127e+03 3.512480000000000018e+03 0.000000000000000000e+00
3.976440000000000055e+03 3.512480000000000018e+03 0.000000000000000000e+00
3.976519999999999982e+03 3.512480000000000018e+03 0.000000000000000000e+00
3.976599999999999909e+03 3.512480000000000018e+03 0.000000000000000000e+00
3.976679999999999836e+03 3.512480000000000018e+03 0.000000000000000000e+00
3.976759999999999764e+03 3.512480000000000018e+03 0.000000000000000000e+00
3.976840000000000146e+03 3.512480000000000018e+03 0.000000000000000000e+00
3.976920000000000073e+03 3.512480000000000018e+03 0.000000000000000000e+00
3.977000000000000000e+03 3.512480000000000018e+03 0.000000000000000000e+00
3.977079999999999927e+03 3.512480000000000018e+03 0.000000000000000000e+00
3.977159999999999854e+03 3.512480000000000018e+03 0.000000000000000000e+00
3.977239999999999782e+03 3.512480000000000018e+03 0.000000000000000000e+00
3.977320000000000164e+03 3.512480000000000018e+03 0.000000000000000000e+00
3.977400000000000091e+03 3.512480000000000018e+03 0.000000000000000000e+00
3.977480000000000018e+03 3.512480000000000018e+03 0.000000000000000000e+00
3.977559999999999945e+03 3.512480000000000018e+03 0.000000000000000000e+00
3.977639999999999873e+03 3.512480000000000018e+03 0.000000000000000000e+00
3.977719999999999800e+03 3.512480000000000018e+03 0.000000000000000000e+00
3.977800000000000182e+03 3.512480000000000018e+03 0.000000000000000000e+00
3.977880000000000109e+03 3.512480000000000018e+03 0.000000000000000000e+00
3.977960000000000036e+03 3.512480000000000018e+03 0.000000000000000000e+00
3.978039999999999964e+03 3.512480000000000018e+03 0.000000000000000000e+00
3.978119999999999891e+03 3.512480000000000018e+03 0.000000000000000000e+00
3.978199999999999818e+03 3.512480000000000018e+03 0.000000000000000000e+00
3.978279999999999745e+03 3.512480000000000018e+03 0.000000000000000000e+00
3.978360000000000127e+03 3.512480000000000018e+03 0.000000000000000000e+00
3.978440000000000055e+03 3.512480000000000018e+03 0.000000000000000000e+00
3.978519999999999982e+03 3.512480000000000018e+03 0.000000000000000000e+00
3.978599999999999909e+03 3.512480000000000018e+03 0.000000000000000000e+00
3.978679999999999836e+03 3.512480000000000018e+03 0.000000000000000000e+00
3.978759999999999764e+03 3.512480000000000018e+03 0.000000000000000000e+00
3.978840000000000146e+03 3.512480000000000018e+03 0.000000000000000000e+00
3.978920000000000073e+03 3.512480000000000018e+03 0.000000000000000000e+00
3.979000000000000000e+03 3.512480000000000018e+03 0.000000000000000000e+00
3.979079999999999927e+03 3.512480000000000018e+03 0.000000000000000000e+00
3.979159999999999854e+03 3.512480000000000018e+03 0.000000000000000000e+00
3.979239999999999782e+03 3.512480000000000018e+03 0.000000000000000000e+00
3.979320000000000164e+03 3.512480000000000018e+03 0.000000000000000000e+00
3.979400000000000091e+03 3.512480000000000018e+03 0.000000000000000000e+00
3.979480000000000018e+03 3.512480000000000018e+03 0.000000000000000000e+00
3.979559999999999945e+03 3.512480000000000018e+03 0.000000000000000000e+00
3.979639999999999873e+03 3.512480000000000018e+03 0.000000000000000000e+00
3.979719999999999800e+03 3.512480000000000018e+03 0.000000000000000000e+00
3.979800000000000182e+03 3.512480000000000018e+03 0.000000000000000000e+00
3.979880000000000109e+03 3.512480000000000018e+03 0.000000000000000000e+00
3.979960000000000036e+03 3.512480000000000018e+03 0.000000000000000000e+00
3.980039999999999964e+03 3.512480000000000018e+03 0.000000000000000000e+00
3.980119999999999891e+03 3.512480000000000018e+03 0.000000000000000000e+00
3.980199999999999818e+03 3.512480000000000018e+03 0.000000000000000000e+00
3.980279999999999745e+03 3.512480000000000018e+03 0.000000000000000000e+00
3.980360000000000127e+03 3.512480000000000018e+03 0.000000000000000000e+00
3.980440000000000055e+03 3.512480000000000018e+03 0.000000000000000000e+00
3.980519999999999982e+03 3.512480000000000018e+03 0.000000000000000000e+00
3.980599999999999909e+03 3.512480000000000018e+03 0.000000000000000000e+00
3.980679999999999836e+03 3.512480000000000018e+03 0.000000000000000000e+00
3.980759999999999764e+03 3.512480000000000018e+03 0.000000000000000000e+00
3.980840000000000146e+03 3.512480000000000018e+03 0.000000000000000000e+00
3.980920000000000073e+03 3.512480000000000018e+03 0.000000000000000000e+00
3.981000000000000000e+03 3.512480000000000018e+03 0.000000000000000000e+00
3.981079999999999927e+03 3.512480000000000018e+03 0.000000000000000000e+00
3.981159999999999854e+03 3.512480000000000018e+03 0.000000000000000000e+00
3.981239999999999782e+03 3.512480000000000018e+03 0.000000000000000000e+00
3.981320000000000164e+03 3.512480000000000018e+03 0.000000000000000000e+00
3.981400000000000091e+03 3.512480000000000018e+03 0.000000000000000000e+00
3.981480000000000018e+03 3.512480000000000018e+03 0.000000000000000000e+00
3.981559999999999945e+03 3.512480000000000018e+03 0.000000000000000000e+00
3.981639999999999873e+03 3.512480000000000018e+03 0.000000000000000000e+00
3.981719999999999800e+03 3.512480000000000018e+03 0.000000000000000000e+00
3.981800000000000182e+03 3.512480000000000018e+03 0.000000000000000000e+00
3.961800000000000182e+03 3.512539999999999964e+03 5.408932914705807574e-05
3.961880000000000109e+03 3.512539999999999964e+03 5.421958534475398750e-05
3.961960000000000036e+03 3.512539999999999964e+03 5.436445073964678873e-05
3.962039999999999964e+03 3.512539999999999964e+03 5.453765292688845558e-05
3.962119999999999891e+03 3.512539999999999964e+03 5.473545114682931652e-05
3.962199999999999818e+03 3.512539999999999964e+03 5.495730881687801701e-05
3.962279999999999745e+03 3.512539999999999964e+03 5.520102426921400749e-05
3.962360000000000127e+03 3.512539999999999964e+03 5.546362299108785639e-05
3.962440000000000055e+03 3.512539999999999964e+03 5.574706673238390104e-05
3.962519999999999982e+03 3.512539999999999964e+03 0.000000000000000000e+00
3.962599999999999909e+03 3.512539999999999964e+03 0.000000000000000000e+00
3.962679999999999836e+03 3.512539999999999964e+03 0.000000000000000000e+00
3.962759999999999764e+03 3.512539999999999964e+03 0.000000000000000000e+00
3.962840000000000146e+03 3.512539999999999964e+03 0.000000000000000000e+00
3.962920000000000073e+03 3.512539999999999964e+03 0.000000000000000000e+00
3.963000000000000000e+03 3.512539999999999964e+03 0.000000000000000000e+00
3.963079999999999927e+03 3.512539999999999964e+03 0.000000000000000000e+00
3.963159999999999854e+03 3.512539999999999964e+03 0.000000000000000000e+00
3.963239999999999782e+03 3.512539999999999964e+03 0.000000000000000000e+00
3.963320000000000164e+03 3.512539999999999964e+03 0.000000000000000000e+00
3.963400000000000091e+03 3.512539999999999964e+03 0.000000000000000000e+00
3.963480000000000018e+03 3.512539999999999964e+03 0.000000000000000000e+00
3.963559999999999945e+03 3.512539999999999964e+03 0.000000000000000000e+00
3.963639999999999873e+03 3.512539999999999964e+03 0.000000000000000000e+00
3.963719999999999800e+03 3.512539999999999964e+03 0.000000000000000000e+00
3.963800000000000182e+03 3.512539999999999964e+03 0.000000000000000000e+00
3.963880000000000109e+03 3.512539999999999964e+03 0.000000000000000000e+00
3.963960000000000036e+03 3.512539999999999964e+03 0.000000000000000000e+00
3.964039999999999964e+03 3.512539999999999964e+03 0.000000000000000000e+00
3.964119999999999891e+03 3.512539999999999964e+03 0.000000000000000000e+00
3.964199999999999818e+03 3.512539999999999964e+03 0.000000000000000000e+00
3.964279999999999745e+03 3.512539999999999964e+03 0.000000000000000000e+00
3.964360000000000127e+03 3.512539999999999964e+03 0.000000000000000000e+00
3.964440000000000055e+03 3.512539999999999964e+03 0.000000000000000000e+00
3.964519999999999982e+03 3.512539999999999964e+03 0.000000000000000000e+00
3.964599999999999909e+03 3.512539999999999964e+03 0.000000000000000000e+00
3.964679999999999836e+03 3.512539999999999964e+03 0.000000000000000000e+00
3.964759999999999764e+03 3.512539999999999964e+03 0.000000000000000000e+00
3.964840000000000146e+03 3.512539999999999964e+03 0.000000000000000000e+00
3.964920000000000073e+03 3.512539999999999964e+03 0.000000000000000000e+00
3.965000000000000000e+03 3.512539999999999964e+03 0.000000000000000000e+00
3.965079999999999927e+03 3.512539999999999964e+03 0.000000000000000000e+00
3.965159999999999854e+03 3.512539999999999964e+03 0.000000000000000000e+00
3.965239999999999782e+03 3.512539999999999964e+03 0.000000000000000000e+00
3.965320000000000164e+03 3.512539999999999964e+03 0.000000000000000000e+00
3.965400000000000091e+03 3.512539999999999964e+03 0.000000000000000000e+00
3.965480000000000018e+03 3.512539999999999964e+03 0.000000000000000000e+00
3.965559999999999945e+03 3.512539999999999964e+03 0.000000000000000000e+00
3.965639999999999873e+03 3.512539999999999964e+03 0.000000000000000000e+00
3.965719999999999800e+03 3.512539999999999964e+03 0.000000000000000000e+00
3.965800000000000182e+03 3.512539999999999964e+03 0.000000000000000000e+00
3.965880000000000109e+03 3.512539999999999964e+03 0.000000000000000000e+00
3.965960000000000036e+03 3.512539999999999964e+03 0.000000000000000000e+00
3.966039999999999964e+03 3.512539999999999964e+03 0.000000000000000000e+00
3.966119999999999891e+03 3.512539999999999964e+03 0.000000000000000000e+00
3.966199999999999818e+03 3.512539999999999964e+03 0.000000000000000000e+00
3.966279999999999745e+03 3.512539999999999964e+03 0.000000000000000000e+00
3.966360000000000127e+03 3.512539999999999964e+03 0.000000000000000000e+00
3.966440000000000055e+03 3.512539999999999964e+03 0.000000000000000000e+00
3.966519999999999982e+03 3.512539999999999964e+03 0.000000000000000000e+00
3.966599999999999909e+03 3.512539999999999964e+03 0.000000000000000000e+00
3.966679999999999836e+03 3.512539999999999964e+03 0.000000000000000000e+00
3.966759999999999764e+03 3.512539999999999964e+03 0.000000000000000000e+00
3.966840000000000146e+03 3.512539999999999964e+03 0.000000000000000000e+00
3.966920000000000073e+03 3.512539999999999964e+03 0.000000000000000000e+00
3.967000000000000000e+03 3.512539999999999964e+03 0.000000000000000000e+00
3.967079999999999927e+03 3.512539999999999964e+03 0.000000000000000000e+00
3.967159999999999854e+03 3.512539999999999964e+03 0.000000000000000000e+00
3.967239999999999782e+03 3.512539999999999964e+03 0.000000000000000000e+00
3.967320000000000164e+03 3.512539999999999964e+03 0.000000000000000000e+00
3.967400000000000091e+03 3.512539999999999964e+03 0.000000000000000000e+00
3.967480000000000018e+03 3.512539999999999964e+03 0.000000000000000000e+00
3.967559999999999945e+03 3.512539999999999964e+03 0.000000000000000000e+00
3.967639999999999873e+03 3.512539999999999964e+03 0.000000000000000000e+00
3.967719999999999800e+03 3.512539999999999964e+03 0.000000000000000000e+00
3.967800000000000182e+03 3.512539999999999964e+03 0.000000000000000000e+00
3.967880000000000109e+03 3.512539999999999964e+03 0.000000000000000000e+00
3.967960000000000036e+03 3.512539999999999964e+03 0.000000000000000000e+00
3.968039999999999964e+03 3.512539999999999964e+03 0.000000000000000000e+00
3.968119999999999891e+03 3.512539999999999964e+03 0.000000000000000000e+00
3.968199999999999818e+03 3.512539999999999964e+03 0.000000000000000000e+00
3.968279999999999745e+03 3.512539999999999964e+03 0.000000000000000000e+00
3.968360000000000127e+03 3.512539999999999964e+03 0.000000000000000000e+00
3.968440000000000055e+03 3.512539999999999964e+03 0.000000000000000000e+00
3.968519999999999982e+03 3.512539999999999964e+03 0.000000000000000000e+00
3.968599999999999909e+03 3.512539999999999964e+03 0.000000000000000000e+00
3.968679999999999836e+03 3.512539999999999964e+03 0.000000000000000000e+00
3.968759999999999764e+03 3.512539999999999964e+03 0.000000000000000000e+00
3.968840000000000146e+03 3.512539999999999964e+03 0.000000000000000000e+00
3.968920000000000073e+03 3.512539999999999964e+03 0.000000000000000000e+00
3.969000000000000000e+03 3.512539999999999964e+03 0.000000000000000000e+00
3.969079999999999927e+03 3.512539999999999964e+03 0.000000000000000000e+00
3.969159999999999854e+03 3.512539999999999964e+03 0.000000000000000000e+00
3.969239999999999782e+03 3.512539999999999964e+03 0.000000000000000000e+00
3.969320000000000164e+03 3.512539999999999964e+03 0.000000000000000000e+00
3.969400000000000091e+03 3.512539999999999964e+03 0.000000000000000000e+00
3.969480000000000018e+03 3.512539999999999964e+03 0.000000000000000000e+00
3.969559999999999945e+03 3.512539999999999964e+03 0.000000000000000000e+00
3.969639999999999873e+03 3.512539999999999964e+03 0.000000000000000000e+00
3.969719999999999800e+03 3.512539999999999964e+03 0.000000000000000000e+00
3.969800000000000182e+03 3.512539999999999964e+03 0.000000000000000000e+00
3.969880000000000109e+03 3.512539999999999964e+03 0.000000000000000000e+00
3.969960000000000036e+03 3.512539999999999964e+03 0.000000000000000000e+00
3.970039999999999964e+03 3.512539999999999964e+03 0.000000000000000000e+00
3.970119999999999891e+03 3.512539999999999964e+03 0.000000000000000000e+00
3.970199999999999818e+03 3.512539999999999964e+03 0.000000000000000000e+00
3.970279999999999745e+03 3.512539999999999964e+03 0.000000000000000000e+00
3.970360000000000127e+03 3.512539999999999964e+03 0.000000000000000000e+00
3.970440000000000055e+03 3.512539999999999964e+03 0.000000000000000000e+00
3.970519999999999982e+03 3.512539999999999964e+03 0.000000000000000000e+00
3.970599999999999909e+03 3.512539999999999964e+03 0.000000000000000000e+00
3.970679999999999836e+03 3.512539999999999964e+03 0.000000000000000000e+00
3.970759999999999764e+03 3.512539999999999964e+03 0.000000000000000000e+00
3.970840000000000146e+03 3.512539999999999964e+03 0.000000000000000000e+00
3.970920000000000073e+03 3.512539999999999964e+03 0.000000000000000000e+00
3.971000000000000000e+03 3.512539999999999964e+03 0.000000000000000000e+00
3.971079999999999927e+03 3.512539999999999964e+03 0.000000000000000000e+00
3.971159999999999854e+03 3.512539999999999964e+03 0.000000000000000000e+00
3.971239999999999782e+03 3.512539999999999964e+03 0.000000000000000000e+00
3.971320000000000164e+03 3.512539999999999964e+03 0.000000000000000000e+00
3.971400000000000091e+03 3.512539999999999964e+03 0.000000000000000000e+00
3.971480000000000018e+03 3.512539999999999964e+03 0.000000000000000000e+00
3.971559999999999945e+03 3.512539999999999964e+03 0.000000000000000000e+00
3.971639999999999873e+03 3.512539999999999964e+03 0.000000000000000000e+00
3.971719999999999800e+03 3.512539999999999964e+03 0.000000000000000000e+00
3.971800000000000182e+03 3.512539999999999964e+03 0.000000000000000000e+00
3.971880000000000109e+03 3.512539999999999964e+03 0.000000000000000000e+00
3.971960000000000036e+03 3.512539999999999964e+03 0.000000000000000000e+00
3.972039999999999964e+03 3.512539999999999964e+03 0.000000000000000000e+00
3.972119999999999891e+03 3.512539999999999964e+03 0.000000000000000000e+00
3.972199999999999818e+03 3.512539999999999964e+03 0.000000000000000000e+00
3.972279999999999745e+03 3.512539999999999964e+03 0.000000000000000000e+00
3.972360000000000127e+03 3.512539999999999964e+03 0.000000000000000000e+00
3.972440000000000055e+03 3.512539999999999964e+03 0.000000000000000000e+00
3.972519999999999982e+03 3.512539999999999964e+03 0.000000000000000000e+00
3.972599999999999909e+03 3.512539999999999964e+03 0.000000000000000000e+00
3.972679999999999836e+03 3.512539999999999964e+03 0.000000000000000000e+00
3.972759999999999764e+03 3.512539999999999964e+03 0.000000000000000000e+00
3.972840000000000146e+03 3.512539999999999964e+03 0.000000000000000000e+00
3.972920000000000073e+03 3.512539999999999964e+03 0.000000000000000000e+00
3.973000000000000000e+03 3.512539999999999964e+03 0.000000000000000000e+00
3.973079999999999927e+03 3.512539999999999964e+03 0.000000000000000000e+00
3.973159999999999854e+03 3.512539999999999964e+03 0.000000000000000000e+00
3.973239999999999782e+03 3.512539999999999964e+03 0.000000000000000000e+00
3.973320000000000164e+03 3.512539999999999964e+03 0.000000000000000000e+00
3.973400000000000091e+03 3.512539999999999964e+03 0.000000000000000000e+00
3.973480000000000018e+03 3.512539999999999964e+03 0.000000000000000000e+00
3.973559999999999945e+03 3.512539999999999964e+03 0.000000000000000000e+00
3.973639999999999873e+03 3.512539999999999964e+03 0.000000000000000000e+00
3.973719999999999800e+03 3.512539999999999964e+03 0.000000000000000000e+00
3.973800000000000182e+03 3.512539999999999964e+03 0.000000000000000000e+00
3.973880000000000109e+03 3.512539999999999964e+03 0.000000000000000000e+00
3.973960000000000036e+03 3.512539999999999964e+03 0.000000000000000000e+00
3.974039999999999964e+03 3.512539999999999964e+03 0.000000000000000000e+00
3.974119999999999891e+03 3.512539999999999964e+03 0.000000000000000000e+00
3.974199999999999818e+03 3.512539999999999964e+03 0.000000000000000000e+00
3.974279999999999745e+03 3.512539999999999964e+03 0.000000000000000000e+00
3.974360000000000127e+03 3.512539999999999964e+03 0.000000000000000000e+00
3.974440000000000055e+03 3.512539999999999964e+03 0.000000000000000000e+00
3.974519999999999982e+03 3.512539999999999964e+03 0.000000000000000000e+00
3.974599999999999909e+03 3.512539999999999964e+03 0.000000000000000000e+00
3.974679999999999836e+03 3.512539999999999964e+03 0.000000000000000000e+00
3.974759999999999764e+03 3.512539999999999964e+03 0.000000000000000000e+00
3.974840000000000146e+03 3.512539999999999964e+03 0.000000000000000000e+00
3.974920000000000073e+03 3.512539999999999964e+03 0.000000000000000000e+00
3.975000000000000000e+03 3.512539999999999964e+03 0.000000000000000000e+00
3.975079999999999927e+03 3.512539999999999964e+03 0.000000000000000000e+00
3.975159999999999854e+03 3.512539999999999964e+03 0.000000000000000000e+00
3.975239999999999782e+03 3.512539999999999964e+03 0.000000000000000000e+00
3.975320000000000164e+03 3.512539999999999964e+03 0.000000000000000000e+00
3.975400000000000091e+03 3.512539999999999964e+03 0.000000000000000000e+00
3.975480000000000018e+03 3.512539999999999964e+03 0.000000000000000000e+00
3.975559999999999945e+03 3.512539999999999964e+03 0.000000000000000000e+00
3.975639999999999873e+03 3.512539999999999964e+03 0.000000000000000000e+00
3.975719999999999800e+03 3.512539999999999964e+03 0.000000000000000000e+00
3.975800000000000182e+03 3.512539999999999964e+03 0.000000000000000000e+00
3.975880000000000109e+03 3.512539999999999964e+03 0.000000000000000000e+00
3.975960000000000036e+03 3.512539999999999964e+03 0.000000000000000000e+00
3.976039999999999964e+03 3.512539999999999964e+03 0.000000000000000000e+00
3.976119999999999891e+03 3.512539999999999964e+03 0.000000000000000000e+00
3.976199999999999818e+03 3.512539999999999964e+03 0.000000000000000000e+00
3.976279999999999745e+03 3.512539999999999964e+03 0.000000000000000000e+00
3.976360000000000127e+03 3.512539999999999964e+03 0.000000000000000000e+00
3.976440000000000055e+03 3.512539999999999964e+03 0.000000000000000000e+00
3.976519999999999982e+03 3.512539999999999964e+03 0.000000000000000000e+00
3.976599999999999909e+03 3.512539999999999964e+03 0.000000000000000000e+00
3.976679999999999836e+03 3.512539999999999964e+03 0.000000000000000000e+00
3.976759999999999764e+03 3.512539999999999964e+03 0.000000000000000000e+00
3.976840000000000146e+03 3.512539999999999964e+03 0.000000000000000000e+00
3.976920000000000073e+03 3.512539999999999964e+03 0.000000000000000000e+00
3.977000000000000000e+03 3.512539999999999964e+03 0.000000000000000000e+00
3.977079999999999927e+03 3.512539999999999964e+03 0.000000000000000000e+00
3.977159999999999854e+03 3.512539999999999964e+03 0.000000000000000000e+00
3.977239999999999782e+03 3.512539999999999964e+03 0.000000000000000000e+00
3.977320000000000164e+03 3.512539999999999964e+03 0.000000000000000000e+00
3.977400000000000091e+03 3.512539999999999964e+03 0.000000000000000000e+00
3.977480000000000018e+03 3.512539999999999964e+03 0.000000000000000000e+00
3.977559999999999945e+03 3.512539999999999964e+03 0.000000000000000000e+00
3.977639999999999873e+03 3.512539999999999964e+03 0.000000000000000000e+00
3.977719999999999800e+03 3.512539999999999964e+03 0.000000000000000000e+00
3.977800000000000182e+03 3.512539999999999964e+03 0.000000000000000000e+00
3.977880000000000109e+03 3.512539999999999964e+03 0.000000000000000000e+00
3.977960000000000036e+03 3.512539999999999964e+03 0.000000000000000000e+00
3.978039999999999964e+03 3.512539999999999964e+03 0.000000000000000000e+00
3.978119999999999891e+03 3.512539999999999964e+03 0.000000000000000000e+00
3.978199999999999818e+03 3.512539999999999964e+03 0.000000000000000000e+00
3.978279999999999745e+03 3.512539999999999964e+03 0.000000000000000000e+00
3.978360000000000127e+03 3.512539999999999964e+03 0.000000000000000000e+00
3.978440000000000055e+03 3.512539999999999964e+03 0.000000000000000000e+00
3.978519999999999982e+03 3.512539999999999964e+03 0.000000000000000000e+00
3.978599999999999909e+03 3.512539999999999964e+03 0.000000000000000000e+00
3.978679999999999836e+03 3.512539999999999964e+03 0.000000000000000000e+00
3.978759999999999764e+03 3.512539999999999964e+03 0.000000000000000000e+00
3.978840000000000146e+03 3.512539999999999964e+03 0.000000000000000000e+00
3.978920000000000073e+03 3.512539999999999964e+03 0.000000000000000000e+00
3.979000000000000000e+03 3.512539999999999964e+03 0.000000000000000000e+00
3.979079999999999927e+03 3.512539999999999964e+03 0.000000000000000000e+00
3.979159999999999854e+03 3.512539999999999964e+03 0.000000000000000000e+00
3.979239999999999782e+03 3.512539999999999964e+03 0.000000000000000000e+00
3.979320000000000164e+03 3.512539999999999964e+03 0.000000000000000000e+00
3.979400000000000091e+03 3.512539999999999964e+03 0.000000000000000000e+00
3.979480000000000018e+03 3.512539999999999964e+03 0.000000000000000000e+00
3.979559999999999945e+03 3.512539999999999964e+03 0.000000000000000000e+00
3.979639999999999873e+03 3.512539999999999964e+03 0.000000000000000000e+00
3.979719999999999800e+03 3.512539999999999964e+03 0.000000000000000000e+00
3.979800000000000182e+03 3.512539999999999964e+03 0.000000000000000000e+00
3.979880000000000109e+03 3.512539999999999964e+03 0.000000000000000000e+00
3.979960000000000036e+03 3.512539999999999964e+03 0.000000000000000000e+00
3.980039999999999964e+03 3.512539999999999964e+03 0.000000000000000000e+00
3.980119999999999891e+03 3.512539999999999964e+03 0.000000000000000000e+00
3.980199999999999818e+03 3.512539999999999964e+03 0.000000000000000000e+00
3.980279999999999745e+03 3.512539999999999964e+03 0.000000000000000000e+00
3.980360000000000127e+03 3.512539999999999964e+03 0.000000000000000000e+00
3.980440000000000055e+03 3.512539999999999964e+03 0.000000000000000000e+00
3.980519999999999982e+03 3.512539999999999964e+03 0.000000000000000000e+00
3.980599999999999909e+03 3.512539999999999964e+03 0.000000000000000000e+00
3.980679999999999836e+03 3.512539999999999964e+03 0.000000000000000000e+00
3.980759999999999764e+03 3.512539999999999964e+03 0.000000000000000000e+00
3.980840000000000146e+03 3.512539999999999964e+03 0.000000000000000000e+00
3.980920000000000073e+03 3.512539999999999964e+03 0.000000000000000000e+00
3.981000000000000000e+03 3.512539999999999964e+03 0.000000000000000000e+00
3.981079999999999927e+03 3.512539999999999964e+03 0.000000000000000000e+00
3.981159999999999854e+03 3.512539999999999964e+03 0.000000000000000000e+00
3.981239999999999782e+03 3.512539999999999964e+03 0.000000000000000000e+00
3.981320000000000164e+03 3.512539999999999964e+03 0.000000000000000000e+00
3.981400000000000091e+03 3.512539999999999964e+03 0.000000000000000000e+00
3.981480000000000018e+03 3.512539999999999964e+03 0.000000000000000000e+00
3.981559999999999945e+03 3.512539999999999964e+03 0.000000000000000000e+00
3.981639999999999873e+03 3.512539999999999964e+03 0.000000000000000000e+00
3.981719999999999800e+03 3.512539999999999964e+03 0.000000000000000000e+00
3.981800000000000182e+03 3.512539999999999964e+03 0.000000000000000000e+00
3.961800000000000182e+03 3.512599999999999909e+03 5.468415346733766769e-05
3.961880000000000109e+03 3.512599999999999909e+03 5.482334102709921273e-05
3.961960000000000036e+03 3.512599999999999909e+03 5.496374927561821673e-05
3.962039999999999964e+03 3.512599999999999909e+03 5.512524435657224011e-05
3.962119999999999891e+03 3.512599999999999909e+03 5.531198780847080274e-05
3.962199999999999818e+03 3.512599999999999909e+03 5.552714825677918008e-05
3.962279999999999745e+03 3.512599999999999909e+03 5.576437265893305318e-05
3.962360000000000127e+03 3.512599999999999909e+03 5.602342961917457481e-05
3.962440000000000055e+03 3.512599999999999909e+03 5.630301609399495808e-05
3.962519999999999982e+03 3.512599999999999909e+03 5.660101360351173173e-05
3.962599999999999909e+03 3.512599999999999909e+03 0.000000000000000000e+00
3.962679999999999836e+03 3.512599999999999909e+03 0.000000000000000000e+00
3.962759999999999764e+03 3.512599999999999909e+03 0.000000000000000000e+00
3.962840000000000146e+03 3.512599999999999909e+03 0.000000000000000000e+00
3.962920000000000073e+03 3.512599999999999909e+03 0.000000000000000000e+00
3.963000000000000000e+03 3.512599999999999909e+03 0.000000000000000000e+00
3.963079999999999927e+03 3.512599999999999909e+03 0.000000000000000000e+00
3.963159999999999854e+03 3.512599999999999909e+03 0.000000000000000000e+00
3.963239999999999782e+03 3.512599999999999909e+03 0.000000000000000000e+00
3.963320000000000164e+03 3.512599999999999909e+03 0.000000000000000000e+00
3.963400000000000091e+03 3.512599999999999909e+03 0.000000000000000000e+00
3.963480000000000018e+03 3.512599999999999909e+03 0.000000000000000000e+00
3.963559999999999945e+03 3.512599999999999909e+03 0.000000000000000000e+00
3.963639999999999873e+03 3.512599999999999909e+03 0.000000000000000000e+00
3.963719999999999800e+03 3.512599999999999909e+03 0.000000000000000000e+00
3.963800000000000182e+03 3.512599999999999909e+03 0.000000000000000000e+00
3.963880000000000109e+03 3.512599999999999909e+03 0.000000000000000000e+00
3.963960000000000036e+03 3.512599999999999909e+03 0.000000000000000000e+00
3.964039999999999964e+03 3.512599999999999909e+03 0.000000000000000000e+00
3.964119999999999891e+03 3.512599999999999909e+03 0.000000000000000000e+00
3.964199999999999818e+03 3.512599999999999909e+03 0.000000000000000000e+00
3.964279999999999745e+03 3.512599999999999909e+03 0.000000000000000000e+00
3.964360000000000127e+03 3.512599999999999909e+03 0.000000000000000000e+00
3.964440000000000055e+03 3.512599999999999909e+03 0.000000000000000000e+00
3.964519999999999982e+03 3.512599999999999909e+03 0.000000000000000000e+00
3.964599999999999909e+03 3.512599999999999909e+03 0.000000000000000000e+00
3.964679999999999836e+03 3.512599999999999909e+03 0.000000000000000000e+00
3.964759999999999764e+03 3.512599999999999909e+03 0.000000000000000000e+00
3.964840000000000146e+03 3.512599999999999909e+03 0.000000000000000000e+00
3.964920000000000073e+03 3.512599999999999909e+03 0.000000000000000000e+00
3.965000000000000000e+03 3.512599999999999909e+03 0.000000000000000000e+00
3.965079999999999927e+03 3.512599999999999909e+03 0.000000000000000000e+00
3.965159999999999854e+03 3.512599999999999909e+03 0.000000000000000000e+00
3.965239999999999782e+03 3.512599999999999909e+03 0.000000000000000000e+00
3.965320000000000164e+03 3.512599999999999909e+03 0.000000000000000000e+00
3.965400000000000091e+03 3.512599999999999909e+03 0.000000000000000000e+00
3.965480000000000018e+03 3.512599999999999909e+03 0.000000000000000000e+00
3.965559999999999945e+03 3.512599999999999909e+03 0.000000000000000000e+00
3.965639999999999873e+03 3.512599999999999909e+03 0.000000000000000000e+00
3.965719999999999800e+03 3.512599999999999909e+03 0.000000000000000000e+00
3.965800000000000182e+03 3.512599999999999909e+03 0.000000000000000000e+00
3.965880000000000109e+03 3.512599999999999909e+03 0.000000000000000000e+00
3.965960000000000036e+03 3.512599999999999909e+03 0.000000000000000000e+00
3.966039999999999964e+03 3.512599999999999909e+03 0.000000000000000000e+00
3.966119999999999891e+03 3.512599999999999909e+03 0.000000000000000000e+00
3.966199999999999818e+03 3.512599999999999909e+03 0.000000000000000000e+00
3.966279999999999745e+03 3.512599999999999909e+03 0.000000000000000000e+00
3.966360000000000127e+03 3.512599999999999909e+03 0.000000000000000000e+00
3.966440000000000055e+03 3.512599999999999909e+03 0.000000000000000000e+00
3.966519999999999982e+03 3.512599999999999909e+03 0.000000000000000000e+00
3.966599999999999909e+03 3.512599999999999909e+03 0.000000000000000000e+00
3.966679999999999836e+03 3.512599999999999909e+03 0.000000000000000000e+00
3.966759999999999764e+03 3.512599999999999909e+03 0.000000000000000000e+00
3.966840000000000146e+03 3.512599999999999909e+03 0.000000000000000000e+00
3.966920000000000073e+03 3.512599999999999909e+03 0.000000000000000000e+00
3.967000000000000000e+03 3.512599999999999909e+03 0.000000000000000000e+00
3.967079999999999927e+03 3.512599999999999909e+03 0.000000000000000000e+00
3.967159999999999854e+03 3.512599999999999909e+03 0.000000000000000000e+00
3.967239999999999782e+03 3.512599999999999909e+03 0.000000000000000000e+00
3.967320000000000164e+03 3.512599999999999909e+03 0.000000000000000000e+00
3.967400000000000091e+03 3.512599999999999909e+03 0.000000000000000000e+00
3.967480000000000018e+03 3.512599999999999909e+03 0.000000000000000000e+00
3.967559999999999945e+03 3.512599999999999909e+03 0.000000000000000000e+00
3.967639999999999873e+03 3.512599999999999909e+03 0.000000000000000000e+00
3.967719999999999800e+03 3.512599999999999909e+03 0.000000000000000000e+00
3.967800000000000182e+03 3.512599999999999909e+03 0.000000000000000000e+00
3.967880000000000109e+03 3.512599999999999909e+03 0.000000000000000000e+00
3.967960000000000036e+03 3.512599999999999909e+03 0.000000000000000000e+00
3.968039999999999964e+03 3.512599999999999909e+03 0.000000000000000000e+00
3.968119999999999891e+03 3.512599999999999909e+03 0.000000000000000000e+00
3.968199999999999818e+03 3.512599999999999909e+03 0.000000000000000000e+00
3.968279999999999745e+03 3.512599999999999909e+03 0.000000000000000000e+00
3.968360000000000127e+03 3.512599999999999909e+03 0.000000000000000000e+00
3.968440000000000055e+03 3.512599999999999909e+03 0.000000000000000000e+00
3.968519999999999982e+03 3.512599999999999909e+03 0.000000000000000000e+00
3.968599999999999909e+03 3.512599999999999909e+03 0.000000000000000000e+00
3.968679999999999836e+03 3.512599999999999909e+03 0.000000000000000000e+00
3.968759999999999764e+03 3.512599999999999909e+03 0.000000000000000000e+00
3.968840000000000146e+03 3.512599999999999909e+03 0.000000000000000000e+00
3.968920000000000073e+03 3.512599999999999909e+03 0.000000000000000000e+00
3.969000000000000000e+03 3.512599999999999909e+03 0.000000000000000000e+00
3.969079999999999927e+03 3.512599999999999909e+03 0.000000000000000000e+00
3.969159999999999854e+03 3.512599999999999909e+03 0.000000000000000000e+00
3.969239999999999782e+03 3.512599999999999909e+03 0.000000000000000000e+00
3.969320000000000164e+03 3.512599999999999909e+03 0.000000000000000000e+00
3.969400000000000091e+03 3.512599999999999909e+03 0.000000000000000000e+00
3.969480000000000018e+03 3.512599999999999909e+03 0.000000000000000000e+00
3.969559999999999945e+03 3.512599999999999909e+03 0.000000000000000000e+00
3.969639999999999873e+03 3.512599999999999909e+03 0.000000000000000000e+00
3.969719999999999800e+03 3.512599999999999909e+03 0.000000000000000000e+00
3.969800000000000182e+03 3.512599999999999909e+03 0.000000000000000000e+00
3.969880000000000109e+03 3.512599999999999909e+03 0.000000000000000000e+00
3.969960000000000036e+03 3.512599999999999909e+03 0.000000000000000000e+00
3.970039999999999964e+03 3.512599999999999909e+03 0.000000000000000000e+00
3.970119999999999891e+03 3.512599999999999909e+03 0.000000000000000000e+00
3.970199999999999818e+03 3.512599999999999909e+03 0.000000000000000000e+00
3.970279999999999745e+03 3.512599999999999909e+03 0.000000000000000000e+00
3.970360000000000127e+03 3.512599999999999909e+03 0.000000000000000000e+00
3.970440000000000055e+03 3.512599999999999909e+03 0.000000000000000000e+00
3.970519999999999982e+03 3.512599999999999909e+03 0.000000000000000000e+00
3.970599999999999909e+03 3.512599999999999909e+03 0.000000000000000000e+00
3.970679999999999836e+03 3.512599999999999909e+03 0.000000000000000000e+00
3.970759999999999764e+03 3.512599999999999909e+03 0.000000000000000000e+00
3.970840000000000146e+03 3.512599999999999909e+03 0.000000000000000000e+00
3.970920000000000073e+03 3.512599999999999909e+03 0.000000000000000000e+00
3.971000000000000000e+03 3.512599999999999909e+03 0.000000000000000000e+00
3.971079999999999927e+03 3.512599999999999909e+03 0.000000000000000000e+00
3.971159999999999854e+03 3.512599999999999909e+03 0.000000000000000000e+00
3.971239999999999782e+03 3.512599999999999909e+03 0.000000000000000000e+00
3.971320000000000164e+03 3.512599999999999909e+03 0.000000000000000000e+00
3.971400000000000091e+03 3.512599999999999909e+03 0.000000000000000000e+00
3.971480000000000018e+03 3.512599999999999909e+03 0.000000000000000000e+00
3.971559999999999945e+03 3.512599999999999909e+03 0.000000000000000000e+00
3.971639999999999873e+03 3.512599999999999909e+03 0.000000000000000000e+00
3.971719999999999800e+03 3.512599999999999909e+03 0.000000000000000000e+00
3.971800000000000182e+03 3.512599999999999909e+03 0.000000000000000000e+00
3.971880000000000109e+03 3.512599999999999909e+03 0.000000000000000000e+00
3.971960000000000036e+03 3.512599999999999909e+03 0.000000000000000000e+00
3.972039999999999964e+03 3.512599999999999909e+03 0.000000000000000000e+00
3.972119999999999891e+03 3.512599999999999909e+03 0.000000000000000000e+00
3.972199999999999818e+03 3.512599999999999909e+03 0.000000000000000000e+00
3.972279999999999745e+03 3.512599999999999909e+03 0.000000000000000000e+00
3.972360000000000127e+03 3.512599999999999909e+03 0.000000000000000000e+00
3.972440000000000055e+03 3.512599999999999909e+03 0.000000000000000000e+00
3.972519999999999982e+03 3.512599999999999909e+03 0.000000000000000000e+00
3.972599999999999909e+03 3.512599999999999909e+03 0.000000000000000000e+00
3.972679999999999836e+03 3.512599999999999909e+03 0.000000000000000000e+00
3.972759999999999764e+03 3.512599999999999909e+03 0.000000000000000000e+00
3.972840000000000146e+03 3.512599999999999909e+03 0.000000000000000000e+00
3.972920000000000073e+03 3.512599999999999909e+03 0.000000000000000000e+00
3.973000000000000000e+03 3.512599999999999909e+03 0.000000000000000000e+00
3.973079999999999927e+03 3.512599999999999909e+03 0.000000000000000000e+00
3.973159999999999854e+03 3.512599999999999909e+03 0.000000000000000000e+00
3.973239999999999782e+03 3.512599999999999909e+03 0.000000000000000000e+00
3.973320000000000164e+03 3.512599999999999909e+03 0.000000000000000000e+00
3.973400000000000091e+03 3.512599999999999909e+03 0.000000000000000000e+00
3.973480000000000018e+03 3.512599999999999909e+03 0.000000000000000000e+00
3.973559999999999945e+03 3.512599999999999909e+03 0.000000000000000000e+00
3.973639999999999873e+03 3.512599999999999909e+03 0.000000000000000000e+00
3.973719999999999800e+03 3.512599999999999909e+03 0.000000000000000000e+00
3.973800000000000182e+03 3.512599999999999909e+03 0.000000000000000000e+00
3.973880000000000109e+03 3.512599999999999909e+03 0.000000000000000000e+00
3.973960000000000036e+03 3.512599999999999909e+03 0.000000000000000000e+00
3.974039999999999964e+03 3.512599999999999909e+03 0.000000000000000000e+00
3.974119999999999891e+03 3.512599999999999909e+03 0.000000000000000000e+00
3.974199999999999818e+03 3.512599999999999909e+03 0.000000000000000000e+00
3.974279999999999745e+03 3.512599999999999909e+03 0.000000000000000000e+00
3.974360000000000127e+03 3.512599999999999909e+03 0.000000000000000000e+00
3.974440000000000055e+03 3.512599999999999909e+03 0.000000000000000000e+00
3.974519999999999982e+03 3.512599999999999909e+03 0.000000000000000000e+00
3.974599999999999909e+03 3.512599999999999909e+03 0.000000000000000000e+00
3.974679999999999836e+03 3.512599999999999909e+03 0.000000000000000000e+00
3.974759999999999764e+03 3.512599999999999909e+03 0.000000000000000000e+00
3.974840000000000146e+03 3.512599999999999909e+03 0.000000000000000000e+00
3.974920000000000073e+03 3.512599999999999909e+03 0.000000000000000000e+00
3.975000000000000000e+03 3.512599999999999909e+03 0.000000000000000000e+00
3.975079999999999927e+03 3.512599999999999909e+03 0.000000000000000000e+00
3.975159999999999854e+03 3.512599999999999909e+03 0.000000000000000000e+00
3.975239999999999782e+03 3.512599999999999909e+03 0.000000000000000000e+00
3.975320000000000164e+03 3.512599999999999909e+03 0.000000000000000000e+00
3.975400000000000091e+03 3.512599999999999909e+03 0.000000000000000000e+00
3.975480000000000018e+03 3.512599999999999909e+03 0.000000000000000000e+00
3.975559999999999945e+03 3.512599999999999909e+03 0.000000000000000000e+00
3.975639999999999873e+03 3.512599999999999909e+03 0.000000000000000000e+00
3.975719999999999800e+03 3.512599999999999909e+03 0.000000000000000000e+00
3.975800000000000182e+03 3.512599999999999909e+03 0.000000000000000000e+00
3.975880000000000109e+03 3.512599999999999909e+03 0.000000000000000000e+00
3.975960000000000036e+03 3.512599999999999909e+03 0.000000000000000000e+00
3.976039999999999964e+03 3.512599999999999909e+03 0.000000000000000000e+00
3.976119999999999891e+03 3.512599999999999909e+03 0.000000000000000000e+00
3.976199999999999818e+03 3.512599999999999909e+03 0.000000000000000000e+00
3.976279999999999745e+03 3.512599999999999909e+03 0.000000000000000000e+00
3.976360000000000127e+03 3.512599999999999909e+03 0.000000000000000000e+00
3.976440000000000055e+03 3.512599999999999909e+03 0.000000000000000000e+00
3.976519999999999982e+03 3.512599999999999909e+03 0.000000000000000000e+00
3.976599999999999909e+03 3.512599999999999909e+03 0.000000000000000000e+00
3.976679999999999836e+03 3.512599999999999909e+03 0.000000000000000000e+00
3.976759999999999764e+03 3.512599999999999909e+03 0.000000000000000000e+00
3.976840000000000146e+03 3.512599999999999909e+03 0.000000000000000000e+00
3.976920000000000073e+03 3.512599999999999909e+03 0.000000000000000000e+00
3.977000000000000000e+03 3.512599999999999909e+03 0.000000000000000000e+00
3.977079999999999927e+03 3.512599999999999909e+03 0.000000000000000000e+00
3.977159999999999854e+03 3.512599999999999909e+03 0.000000000000000000e+00
3.977239999999999782e+03 3.512599999999999909e+03 0.000000000000000000e+00
3.977320000000000164e+03 3.512599999999999909e+03 0.000000000000000000e+00
3.977400000000000091e+03 3.512599999999999909e+03 0.000000000000000000e+00
3.977480000000000018e+03 3.512599999999999909e+03 0.000000000000000000e+00
3.977559999999999945e+03 3.512599999999999909e+03 0.000000000000000000e+00
3.977639999999999873e+03 3.512599999999999909e+03 0.000000000000000000e+00
3.977719999999999800e+03 3.512599999999999909e+03 0.000000000000000000e+00
3.977800000000000182e+03 3.512599999999999909e+03 0.000000000000000000e+00
3.977880000000000109e+03 3.512599999999999909e+03 0.000000000000000000e+00
3.977960000000000036e+03 3.512599999999999909e+03 0.000000000000000000e+00
3.978039999999999964e+03 3.512599999999999909e+03 0.000000000000000000e+00
3.978119999999999891e+03 3.512599999999999909e+03 0.000000000000000000e+00
3.978199999999999818e+03 3.512599999999999909e+03 0.000000000000000000e+00
3.978279999999999745e+03 3.512599999999999909e+03 0.000000000000000000e+00
3.978360000000000127e+03 3.512599999999999909e+03 0.000000000000000000e+00
3.978440000000000055e+03 3.512599999999999909e+03 0.000000000000000000e+00
3.978519999999999982e+03 3.512599999999999909e+03 0.000000000000000000e+00
3.978599999999999909e+03 3.512599999999999909e+03 0.000000000000000000e+00
3.978679999999999836e+03 3.512599999999999909e+03 0.000000000000000000e+00
3.978759999999999764e+03 3.512599999999999909e+03 0.000000000000000000e+00
3.978840000000000146e+03 3.512599999999999909e+03 0.000000000000000000e+00
3.978920000000000073e+03 3.512599999999999909e+03 0.000000000000000000e+00
3.979000000000000000e+03 3.512599999999999909e+03 0.000000000000000000e+00
3.979079999999999927e+03 3.512599999999999909e+03 0.000000000000000000e+00
3.979159999999999854e+03 3.512599999999999909e+03 0.000000000000000000e+00
3.979239999999999782e+03 3.512599999999999909e+03 0.000000000000000000e+00
3.979320000000000164e+03 3.512599999999999909e+03 0.000000000000000000e+00
3.979400000000000091e+03 3.512599999999999909e+03 0.000000000000000000e+00
3.979480000000000018e+03 3.512599999999999909e+03 0.000000000000000000e+00
3.979559999999999945e+03 3.512599999999999909e+03 0.000000000000000000e+00
3.979639999999999873e+03 3.512599999999999909e+03 0.000000000000000000e+00
3.979719999999999800e+03 3.512599999999999909e+03 0.000000000000000000e+00
3.979800000000000182e+03 3.512599999999999909e+03 0.000000000000000000e+00
3.979880000000000109e+03 3.512599999999999909e+03 0.000000000000000000e+00
3.979960000000000036e+03 3.512599999999999909e+03 0.000000000000000000e+00
3.980039999999999964e+03 3.512599999999999909e+03 0.000000000000000000e+00
3.980119999999999891e+03 3.512599999999999909e+03 0.000000000000000000e+00
3.980199999999999818e+03 3.512599999999999909e+03 0.000000000000000000e+00
3.980279999999999745e+03 3.512599999999999909e+03 0.000000000000000000e+00
3.980360000000000127e+03 3.512599999999999909e+03 0.000000000000000000e+00
3.980440000000000055e+03 3.512599999999999909e+03 0.000000000000000000e+00
3.980519999999999982e+03 3.512599999999999909e+03 0.000000000000000000e+00
3.980599999999999909e+03 3.512599999999999909e+03 0.000000000000000000e+00
3.980679999999999836e+03 3.512599999999999909e+03 0.000000000000000000e+00
3.980759999999999764e+03 3.512599999999999909e+03 0.000000000000000000e+00
3.980840000000000146e+03 3.512599999999999909e+03 0.000000000000000000e+00
3.980920000000000073e+03 3.512599999999999909e+03 0.000000000000000000e+00
3.981000000000000000e+03 3.512599999999999909e+03 0.000000000000000000e+00
3.981079999999999927e+03 3.512599999999999909e+03 0.000000000000000000e+00
3.981159999999999854e+03 3.512599999999999909e+03 0.000000000000000000e+00
3.981239999999999782e+03 3.512599999999999909e+03 0.000000000000000000e+00
3.981320000000000164e+03 3.512599999999999909e+03 0.000000000000000000e+00
3.981400000000000091e+03 3.512599999999999909e+03 0.000000000000000000e+00
3.981480000000000018e+03 3.512599999999999909e+03 0.000000000000000000e+00
3.981559999999999945e+03 3.512599999999999909e+03 0.000000000000000000e+00
3.981639999999999873e+03 3.512599999999999909e+03 0.000000000000000000e+00
3.981719999999999800e+03 3.512599999999999909e+03 0.000000000000000000e+00
3.981800000000000182e+03 3.512599999999999909e+03 0.000000000000000000e+00
3.961800000000000182e+03 3.512660000000000309e+03 5.527432757906671623e-05
3.961880000000000109e+03 3.512660000000000309e+03 5.542947092236820639e-05
3.961960000000000036e+03 3.512660000000000309e+03 5.557523303021365138e-05
3.962039999999999964e+03 3.512660000000000309e+03 5.572839335998197639e-05
3.962119999999999891e+03 3.512660000000000309e+03 5.590495374749506206e-05
3.962199999999999818e+03 3.512660000000000309e+03 5.610981792953834314e-05
3.962279999999999745e+03 3.512660000000000309e+03 5.633902513364063565e-05
3.962360000000000127e+03 3.512660000000000309e+03 5.659369813827330508e-05
3.962440000000000055e+03 3.512660000000000309e+03 5.686864940456499268e-05
3.962519999999999982e+03 3.512660000000000309e+03 5.716436528429821498e-05
3.962599999999999909e+03 3.512660000000000309e+03 0.000000000000000000e+00
3.962679999999999836e+03 3.512660000000000309e+03 0.000000000000000000e+00
3.962759999999999764e+03 3.512660000000000309e+03 0.000000000000000000e+00
3.962840000000000146e+03 3.512660000000000309e+03 0.000000000000000000e+00
3.962920000000000073e+03 3.512660000000000309e+03 0.000000000000000000e+00
3.963000000000000000e+03 3.512660000000000309e+03 0.000000000000000000e+00
3.963079999999999927e+03 3.512660000000000309e+03 0.000000000000000000e+00
3.963159999999999854e+03 3.512660000000000309e+03 0.000000000000000000e+00
3.963239999999999782e+03 3.512660000000000309e+03 0.000000000000000000e+00
3.963320000000000164e+03 3.512660000000000309e+03 0.000000000000000000e+00
3.963400000000000091e+03 3.512660000000000309e+03 0.000000000000000000e+00
3.963480000000000018e+03 3.512660000000000309e+03 0.000000000000000000e+00
3.963559999999999945e+03 3.512660000000000309e+03 0.000000000000000000e+00
3.963639999999999873e+03 3.512660000000000309e+03 0.000000000000000000e+00
3.963719999999999800e+03 3.512660000000000309e+03 0.000000000000000000e+00
3.963800000000000182e+03 3.512660000000000309e+03 0.000000000000000000e+00
3.963880000000000109e+03 3.512660000000000309e+03 0.000000000000000000e+00
3.963960000000000036e+03 3.512660000000000309e+03 0.000000000000000000e+00
3.964039999999999964e+03 3.512660000000000309e+03 0.000000000000000000e+00
3.964119999999999891e+03 3.512660000000000309e+03 0.000000000000000000e+00
3.964199999999999818e+03 3.512660000000000309e+03 0.000000000000000000e+00
3.964279999999999745e+03 3.512660000000000309e+03 0.000000000000000000e+00
3.964360000000000127e+03 3.512660000000000309e+03 0.000000000000000000e+00
3.964440000000000055e+03 3.512660000000000309e+03 0.000000000000000000e+00
3.964519999999999982e+03 3.512660000000000309e+03 0.000000000000000000e+00
3.964599999999999909e+03 3.512660000000000309e+03 0.000000000000000000e+00
3.964679999999999836e+03 3.512660000000000309e+03 0.000000000000000000e+00
3.964759999999999764e+03 3.512660000000000309e+03 0.000000000000000000e+00
3.964840000000000146e+03 3.512660000000000309e+03 0.000000000000000000e+00
3.964920000000000073e+03 3.512660000000000309e+03 0.000000000000000000e+00
3.965000000000000000e+03 3.512660000000000309e+03 0.000000000000000000e+00
3.965079999999999927e+03 3.512660000000000309e+03 0.000000000000000000e+00
3.965159999999999854e+03 3.512660000000000309e+03 0.000000000000000000e+00
3.965239999999999782e+03 3.512660000000000309e+03 0.000000000000000000e+00
3.965320000000000164e+03 3.512660000000000309e+03 0.000000000000000000e+00
3.965400000000000091e+03 3.512660000000000309e+03 0.000000000000000000e+00
3.965480000000000018e+03 3.512660000000000309e+03 0.000000000000000000e+00
3.965559999999999945e+03 3.512660000000000309e+03 0.000000000000000000e+00
3.965639999999999873e+03 3.512660000000000309e+03 0.000000000000000000e+00
3.965719999999999800e+03 3.512660000000000309e+03 0.000000000000000000e+00
3.965800000000000182e+03 3.512660000000000309e+03 0.000000000000000000e+00
3.965880000000000109e+03 3.512660000000000309e+03 0.000000000000000000e+00
3.965960000000000036e+03 3.512660000000000309e+03 0.000000000000000000e+00
3.966039999999999964e+03 3.512660000000000309e+03 0.000000000000000000e+00
3.966119999999999891e+03 3.512660000000000309e+03 0.000000000000000000e+00
3.966199999999999818e+03 3.512660000000000309e+03 0.000000000000000000e+00
3.966279999999999745e+03 3.512660000000000309e+03 0.000000000000000000e+00
3.966360000000000127e+03 3.512660000000000309e+03 0.000000000000000000e+00
3.966440000000000055e+03 3.512660000000000309e+03 0.000000000000000000e+00
3.966519999999999982e+03 3.512660000000000309e+03 0.000000000000000000e+00
3.966599999999999909e+03 3.512660000000000309e+03 0.000000000000000000e+00
3.966679999999999836e+03 3.512660000000000309e+03 0.000000000000000000e+00
3.966759999999999764e+03 3.512660000000000309e+03 0.000000000000000000e+00
3.966840000000000146e+03 3.512660000000000309e+03 0.000000000000000000e+00
3.966920000000000073e+03 3.512660000000000309e+03 0.000000000000000000e+00
3.967000000000000000e+03 3.512660000000000309e+03 0.000000000000000000e+00
3.967079999999999927e+03 3.512660000000000309e+03 0.000000000000000000e+00
3.967159999999999854e+03 3.512660000000000309e+03 0.000000000000000000e+00
3.967239999999999782e+03 3.512660000000000309e+03 0.000000000000000000e+00
3.967320000000000164e+03 3.512660000000000309e+03 0.000000000000000000e+00
3.967400000000000091e+03 3.512660000000000309e+03 0.000000000000000000e+00
3.967480000000000018e+03 3.512660000000000309e+03 0.000000000000000000e+00
3.967559999999999945e+03 3.512660000000000309e+03 0.000000000000000000e+00
3.967639999999999873e+03 3.512660000000000309e+03 0.000000000000000000e+00
3.967719999999999800e+03 3.512660000000000309e+03 0.000000000000000000e+00
3.967800000000000182e+03 3.512660000000000309e+03 0.000000000000000000e+00
3.967880000000000109e+03 3.512660000000000309e+03 0.000000000000000000e+00
3.967960000000000036e+03 3.512660000000000309e+03 0.000000000000000000e+00
3.968039999999999964e+03 3.512660000000000309e+03 0.000000000000000000e+00
3.968119999999999891e+03 3.512660000000000309e+03 0.000000000000000000e+00
3.968199999999999818e+03 3.512660000000000309e+03 0.000000000000000000e+00
3.968279999999999745e+03 3.512660000000000309e+03 0.000000000000000000e+00
3.968360000000000127e+03 3.512660000000000309e+03 0.000000000000000000e+00
3.968440000000000055e+03 3.512660000000000309e+03 0.000000000000000000e+00
3.968519999999999982e+03 3.512660000000000309e+03 0.000000000000000000e+00
3.968599999999999909e+03 3.512660000000000309e+03 0.000000000000000000e+00
3.968679999999999836e+03 3.512660000000000309e+03 0.000000000000000000e+00
3.968759999999999764e+03 3.512660000000000309e+03 0.000000000000000000e+00
3.968840000000000146e+03 3.512660000000000309e+03 0.000000000000000000e+00
3.968920000000000073e+03 3.512660000000000309e+03 0.000000000000000000e+00
3.969000000000000000e+03 3.512660000000000309e+03 0.000000000000000000e+00
3.969079999999999927e+03 3.512660000000000309e+03 0.000000000000000000e+00
3.969159999999999854e+03 3.512660000000000309e+03 0.000000000000000000e+00
3.969239999999999782e+03 3.512660000000000309e+03 0.000000000000000000e+00
3.969320000000000164e+03 3.512660000000000309e+03 0.000000000000000000e+00
3.969400000000000091e+03 3.512660000000000309e+03 0.000000000000000000e+00
3.969480000000000018e+03 3.512660000000000309e+03 0.000000000000000000e+00
3.969559999999999945e+03 3.512660000000000309e+03 0.000000000000000000e+00
3.969639999999999873e+03 3.512660000000000309e+03 0.000000000000000000e+00
3.969719999999999800e+03 3.512660000000000309e+03 0.000000000000000000e+00
3.969800000000000182e+03 3.512660000000000309e+03 0.000000000000000000e+00
3.969880000000000109e+03 3.512660000000000309e+03 0.000000000000000000e+00
3.969960000000000036e+03 3.512660000000000309e+03 0.000000000000000000e+00
3.970039999999999964e+03 3.512660000000000309e+03 0.000000000000000000e+00
3.970119999999999891e+03 3.512660000000000309e+03 0.000000000000000000e+00
3.970199999999999818e+03 3.512660000000000309e+03 0.000000000000000000e+00
3.970279999999999745e+03 3.512660000000000309e+03 0.000000000000000000e+00
3.970360000000000127e+03 3.512660000000000309e+03 0.000000000000000000e+00
3.970440000000000055e+03 3.512660000000000309e+03 0.000000000000000000e+00
3.970519999999999982e+03 3.512660000000000309e+03 0.000000000000000000e+00
3.970599999999999909e+03 3.512660000000000309e+03 0.000000000000000000e+00
3.970679999999999836e+03 3.512660000000000309e+03 0.000000000000000000e+00
3.970759999999999764e+03 3.512660000000000309e+03 0.000000000000000000e+00
3.970840000000000146e+03 3.512660000000000309e+03 0.000000000000000000e+00
3.970920000000000073e+03 3.512660000000000309e+03 0.000000000000000000e+00
3.971000000000000000e+03 3.512660000000000309e+03 0.000000000000000000e+00
3.971079999999999927e+03 3.512660000000000309e+03 0.000000000000000000e+00
3.971159999999999854e+03 3.512660000000000309e+03 0.000000000000000000e+00
3.971239999999999782e+03 3.512660000000000309e+03 0.000000000000000000e+00
3.971320000000000164e+03 3.512660000000000309e+03 0.000000000000000000e+00
3.971400000000000091e+03 3.512660000000000309e+03 0.000000000000000000e+00
3.971480000000000018e+03 3.512660000000000309e+03 0.000000000000000000e+00
3.971559999999999945e+03 3.512660000000000309e+03 0.000000000000000000e+00
3.971639999999999873e+03 3.512660000000000309e+03 0.000000000000000000e+00
3.971719999999999800e+03 3.512660000000000309e+03 0.000000000000000000e+00
3.971800000000000182e+03 3.512660000000000309e+03 0.000000000000000000e+00
3.971880000000000109e+03 3.512660000000000309e+03 0.000000000000000000e+00
3.971960000000000036e+03 3.512660000000000309e+03 0.000000000000000000e+00
3.972039999999999964e+03 3.512660000000000309e+03 0.000000000000000000e+00
3.972119999999999891e+03 3.512660000000000309e+03 0.000000000000000000e+00
3.972199999999999818e+03 3.512660000000000309e+03 0.000000000000000000e+00
3.972279999999999745e+03 3.512660000000000309e+03 0.000000000000000000e+00
3.972360000000000127e+03 3.512660000000000309e+03 0.000000000000000000e+00
3.972440000000000055e+03 3.512660000000000309e+03 0.000000000000000000e+00
3.972519999999999982e+03 3.512660000000000309e+03 0.000000000000000000e+00
3.972599999999999909e+03 3.512660000000000309e+03 0.000000000000000000e+00
3.972679999999999836e+03 3.512660000000000309e+03 0.000000000000000000e+00
3.972759999999999764e+03 3.512660000000000309e+03 0.000000000000000000e+00
3.972840000000000146e+03 3.512660000000000309e+03 0.000000000000000000e+00
3.972920000000000073e+03 3.512660000000000309e+03 0.000000000000000000e+00
3.973000000000000000e+03 3.512660000000000309e+03 0.000000000000000000e+00
3.973079999999999927e+03 3.512660000000000309e+03 0.000000000000000000e+00
3.973159999999999854e+03 3.512660000000000309e+03 0.000000000000000000e+00
3.973239999999999782e+03 3.512660000000000309e+03 0.000000000000000000e+00
3.973320000000000164e+03 3.512660000000000309e+03 0.000000000000000000e+00
3.973400000000000091e+03 3.512660000000000309e+03 0.000000000000000000e+00
3.973480000000000018e+03 3.512660000000000309e+03 0.000000000000000000e+00
3.973559999999999945e+03 3.512660000000000309e+03 0.000000000000000000e+00
3.973639999999999873e+03 3.512660000000000309e+03 0.000000000000000000e+00
3.973719999999999800e+03 3.512660000000000309e+03 0.000000000000000000e+00
3.973800000000000182e+03 3.512660000000000309e+03 0.000000000000000000e+00
3.973880000000000109e+03 3.512660000000000309e+03 0.000000000000000000e+00
3.973960000000000036e+03 3.512660000000000309e+03 0.000000000000000000e+00
3.974039999999999964e+03 3.512660000000000309e+03 0.000000000000000000e+00
3.974119999999999891e+03 3.512660000000000309e+03 0.000000000000000000e+00
3.974199999999999818e+03 3.512660000000000309e+03 0.000000000000000000e+00
3.974279999999999745e+03 3.512660000000000309e+03 0.000000000000000000e+00
3.974360000000000127e+03 3.512660000000000309e+03 0.000000000000000000e+00
3.974440000000000055e+03 3.512660000000000309e+03 0.000000000000000000e+00
3.974519999999999982e+03 3.512660000000000309e+03 0.000000000000000000e+00
3.974599999999999909e+03 3.512660000000000309e+03 0.000000000000000000e+00
3.974679999999999836e+03 3.512660000000000309e+03 0.000000000000000000e+00
3.974759999999999764e+03 3.512660000000000309e+03 0.000000000000000000e+00
3.974840000000000146e+03 3.512660000000000309e+03 0.000000000000000000e+00
3.974920000000000073e+03 3.512660000000000309e+03 0.000000000000000000e+00
3.975000000000000000e+03 3.512660000000000309e+03 0.000000000000000000e+00
3.975079999999999927e+03 3.512660000000000309e+03 0.000000000000000000e+00
3.975159999999999854e+03 3.512660000000000309e+03 0.000000000000000000e+00
3.975239999999999782e+03 3.512660000000000309e+03 0.000000000000000000e+00
3.975320000000000164e+03 3.512660000000000309e+03 0.000000000000000000e+00
3.975400000000000091e+03 3.512660000000000309e+03 0.000000000000000000e+00
3.975480000000000018e+03 3.512660000000000309e+03 0.000000000000000000e+00
3.975559999999999945e+03 3.512660000000000309e+03 0.000000000000000000e+00
3.975639999999999873e+03 3.512660000000000309e+03 0.000000000000000000e+00
3.975719999999999800e+03 3.512660000000000309e+03 0.000000000000000000e+00
3.975800000000000182e+03 3.512660000000000309e+03 0.000000000000000000e+00
3.975880000000000109e+03 3.512660000000000309e+03 0.000000000000000000e+00
3.975960000000000036e+03 3.512660000000000309e+03 0.000000000000000000e+00
3.976039999999999964e+03 3.512660000000000309e+03 0.000000000000000000e+00
3.976119999999999891e+03 3.512660000000000309e+03 0.000000000000000000e+00
3.976199999999999818e+03 3.512660000000000309e+03 0.000000000000000000e+00
3.976279999999999745e+03 3.512660000000000309e+03 0.000000000000000000e+00
3.976360000000000127e+03 3.512660000000000309e+03 0.000000000000000000e+00
3.976440000000000055e+03 3.512660000000000309e+03 0.000000000000000000e+00
3.976519999999999982e+03 3.512660000000000309e+03 0.000000000000000000e+00
3.976599999999999909e+03 3.512660000000000309e+03 0.000000000000000000e+00
3.976679999999999836e+03 3.512660000000000309e+03 0.000000000000000000e+00
3.976759999999999764e+03 3.512660000000000309e+03 0.000000000000000000e+00
3.976840000000000146e+03 3.512660000000000309e+03 0.000000000000000000e+00
3.976920000000000073e+03 3.512660000000000309e+03 0.000000000000000000e+00
3.977000000000000000e+03 3.512660000000000309e+03 0.000000000000000000e+00
3.977079999999999927e+03 3.512660000000000309e+03 0.000000000000000000e+00
3.977159999999999854e+03 3.512660000000000309e+03 0.000000000000000000e+00
3.977239999999999782e+03 3.512660000000000309e+03 0.000000000000000000e+00
3.977320000000000164e+03 3.512660000000000309e+03 0.000000000000000000e+00
3.977400000000000091e+03 3.512660000000000309e+03 0.000000000000000000e+00
3.977480000000000018e+03 3.512660000000000309e+03 0.000000000000000000e+00
3.977559999999999945e+03 3.512660000000000309e+03 0.000000000000000000e+00
3.977639999999999873e+03 3.512660000000000309e+03 0.000000000000000000e+00
3.977719999999999800e+03 3.512660000000000309e+03 0.000000000000000000e+00
3.977800000000000182e+03 3.512660000000000309e+03 0.000000000000000000e+00
3.977880000000000109e+03 3.512660000000000309e+03 0.000000000000000000e+00
3.977960000000000036e+03 3.512660000000000309e+03 0.000000000000000000e+00
3.978039999999999964e+03 3.512660000000000309e+03 0.000000000000000000e+00
3.978119999999999891e+03 3.512660000000000309e+03 0.000000000000000000e+00
3.978199999999999818e+03 3.512660000000000309e+03 0.000000000000000000e+00
3.978279999999999745e+03 3.512660000000000309e+03 0.000000000000000000e+00
3.978360000000000127e+03 3.512660000000000309e+03 0.000000000000000000e+00
3.978440000000000055e+03 3.512660000000000309e+03 0.000000000000000000e+00
3.978519999999999982e+03 3.512660000000000309e+03 0.000000000000000000e+00
3.978599999999999909e+03 3.512660000000000309e+03 0.000000000000000000e+00
3.978679999999999836e+03 3.512660000000000309e+03 0.000000000000000000e+00
3.978759999999999764e+03 3.512660000000000309e+03 0.000000000000000000e+00
3.978840000000000146e+03 3.512660000000000309e+03 0.000000000000000000e+00
3.978920000000000073e+03 3.512660000000000309e+03 0.000000000000000000e+00
3.979000000000000000e+03 3.512660000000000309e+03 0.000000000000000000e+00
3.979079999999999927e+03 3.512660000000000309e+03 0.000000000000000000e+00
3.979159999999999854e+03 3.512660000000000309e+03 0.000000000000000000e+00
3.979239999999999782e+03 3.512660000000000309e+03 0.000000000000000000e+00
3.979320000000000164e+03 3.512660000000000309e+03 0.000000000000000000e+00
3.979400000000000091e+03 3.512660000000000309e+03 0.000000000000000000e+00
3.979480000000000018e+03 3.512660000000000309e+03 0.000000000000000000e+00
3.979559999999999945e+03 3.512660000000000309e+03 0.000000000000000000e+00
3.979639999999999873e+03 3.512660000000000309e+03 0.000000000000000000e+00
3.979719999999999800e+03 3.512660000000000309e+03 0.000000000000000000e+00
3.979800000000000182e+03 3.512660000000000309e+03 0.000000000000000000e+00
3.979880000000000109e+03 3.512660000000000309e+03 0.000000000000000000e+00
3.979960000000000036e+03 3.512660000000000309e+03 0.000000000000000000e+00
3.980039999999999964e+03 3.512660000000000309e+03 0.000000000000000000e+00
3.980119999999999891e+03 3.512660000000000309e+03 0.000000000000000000e+00
3.980199999999999818e+03 3.512660000000000309e+03 0.000000000000000000e+00
3.980279999999999745e+03 3.512660000000000309e+03 0.000000000000000000e+00
3.980360000000000127e+03 3.512660000000000309e+03 0.000000000000000000e+00
3.980440000000000055e+03 3.512660000000000309e+03 0.000000000000000000e+00
3.980519999999999982e+03 3.512660000000000309e+03 0.000000000000000000e+00
3.980599999999999909e+03 3.512660000000000309e+03 0.000000000000000000e+00
3.980679999999999836e+03 3.512660000000000309e+03 0.000000000000000000e+00
3.980759999999999764e+03 3.512660000000000309e+03 0.000000000000000000e+00
3.980840000000000146e+03 3.512660000000000309e+03 0.000000000000000000e+00
3.980920000000000073e+03 3.512660000000000309e+03 0.000000000000000000e+00
3.981000000000000000e+03 3.512660000000000309e+03 0.000000000000000000e+00
3.981079999999999927e+03 3.512660000000000309e+03 0.000000000000000000e+00
3.981159999999999854e+03 3.512660000000000309e+03 0.000000000000000000e+00
3.981239999999999782e+03 3.512660000000000309e+03 0.000000000000000000e+00
3.981320000000000164e+03 3.512660000000000309e+03 0.000000000000000000e+00
3.981400000000000091e+03 3.512660000000000309e+03 0.000000000000000000e+00
3.981480000000000018e+03 3.512660000000000309e+03 0.000000000000000000e+00
3.981559999999999945e+03 3.512660000000000309e+03 0.000000000000000000e+00
3.981639999999999873e+03 3.512660000000000309e+03 0.000000000000000000e+00
3.981719999999999800e+03 3.512660000000000309e+03 0.000000000000000000e+00
3.981800000000000182e+03 3.512660000000000309e+03 0.000000000000000000e+00
3.961800000000000182e+03 3.512720000000000255e+03 5.586516467681284354e-05
3.961880000000000109e+03 3.512720000000000255e+03 5.603060914875840950e-05
3.961960000000000036e+03 3.512720000000000255e+03 5.619144389334362969e-05
3.962039999999999964e+03 3.512720000000000255e+03 5.634576265106277561e-05
3.962119999999999891e+03 3.512720000000000255e+03 5.651380281953343279e-05
3.962199999999999818e+03 3.512720000000000255e+03 5.670671162476620332e-05
3.962279999999999745e+03 3.512720000000000255e+03 5.692787553632483569e-05
3.962360000000000127e+03 3.512720000000000255e+03 5.717521279252925755e-05
3.962440000000000055e+03 3.512720000000000255e+03 5.744454207206099955e-05
3.962519999999999982e+03 3.512720000000000255e+03 5.773743213748770600e-05
3.962599999999999909e+03 3.512720000000000255e+03 5.804987614689672513e-05
3.962679999999999836e+03 3.512720000000000255e+03 0.000000000000000000e+00
3.962759999999999764e+03 3.512720000000000255e+03 0.000000000000000000e+00
3.962840000000000146e+03 3.512720000000000255e+03 0.000000000000000000e+00
3.962920000000000073e+03 3.512720000000000255e+03 0.000000000000000000e+00
3.963000000000000000e+03 3.512720000000000255e+03 0.000000000000000000e+00
3.963079999999999927e+03 3.512720000000000255e+03 0.000000000000000000e+00
3.963159999999999854e+03 3.512720000000000255e+03 0.000000000000000000e+00
3.963239999999999782e+03 3.512720000000000255e+03 0.000000000000000000e+00
3.963320000000000164e+03 3.512720000000000255e+03 0.000000000000000000e+00
3.963400000000000091e+03 3.512720000000000255e+03 0.000000000000000000e+00
3.963480000000000018e+03 3.512720000000000255e+03 0.000000000000000000e+00
3.963559999999999945e+03 3.512720000000000255e+03 0.000000000000000000e+00
3.963639999999999873e+03 3.512720000000000255e+03 0.000000000000000000e+00
3.963719999999999800e+03 3.512720000000000255e+03 0.000000000000000000e+00
3.963800000000000182e+03 3.512720000000000255e+03 0.000000000000000000e+00
3.963880000000000109e+03 3.512720000000000255e+03 0.000000000000000000e+00
3.963960000000000036e+03 3.512720000000000255e+03 0.000000000000000000e+00
3.964039999999999964e+03 3.512720000000000255e+03 0.000000000000000000e+00
3.964119999999999891e+03 3.512720000000000255e+03 0.000000000000000000e+00
3.964199999999999818e+03 3.512720000000000255e+03 0.000000000000000000e+00
3.964279999999999745e+03 3.512720000000000255e+03 0.000000000000000000e+00
3.964360000000000127e+03 3.512720000000000255e+03 0.000000000000000000e+00
3.964440000000000055e+03 3.512720000000000255e+03 0.000000000000000000e+00
3.964519999999999982e+03 3.512720000000000255e+03 0.000000000000000000e+00
3.964599999999999909e+03 3.512720000000000255e+03 0.000000000000000000e+00
3.964679999999999836e+03 3.512720000000000255e+03 0.000000000000000000e+00
3.964759999999999764e+03 3.512720000000000255e+03 0.000000000000000000e+00
3.964840000000000146e+03 3.512720000000000255e+03 0.000000000000000000e+00
3.964920000000000073e+03 3.512720000000000255e+03 0.000000000000000000e+00
3.965000000000000000e+03 3.512720000000000255e+03 0.000000000000000000e+00
3.965079999999999927e+03 3.512720000000000255e+03 0.000000000000000000e+00
3.965159999999999854e+03 3.512720000000000255e+03 0.000000000000000000e+00
3.965239999999999782e+03 3.512720000000000255e+03 0.000000000000000000e+00
3.965320000000000164e+03 3.512720000000000255e+03 0.000000000000000000e+00
3.965400000000000091e+03 3.512720000000000255e+03 0.000000000000000000e+00
3.965480000000000018e+03 3.512720000000000255e+03 0.000000000000000000e+00
3.965559999999999945e+03 3.512720000000000255e+03 0.000000000000000000e+00
3.965639999999999873e+03 3.512720000000000255e+03 0.000000000000000000e+00
3.965719999999999800e+03 3.512720000000000255e+03 0.000000000000000000e+00
3.965800000000000182e+03 3.512720000000000255e+03 0.000000000000000000e+00
3.965880000000000109e+03 3.512720000000000255e+03 0.000000000000000000e+00
3.965960000000000036e+03 3.512720000000000255e+03 0.000000000000000000e+00
3.966039999999999964e+03 3.512720000000000255e+03 0.000000000000000000e+00
3.966119999999999891e+03 3.512720000000000255e+03 0.000000000000000000e+00
3.966199999999999818e+03 3.512720000000000255e+03 0.000000000000000000e+00
3.966279999999999745e+03 3.512720000000000255e+03 0.000000000000000000e+00
3.966360000000000127e+03 3.512720000000000255e+03 0.000000000000000000e+00
3.966440000000000055e+03 3.512720000000000255e+03 0.000000000000000000e+00
3.966519999999999982e+03 3.512720000000000255e+03 0.000000000000000000e+00
3.966599999999999909e+03 3.512720000000000255e+03 0.000000000000000000e+00
3.966679999999999836e+03 3.512720000000000255e+03 0.000000000000000000e+00
3.966759999999999764e+03 3.512720000000000255e+03 0.000000000000000000e+00
3.966840000000000146e+03 3.512720000000000255e+03 0.000000000000000000e+00
3.966920000000000073e+03 3.512720000000000255e+03 0.000000000000000000e+00
3.967000000000000000e+03 3.512720000000000255e+03 0.000000000000000000e+00
3.967079999999999927e+03 3.512720000000000255e+03 0.000000000000000000e+00
3.967159999999999854e+03 3.512720000000000255e+03 0.000000000000000000e+00
3.967239999999999782e+03 3.512720000000000255e+03 0.000000000000000000e+00
3.967320000000000164e+03 3.512720000000000255e+03 0.000000000000000000e+00
3.967400000000000091e+03 3.512720000000000255e+03 0.000000000000000000e+00
3.967480000000000018e+03 3.512720000000000255e+03 0.000000000000000000e+00
3.967559999999999945e+03 3.512720000000000255e+03 0.000000000000000000e+00
3.967639999999999873e+03 3.512720000000000255e+03 0.000000000000000000e+00
3.967719999999999800e+03 3.512720000000000255e+03 0.000000000000000000e+00
3.967800000000000182e+03 3.512720000000000255e+03 0.000000000000000000e+00
3.967880000000000109e+03 3.512720000000000255e+03 0.000000000000000000e+00
3.967960000000000036e+03 3.512720000000000255e+03 0.000000000000000000e+00
3.968039999999999964e+03 3.512720000000000255e+03 0.000000000000000000e+00
3.968119999999999891e+03 3.512720000000000255e+03 0.000000000000000000e+00
3.968199999999999818e+03 3.512720000000000255e+03 0.000000000000000000e+00
3.968279999999999745e+03 3.512720000000000255e+03 0.000000000000000000e+00
3.968360000000000127e+03 3.512720000000000255e+03 0.000000000000000000e+00
3.968440000000000055e+03 3.512720000000000255e+03 0.000000000000000000e+00
3.968519999999999982e+03 3.512720000000000255e+03 0.000000000000000000e+00
3.968599999999999909e+03 3.512720000000000255e+03 0.000000000000000000e+00
3.968679999999999836e+03 3.512720000000000255e+03 0.000000000000000000e+00
3.968759999999999764e+03 3.512720000000000255e+03 0.000000000000000000e+00
3.968840000000000146e+03 3.512720000000000255e+03 0.000000000000000000e+00
3.968920000000000073e+03 3.512720000000000255e+03 0.000000000000000000e+00
3.969000000000000000e+03 3.512720000000000255e+03 0.000000000000000000e+00
3.969079999999999927e+03 3.512720000000000255e+03 0.000000000000000000e+00
3.969159999999999854e+03 3.512720000000000255e+03 0.000000000000000000e+00
3.969239999999999782e+03 3.512720000000000255e+03 0.000000000000000000e+00
3.969320000000000164e+03 3.512720000000000255e+03 0.000000000000000000e+00
3.969400000000000091e+03 3.512720000000000255e+03 0.000000000000000000e+00
3.969480000000000018e+03 3.512720000000000255e+03 0.000000000000000000e+00
3.969559999999999945e+03 3.512720000000000255e+03 0.000000000000000000e+00
3.969639999999999873e+03 3.512720000000000255e+03 0.000000000000000000e+00
3.969719999999999800e+03 3.512720000000000255e+03 0.000000000000000000e+00
3.969800000000000182e+03 3.512720000000000255e+03 0.000000000000000000e+00
3.969880000000000109e+03 3.512720000000000255e+03 0.000000000000000000e+00
3.969960000000000036e+03 3.512720000000000255e+03 0.000000000000000000e+00
3.970039999999999964e+03 3.512720000000000255e+03 0.000000000000000000e+00
3.970119999999999891e+03 3.512720000000000255e+03 0.000000000000000000e+00
3.970199999999999818e+03 3.512720000000000255e+03 0.000000000000000000e+00
3.970279999999999745e+03 3.512720000000000255e+03 0.000000000000000000e+00
3.970360000000000127e+03 3.512720000000000255e+03 0.000000000000000000e+00
3.970440000000000055e+03 3.512720000000000255e+03 0.000000000000000000e+00
3.970519999999999982e+03 3.512720000000000255e+03 0.000000000000000000e+00
3.970599999999999909e+03 3.512720000000000255e+03 0.000000000000000000e+00
3.970679999999999836e+03 3.512720000000000255e+03 0.000000000000000000e+00
3.970759999999999764e+03 3.512720000000000255e+03 0.000000000000000000e+00
3.970840000000000146e+03 3.512720000000000255e+03 0.000000000000000000e+00
3.970920000000000073e+03 3.512720000000000255e+03 0.000000000000000000e+00
3.971000000000000000e+03 3.512720000000000255e+03 0.000000000000000000e+00
3.971079999999999927e+03 3.512720000000000255e+03 0.000000000000000000e+00
3.971159999999999854e+03 3.512720000000000255e+03 0.000000000000000000e+00
3.971239999999999782e+03 3.512720000000000255e+03 0.000000000000000000e+00
3.971320000000000164e+03 3.512720000000000255e+03 0.000000000000000000e+00
3.971400000000000091e+03 3.512720000000000255e+03 0.000000000000000000e+00
3.971480000000000018e+03 3.512720000000000255e+03 0.000000000000000000e+00
3.971559999999999945e+03 3.512720000000000255e+03 0.000000000000000000e+00
3.971639999999999873e+03 3.512720000000000255e+03 0.000000000000000000e+00
3.971719999999999800e+03 3.512720000000000255e+03 0.000000000000000000e+00
3.971800000000000182e+03 3.512720000000000255e+03 0.000000000000000000e+00
3.971880000000000109e+03 3.512720000000000255e+03 0.000000000000000000e+00
3.971960000000000036e+03 3.512720000000000255e+03 0.000000000000000000e+00
3.972039999999999964e+03 3.512720000000000255e+03 0.000000000000000000e+00
3.972119999999999891e+03 3.512720000000000255e+03 0.000000000000000000e+00
3.972199999999999818e+03 3.512720000000000255e+03 0.000000000000000000e+00
3.972279999999999745e+03 3.512720000000000255e+03 0.000000000000000000e+00
3.972360000000000127e+03 3.512720000000000255e+03 0.000000000000000000e+00
3.972440000000000055e+03 3.512720000000000255e+03 0.000000000000000000e+00
3.972519999999999982e+03 3.512720000000000255e+03 0.000000000000000000e+00
3.972599999999999909e+03 3.512720000000000255e+03 0.000000000000000000e+00
3.972679999999999836e+03 3.512720000000000255e+03 0.000000000000000000e+00
3.972759999999999764e+03 3.512720000000000255e+03 0.000000000000000000e+00
3.972840000000000146e+03 3.512720000000000255e+03 0.000000000000000000e+00
3.972920000000000073e+03 3.512720000000000255e+03 0.000000000000000000e+00
3.973000000000000000e+03 3.512720000000000255e+03 0.000000000000000000e+00
3.973079999999999927e+03 3.512720000000000255e+03 0.000000000000000000e+00
3.973159999999999854e+03 3.512720000000000255e+03 0.000000000000000000e+00
3.973239999999999782e+03 3.512720000000000255e+03 0.000000000000000000e+00
3.973320000000000164e+03 3.512720000000000255e+03 0.000000000000000000e+00
3.973400000000000091e+03 3.512720000000000255e+03 0.000000000000000000e+00
3.973480000000000018e+03 3.512720000000000255e+03 0.000000000000000000e+00
3.973559999999999945e+03 3.512720000000000255e+03 0.000000000000000000e+00
3.973639999999999873e+03 3.512720000000000255e+03 0.000000000000000000e+00
3.973719999999999800e+03 3.512720000000000255e+03 0.000000000000000000e+00
3.973800000000000182e+03 3.512720000000000255e+03 0.000000000000000000e+00
3.973880000000000109e+03 3.512720000000000255e+03 0.000000000000000000e+00
3.973960000000000036e+03 3.512720000000000255e+03 0.000000000000000000e+00
3.974039999999999964e+03 3.512720000000000255e+03 0.000000000000000000e+00
3.974119999999999891e+03 3.512720000000000255e+03 0.000000000000000000e+00
3.974199999999999818e+03 3.512720000000000255e+03 0.000000000000000000e+00
3.974279999999999745e+03 3.512720000000000255e+03 0.000000000000000000e+00
3.974360000000000127e+03 3.512720000000000255e+03 0.000000000000000000e+00
3.974440000000000055e+03 3.512720000000000255e+03 0.000000000000000000e+00
3.974519999999999982e+03 3.512720000000000255e+03 0.000000000000000000e+00
3.974599999999999909e+03 3.512720000000000255e+03 0.000000000000000000e+00
3.974679999999999836e+03 3.512720000000000255e+03 0.000000000000000000e+00
3.974759999999999764e+03 3.512720000000000255e+03 0.000000000000000000e+00
3.974840000000000146e+03 3.512720000000000255e+03 0.000000000000000000e+00
3.974920000000000073e+03 3.512720000000000255e+03 0.000000000000000000e+00
3.975000000000000000e+03 3.512720000000000255e+03 0.000000000000000000e+00
3.975079999999999927e+03 3.512720000000000255e+03 0.000000000000000000e+00
3.975159999999999854e+03 3.512720000000000255e+03 0.000000000000000000e+00
3.975239999999999782e+03 3.512720000000000255e+03 0.000000000000000000e+00
3.975320000000000164e+03 3.512720000000000255e+03 0.000000000000000000e+00
3.975400000000000091e+03 3.512720000000000255e+03 0.000000000000000000e+00
3.975480000000000018e+03 3.512720000000000255e+03 0.000000000000000000e+00
3.975559999999999945e+03 3.512720000000000255e+03 0.000000000000000000e+00
3.975639999999999873e+03 3.512720000000000255e+03 0.000000000000000000e+00
3.975719999999999800e+03 3.512720000000000255e+03 0.000000000000000000e+00
3.975800000000000182e+03 3.512720000000000255e+03 0.000000000000000000e+00
3.975880000000000109e+03 3.512720000000000255e+03 0.000000000000000000e+00
3.975960000000000036e+03 3.512720000000000255e+03 0.000000000000000000e+00
3.976039999999999964e+03 3.512720000000000255e+03 0.000000000000000000e+00
3.976119999999999891e+03 3.512720000000000255e+03 0.000000000000000000e+00
3.976199999999999818e+03 3.512720000000000255e+03 0.000000000000000000e+00
3.976279999999999745e+03 3.512720000000000255e+03 0.000000000000000000e+00
3.976360000000000127e+03 3.512720000000000255e+03 0.000000000000000000e+00
3.976440000000000055e+03 3.512720000000000255e+03 0.000000000000000000e+00
3.976519999999999982e+03 3.512720000000000255e+03 0.000000000000000000e+00
3.976599999999999909e+03 3.512720000000000255e+03 0.000000000000000000e+00
3.976679999999999836e+03 3.512720000000000255e+03 0.000000000000000000e+00
3.976759999999999764e+03 3.512720000000000255e+03 0.000000000000000000e+00
3.976840000000000146e+03 3.512720000000000255e+03 0.000000000000000000e+00
3.976920000000000073e+03 3.512720000000000255e+03 0.000000000000000000e+00
3.977000000000000000e+03 3.512720000000000255e+03 0.000000000000000000e+00
3.977079999999999927e+03 3.512720000000000255e+03 0.000000000000000000e+00
3.977159999999999854e+03 3.512720000000000255e+03 0.000000000000000000e+00
3.977239999999999782e+03 3.512720000000000255e+03 0.000000000000000000e+00
3.977320000000000164e+03 3.512720000000000255e+03 0.000000000000000000e+00
3.977400000000000091e+03 3.512720000000000255e+03 0.000000000000000000e+00
3.977480000000000018e+03 3.512720000000000255e+03 0.000000000000000000e+00
3.977559999999999945e+03 3.512720000000000255e+03 0.000000000000000000e+00
3.977639999999999873e+03 3.512720000000000255e+03 0.000000000000000000e+00
3.977719999999999800e+03 3.512720000000000255e+03 0.000000000000000000e+00
3.977800000000000182e+03 3.512720000000000255e+03 0.000000000000000000e+00
3.977880000000000109e+03 3.512720000000000255e+03 0.000000000000000000e+00
3.977960000000000036e+03 3.512720000000000255e+03 0.000000000000000000e+00
3.978039999999999964e+03 3.512720000000000255e+03 0.000000000000000000e+00
3.978119999999999891e+03 3.512720000000000255e+03 0.000000000000000000e+00
3.978199999999999818e+03 3.512720000000000255e+03 0.000000000000000000e+00
3.978279999999999745e+03 3.512720000000000255e+03 0.000000000000000000e+00
3.978360000000000127e+03 3.512720000000000255e+03 0.000000000000000000e+00
3.978440000000000055e+03 3.512720000000000255e+03 0.000000000000000000e+00
3.978519999999999982e+03 3.512720000000000255e+03 0.000000000000000000e+00
3.978599999999999909e+03 3.512720000000000255e+03 0.000000000000000000e+00
3.978679999999999836e+03 3.512720000000000255e+03 0.000000000000000000e+00
3.978759999999999764e+03 3.512720000000000255e+03 0.000000000000000000e+00
3.978840000000000146e+03 3.512720000000000255e+03 0.000000000000000000e+00
3.978920000000000073e+03 3.512720000000000255e+03 0.000000000000000000e+00
3.979000000000000000e+03 3.512720000000000255e+03 0.000000000000000000e+00
3.979079999999999927e+03 3.512720000000000255e+03 0.000000000000000000e+00
3.979159999999999854e+03 3.512720000000000255e+03 0.000000000000000000e+00
3.979239999999999782e+03 3.512720000000000255e+03 0.000000000000000000e+00
3.979320000000000164e+03 3.512720000000000255e+03 0.000000000000000000e+00
3.979400000000000091e+03 3.512720000000000255e+03 0.000000000000000000e+00
3.979480000000000018e+03 3.512720000000000255e+03 0.000000000000000000e+00
3.979559999999999945e+03 3.512720000000000255e+03 0.000000000000000000e+00
3.979639999999999873e+03 3.512720000000000255e+03 0.000000000000000000e+00
3.979719999999999800e+03 3.512720000000000255e+03 0.000000000000000000e+00
3.979800000000000182e+03 3.512720000000000255e+03 0.000000000000000000e+00
3.979880000000000109e+03 3.512720000000000255e+03 0.000000000000000000e+00
3.979960000000000036e+03 3.512720000000000255e+03 0.000000000000000000e+00
3.980039999999999964e+03 3.512720000000000255e+03 0.000000000000000000e+00
3.980119999999999891e+03 3.512720000000000255e+03 0.000000000000000000e+00
3.980199999999999818e+03 3.512720000000000255e+03 0.000000000000000000e+00
3.980279999999999745e+03 3.512720000000000255e+03 0.000000000000000000e+00
3.980360000000000127e+03 3.512720000000000255e+03 0.000000000000000000e+00
3.980440000000000055e+03 3.512720000000000255e+03 0.000000000000000000e+00
3.980519999999999982e+03 3.512720000000000255e+03 0.000000000000000000e+00
3.980599999999999909e+03 3.512720000000000255e+03 0.000000000000000000e+00
3.980679999999999836e+03 3.512720000000000255e+03 0.000000000000000000e+00
3.980759999999999764e+03 3.512720000000000255e+03 0.000000000000000000e+00
3.980840000000000146e+03 3.512720000000000255e+03 0.000000000000000000e+00
3.980920000000000073e+03 3.512720000000000255e+03 0.000000000000000000e+00
3.981000000000000000e+03 3.512720000000000255e+03 0.000000000000000000e+00
3.981079999999999927e+03 3.512720000000000255e+03 0.000000000000000000e+00
3.981159999999999854e+03 3.512720000000000255e+03 0.000000000000000000e+00
3.981239999999999782e+03 3.512720000000000255e+03 0.000000000000000000e+00
3.981320000000000164e+03 3.512720000000000255e+03 0.000000000000000000e+00
3.981400000000000091e+03 3.512720000000000255e+03 0.000000000000000000e+00
3.981480000000000018e+03 3.512720000000000255e+03 0.000000000000000000e+00
3.981559999999999945e+03 3.512720000000000255e+03 0.000000000000000000e+00
3.981639999999999873e+03 3.512720000000000255e+03 0.000000000000000000e+00
3.981719999999999800e+03 3.512720000000000255e+03 0.000000000000000000e+00
3.981800000000000182e+03 3.512720000000000255e+03 0.000000000000000000e+00
3.961800000000000182e+03 3.512780000000000200e+03 5.646438154553309674e-05
3.961880000000000109e+03 3.512780000000000200e+03 5.663018711327288572e-05
3.961960000000000036e+03 3.512780000000000200e+03 5.680466892812637822e-05
3.962039999999999964e+03 3.512780000000000200e+03 5.697214008194817334e-05
3.962119999999999891e+03 3.512780000000000200e+03 5.713765233647427919e-05
3.962199999999999818e+03 3.512780000000000200e+03 5.731915980619631609e-05
3.962279999999999745e+03 3.512780000000000200e+03 5.753088910786593069e-05
3.962360000000000127e+03 3.512780000000000200e+03 5.776900249512566981e-05
3.962440000000000055e+03 3.512780000000000200e+03 5.803303008468817714e-05
3.962519999999999982e+03 3.512780000000000200e+03 5.832076930754502634e-05
3.962599999999999909e+03 3.512780000000000200e+03 5.862918825055986560e-05
3.962679999999999836e+03 3.512780000000000200e+03 5.896042573692568487e-05
3.962759999999999764e+03 3.512780000000000200e+03 0.000000000000000000e+00
3.962840000000000146e+03 3.512780000000000200e+03 0.000000000000000000e+00
3.962920000000000073e+03 3.512780000000000200e+03 0.000000000000000000e+00
3.963000000000000000e+03 3.512780000000000200e+03 0.000000000000000000e+00
3.963079999999999927e+03 3.512780000000000200e+03 0.000000000000000000e+00
3.963159999999999854e+03 3.512780000000000200e+03 0.000000000000000000e+00
3.963239999999999782e+03 3.512780000000000200e+03 0.000000000000000000e+00
3.963320000000000164e+03 3.512780000000000200e+03 0.000000000000000000e+00
3.963400000000000091e+03 3.512780000000000200e+03 0.000000000000000000e+00
3.963480000000000018e+03 3.512780000000000200e+03 0.000000000000000000e+00
3.963559999999999945e+03 3.512780000000000200e+03 0.000000000000000000e+00
3.963639999999999873e+03 3.512780000000000200e+03 0.000000000000000000e+00
3.963719999999999800e+03 3.512780000000000200e+03 0.000000000000000000e+00
3.963800000000000182e+03 3.512780000000000200e+03 0.000000000000000000e+00
3.963880000000000109e+03 3.512780000000000200e+03 0.000000000000000000e+00
3.963960000000000036e+03 3.512780000000000200e+03 0.000000000000000000e+00
3.964039999999999964e+03 3.512780000000000200e+03 0.000000000000000000e+00
3.964119999999999891e+03 3.512780000000000200e+03 0.000000000000000000e+00
3.964199999999999818e+03 3.512780000000000200e+03 0.000000000000000000e+00
3.964279999999999745e+03 3.512780000000000200e+03 0.000000000000000000e+00
3.964360000000000127e+03 3.512780000000000200e+03 0.000000000000000000e+00
3.964440000000000055e+03 3.512780000000000200e+03 0.000000000000000000e+00
3.964519999999999982e+03 3.512780000000000200e+03 0.000000000000000000e+00
3.964599999999999909e+03 3.512780000000000200e+03 0.000000000000000000e+00
3.964679999999999836e+03 3.512780000000000200e+03 0.000000000000000000e+00
3.964759999999999764e+03 3.512780000000000200e+03 0.000000000000000000e+00
3.964840000000000146e+03 3.512780000000000200e+03 0.000000000000000000e+00
3.964920000000000073e+03 3.512780000000000200e+03 0.000000000000000000e+00
3.965000000000000000e+03 3.512780000000000200e+03 0.000000000000000000e+00
3.965079999999999927e+03 3.512780000000000200e+03 0.000000000000000000e+00
3.965159999999999854e+03 3.512780000000000200e+03 0.000000000000000000e+00
3.965239999999999782e+03 3.512780000000000200e+03 0.000000000000000000e+00
3.965320000000000164e+03 3.512780000000000200e+03 0.000000000000000000e+00
3.965400000000000091e+03 3.512780000000000200e+03 0.000000000000000000e+00
3.965480000000000018e+03 3.512780000000000200e+03 0.000000000000000000e+00
3.965559999999999945e+03 3.512780000000000200e+03 0.000000000000000000e+00
3.965639999999999873e+03 3.512780000000000200e+03 0.000000000000000000e+00
3.965719999999999800e+03 3.512780000000000200e+03 0.000000000000000000e+00
3.965800000000000182e+03 3.512780000000000200e+03 0.000000000000000000e+00
3.965880000000000109e+03 3.512780000000000200e+03 0.000000000000000000e+00
3.965960000000000036e+03 3.512780000000000200e+03 0.000000000000000000e+00
3.966039999999999964e+03 3.512780000000000200e+03 0.000000000000000000e+00
3.966119999999999891e+03 3.512780000000000200e+03 0.000000000000000000e+00
3.966199999999999818e+03 3.512780000000000200e+03 0.000000000000000000e+00
3.966279999999999745e+03 3.512780000000000200e+03 0.000000000000000000e+00
3.966360000000000127e+03 3.512780000000000200e+03 0.000000000000000000e+00
3.966440000000000055e+03 3.512780000000000200e+03 0.000000000000000000e+00
3.966519999999999982e+03 3.512780000000000200e+03 0.000000000000000000e+00
3.966599999999999909e+03 3.512780000000000200e+03 0.000000000000000000e+00
3.966679999999999836e+03 3.512780000000000200e+03 0.000000000000000000e+00
3.966759999999999764e+03 3.512780000000000200e+03 0.000000000000000000e+00
3.966840000000000146e+03 3.512780000000000200e+03 0.000000000000000000e+00
3.966920000000000073e+03 3.512780000000000200e+03 0.000000000000000000e+00
3.967000000000000000e+03 3.512780000000000200e+03 0.000000000000000000e+00
3.967079999999999927e+03 3.512780000000000200e+03 0.000000000000000000e+00
3.967159999999999854e+03 3.512780000000000200e+03 0.000000000000000000e+00
3.967239999999999782e+03 3.512780000000000200e+03 0.000000000000000000e+00
3.967320000000000164e+03 3.512780000000000200e+03 0.000000000000000000e+00
3.967400000000000091e+03 3.512780000000000200e+03 0.000000000000000000e+00
3.967480000000000018e+03 3.512780000000000200e+03 0.000000000000000000e+00
3.967559999999999945e+03 3.512780000000000200e+03 0.000000000000000000e+00
3.967639999999999873e+03 3.512780000000000200e+03 0.000000000000000000e+00
3.967719999999999800e+03 3.512780000000000200e+03 0.000000000000000000e+00
3.967800000000000182e+03 3.512780000000000200e+03 0.000000000000000000e+00
3.967880000000000109e+03 3.512780000000000200e+03 0.000000000000000000e+00
3.967960000000000036e+03 3.512780000000000200e+03 0.000000000000000000e+00
3.968039999999999964e+03 3.512780000000000200e+03 0.000000000000000000e+00
3.968119999999999891e+03 3.512780000000000200e+03 0.000000000000000000e+00
3.968199999999999818e+03 3.512780000000000200e+03 0.000000000000000000e+00
3.968279999999999745e+03 3.512780000000000200e+03 0.000000000000000000e+00
3.968360000000000127e+03 3.512780000000000200e+03 0.000000000000000000e+00
3.968440000000000055e+03 3.512780000000000200e+03 0.000000000000000000e+00
3.968519999999999982e+03 3.512780000000000200e+03 0.000000000000000000e+00
3.968599999999999909e+03 3.512780000000000200e+03 0.000000000000000000e+00
3.968679999999999836e+03 3.512780000000000200e+03 0.000000000000000000e+00
3.968759999999999764e+03 3.512780000000000200e+03 0.000000000000000000e+00
3.968840000000000146e+03 3.512780000000000200e+03 0.000000000000000000e+00
3.968920000000000073e+03 3.512780000000000200e+03 0.000000000000000000e+00
3.969000000000000000e+03 3.512780000000000200e+03 0.000000000000000000e+00
3.969079999999999927e+03 3.512780000000000200e+03 0.000000000000000000e+00
3.969159999999999854e+03 3.512780000000000200e+03 0.000000000000000000e+00
3.969239999999999782e+03 3.512780000000000200e+03 0.000000000000000000e+00
3.969320000000000164e+03 3.512780000000000200e+03 0.000000000000000000e+00
3.969400000000000091e+03 3.512780000000000200e+03 0.000000000000000000e+00
3.969480000000000018e+03 3.512780000000000200e+03 0.000000000000000000e+00
3.969559999999999945e+03 3.512780000000000200e+03 0.000000000000000000e+00
3.969639999999999873e+03 3.512780000000000200e+03 0.000000000000000000e+00
3.969719999999999800e+03 3.512780000000000200e+03 0.000000000000000000e+00
3.969800000000000182e+03 3.512780000000000200e+03 0.000000000000000000e+00
3.969880000000000109e+03 3.512780000000000200e+03 0.000000000000000000e+00
3.969960000000000036e+03 3.512780000000000200e+03 0.000000000000000000e+00
3.970039999999999964e+03 3.512780000000000200e+03 0.000000000000000000e+00
3.970119999999999891e+03 3.512780000000000200e+03 0.000000000000000000e+00
3.970199999999999818e+03 3.512780000000000200e+03 0.000000000000000000e+00
3.970279999999999745e+03 3.512780000000000200e+03 0.000000000000000000e+00
3.970360000000000127e+03 3.512780000000000200e+03 0.000000000000000000e+00
3.970440000000000055e+03 3.512780000000000200e+03 0.000000000000000000e+00
3.970519999999999982e+03 3.512780000000000200e+03 0.000000000000000000e+00
3.970599999999999909e+03 3.512780000000000200e+03 0.000000000000000000e+00
3.970679999999999836e+03 3.512780000000000200e+03 0.000000000000000000e+00
3.970759999999999764e+03 3.512780000000000200e+03 0.000000000000000000e+00
3.970840000000000146e+03 3.512780000000000200e+03 0.000000000000000000e+00
3.970920000000000073e+03 3.512780000000000200e+03 0.000000000000000000e+00
3.971000000000000000e+03 3.512780000000000200e+03 0.000000000000000000e+00
3.971079999999999927e+03 3.512780000000000200e+03 0.000000000000000000e+00
3.971159999999999854e+03 3.512780000000000200e+03 0.000000000000000000e+00
3.971239999999999782e+03 3.512780000000000200e+03 0.000000000000000000e+00
3.971320000000000164e+03 3.512780000000000200e+03 0.000000000000000000e+00
3.971400000000000091e+03 3.512780000000000200e+03 0.000000000000000000e+00
3.971480000000000018e+03 3.512780000000000200e+03 0.000000000000000000e+00
3.971559999999999945e+03 3.512780000000000200e+03 0.000000000000000000e+00
3.971639999999999873e+03 3.512780000000000200e+03 0.000000000000000000e+00
3.971719999999999800e+03 3.512780000000000200e+03 0.000000000000000000e+00
3.971800000000000182e+03 3.512780000000000200e+03 0.000000000000000000e+00
3.971880000000000109e+03 3.512780000000000200e+03 0.000000000000000000e+00
3.971960000000000036e+03 3.512780000000000200e+03 0.000000000000000000e+00
3.972039999999999964e+03 3.512780000000000200e+03 0.000000000000000000e+00
3.972119999999999891e+03 3.512780000000000200e+03 0.000000000000000000e+00
3.972199999999999818e+03 3.512780000000000200e+03 0.000000000000000000e+00
3.972279999999999745e+03 3.512780000000000200e+03 0.000000000000000000e+00
3.972360000000000127e+03 3.512780000000000200e+03 0.000000000000000000e+00
3.972440000000000055e+03 3.512780000000000200e+03 0.000000000000000000e+00
3.972519999999999982e+03 3.512780000000000200e+03 0.000000000000000000e+00
3.972599999999999909e+03 3.512780000000000200e+03 0.000000000000000000e+00
3.972679999999999836e+03 3.512780000000000200e+03 0.000000000000000000e+00
3.972759999999999764e+03 3.512780000000000200e+03 0.000000000000000000e+00
3.972840000000000146e+03 3.512780000000000200e+03 0.000000000000000000e+00
3.972920000000000073e+03 3.512780000000000200e+03 0.000000000000000000e+00
3.973000000000000000e+03 3.512780000000000200e+03 0.000000000000000000e+00
3.973079999999999927e+03 3.512780000000000200e+03 0.000000000000000000e+00
3.973159999999999854e+03 3.512780000000000200e+03 0.000000000000000000e+00
3.973239999999999782e+03 3.512780000000000200e+03 0.000000000000000000e+00
3.973320000000000164e+03 3.512780000000000200e+03 0.000000000000000000e+00
3.973400000000000091e+03 3.512780000000000200e+03 0.000000000000000000e+00
3.973480000000000018e+03 3.512780000000000200e+03 0.000000000000000000e+00
3.973559999999999945e+03 3.512780000000000200e+03 0.000000000000000000e+00
3.973639999999999873e+03 3.512780000000000200e+03 0.000000000000000000e+00
3.973719999999999800e+03 3.512780000000000200e+03 0.000000000000000000e+00
3.973800000000000182e+03 3.512780000000000200e+03 0.000000000000000000e+00
3.973880000000000109e+03 3.512780000000000200e+03 0.000000000000000000e+00
3.973960000000000036e+03 3.512780000000000200e+03 0.000000000000000000e+00
3.974039999999999964e+03 3.512780000000000200e+03 0.000000000000000000e+00
3.974119999999999891e+03 3.512780000000000200e+03 0.000000000000000000e+00
3.974199999999999818e+03 3.512780000000000200e+03 0.000000000000000000e+00
3.974279999999999745e+03 3.512780000000000200e+03 0.000000000000000000e+00
3.974360000000000127e+03 3.512780000000000200e+03 0.000000000000000000e+00
3.974440000000000055e+03 3.512780000000000200e+03 0.000000000000000000e+00
3.974519999999999982e+03 3.512780000000000200e+03 0.000000000000000000e+00
3.974599999999999909e+03 3.512780000000000200e+03 0.000000000000000000e+00
3.974679999999999836e+03 3.512780000000000200e+03 0.000000000000000000e+00
3.974759999999999764e+03 3.512780000000000200e+03 0.000000000000000000e+00
3.974840000000000146e+03 3.512780000000000200e+03 0.000000000000000000e+00
3.974920000000000073e+03 3.512780000000000200e+03 0.000000000000000000e+00
3.975000000000000000e+03 3.512780000000000200e+03 0.000000000000000000e+00
3.975079999999999927e+03 3.512780000000000200e+03 0.000000000000000000e+00
3.975159999999999854e+03 3.512780000000000200e+03 0.000000000000000000e+00
3.975239999999999782e+03 3.512780000000000200e+03 0.000000000000000000e+00
3.975320000000000164e+03 3.512780000000000200e+03 0.000000000000000000e+00
3.975400000000000091e+03 3.512780000000000200e+03 0.000000000000000000e+00
3.975480000000000018e+03 3.512780000000000200e+03 0.000000000000000000e+00
3.975559999999999945e+03 3.512780000000000200e+03 0.000000000000000000e+00
3.975639999999999873e+03 3.512780000000000200e+03 0.000000000000000000e+00
3.975719999999999800e+03 3.512780000000000200e+03 0.000000000000000000e+00
3.975800000000000182e+03 3.512780000000000200e+03 0.000000000000000000e+00
3.975880000000000109e+03 3.512780000000000200e+03 0.000000000000000000e+00
3.975960000000000036e+03 3.512780000000000200e+03 0.000000000000000000e+00
3.976039999999999964e+03 3.512780000000000200e+03 0.000000000000000000e+00
3.976119999999999891e+03 3.512780000000000200e+03 0.000000000000000000e+00
3.976199999999999818e+03 3.512780000000000200e+03 0.000000000000000000e+00
3.976279999999999745e+03 3.512780000000000200e+03 0.000000000000000000e+00
3.976360000000000127e+03 3.512780000000000200e+03 0.000000000000000000e+00
3.976440000000000055e+03 3.512780000000000200e+03 0.000000000000000000e+00
3.976519999999999982e+03 3.512780000000000200e+03 0.000000000000000000e+00
3.976599999999999909e+03 3.512780000000000200e+03 0.000000000000000000e+00
3.976679999999999836e+03 3.512780000000000200e+03 0.000000000000000000e+00
3.976759999999999764e+03 3.512780000000000200e+03 0.000000000000000000e+00
3.976840000000000146e+03 3.512780000000000200e+03 0.000000000000000000e+00
3.976920000000000073e+03 3.512780000000000200e+03 0.000000000000000000e+00
3.977000000000000000e+03 3.512780000000000200e+03 0.000000000000000000e+00
3.977079999999999927e+03 3.512780000000000200e+03 0.000000000000000000e+00
3.977159999999999854e+03 3.512780000000000200e+03 0.000000000000000000e+00
3.977239999999999782e+03 3.512780000000000200e+03 0.000000000000000000e+00
3.977320000000000164e+03 3.512780000000000200e+03 0.000000000000000000e+00
3.977400000000000091e+03 3.512780000000000200e+03 0.000000000000000000e+00
3.977480000000000018e+03 3.512780000000000200e+03 0.000000000000000000e+00
3.977559999999999945e+03 3.512780000000000200e+03 0.000000000000000000e+00
3.977639999999999873e+03 3.512780000000000200e+03 0.000000000000000000e+00
3.977719999999999800e+03 3.512780000000000200e+03 0.000000000000000000e+00
3.977800000000000182e+03 3.512780000000000200e+03 0.000000000000000000e+00
3.977880000000000109e+03 3.512780000000000200e+03 0.000000000000000000e+00
3.977960000000000036e+03 3.512780000000000200e+03 0.000000000000000000e+00
3.978039999999999964e+03 3.512780000000000200e+03 0.000000000000000000e+00
3.978119999999999891e+03 3.512780000000000200e+03 0.000000000000000000e+00
3.978199999999999818e+03 3.512780000000000200e+03 0.000000000000000000e+00
3.978279999999999745e+03 3.512780000000000200e+03 0.000000000000000000e+00
3.978360000000000127e+03 3.512780000000000200e+03 0.000000000000000000e+00
3.978440000000000055e+03 3.512780000000000200e+03 0.000000000000000000e+00
3.978519999999999982e+03 3.512780000000000200e+03 0.000000000000000000e+00
3.978599999999999909e+03 3.512780000000000200e+03 0.000000000000000000e+00
3.978679999999999836e+03 3.512780000000000200e+03 0.000000000000000000e+00
3.978759999999999764e+03 3.512780000000000200e+03 0.000000000000000000e+00
3.978840000000000146e+03 3.512780000000000200e+03 0.000000000000000000e+00
3.978920000000000073e+03 3.512780000000000200e+03 0.000000000000000000e+00
3.979000000000000000e+03 3.512780000000000200e+03 0.000000000000000000e+00
3.979079999999999927e+03 3.512780000000000200e+03 0.000000000000000000e+00
3.979159999999999854e+03 3.512780000000000200e+03 0.000000000000000000e+00
3.979239999999999782e+03 3.512780000000000200e+03 0.000000000000000000e+00
3.979320000000000164e+03 3.512780000000000200e+03 0.000000000000000000e+00
3.979400000000000091e+03 3.512780000000000200e+03 0.000000000000000000e+00
3.979480000000000018e+03 3.512780000000000200e+03 0.000000000000000000e+00
3.979559999999999945e+03 3.512780000000000200e+03 0.000000000000000000e+00
3.979639999999999873e+03 3.512780000000000200e+03 0.000000000000000000e+00
3.979719999999999800e+03 3.512780000000000200e+03 0.000000000000000000e+00
3.979800000000000182e+03 3.512780000000000200e+03 0.000000000000000000e+00
3.979880000000000109e+03 3.512780000000000200e+03 0.000000000000000000e+00
3.979960000000000036e+03 3.512780000000000200e+03 0.000000000000000000e+00
3.980039999999999964e+03 3.512780000000000200e+03 0.000000000000000000e+00
3.980119999999999891e+03 3.512780000000000200e+03 0.000000000000000000e+00
3.980199999999999818e+03 3.512780000000000200e+03 0.000000000000000000e+00
3.980279999999999745e+03 3.512780000000000200e+03 0.000000000000000000e+00
3.980360000000000127e+03 3.512780000000000200e+03 0.000000000000000000e+00
3.980440000000000055e+03 3.512780000000000200e+03 0.000000000000000000e+00
3.980519999999999982e+03 3.512780000000000200e+03 0.000000000000000000e+00
3.980599999999999909e+03 3.512780000000000200e+03 0.000000000000000000e+00
3.980679999999999836e+03 3.512780000000000200e+03 0.000000000000000000e+00
3.980759999999999764e+03 3.512780000000000200e+03 0.000000000000000000e+00
3.980840000000000146e+03 3.512780000000000200e+03 0.000000000000000000e+00
3.980920000000000073e+03 3.512780000000000200e+03 0.000000000000000000e+00
3.981000000000000000e+03 3.512780000000000200e+03 0.000000000000000000e+00
3.981079999999999927e+03 3.512780000000000200e+03 0.000000000000000000e+00
3.981159999999999854e+03 3.512780000000000200e+03 0.000000000000000000e+00
3.981239999999999782e+03 3.512780000000000200e+03 0.000000000000000000e+00
3.981320000000000164e+03 3.512780000000000200e+03 0.000000000000000000e+00
3.981400000000000091e+03 3.512780000000000200e+03 0.000000000000000000e+00
3.981480000000000018e+03 3.512780000000000200e+03 0.000000000000000000e+00
3.981559999999999945e+03 3.512780000000000200e+03 0.000000000000000000e+00
3.981639999999999873e+03 3.512780000000000200e+03 0.000000000000000000e+00
3.981719999999999800e+03 3.512780000000000200e+03 0.000000000000000000e+00
3.981800000000000182e+03 3.512780000000000200e+03 0.000000000000000000e+00
3.961800000000000182e+03 3.512840000000000146e+03 5.707549925029644348e-05
3.961880000000000109e+03 3.512840000000000146e+03 5.723647957871752349e-05
3.961960000000000036e+03 3.512840000000000146e+03 5.741384854781911469e-05
3.962039999999999964e+03 3.512840000000000146e+03 5.759728869405954113e-05
3.962119999999999891e+03 3.512840000000000146e+03 5.777222933484832770e-05
3.962199999999999818e+03 3.512840000000000146e+03 5.794942051594467416e-05
3.962279999999999745e+03 3.512840000000000146e+03 5.814935467951914115e-05
3.962360000000000127e+03 3.512840000000000146e+03 5.837634075420879007e-05
3.962440000000000055e+03 3.512840000000000146e+03 5.863375495845459028e-05
3.962519999999999982e+03 3.512840000000000146e+03 5.891506919188711116e-05
3.962599999999999909e+03 3.512840000000000146e+03 5.922013252788159849e-05
3.962679999999999836e+03 3.512840000000000146e+03 5.954766931647622312e-05
3.962759999999999764e+03 3.512840000000000146e+03 5.989553234908142417e-05
3.962840000000000146e+03 3.512840000000000146e+03 0.000000000000000000e+00
3.962920000000000073e+03 3.512840000000000146e+03 0.000000000000000000e+00
3.963000000000000000e+03 3.512840000000000146e+03 0.000000000000000000e+00
3.963079999999999927e+03 3.512840000000000146e+03 0.000000000000000000e+00
3.963159999999999854e+03 3.512840000000000146e+03 0.000000000000000000e+00
3.963239999999999782e+03 3.512840000000000146e+03 0.000000000000000000e+00
3.963320000000000164e+03 3.512840000000000146e+03 0.000000000000000000e+00
3.963400000000000091e+03 3.512840000000000146e+03 0.000000000000000000e+00
3.963480000000000018e+03 3.512840000000000146e+03 0.000000000000000000e+00
3.963559999999999945e+03 3.512840000000000146e+03 0.000000000000000000e+00
3.963639999999999873e+03 3.512840000000000146e+03 0.000000000000000000e+00
3.963719999999999800e+03 3.512840000000000146e+03 0.000000000000000000e+00
3.963800000000000182e+03 3.512840000000000146e+03 0.000000000000000000e+00
3.963880000000000109e+03 3.512840000000000146e+03 0.000000000000000000e+00
3.963960000000000036e+03 3.512840000000000146e+03 0.000000000000000000e+00
3.964039999999999964e+03 3.512840000000000146e+03 0.000000000000000000e+00
3.964119999999999891e+03 3.512840000000000146e+03 0.000000000000000000e+00
3.964199999999999818e+03 3.512840000000000146e+03 0.000000000000000000e+00
3.964279999999999745e+03 3.512840000000000146e+03 0.000000000000000000e+00
3.964360000000000127e+03 3.512840000000000146e+03 0.000000000000000000e+00
3.964440000000000055e+03 3.512840000000000146e+03 0.000000000000000000e+00
3.964519999999999982e+03 3.512840000000000146e+03 0.000000000000000000e+00
3.964599999999999909e+03 3.512840000000000146e+03 0.000000000000000000e+00
3.964679999999999836e+03 3.512840000000000146e+03 0.000000000000000000e+00
3.964759999999999764e+03 3.512840000000000146e+03 0.000000000000000000e+00
3.964840000000000146e+03 3.512840000000000146e+03 0.000000000000000000e+00
3.964920000000000073e+03 3.512840000000000146e+03 0.000000000000000000e+00
3.965000000000000000e+03 3.512840000000000146e+03 0.000000000000000000e+00
3.965079999999999927e+03 3.512840000000000146e+03 0.000000000000000000e+00
3.965159999999999854e+03 3.512840000000000146e+03 0.000000000000000000e+00
3.965239999999999782e+03 3.512840000000000146e+03 0.000000000000000000e+00
3.965320000000000164e+03 3.512840000000000146e+03 0.000000000000000000e+00
3.965400000000000091e+03 3.512840000000000146e+03 0.000000000000000000e+00
3.965480000000000018e+03 3.512840000000000146e+03 0.000000000000000000e+00
3.965559999999999945e+03 3.512840000000000146e+03 0.000000000000000000e+00
3.965639999999999873e+03 3.512840000000000146e+03 0.000000000000000000e+00
3.965719999999999800e+03 3.512840000000000146e+03 0.000000000000000000e+00
3.965800000000000182e+03 3.512840000000000146e+03 0.000000000000000000e+00
3.965880000000000109e+03 3.512840000000000146e+03 0.000000000000000000e+00
3.965960000000000036e+03 3.512840000000000146e+03 0.000000000000000000e+00
3.966039999999999964e+03 3.512840000000000146e+03 0.000000000000000000e+00
3.966119999999999891e+03 3.512840000000000146e+03 0.000000000000000000e+00
3.966199999999999818e+03 3.512840000000000146e+03 0.000000000000000000e+00
3.966279999999999745e+03 3.512840000000000146e+03 0.000000000000000000e+00
3.966360000000000127e+03 3.512840000000000146e+03 0.000000000000000000e+00
3.966440000000000055e+03 3.512840000000000146e+03 0.000000000000000000e+00
3.966519999999999982e+03 3.512840000000000146e+03 0.000000000000000000e+00
3.966599999999999909e+03 3.512840000000000146e+03 0.000000000000000000e+00
3.966679999999999836e+03 3.512840000000000146e+03 0.000000000000000000e+00
3.966759999999999764e+03 3.512840000000000146e+03 0.000000000000000000e+00
3.966840000000000146e+03 3.512840000000000146e+03 0.000000000000000000e+00
3.966920000000000073e+03 3.512840000000000146e+03 0.000000000000000000e+00
3.967000000000000000e+03 3.512840000000000146e+03 0.000000000000000000e+00
3.967079999999999927e+03 3.512840000000000146e+03 0.000000000000000000e+00
3.967159999999999854e+03 3.512840000000000146e+03 0.000000000000000000e+00
3.967239999999999782e+03 3.512840000000000146e+03 0.000000000000000000e+00
3.967320000000000164e+03 3.512840000000000146e+03 0.000000000000000000e+00
3.967400000000000091e+03 3.512840000000000146e+03 0.000000000000000000e+00
3.967480000000000018e+03 3.512840000000000146e+03 0.000000000000000000e+00
3.967559999999999945e+03 3.512840000000000146e+03 0.000000000000000000e+00
3.967639999999999873e+03 3.512840000000000146e+03 0.000000000000000000e+00
3.967719999999999800e+03 3.512840000000000146e+03 0.000000000000000000e+00
3.967800000000000182e+03 3.512840000000000146e+03 0.000000000000000000e+00
3.967880000000000109e+03 3.512840000000000146e+03 0.000000000000000000e+00
3.967960000000000036e+03 3.512840000000000146e+03 0.000000000000000000e+00
3.968039999999999964e+03 3.512840000000000146e+03 0.000000000000000000e+00
3.968119999999999891e+03 3.512840000000000146e+03 0.000000000000000000e+00
3.968199999999999818e+03 3.512840000000000146e+03 0.000000000000000000e+00
3.968279999999999745e+03 3.512840000000000146e+03 0.000000000000000000e+00
3.968360000000000127e+03 3.512840000000000146e+03 0.000000000000000000e+00
3.968440000000000055e+03 3.512840000000000146e+03 0.000000000000000000e+00
3.968519999999999982e+03 3.512840000000000146e+03 0.000000000000000000e+00
3.968599999999999909e+03 3.512840000000000146e+03 0.000000000000000000e+00
3.968679999999999836e+03 3.512840000000000146e+03 0.000000000000000000e+00
3.968759999999999764e+03 3.512840000000000146e+03 0.000000000000000000e+00
3.968840000000000146e+03 3.512840000000000146e+03 0.000000000000000000e+00
3.968920000000000073e+03 3.512840000000000146e+03 0.000000000000000000e+00
3.969000000000000000e+03 3.512840000000000146e+03 0.000000000000000000e+00
3.969079999999999927e+03 3.512840000000000146e+03 0.000000000000000000e+00
3.969159999999999854e+03 3.512840000000000146e+03 0.000000000000000000e+00
3.969239999999999782e+03 3.512840000000000146e+03 0.000000000000000000e+00
3.969320000000000164e+03 3.512840000000000146e+03 0.000000000000000000e+00
3.969400000000000091e+03 3.512840000000000146e+03 0.000000000000000000e+00
3.969480000000000018e+03 3.512840000000000146e+03 0.000000000000000000e+00
3.969559999999999945e+03 3.512840000000000146e+03 0.000000000000000000e+00
3.969639999999999873e+03 3.512840000000000146e+03 0.000000000000000000e+00
3.969719999999999800e+03 3.512840000000000146e+03 0.000000000000000000e+00
3.969800000000000182e+03 3.512840000000000146e+03 0.000000000000000000e+00
3.969880000000000109e+03 3.512840000000000146e+03 0.000000000000000000e+00
3.969960000000000036e+03 3.512840000000000146e+03 0.000000000000000000e+00
3.970039999999999964e+03 3.512840000000000146e+03 0.000000000000000000e+00
3.970119999999999891e+03 3.512840000000000146e+03 0.000000000000000000e+00
3.970199999999999818e+03 3.512840000000000146e+03 0.000000000000000000e+00
3.970279999999999745e+03 3.512840000000000146e+03 0.000000000000000000e+00
3.970360000000000127e+03 3.512840000000000146e+03 0.000000000000000000e+00
3.970440000000000055e+03 3.512840000000000146e+03 0.000000000000000000e+00
3.970519999999999982e+03 3.512840000000000146e+03 0.000000000000000000e+00
3.970599999999999909e+03 3.512840000000000146e+03 0.000000000000000000e+00
3.970679999999999836e+03 3.512840000000000146e+03 0.000000000000000000e+00
3.970759999999999764e+03 3.512840000000000146e+03 0.000000000000000000e+00
3.970840000000000146e+03 3.512840000000000146e+03 0.000000000000000000e+00
3.970920000000000073e+03 3.512840000000000146e+03 0.000000000000000000e+00
3.971000000000000000e+03 3.512840000000000146e+03 0.000000000000000000e+00
3.971079999999999927e+03 3.512840000000000146e+03 0.000000000000000000e+00
3.971159999999999854e+03 3.512840000000000146e+03 0.000000000000000000e+00
3.971239999999999782e+03 3.512840000000000146e+03 0.000000000000000000e+00
3.971320000000000164e+03 3.512840000000000146e+03 0.000000000000000000e+00
3.971400000000000091e+03 3.512840000000000146e+03 0.000000000000000000e+00
3.971480000000000018e+03 3.512840000000000146e+03 0.000000000000000000e+00
3.971559999999999945e+03 3.512840000000000146e+03 0.000000000000000000e+00
3.971639999999999873e+03 3.512840000000000146e+03 0.000000000000000000e+00
3.971719999999999800e+03 3.512840000000000146e+03 0.000000000000000000e+00
3.971800000000000182e+03 3.512840000000000146e+03 0.000000000000000000e+00
3.971880000000000109e+03 3.512840000000000146e+03 0.000000000000000000e+00
3.971960000000000036e+03 3.512840000000000146e+03 0.000000000000000000e+00
3.972039999999999964e+03 3.512840000000000146e+03 0.000000000000000000e+00
3.972119999999999891e+03 3.512840000000000146e+03 0.000000000000000000e+00
3.972199999999999818e+03 3.512840000000000146e+03 0.000000000000000000e+00
3.972279999999999745e+03 3.512840000000000146e+03 0.000000000000000000e+00
3.972360000000000127e+03 3.512840000000000146e+03 0.000000000000000000e+00
3.972440000000000055e+03 3.512840000000000146e+03 0.000000000000000000e+00
3.972519999999999982e+03 3.512840000000000146e+03 0.000000000000000000e+00
3.972599999999999909e+03 3.512840000000000146e+03 0.000000000000000000e+00
3.972679999999999836e+03 3.512840000000000146e+03 0.000000000000000000e+00
3.972759999999999764e+03 3.512840000000000146e+03 0.000000000000000000e+00
3.972840000000000146e+03 3.512840000000000146e+03 0.000000000000000000e+00
3.972920000000000073e+03 3.512840000000000146e+03 0.000000000000000000e+00
3.973000000000000000e+03 3.512840000000000146e+03 0.000000000000000000e+00
3.973079999999999927e+03 3.512840000000000146e+03 0.000000000000000000e+00
3.973159999999999854e+03 3.512840000000000146e+03 0.000000000000000000e+00
3.973239999999999782e+03 3.512840000000000146e+03 0.000000000000000000e+00
3.973320000000000164e+03 3.512840000000000146e+03 0.000000000000000000e+00
3.973400000000000091e+03 3.512840000000000146e+03 0.000000000000000000e+00
3.973480000000000018e+03 3.512840000000000146e+03 0.000000000000000000e+00
3.973559999999999945e+03 3.512840000000000146e+03 0.000000000000000000e+00
3.973639999999999873e+03 3.512840000000000146e+03 0.000000000000000000e+00
3.973719999999999800e+03 3.512840000000000146e+03 0.000000000000000000e+00
3.973800000000000182e+03 3.512840000000000146e+03 0.000000000000000000e+00
3.973880000000000109e+03 3.512840000000000146e+03 0.000000000000000000e+00
3.973960000000000036e+03 3.512840000000000146e+03 0.000000000000000000e+00
3.974039999999999964e+03 3.512840000000000146e+03 0.000000000000000000e+00
3.974119999999999891e+03 3.512840000000000146e+03 0.000000000000000000e+00
3.974199999999999818e+03 3.512840000000000146e+03 0.000000000000000000e+00
3.974279999999999745e+03 3.512840000000000146e+03 0.000000000000000000e+00
3.974360000000000127e+03 3.512840000000000146e+03 0.000000000000000000e+00
3.974440000000000055e+03 3.512840000000000146e+03 0.000000000000000000e+00
3.974519999999999982e+03 3.512840000000000146e+03 0.000000000000000000e+00
3.974599999999999909e+03 3.512840000000000146e+03 0.000000000000000000e+00
3.974679999999999836e+03 3.512840000000000146e+03 0.000000000000000000e+00
3.974759999999999764e+03 3.512840000000000146e+03 0.000000000000000000e+00
3.974840000000000146e+03 3.512840000000000146e+03 0.000000000000000000e+00
3.974920000000000073e+03 3.512840000000000146e+03 0.000000000000000000e+00
3.975000000000000000e+03 3.512840000000000146e+03 0.000000000000000000e+00
3.975079999999999927e+03 3.512840000000000146e+03 0.000000000000000000e+00
3.975159999999999854e+03 3.512840000000000146e+03 0.000000000000000000e+00
3.975239999999999782e+03 3.512840000000000146e+03 0.000000000000000000e+00
3.975320000000000164e+03 3.512840000000000146e+03 0.000000000000000000e+00
3.975400000000000091e+03 3.512840000000000146e+03 0.000000000000000000e+00
3.975480000000000018e+03 3.512840000000000146e+03 0.000000000000000000e+00
3.975559999999999945e+03 3.512840000000000146e+03 0.000000000000000000e+00
3.975639999999999873e+03 3.512840000000000146e+03 0.000000000000000000e+00
3.975719999999999800e+03 3.512840000000000146e+03 0.000000000000000000e+00
3.975800000000000182e+03 3.512840000000000146e+03 0.000000000000000000e+00
3.975880000000000109e+03 3.512840000000000146e+03 0.000000000000000000e+00
3.975960000000000036e+03 3.512840000000000146e+03 0.000000000000000000e+00
3.976039999999999964e+03 3.512840000000000146e+03 0.000000000000000000e+00
3.976119999999999891e+03 3.512840000000000146e+03 0.000000000000000000e+00
3.976199999999999818e+03 3.512840000000000146e+03 0.000000000000000000e+00
3.976279999999999745e+03 3.512840000000000146e+03 0.000000000000000000e+00
3.976360000000000127e+03 3.512840000000000146e+03 0.000000000000000000e+00
3.976440000000000055e+03 3.512840000000000146e+03 0.000000000000000000e+00
3.976519999999999982e+03 3.512840000000000146e+03 0.000000000000000000e+00
3.976599999999999909e+03 3.512840000000000146e+03 0.000000000000000000e+00
3.976679999999999836e+03 3.512840000000000146e+03 0.000000000000000000e+00
3.976759999999999764e+03 3.512840000000000146e+03 0.000000000000000000e+00
3.976840000000000146e+03 3.512840000000000146e+03 0.000000000000000000e+00
3.976920000000000073e+03 3.512840000000000146e+03 0.000000000000000000e+00
3.977000000000000000e+03 3.512840000000000146e+03 0.000000000000000000e+00
3.977079999999999927e+03 3.512840000000000146e+03 0.000000000000000000e+00
3.977159999999999854e+03 3.512840000000000146e+03 0.000000000000000000e+00
3.977239999999999782e+03 3.512840000000000146e+03 0.000000000000000000e+00
3.977320000000000164e+03 3.512840000000000146e+03 0.000000000000000000e+00
3.977400000000000091e+03 3.512840000000000146e+03 0.000000000000000000e+00
3.977480000000000018e+03 3.512840000000000146e+03 0.000000000000000000e+00
3.977559999999999945e+03 3.512840000000000146e+03 0.000000000000000000e+00
3.977639999999999873e+03 3.512840000000000146e+03 0.000000000000000000e+00
3.977719999999999800e+03 3.512840000000000146e+03 0.000000000000000000e+00
3.977800000000000182e+03 3.512840000000000146e+03 0.000000000000000000e+00
3.977880000000000109e+03 3.512840000000000146e+03 0.000000000000000000e+00
3.977960000000000036e+03 3.512840000000000146e+03 0.000000000000000000e+00
3.978039999999999964e+03 3.512840000000000146e+03 0.000000000000000000e+00
3.978119999999999891e+03 3.512840000000000146e+03 0.000000000000000000e+00
3.978199999999999818e+03 3.512840000000000146e+03 0.000000000000000000e+00
3.978279999999999745e+03 3.512840000000000146e+03 0.000000000000000000e+00
3.978360000000000127e+03 3.512840000000000146e+03 0.000000000000000000e+00
3.978440000000000055e+03 3.512840000000000146e+03 0.000000000000000000e+00
3.978519999999999982e+03 3.512840000000000146e+03 0.000000000000000000e+00
3.978599999999999909e+03 3.512840000000000146e+03 0.000000000000000000e+00
3.978679999999999836e+03 3.512840000000000146e+03 0.000000000000000000e+00
3.978759999999999764e+03 3.512840000000000146e+03 0.000000000000000000e+00
3.978840000000000146e+03 3.512840000000000146e+03 0.000000000000000000e+00
3.978920000000000073e+03 3.512840000000000146e+03 0.000000000000000000e+00
3.979000000000000000e+03 3.512840000000000146e+03 0.000000000000000000e+00
3.979079999999999927e+03 3.512840000000000146e+03 0.000000000000000000e+00
3.979159999999999854e+03 3.512840000000000146e+03 0.000000000000000000e+00
3.979239999999999782e+03 3.512840000000000146e+03 0.000000000000000000e+00
3.979320000000000164e+03 3.512840000000000146e+03 0.000000000000000000e+00
3.979400000000000091e+03 3.512840000000000146e+03 0.000000000000000000e+00
3.979480000000000018e+03 3.512840000000000146e+03 0.000000000000000000e+00
3.979559999999999945e+03 3.512840000000000146e+03 0.000000000000000000e+00
3.979639999999999873e+03 3.512840000000000146e+03 0.000000000000000000e+00
3.979719999999999800e+03 3.512840000000000146e+03 0.000000000000000000e+00
3.979800000000000182e+03 3.512840000000000146e+03 0.000000000000000000e+00
3.979880000000000109e+03 3.512840000000000146e+03 0.000000000000000000e+00
3.979960000000000036e+03 3.512840000000000146e+03 0.000000000000000000e+00
3.980039999999999964e+03 3.512840000000000146e+03 0.000000000000000000e+00
3.980119999999999891e+03 3.512840000000000146e+03 0.000000000000000000e+00
3.980199999999999818e+03 3.512840000000000146e+03 0.000000000000000000e+00
3.980279999999999745e+03 3.512840000000000146e+03 0.000000000000000000e+00
3.980360000000000127e+03 3.512840000000000146e+03 0.000000000000000000e+00
3.980440000000000055e+03 3.512840000000000146e+03 0.000000000000000000e+00
3.980519999999999982e+03 3.512840000000000146e+03 0.000000000000000000e+00
3.980599999999999909e+03 3.512840000000000146e+03 0.000000000000000000e+00
3.980679999999999836e+03 3.512840000000000146e+03 0.000000000000000000e+00
3.980759999999999764e+03 3.512840000000000146e+03 0.000000000000000000e+00
3.980840000000000146e+03 3.512840000000000146e+03 0.000000000000000000e+00
3.980920000000000073e+03 3.512840000000000146e+03 0.000000000000000000e+00
3.981000000000000000e+03 3.512840000000000146e+03 0.000000000000000000e+00
3.981079999999999927e+03 3.512840000000000146e+03 0.000000000000000000e+00
3.981159999999999854e+03 3.512840000000000146e+03 0.000000000000000000e+00
3.981239999999999782e+03 3.512840000000000146e+03 0.000000000000000000e+00
3.981320000000000164e+03 3.512840000000000146e+03 0.000000000000000000e+00
3.981400000000000091e+03 3.512840000000000146e+03 0.000000000000000000e+00
3.981480000000000018e+03 3.512840000000000146e+03 0.000000000000000000e+00
3.981559999999999945e+03 3.512840000000000146e+03 0.000000000000000000e+00
3.981639999999999873e+03 3.512840000000000146e+03 0.000000000000000000e+00
3.981719999999999800e+03 3.512840000000000146e+03 0.000000000000000000e+00
3.981800000000000182e+03 3.512840000000000146e+03 0.000000000000000000e+00
3.961800000000000182e+03 3.512900000000000091e+03 5.769458515140663159e-05
3.961880000000000109e+03 3.512900000000000091e+03 5.785368461798149703e-05
3.961960000000000036e+03 3.512900000000000091e+03 5.802728384254043974e-05
3.962039999999999964e+03 3.512900000000000091e+03 5.821783167912358847e-05
3.962119999999999891e+03 3.512900000000000091e+03 5.840942974050814191e-05
3.962199999999999818e+03 3.512900000000000091e+03 5.859240532302319588e-05
3.962279999999999745e+03 3.512900000000000091e+03 5.878401820045227230e-05
3.962360000000000127e+03 3.512900000000000091e+03 5.900080636192917124e-05
3.962440000000000055e+03 3.512900000000000091e+03 5.924788388547146421e-05
3.962519999999999982e+03 3.512900000000000091e+03 5.952120684783539749e-05
3.962599999999999909e+03 3.512900000000000091e+03 5.982205271877946685e-05
3.962679999999999836e+03 3.512900000000000091e+03 6.014509066522772041e-05
3.962759999999999764e+03 3.512900000000000091e+03 6.049091530748455559e-05
3.962840000000000146e+03 3.512900000000000091e+03 0.000000000000000000e+00
3.962920000000000073e+03 3.512900000000000091e+03 0.000000000000000000e+00
3.963000000000000000e+03 3.512900000000000091e+03 0.000000000000000000e+00
3.963079999999999927e+03 3.512900000000000091e+03 0.000000000000000000e+00
3.963159999999999854e+03 3.512900000000000091e+03 0.000000000000000000e+00
3.963239999999999782e+03 3.512900000000000091e+03 0.000000000000000000e+00
3.963320000000000164e+03 3.512900000000000091e+03 0.000000000000000000e+00
3.963400000000000091e+03 3.512900000000000091e+03 0.000000000000000000e+00
3.963480000000000018e+03 3.512900000000000091e+03 0.000000000000000000e+00
3.963559999999999945e+03 3.512900000000000091e+03 0.000000000000000000e+00
3.963639999999999873e+03 3.512900000000000091e+03 0.000000000000000000e+00
3.963719999999999800e+03 3.512900000000000091e+03 0.000000000000000000e+00
3.963800000000000182e+03 3.512900000000000091e+03 0.000000000000000000e+00
3.963880000000000109e+03 3.512900000000000091e+03 0.000000000000000000e+00
3.963960000000000036e+03 3.512900000000000091e+03 0.000000000000000000e+00
3.964039999999999964e+03 3.512900000000000091e+03 0.000000000000000000e+00
3.964119999999999891e+03 3.512900000000000091e+03 0.000000000000000000e+00
3.964199999999999818e+03 3.512900000000000091e+03 0.000000000000000000e+00
3.964279999999999745e+03 3.512900000000000091e+03 0.000000000000000000e+00
3.964360000000000127e+03 3.512900000000000091e+03 0.000000000000000000e+00
3.964440000000000055e+03 3.512900000000000091e+03 0.000000000000000000e+00
3.964519999999999982e+03 3.512900000000000091e+03 0.000000000000000000e+00
3.964599999999999909e+03 3.512900000000000091e+03 0.000000000000000000e+00
3.964679999999999836e+03 3.512900000000000091e+03 0.000000000000000000e+00
3.964759999999999764e+03 3.512900000000000091e+03 0.000000000000000000e+00
3.964840000000000146e+03 3.512900000000000091e+03 0.000000000000000000e+00
3.964920000000000073e+03 3.512900000000000091e+03 0.000000000000000000e+00
3.965000000000000000e+03 3.512900000000000091e+03 0.000000000000000000e+00
3.965079999999999927e+03 3.512900000000000091e+03 0.000000000000000000e+00
3.965159999999999854e+03 3.512900000000000091e+03 0.000000000000000000e+00
3.965239999999999782e+03 3.512900000000000091e+03 0.000000000000000000e+00
3.965320000000000164e+03 3.512900000000000091e+03 0.000000000000000000e+00
3.965400000000000091e+03 3.512900000000000091e+03 0.000000000000000000e+00
3.965480000000000018e+03 3.512900000000000091e+03 0.000000000000000000e+00
3.965559999999999945e+03 3.512900000000000091e+03 0.000000000000000000e+00
3.965639999999999873e+03 3.512900000000000091e+03 0.000000000000000000e+00
3.965719999999999800e+03 3.512900000000000091e+03 0.000000000000000000e+00
3.965800000000000182e+03 3.512900000000000091e+03 0.000000000000000000e+00
3.965880000000000109e+03 3.512900000000000091e+03 0.000000000000000000e+00
3.965960000000000036e+03 3.512900000000000091e+03 0.000000000000000000e+00
3.966039999999999964e+03 3.512900000000000091e+03 0.000000000000000000e+00
3.966119999999999891e+03 3.512900000000000091e+03 0.000000000000000000e+00
3.966199999999999818e+03 3.512900000000000091e+03 0.000000000000000000e+00
3.966279999999999745e+03 3.512900000000000091e+03 0.000000000000000000e+00
3.966360000000000127e+03 3.512900000000000091e+03 0.000000000000000000e+00
3.966440000000000055e+03 3.512900000000000091e+03 0.000000000000000000e+00
3.966519999999999982e+03 3.512900000000000091e+03 0.000000000000000000e+00
3.966599999999999909e+03 3.512900000000000091e+03 0.000000000000000000e+00
3.966679999999999836e+03 3.512900000000000091e+03 0.000000000000000000e+00
3.966759999999999764e+03 3.512900000000000091e+03 0.000000000000000000e+00
3.966840000000000146e+03 3.512900000000000091e+03 0.000000000000000000e+00
3.966920000000000073e+03 3.512900000000000091e+03 0.000000000000000000e+00
3.967000000000000000e+03 3.512900000000000091e+03 0.000000000000000000e+00
3.967079999999999927e+03 3.512900000000000091e+03 0.000000000000000000e+00
3.967159999999999854e+03 3.512900000000000091e+03 0.000000000000000000e+00
3.967239999999999782e+03 3.512900000000000091e+03 0.000000000000000000e+00
3.967320000000000164e+03 3.512900000000000091e+03 0.000000000000000000e+00
3.967400000000000091e+03 3.512900000000000091e+03 0.000000000000000000e+00
3.967480000000000018e+03 3.512900000000000091e+03 0.000000000000000000e+00
3.967559999999999945e+03 3.512900000000000091e+03 0.000000000000000000e+00
3.967639999999999873e+03 3.512900000000000091e+03 0.000000000000000000e+00
3.967719999999999800e+03 3.512900000000000091e+03 0.000000000000000000e+00
3.967800000000000182e+03 3.512900000000000091e+03 0.000000000000000000e+00
3.967880000000000109e+03 3.512900000000000091e+03 0.000000000000000000e+00
3.967960000000000036e+03 3.512900000000000091e+03 0.000000000000000000e+00
3.968039999999999964e+03 3.512900000000000091e+03 0.000000000000000000e+00
3.968119999999999891e+03 3.512900000000000091e+03 0.000000000000000000e+00
3.968199999999999818e+03 3.512900000000000091e+03 0.000000000000000000e+00
3.968279999999999745e+03 3.512900000000000091e+03 0.000000000000000000e+00
3.968360000000000127e+03 3.512900000000000091e+03 0.000000000000000000e+00
3.968440000000000055e+03 3.512900000000000091e+03 0.000000000000000000e+00
3.968519999999999982e+03 3.512900000000000091e+03 0.000000000000000000e+00
3.968599999999999909e+03 3.512900000000000091e+03 0.000000000000000000e+00
3.968679999999999836e+03 3.512900000000000091e+03 0.000000000000000000e+00
3.968759999999999764e+03 3.512900000000000091e+03 0.000000000000000000e+00
3.968840000000000146e+03 3.512900000000000091e+03 0.000000000000000000e+00
3.968920000000000073e+03 3.512900000000000091e+03 0.000000000000000000e+00
3.969000000000000000e+03 3.512900000000000091e+03 0.000000000000000000e+00
3.969079999999999927e+03 3.512900000000000091e+03 0.000000000000000000e+00
3.969159999999999854e+03 3.512900000000000091e+03 0.000000000000000000e+00
3.969239999999999782e+03 3.512900000000000091e+03 0.000000000000000000e+00
3.969320000000000164e+03 3.512900000000000091e+03 0.000000000000000000e+00
3.969400000000000091e+03 3.512900000000000091e+03 0.000000000000000000e+00
3.969480000000000018e+03 3.512900000000000091e+03 0.000000000000000000e+00
3.969559999999999945e+03 3.512900000000000091e+03 0.000000000000000000e+00
3.969639999999999873e+03 3.512900000000000091e+03 0.000000000000000000e+00
3.969719999999999800e+03 3.512900000000000091e+03 0.000000000000000000e+00
3.969800000000000182e+03 3.512900000000000091e+03 0.000000000000000000e+00
3.969880000000000109e+03 3.512900000000000091e+03 0.000000000000000000e+00
3.969960000000000036e+03 3.512900000000000091e+03 0.000000000000000000e+00
3.970039999999999964e+03 3.512900000000000091e+03 0.000000000000000000e+00
3.970119999999999891e+03 3.512900000000000091e+03 0.000000000000000000e+00
3.970199999999999818e+03 3.512900000000000091e+03 0.000000000000000000e+00
3.970279999999999745e+03 3.512900000000000091e+03 0.000000000000000000e+00
3.970360000000000127e+03 3.512900000000000091e+03 0.000000000000000000e+00
3.970440000000000055e+03 3.512900000000000091e+03 0.000000000000000000e+00
3.970519999999999982e+03 3.512900000000000091e+03 0.000000000000000000e+00
3.970599999999999909e+03 3.512900000000000091e+03 0.000000000000000000e+00
3.970679999999999836e+03 3.512900000000000091e+03 0.000000000000000000e+00
3.970759999999999764e+03 3.512900000000000091e+03 0.000000000000000000e+00
3.970840000000000146e+03 3.512900000000000091e+03 0.000000000000000000e+00
3.970920000000000073e+03 3.512900000000000091e+03 0.000000000000000000e+00
3.971000000000000000e+03 3.512900000000000091e+03 0.000000000000000000e+00
3.971079999999999927e+03 3.512900000000000091e+03 0.000000000000000000e+00
3.971159999999999854e+03 3.512900000000000091e+03 0.000000000000000000e+00
3.971239999999999782e+03 3.512900000000000091e+03 0.000000000000000000e+00
3.971320000000000164e+03 3.512900000000000091e+03 0.000000000000000000e+00
3.971400000000000091e+03 3.512900000000000091e+03 0.000000000000000000e+00
3.971480000000000018e+03 3.512900000000000091e+03 0.000000000000000000e+00
3.971559999999999945e+03 3.512900000000000091e+03 0.000000000000000000e+00
3.971639999999999873e+03 3.512900000000000091e+03 0.000000000000000000e+00
3.971719999999999800e+03 3.512900000000000091e+03 0.000000000000000000e+00
3.971800000000000182e+03 3.512900000000000091e+03 0.000000000000000000e+00
3.971880000000000109e+03 3.512900000000000091e+03 0.000000000000000000e+00
3.971960000000000036e+03 3.512900000000000091e+03 0.000000000000000000e+00
3.972039999999999964e+03 3.512900000000000091e+03 0.000000000000000000e+00
3.972119999999999891e+03 3.512900000000000091e+03 0.000000000000000000e+00
3.972199999999999818e+03 3.512900000000000091e+03 0.000000000000000000e+00
3.972279999999999745e+03 3.512900000000000091e+03 0.000000000000000000e+00
3.972360000000000127e+03 3.512900000000000091e+03 0.000000000000000000e+00
3.972440000000000055e+03 3.512900000000000091e+03 0.000000000000000000e+00
3.972519999999999982e+03 3.512900000000000091e+03 0.000000000000000000e+00
3.972599999999999909e+03 3.512900000000000091e+03 0.000000000000000000e+00
3.972679999999999836e+03 3.512900000000000091e+03 0.000000000000000000e+00
3.972759999999999764e+03 3.512900000000000091e+03 0.000000000000000000e+00
3.972840000000000146e+03 3.512900000000000091e+03 0.000000000000000000e+00
3.972920000000000073e+03 3.512900000000000091e+03 0.000000000000000000e+00
3.973000000000000000e+03 3.512900000000000091e+03 0.000000000000000000e+00
3.973079999999999927e+03 3.512900000000000091e+03 0.000000000000000000e+00
3.973159999999999854e+03 3.512900000000000091e+03 0.000000000000000000e+00
3.973239999999999782e+03 3.512900000000000091e+03 0.000000000000000000e+00
3.973320000000000164e+03 3.512900000000000091e+03 0.000000000000000000e+00
3.973400000000000091e+03 3.512900000000000091e+03 0.000000000000000000e+00
3.973480000000000018e+03 3.512900000000000091e+03 0.000000000000000000e+00
3.973559999999999945e+03 3.512900000000000091e+03 0.000000000000000000e+00
3.973639999999999873e+03 3.512900000000000091e+03 0.000000000000000000e+00
3.973719999999999800e+03 3.512900000000000091e+03 0.000000000000000000e+00
3.973800000000000182e+03 3.512900000000000091e+03 0.000000000000000000e+00
3.973880000000000109e+03 3.512900000000000091e+03 0.000000000000000000e+00
3.973960000000000036e+03 3.512900000000000091e+03 0.000000000000000000e+00
3.974039999999999964e+03 3.512900000000000091e+03 0.000000000000000000e+00
3.974119999999999891e+03 3.512900000000000091e+03 0.000000000000000000e+00
3.974199999999999818e+03 3.512900000000000091e+03 0.000000000000000000e+00
3.974279999999999745e+03 3.512900000000000091e+03 0.000000000000000000e+00
3.974360000000000127e+03 3.512900000000000091e+03 0.000000000000000000e+00
3.974440000000000055e+03 3.512900000000000091e+03 0.000000000000000000e+00
3.974519999999999982e+03 3.512900000000000091e+03 0.000000000000000000e+00
3.974599999999999909e+03 3.512900000000000091e+03 0.000000000000000000e+00
3.974679999999999836e+03 3.512900000000000091e+03 0.000000000000000000e+00
3.974759999999999764e+03 3.512900000000000091e+03 0.000000000000000000e+00
3.974840000000000146e+03 3.512900000000000091e+03 0.000000000000000000e+00
3.974920000000000073e+03 3.512900000000000091e+03 0.000000000000000000e+00
3.975000000000000000e+03 3.512900000000000091e+03 0.000000000000000000e+00
3.975079999999999927e+03 3.512900000000000091e+03 0.000000000000000000e+00
3.975159999999999854e+03 3.512900000000000091e+03 0.000000000000000000e+00
3.975239999999999782e+03 3.512900000000000091e+03 0.000000000000000000e+00
3.975320000000000164e+03 3.512900000000000091e+03 0.000000000000000000e+00
3.975400000000000091e+03 3.512900000000000091e+03 0.000000000000000000e+00
3.975480000000000018e+03 3.512900000000000091e+03 0.000000000000000000e+00
3.975559999999999945e+03 3.512900000000000091e+03 0.000000000000000000e+00
3.975639999999999873e+03 3.512900000000000091e+03 0.000000000000000000e+00
3.975719999999999800e+03 3.512900000000000091e+03 0.000000000000000000e+00
3.975800000000000182e+03 3.512900000000000091e+03 0.000000000000000000e+00
3.975880000000000109e+03 3.512900000000000091e+03 0.000000000000000000e+00
3.975960000000000036e+03 3.512900000000000091e+03 0.000000000000000000e+00
3.976039999999999964e+03 3.512900000000000091e+03 0.000000000000000000e+00
3.976119999999999891e+03 3.512900000000000091e+03 0.000000000000000000e+00
3.976199999999999818e+03 3.512900000000000091e+03 0.000000000000000000e+00
3.976279999999999745e+03 3.512900000000000091e+03 0.000000000000000000e+00
3.976360000000000127e+03 3.512900000000000091e+03 0.000000000000000000e+00
3.976440000000000055e+03 3.512900000000000091e+03 0.000000000000000000e+00
3.976519999999999982e+03 3.512900000000000091e+03 0.000000000000000000e+00
3.976599999999999909e+03 3.512900000000000091e+03 0.000000000000000000e+00
3.976679999999999836e+03 3.512900000000000091e+03 0.000000000000000000e+00
3.976759999999999764e+03 3.512900000000000091e+03 0.000000000000000000e+00
3.976840000000000146e+03 3.512900000000000091e+03 0.000000000000000000e+00
3.976920000000000073e+03 3.512900000000000091e+03 0.000000000000000000e+00
3.977000000000000000e+03 3.512900000000000091e+03 0.000000000000000000e+00
3.977079999999999927e+03 3.512900000000000091e+03 0.000000000000000000e+00
3.977159999999999854e+03 3.512900000000000091e+03 0.000000000000000000e+00
3.977239999999999782e+03 3.512900000000000091e+03 0.000000000000000000e+00
3.977320000000000164e+03 3.512900000000000091e+03 0.000000000000000000e+00
3.977400000000000091e+03 3.512900000000000091e+03 0.000000000000000000e+00
3.977480000000000018e+03 3.512900000000000091e+03 0.000000000000000000e+00
3.977559999999999945e+03 3.512900000000000091e+03 0.000000000000000000e+00
3.977639999999999873e+03 3.512900000000000091e+03 0.000000000000000000e+00
3.977719999999999800e+03 3.512900000000000091e+03 0.000000000000000000e+00
3.977800000000000182e+03 3.512900000000000091e+03 0.000000000000000000e+00
3.977880000000000109e+03 3.512900000000000091e+03 0.000000000000000000e+00
3.977960000000000036e+03 3.512900000000000091e+03 0.000000000000000000e+00
3.978039999999999964e+03 3.512900000000000091e+03 0.000000000000000000e+00
3.978119999999999891e+03 3.512900000000000091e+03 0.000000000000000000e+00
3.978199999999999818e+03 3.512900000000000091e+03 0.000000000000000000e+00
3.978279999999999745e+03 3.512900000000000091e+03 0.000000000000000000e+00
3.978360000000000127e+03 3.512900000000000091e+03 0.000000000000000000e+00
3.978440000000000055e+03 3.512900000000000091e+03 0.000000000000000000e+00
3.978519999999999982e+03 3.512900000000000091e+03 0.000000000000000000e+00
3.978599999999999909e+03 3.512900000000000091e+03 0.000000000000000000e+00
3.978679999999999836e+03 3.512900000000000091e+03 0.000000000000000000e+00
3.978759999999999764e+03 3.512900000000000091e+03 0.000000000000000000e+00
3.978840000000000146e+03 3.512900000000000091e+03 0.000000000000000000e+00
3.978920000000000073e+03 3.512900000000000091e+03 0.000000000000000000e+00
3.979000000000000000e+03 3.512900000000000091e+03 0.000000000000000000e+00
3.979079999999999927e+03 3.512900000000000091e+03 0.000000000000000000e+00
3.979159999999999854e+03 3.512900000000000091e+03 0.000000000000000000e+00
3.979239999999999782e+03 3.512900000000000091e+03 0.000000000000000000e+00
3.979320000000000164e+03 3.512900000000000091e+03 0.000000000000000000e+00
3.979400000000000091e+03 3.512900000000000091e+03 0.000000000000000000e+00
3.979480000000000018e+03 3.512900000000000091e+03 0.000000000000000000e+00
3.979559999999999945e+03 3.512900000000000091e+03 0.000000000000000000e+00
3.979639999999999873e+03 3.512900000000000091e+03 0.000000000000000000e+00
3.979719999999999800e+03 3.512900000000000091e+03 0.000000000000000000e+00
3.979800000000000182e+03 3.512900000000000091e+03 0.000000000000000000e+00
3.979880000000000109e+03 3.512900000000000091e+03 0.000000000000000000e+00
3.979960000000000036e+03 3.512900000000000091e+03 0.000000000000000000e+00
3.980039999999999964e+03 3.512900000000000091e+03 0.000000000000000000e+00
3.980119999999999891e+03 3.512900000000000091e+03 0.000000000000000000e+00
3.980199999999999818e+03 3.512900000000000091e+03 0.000000000000000000e+00
3.980279999999999745e+03 3.512900000000000091e+03 0.000000000000000000e+00
3.980360000000000127e+03 3.512900000000000091e+03 0.000000000000000000e+00
3.980440000000000055e+03 3.512900000000000091e+03 0.000000000000000000e+00
3.980519999999999982e+03 3.512900000000000091e+03 0.000000000000000000e+00
3.980599999999999909e+03 3.512900000000000091e+03 0.000000000000000000e+00
3.980679999999999836e+03 3.512900000000000091e+03 0.000000000000000000e+00
3.980759999999999764e+03 3.512900000000000091e+03 0.000000000000000000e+00
3.980840000000000146e+03 3.512900000000000091e+03 0.000000000000000000e+00
3.980920000000000073e+03 3.512900000000000091e+03 0.000000000000000000e+00
3.981000000000000000e+03 3.512900000000000091e+03 0.000000000000000000e+00
3.981079999999999927e+03 3.512900000000000091e+03 0.000000000000000000e+00
3.981159999999999854e+03 3.512900000000000091e+03 0.000000000000000000e+00
3.981239999999999782e+03 3.512900000000000091e+03 0.000000000000000000e+00
3.981320000000000164e+03 3.512900000000000091e+03 0.000000000000000000e+00
3.981400000000000091e+03 3.512900000000000091e+03 0.000000000000000000e+00
3.981480000000000018e+03 3.512900000000000091e+03 0.000000000000000000e+00
3.981559999999999945e+03 3.512900000000000091e+03 0.000000000000000000e+00
3.981639999999999873e+03 3.512900000000000091e+03 0.000000000000000000e+00
3.981719999999999800e+03 3.512900000000000091e+03 0.000000000000000000e+00
3.981800000000000182e+03 3.512900000000000091e+03 0.000000000000000000e+00
3.961800000000000182e+03 3.512960000000000036e+03 5.832148458251068030e-05
3.961880000000000109e+03 3.512960000000000036e+03 5.848008431102273832e-05
3.961960000000000036e+03 3.512960000000000036e+03 5.865167046840440612e-05
3.962039999999999964e+03 3.512960000000000036e+03 5.883923763169434138e-05
3.962119999999999891e+03 3.512960000000000036e+03 5.904169998477665042e-05
3.962199999999999818e+03 3.512960000000000036e+03 5.924043996981592563e-05
3.962279999999999745e+03 3.512960000000000036e+03 5.943350445740649599e-05
3.962360000000000127e+03 3.512960000000000036e+03 5.964181545702350101e-05
3.962440000000000055e+03 3.512960000000000036e+03 5.987685328735510137e-05
3.962519999999999982e+03 3.512960000000000036e+03 6.014219116147554584e-05
3.962599999999999909e+03 3.512960000000000036e+03 6.043575860742190229e-05
3.962679999999999836e+03 3.512960000000000036e+03 6.075328553853843062e-05
3.962759999999999764e+03 3.512960000000000036e+03 6.109651565490302656e-05
3.962840000000000146e+03 3.512960000000000036e+03 6.146133360614142302e-05
3.962920000000000073e+03 3.512960000000000036e+03 0.000000000000000000e+00
3.963000000000000000e+03 3.512960000000000036e+03 0.000000000000000000e+00
3.963079999999999927e+03 3.512960000000000036e+03 0.000000000000000000e+00
3.963159999999999854e+03 3.512960000000000036e+03 0.000000000000000000e+00
3.963239999999999782e+03 3.512960000000000036e+03 0.000000000000000000e+00
3.963320000000000164e+03 3.512960000000000036e+03 0.000000000000000000e+00
3.963400000000000091e+03 3.512960000000000036e+03 0.000000000000000000e+00
3.963480000000000018e+03 3.512960000000000036e+03 0.000000000000000000e+00
3.963559999999999945e+03 3.512960000000000036e+03 0.000000000000000000e+00
3.963639999999999873e+03 3.512960000000000036e+03 0.000000000000000000e+00
3.963719999999999800e+03 3.512960000000000036e+03 0.000000000000000000e+00
3.963800000000000182e+03 3.512960000000000036e+03 0.000000000000000000e+00
3.963880000000000109e+03 3.512960000000000036e+03 0.000000000000000000e+00
3.963960000000000036e+03 3.512960000000000036e+03 0.000000000000000000e+00
3.964039999999999964e+03 3.512960000000000036e+03 0.000000000000000000e+00
3.964119999999999891e+03 3.512960000000000036e+03 0.000000000000000000e+00
3.964199999999999818e+03 3.512960000000000036e+03 0.000000000000000000e+00
3.964279999999999745e+03 3.512960000000000036e+03 0.000000000000000000e+00
3.964360000000000127e+03 3.512960000000000036e+03 0.000000000000000000e+00
3.964440000000000055e+03 3.512960000000000036e+03 0.000000000000000000e+00
3.964519999999999982e+03 3.512960000000000036e+03 0.000000000000000000e+00
3.964599999999999909e+03 3.512960000000000036e+03 0.000000000000000000e+00
3.964679999999999836e+03 3.512960000000000036e+03 0.000000000000000000e+00
3.964759999999999764e+03 3.512960000000000036e+03 0.000000000000000000e+00
3.964840000000000146e+03 3.512960000000000036e+03 0.000000000000000000e+00
3.964920000000000073e+03 3.512960000000000036e+03 0.000000000000000000e+00
3.965000000000000000e+03 3.512960000000000036e+03 0.000000000000000000e+00
3.965079999999999927e+03 3.512960000000000036e+03 0.000000000000000000e+00
3.965159999999999854e+03 3.512960000000000036e+03 0.000000000000000000e+00
3.965239999999999782e+03 3.512960000000000036e+03 0.000000000000000000e+00
3.965320000000000164e+03 3.512960000000000036e+03 0.000000000000000000e+00
3.965400000000000091e+03 3.512960000000000036e+03 0.000000000000000000e+00
3.965480000000000018e+03 3.512960000000000036e+03 0.000000000000000000e+00
3.965559999999999945e+03 3.512960000000000036e+03 0.000000000000000000e+00
3.965639999999999873e+03 3.512960000000000036e+03 0.000000000000000000e+00
3.965719999999999800e+03 3.512960000000000036e+03 0.000000000000000000e+00
3.965800000000000182e+03 3.512960000000000036e+03 0.000000000000000000e+00
3.965880000000000109e+03 3.512960000000000036e+03 0.000000000000000000e+00
3.965960000000000036e+03 3.512960000000000036e+03 0.000000000000000000e+00
3.966039999999999964e+03 3.512960000000000036e+03 0.000000000000000000e+00
3.966119999999999891e+03 3.512960000000000036e+03 0.000000000000000000e+00
3.966199999999999818e+03 3.512960000000000036e+03 0.000000000000000000e+00
3.966279999999999745e+03 3.512960000000000036e+03 0.000000000000000000e+00
3.966360000000000127e+03 3.512960000000000036e+03 0.000000000000000000e+00
3.966440000000000055e+03 3.512960000000000036e+03 0.000000000000000000e+00
3.966519999999999982e+03 3.512960000000000036e+03 0.000000000000000000e+00
3.966599999999999909e+03 3.512960000000000036e+03 0.000000000000000000e+00
3.966679999999999836e+03 3.512960000000000036e+03 0.000000000000000000e+00
3.966759999999999764e+03 3.512960000000000036e+03 0.000000000000000000e+00
3.966840000000000146e+03 3.512960000000000036e+03 0.000000000000000000e+00
3.966920000000000073e+03 3.512960000000000036e+03 0.000000000000000000e+00
3.967000000000000000e+03 3.512960000000000036e+03 0.000000000000000000e+00
3.967079999999999927e+03 3.512960000000000036e+03 0.000000000000000000e+00
3.967159999999999854e+03 3.512960000000000036e+03 0.000000000000000000e+00
3.967239999999999782e+03 3.512960000000000036e+03 0.000000000000000000e+00
3.967320000000000164e+03 3.512960000000000036e+03 0.000000000000000000e+00
3.967400000000000091e+03 3.512960000000000036e+03 0.000000000000000000e+00
3.967480000000000018e+03 3.512960000000000036e+03 0.000000000000000000e+00
3.967559999999999945e+03 3.512960000000000036e+03 0.000000000000000000e+00
3.967639999999999873e+03 3.512960000000000036e+03 0.000000000000000000e+00
3.967719999999999800e+03 3.512960000000000036e+03 0.000000000000000000e+00
3.967800000000000182e+03 3.512960000000000036e+03 0.000000000000000000e+00
3.967880000000000109e+03 3.512960000000000036e+03 0.000000000000000000e+00
3.967960000000000036e+03 3.512960000000000036e+03 0.000000000000000000e+00
3.968039999999999964e+03 3.512960000000000036e+03 0.000000000000000000e+00
3.968119999999999891e+03 3.512960000000000036e+03 0.000000000000000000e+00
3.968199999999999818e+03 3.512960000000000036e+03 0.000000000000000000e+00
3.968279999999999745e+03 3.512960000000000036e+03 0.000000000000000000e+00
3.968360000000000127e+03 3.512960000000000036e+03 0.000000000000000000e+00
3.968440000000000055e+03 3.512960000000000036e+03 0.000000000000000000e+00
3.968519999999999982e+03 3.512960000000000036e+03 0.000000000000000000e+00
3.968599999999999909e+03 3.512960000000000036e+03 0.000000000000000000e+00
3.968679999999999836e+03 3.512960000000000036e+03 0.000000000000000000e+00
3.968759999999999764e+03 3.512960000000000036e+03 0.000000000000000000e+00
3.968840000000000146e+03 3.512960000000000036e+03 0.000000000000000000e+00
3.968920000000000073e+03 3.512960000000000036e+03 0.000000000000000000e+00
3.969000000000000000e+03 3.512960000000000036e+03 0.000000000000000000e+00
3.969079999999999927e+03 3.512960000000000036e+03 0.000000000000000000e+00
3.969159999999999854e+03 3.512960000000000036e+03 0.000000000000000000e+00
3.969239999999999782e+03 3.512960000000000036e+03 0.000000000000000000e+00
3.969320000000000164e+03 3.512960000000000036e+03 0.000000000000000000e+00
3.969400000000000091e+03 3.512960000000000036e+03 0.000000000000000000e+00
3.969480000000000018e+03 3.512960000000000036e+03 0.000000000000000000e+00
3.969559999999999945e+03 3.512960000000000036e+03 0.000000000000000000e+00
3.969639999999999873e+03 3.512960000000000036e+03 0.000000000000000000e+00
3.969719999999999800e+03 3.512960000000000036e+03 0.000000000000000000e+00
3.969800000000000182e+03 3.512960000000000036e+03 0.000000000000000000e+00
3.969880000000000109e+03 3.512960000000000036e+03 0.000000000000000000e+00
3.969960000000000036e+03 3.512960000000000036e+03 0.000000000000000000e+00
3.970039999999999964e+03 3.512960000000000036e+03 0.000000000000000000e+00
3.970119999999999891e+03 3.512960000000000036e+03 0.000000000000000000e+00
3.970199999999999818e+03 3.512960000000000036e+03 0.000000000000000000e+00
3.970279999999999745e+03 3.512960000000000036e+03 0.000000000000000000e+00
3.970360000000000127e+03 3.512960000000000036e+03 0.000000000000000000e+00
3.970440000000000055e+03 3.512960000000000036e+03 0.000000000000000000e+00
3.970519999999999982e+03 3.512960000000000036e+03 0.000000000000000000e+00
3.970599999999999909e+03 3.512960000000000036e+03 0.000000000000000000e+00
3.970679999999999836e+03 3.512960000000000036e+03 0.000000000000000000e+00
3.970759999999999764e+03 3.512960000000000036e+03 0.000000000000000000e+00
3.970840000000000146e+03 3.512960000000000036e+03 0.000000000000000000e+00
3.970920000000000073e+03 3.512960000000000036e+03 0.000000000000000000e+00
3.971000000000000000e+03 3.512960000000000036e+03 0.000000000000000000e+00
3.971079999999999927e+03 3.512960000000000036e+03 0.000000000000000000e+00
3.971159999999999854e+03 3.512960000000000036e+03 0.000000000000000000e+00
3.971239999999999782e+03 3.512960000000000036e+03 0.000000000000000000e+00
3.971320000000000164e+03 3.512960000000000036e+03 0.000000000000000000e+00
3.971400000000000091e+03 3.512960000000000036e+03 0.000000000000000000e+00
3.971480000000000018e+03 3.512960000000000036e+03 0.000000000000000000e+00
3.971559999999999945e+03 3.512960000000000036e+03 0.000000000000000000e+00
3.971639999999999873e+03 3.512960000000000036e+03 0.000000000000000000e+00
3.971719999999999800e+03 3.512960000000000036e+03 0.000000000000000000e+00
3.971800000000000182e+03 3.512960000000000036e+03 0.000000000000000000e+00
3.971880000000000109e+03 3.512960000000000036e+03 0.000000000000000000e+00
3.971960000000000036e+03 3.512960000000000036e+03 0.000000000000000000e+00
3.972039999999999964e+03 3.512960000000000036e+03 0.000000000000000000e+00
3.972119999999999891e+03 3.512960000000000036e+03 0.000000000000000000e+00
3.972199999999999818e+03 3.512960000000000036e+03 0.000000000000000000e+00
3.972279999999999745e+03 3.512960000000000036e+03 0.000000000000000000e+00
3.972360000000000127e+03 3.512960000000000036e+03 0.000000000000000000e+00
3.972440000000000055e+03 3.512960000000000036e+03 0.000000000000000000e+00
3.972519999999999982e+03 3.512960000000000036e+03 0.000000000000000000e+00
3.972599999999999909e+03 3.512960000000000036e+03 0.000000000000000000e+00
3.972679999999999836e+03 3.512960000000000036e+03 0.000000000000000000e+00
3.972759999999999764e+03 3.512960000000000036e+03 0.000000000000000000e+00
3.972840000000000146e+03 3.512960000000000036e+03 0.000000000000000000e+00
3.972920000000000073e+03 3.512960000000000036e+03 0.000000000000000000e+00
3.973000000000000000e+03 3.512960000000000036e+03 0.000000000000000000e+00
3.973079999999999927e+03 3.512960000000000036e+03 0.000000000000000000e+00
3.973159999999999854e+03 3.512960000000000036e+03 0.000000000000000000e+00
3.973239999999999782e+03 3.512960000000000036e+03 0.000000000000000000e+00
3.973320000000000164e+03 3.512960000000000036e+03 0.000000000000000000e+00
3.973400000000000091e+03 3.512960000000000036e+03 0.000000000000000000e+00
3.973480000000000018e+03 3.512960000000000036e+03 0.000000000000000000e+00
3.973559999999999945e+03 3.512960000000000036e+03 0.000000000000000000e+00
3.973639999999999873e+03 3.512960000000000036e+03 0.000000000000000000e+00
3.973719999999999800e+03 3.512960000000000036e+03 0.000000000000000000e+00
3.973800000000000182e+03 3.512960000000000036e+03 0.000000000000000000e+00
3.973880000000000109e+03 3.512960000000000036e+03 0.000000000000000000e+00
3.973960000000000036e+03 3.512960000000000036e+03 0.000000000000000000e+00
3.974039999999999964e+03 3.512960000000000036e+03 0.000000000000000000e+00
3.974119999999999891e+03 3.512960000000000036e+03 0.000000000000000000e+00
3.974199999999999818e+03 3.512960000000000036e+03 0.000000000000000000e+00
3.974279999999999745e+03 3.512960000000000036e+03 0.000000000000000000e+00
3.974360000000000127e+03 3.512960000000000036e+03 0.000000000000000000e+00
3.974440000000000055e+03 3.512960000000000036e+03 0.000000000000000000e+00
3.974519999999999982e+03 3.512960000000000036e+03 0.000000000000000000e+00
3.974599999999999909e+03 3.512960000000000036e+03 0.000000000000000000e+00
3.974679999999999836e+03 3.512960000000000036e+03 0.000000000000000000e+00
3.974759999999999764e+03 3.512960000000000036e+03 0.000000000000000000e+00
3.974840000000000146e+03 3.512960000000000036e+03 0.000000000000000000e+00
3.974920000000000073e+03 3.512960000000000036e+03 0.000000000000000000e+00
3.975000000000000000e+03 3.512960000000000036e+03 0.000000000000000000e+00
3.975079999999999927e+03 3.512960000000000036e+03 0.000000000000000000e+00
3.975159999999999854e+03 3.512960000000000036e+03 0.000000000000000000e+00
3.975239999999999782e+03 3.512960000000000036e+03 0.000000000000000000e+00
3.975320000000000164e+03 3.512960000000000036e+03 0.000000000000000000e+00
3.975400000000000091e+03 3.512960000000000036e+03 0.000000000000000000e+00
3.975480000000000018e+03 3.512960000000000036e+03 0.000000000000000000e+00
3.975559999999999945e+03 3.512960000000000036e+03 0.000000000000000000e+00
3.975639999999999873e+03 3.512960000000000036e+03 0.000000000000000000e+00
3.975719999999999800e+03 3.512960000000000036e+03 0.000000000000000000e+00
3.975800000000000182e+03 3.512960000000000036e+03 0.000000000000000000e+00
3.975880000000000109e+03 3.512960000000000036e+03 0.000000000000000000e+00
3.975960000000000036e+03 3.512960000000000036e+03 0.000000000000000000e+00
3.976039999999999964e+03 3.512960000000000036e+03 0.000000000000000000e+00
3.976119999999999891e+03 3.512960000000000036e+03 0.000000000000000000e+00
3.976199999999999818e+03 3.512960000000000036e+03 0.000000000000000000e+00
3.976279999999999745e+03 3.512960000000000036e+03 0.000000000000000000e+00
3.976360000000000127e+03 3.512960000000000036e+03 0.000000000000000000e+00
3.976440000000000055e+03 3.512960000000000036e+03 0.000000000000000000e+00
3.976519999999999982e+03 3.512960000000000036e+03 0.000000000000000000e+00
3.976599999999999909e+03 3.512960000000000036e+03 0.000000000000000000e+00
3.976679999999999836e+03 3.512960000000000036e+03 0.000000000000000000e+00
3.976759999999999764e+03 3.512960000000000036e+03 0.000000000000000000e+00
3.976840000000000146e+03 3.512960000000000036e+03 0.000000000000000000e+00
3.976920000000000073e+03 3.512960000000000036e+03 0.000000000000000000e+00
3.977000000000000000e+03 3.512960000000000036e+03 0.000000000000000000e+00
3.977079999999999927e+03 3.512960000000000036e+03 0.000000000000000000e+00
3.977159999999999854e+03 3.512960000000000036e+03 0.000000000000000000e+00
3.977239999999999782e+03 3.512960000000000036e+03 0.000000000000000000e+00
3.977320000000000164e+03 3.512960000000000036e+03 0.000000000000000000e+00
3.977400000000000091e+03 3.512960000000000036e+03 0.000000000000000000e+00
3.977480000000000018e+03 3.512960000000000036e+03 0.000000000000000000e+00
3.977559999999999945e+03 3.512960000000000036e+03 0.000000000000000000e+00
3.977639999999999873e+03 3.512960000000000036e+03 0.000000000000000000e+00
3.977719999999999800e+03 3.512960000000000036e+03 0.000000000000000000e+00
3.977800000000000182e+03 3.512960000000000036e+03 0.000000000000000000e+00
3.977880000000000109e+03 3.512960000000000036e+03 0.000000000000000000e+00
3.977960000000000036e+03 3.512960000000000036e+03 0.000000000000000000e+00
3.978039999999999964e+03 3.512960000000000036e+03 0.000000000000000000e+00
3.978119999999999891e+03 3.512960000000000036e+03 0.000000000000000000e+00
3.978199999999999818e+03 3.512960000000000036e+03 0.000000000000000000e+00
3.978279999999999745e+03 3.512960000000000036e+03 0.000000000000000000e+00
3.978360000000000127e+03 3.512960000000000036e+03 0.000000000000000000e+00
3.978440000000000055e+03 3.512960000000000036e+03 0.000000000000000000e+00
3.978519999999999982e+03 3.512960000000000036e+03 0.000000000000000000e+00
3.978599999999999909e+03 3.512960000000000036e+03 0.000000000000000000e+00
3.978679999999999836e+03 3.512960000000000036e+03 0.000000000000000000e+00
3.978759999999999764e+03 3.512960000000000036e+03 0.000000000000000000e+00
3.978840000000000146e+03 3.512960000000000036e+03 0.000000000000000000e+00
3.978920000000000073e+03 3.512960000000000036e+03 0.000000000000000000e+00
3.979000000000000000e+03 3.512960000000000036e+03 0.000000000000000000e+00
3.979079999999999927e+03 3.512960000000000036e+03 0.000000000000000000e+00
3.979159999999999854e+03 3.512960000000000036e+03 0.000000000000000000e+00
3.979239999999999782e+03 3.512960000000000036e+03 0.000000000000000000e+00
3.979320000000000164e+03 3.512960000000000036e+03 0.000000000000000000e+00
3.979400000000000091e+03 3.512960000000000036e+03 0.000000000000000000e+00
3.979480000000000018e+03 3.512960000000000036e+03 0.000000000000000000e+00
3.979559999999999945e+03 3.512960000000000036e+03 0.000000000000000000e+00
3.979639999999999873e+03 3.512960000000000036e+03 0.000000000000000000e+00
3.979719999999999800e+03 3.512960000000000036e+03 0.000000000000000000e+00
3.979800000000000182e+03 3.512960000000000036e+03 0.000000000000000000e+00
3.979880000000000109e+03 3.512960000000000036e+03 0.000000000000000000e+00
3.979960000000000036e+03 3.512960000000000036e+03 0.000000000000000000e+00
3.980039999999999964e+03 3.512960000000000036e+03 0.000000000000000000e+00
3.980119999999999891e+03 3.512960000000000036e+03 0.000000000000000000e+00
3.980199999999999818e+03 3.512960000000000036e+03 0.000000000000000000e+00
3.980279999999999745e+03 3.512960000000000036e+03 0.000000000000000000e+00
3.980360000000000127e+03 3.512960000000000036e+03 0.000000000000000000e+00
3.980440000000000055e+03 3.512960000000000036e+03 0.000000000000000000e+00
3.980519999999999982e+03 3.512960000000000036e+03 0.000000000000000000e+00
3.980599999999999909e+03 3.512960000000000036e+03 0.000000000000000000e+00
3.980679999999999836e+03 3.512960000000000036e+03 0.000000000000000000e+00
3.980759999999999764e+03 3.512960000000000036e+03 0.000000000000000000e+00
3.980840000000000146e+03 3.512960000000000036e+03 0.000000000000000000e+00
3.980920000000000073e+03 3.512960000000000036e+03 0.000000000000000000e+00
3.981000000000000000e+03 3.512960000000000036e+03 0.000000000000000000e+00
3.981079999999999927e+03 3.512960000000000036e+03 0.000000000000000000e+00
3.981159999999999854e+03 3.512960000000000036e+03 0.000000000000000000e+00
3.981239999999999782e+03 3.512960000000000036e+03 0.000000000000000000e+00
3.981320000000000164e+03 3.512960000000000036e+03 0.000000000000000000e+00
3.981400000000000091e+03 3.512960000000000036e+03 0.000000000000000000e+00
3.981480000000000018e+03 3.512960000000000036e+03 0.000000000000000000e+00
3.981559999999999945e+03 3.512960000000000036e+03 0.000000000000000000e+00
3.981639999999999873e+03 3.512960000000000036e+03 0.000000000000000000e+00
3.981719999999999800e+03 3.512960000000000036e+03 0.000000000000000000e+00
3.981800000000000182e+03 3.512960000000000036e+03 0.000000000000000000e+00
3.961800000000000182e+03 3.513019999999999982e+03 5.896153723351375874e-05
3.961880000000000109e+03 3.513019999999999982e+03 5.911455154097585796e-05
3.961960000000000036e+03 3.513019999999999982e+03 5.928629738434678379e-05
3.962039999999999964e+03 3.513019999999999982e+03 5.946945984459257580e-05
3.962119999999999891e+03 3.513019999999999982e+03 5.967255396448927130e-05
3.962199999999999818e+03 3.513019999999999982e+03 5.988559062975541735e-05
3.962279999999999745e+03 3.513019999999999982e+03 6.009247558870935130e-05
3.962360000000000127e+03 3.513019999999999982e+03 6.029845827320063517e-05
3.962440000000000055e+03 3.513019999999999982e+03 6.052203393785028624e-05
3.962519999999999982e+03 3.513019999999999982e+03 6.077796332829880845e-05
3.962599999999999909e+03 3.513019999999999982e+03 6.106231222539525649e-05
3.962679999999999836e+03 3.513019999999999982e+03 6.137469174986379659e-05
3.962759999999999764e+03 3.513019999999999982e+03 6.171290850195386435e-05
3.962840000000000146e+03 3.513019999999999982e+03 6.207387824141344498e-05
3.962920000000000073e+03 3.513019999999999982e+03 6.245994080936629082e-05
3.963000000000000000e+03 3.513019999999999982e+03 0.000000000000000000e+00
3.963079999999999927e+03 3.513019999999999982e+03 0.000000000000000000e+00
3.963159999999999854e+03 3.513019999999999982e+03 0.000000000000000000e+00
3.963239999999999782e+03 3.513019999999999982e+03 0.000000000000000000e+00
3.963320000000000164e+03 3.513019999999999982e+03 0.000000000000000000e+00
3.963400000000000091e+03 3.513019999999999982e+03 0.000000000000000000e+00
3.963480000000000018e+03 3.513019999999999982e+03 0.000000000000000000e+00
3.963559999999999945e+03 3.513019999999999982e+03 0.000000000000000000e+00
3.963639999999999873e+03 3.513019999999999982e+03 0.000000000000000000e+00
3.963719999999999800e+03 3.513019999999999982e+03 0.000000000000000000e+00
3.963800000000000182e+03 3.513019999999999982e+03 0.000000000000000000e+00
3.963880000000000109e+03 3.513019999999999982e+03 0.000000000000000000e+00
3.963960000000000036e+03 3.513019999999999982e+03 0.000000000000000000e+00
3.964039999999999964e+03 3.513019999999999982e+03 0.000000000000000000e+00
3.964119999999999891e+03 3.513019999999999982e+03 0.000000000000000000e+00
3.964199999999999818e+03 3.513019999999999982e+03 0.000000000000000000e+00
3.964279999999999745e+03 3.513019999999999982e+03 0.000000000000000000e+00
3.964360000000000127e+03 3.513019999999999982e+03 0.000000000000000000e+00
3.964440000000000055e+03 3.513019999999999982e+03 0.000000000000000000e+00
3.964519999999999982e+03 3.513019999999999982e+03 0.000000000000000000e+00
3.964599999999999909e+03 3.513019999999999982e+03 0.000000000000000000e+00
3.964679999999999836e+03 3.513019999999999982e+03 0.000000000000000000e+00
3.964759999999999764e+03 3.513019999999999982e+03 0.000000000000000000e+00
3.964840000000000146e+03 3.513019999999999982e+03 0.000000000000000000e+00
3.964920000000000073e+03 3.513019999999999982e+03 0.000000000000000000e+00
3.965000000000000000e+03 3.513019999999999982e+03 0.000000000000000000e+00
3.965079999999999927e+03 3.513019999999999982e+03 0.000000000000000000e+00
3.965159999999999854e+03 3.513019999999999982e+03 0.000000000000000000e+00
3.965239999999999782e+03 3.513019999999999982e+03 0.000000000000000000e+00
3.965320000000000164e+03 3.513019999999999982e+03 0.000000000000000000e+00
3.965400000000000091e+03 3.513019999999999982e+03 0.000000000000000000e+00
3.965480000000000018e+03 3.513019999999999982e+03 0.000000000000000000e+00
3.965559999999999945e+03 3.513019999999999982e+03 0.000000000000000000e+00
3.965639999999999873e+03 3.513019999999999982e+03 0.000000000000000000e+00
3.965719999999999800e+03 3.513019999999999982e+03 0.000000000000000000e+00
3.965800000000000182e+03 3.513019999999999982e+03 0.000000000000000000e+00
3.965880000000000109e+03 3.513019999999999982e+03 0.000000000000000000e+00
3.965960000000000036e+03 3.513019999999999982e+03 0.000000000000000000e+00
3.966039999999999964e+03 3.513019999999999982e+03 0.000000000000000000e+00
3.966119999999999891e+03 3.513019999999999982e+03 0.000000000000000000e+00
3.966199999999999818e+03 3.513019999999999982e+03 0.000000000000000000e+00
3.966279999999999745e+03 3.513019999999999982e+03 0.000000000000000000e+00
3.966360000000000127e+03 3.513019999999999982e+03 0.000000000000000000e+00
3.966440000000000055e+03 3.513019999999999982e+03 0.000000000000000000e+00
3.966519999999999982e+03 3.513019999999999982e+03 0.000000000000000000e+00
3.966599999999999909e+03 3.513019999999999982e+03 0.000000000000000000e+00
3.966679999999999836e+03 3.513019999999999982e+03 0.000000000000000000e+00
3.966759999999999764e+03 3.513019999999999982e+03 0.000000000000000000e+00
3.966840000000000146e+03 3.513019999999999982e+03 0.000000000000000000e+00
3.966920000000000073e+03 3.513019999999999982e+03 0.000000000000000000e+00
3.967000000000000000e+03 3.513019999999999982e+03 0.000000000000000000e+00
3.967079999999999927e+03 3.513019999999999982e+03 0.000000000000000000e+00
3.967159999999999854e+03 3.513019999999999982e+03 0.000000000000000000e+00
3.967239999999999782e+03 3.513019999999999982e+03 0.000000000000000000e+00
3.967320000000000164e+03 3.513019999999999982e+03 0.000000000000000000e+00
3.967400000000000091e+03 3.513019999999999982e+03 0.000000000000000000e+00
3.967480000000000018e+03 3.513019999999999982e+03 0.000000000000000000e+00
3.967559999999999945e+03 3.513019999999999982e+03 0.000000000000000000e+00
3.967639999999999873e+03 3.513019999999999982e+03 0.000000000000000000e+00
3.967719999999999800e+03 3.513019999999999982e+03 0.000000000000000000e+00
3.967800000000000182e+03 3.513019999999999982e+03 0.000000000000000000e+00
3.967880000000000109e+03 3.513019999999999982e+03 0.000000000000000000e+00
3.967960000000000036e+03 3.513019999999999982e+03 0.000000000000000000e+00
3.968039999999999964e+03 3.513019999999999982e+03 0.000000000000000000e+00
3.968119999999999891e+03 3.513019999999999982e+03 0.000000000000000000e+00
3.968199999999999818e+03 3.513019999999999982e+03 0.000000000000000000e+00
3.968279999999999745e+03 3.513019999999999982e+03 0.000000000000000000e+00
3.968360000000000127e+03 3.513019999999999982e+03 0.000000000000000000e+00
3.968440000000000055e+03 3.513019999999999982e+03 0.000000000000000000e+00
3.968519999999999982e+03 3.513019999999999982e+03 0.000000000000000000e+00
3.968599999999999909e+03 3.513019999999999982e+03 0.000000000000000000e+00
3.968679999999999836e+03 3.513019999999999982e+03 0.000000000000000000e+00
3.968759999999999764e+03 3.513019999999999982e+03 0.000000000000000000e+00
3.968840000000000146e+03 3.513019999999999982e+03 0.000000000000000000e+00
3.968920000000000073e+03 3.513019999999999982e+03 0.000000000000000000e+00
3.969000000000000000e+03 3.513019999999999982e+03 0.000000000000000000e+00
3.969079999999999927e+03 3.513019999999999982e+03 0.000000000000000000e+00
3.969159999999999854e+03 3.513019999999999982e+03 0.000000000000000000e+00
3.969239999999999782e+03 3.513019999999999982e+03 0.000000000000000000e+00
3.969320000000000164e+03 3.513019999999999982e+03 0.000000000000000000e+00
3.969400000000000091e+03 3.513019999999999982e+03 0.000000000000000000e+00
3.969480000000000018e+03 3.513019999999999982e+03 0.000000000000000000e+00
3.969559999999999945e+03 3.513019999999999982e+03 0.000000000000000000e+00
3.969639999999999873e+03 3.513019999999999982e+03 0.000000000000000000e+00
3.969719999999999800e+03 3.513019999999999982e+03 0.000000000000000000e+00
3.969800000000000182e+03 3.513019999999999982e+03 0.000000000000000000e+00
3.969880000000000109e+03 3.513019999999999982e+03 0.000000000000000000e+00
3.969960000000000036e+03 3.513019999999999982e+03 0.000000000000000000e+00
3.970039999999999964e+03 3.513019999999999982e+03 0.000000000000000000e+00
3.970119999999999891e+03 3.513019999999999982e+03 0.000000000000000000e+00
3.970199999999999818e+03 3.513019999999999982e+03 0.000000000000000000e+00
3.970279999999999745e+03 3.513019999999999982e+03 0.000000000000000000e+00
3.970360000000000127e+03 3.513019999999999982e+03 0.000000000000000000e+00
3.970440000000000055e+03 3.513019999999999982e+03 0.000000000000000000e+00
3.970519999999999982e+03 3.513019999999999982e+03 0.000000000000000000e+00
3.970599999999999909e+03 3.513019999999999982e+03 0.000000000000000000e+00
3.970679999999999836e+03 3.513019999999999982e+03 0.000000000000000000e+00
3.970759999999999764e+03 3.513019999999999982e+03 0.000000000000000000e+00
3.970840000000000146e+03 3.513019999999999982e+03 0.000000000000000000e+00
3.970920000000000073e+03 3.513019999999999982e+03 0.000000000000000000e+00
3.971000000000000000e+03 3.513019999999999982e+03 0.000000000000000000e+00
3.971079999999999927e+03 3.513019999999999982e+03 0.000000000000000000e+00
3.971159999999999854e+03 3.513019999999999982e+03 0.000000000000000000e+00
3.971239999999999782e+03 3.513019999999999982e+03 0.000000000000000000e+00
3.971320000000000164e+03 3.513019999999999982e+03 0.000000000000000000e+00
3.971400000000000091e+03 3.513019999999999982e+03 0.000000000000000000e+00
3.971480000000000018e+03 3.513019999999999982e+03 0.000000000000000000e+00
3.971559999999999945e+03 3.513019999999999982e+03 0.000000000000000000e+00
3.971639999999999873e+03 3.513019999999999982e+03 0.000000000000000000e+00
3.971719999999999800e+03 3.513019999999999982e+03 0.000000000000000000e+00
3.971800000000000182e+03 3.513019999999999982e+03 0.000000000000000000e+00
3.971880000000000109e+03 3.513019999999999982e+03 0.000000000000000000e+00
3.971960000000000036e+03 3.513019999999999982e+03 0.000000000000000000e+00
3.972039999999999964e+03 3.513019999999999982e+03 0.000000000000000000e+00
3.972119999999999891e+03 3.513019999999999982e+03 0.000000000000000000e+00
3.972199999999999818e+03 3.513019999999999982e+03 0.000000000000000000e+00
3.972279999999999745e+03 3.513019999999999982e+03 0.000000000000000000e+00
3.972360000000000127e+03 3.513019999999999982e+03 0.000000000000000000e+00
3.972440000000000055e+03 3.513019999999999982e+03 0.000000000000000000e+00
3.972519999999999982e+03 3.513019999999999982e+03 0.000000000000000000e+00
3.972599999999999909e+03 3.513019999999999982e+03 0.000000000000000000e+00
3.972679999999999836e+03 3.513019999999999982e+03 0.000000000000000000e+00
3.972759999999999764e+03 3.513019999999999982e+03 0.000000000000000000e+00
3.972840000000000146e+03 3.513019999999999982e+03 0.000000000000000000e+00
3.972920000000000073e+03 3.513019999999999982e+03 0.000000000000000000e+00
3.973000000000000000e+03 3.513019999999999982e+03 0.000000000000000000e+00
3.973079999999999927e+03 3.513019999999999982e+03 0.000000000000000000e+00
3.973159999999999854e+03 3.513019999999999982e+03 0.000000000000000000e+00
3.973239999999999782e+03 3.513019999999999982e+03 0.000000000000000000e+00
3.973320000000000164e+03 3.513019999999999982e+03 0.000000000000000000e+00
3.973400000000000091e+03 3.513019999999999982e+03 0.000000000000000000e+00
3.973480000000000018e+03 3.513019999999999982e+03 0.000000000000000000e+00
3.973559999999999945e+03 3.513019999999999982e+03 0.000000000000000000e+00
3.973639999999999873e+03 3.513019999999999982e+03 0.000000000000000000e+00
3.973719999999999800e+03 3.513019999999999982e+03 0.000000000000000000e+00
3.973800000000000182e+03 3.513019999999999982e+03 0.000000000000000000e+00
3.973880000000000109e+03 3.513019999999999982e+03 0.000000000000000000e+00
3.973960000000000036e+03 3.513019999999999982e+03 0.000000000000000000e+00
3.974039999999999964e+03 3.513019999999999982e+03 0.000000000000000000e+00
3.974119999999999891e+03 3.513019999999999982e+03 0.000000000000000000e+00
3.974199999999999818e+03 3.513019999999999982e+03 0.000000000000000000e+00
3.974279999999999745e+03 3.513019999999999982e+03 0.000000000000000000e+00
3.974360000000000127e+03 3.513019999999999982e+03 0.000000000000000000e+00
3.974440000000000055e+03 3.513019999999999982e+03 0.000000000000000000e+00
3.974519999999999982e+03 3.513019999999999982e+03 0.000000000000000000e+00
3.974599999999999909e+03 3.513019999999999982e+03 0.000000000000000000e+00
3.974679999999999836e+03 3.513019999999999982e+03 0.000000000000000000e+00
3.974759999999999764e+03 3.513019999999999982e+03 0.000000000000000000e+00
3.974840000000000146e+03 3.513019999999999982e+03 0.000000000000000000e+00
3.974920000000000073e+03 3.513019999999999982e+03 0.000000000000000000e+00
3.975000000000000000e+03 3.513019999999999982e+03 0.000000000000000000e+00
3.975079999999999927e+03 3.513019999999999982e+03 0.000000000000000000e+00
3.975159999999999854e+03 3.513019999999999982e+03 0.000000000000000000e+00
3.975239999999999782e+03 3.513019999999999982e+03 0.000000000000000000e+00
3.975320000000000164e+03 3.513019999999999982e+03 0.000000000000000000e+00
3.975400000000000091e+03 3.513019999999999982e+03 0.000000000000000000e+00
3.975480000000000018e+03 3.513019999999999982e+03 0.000000000000000000e+00
3.975559999999999945e+03 3.513019999999999982e+03 0.000000000000000000e+00
3.975639999999999873e+03 3.513019999999999982e+03 0.000000000000000000e+00
3.975719999999999800e+03 3.513019999999999982e+03 0.000000000000000000e+00
3.975800000000000182e+03 3.513019999999999982e+03 0.000000000000000000e+00
3.975880000000000109e+03 3.513019999999999982e+03 0.000000000000000000e+00
3.975960000000000036e+03 3.513019999999999982e+03 0.000000000000000000e+00
3.976039999999999964e+03 3.513019999999999982e+03 0.000000000000000000e+00
3.976119999999999891e+03 3.513019999999999982e+03 0.000000000000000000e+00
3.976199999999999818e+03 3.513019999999999982e+03 0.000000000000000000e+00
3.976279999999999745e+03 3.513019999999999982e+03 0.000000000000000000e+00
3.976360000000000127e+03 3.513019999999999982e+03 0.000000000000000000e+00
3.976440000000000055e+03 3.513019999999999982e+03 0.000000000000000000e+00
3.976519999999999982e+03 3.513019999999999982e+03 0.000000000000000000e+00
3.976599999999999909e+03 3.513019999999999982e+03 0.000000000000000000e+00
3.976679999999999836e+03 3.513019999999999982e+03 0.000000000000000000e+00
3.976759999999999764e+03 3.513019999999999982e+03 0.000000000000000000e+00
3.976840000000000146e+03 3.513019999999999982e+03 0.000000000000000000e+00
3.976920000000000073e+03 3.513019999999999982e+03 0.000000000000000000e+00
3.977000000000000000e+03 3.513019999999999982e+03 0.000000000000000000e+00
3.977079999999999927e+03 3.513019999999999982e+03 0.000000000000000000e+00
3.977159999999999854e+03 3.513019999999999982e+03 0.000000000000000000e+00
3.977239999999999782e+03 3.513019999999999982e+03 0.000000000000000000e+00
3.977320000000000164e+03 3.513019999999999982e+03 0.000000000000000000e+00
3.977400000000000091e+03 3.513019999999999982e+03 0.000000000000000000e+00
3.977480000000000018e+03 3.513019999999999982e+03 0.000000000000000000e+00
3.977559999999999945e+03 3.513019999999999982e+03 0.000000000000000000e+00
3.977639999999999873e+03 3.513019999999999982e+03 0.000000000000000000e+00
3.977719999999999800e+03 3.513019999999999982e+03 0.000000000000000000e+00
3.977800000000000182e+03 3.513019999999999982e+03 0.000000000000000000e+00
3.977880000000000109e+03 3.513019999999999982e+03 0.000000000000000000e+00
3.977960000000000036e+03 3.513019999999999982e+03 0.000000000000000000e+00
3.978039999999999964e+03 3.513019999999999982e+03 0.000000000000000000e+00
3.978119999999999891e+03 3.513019999999999982e+03 0.000000000000000000e+00
3.978199999999999818e+03 3.513019999999999982e+03 0.000000000000000000e+00
3.978279999999999745e+03 3.513019999999999982e+03 0.000000000000000000e+00
3.978360000000000127e+03 3.513019999999999982e+03 0.000000000000000000e+00
3.978440000000000055e+03 3.513019999999999982e+03 0.000000000000000000e+00
3.978519999999999982e+03 3.513019999999999982e+03 0.000000000000000000e+00
3.978599999999999909e+03 3.513019999999999982e+03 0.000000000000000000e+00
3.978679999999999836e+03 3.513019999999999982e+03 0.000000000000000000e+00
3.978759999999999764e+03 3.513019999999999982e+03 0.000000000000000000e+00
3.978840000000000146e+03 3.513019999999999982e+03 0.000000000000000000e+00
3.978920000000000073e+03 3.513019999999999982e+03 0.000000000000000000e+00
3.979000000000000000e+03 3.513019999999999982e+03 0.000000000000000000e+00
3.979079999999999927e+03 3.513019999999999982e+03 0.000000000000000000e+00
3.979159999999999854e+03 3.513019999999999982e+03 0.000000000000000000e+00
3.979239999999999782e+03 3.513019999999999982e+03 0.000000000000000000e+00
3.979320000000000164e+03 3.513019999999999982e+03 0.000000000000000000e+00
3.979400000000000091e+03 3.513019999999999982e+03 0.000000000000000000e+00
3.979480000000000018e+03 3.513019999999999982e+03 0.000000000000000000e+00
3.979559999999999945e+03 3.513019999999999982e+03 0.000000000000000000e+00
3.979639999999999873e+03 3.513019999999999982e+03 0.000000000000000000e+00
3.979719999999999800e+03 3.513019999999999982e+03 0.000000000000000000e+00
3.979800000000000182e+03 3.513019999999999982e+03 0.000000000000000000e+00
3.979880000000000109e+03 3.513019999999999982e+03 0.000000000000000000e+00
3.979960000000000036e+03 3.513019999999999982e+03 0.000000000000000000e+00
3.980039999999999964e+03 3.513019999999999982e+03 0.000000000000000000e+00
3.980119999999999891e+03 3.513019999999999982e+03 0.000000000000000000e+00
3.980199999999999818e+03 3.513019999999999982e+03 0.000000000000000000e+00
3.980279999999999745e+03 3.513019999999999982e+03 0.000000000000000000e+00
3.980360000000000127e+03 3.513019999999999982e+03 0.000000000000000000e+00
3.980440000000000055e+03 3.513019999999999982e+03 0.000000000000000000e+00
3.980519999999999982e+03 3.513019999999999982e+03 0.000000000000000000e+00
3.980599999999999909e+03 3.513019999999999982e+03 0.000000000000000000e+00
3.980679999999999836e+03 3.513019999999999982e+03 0.000000000000000000e+00
3.980759999999999764e+03 3.513019999999999982e+03 0.000000000000000000e+00
3.980840000000000146e+03 3.513019999999999982e+03 0.000000000000000000e+00
3.980920000000000073e+03 3.513019999999999982e+03 0.000000000000000000e+00
3.981000000000000000e+03 3.513019999999999982e+03 0.000000000000000000e+00
3.981079999999999927e+03 3.513019999999999982e+03 0.000000000000000000e+00
3.981159999999999854e+03 3.513019999999999982e+03 0.000000000000000000e+00
3.981239999999999782e+03 3.513019999999999982e+03 0.000000000000000000e+00
3.981320000000000164e+03 3.513019999999999982e+03 0.000000000000000000e+00
3.981400000000000091e+03 3.513019999999999982e+03 0.000000000000000000e+00
3.981480000000000018e+03 3.513019999999999982e+03 0.000000000000000000e+00
3.981559999999999945e+03 3.513019999999999982e+03 0.000000000000000000e+00
3.981639999999999873e+03 3.513019999999999982e+03 0.000000000000000000e+00
3.981719999999999800e+03 3.513019999999999982e+03 0.000000000000000000e+00
3.981800000000000182e+03 3.513019999999999982e+03 0.000000000000000000e+00
3.961800000000000182e+03 3.513079999999999927e+03 5.962143208511297302e-05
3.961880000000000109e+03 3.513079999999999927e+03 5.976075576597291307e-05
3.961960000000000036e+03 3.513079999999999927e+03 5.992848466839038185e-05
3.962039999999999964e+03 3.513079999999999927e+03 6.011218964665494379e-05
3.962119999999999891e+03 3.513079999999999927e+03 6.031051277551148162e-05
3.962199999999999818e+03 3.513079999999999927e+03 6.052676832335500759e-05
3.962279999999999745e+03 3.513079999999999927e+03 6.075037927757136479e-05
3.962360000000000127e+03 3.513079999999999927e+03 6.096633855888035830e-05
3.962440000000000055e+03 3.513079999999999927e+03 6.118577684346250068e-05
3.962519999999999982e+03 3.513079999999999927e+03 6.142984990506553935e-05
3.962599999999999909e+03 3.513079999999999927e+03 6.170302710031568656e-05
3.962679999999999836e+03 3.513079999999999927e+03 6.200891573397190719e-05
3.962759999999999764e+03 3.513079999999999927e+03 6.234081021105200636e-05
3.962840000000000146e+03 3.513079999999999927e+03 6.269865632457551346e-05
3.962920000000000073e+03 3.513079999999999927e+03 6.308121828308991467e-05
3.963000000000000000e+03 3.513079999999999927e+03 6.348632772212581255e-05
3.963079999999999927e+03 3.513079999999999927e+03 0.000000000000000000e+00
3.963159999999999854e+03 3.513079999999999927e+03 0.000000000000000000e+00
3.963239999999999782e+03 3.513079999999999927e+03 0.000000000000000000e+00
3.963320000000000164e+03 3.513079999999999927e+03 0.000000000000000000e+00
3.963400000000000091e+03 3.513079999999999927e+03 0.000000000000000000e+00
3.963480000000000018e+03 3.513079999999999927e+03 0.000000000000000000e+00
3.963559999999999945e+03 3.513079999999999927e+03 0.000000000000000000e+00
3.963639999999999873e+03 3.513079999999999927e+03 0.000000000000000000e+00
3.963719999999999800e+03 3.513079999999999927e+03 0.000000000000000000e+00
3.963800000000000182e+03 3.513079999999999927e+03 0.000000000000000000e+00
3.963880000000000109e+03 3.513079999999999927e+03 0.000000000000000000e+00
3.963960000000000036e+03 3.513079999999999927e+03 0.000000000000000000e+00
3.964039999999999964e+03 3.513079999999999927e+03 0.000000000000000000e+00
3.964119999999999891e+03 3.513079999999999927e+03 0.000000000000000000e+00
3.964199999999999818e+03 3.513079999999999927e+03 0.000000000000000000e+00
3.964279999999999745e+03 3.513079999999999927e+03 0.000000000000000000e+00
3.964360000000000127e+03 3.513079999999999927e+03 0.000000000000000000e+00
3.964440000000000055e+03 3.513079999999999927e+03 0.000000000000000000e+00
3.964519999999999982e+03 3.513079999999999927e+03 0.000000000000000000e+00
3.964599999999999909e+03 3.513079999999999927e+03 0.000000000000000000e+00
3.964679999999999836e+03 3.513079999999999927e+03 0.000000000000000000e+00
3.964759999999999764e+03 3.513079999999999927e+03 0.000000000000000000e+00
3.964840000000000146e+03 3.513079999999999927e+03 0.000000000000000000e+00
3.964920000000000073e+03 3.513079999999999927e+03 0.000000000000000000e+00
3.965000000000000000e+03 3.513079999999999927e+03 0.000000000000000000e+00
3.965079999999999927e+03 3.513079999999999927e+03 0.000000000000000000e+00
3.965159999999999854e+03 3.513079999999999927e+03 0.000000000000000000e+00
3.965239999999999782e+03 3.513079999999999927e+03 0.000000000000000000e+00
3.965320000000000164e+03 3.513079999999999927e+03 0.000000000000000000e+00
3.965400000000000091e+03 3.513079999999999927e+03 0.000000000000000000e+00
3.965480000000000018e+03 3.513079999999999927e+03 0.000000000000000000e+00
3.965559999999999945e+03 3.513079999999999927e+03 0.000000000000000000e+00
3.965639999999999873e+03 3.513079999999999927e+03 0.000000000000000000e+00
3.965719999999999800e+03 3.513079999999999927e+03 0.000000000000000000e+00
3.965800000000000182e+03 3.513079999999999927e+03 0.000000000000000000e+00
3.965880000000000109e+03 3.513079999999999927e+03 0.000000000000000000e+00
3.965960000000000036e+03 3.513079999999999927e+03 0.000000000000000000e+00
3.966039999999999964e+03 3.513079999999999927e+03 0.000000000000000000e+00
3.966119999999999891e+03 3.513079999999999927e+03 0.000000000000000000e+00
3.966199999999999818e+03 3.513079999999999927e+03 0.000000000000000000e+00
3.966279999999999745e+03 3.513079999999999927e+03 0.000000000000000000e+00
3.966360000000000127e+03 3.513079999999999927e+03 0.000000000000000000e+00
3.966440000000000055e+03 3.513079999999999927e+03 0.000000000000000000e+00
3.966519999999999982e+03 3.513079999999999927e+03 0.000000000000000000e+00
3.966599999999999909e+03 3.513079999999999927e+03 0.000000000000000000e+00
3.966679999999999836e+03 3.513079999999999927e+03 0.000000000000000000e+00
3.966759999999999764e+03 3.513079999999999927e+03 0.000000000000000000e+00
3.966840000000000146e+03 3.513079999999999927e+03 0.000000000000000000e+00
3.966920000000000073e+03 3.513079999999999927e+03 0.000000000000000000e+00
3.967000000000000000e+03 3.513079999999999927e+03 0.000000000000000000e+00
3.967079999999999927e+03 3.513079999999999927e+03 0.000000000000000000e+00
3.967159999999999854e+03 3.513079999999999927e+03 0.000000000000000000e+00
3.967239999999999782e+03 3.513079999999999927e+03 0.000000000000000000e+00
3.967320000000000164e+03 3.513079999999999927e+03 0.000000000000000000e+00
3.967400000000000091e+03 3.513079999999999927e+03 0.000000000000000000e+00
3.967480000000000018e+03 3.513079999999999927e+03 0.000000000000000000e+00
3.967559999999999945e+03 3.513079999999999927e+03 0.000000000000000000e+00
3.967639999999999873e+03 3.513079999999999927e+03 0.000000000000000000e+00
3.967719999999999800e+03 3.513079999999999927e+03 0.000000000000000000e+00
3.967800000000000182e+03 3.513079999999999927e+03 0.000000000000000000e+00
3.967880000000000109e+03 3.513079999999999927e+03 0.000000000000000000e+00
3.967960000000000036e+03 3.513079999999999927e+03 0.000000000000000000e+00
3.968039999999999964e+03 3.513079999999999927e+03 0.000000000000000000e+00
3.968119999999999891e+03 3.513079999999999927e+03 0.000000000000000000e+00
3.968199999999999818e+03 3.513079999999999927e+03 0.000000000000000000e+00
3.968279999999999745e+03 3.513079999999999927e+03 0.000000000000000000e+00
3.968360000000000127e+03 3.513079999999999927e+03 0.000000000000000000e+00
3.968440000000000055e+03 3.513079999999999927e+03 0.000000000000000000e+00
3.968519999999999982e+03 3.513079999999999927e+03 0.000000000000000000e+00
3.968599999999999909e+03 3.513079999999999927e+03 0.000000000000000000e+00
3.968679999999999836e+03 3.513079999999999927e+03 0.000000000000000000e+00
3.968759999999999764e+03 3.513079999999999927e+03 0.000000000000000000e+00
3.968840000000000146e+03 3.513079999999999927e+03 0.000000000000000000e+00
3.968920000000000073e+03 3.513079999999999927e+03 0.000000000000000000e+00
3.969000000000000000e+03 3.513079999999999927e+03 0.000000000000000000e+00
3.969079999999999927e+03 3.513079999999999927e+03 0.000000000000000000e+00
3.969159999999999854e+03 3.513079999999999927e+03 0.000000000000000000e+00
3.969239999999999782e+03 3.513079999999999927e+03 0.000000000000000000e+00
3.969320000000000164e+03 3.513079999999999927e+03 0.000000000000000000e+00
3.969400000000000091e+03 3.513079999999999927e+03 0.000000000000000000e+00
3.969480000000000018e+03 3.513079999999999927e+03 0.000000000000000000e+00
3.969559999999999945e+03 3.513079999999999927e+03 0.000000000000000000e+00
3.969639999999999873e+03 3.513079999999999927e+03 0.000000000000000000e+00
3.969719999999999800e+03 3.513079999999999927e+03 0.000000000000000000e+00
3.969800000000000182e+03 3.513079999999999927e+03 0.000000000000000000e+00
3.969880000000000109e+03 3.513079999999999927e+03 0.000000000000000000e+00
3.969960000000000036e+03 3.513079999999999927e+03 0.000000000000000000e+00
3.970039999999999964e+03 3.513079999999999927e+03 0.000000000000000000e+00
3.970119999999999891e+03 3.513079999999999927e+03 0.000000000000000000e+00
3.970199999999999818e+03 3.513079999999999927e+03 0.000000000000000000e+00
3.970279999999999745e+03 3.513079999999999927e+03 0.000000000000000000e+00
3.970360000000000127e+03 3.513079999999999927e+03 0.000000000000000000e+00
3.970440000000000055e+03 3.513079999999999927e+03 0.000000000000000000e+00
3.970519999999999982e+03 3.513079999999999927e+03 0.000000000000000000e+00
3.970599999999999909e+03 3.513079999999999927e+03 0.000000000000000000e+00
3.970679999999999836e+03 3.513079999999999927e+03 0.000000000000000000e+00
3.970759999999999764e+03 3.513079999999999927e+03 0.000000000000000000e+00
3.970840000000000146e+03 3.513079999999999927e+03 0.000000000000000000e+00
3.970920000000000073e+03 3.513079999999999927e+03 0.000000000000000000e+00
3.971000000000000000e+03 3.513079999999999927e+03 0.000000000000000000e+00
3.971079999999999927e+03 3.513079999999999927e+03 0.000000000000000000e+00
3.971159999999999854e+03 3.513079999999999927e+03 0.000000000000000000e+00
3.971239999999999782e+03 3.513079999999999927e+03 0.000000000000000000e+00
3.971320000000000164e+03 3.513079999999999927e+03 0.000000000000000000e+00
3.971400000000000091e+03 3.513079999999999927e+03 0.000000000000000000e+00
3.971480000000000018e+03 3.513079999999999927e+03 0.000000000000000000e+00
3.971559999999999945e+03 3.513079999999999927e+03 0.000000000000000000e+00
3.971639999999999873e+03 3.513079999999999927e+03 0.000000000000000000e+00
3.971719999999999800e+03 3.513079999999999927e+03 0.000000000000000000e+00
3.971800000000000182e+03 3.513079999999999927e+03 0.000000000000000000e+00
3.971880000000000109e+03 3.513079999999999927e+03 0.000000000000000000e+00
3.971960000000000036e+03 3.513079999999999927e+03 0.000000000000000000e+00
3.972039999999999964e+03 3.513079999999999927e+03 0.000000000000000000e+00
3.972119999999999891e+03 3.513079999999999927e+03 0.000000000000000000e+00
3.972199999999999818e+03 3.513079999999999927e+03 0.000000000000000000e+00
3.972279999999999745e+03 3.513079999999999927e+03 0.000000000000000000e+00
3.972360000000000127e+03 3.513079999999999927e+03 0.000000000000000000e+00
3.972440000000000055e+03 3.513079999999999927e+03 0.000000000000000000e+00
3.972519999999999982e+03 3.513079999999999927e+03 0.000000000000000000e+00
3.972599999999999909e+03 3.513079999999999927e+03 0.000000000000000000e+00
3.972679999999999836e+03 3.513079999999999927e+03 0.000000000000000000e+00
3.972759999999999764e+03 3.513079999999999927e+03 0.000000000000000000e+00
3.972840000000000146e+03 3.513079999999999927e+03 0.000000000000000000e+00
3.972920000000000073e+03 3.513079999999999927e+03 0.000000000000000000e+00
3.973000000000000000e+03 3.513079999999999927e+03 0.000000000000000000e+00
3.973079999999999927e+03 3.513079999999999927e+03 0.000000000000000000e+00
3.973159999999999854e+03 3.513079999999999927e+03 0.000000000000000000e+00
3.973239999999999782e+03 3.513079999999999927e+03 0.000000000000000000e+00
3.973320000000000164e+03 3.513079999999999927e+03 0.000000000000000000e+00
3.973400000000000091e+03 3.513079999999999927e+03 0.000000000000000000e+00
3.973480000000000018e+03 3.513079999999999927e+03 0.000000000000000000e+00
3.973559999999999945e+03 3.513079999999999927e+03 0.000000000000000000e+00
3.973639999999999873e+03 3.513079999999999927e+03 0.000000000000000000e+00
3.973719999999999800e+03 3.513079999999999927e+03 0.000000000000000000e+00
3.973800000000000182e+03 3.513079999999999927e+03 0.000000000000000000e+00
3.973880000000000109e+03 3.513079999999999927e+03 0.000000000000000000e+00
3.973960000000000036e+03 3.513079999999999927e+03 0.000000000000000000e+00
3.974039999999999964e+03 3.513079999999999927e+03 0.000000000000000000e+00
3.974119999999999891e+03 3.513079999999999927e+03 0.000000000000000000e+00
3.974199999999999818e+03 3.513079999999999927e+03 0.000000000000000000e+00
3.974279999999999745e+03 3.513079999999999927e+03 0.000000000000000000e+00
3.974360000000000127e+03 3.513079999999999927e+03 0.000000000000000000e+00
3.974440000000000055e+03 3.513079999999999927e+03 0.000000000000000000e+00
3.974519999999999982e+03 3.513079999999999927e+03 0.000000000000000000e+00
3.974599999999999909e+03 3.513079999999999927e+03 0.000000000000000000e+00
3.974679999999999836e+03 3.513079999999999927e+03 0.000000000000000000e+00
3.974759999999999764e+03 3.513079999999999927e+03 0.000000000000000000e+00
3.974840000000000146e+03 3.513079999999999927e+03 0.000000000000000000e+00
3.974920000000000073e+03 3.513079999999999927e+03 0.000000000000000000e+00
3.975000000000000000e+03 3.513079999999999927e+03 0.000000000000000000e+00
3.975079999999999927e+03 3.513079999999999927e+03 0.000000000000000000e+00
3.975159999999999854e+03 3.513079999999999927e+03 0.000000000000000000e+00
3.975239999999999782e+03 3.513079999999999927e+03 0.000000000000000000e+00
3.975320000000000164e+03 3.513079999999999927e+03 0.000000000000000000e+00
3.975400000000000091e+03 3.513079999999999927e+03 0.000000000000000000e+00
3.975480000000000018e+03 3.513079999999999927e+03 0.000000000000000000e+00
3.975559999999999945e+03 3.513079999999999927e+03 0.000000000000000000e+00
3.975639999999999873e+03 3.513079999999999927e+03 0.000000000000000000e+00
3.975719999999999800e+03 3.513079999999999927e+03 0.000000000000000000e+00
3.975800000000000182e+03 3.513079999999999927e+03 0.000000000000000000e+00
3.975880000000000109e+03 3.513079999999999927e+03 0.000000000000000000e+00
3.975960000000000036e+03 3.513079999999999927e+03 0.000000000000000000e+00
3.976039999999999964e+03 3.513079999999999927e+03 0.000000000000000000e+00
3.976119999999999891e+03 3.513079999999999927e+03 0.000000000000000000e+00
3.976199999999999818e+03 3.513079999999999927e+03 0.000000000000000000e+00
3.976279999999999745e+03 3.513079999999999927e+03 0.000000000000000000e+00
3.976360000000000127e+03 3.513079999999999927e+03 0.000000000000000000e+00
3.976440000000000055e+03 3.513079999999999927e+03 0.000000000000000000e+00
3.976519999999999982e+03 3.513079999999999927e+03 0.000000000000000000e+00
3.976599999999999909e+03 3.513079999999999927e+03 0.000000000000000000e+00
3.976679999999999836e+03 3.513079999999999927e+03 0.000000000000000000e+00
3.976759999999999764e+03 3.513079999999999927e+03 0.000000000000000000e+00
3.976840000000000146e+03 3.513079999999999927e+03 0.000000000000000000e+00
3.976920000000000073e+03 3.513079999999999927e+03 0.000000000000000000e+00
3.977000000000000000e+03 3.513079999999999927e+03 0.000000000000000000e+00
3.977079999999999927e+03 3.513079999999999927e+03 0.000000000000000000e+00
3.977159999999999854e+03 3.513079999999999927e+03 0.000000000000000000e+00
3.977239999999999782e+03 3.513079999999999927e+03 0.000000000000000000e+00
3.977320000000000164e+03 3.513079999999999927e+03 0.000000000000000000e+00
3.977400000000000091e+03 3.513079999999999927e+03 0.000000000000000000e+00
3.977480000000000018e+03 3.513079999999999927e+03 0.000000000000000000e+00
3.977559999999999945e+03 3.513079999999999927e+03 0.000000000000000000e+00
3.977639999999999873e+03 3.513079999999999927e+03 0.000000000000000000e+00
3.977719999999999800e+03 3.513079999999999927e+03 0.000000000000000000e+00
3.977800000000000182e+03 3.513079999999999927e+03 0.000000000000000000e+00
3.977880000000000109e+03 3.513079999999999927e+03 0.000000000000000000e+00
3.977960000000000036e+03 3.513079999999999927e+03 0.000000000000000000e+00
3.978039999999999964e+03 3.513079999999999927e+03 0.000000000000000000e+00
3.978119999999999891e+03 3.513079999999999927e+03 0.000000000000000000e+00
3.978199999999999818e+03 3.513079999999999927e+03 0.000000000000000000e+00
3.978279999999999745e+03 3.513079999999999927e+03 0.000000000000000000e+00
3.978360000000000127e+03 3.513079999999999927e+03 0.000000000000000000e+00
3.978440000000000055e+03 3.513079999999999927e+03 0.000000000000000000e+00
3.978519999999999982e+03 3.513079999999999927e+03 0.000000000000000000e+00
3.978599999999999909e+03 3.513079999999999927e+03 0.000000000000000000e+00
3.978679999999999836e+03 3.513079999999999927e+03 0.000000000000000000e+00
3.978759999999999764e+03 3.513079999999999927e+03 0.000000000000000000e+00
3.978840000000000146e+03 3.513079999999999927e+03 0.000000000000000000e+00
3.978920000000000073e+03 3.513079999999999927e+03 0.000000000000000000e+00
3.979000000000000000e+03 3.513079999999999927e+03 0.000000000000000000e+00
3.979079999999999927e+03 3.513079999999999927e+03 0.000000000000000000e+00
3.979159999999999854e+03 3.513079999999999927e+03 0.000000000000000000e+00
3.979239999999999782e+03 3.513079999999999927e+03 0.000000000000000000e+00
3.979320000000000164e+03 3.513079999999999927e+03 0.000000000000000000e+00
3.979400000000000091e+03 3.513079999999999927e+03 0.000000000000000000e+00
3.979480000000000018e+03 3.513079999999999927e+03 0.000000000000000000e+00
3.979559999999999945e+03 3.513079999999999927e+03 0.000000000000000000e+00
3.979639999999999873e+03 3.513079999999999927e+03 0.000000000000000000e+00
3.979719999999999800e+03 3.513079999999999927e+03 0.000000000000000000e+00
3.979800000000000182e+03 3.513079999999999927e+03 0.000000000000000000e+00
3.979880000000000109e+03 3.513079999999999927e+03 0.000000000000000000e+00
3.979960000000000036e+03 3.513079999999999927e+03 0.000000000000000000e+00
3.980039999999999964e+03 3.513079999999999927e+03 0.000000000000000000e+00
3.980119999999999891e+03 3.513079999999999927e+03 0.000000000000000000e+00
3.980199999999999818e+03 3.513079999999999927e+03 0.000000000000000000e+00
3.980279999999999745e+03 3.513079999999999927e+03 0.000000000000000000e+00
3.980360000000000127e+03 3.513079999999999927e+03 0.000000000000000000e+00
3.980440000000000055e+03 3.513079999999999927e+03 0.000000000000000000e+00
3.980519999999999982e+03 3.513079999999999927e+03 0.000000000000000000e+00
3.980599999999999909e+03 3.513079999999999927e+03 0.000000000000000000e+00
3.980679999999999836e+03 3.513079999999999927e+03 0.000000000000000000e+00
3.980759999999999764e+03 3.513079999999999927e+03 0.000000000000000000e+00
3.980840000000000146e+03 3.513079999999999927e+03 0.000000000000000000e+00
3.980920000000000073e+03 3.513079999999999927e+03 0.000000000000000000e+00
3.981000000000000000e+03 3.513079999999999927e+03 0.000000000000000000e+00
3.981079999999999927e+03 3.513079999999999927e+03 0.000000000000000000e+00
3.981159999999999854e+03 3.513079999999999927e+03 0.000000000000000000e+00
3.981239999999999782e+03 3.513079999999999927e+03 0.000000000000000000e+00
3.981320000000000164e+03 3.513079999999999927e+03 0.000000000000000000e+00
3.981400000000000091e+03 3.513079999999999927e+03 0.000000000000000000e+00
3.981480000000000018e+03 3.513079999999999927e+03 0.000000000000000000e+00
3.981559999999999945e+03 3.513079999999999927e+03 0.000000000000000000e+00
3.981639999999999873e+03 3.513079999999999927e+03 0.000000000000000000e+00
3.981719999999999800e+03 3.513079999999999927e+03 0.000000000000000000e+00
3.981800000000000182e+03 3.513079999999999927e+03 0.000000000000000000e+00
3.961800000000000182e+03 3.513140000000000327e+03 6.030804945624350919e-05
3.961880000000000109e+03 3.513140000000000327e+03 6.042544146366548094e-05
3.961960000000000036e+03 3.513140000000000327e+03 6.057975762038803318e-05
3.962039999999999964e+03 3.513140000000000327e+03 6.076340625435120530e-05
3.962119999999999891e+03 3.513140000000000327e+03 6.095992767997522702e-05
3.962199999999999818e+03 3.513140000000000327e+03 6.117254469504204424e-05
3.962279999999999745e+03 3.513140000000000327e+03 6.140373877553035632e-05
3.962360000000000127e+03 3.513140000000000327e+03 6.163711787593255907e-05
3.962440000000000055e+03 3.513140000000000327e+03 6.186282293993174673e-05
3.962519999999999982e+03 3.513140000000000327e+03 6.209861991778674165e-05
3.962599999999999909e+03 3.513140000000000327e+03 6.236161781761757590e-05
3.962679999999999836e+03 3.513140000000000327e+03 6.265716070914935062e-05
3.962759999999999764e+03 3.513140000000000327e+03 6.298112509460783480e-05
3.962840000000000146e+03 3.513140000000000327e+03 6.333496569613334347e-05
3.962920000000000073e+03 3.513140000000000327e+03 6.371320812956094023e-05
3.963000000000000000e+03 3.513140000000000327e+03 6.411657436953112441e-05
3.963079999999999927e+03 3.513140000000000327e+03 0.000000000000000000e+00
3.963159999999999854e+03 3.513140000000000327e+03 0.000000000000000000e+00
3.963239999999999782e+03 3.513140000000000327e+03 0.000000000000000000e+00
3.963320000000000164e+03 3.513140000000000327e+03 0.000000000000000000e+00
3.963400000000000091e+03 3.513140000000000327e+03 0.000000000000000000e+00
3.963480000000000018e+03 3.513140000000000327e+03 0.000000000000000000e+00
3.963559999999999945e+03 3.513140000000000327e+03 0.000000000000000000e+00
3.963639999999999873e+03 3.513140000000000327e+03 0.000000000000000000e+00
3.963719999999999800e+03 3.513140000000000327e+03 0.000000000000000000e+00
3.963800000000000182e+03 3.513140000000000327e+03 0.000000000000000000e+00
3.963880000000000109e+03 3.513140000000000327e+03 0.000000000000000000e+00
3.963960000000000036e+03 3.513140000000000327e+03 0.000000000000000000e+00
3.964039999999999964e+03 3.513140000000000327e+03 0.000000000000000000e+00
3.964119999999999891e+03 3.513140000000000327e+03 0.000000000000000000e+00
3.964199999999999818e+03 3.513140000000000327e+03 0.000000000000000000e+00
3.964279999999999745e+03 3.513140000000000327e+03 0.000000000000000000e+00
3.964360000000000127e+03 3.513140000000000327e+03 0.000000000000000000e+00
3.964440000000000055e+03 3.513140000000000327e+03 0.000000000000000000e+00
3.964519999999999982e+03 3.513140000000000327e+03 0.000000000000000000e+00
3.964599999999999909e+03 3.513140000000000327e+03 0.000000000000000000e+00
3.964679999999999836e+03 3.513140000000000327e+03 0.000000000000000000e+00
3.964759999999999764e+03 3.513140000000000327e+03 0.000000000000000000e+00
3.964840000000000146e+03 3.513140000000000327e+03 0.000000000000000000e+00
3.964920000000000073e+03 3.513140000000000327e+03 0.000000000000000000e+00
3.965000000000000000e+03 3.513140000000000327e+03 0.000000000000000000e+00
3.965079999999999927e+03 3.513140000000000327e+03 0.000000000000000000e+00
3.965159999999999854e+03 3.513140000000000327e+03 0.000000000000000000e+00
3.965239999999999782e+03 3.513140000000000327e+03 0.000000000000000000e+00
3.965320000000000164e+03 3.513140000000000327e+03 0.000000000000000000e+00
3.965400000000000091e+03 3.513140000000000327e+03 0.000000000000000000e+00
3.965480000000000018e+03 3.513140000000000327e+03 0.000000000000000000e+00
3.965559999999999945e+03 3.513140000000000327e+03 0.000000000000000000e+00
3.965639999999999873e+03 3.513140000000000327e+03 0.000000000000000000e+00
3.965719999999999800e+03 3.513140000000000327e+03 0.000000000000000000e+00
3.965800000000000182e+03 3.513140000000000327e+03 0.000000000000000000e+00
3.965880000000000109e+03 3.513140000000000327e+03 0.000000000000000000e+00
3.965960000000000036e+03 3.513140000000000327e+03 0.000000000000000000e+00
3.966039999999999964e+03 3.513140000000000327e+03 0.000000000000000000e+00
3.966119999999999891e+03 3.513140000000000327e+03 0.000000000000000000e+00
3.966199999999999818e+03 3.513140000000000327e+03 0.000000000000000000e+00
3.966279999999999745e+03 3.513140000000000327e+03 0.000000000000000000e+00
3.966360000000000127e+03 3.513140000000000327e+03 0.000000000000000000e+00
3.966440000000000055e+03 3.513140000000000327e+03 0.000000000000000000e+00
3.966519999999999982e+03 3.513140000000000327e+03 0.000000000000000000e+00
3.966599999999999909e+03 3.513140000000000327e+03 0.000000000000000000e+00
3.966679999999999836e+03 3.513140000000000327e+03 0.000000000000000000e+00
[truncated: 13,737,601 more chars]
