# Supplementary material for: Resonant inelastic X-ray scattering tools to count 5 f electrons of actinides and probe bond covalency
Source: Nat Commun. 2025 Feb 10;16:1221. doi: 10.1038/s41467-024-54574-7 (PMC11811144; doi:10.1038/s41467-024-54574-7)
Supplement: Supplementary file 3 — Source Data [file 41467_2024_54574_MOESM3_ESM.zip › Data_figures/Data_SI_figures/FigSI24/SI24d_G$_{4f5f}^{0}$=0.9 eV.txt]

# Ein | Eout | Intensity
3.961800000000000182e+03 3.511700000000000273e+03 7.551912184345879091e-05
3.961880000000000109e+03 3.511700000000000273e+03 0.000000000000000000e+00
3.961960000000000036e+03 3.511700000000000273e+03 0.000000000000000000e+00
3.962039999999999964e+03 3.511700000000000273e+03 0.000000000000000000e+00
3.962119999999999891e+03 3.511700000000000273e+03 0.000000000000000000e+00
3.962199999999999818e+03 3.511700000000000273e+03 0.000000000000000000e+00
3.962279999999999745e+03 3.511700000000000273e+03 0.000000000000000000e+00
3.962360000000000127e+03 3.511700000000000273e+03 0.000000000000000000e+00
3.962440000000000055e+03 3.511700000000000273e+03 0.000000000000000000e+00
3.962519999999999982e+03 3.511700000000000273e+03 0.000000000000000000e+00
3.962599999999999909e+03 3.511700000000000273e+03 0.000000000000000000e+00
3.962679999999999836e+03 3.511700000000000273e+03 0.000000000000000000e+00
3.962759999999999764e+03 3.511700000000000273e+03 0.000000000000000000e+00
3.962840000000000146e+03 3.511700000000000273e+03 0.000000000000000000e+00
3.962920000000000073e+03 3.511700000000000273e+03 0.000000000000000000e+00
3.963000000000000000e+03 3.511700000000000273e+03 0.000000000000000000e+00
3.963079999999999927e+03 3.511700000000000273e+03 0.000000000000000000e+00
3.963159999999999854e+03 3.511700000000000273e+03 0.000000000000000000e+00
3.963239999999999782e+03 3.511700000000000273e+03 0.000000000000000000e+00
3.963320000000000164e+03 3.511700000000000273e+03 0.000000000000000000e+00
3.963400000000000091e+03 3.511700000000000273e+03 0.000000000000000000e+00
3.963480000000000018e+03 3.511700000000000273e+03 0.000000000000000000e+00
3.963559999999999945e+03 3.511700000000000273e+03 0.000000000000000000e+00
3.963639999999999873e+03 3.511700000000000273e+03 0.000000000000000000e+00
3.963719999999999800e+03 3.511700000000000273e+03 0.000000000000000000e+00
3.963800000000000182e+03 3.511700000000000273e+03 0.000000000000000000e+00
3.963880000000000109e+03 3.511700000000000273e+03 0.000000000000000000e+00
3.963960000000000036e+03 3.511700000000000273e+03 0.000000000000000000e+00
3.964039999999999964e+03 3.511700000000000273e+03 0.000000000000000000e+00
3.964119999999999891e+03 3.511700000000000273e+03 0.000000000000000000e+00
3.964199999999999818e+03 3.511700000000000273e+03 0.000000000000000000e+00
3.964279999999999745e+03 3.511700000000000273e+03 0.000000000000000000e+00
3.964360000000000127e+03 3.511700000000000273e+03 0.000000000000000000e+00
3.964440000000000055e+03 3.511700000000000273e+03 0.000000000000000000e+00
3.964519999999999982e+03 3.511700000000000273e+03 0.000000000000000000e+00
3.964599999999999909e+03 3.511700000000000273e+03 0.000000000000000000e+00
3.964679999999999836e+03 3.511700000000000273e+03 0.000000000000000000e+00
3.964759999999999764e+03 3.511700000000000273e+03 0.000000000000000000e+00
3.964840000000000146e+03 3.511700000000000273e+03 0.000000000000000000e+00
3.964920000000000073e+03 3.511700000000000273e+03 0.000000000000000000e+00
3.965000000000000000e+03 3.511700000000000273e+03 0.000000000000000000e+00
3.965079999999999927e+03 3.511700000000000273e+03 0.000000000000000000e+00
3.965159999999999854e+03 3.511700000000000273e+03 0.000000000000000000e+00
3.965239999999999782e+03 3.511700000000000273e+03 0.000000000000000000e+00
3.965320000000000164e+03 3.511700000000000273e+03 0.000000000000000000e+00
3.965400000000000091e+03 3.511700000000000273e+03 0.000000000000000000e+00
3.965480000000000018e+03 3.511700000000000273e+03 0.000000000000000000e+00
3.965559999999999945e+03 3.511700000000000273e+03 0.000000000000000000e+00
3.965639999999999873e+03 3.511700000000000273e+03 0.000000000000000000e+00
3.965719999999999800e+03 3.511700000000000273e+03 0.000000000000000000e+00
3.965800000000000182e+03 3.511700000000000273e+03 0.000000000000000000e+00
3.965880000000000109e+03 3.511700000000000273e+03 0.000000000000000000e+00
3.965960000000000036e+03 3.511700000000000273e+03 0.000000000000000000e+00
3.966039999999999964e+03 3.511700000000000273e+03 0.000000000000000000e+00
3.966119999999999891e+03 3.511700000000000273e+03 0.000000000000000000e+00
3.966199999999999818e+03 3.511700000000000273e+03 0.000000000000000000e+00
3.966279999999999745e+03 3.511700000000000273e+03 0.000000000000000000e+00
3.966360000000000127e+03 3.511700000000000273e+03 0.000000000000000000e+00
3.966440000000000055e+03 3.511700000000000273e+03 0.000000000000000000e+00
3.966519999999999982e+03 3.511700000000000273e+03 0.000000000000000000e+00
3.966599999999999909e+03 3.511700000000000273e+03 0.000000000000000000e+00
3.966679999999999836e+03 3.511700000000000273e+03 0.000000000000000000e+00
3.966759999999999764e+03 3.511700000000000273e+03 0.000000000000000000e+00
3.966840000000000146e+03 3.511700000000000273e+03 0.000000000000000000e+00
3.966920000000000073e+03 3.511700000000000273e+03 0.000000000000000000e+00
3.967000000000000000e+03 3.511700000000000273e+03 0.000000000000000000e+00
3.967079999999999927e+03 3.511700000000000273e+03 0.000000000000000000e+00
3.967159999999999854e+03 3.511700000000000273e+03 0.000000000000000000e+00
3.967239999999999782e+03 3.511700000000000273e+03 0.000000000000000000e+00
3.967320000000000164e+03 3.511700000000000273e+03 0.000000000000000000e+00
3.967400000000000091e+03 3.511700000000000273e+03 0.000000000000000000e+00
3.967480000000000018e+03 3.511700000000000273e+03 0.000000000000000000e+00
3.967559999999999945e+03 3.511700000000000273e+03 0.000000000000000000e+00
3.967639999999999873e+03 3.511700000000000273e+03 0.000000000000000000e+00
3.967719999999999800e+03 3.511700000000000273e+03 0.000000000000000000e+00
3.967800000000000182e+03 3.511700000000000273e+03 0.000000000000000000e+00
3.967880000000000109e+03 3.511700000000000273e+03 0.000000000000000000e+00
3.967960000000000036e+03 3.511700000000000273e+03 0.000000000000000000e+00
3.968039999999999964e+03 3.511700000000000273e+03 0.000000000000000000e+00
3.968119999999999891e+03 3.511700000000000273e+03 0.000000000000000000e+00
3.968199999999999818e+03 3.511700000000000273e+03 0.000000000000000000e+00
3.968279999999999745e+03 3.511700000000000273e+03 0.000000000000000000e+00
3.968360000000000127e+03 3.511700000000000273e+03 0.000000000000000000e+00
3.968440000000000055e+03 3.511700000000000273e+03 0.000000000000000000e+00
3.968519999999999982e+03 3.511700000000000273e+03 0.000000000000000000e+00
3.968599999999999909e+03 3.511700000000000273e+03 0.000000000000000000e+00
3.968679999999999836e+03 3.511700000000000273e+03 0.000000000000000000e+00
3.968759999999999764e+03 3.511700000000000273e+03 0.000000000000000000e+00
3.968840000000000146e+03 3.511700000000000273e+03 0.000000000000000000e+00
3.968920000000000073e+03 3.511700000000000273e+03 0.000000000000000000e+00
3.969000000000000000e+03 3.511700000000000273e+03 0.000000000000000000e+00
3.969079999999999927e+03 3.511700000000000273e+03 0.000000000000000000e+00
3.969159999999999854e+03 3.511700000000000273e+03 0.000000000000000000e+00
3.969239999999999782e+03 3.511700000000000273e+03 0.000000000000000000e+00
3.969320000000000164e+03 3.511700000000000273e+03 0.000000000000000000e+00
3.969400000000000091e+03 3.511700000000000273e+03 0.000000000000000000e+00
3.969480000000000018e+03 3.511700000000000273e+03 0.000000000000000000e+00
3.969559999999999945e+03 3.511700000000000273e+03 0.000000000000000000e+00
3.969639999999999873e+03 3.511700000000000273e+03 0.000000000000000000e+00
3.969719999999999800e+03 3.511700000000000273e+03 0.000000000000000000e+00
3.969800000000000182e+03 3.511700000000000273e+03 0.000000000000000000e+00
3.969880000000000109e+03 3.511700000000000273e+03 0.000000000000000000e+00
3.969960000000000036e+03 3.511700000000000273e+03 0.000000000000000000e+00
3.970039999999999964e+03 3.511700000000000273e+03 0.000000000000000000e+00
3.970119999999999891e+03 3.511700000000000273e+03 0.000000000000000000e+00
3.970199999999999818e+03 3.511700000000000273e+03 0.000000000000000000e+00
3.970279999999999745e+03 3.511700000000000273e+03 0.000000000000000000e+00
3.970360000000000127e+03 3.511700000000000273e+03 0.000000000000000000e+00
3.970440000000000055e+03 3.511700000000000273e+03 0.000000000000000000e+00
3.970519999999999982e+03 3.511700000000000273e+03 0.000000000000000000e+00
3.970599999999999909e+03 3.511700000000000273e+03 0.000000000000000000e+00
3.970679999999999836e+03 3.511700000000000273e+03 0.000000000000000000e+00
3.970759999999999764e+03 3.511700000000000273e+03 0.000000000000000000e+00
3.970840000000000146e+03 3.511700000000000273e+03 0.000000000000000000e+00
3.970920000000000073e+03 3.511700000000000273e+03 0.000000000000000000e+00
3.971000000000000000e+03 3.511700000000000273e+03 0.000000000000000000e+00
3.971079999999999927e+03 3.511700000000000273e+03 0.000000000000000000e+00
3.971159999999999854e+03 3.511700000000000273e+03 0.000000000000000000e+00
3.971239999999999782e+03 3.511700000000000273e+03 0.000000000000000000e+00
3.971320000000000164e+03 3.511700000000000273e+03 0.000000000000000000e+00
3.971400000000000091e+03 3.511700000000000273e+03 0.000000000000000000e+00
3.971480000000000018e+03 3.511700000000000273e+03 0.000000000000000000e+00
3.971559999999999945e+03 3.511700000000000273e+03 0.000000000000000000e+00
3.971639999999999873e+03 3.511700000000000273e+03 0.000000000000000000e+00
3.971719999999999800e+03 3.511700000000000273e+03 0.000000000000000000e+00
3.971800000000000182e+03 3.511700000000000273e+03 0.000000000000000000e+00
3.971880000000000109e+03 3.511700000000000273e+03 0.000000000000000000e+00
3.971960000000000036e+03 3.511700000000000273e+03 0.000000000000000000e+00
3.972039999999999964e+03 3.511700000000000273e+03 0.000000000000000000e+00
3.972119999999999891e+03 3.511700000000000273e+03 0.000000000000000000e+00
3.972199999999999818e+03 3.511700000000000273e+03 0.000000000000000000e+00
3.972279999999999745e+03 3.511700000000000273e+03 0.000000000000000000e+00
3.972360000000000127e+03 3.511700000000000273e+03 0.000000000000000000e+00
3.972440000000000055e+03 3.511700000000000273e+03 0.000000000000000000e+00
3.972519999999999982e+03 3.511700000000000273e+03 0.000000000000000000e+00
3.972599999999999909e+03 3.511700000000000273e+03 0.000000000000000000e+00
3.972679999999999836e+03 3.511700000000000273e+03 0.000000000000000000e+00
3.972759999999999764e+03 3.511700000000000273e+03 0.000000000000000000e+00
3.972840000000000146e+03 3.511700000000000273e+03 0.000000000000000000e+00
3.972920000000000073e+03 3.511700000000000273e+03 0.000000000000000000e+00
3.973000000000000000e+03 3.511700000000000273e+03 0.000000000000000000e+00
3.973079999999999927e+03 3.511700000000000273e+03 0.000000000000000000e+00
3.973159999999999854e+03 3.511700000000000273e+03 0.000000000000000000e+00
3.973239999999999782e+03 3.511700000000000273e+03 0.000000000000000000e+00
3.973320000000000164e+03 3.511700000000000273e+03 0.000000000000000000e+00
3.973400000000000091e+03 3.511700000000000273e+03 0.000000000000000000e+00
3.973480000000000018e+03 3.511700000000000273e+03 0.000000000000000000e+00
3.973559999999999945e+03 3.511700000000000273e+03 0.000000000000000000e+00
3.973639999999999873e+03 3.511700000000000273e+03 0.000000000000000000e+00
3.973719999999999800e+03 3.511700000000000273e+03 0.000000000000000000e+00
3.973800000000000182e+03 3.511700000000000273e+03 0.000000000000000000e+00
3.973880000000000109e+03 3.511700000000000273e+03 0.000000000000000000e+00
3.973960000000000036e+03 3.511700000000000273e+03 0.000000000000000000e+00
3.974039999999999964e+03 3.511700000000000273e+03 0.000000000000000000e+00
3.974119999999999891e+03 3.511700000000000273e+03 0.000000000000000000e+00
3.974199999999999818e+03 3.511700000000000273e+03 0.000000000000000000e+00
3.974279999999999745e+03 3.511700000000000273e+03 0.000000000000000000e+00
3.974360000000000127e+03 3.511700000000000273e+03 0.000000000000000000e+00
3.974440000000000055e+03 3.511700000000000273e+03 0.000000000000000000e+00
3.974519999999999982e+03 3.511700000000000273e+03 0.000000000000000000e+00
3.974599999999999909e+03 3.511700000000000273e+03 0.000000000000000000e+00
3.974679999999999836e+03 3.511700000000000273e+03 0.000000000000000000e+00
3.974759999999999764e+03 3.511700000000000273e+03 0.000000000000000000e+00
3.974840000000000146e+03 3.511700000000000273e+03 0.000000000000000000e+00
3.974920000000000073e+03 3.511700000000000273e+03 0.000000000000000000e+00
3.975000000000000000e+03 3.511700000000000273e+03 0.000000000000000000e+00
3.975079999999999927e+03 3.511700000000000273e+03 0.000000000000000000e+00
3.975159999999999854e+03 3.511700000000000273e+03 0.000000000000000000e+00
3.975239999999999782e+03 3.511700000000000273e+03 0.000000000000000000e+00
3.975320000000000164e+03 3.511700000000000273e+03 0.000000000000000000e+00
3.975400000000000091e+03 3.511700000000000273e+03 0.000000000000000000e+00
3.975480000000000018e+03 3.511700000000000273e+03 0.000000000000000000e+00
3.975559999999999945e+03 3.511700000000000273e+03 0.000000000000000000e+00
3.975639999999999873e+03 3.511700000000000273e+03 0.000000000000000000e+00
3.975719999999999800e+03 3.511700000000000273e+03 0.000000000000000000e+00
3.975800000000000182e+03 3.511700000000000273e+03 0.000000000000000000e+00
3.975880000000000109e+03 3.511700000000000273e+03 0.000000000000000000e+00
3.975960000000000036e+03 3.511700000000000273e+03 0.000000000000000000e+00
3.976039999999999964e+03 3.511700000000000273e+03 0.000000000000000000e+00
3.976119999999999891e+03 3.511700000000000273e+03 0.000000000000000000e+00
3.976199999999999818e+03 3.511700000000000273e+03 0.000000000000000000e+00
3.976279999999999745e+03 3.511700000000000273e+03 0.000000000000000000e+00
3.976360000000000127e+03 3.511700000000000273e+03 0.000000000000000000e+00
3.976440000000000055e+03 3.511700000000000273e+03 0.000000000000000000e+00
3.976519999999999982e+03 3.511700000000000273e+03 0.000000000000000000e+00
3.976599999999999909e+03 3.511700000000000273e+03 0.000000000000000000e+00
3.976679999999999836e+03 3.511700000000000273e+03 0.000000000000000000e+00
3.976759999999999764e+03 3.511700000000000273e+03 0.000000000000000000e+00
3.976840000000000146e+03 3.511700000000000273e+03 0.000000000000000000e+00
3.976920000000000073e+03 3.511700000000000273e+03 0.000000000000000000e+00
3.977000000000000000e+03 3.511700000000000273e+03 0.000000000000000000e+00
3.977079999999999927e+03 3.511700000000000273e+03 0.000000000000000000e+00
3.977159999999999854e+03 3.511700000000000273e+03 0.000000000000000000e+00
3.977239999999999782e+03 3.511700000000000273e+03 0.000000000000000000e+00
3.977320000000000164e+03 3.511700000000000273e+03 0.000000000000000000e+00
3.977400000000000091e+03 3.511700000000000273e+03 0.000000000000000000e+00
3.977480000000000018e+03 3.511700000000000273e+03 0.000000000000000000e+00
3.977559999999999945e+03 3.511700000000000273e+03 0.000000000000000000e+00
3.977639999999999873e+03 3.511700000000000273e+03 0.000000000000000000e+00
3.977719999999999800e+03 3.511700000000000273e+03 0.000000000000000000e+00
3.977800000000000182e+03 3.511700000000000273e+03 0.000000000000000000e+00
3.977880000000000109e+03 3.511700000000000273e+03 0.000000000000000000e+00
3.977960000000000036e+03 3.511700000000000273e+03 0.000000000000000000e+00
3.978039999999999964e+03 3.511700000000000273e+03 0.000000000000000000e+00
3.978119999999999891e+03 3.511700000000000273e+03 0.000000000000000000e+00
3.978199999999999818e+03 3.511700000000000273e+03 0.000000000000000000e+00
3.978279999999999745e+03 3.511700000000000273e+03 0.000000000000000000e+00
3.978360000000000127e+03 3.511700000000000273e+03 0.000000000000000000e+00
3.978440000000000055e+03 3.511700000000000273e+03 0.000000000000000000e+00
3.978519999999999982e+03 3.511700000000000273e+03 0.000000000000000000e+00
3.978599999999999909e+03 3.511700000000000273e+03 0.000000000000000000e+00
3.978679999999999836e+03 3.511700000000000273e+03 0.000000000000000000e+00
3.978759999999999764e+03 3.511700000000000273e+03 0.000000000000000000e+00
3.978840000000000146e+03 3.511700000000000273e+03 0.000000000000000000e+00
3.978920000000000073e+03 3.511700000000000273e+03 0.000000000000000000e+00
3.979000000000000000e+03 3.511700000000000273e+03 0.000000000000000000e+00
3.979079999999999927e+03 3.511700000000000273e+03 0.000000000000000000e+00
3.979159999999999854e+03 3.511700000000000273e+03 0.000000000000000000e+00
3.979239999999999782e+03 3.511700000000000273e+03 0.000000000000000000e+00
3.979320000000000164e+03 3.511700000000000273e+03 0.000000000000000000e+00
3.979400000000000091e+03 3.511700000000000273e+03 0.000000000000000000e+00
3.979480000000000018e+03 3.511700000000000273e+03 0.000000000000000000e+00
3.979559999999999945e+03 3.511700000000000273e+03 0.000000000000000000e+00
3.979639999999999873e+03 3.511700000000000273e+03 0.000000000000000000e+00
3.979719999999999800e+03 3.511700000000000273e+03 0.000000000000000000e+00
3.979800000000000182e+03 3.511700000000000273e+03 0.000000000000000000e+00
3.979880000000000109e+03 3.511700000000000273e+03 0.000000000000000000e+00
3.979960000000000036e+03 3.511700000000000273e+03 0.000000000000000000e+00
3.980039999999999964e+03 3.511700000000000273e+03 0.000000000000000000e+00
3.980119999999999891e+03 3.511700000000000273e+03 0.000000000000000000e+00
3.980199999999999818e+03 3.511700000000000273e+03 0.000000000000000000e+00
3.980279999999999745e+03 3.511700000000000273e+03 0.000000000000000000e+00
3.980360000000000127e+03 3.511700000000000273e+03 0.000000000000000000e+00
3.980440000000000055e+03 3.511700000000000273e+03 0.000000000000000000e+00
3.980519999999999982e+03 3.511700000000000273e+03 0.000000000000000000e+00
3.980599999999999909e+03 3.511700000000000273e+03 0.000000000000000000e+00
3.980679999999999836e+03 3.511700000000000273e+03 0.000000000000000000e+00
3.980759999999999764e+03 3.511700000000000273e+03 0.000000000000000000e+00
3.980840000000000146e+03 3.511700000000000273e+03 0.000000000000000000e+00
3.980920000000000073e+03 3.511700000000000273e+03 0.000000000000000000e+00
3.981000000000000000e+03 3.511700000000000273e+03 0.000000000000000000e+00
3.981079999999999927e+03 3.511700000000000273e+03 0.000000000000000000e+00
3.981159999999999854e+03 3.511700000000000273e+03 0.000000000000000000e+00
3.981239999999999782e+03 3.511700000000000273e+03 0.000000000000000000e+00
3.981320000000000164e+03 3.511700000000000273e+03 0.000000000000000000e+00
3.981400000000000091e+03 3.511700000000000273e+03 0.000000000000000000e+00
3.981480000000000018e+03 3.511700000000000273e+03 0.000000000000000000e+00
3.981559999999999945e+03 3.511700000000000273e+03 0.000000000000000000e+00
3.981639999999999873e+03 3.511700000000000273e+03 0.000000000000000000e+00
3.981719999999999800e+03 3.511700000000000273e+03 0.000000000000000000e+00
3.981800000000000182e+03 3.511700000000000273e+03 0.000000000000000000e+00
3.961800000000000182e+03 3.511760000000000218e+03 7.647725816290627452e-05
3.961880000000000109e+03 3.511760000000000218e+03 0.000000000000000000e+00
3.961960000000000036e+03 3.511760000000000218e+03 0.000000000000000000e+00
3.962039999999999964e+03 3.511760000000000218e+03 0.000000000000000000e+00
3.962119999999999891e+03 3.511760000000000218e+03 0.000000000000000000e+00
3.962199999999999818e+03 3.511760000000000218e+03 0.000000000000000000e+00
3.962279999999999745e+03 3.511760000000000218e+03 0.000000000000000000e+00
3.962360000000000127e+03 3.511760000000000218e+03 0.000000000000000000e+00
3.962440000000000055e+03 3.511760000000000218e+03 0.000000000000000000e+00
3.962519999999999982e+03 3.511760000000000218e+03 0.000000000000000000e+00
3.962599999999999909e+03 3.511760000000000218e+03 0.000000000000000000e+00
3.962679999999999836e+03 3.511760000000000218e+03 0.000000000000000000e+00
3.962759999999999764e+03 3.511760000000000218e+03 0.000000000000000000e+00
3.962840000000000146e+03 3.511760000000000218e+03 0.000000000000000000e+00
3.962920000000000073e+03 3.511760000000000218e+03 0.000000000000000000e+00
3.963000000000000000e+03 3.511760000000000218e+03 0.000000000000000000e+00
3.963079999999999927e+03 3.511760000000000218e+03 0.000000000000000000e+00
3.963159999999999854e+03 3.511760000000000218e+03 0.000000000000000000e+00
3.963239999999999782e+03 3.511760000000000218e+03 0.000000000000000000e+00
3.963320000000000164e+03 3.511760000000000218e+03 0.000000000000000000e+00
3.963400000000000091e+03 3.511760000000000218e+03 0.000000000000000000e+00
3.963480000000000018e+03 3.511760000000000218e+03 0.000000000000000000e+00
3.963559999999999945e+03 3.511760000000000218e+03 0.000000000000000000e+00
3.963639999999999873e+03 3.511760000000000218e+03 0.000000000000000000e+00
3.963719999999999800e+03 3.511760000000000218e+03 0.000000000000000000e+00
3.963800000000000182e+03 3.511760000000000218e+03 0.000000000000000000e+00
3.963880000000000109e+03 3.511760000000000218e+03 0.000000000000000000e+00
3.963960000000000036e+03 3.511760000000000218e+03 0.000000000000000000e+00
3.964039999999999964e+03 3.511760000000000218e+03 0.000000000000000000e+00
3.964119999999999891e+03 3.511760000000000218e+03 0.000000000000000000e+00
3.964199999999999818e+03 3.511760000000000218e+03 0.000000000000000000e+00
3.964279999999999745e+03 3.511760000000000218e+03 0.000000000000000000e+00
3.964360000000000127e+03 3.511760000000000218e+03 0.000000000000000000e+00
3.964440000000000055e+03 3.511760000000000218e+03 0.000000000000000000e+00
3.964519999999999982e+03 3.511760000000000218e+03 0.000000000000000000e+00
3.964599999999999909e+03 3.511760000000000218e+03 0.000000000000000000e+00
3.964679999999999836e+03 3.511760000000000218e+03 0.000000000000000000e+00
3.964759999999999764e+03 3.511760000000000218e+03 0.000000000000000000e+00
3.964840000000000146e+03 3.511760000000000218e+03 0.000000000000000000e+00
3.964920000000000073e+03 3.511760000000000218e+03 0.000000000000000000e+00
3.965000000000000000e+03 3.511760000000000218e+03 0.000000000000000000e+00
3.965079999999999927e+03 3.511760000000000218e+03 0.000000000000000000e+00
3.965159999999999854e+03 3.511760000000000218e+03 0.000000000000000000e+00
3.965239999999999782e+03 3.511760000000000218e+03 0.000000000000000000e+00
3.965320000000000164e+03 3.511760000000000218e+03 0.000000000000000000e+00
3.965400000000000091e+03 3.511760000000000218e+03 0.000000000000000000e+00
3.965480000000000018e+03 3.511760000000000218e+03 0.000000000000000000e+00
3.965559999999999945e+03 3.511760000000000218e+03 0.000000000000000000e+00
3.965639999999999873e+03 3.511760000000000218e+03 0.000000000000000000e+00
3.965719999999999800e+03 3.511760000000000218e+03 0.000000000000000000e+00
3.965800000000000182e+03 3.511760000000000218e+03 0.000000000000000000e+00
3.965880000000000109e+03 3.511760000000000218e+03 0.000000000000000000e+00
3.965960000000000036e+03 3.511760000000000218e+03 0.000000000000000000e+00
3.966039999999999964e+03 3.511760000000000218e+03 0.000000000000000000e+00
3.966119999999999891e+03 3.511760000000000218e+03 0.000000000000000000e+00
3.966199999999999818e+03 3.511760000000000218e+03 0.000000000000000000e+00
3.966279999999999745e+03 3.511760000000000218e+03 0.000000000000000000e+00
3.966360000000000127e+03 3.511760000000000218e+03 0.000000000000000000e+00
3.966440000000000055e+03 3.511760000000000218e+03 0.000000000000000000e+00
3.966519999999999982e+03 3.511760000000000218e+03 0.000000000000000000e+00
3.966599999999999909e+03 3.511760000000000218e+03 0.000000000000000000e+00
3.966679999999999836e+03 3.511760000000000218e+03 0.000000000000000000e+00
3.966759999999999764e+03 3.511760000000000218e+03 0.000000000000000000e+00
3.966840000000000146e+03 3.511760000000000218e+03 0.000000000000000000e+00
3.966920000000000073e+03 3.511760000000000218e+03 0.000000000000000000e+00
3.967000000000000000e+03 3.511760000000000218e+03 0.000000000000000000e+00
3.967079999999999927e+03 3.511760000000000218e+03 0.000000000000000000e+00
3.967159999999999854e+03 3.511760000000000218e+03 0.000000000000000000e+00
3.967239999999999782e+03 3.511760000000000218e+03 0.000000000000000000e+00
3.967320000000000164e+03 3.511760000000000218e+03 0.000000000000000000e+00
3.967400000000000091e+03 3.511760000000000218e+03 0.000000000000000000e+00
3.967480000000000018e+03 3.511760000000000218e+03 0.000000000000000000e+00
3.967559999999999945e+03 3.511760000000000218e+03 0.000000000000000000e+00
3.967639999999999873e+03 3.511760000000000218e+03 0.000000000000000000e+00
3.967719999999999800e+03 3.511760000000000218e+03 0.000000000000000000e+00
3.967800000000000182e+03 3.511760000000000218e+03 0.000000000000000000e+00
3.967880000000000109e+03 3.511760000000000218e+03 0.000000000000000000e+00
3.967960000000000036e+03 3.511760000000000218e+03 0.000000000000000000e+00
3.968039999999999964e+03 3.511760000000000218e+03 0.000000000000000000e+00
3.968119999999999891e+03 3.511760000000000218e+03 0.000000000000000000e+00
3.968199999999999818e+03 3.511760000000000218e+03 0.000000000000000000e+00
3.968279999999999745e+03 3.511760000000000218e+03 0.000000000000000000e+00
3.968360000000000127e+03 3.511760000000000218e+03 0.000000000000000000e+00
3.968440000000000055e+03 3.511760000000000218e+03 0.000000000000000000e+00
3.968519999999999982e+03 3.511760000000000218e+03 0.000000000000000000e+00
3.968599999999999909e+03 3.511760000000000218e+03 0.000000000000000000e+00
3.968679999999999836e+03 3.511760000000000218e+03 0.000000000000000000e+00
3.968759999999999764e+03 3.511760000000000218e+03 0.000000000000000000e+00
3.968840000000000146e+03 3.511760000000000218e+03 0.000000000000000000e+00
3.968920000000000073e+03 3.511760000000000218e+03 0.000000000000000000e+00
3.969000000000000000e+03 3.511760000000000218e+03 0.000000000000000000e+00
3.969079999999999927e+03 3.511760000000000218e+03 0.000000000000000000e+00
3.969159999999999854e+03 3.511760000000000218e+03 0.000000000000000000e+00
3.969239999999999782e+03 3.511760000000000218e+03 0.000000000000000000e+00
3.969320000000000164e+03 3.511760000000000218e+03 0.000000000000000000e+00
3.969400000000000091e+03 3.511760000000000218e+03 0.000000000000000000e+00
3.969480000000000018e+03 3.511760000000000218e+03 0.000000000000000000e+00
3.969559999999999945e+03 3.511760000000000218e+03 0.000000000000000000e+00
3.969639999999999873e+03 3.511760000000000218e+03 0.000000000000000000e+00
3.969719999999999800e+03 3.511760000000000218e+03 0.000000000000000000e+00
3.969800000000000182e+03 3.511760000000000218e+03 0.000000000000000000e+00
3.969880000000000109e+03 3.511760000000000218e+03 0.000000000000000000e+00
3.969960000000000036e+03 3.511760000000000218e+03 0.000000000000000000e+00
3.970039999999999964e+03 3.511760000000000218e+03 0.000000000000000000e+00
3.970119999999999891e+03 3.511760000000000218e+03 0.000000000000000000e+00
3.970199999999999818e+03 3.511760000000000218e+03 0.000000000000000000e+00
3.970279999999999745e+03 3.511760000000000218e+03 0.000000000000000000e+00
3.970360000000000127e+03 3.511760000000000218e+03 0.000000000000000000e+00
3.970440000000000055e+03 3.511760000000000218e+03 0.000000000000000000e+00
3.970519999999999982e+03 3.511760000000000218e+03 0.000000000000000000e+00
3.970599999999999909e+03 3.511760000000000218e+03 0.000000000000000000e+00
3.970679999999999836e+03 3.511760000000000218e+03 0.000000000000000000e+00
3.970759999999999764e+03 3.511760000000000218e+03 0.000000000000000000e+00
3.970840000000000146e+03 3.511760000000000218e+03 0.000000000000000000e+00
3.970920000000000073e+03 3.511760000000000218e+03 0.000000000000000000e+00
3.971000000000000000e+03 3.511760000000000218e+03 0.000000000000000000e+00
3.971079999999999927e+03 3.511760000000000218e+03 0.000000000000000000e+00
3.971159999999999854e+03 3.511760000000000218e+03 0.000000000000000000e+00
3.971239999999999782e+03 3.511760000000000218e+03 0.000000000000000000e+00
3.971320000000000164e+03 3.511760000000000218e+03 0.000000000000000000e+00
3.971400000000000091e+03 3.511760000000000218e+03 0.000000000000000000e+00
3.971480000000000018e+03 3.511760000000000218e+03 0.000000000000000000e+00
3.971559999999999945e+03 3.511760000000000218e+03 0.000000000000000000e+00
3.971639999999999873e+03 3.511760000000000218e+03 0.000000000000000000e+00
3.971719999999999800e+03 3.511760000000000218e+03 0.000000000000000000e+00
3.971800000000000182e+03 3.511760000000000218e+03 0.000000000000000000e+00
3.971880000000000109e+03 3.511760000000000218e+03 0.000000000000000000e+00
3.971960000000000036e+03 3.511760000000000218e+03 0.000000000000000000e+00
3.972039999999999964e+03 3.511760000000000218e+03 0.000000000000000000e+00
3.972119999999999891e+03 3.511760000000000218e+03 0.000000000000000000e+00
3.972199999999999818e+03 3.511760000000000218e+03 0.000000000000000000e+00
3.972279999999999745e+03 3.511760000000000218e+03 0.000000000000000000e+00
3.972360000000000127e+03 3.511760000000000218e+03 0.000000000000000000e+00
3.972440000000000055e+03 3.511760000000000218e+03 0.000000000000000000e+00
3.972519999999999982e+03 3.511760000000000218e+03 0.000000000000000000e+00
3.972599999999999909e+03 3.511760000000000218e+03 0.000000000000000000e+00
3.972679999999999836e+03 3.511760000000000218e+03 0.000000000000000000e+00
3.972759999999999764e+03 3.511760000000000218e+03 0.000000000000000000e+00
3.972840000000000146e+03 3.511760000000000218e+03 0.000000000000000000e+00
3.972920000000000073e+03 3.511760000000000218e+03 0.000000000000000000e+00
3.973000000000000000e+03 3.511760000000000218e+03 0.000000000000000000e+00
3.973079999999999927e+03 3.511760000000000218e+03 0.000000000000000000e+00
3.973159999999999854e+03 3.511760000000000218e+03 0.000000000000000000e+00
3.973239999999999782e+03 3.511760000000000218e+03 0.000000000000000000e+00
3.973320000000000164e+03 3.511760000000000218e+03 0.000000000000000000e+00
3.973400000000000091e+03 3.511760000000000218e+03 0.000000000000000000e+00
3.973480000000000018e+03 3.511760000000000218e+03 0.000000000000000000e+00
3.973559999999999945e+03 3.511760000000000218e+03 0.000000000000000000e+00
3.973639999999999873e+03 3.511760000000000218e+03 0.000000000000000000e+00
3.973719999999999800e+03 3.511760000000000218e+03 0.000000000000000000e+00
3.973800000000000182e+03 3.511760000000000218e+03 0.000000000000000000e+00
3.973880000000000109e+03 3.511760000000000218e+03 0.000000000000000000e+00
3.973960000000000036e+03 3.511760000000000218e+03 0.000000000000000000e+00
3.974039999999999964e+03 3.511760000000000218e+03 0.000000000000000000e+00
3.974119999999999891e+03 3.511760000000000218e+03 0.000000000000000000e+00
3.974199999999999818e+03 3.511760000000000218e+03 0.000000000000000000e+00
3.974279999999999745e+03 3.511760000000000218e+03 0.000000000000000000e+00
3.974360000000000127e+03 3.511760000000000218e+03 0.000000000000000000e+00
3.974440000000000055e+03 3.511760000000000218e+03 0.000000000000000000e+00
3.974519999999999982e+03 3.511760000000000218e+03 0.000000000000000000e+00
3.974599999999999909e+03 3.511760000000000218e+03 0.000000000000000000e+00
3.974679999999999836e+03 3.511760000000000218e+03 0.000000000000000000e+00
3.974759999999999764e+03 3.511760000000000218e+03 0.000000000000000000e+00
3.974840000000000146e+03 3.511760000000000218e+03 0.000000000000000000e+00
3.974920000000000073e+03 3.511760000000000218e+03 0.000000000000000000e+00
3.975000000000000000e+03 3.511760000000000218e+03 0.000000000000000000e+00
3.975079999999999927e+03 3.511760000000000218e+03 0.000000000000000000e+00
3.975159999999999854e+03 3.511760000000000218e+03 0.000000000000000000e+00
3.975239999999999782e+03 3.511760000000000218e+03 0.000000000000000000e+00
3.975320000000000164e+03 3.511760000000000218e+03 0.000000000000000000e+00
3.975400000000000091e+03 3.511760000000000218e+03 0.000000000000000000e+00
3.975480000000000018e+03 3.511760000000000218e+03 0.000000000000000000e+00
3.975559999999999945e+03 3.511760000000000218e+03 0.000000000000000000e+00
3.975639999999999873e+03 3.511760000000000218e+03 0.000000000000000000e+00
3.975719999999999800e+03 3.511760000000000218e+03 0.000000000000000000e+00
3.975800000000000182e+03 3.511760000000000218e+03 0.000000000000000000e+00
3.975880000000000109e+03 3.511760000000000218e+03 0.000000000000000000e+00
3.975960000000000036e+03 3.511760000000000218e+03 0.000000000000000000e+00
3.976039999999999964e+03 3.511760000000000218e+03 0.000000000000000000e+00
3.976119999999999891e+03 3.511760000000000218e+03 0.000000000000000000e+00
3.976199999999999818e+03 3.511760000000000218e+03 0.000000000000000000e+00
3.976279999999999745e+03 3.511760000000000218e+03 0.000000000000000000e+00
3.976360000000000127e+03 3.511760000000000218e+03 0.000000000000000000e+00
3.976440000000000055e+03 3.511760000000000218e+03 0.000000000000000000e+00
3.976519999999999982e+03 3.511760000000000218e+03 0.000000000000000000e+00
3.976599999999999909e+03 3.511760000000000218e+03 0.000000000000000000e+00
3.976679999999999836e+03 3.511760000000000218e+03 0.000000000000000000e+00
3.976759999999999764e+03 3.511760000000000218e+03 0.000000000000000000e+00
3.976840000000000146e+03 3.511760000000000218e+03 0.000000000000000000e+00
3.976920000000000073e+03 3.511760000000000218e+03 0.000000000000000000e+00
3.977000000000000000e+03 3.511760000000000218e+03 0.000000000000000000e+00
3.977079999999999927e+03 3.511760000000000218e+03 0.000000000000000000e+00
3.977159999999999854e+03 3.511760000000000218e+03 0.000000000000000000e+00
3.977239999999999782e+03 3.511760000000000218e+03 0.000000000000000000e+00
3.977320000000000164e+03 3.511760000000000218e+03 0.000000000000000000e+00
3.977400000000000091e+03 3.511760000000000218e+03 0.000000000000000000e+00
3.977480000000000018e+03 3.511760000000000218e+03 0.000000000000000000e+00
3.977559999999999945e+03 3.511760000000000218e+03 0.000000000000000000e+00
3.977639999999999873e+03 3.511760000000000218e+03 0.000000000000000000e+00
3.977719999999999800e+03 3.511760000000000218e+03 0.000000000000000000e+00
3.977800000000000182e+03 3.511760000000000218e+03 0.000000000000000000e+00
3.977880000000000109e+03 3.511760000000000218e+03 0.000000000000000000e+00
3.977960000000000036e+03 3.511760000000000218e+03 0.000000000000000000e+00
3.978039999999999964e+03 3.511760000000000218e+03 0.000000000000000000e+00
3.978119999999999891e+03 3.511760000000000218e+03 0.000000000000000000e+00
3.978199999999999818e+03 3.511760000000000218e+03 0.000000000000000000e+00
3.978279999999999745e+03 3.511760000000000218e+03 0.000000000000000000e+00
3.978360000000000127e+03 3.511760000000000218e+03 0.000000000000000000e+00
3.978440000000000055e+03 3.511760000000000218e+03 0.000000000000000000e+00
3.978519999999999982e+03 3.511760000000000218e+03 0.000000000000000000e+00
3.978599999999999909e+03 3.511760000000000218e+03 0.000000000000000000e+00
3.978679999999999836e+03 3.511760000000000218e+03 0.000000000000000000e+00
3.978759999999999764e+03 3.511760000000000218e+03 0.000000000000000000e+00
3.978840000000000146e+03 3.511760000000000218e+03 0.000000000000000000e+00
3.978920000000000073e+03 3.511760000000000218e+03 0.000000000000000000e+00
3.979000000000000000e+03 3.511760000000000218e+03 0.000000000000000000e+00
3.979079999999999927e+03 3.511760000000000218e+03 0.000000000000000000e+00
3.979159999999999854e+03 3.511760000000000218e+03 0.000000000000000000e+00
3.979239999999999782e+03 3.511760000000000218e+03 0.000000000000000000e+00
3.979320000000000164e+03 3.511760000000000218e+03 0.000000000000000000e+00
3.979400000000000091e+03 3.511760000000000218e+03 0.000000000000000000e+00
3.979480000000000018e+03 3.511760000000000218e+03 0.000000000000000000e+00
3.979559999999999945e+03 3.511760000000000218e+03 0.000000000000000000e+00
3.979639999999999873e+03 3.511760000000000218e+03 0.000000000000000000e+00
3.979719999999999800e+03 3.511760000000000218e+03 0.000000000000000000e+00
3.979800000000000182e+03 3.511760000000000218e+03 0.000000000000000000e+00
3.979880000000000109e+03 3.511760000000000218e+03 0.000000000000000000e+00
3.979960000000000036e+03 3.511760000000000218e+03 0.000000000000000000e+00
3.980039999999999964e+03 3.511760000000000218e+03 0.000000000000000000e+00
3.980119999999999891e+03 3.511760000000000218e+03 0.000000000000000000e+00
3.980199999999999818e+03 3.511760000000000218e+03 0.000000000000000000e+00
3.980279999999999745e+03 3.511760000000000218e+03 0.000000000000000000e+00
3.980360000000000127e+03 3.511760000000000218e+03 0.000000000000000000e+00
3.980440000000000055e+03 3.511760000000000218e+03 0.000000000000000000e+00
3.980519999999999982e+03 3.511760000000000218e+03 0.000000000000000000e+00
3.980599999999999909e+03 3.511760000000000218e+03 0.000000000000000000e+00
3.980679999999999836e+03 3.511760000000000218e+03 0.000000000000000000e+00
3.980759999999999764e+03 3.511760000000000218e+03 0.000000000000000000e+00
3.980840000000000146e+03 3.511760000000000218e+03 0.000000000000000000e+00
3.980920000000000073e+03 3.511760000000000218e+03 0.000000000000000000e+00
3.981000000000000000e+03 3.511760000000000218e+03 0.000000000000000000e+00
3.981079999999999927e+03 3.511760000000000218e+03 0.000000000000000000e+00
3.981159999999999854e+03 3.511760000000000218e+03 0.000000000000000000e+00
3.981239999999999782e+03 3.511760000000000218e+03 0.000000000000000000e+00
3.981320000000000164e+03 3.511760000000000218e+03 0.000000000000000000e+00
3.981400000000000091e+03 3.511760000000000218e+03 0.000000000000000000e+00
3.981480000000000018e+03 3.511760000000000218e+03 0.000000000000000000e+00
3.981559999999999945e+03 3.511760000000000218e+03 0.000000000000000000e+00
3.981639999999999873e+03 3.511760000000000218e+03 0.000000000000000000e+00
3.981719999999999800e+03 3.511760000000000218e+03 0.000000000000000000e+00
3.981800000000000182e+03 3.511760000000000218e+03 0.000000000000000000e+00
3.961800000000000182e+03 3.511820000000000164e+03 7.745914987758917205e-05
3.961880000000000109e+03 3.511820000000000164e+03 7.747061513883512151e-05
3.961960000000000036e+03 3.511820000000000164e+03 0.000000000000000000e+00
3.962039999999999964e+03 3.511820000000000164e+03 0.000000000000000000e+00
3.962119999999999891e+03 3.511820000000000164e+03 0.000000000000000000e+00
3.962199999999999818e+03 3.511820000000000164e+03 0.000000000000000000e+00
3.962279999999999745e+03 3.511820000000000164e+03 0.000000000000000000e+00
3.962360000000000127e+03 3.511820000000000164e+03 0.000000000000000000e+00
3.962440000000000055e+03 3.511820000000000164e+03 0.000000000000000000e+00
3.962519999999999982e+03 3.511820000000000164e+03 0.000000000000000000e+00
3.962599999999999909e+03 3.511820000000000164e+03 0.000000000000000000e+00
3.962679999999999836e+03 3.511820000000000164e+03 0.000000000000000000e+00
3.962759999999999764e+03 3.511820000000000164e+03 0.000000000000000000e+00
3.962840000000000146e+03 3.511820000000000164e+03 0.000000000000000000e+00
3.962920000000000073e+03 3.511820000000000164e+03 0.000000000000000000e+00
3.963000000000000000e+03 3.511820000000000164e+03 0.000000000000000000e+00
3.963079999999999927e+03 3.511820000000000164e+03 0.000000000000000000e+00
3.963159999999999854e+03 3.511820000000000164e+03 0.000000000000000000e+00
3.963239999999999782e+03 3.511820000000000164e+03 0.000000000000000000e+00
3.963320000000000164e+03 3.511820000000000164e+03 0.000000000000000000e+00
3.963400000000000091e+03 3.511820000000000164e+03 0.000000000000000000e+00
3.963480000000000018e+03 3.511820000000000164e+03 0.000000000000000000e+00
3.963559999999999945e+03 3.511820000000000164e+03 0.000000000000000000e+00
3.963639999999999873e+03 3.511820000000000164e+03 0.000000000000000000e+00
3.963719999999999800e+03 3.511820000000000164e+03 0.000000000000000000e+00
3.963800000000000182e+03 3.511820000000000164e+03 0.000000000000000000e+00
3.963880000000000109e+03 3.511820000000000164e+03 0.000000000000000000e+00
3.963960000000000036e+03 3.511820000000000164e+03 0.000000000000000000e+00
3.964039999999999964e+03 3.511820000000000164e+03 0.000000000000000000e+00
3.964119999999999891e+03 3.511820000000000164e+03 0.000000000000000000e+00
3.964199999999999818e+03 3.511820000000000164e+03 0.000000000000000000e+00
3.964279999999999745e+03 3.511820000000000164e+03 0.000000000000000000e+00
3.964360000000000127e+03 3.511820000000000164e+03 0.000000000000000000e+00
3.964440000000000055e+03 3.511820000000000164e+03 0.000000000000000000e+00
3.964519999999999982e+03 3.511820000000000164e+03 0.000000000000000000e+00
3.964599999999999909e+03 3.511820000000000164e+03 0.000000000000000000e+00
3.964679999999999836e+03 3.511820000000000164e+03 0.000000000000000000e+00
3.964759999999999764e+03 3.511820000000000164e+03 0.000000000000000000e+00
3.964840000000000146e+03 3.511820000000000164e+03 0.000000000000000000e+00
3.964920000000000073e+03 3.511820000000000164e+03 0.000000000000000000e+00
3.965000000000000000e+03 3.511820000000000164e+03 0.000000000000000000e+00
3.965079999999999927e+03 3.511820000000000164e+03 0.000000000000000000e+00
3.965159999999999854e+03 3.511820000000000164e+03 0.000000000000000000e+00
3.965239999999999782e+03 3.511820000000000164e+03 0.000000000000000000e+00
3.965320000000000164e+03 3.511820000000000164e+03 0.000000000000000000e+00
3.965400000000000091e+03 3.511820000000000164e+03 0.000000000000000000e+00
3.965480000000000018e+03 3.511820000000000164e+03 0.000000000000000000e+00
3.965559999999999945e+03 3.511820000000000164e+03 0.000000000000000000e+00
3.965639999999999873e+03 3.511820000000000164e+03 0.000000000000000000e+00
3.965719999999999800e+03 3.511820000000000164e+03 0.000000000000000000e+00
3.965800000000000182e+03 3.511820000000000164e+03 0.000000000000000000e+00
3.965880000000000109e+03 3.511820000000000164e+03 0.000000000000000000e+00
3.965960000000000036e+03 3.511820000000000164e+03 0.000000000000000000e+00
3.966039999999999964e+03 3.511820000000000164e+03 0.000000000000000000e+00
3.966119999999999891e+03 3.511820000000000164e+03 0.000000000000000000e+00
3.966199999999999818e+03 3.511820000000000164e+03 0.000000000000000000e+00
3.966279999999999745e+03 3.511820000000000164e+03 0.000000000000000000e+00
3.966360000000000127e+03 3.511820000000000164e+03 0.000000000000000000e+00
3.966440000000000055e+03 3.511820000000000164e+03 0.000000000000000000e+00
3.966519999999999982e+03 3.511820000000000164e+03 0.000000000000000000e+00
3.966599999999999909e+03 3.511820000000000164e+03 0.000000000000000000e+00
3.966679999999999836e+03 3.511820000000000164e+03 0.000000000000000000e+00
3.966759999999999764e+03 3.511820000000000164e+03 0.000000000000000000e+00
3.966840000000000146e+03 3.511820000000000164e+03 0.000000000000000000e+00
3.966920000000000073e+03 3.511820000000000164e+03 0.000000000000000000e+00
3.967000000000000000e+03 3.511820000000000164e+03 0.000000000000000000e+00
3.967079999999999927e+03 3.511820000000000164e+03 0.000000000000000000e+00
3.967159999999999854e+03 3.511820000000000164e+03 0.000000000000000000e+00
3.967239999999999782e+03 3.511820000000000164e+03 0.000000000000000000e+00
3.967320000000000164e+03 3.511820000000000164e+03 0.000000000000000000e+00
3.967400000000000091e+03 3.511820000000000164e+03 0.000000000000000000e+00
3.967480000000000018e+03 3.511820000000000164e+03 0.000000000000000000e+00
3.967559999999999945e+03 3.511820000000000164e+03 0.000000000000000000e+00
3.967639999999999873e+03 3.511820000000000164e+03 0.000000000000000000e+00
3.967719999999999800e+03 3.511820000000000164e+03 0.000000000000000000e+00
3.967800000000000182e+03 3.511820000000000164e+03 0.000000000000000000e+00
3.967880000000000109e+03 3.511820000000000164e+03 0.000000000000000000e+00
3.967960000000000036e+03 3.511820000000000164e+03 0.000000000000000000e+00
3.968039999999999964e+03 3.511820000000000164e+03 0.000000000000000000e+00
3.968119999999999891e+03 3.511820000000000164e+03 0.000000000000000000e+00
3.968199999999999818e+03 3.511820000000000164e+03 0.000000000000000000e+00
3.968279999999999745e+03 3.511820000000000164e+03 0.000000000000000000e+00
3.968360000000000127e+03 3.511820000000000164e+03 0.000000000000000000e+00
3.968440000000000055e+03 3.511820000000000164e+03 0.000000000000000000e+00
3.968519999999999982e+03 3.511820000000000164e+03 0.000000000000000000e+00
3.968599999999999909e+03 3.511820000000000164e+03 0.000000000000000000e+00
3.968679999999999836e+03 3.511820000000000164e+03 0.000000000000000000e+00
3.968759999999999764e+03 3.511820000000000164e+03 0.000000000000000000e+00
3.968840000000000146e+03 3.511820000000000164e+03 0.000000000000000000e+00
3.968920000000000073e+03 3.511820000000000164e+03 0.000000000000000000e+00
3.969000000000000000e+03 3.511820000000000164e+03 0.000000000000000000e+00
3.969079999999999927e+03 3.511820000000000164e+03 0.000000000000000000e+00
3.969159999999999854e+03 3.511820000000000164e+03 0.000000000000000000e+00
3.969239999999999782e+03 3.511820000000000164e+03 0.000000000000000000e+00
3.969320000000000164e+03 3.511820000000000164e+03 0.000000000000000000e+00
3.969400000000000091e+03 3.511820000000000164e+03 0.000000000000000000e+00
3.969480000000000018e+03 3.511820000000000164e+03 0.000000000000000000e+00
3.969559999999999945e+03 3.511820000000000164e+03 0.000000000000000000e+00
3.969639999999999873e+03 3.511820000000000164e+03 0.000000000000000000e+00
3.969719999999999800e+03 3.511820000000000164e+03 0.000000000000000000e+00
3.969800000000000182e+03 3.511820000000000164e+03 0.000000000000000000e+00
3.969880000000000109e+03 3.511820000000000164e+03 0.000000000000000000e+00
3.969960000000000036e+03 3.511820000000000164e+03 0.000000000000000000e+00
3.970039999999999964e+03 3.511820000000000164e+03 0.000000000000000000e+00
3.970119999999999891e+03 3.511820000000000164e+03 0.000000000000000000e+00
3.970199999999999818e+03 3.511820000000000164e+03 0.000000000000000000e+00
3.970279999999999745e+03 3.511820000000000164e+03 0.000000000000000000e+00
3.970360000000000127e+03 3.511820000000000164e+03 0.000000000000000000e+00
3.970440000000000055e+03 3.511820000000000164e+03 0.000000000000000000e+00
3.970519999999999982e+03 3.511820000000000164e+03 0.000000000000000000e+00
3.970599999999999909e+03 3.511820000000000164e+03 0.000000000000000000e+00
3.970679999999999836e+03 3.511820000000000164e+03 0.000000000000000000e+00
3.970759999999999764e+03 3.511820000000000164e+03 0.000000000000000000e+00
3.970840000000000146e+03 3.511820000000000164e+03 0.000000000000000000e+00
3.970920000000000073e+03 3.511820000000000164e+03 0.000000000000000000e+00
3.971000000000000000e+03 3.511820000000000164e+03 0.000000000000000000e+00
3.971079999999999927e+03 3.511820000000000164e+03 0.000000000000000000e+00
3.971159999999999854e+03 3.511820000000000164e+03 0.000000000000000000e+00
3.971239999999999782e+03 3.511820000000000164e+03 0.000000000000000000e+00
3.971320000000000164e+03 3.511820000000000164e+03 0.000000000000000000e+00
3.971400000000000091e+03 3.511820000000000164e+03 0.000000000000000000e+00
3.971480000000000018e+03 3.511820000000000164e+03 0.000000000000000000e+00
3.971559999999999945e+03 3.511820000000000164e+03 0.000000000000000000e+00
3.971639999999999873e+03 3.511820000000000164e+03 0.000000000000000000e+00
3.971719999999999800e+03 3.511820000000000164e+03 0.000000000000000000e+00
3.971800000000000182e+03 3.511820000000000164e+03 0.000000000000000000e+00
3.971880000000000109e+03 3.511820000000000164e+03 0.000000000000000000e+00
3.971960000000000036e+03 3.511820000000000164e+03 0.000000000000000000e+00
3.972039999999999964e+03 3.511820000000000164e+03 0.000000000000000000e+00
3.972119999999999891e+03 3.511820000000000164e+03 0.000000000000000000e+00
3.972199999999999818e+03 3.511820000000000164e+03 0.000000000000000000e+00
3.972279999999999745e+03 3.511820000000000164e+03 0.000000000000000000e+00
3.972360000000000127e+03 3.511820000000000164e+03 0.000000000000000000e+00
3.972440000000000055e+03 3.511820000000000164e+03 0.000000000000000000e+00
3.972519999999999982e+03 3.511820000000000164e+03 0.000000000000000000e+00
3.972599999999999909e+03 3.511820000000000164e+03 0.000000000000000000e+00
3.972679999999999836e+03 3.511820000000000164e+03 0.000000000000000000e+00
3.972759999999999764e+03 3.511820000000000164e+03 0.000000000000000000e+00
3.972840000000000146e+03 3.511820000000000164e+03 0.000000000000000000e+00
3.972920000000000073e+03 3.511820000000000164e+03 0.000000000000000000e+00
3.973000000000000000e+03 3.511820000000000164e+03 0.000000000000000000e+00
3.973079999999999927e+03 3.511820000000000164e+03 0.000000000000000000e+00
3.973159999999999854e+03 3.511820000000000164e+03 0.000000000000000000e+00
3.973239999999999782e+03 3.511820000000000164e+03 0.000000000000000000e+00
3.973320000000000164e+03 3.511820000000000164e+03 0.000000000000000000e+00
3.973400000000000091e+03 3.511820000000000164e+03 0.000000000000000000e+00
3.973480000000000018e+03 3.511820000000000164e+03 0.000000000000000000e+00
3.973559999999999945e+03 3.511820000000000164e+03 0.000000000000000000e+00
3.973639999999999873e+03 3.511820000000000164e+03 0.000000000000000000e+00
3.973719999999999800e+03 3.511820000000000164e+03 0.000000000000000000e+00
3.973800000000000182e+03 3.511820000000000164e+03 0.000000000000000000e+00
3.973880000000000109e+03 3.511820000000000164e+03 0.000000000000000000e+00
3.973960000000000036e+03 3.511820000000000164e+03 0.000000000000000000e+00
3.974039999999999964e+03 3.511820000000000164e+03 0.000000000000000000e+00
3.974119999999999891e+03 3.511820000000000164e+03 0.000000000000000000e+00
3.974199999999999818e+03 3.511820000000000164e+03 0.000000000000000000e+00
3.974279999999999745e+03 3.511820000000000164e+03 0.000000000000000000e+00
3.974360000000000127e+03 3.511820000000000164e+03 0.000000000000000000e+00
3.974440000000000055e+03 3.511820000000000164e+03 0.000000000000000000e+00
3.974519999999999982e+03 3.511820000000000164e+03 0.000000000000000000e+00
3.974599999999999909e+03 3.511820000000000164e+03 0.000000000000000000e+00
3.974679999999999836e+03 3.511820000000000164e+03 0.000000000000000000e+00
3.974759999999999764e+03 3.511820000000000164e+03 0.000000000000000000e+00
3.974840000000000146e+03 3.511820000000000164e+03 0.000000000000000000e+00
3.974920000000000073e+03 3.511820000000000164e+03 0.000000000000000000e+00
3.975000000000000000e+03 3.511820000000000164e+03 0.000000000000000000e+00
3.975079999999999927e+03 3.511820000000000164e+03 0.000000000000000000e+00
3.975159999999999854e+03 3.511820000000000164e+03 0.000000000000000000e+00
3.975239999999999782e+03 3.511820000000000164e+03 0.000000000000000000e+00
3.975320000000000164e+03 3.511820000000000164e+03 0.000000000000000000e+00
3.975400000000000091e+03 3.511820000000000164e+03 0.000000000000000000e+00
3.975480000000000018e+03 3.511820000000000164e+03 0.000000000000000000e+00
3.975559999999999945e+03 3.511820000000000164e+03 0.000000000000000000e+00
3.975639999999999873e+03 3.511820000000000164e+03 0.000000000000000000e+00
3.975719999999999800e+03 3.511820000000000164e+03 0.000000000000000000e+00
3.975800000000000182e+03 3.511820000000000164e+03 0.000000000000000000e+00
3.975880000000000109e+03 3.511820000000000164e+03 0.000000000000000000e+00
3.975960000000000036e+03 3.511820000000000164e+03 0.000000000000000000e+00
3.976039999999999964e+03 3.511820000000000164e+03 0.000000000000000000e+00
3.976119999999999891e+03 3.511820000000000164e+03 0.000000000000000000e+00
3.976199999999999818e+03 3.511820000000000164e+03 0.000000000000000000e+00
3.976279999999999745e+03 3.511820000000000164e+03 0.000000000000000000e+00
3.976360000000000127e+03 3.511820000000000164e+03 0.000000000000000000e+00
3.976440000000000055e+03 3.511820000000000164e+03 0.000000000000000000e+00
3.976519999999999982e+03 3.511820000000000164e+03 0.000000000000000000e+00
3.976599999999999909e+03 3.511820000000000164e+03 0.000000000000000000e+00
3.976679999999999836e+03 3.511820000000000164e+03 0.000000000000000000e+00
3.976759999999999764e+03 3.511820000000000164e+03 0.000000000000000000e+00
3.976840000000000146e+03 3.511820000000000164e+03 0.000000000000000000e+00
3.976920000000000073e+03 3.511820000000000164e+03 0.000000000000000000e+00
3.977000000000000000e+03 3.511820000000000164e+03 0.000000000000000000e+00
3.977079999999999927e+03 3.511820000000000164e+03 0.000000000000000000e+00
3.977159999999999854e+03 3.511820000000000164e+03 0.000000000000000000e+00
3.977239999999999782e+03 3.511820000000000164e+03 0.000000000000000000e+00
3.977320000000000164e+03 3.511820000000000164e+03 0.000000000000000000e+00
3.977400000000000091e+03 3.511820000000000164e+03 0.000000000000000000e+00
3.977480000000000018e+03 3.511820000000000164e+03 0.000000000000000000e+00
3.977559999999999945e+03 3.511820000000000164e+03 0.000000000000000000e+00
3.977639999999999873e+03 3.511820000000000164e+03 0.000000000000000000e+00
3.977719999999999800e+03 3.511820000000000164e+03 0.000000000000000000e+00
3.977800000000000182e+03 3.511820000000000164e+03 0.000000000000000000e+00
3.977880000000000109e+03 3.511820000000000164e+03 0.000000000000000000e+00
3.977960000000000036e+03 3.511820000000000164e+03 0.000000000000000000e+00
3.978039999999999964e+03 3.511820000000000164e+03 0.000000000000000000e+00
3.978119999999999891e+03 3.511820000000000164e+03 0.000000000000000000e+00
3.978199999999999818e+03 3.511820000000000164e+03 0.000000000000000000e+00
3.978279999999999745e+03 3.511820000000000164e+03 0.000000000000000000e+00
3.978360000000000127e+03 3.511820000000000164e+03 0.000000000000000000e+00
3.978440000000000055e+03 3.511820000000000164e+03 0.000000000000000000e+00
3.978519999999999982e+03 3.511820000000000164e+03 0.000000000000000000e+00
3.978599999999999909e+03 3.511820000000000164e+03 0.000000000000000000e+00
3.978679999999999836e+03 3.511820000000000164e+03 0.000000000000000000e+00
3.978759999999999764e+03 3.511820000000000164e+03 0.000000000000000000e+00
3.978840000000000146e+03 3.511820000000000164e+03 0.000000000000000000e+00
3.978920000000000073e+03 3.511820000000000164e+03 0.000000000000000000e+00
3.979000000000000000e+03 3.511820000000000164e+03 0.000000000000000000e+00
3.979079999999999927e+03 3.511820000000000164e+03 0.000000000000000000e+00
3.979159999999999854e+03 3.511820000000000164e+03 0.000000000000000000e+00
3.979239999999999782e+03 3.511820000000000164e+03 0.000000000000000000e+00
3.979320000000000164e+03 3.511820000000000164e+03 0.000000000000000000e+00
3.979400000000000091e+03 3.511820000000000164e+03 0.000000000000000000e+00
3.979480000000000018e+03 3.511820000000000164e+03 0.000000000000000000e+00
3.979559999999999945e+03 3.511820000000000164e+03 0.000000000000000000e+00
3.979639999999999873e+03 3.511820000000000164e+03 0.000000000000000000e+00
3.979719999999999800e+03 3.511820000000000164e+03 0.000000000000000000e+00
3.979800000000000182e+03 3.511820000000000164e+03 0.000000000000000000e+00
3.979880000000000109e+03 3.511820000000000164e+03 0.000000000000000000e+00
3.979960000000000036e+03 3.511820000000000164e+03 0.000000000000000000e+00
3.980039999999999964e+03 3.511820000000000164e+03 0.000000000000000000e+00
3.980119999999999891e+03 3.511820000000000164e+03 0.000000000000000000e+00
3.980199999999999818e+03 3.511820000000000164e+03 0.000000000000000000e+00
3.980279999999999745e+03 3.511820000000000164e+03 0.000000000000000000e+00
3.980360000000000127e+03 3.511820000000000164e+03 0.000000000000000000e+00
3.980440000000000055e+03 3.511820000000000164e+03 0.000000000000000000e+00
3.980519999999999982e+03 3.511820000000000164e+03 0.000000000000000000e+00
3.980599999999999909e+03 3.511820000000000164e+03 0.000000000000000000e+00
3.980679999999999836e+03 3.511820000000000164e+03 0.000000000000000000e+00
3.980759999999999764e+03 3.511820000000000164e+03 0.000000000000000000e+00
3.980840000000000146e+03 3.511820000000000164e+03 0.000000000000000000e+00
3.980920000000000073e+03 3.511820000000000164e+03 0.000000000000000000e+00
3.981000000000000000e+03 3.511820000000000164e+03 0.000000000000000000e+00
3.981079999999999927e+03 3.511820000000000164e+03 0.000000000000000000e+00
3.981159999999999854e+03 3.511820000000000164e+03 0.000000000000000000e+00
3.981239999999999782e+03 3.511820000000000164e+03 0.000000000000000000e+00
3.981320000000000164e+03 3.511820000000000164e+03 0.000000000000000000e+00
3.981400000000000091e+03 3.511820000000000164e+03 0.000000000000000000e+00
3.981480000000000018e+03 3.511820000000000164e+03 0.000000000000000000e+00
3.981559999999999945e+03 3.511820000000000164e+03 0.000000000000000000e+00
3.981639999999999873e+03 3.511820000000000164e+03 0.000000000000000000e+00
3.981719999999999800e+03 3.511820000000000164e+03 0.000000000000000000e+00
3.981800000000000182e+03 3.511820000000000164e+03 0.000000000000000000e+00
3.961800000000000182e+03 3.511880000000000109e+03 7.846855887409744015e-05
3.961880000000000109e+03 3.511880000000000109e+03 7.845778485798632579e-05
3.961960000000000036e+03 3.511880000000000109e+03 7.849142185446970964e-05
3.962039999999999964e+03 3.511880000000000109e+03 0.000000000000000000e+00
3.962119999999999891e+03 3.511880000000000109e+03 0.000000000000000000e+00
3.962199999999999818e+03 3.511880000000000109e+03 0.000000000000000000e+00
3.962279999999999745e+03 3.511880000000000109e+03 0.000000000000000000e+00
3.962360000000000127e+03 3.511880000000000109e+03 0.000000000000000000e+00
3.962440000000000055e+03 3.511880000000000109e+03 0.000000000000000000e+00
3.962519999999999982e+03 3.511880000000000109e+03 0.000000000000000000e+00
3.962599999999999909e+03 3.511880000000000109e+03 0.000000000000000000e+00
3.962679999999999836e+03 3.511880000000000109e+03 0.000000000000000000e+00
3.962759999999999764e+03 3.511880000000000109e+03 0.000000000000000000e+00
3.962840000000000146e+03 3.511880000000000109e+03 0.000000000000000000e+00
3.962920000000000073e+03 3.511880000000000109e+03 0.000000000000000000e+00
3.963000000000000000e+03 3.511880000000000109e+03 0.000000000000000000e+00
3.963079999999999927e+03 3.511880000000000109e+03 0.000000000000000000e+00
3.963159999999999854e+03 3.511880000000000109e+03 0.000000000000000000e+00
3.963239999999999782e+03 3.511880000000000109e+03 0.000000000000000000e+00
3.963320000000000164e+03 3.511880000000000109e+03 0.000000000000000000e+00
3.963400000000000091e+03 3.511880000000000109e+03 0.000000000000000000e+00
3.963480000000000018e+03 3.511880000000000109e+03 0.000000000000000000e+00
3.963559999999999945e+03 3.511880000000000109e+03 0.000000000000000000e+00
3.963639999999999873e+03 3.511880000000000109e+03 0.000000000000000000e+00
3.963719999999999800e+03 3.511880000000000109e+03 0.000000000000000000e+00
3.963800000000000182e+03 3.511880000000000109e+03 0.000000000000000000e+00
3.963880000000000109e+03 3.511880000000000109e+03 0.000000000000000000e+00
3.963960000000000036e+03 3.511880000000000109e+03 0.000000000000000000e+00
3.964039999999999964e+03 3.511880000000000109e+03 0.000000000000000000e+00
3.964119999999999891e+03 3.511880000000000109e+03 0.000000000000000000e+00
3.964199999999999818e+03 3.511880000000000109e+03 0.000000000000000000e+00
3.964279999999999745e+03 3.511880000000000109e+03 0.000000000000000000e+00
3.964360000000000127e+03 3.511880000000000109e+03 0.000000000000000000e+00
3.964440000000000055e+03 3.511880000000000109e+03 0.000000000000000000e+00
3.964519999999999982e+03 3.511880000000000109e+03 0.000000000000000000e+00
3.964599999999999909e+03 3.511880000000000109e+03 0.000000000000000000e+00
3.964679999999999836e+03 3.511880000000000109e+03 0.000000000000000000e+00
3.964759999999999764e+03 3.511880000000000109e+03 0.000000000000000000e+00
3.964840000000000146e+03 3.511880000000000109e+03 0.000000000000000000e+00
3.964920000000000073e+03 3.511880000000000109e+03 0.000000000000000000e+00
3.965000000000000000e+03 3.511880000000000109e+03 0.000000000000000000e+00
3.965079999999999927e+03 3.511880000000000109e+03 0.000000000000000000e+00
3.965159999999999854e+03 3.511880000000000109e+03 0.000000000000000000e+00
3.965239999999999782e+03 3.511880000000000109e+03 0.000000000000000000e+00
3.965320000000000164e+03 3.511880000000000109e+03 0.000000000000000000e+00
3.965400000000000091e+03 3.511880000000000109e+03 0.000000000000000000e+00
3.965480000000000018e+03 3.511880000000000109e+03 0.000000000000000000e+00
3.965559999999999945e+03 3.511880000000000109e+03 0.000000000000000000e+00
3.965639999999999873e+03 3.511880000000000109e+03 0.000000000000000000e+00
3.965719999999999800e+03 3.511880000000000109e+03 0.000000000000000000e+00
3.965800000000000182e+03 3.511880000000000109e+03 0.000000000000000000e+00
3.965880000000000109e+03 3.511880000000000109e+03 0.000000000000000000e+00
3.965960000000000036e+03 3.511880000000000109e+03 0.000000000000000000e+00
3.966039999999999964e+03 3.511880000000000109e+03 0.000000000000000000e+00
3.966119999999999891e+03 3.511880000000000109e+03 0.000000000000000000e+00
3.966199999999999818e+03 3.511880000000000109e+03 0.000000000000000000e+00
3.966279999999999745e+03 3.511880000000000109e+03 0.000000000000000000e+00
3.966360000000000127e+03 3.511880000000000109e+03 0.000000000000000000e+00
3.966440000000000055e+03 3.511880000000000109e+03 0.000000000000000000e+00
3.966519999999999982e+03 3.511880000000000109e+03 0.000000000000000000e+00
3.966599999999999909e+03 3.511880000000000109e+03 0.000000000000000000e+00
3.966679999999999836e+03 3.511880000000000109e+03 0.000000000000000000e+00
3.966759999999999764e+03 3.511880000000000109e+03 0.000000000000000000e+00
3.966840000000000146e+03 3.511880000000000109e+03 0.000000000000000000e+00
3.966920000000000073e+03 3.511880000000000109e+03 0.000000000000000000e+00
3.967000000000000000e+03 3.511880000000000109e+03 0.000000000000000000e+00
3.967079999999999927e+03 3.511880000000000109e+03 0.000000000000000000e+00
3.967159999999999854e+03 3.511880000000000109e+03 0.000000000000000000e+00
3.967239999999999782e+03 3.511880000000000109e+03 0.000000000000000000e+00
3.967320000000000164e+03 3.511880000000000109e+03 0.000000000000000000e+00
3.967400000000000091e+03 3.511880000000000109e+03 0.000000000000000000e+00
3.967480000000000018e+03 3.511880000000000109e+03 0.000000000000000000e+00
3.967559999999999945e+03 3.511880000000000109e+03 0.000000000000000000e+00
3.967639999999999873e+03 3.511880000000000109e+03 0.000000000000000000e+00
3.967719999999999800e+03 3.511880000000000109e+03 0.000000000000000000e+00
3.967800000000000182e+03 3.511880000000000109e+03 0.000000000000000000e+00
3.967880000000000109e+03 3.511880000000000109e+03 0.000000000000000000e+00
3.967960000000000036e+03 3.511880000000000109e+03 0.000000000000000000e+00
3.968039999999999964e+03 3.511880000000000109e+03 0.000000000000000000e+00
3.968119999999999891e+03 3.511880000000000109e+03 0.000000000000000000e+00
3.968199999999999818e+03 3.511880000000000109e+03 0.000000000000000000e+00
3.968279999999999745e+03 3.511880000000000109e+03 0.000000000000000000e+00
3.968360000000000127e+03 3.511880000000000109e+03 0.000000000000000000e+00
3.968440000000000055e+03 3.511880000000000109e+03 0.000000000000000000e+00
3.968519999999999982e+03 3.511880000000000109e+03 0.000000000000000000e+00
3.968599999999999909e+03 3.511880000000000109e+03 0.000000000000000000e+00
3.968679999999999836e+03 3.511880000000000109e+03 0.000000000000000000e+00
3.968759999999999764e+03 3.511880000000000109e+03 0.000000000000000000e+00
3.968840000000000146e+03 3.511880000000000109e+03 0.000000000000000000e+00
3.968920000000000073e+03 3.511880000000000109e+03 0.000000000000000000e+00
3.969000000000000000e+03 3.511880000000000109e+03 0.000000000000000000e+00
3.969079999999999927e+03 3.511880000000000109e+03 0.000000000000000000e+00
3.969159999999999854e+03 3.511880000000000109e+03 0.000000000000000000e+00
3.969239999999999782e+03 3.511880000000000109e+03 0.000000000000000000e+00
3.969320000000000164e+03 3.511880000000000109e+03 0.000000000000000000e+00
3.969400000000000091e+03 3.511880000000000109e+03 0.000000000000000000e+00
3.969480000000000018e+03 3.511880000000000109e+03 0.000000000000000000e+00
3.969559999999999945e+03 3.511880000000000109e+03 0.000000000000000000e+00
3.969639999999999873e+03 3.511880000000000109e+03 0.000000000000000000e+00
3.969719999999999800e+03 3.511880000000000109e+03 0.000000000000000000e+00
3.969800000000000182e+03 3.511880000000000109e+03 0.000000000000000000e+00
3.969880000000000109e+03 3.511880000000000109e+03 0.000000000000000000e+00
3.969960000000000036e+03 3.511880000000000109e+03 0.000000000000000000e+00
3.970039999999999964e+03 3.511880000000000109e+03 0.000000000000000000e+00
3.970119999999999891e+03 3.511880000000000109e+03 0.000000000000000000e+00
3.970199999999999818e+03 3.511880000000000109e+03 0.000000000000000000e+00
3.970279999999999745e+03 3.511880000000000109e+03 0.000000000000000000e+00
3.970360000000000127e+03 3.511880000000000109e+03 0.000000000000000000e+00
3.970440000000000055e+03 3.511880000000000109e+03 0.000000000000000000e+00
3.970519999999999982e+03 3.511880000000000109e+03 0.000000000000000000e+00
3.970599999999999909e+03 3.511880000000000109e+03 0.000000000000000000e+00
3.970679999999999836e+03 3.511880000000000109e+03 0.000000000000000000e+00
3.970759999999999764e+03 3.511880000000000109e+03 0.000000000000000000e+00
3.970840000000000146e+03 3.511880000000000109e+03 0.000000000000000000e+00
3.970920000000000073e+03 3.511880000000000109e+03 0.000000000000000000e+00
3.971000000000000000e+03 3.511880000000000109e+03 0.000000000000000000e+00
3.971079999999999927e+03 3.511880000000000109e+03 0.000000000000000000e+00
3.971159999999999854e+03 3.511880000000000109e+03 0.000000000000000000e+00
3.971239999999999782e+03 3.511880000000000109e+03 0.000000000000000000e+00
3.971320000000000164e+03 3.511880000000000109e+03 0.000000000000000000e+00
3.971400000000000091e+03 3.511880000000000109e+03 0.000000000000000000e+00
3.971480000000000018e+03 3.511880000000000109e+03 0.000000000000000000e+00
3.971559999999999945e+03 3.511880000000000109e+03 0.000000000000000000e+00
3.971639999999999873e+03 3.511880000000000109e+03 0.000000000000000000e+00
3.971719999999999800e+03 3.511880000000000109e+03 0.000000000000000000e+00
3.971800000000000182e+03 3.511880000000000109e+03 0.000000000000000000e+00
3.971880000000000109e+03 3.511880000000000109e+03 0.000000000000000000e+00
3.971960000000000036e+03 3.511880000000000109e+03 0.000000000000000000e+00
3.972039999999999964e+03 3.511880000000000109e+03 0.000000000000000000e+00
3.972119999999999891e+03 3.511880000000000109e+03 0.000000000000000000e+00
3.972199999999999818e+03 3.511880000000000109e+03 0.000000000000000000e+00
3.972279999999999745e+03 3.511880000000000109e+03 0.000000000000000000e+00
3.972360000000000127e+03 3.511880000000000109e+03 0.000000000000000000e+00
3.972440000000000055e+03 3.511880000000000109e+03 0.000000000000000000e+00
3.972519999999999982e+03 3.511880000000000109e+03 0.000000000000000000e+00
3.972599999999999909e+03 3.511880000000000109e+03 0.000000000000000000e+00
3.972679999999999836e+03 3.511880000000000109e+03 0.000000000000000000e+00
3.972759999999999764e+03 3.511880000000000109e+03 0.000000000000000000e+00
3.972840000000000146e+03 3.511880000000000109e+03 0.000000000000000000e+00
3.972920000000000073e+03 3.511880000000000109e+03 0.000000000000000000e+00
3.973000000000000000e+03 3.511880000000000109e+03 0.000000000000000000e+00
3.973079999999999927e+03 3.511880000000000109e+03 0.000000000000000000e+00
3.973159999999999854e+03 3.511880000000000109e+03 0.000000000000000000e+00
3.973239999999999782e+03 3.511880000000000109e+03 0.000000000000000000e+00
3.973320000000000164e+03 3.511880000000000109e+03 0.000000000000000000e+00
3.973400000000000091e+03 3.511880000000000109e+03 0.000000000000000000e+00
3.973480000000000018e+03 3.511880000000000109e+03 0.000000000000000000e+00
3.973559999999999945e+03 3.511880000000000109e+03 0.000000000000000000e+00
3.973639999999999873e+03 3.511880000000000109e+03 0.000000000000000000e+00
3.973719999999999800e+03 3.511880000000000109e+03 0.000000000000000000e+00
3.973800000000000182e+03 3.511880000000000109e+03 0.000000000000000000e+00
3.973880000000000109e+03 3.511880000000000109e+03 0.000000000000000000e+00
3.973960000000000036e+03 3.511880000000000109e+03 0.000000000000000000e+00
3.974039999999999964e+03 3.511880000000000109e+03 0.000000000000000000e+00
3.974119999999999891e+03 3.511880000000000109e+03 0.000000000000000000e+00
3.974199999999999818e+03 3.511880000000000109e+03 0.000000000000000000e+00
3.974279999999999745e+03 3.511880000000000109e+03 0.000000000000000000e+00
3.974360000000000127e+03 3.511880000000000109e+03 0.000000000000000000e+00
3.974440000000000055e+03 3.511880000000000109e+03 0.000000000000000000e+00
3.974519999999999982e+03 3.511880000000000109e+03 0.000000000000000000e+00
3.974599999999999909e+03 3.511880000000000109e+03 0.000000000000000000e+00
3.974679999999999836e+03 3.511880000000000109e+03 0.000000000000000000e+00
3.974759999999999764e+03 3.511880000000000109e+03 0.000000000000000000e+00
3.974840000000000146e+03 3.511880000000000109e+03 0.000000000000000000e+00
3.974920000000000073e+03 3.511880000000000109e+03 0.000000000000000000e+00
3.975000000000000000e+03 3.511880000000000109e+03 0.000000000000000000e+00
3.975079999999999927e+03 3.511880000000000109e+03 0.000000000000000000e+00
3.975159999999999854e+03 3.511880000000000109e+03 0.000000000000000000e+00
3.975239999999999782e+03 3.511880000000000109e+03 0.000000000000000000e+00
3.975320000000000164e+03 3.511880000000000109e+03 0.000000000000000000e+00
3.975400000000000091e+03 3.511880000000000109e+03 0.000000000000000000e+00
3.975480000000000018e+03 3.511880000000000109e+03 0.000000000000000000e+00
3.975559999999999945e+03 3.511880000000000109e+03 0.000000000000000000e+00
3.975639999999999873e+03 3.511880000000000109e+03 0.000000000000000000e+00
3.975719999999999800e+03 3.511880000000000109e+03 0.000000000000000000e+00
3.975800000000000182e+03 3.511880000000000109e+03 0.000000000000000000e+00
3.975880000000000109e+03 3.511880000000000109e+03 0.000000000000000000e+00
3.975960000000000036e+03 3.511880000000000109e+03 0.000000000000000000e+00
3.976039999999999964e+03 3.511880000000000109e+03 0.000000000000000000e+00
3.976119999999999891e+03 3.511880000000000109e+03 0.000000000000000000e+00
3.976199999999999818e+03 3.511880000000000109e+03 0.000000000000000000e+00
3.976279999999999745e+03 3.511880000000000109e+03 0.000000000000000000e+00
3.976360000000000127e+03 3.511880000000000109e+03 0.000000000000000000e+00
3.976440000000000055e+03 3.511880000000000109e+03 0.000000000000000000e+00
3.976519999999999982e+03 3.511880000000000109e+03 0.000000000000000000e+00
3.976599999999999909e+03 3.511880000000000109e+03 0.000000000000000000e+00
3.976679999999999836e+03 3.511880000000000109e+03 0.000000000000000000e+00
3.976759999999999764e+03 3.511880000000000109e+03 0.000000000000000000e+00
3.976840000000000146e+03 3.511880000000000109e+03 0.000000000000000000e+00
3.976920000000000073e+03 3.511880000000000109e+03 0.000000000000000000e+00
3.977000000000000000e+03 3.511880000000000109e+03 0.000000000000000000e+00
3.977079999999999927e+03 3.511880000000000109e+03 0.000000000000000000e+00
3.977159999999999854e+03 3.511880000000000109e+03 0.000000000000000000e+00
3.977239999999999782e+03 3.511880000000000109e+03 0.000000000000000000e+00
3.977320000000000164e+03 3.511880000000000109e+03 0.000000000000000000e+00
3.977400000000000091e+03 3.511880000000000109e+03 0.000000000000000000e+00
3.977480000000000018e+03 3.511880000000000109e+03 0.000000000000000000e+00
3.977559999999999945e+03 3.511880000000000109e+03 0.000000000000000000e+00
3.977639999999999873e+03 3.511880000000000109e+03 0.000000000000000000e+00
3.977719999999999800e+03 3.511880000000000109e+03 0.000000000000000000e+00
3.977800000000000182e+03 3.511880000000000109e+03 0.000000000000000000e+00
3.977880000000000109e+03 3.511880000000000109e+03 0.000000000000000000e+00
3.977960000000000036e+03 3.511880000000000109e+03 0.000000000000000000e+00
3.978039999999999964e+03 3.511880000000000109e+03 0.000000000000000000e+00
3.978119999999999891e+03 3.511880000000000109e+03 0.000000000000000000e+00
3.978199999999999818e+03 3.511880000000000109e+03 0.000000000000000000e+00
3.978279999999999745e+03 3.511880000000000109e+03 0.000000000000000000e+00
3.978360000000000127e+03 3.511880000000000109e+03 0.000000000000000000e+00
3.978440000000000055e+03 3.511880000000000109e+03 0.000000000000000000e+00
3.978519999999999982e+03 3.511880000000000109e+03 0.000000000000000000e+00
3.978599999999999909e+03 3.511880000000000109e+03 0.000000000000000000e+00
3.978679999999999836e+03 3.511880000000000109e+03 0.000000000000000000e+00
3.978759999999999764e+03 3.511880000000000109e+03 0.000000000000000000e+00
3.978840000000000146e+03 3.511880000000000109e+03 0.000000000000000000e+00
3.978920000000000073e+03 3.511880000000000109e+03 0.000000000000000000e+00
3.979000000000000000e+03 3.511880000000000109e+03 0.000000000000000000e+00
3.979079999999999927e+03 3.511880000000000109e+03 0.000000000000000000e+00
3.979159999999999854e+03 3.511880000000000109e+03 0.000000000000000000e+00
3.979239999999999782e+03 3.511880000000000109e+03 0.000000000000000000e+00
3.979320000000000164e+03 3.511880000000000109e+03 0.000000000000000000e+00
3.979400000000000091e+03 3.511880000000000109e+03 0.000000000000000000e+00
3.979480000000000018e+03 3.511880000000000109e+03 0.000000000000000000e+00
3.979559999999999945e+03 3.511880000000000109e+03 0.000000000000000000e+00
3.979639999999999873e+03 3.511880000000000109e+03 0.000000000000000000e+00
3.979719999999999800e+03 3.511880000000000109e+03 0.000000000000000000e+00
3.979800000000000182e+03 3.511880000000000109e+03 0.000000000000000000e+00
3.979880000000000109e+03 3.511880000000000109e+03 0.000000000000000000e+00
3.979960000000000036e+03 3.511880000000000109e+03 0.000000000000000000e+00
3.980039999999999964e+03 3.511880000000000109e+03 0.000000000000000000e+00
3.980119999999999891e+03 3.511880000000000109e+03 0.000000000000000000e+00
3.980199999999999818e+03 3.511880000000000109e+03 0.000000000000000000e+00
3.980279999999999745e+03 3.511880000000000109e+03 0.000000000000000000e+00
3.980360000000000127e+03 3.511880000000000109e+03 0.000000000000000000e+00
3.980440000000000055e+03 3.511880000000000109e+03 0.000000000000000000e+00
3.980519999999999982e+03 3.511880000000000109e+03 0.000000000000000000e+00
3.980599999999999909e+03 3.511880000000000109e+03 0.000000000000000000e+00
3.980679999999999836e+03 3.511880000000000109e+03 0.000000000000000000e+00
3.980759999999999764e+03 3.511880000000000109e+03 0.000000000000000000e+00
3.980840000000000146e+03 3.511880000000000109e+03 0.000000000000000000e+00
3.980920000000000073e+03 3.511880000000000109e+03 0.000000000000000000e+00
3.981000000000000000e+03 3.511880000000000109e+03 0.000000000000000000e+00
3.981079999999999927e+03 3.511880000000000109e+03 0.000000000000000000e+00
3.981159999999999854e+03 3.511880000000000109e+03 0.000000000000000000e+00
3.981239999999999782e+03 3.511880000000000109e+03 0.000000000000000000e+00
3.981320000000000164e+03 3.511880000000000109e+03 0.000000000000000000e+00
3.981400000000000091e+03 3.511880000000000109e+03 0.000000000000000000e+00
3.981480000000000018e+03 3.511880000000000109e+03 0.000000000000000000e+00
3.981559999999999945e+03 3.511880000000000109e+03 0.000000000000000000e+00
3.981639999999999873e+03 3.511880000000000109e+03 0.000000000000000000e+00
3.981719999999999800e+03 3.511880000000000109e+03 0.000000000000000000e+00
3.981800000000000182e+03 3.511880000000000109e+03 0.000000000000000000e+00
3.961800000000000182e+03 3.511940000000000055e+03 7.951883793697277203e-05
3.961880000000000109e+03 3.511940000000000055e+03 7.947373285688494869e-05
3.961960000000000036e+03 3.511940000000000055e+03 7.948753151774591997e-05
3.962039999999999964e+03 3.511940000000000055e+03 7.953714802384651093e-05
3.962119999999999891e+03 3.511940000000000055e+03 0.000000000000000000e+00
3.962199999999999818e+03 3.511940000000000055e+03 0.000000000000000000e+00
3.962279999999999745e+03 3.511940000000000055e+03 0.000000000000000000e+00
3.962360000000000127e+03 3.511940000000000055e+03 0.000000000000000000e+00
3.962440000000000055e+03 3.511940000000000055e+03 0.000000000000000000e+00
3.962519999999999982e+03 3.511940000000000055e+03 0.000000000000000000e+00
3.962599999999999909e+03 3.511940000000000055e+03 0.000000000000000000e+00
3.962679999999999836e+03 3.511940000000000055e+03 0.000000000000000000e+00
3.962759999999999764e+03 3.511940000000000055e+03 0.000000000000000000e+00
3.962840000000000146e+03 3.511940000000000055e+03 0.000000000000000000e+00
3.962920000000000073e+03 3.511940000000000055e+03 0.000000000000000000e+00
3.963000000000000000e+03 3.511940000000000055e+03 0.000000000000000000e+00
3.963079999999999927e+03 3.511940000000000055e+03 0.000000000000000000e+00
3.963159999999999854e+03 3.511940000000000055e+03 0.000000000000000000e+00
3.963239999999999782e+03 3.511940000000000055e+03 0.000000000000000000e+00
3.963320000000000164e+03 3.511940000000000055e+03 0.000000000000000000e+00
3.963400000000000091e+03 3.511940000000000055e+03 0.000000000000000000e+00
3.963480000000000018e+03 3.511940000000000055e+03 0.000000000000000000e+00
3.963559999999999945e+03 3.511940000000000055e+03 0.000000000000000000e+00
3.963639999999999873e+03 3.511940000000000055e+03 0.000000000000000000e+00
3.963719999999999800e+03 3.511940000000000055e+03 0.000000000000000000e+00
3.963800000000000182e+03 3.511940000000000055e+03 0.000000000000000000e+00
3.963880000000000109e+03 3.511940000000000055e+03 0.000000000000000000e+00
3.963960000000000036e+03 3.511940000000000055e+03 0.000000000000000000e+00
3.964039999999999964e+03 3.511940000000000055e+03 0.000000000000000000e+00
3.964119999999999891e+03 3.511940000000000055e+03 0.000000000000000000e+00
3.964199999999999818e+03 3.511940000000000055e+03 0.000000000000000000e+00
3.964279999999999745e+03 3.511940000000000055e+03 0.000000000000000000e+00
3.964360000000000127e+03 3.511940000000000055e+03 0.000000000000000000e+00
3.964440000000000055e+03 3.511940000000000055e+03 0.000000000000000000e+00
3.964519999999999982e+03 3.511940000000000055e+03 0.000000000000000000e+00
3.964599999999999909e+03 3.511940000000000055e+03 0.000000000000000000e+00
3.964679999999999836e+03 3.511940000000000055e+03 0.000000000000000000e+00
3.964759999999999764e+03 3.511940000000000055e+03 0.000000000000000000e+00
3.964840000000000146e+03 3.511940000000000055e+03 0.000000000000000000e+00
3.964920000000000073e+03 3.511940000000000055e+03 0.000000000000000000e+00
3.965000000000000000e+03 3.511940000000000055e+03 0.000000000000000000e+00
3.965079999999999927e+03 3.511940000000000055e+03 0.000000000000000000e+00
3.965159999999999854e+03 3.511940000000000055e+03 0.000000000000000000e+00
3.965239999999999782e+03 3.511940000000000055e+03 0.000000000000000000e+00
3.965320000000000164e+03 3.511940000000000055e+03 0.000000000000000000e+00
3.965400000000000091e+03 3.511940000000000055e+03 0.000000000000000000e+00
3.965480000000000018e+03 3.511940000000000055e+03 0.000000000000000000e+00
3.965559999999999945e+03 3.511940000000000055e+03 0.000000000000000000e+00
3.965639999999999873e+03 3.511940000000000055e+03 0.000000000000000000e+00
3.965719999999999800e+03 3.511940000000000055e+03 0.000000000000000000e+00
3.965800000000000182e+03 3.511940000000000055e+03 0.000000000000000000e+00
3.965880000000000109e+03 3.511940000000000055e+03 0.000000000000000000e+00
3.965960000000000036e+03 3.511940000000000055e+03 0.000000000000000000e+00
3.966039999999999964e+03 3.511940000000000055e+03 0.000000000000000000e+00
3.966119999999999891e+03 3.511940000000000055e+03 0.000000000000000000e+00
3.966199999999999818e+03 3.511940000000000055e+03 0.000000000000000000e+00
3.966279999999999745e+03 3.511940000000000055e+03 0.000000000000000000e+00
3.966360000000000127e+03 3.511940000000000055e+03 0.000000000000000000e+00
3.966440000000000055e+03 3.511940000000000055e+03 0.000000000000000000e+00
3.966519999999999982e+03 3.511940000000000055e+03 0.000000000000000000e+00
3.966599999999999909e+03 3.511940000000000055e+03 0.000000000000000000e+00
3.966679999999999836e+03 3.511940000000000055e+03 0.000000000000000000e+00
3.966759999999999764e+03 3.511940000000000055e+03 0.000000000000000000e+00
3.966840000000000146e+03 3.511940000000000055e+03 0.000000000000000000e+00
3.966920000000000073e+03 3.511940000000000055e+03 0.000000000000000000e+00
3.967000000000000000e+03 3.511940000000000055e+03 0.000000000000000000e+00
3.967079999999999927e+03 3.511940000000000055e+03 0.000000000000000000e+00
3.967159999999999854e+03 3.511940000000000055e+03 0.000000000000000000e+00
3.967239999999999782e+03 3.511940000000000055e+03 0.000000000000000000e+00
3.967320000000000164e+03 3.511940000000000055e+03 0.000000000000000000e+00
3.967400000000000091e+03 3.511940000000000055e+03 0.000000000000000000e+00
3.967480000000000018e+03 3.511940000000000055e+03 0.000000000000000000e+00
3.967559999999999945e+03 3.511940000000000055e+03 0.000000000000000000e+00
3.967639999999999873e+03 3.511940000000000055e+03 0.000000000000000000e+00
3.967719999999999800e+03 3.511940000000000055e+03 0.000000000000000000e+00
3.967800000000000182e+03 3.511940000000000055e+03 0.000000000000000000e+00
3.967880000000000109e+03 3.511940000000000055e+03 0.000000000000000000e+00
3.967960000000000036e+03 3.511940000000000055e+03 0.000000000000000000e+00
3.968039999999999964e+03 3.511940000000000055e+03 0.000000000000000000e+00
3.968119999999999891e+03 3.511940000000000055e+03 0.000000000000000000e+00
3.968199999999999818e+03 3.511940000000000055e+03 0.000000000000000000e+00
3.968279999999999745e+03 3.511940000000000055e+03 0.000000000000000000e+00
3.968360000000000127e+03 3.511940000000000055e+03 0.000000000000000000e+00
3.968440000000000055e+03 3.511940000000000055e+03 0.000000000000000000e+00
3.968519999999999982e+03 3.511940000000000055e+03 0.000000000000000000e+00
3.968599999999999909e+03 3.511940000000000055e+03 0.000000000000000000e+00
3.968679999999999836e+03 3.511940000000000055e+03 0.000000000000000000e+00
3.968759999999999764e+03 3.511940000000000055e+03 0.000000000000000000e+00
3.968840000000000146e+03 3.511940000000000055e+03 0.000000000000000000e+00
3.968920000000000073e+03 3.511940000000000055e+03 0.000000000000000000e+00
3.969000000000000000e+03 3.511940000000000055e+03 0.000000000000000000e+00
3.969079999999999927e+03 3.511940000000000055e+03 0.000000000000000000e+00
3.969159999999999854e+03 3.511940000000000055e+03 0.000000000000000000e+00
3.969239999999999782e+03 3.511940000000000055e+03 0.000000000000000000e+00
3.969320000000000164e+03 3.511940000000000055e+03 0.000000000000000000e+00
3.969400000000000091e+03 3.511940000000000055e+03 0.000000000000000000e+00
3.969480000000000018e+03 3.511940000000000055e+03 0.000000000000000000e+00
3.969559999999999945e+03 3.511940000000000055e+03 0.000000000000000000e+00
3.969639999999999873e+03 3.511940000000000055e+03 0.000000000000000000e+00
3.969719999999999800e+03 3.511940000000000055e+03 0.000000000000000000e+00
3.969800000000000182e+03 3.511940000000000055e+03 0.000000000000000000e+00
3.969880000000000109e+03 3.511940000000000055e+03 0.000000000000000000e+00
3.969960000000000036e+03 3.511940000000000055e+03 0.000000000000000000e+00
3.970039999999999964e+03 3.511940000000000055e+03 0.000000000000000000e+00
3.970119999999999891e+03 3.511940000000000055e+03 0.000000000000000000e+00
3.970199999999999818e+03 3.511940000000000055e+03 0.000000000000000000e+00
3.970279999999999745e+03 3.511940000000000055e+03 0.000000000000000000e+00
3.970360000000000127e+03 3.511940000000000055e+03 0.000000000000000000e+00
3.970440000000000055e+03 3.511940000000000055e+03 0.000000000000000000e+00
3.970519999999999982e+03 3.511940000000000055e+03 0.000000000000000000e+00
3.970599999999999909e+03 3.511940000000000055e+03 0.000000000000000000e+00
3.970679999999999836e+03 3.511940000000000055e+03 0.000000000000000000e+00
3.970759999999999764e+03 3.511940000000000055e+03 0.000000000000000000e+00
3.970840000000000146e+03 3.511940000000000055e+03 0.000000000000000000e+00
3.970920000000000073e+03 3.511940000000000055e+03 0.000000000000000000e+00
3.971000000000000000e+03 3.511940000000000055e+03 0.000000000000000000e+00
3.971079999999999927e+03 3.511940000000000055e+03 0.000000000000000000e+00
3.971159999999999854e+03 3.511940000000000055e+03 0.000000000000000000e+00
3.971239999999999782e+03 3.511940000000000055e+03 0.000000000000000000e+00
3.971320000000000164e+03 3.511940000000000055e+03 0.000000000000000000e+00
3.971400000000000091e+03 3.511940000000000055e+03 0.000000000000000000e+00
3.971480000000000018e+03 3.511940000000000055e+03 0.000000000000000000e+00
3.971559999999999945e+03 3.511940000000000055e+03 0.000000000000000000e+00
3.971639999999999873e+03 3.511940000000000055e+03 0.000000000000000000e+00
3.971719999999999800e+03 3.511940000000000055e+03 0.000000000000000000e+00
3.971800000000000182e+03 3.511940000000000055e+03 0.000000000000000000e+00
3.971880000000000109e+03 3.511940000000000055e+03 0.000000000000000000e+00
3.971960000000000036e+03 3.511940000000000055e+03 0.000000000000000000e+00
3.972039999999999964e+03 3.511940000000000055e+03 0.000000000000000000e+00
3.972119999999999891e+03 3.511940000000000055e+03 0.000000000000000000e+00
3.972199999999999818e+03 3.511940000000000055e+03 0.000000000000000000e+00
3.972279999999999745e+03 3.511940000000000055e+03 0.000000000000000000e+00
3.972360000000000127e+03 3.511940000000000055e+03 0.000000000000000000e+00
3.972440000000000055e+03 3.511940000000000055e+03 0.000000000000000000e+00
3.972519999999999982e+03 3.511940000000000055e+03 0.000000000000000000e+00
3.972599999999999909e+03 3.511940000000000055e+03 0.000000000000000000e+00
3.972679999999999836e+03 3.511940000000000055e+03 0.000000000000000000e+00
3.972759999999999764e+03 3.511940000000000055e+03 0.000000000000000000e+00
3.972840000000000146e+03 3.511940000000000055e+03 0.000000000000000000e+00
3.972920000000000073e+03 3.511940000000000055e+03 0.000000000000000000e+00
3.973000000000000000e+03 3.511940000000000055e+03 0.000000000000000000e+00
3.973079999999999927e+03 3.511940000000000055e+03 0.000000000000000000e+00
3.973159999999999854e+03 3.511940000000000055e+03 0.000000000000000000e+00
3.973239999999999782e+03 3.511940000000000055e+03 0.000000000000000000e+00
3.973320000000000164e+03 3.511940000000000055e+03 0.000000000000000000e+00
3.973400000000000091e+03 3.511940000000000055e+03 0.000000000000000000e+00
3.973480000000000018e+03 3.511940000000000055e+03 0.000000000000000000e+00
3.973559999999999945e+03 3.511940000000000055e+03 0.000000000000000000e+00
3.973639999999999873e+03 3.511940000000000055e+03 0.000000000000000000e+00
3.973719999999999800e+03 3.511940000000000055e+03 0.000000000000000000e+00
3.973800000000000182e+03 3.511940000000000055e+03 0.000000000000000000e+00
3.973880000000000109e+03 3.511940000000000055e+03 0.000000000000000000e+00
3.973960000000000036e+03 3.511940000000000055e+03 0.000000000000000000e+00
3.974039999999999964e+03 3.511940000000000055e+03 0.000000000000000000e+00
3.974119999999999891e+03 3.511940000000000055e+03 0.000000000000000000e+00
3.974199999999999818e+03 3.511940000000000055e+03 0.000000000000000000e+00
3.974279999999999745e+03 3.511940000000000055e+03 0.000000000000000000e+00
3.974360000000000127e+03 3.511940000000000055e+03 0.000000000000000000e+00
3.974440000000000055e+03 3.511940000000000055e+03 0.000000000000000000e+00
3.974519999999999982e+03 3.511940000000000055e+03 0.000000000000000000e+00
3.974599999999999909e+03 3.511940000000000055e+03 0.000000000000000000e+00
3.974679999999999836e+03 3.511940000000000055e+03 0.000000000000000000e+00
3.974759999999999764e+03 3.511940000000000055e+03 0.000000000000000000e+00
3.974840000000000146e+03 3.511940000000000055e+03 0.000000000000000000e+00
3.974920000000000073e+03 3.511940000000000055e+03 0.000000000000000000e+00
3.975000000000000000e+03 3.511940000000000055e+03 0.000000000000000000e+00
3.975079999999999927e+03 3.511940000000000055e+03 0.000000000000000000e+00
3.975159999999999854e+03 3.511940000000000055e+03 0.000000000000000000e+00
3.975239999999999782e+03 3.511940000000000055e+03 0.000000000000000000e+00
3.975320000000000164e+03 3.511940000000000055e+03 0.000000000000000000e+00
3.975400000000000091e+03 3.511940000000000055e+03 0.000000000000000000e+00
3.975480000000000018e+03 3.511940000000000055e+03 0.000000000000000000e+00
3.975559999999999945e+03 3.511940000000000055e+03 0.000000000000000000e+00
3.975639999999999873e+03 3.511940000000000055e+03 0.000000000000000000e+00
3.975719999999999800e+03 3.511940000000000055e+03 0.000000000000000000e+00
3.975800000000000182e+03 3.511940000000000055e+03 0.000000000000000000e+00
3.975880000000000109e+03 3.511940000000000055e+03 0.000000000000000000e+00
3.975960000000000036e+03 3.511940000000000055e+03 0.000000000000000000e+00
3.976039999999999964e+03 3.511940000000000055e+03 0.000000000000000000e+00
3.976119999999999891e+03 3.511940000000000055e+03 0.000000000000000000e+00
3.976199999999999818e+03 3.511940000000000055e+03 0.000000000000000000e+00
3.976279999999999745e+03 3.511940000000000055e+03 0.000000000000000000e+00
3.976360000000000127e+03 3.511940000000000055e+03 0.000000000000000000e+00
3.976440000000000055e+03 3.511940000000000055e+03 0.000000000000000000e+00
3.976519999999999982e+03 3.511940000000000055e+03 0.000000000000000000e+00
3.976599999999999909e+03 3.511940000000000055e+03 0.000000000000000000e+00
3.976679999999999836e+03 3.511940000000000055e+03 0.000000000000000000e+00
3.976759999999999764e+03 3.511940000000000055e+03 0.000000000000000000e+00
3.976840000000000146e+03 3.511940000000000055e+03 0.000000000000000000e+00
3.976920000000000073e+03 3.511940000000000055e+03 0.000000000000000000e+00
3.977000000000000000e+03 3.511940000000000055e+03 0.000000000000000000e+00
3.977079999999999927e+03 3.511940000000000055e+03 0.000000000000000000e+00
3.977159999999999854e+03 3.511940000000000055e+03 0.000000000000000000e+00
3.977239999999999782e+03 3.511940000000000055e+03 0.000000000000000000e+00
3.977320000000000164e+03 3.511940000000000055e+03 0.000000000000000000e+00
3.977400000000000091e+03 3.511940000000000055e+03 0.000000000000000000e+00
3.977480000000000018e+03 3.511940000000000055e+03 0.000000000000000000e+00
3.977559999999999945e+03 3.511940000000000055e+03 0.000000000000000000e+00
3.977639999999999873e+03 3.511940000000000055e+03 0.000000000000000000e+00
3.977719999999999800e+03 3.511940000000000055e+03 0.000000000000000000e+00
3.977800000000000182e+03 3.511940000000000055e+03 0.000000000000000000e+00
3.977880000000000109e+03 3.511940000000000055e+03 0.000000000000000000e+00
3.977960000000000036e+03 3.511940000000000055e+03 0.000000000000000000e+00
3.978039999999999964e+03 3.511940000000000055e+03 0.000000000000000000e+00
3.978119999999999891e+03 3.511940000000000055e+03 0.000000000000000000e+00
3.978199999999999818e+03 3.511940000000000055e+03 0.000000000000000000e+00
3.978279999999999745e+03 3.511940000000000055e+03 0.000000000000000000e+00
3.978360000000000127e+03 3.511940000000000055e+03 0.000000000000000000e+00
3.978440000000000055e+03 3.511940000000000055e+03 0.000000000000000000e+00
3.978519999999999982e+03 3.511940000000000055e+03 0.000000000000000000e+00
3.978599999999999909e+03 3.511940000000000055e+03 0.000000000000000000e+00
3.978679999999999836e+03 3.511940000000000055e+03 0.000000000000000000e+00
3.978759999999999764e+03 3.511940000000000055e+03 0.000000000000000000e+00
3.978840000000000146e+03 3.511940000000000055e+03 0.000000000000000000e+00
3.978920000000000073e+03 3.511940000000000055e+03 0.000000000000000000e+00
3.979000000000000000e+03 3.511940000000000055e+03 0.000000000000000000e+00
3.979079999999999927e+03 3.511940000000000055e+03 0.000000000000000000e+00
3.979159999999999854e+03 3.511940000000000055e+03 0.000000000000000000e+00
3.979239999999999782e+03 3.511940000000000055e+03 0.000000000000000000e+00
3.979320000000000164e+03 3.511940000000000055e+03 0.000000000000000000e+00
3.979400000000000091e+03 3.511940000000000055e+03 0.000000000000000000e+00
3.979480000000000018e+03 3.511940000000000055e+03 0.000000000000000000e+00
3.979559999999999945e+03 3.511940000000000055e+03 0.000000000000000000e+00
3.979639999999999873e+03 3.511940000000000055e+03 0.000000000000000000e+00
3.979719999999999800e+03 3.511940000000000055e+03 0.000000000000000000e+00
3.979800000000000182e+03 3.511940000000000055e+03 0.000000000000000000e+00
3.979880000000000109e+03 3.511940000000000055e+03 0.000000000000000000e+00
3.979960000000000036e+03 3.511940000000000055e+03 0.000000000000000000e+00
3.980039999999999964e+03 3.511940000000000055e+03 0.000000000000000000e+00
3.980119999999999891e+03 3.511940000000000055e+03 0.000000000000000000e+00
3.980199999999999818e+03 3.511940000000000055e+03 0.000000000000000000e+00
3.980279999999999745e+03 3.511940000000000055e+03 0.000000000000000000e+00
3.980360000000000127e+03 3.511940000000000055e+03 0.000000000000000000e+00
3.980440000000000055e+03 3.511940000000000055e+03 0.000000000000000000e+00
3.980519999999999982e+03 3.511940000000000055e+03 0.000000000000000000e+00
3.980599999999999909e+03 3.511940000000000055e+03 0.000000000000000000e+00
3.980679999999999836e+03 3.511940000000000055e+03 0.000000000000000000e+00
3.980759999999999764e+03 3.511940000000000055e+03 0.000000000000000000e+00
3.980840000000000146e+03 3.511940000000000055e+03 0.000000000000000000e+00
3.980920000000000073e+03 3.511940000000000055e+03 0.000000000000000000e+00
3.981000000000000000e+03 3.511940000000000055e+03 0.000000000000000000e+00
3.981079999999999927e+03 3.511940000000000055e+03 0.000000000000000000e+00
3.981159999999999854e+03 3.511940000000000055e+03 0.000000000000000000e+00
3.981239999999999782e+03 3.511940000000000055e+03 0.000000000000000000e+00
3.981320000000000164e+03 3.511940000000000055e+03 0.000000000000000000e+00
3.981400000000000091e+03 3.511940000000000055e+03 0.000000000000000000e+00
3.981480000000000018e+03 3.511940000000000055e+03 0.000000000000000000e+00
3.981559999999999945e+03 3.511940000000000055e+03 0.000000000000000000e+00
3.981639999999999873e+03 3.511940000000000055e+03 0.000000000000000000e+00
3.981719999999999800e+03 3.511940000000000055e+03 0.000000000000000000e+00
3.981800000000000182e+03 3.511940000000000055e+03 0.000000000000000000e+00
3.961800000000000182e+03 3.512000000000000000e+03 8.062913354321708315e-05
3.961880000000000109e+03 3.512000000000000000e+03 8.052671240968890690e-05
3.961960000000000036e+03 3.512000000000000000e+03 8.050809007081122443e-05
3.962039999999999964e+03 3.512000000000000000e+03 8.054242009429686230e-05
3.962119999999999891e+03 3.512000000000000000e+03 0.000000000000000000e+00
3.962199999999999818e+03 3.512000000000000000e+03 0.000000000000000000e+00
3.962279999999999745e+03 3.512000000000000000e+03 0.000000000000000000e+00
3.962360000000000127e+03 3.512000000000000000e+03 0.000000000000000000e+00
3.962440000000000055e+03 3.512000000000000000e+03 0.000000000000000000e+00
3.962519999999999982e+03 3.512000000000000000e+03 0.000000000000000000e+00
3.962599999999999909e+03 3.512000000000000000e+03 0.000000000000000000e+00
3.962679999999999836e+03 3.512000000000000000e+03 0.000000000000000000e+00
3.962759999999999764e+03 3.512000000000000000e+03 0.000000000000000000e+00
3.962840000000000146e+03 3.512000000000000000e+03 0.000000000000000000e+00
3.962920000000000073e+03 3.512000000000000000e+03 0.000000000000000000e+00
3.963000000000000000e+03 3.512000000000000000e+03 0.000000000000000000e+00
3.963079999999999927e+03 3.512000000000000000e+03 0.000000000000000000e+00
3.963159999999999854e+03 3.512000000000000000e+03 0.000000000000000000e+00
3.963239999999999782e+03 3.512000000000000000e+03 0.000000000000000000e+00
3.963320000000000164e+03 3.512000000000000000e+03 0.000000000000000000e+00
3.963400000000000091e+03 3.512000000000000000e+03 0.000000000000000000e+00
3.963480000000000018e+03 3.512000000000000000e+03 0.000000000000000000e+00
3.963559999999999945e+03 3.512000000000000000e+03 0.000000000000000000e+00
3.963639999999999873e+03 3.512000000000000000e+03 0.000000000000000000e+00
3.963719999999999800e+03 3.512000000000000000e+03 0.000000000000000000e+00
3.963800000000000182e+03 3.512000000000000000e+03 0.000000000000000000e+00
3.963880000000000109e+03 3.512000000000000000e+03 0.000000000000000000e+00
3.963960000000000036e+03 3.512000000000000000e+03 0.000000000000000000e+00
3.964039999999999964e+03 3.512000000000000000e+03 0.000000000000000000e+00
3.964119999999999891e+03 3.512000000000000000e+03 0.000000000000000000e+00
3.964199999999999818e+03 3.512000000000000000e+03 0.000000000000000000e+00
3.964279999999999745e+03 3.512000000000000000e+03 0.000000000000000000e+00
3.964360000000000127e+03 3.512000000000000000e+03 0.000000000000000000e+00
3.964440000000000055e+03 3.512000000000000000e+03 0.000000000000000000e+00
3.964519999999999982e+03 3.512000000000000000e+03 0.000000000000000000e+00
3.964599999999999909e+03 3.512000000000000000e+03 0.000000000000000000e+00
3.964679999999999836e+03 3.512000000000000000e+03 0.000000000000000000e+00
3.964759999999999764e+03 3.512000000000000000e+03 0.000000000000000000e+00
3.964840000000000146e+03 3.512000000000000000e+03 0.000000000000000000e+00
3.964920000000000073e+03 3.512000000000000000e+03 0.000000000000000000e+00
3.965000000000000000e+03 3.512000000000000000e+03 0.000000000000000000e+00
3.965079999999999927e+03 3.512000000000000000e+03 0.000000000000000000e+00
3.965159999999999854e+03 3.512000000000000000e+03 0.000000000000000000e+00
3.965239999999999782e+03 3.512000000000000000e+03 0.000000000000000000e+00
3.965320000000000164e+03 3.512000000000000000e+03 0.000000000000000000e+00
3.965400000000000091e+03 3.512000000000000000e+03 0.000000000000000000e+00
3.965480000000000018e+03 3.512000000000000000e+03 0.000000000000000000e+00
3.965559999999999945e+03 3.512000000000000000e+03 0.000000000000000000e+00
3.965639999999999873e+03 3.512000000000000000e+03 0.000000000000000000e+00
3.965719999999999800e+03 3.512000000000000000e+03 0.000000000000000000e+00
3.965800000000000182e+03 3.512000000000000000e+03 0.000000000000000000e+00
3.965880000000000109e+03 3.512000000000000000e+03 0.000000000000000000e+00
3.965960000000000036e+03 3.512000000000000000e+03 0.000000000000000000e+00
3.966039999999999964e+03 3.512000000000000000e+03 0.000000000000000000e+00
3.966119999999999891e+03 3.512000000000000000e+03 0.000000000000000000e+00
3.966199999999999818e+03 3.512000000000000000e+03 0.000000000000000000e+00
3.966279999999999745e+03 3.512000000000000000e+03 0.000000000000000000e+00
3.966360000000000127e+03 3.512000000000000000e+03 0.000000000000000000e+00
3.966440000000000055e+03 3.512000000000000000e+03 0.000000000000000000e+00
3.966519999999999982e+03 3.512000000000000000e+03 0.000000000000000000e+00
3.966599999999999909e+03 3.512000000000000000e+03 0.000000000000000000e+00
3.966679999999999836e+03 3.512000000000000000e+03 0.000000000000000000e+00
3.966759999999999764e+03 3.512000000000000000e+03 0.000000000000000000e+00
3.966840000000000146e+03 3.512000000000000000e+03 0.000000000000000000e+00
3.966920000000000073e+03 3.512000000000000000e+03 0.000000000000000000e+00
3.967000000000000000e+03 3.512000000000000000e+03 0.000000000000000000e+00
3.967079999999999927e+03 3.512000000000000000e+03 0.000000000000000000e+00
3.967159999999999854e+03 3.512000000000000000e+03 0.000000000000000000e+00
3.967239999999999782e+03 3.512000000000000000e+03 0.000000000000000000e+00
3.967320000000000164e+03 3.512000000000000000e+03 0.000000000000000000e+00
3.967400000000000091e+03 3.512000000000000000e+03 0.000000000000000000e+00
3.967480000000000018e+03 3.512000000000000000e+03 0.000000000000000000e+00
3.967559999999999945e+03 3.512000000000000000e+03 0.000000000000000000e+00
3.967639999999999873e+03 3.512000000000000000e+03 0.000000000000000000e+00
3.967719999999999800e+03 3.512000000000000000e+03 0.000000000000000000e+00
3.967800000000000182e+03 3.512000000000000000e+03 0.000000000000000000e+00
3.967880000000000109e+03 3.512000000000000000e+03 0.000000000000000000e+00
3.967960000000000036e+03 3.512000000000000000e+03 0.000000000000000000e+00
3.968039999999999964e+03 3.512000000000000000e+03 0.000000000000000000e+00
3.968119999999999891e+03 3.512000000000000000e+03 0.000000000000000000e+00
3.968199999999999818e+03 3.512000000000000000e+03 0.000000000000000000e+00
3.968279999999999745e+03 3.512000000000000000e+03 0.000000000000000000e+00
3.968360000000000127e+03 3.512000000000000000e+03 0.000000000000000000e+00
3.968440000000000055e+03 3.512000000000000000e+03 0.000000000000000000e+00
3.968519999999999982e+03 3.512000000000000000e+03 0.000000000000000000e+00
3.968599999999999909e+03 3.512000000000000000e+03 0.000000000000000000e+00
3.968679999999999836e+03 3.512000000000000000e+03 0.000000000000000000e+00
3.968759999999999764e+03 3.512000000000000000e+03 0.000000000000000000e+00
3.968840000000000146e+03 3.512000000000000000e+03 0.000000000000000000e+00
3.968920000000000073e+03 3.512000000000000000e+03 0.000000000000000000e+00
3.969000000000000000e+03 3.512000000000000000e+03 0.000000000000000000e+00
3.969079999999999927e+03 3.512000000000000000e+03 0.000000000000000000e+00
3.969159999999999854e+03 3.512000000000000000e+03 0.000000000000000000e+00
3.969239999999999782e+03 3.512000000000000000e+03 0.000000000000000000e+00
3.969320000000000164e+03 3.512000000000000000e+03 0.000000000000000000e+00
3.969400000000000091e+03 3.512000000000000000e+03 0.000000000000000000e+00
3.969480000000000018e+03 3.512000000000000000e+03 0.000000000000000000e+00
3.969559999999999945e+03 3.512000000000000000e+03 0.000000000000000000e+00
3.969639999999999873e+03 3.512000000000000000e+03 0.000000000000000000e+00
3.969719999999999800e+03 3.512000000000000000e+03 0.000000000000000000e+00
3.969800000000000182e+03 3.512000000000000000e+03 0.000000000000000000e+00
3.969880000000000109e+03 3.512000000000000000e+03 0.000000000000000000e+00
3.969960000000000036e+03 3.512000000000000000e+03 0.000000000000000000e+00
3.970039999999999964e+03 3.512000000000000000e+03 0.000000000000000000e+00
3.970119999999999891e+03 3.512000000000000000e+03 0.000000000000000000e+00
3.970199999999999818e+03 3.512000000000000000e+03 0.000000000000000000e+00
3.970279999999999745e+03 3.512000000000000000e+03 0.000000000000000000e+00
3.970360000000000127e+03 3.512000000000000000e+03 0.000000000000000000e+00
3.970440000000000055e+03 3.512000000000000000e+03 0.000000000000000000e+00
3.970519999999999982e+03 3.512000000000000000e+03 0.000000000000000000e+00
3.970599999999999909e+03 3.512000000000000000e+03 0.000000000000000000e+00
3.970679999999999836e+03 3.512000000000000000e+03 0.000000000000000000e+00
3.970759999999999764e+03 3.512000000000000000e+03 0.000000000000000000e+00
3.970840000000000146e+03 3.512000000000000000e+03 0.000000000000000000e+00
3.970920000000000073e+03 3.512000000000000000e+03 0.000000000000000000e+00
3.971000000000000000e+03 3.512000000000000000e+03 0.000000000000000000e+00
3.971079999999999927e+03 3.512000000000000000e+03 0.000000000000000000e+00
3.971159999999999854e+03 3.512000000000000000e+03 0.000000000000000000e+00
3.971239999999999782e+03 3.512000000000000000e+03 0.000000000000000000e+00
3.971320000000000164e+03 3.512000000000000000e+03 0.000000000000000000e+00
3.971400000000000091e+03 3.512000000000000000e+03 0.000000000000000000e+00
3.971480000000000018e+03 3.512000000000000000e+03 0.000000000000000000e+00
3.971559999999999945e+03 3.512000000000000000e+03 0.000000000000000000e+00
3.971639999999999873e+03 3.512000000000000000e+03 0.000000000000000000e+00
3.971719999999999800e+03 3.512000000000000000e+03 0.000000000000000000e+00
3.971800000000000182e+03 3.512000000000000000e+03 0.000000000000000000e+00
3.971880000000000109e+03 3.512000000000000000e+03 0.000000000000000000e+00
3.971960000000000036e+03 3.512000000000000000e+03 0.000000000000000000e+00
3.972039999999999964e+03 3.512000000000000000e+03 0.000000000000000000e+00
3.972119999999999891e+03 3.512000000000000000e+03 0.000000000000000000e+00
3.972199999999999818e+03 3.512000000000000000e+03 0.000000000000000000e+00
3.972279999999999745e+03 3.512000000000000000e+03 0.000000000000000000e+00
3.972360000000000127e+03 3.512000000000000000e+03 0.000000000000000000e+00
3.972440000000000055e+03 3.512000000000000000e+03 0.000000000000000000e+00
3.972519999999999982e+03 3.512000000000000000e+03 0.000000000000000000e+00
3.972599999999999909e+03 3.512000000000000000e+03 0.000000000000000000e+00
3.972679999999999836e+03 3.512000000000000000e+03 0.000000000000000000e+00
3.972759999999999764e+03 3.512000000000000000e+03 0.000000000000000000e+00
3.972840000000000146e+03 3.512000000000000000e+03 0.000000000000000000e+00
3.972920000000000073e+03 3.512000000000000000e+03 0.000000000000000000e+00
3.973000000000000000e+03 3.512000000000000000e+03 0.000000000000000000e+00
3.973079999999999927e+03 3.512000000000000000e+03 0.000000000000000000e+00
3.973159999999999854e+03 3.512000000000000000e+03 0.000000000000000000e+00
3.973239999999999782e+03 3.512000000000000000e+03 0.000000000000000000e+00
3.973320000000000164e+03 3.512000000000000000e+03 0.000000000000000000e+00
3.973400000000000091e+03 3.512000000000000000e+03 0.000000000000000000e+00
3.973480000000000018e+03 3.512000000000000000e+03 0.000000000000000000e+00
3.973559999999999945e+03 3.512000000000000000e+03 0.000000000000000000e+00
3.973639999999999873e+03 3.512000000000000000e+03 0.000000000000000000e+00
3.973719999999999800e+03 3.512000000000000000e+03 0.000000000000000000e+00
3.973800000000000182e+03 3.512000000000000000e+03 0.000000000000000000e+00
3.973880000000000109e+03 3.512000000000000000e+03 0.000000000000000000e+00
3.973960000000000036e+03 3.512000000000000000e+03 0.000000000000000000e+00
3.974039999999999964e+03 3.512000000000000000e+03 0.000000000000000000e+00
3.974119999999999891e+03 3.512000000000000000e+03 0.000000000000000000e+00
3.974199999999999818e+03 3.512000000000000000e+03 0.000000000000000000e+00
3.974279999999999745e+03 3.512000000000000000e+03 0.000000000000000000e+00
3.974360000000000127e+03 3.512000000000000000e+03 0.000000000000000000e+00
3.974440000000000055e+03 3.512000000000000000e+03 0.000000000000000000e+00
3.974519999999999982e+03 3.512000000000000000e+03 0.000000000000000000e+00
3.974599999999999909e+03 3.512000000000000000e+03 0.000000000000000000e+00
3.974679999999999836e+03 3.512000000000000000e+03 0.000000000000000000e+00
3.974759999999999764e+03 3.512000000000000000e+03 0.000000000000000000e+00
3.974840000000000146e+03 3.512000000000000000e+03 0.000000000000000000e+00
3.974920000000000073e+03 3.512000000000000000e+03 0.000000000000000000e+00
3.975000000000000000e+03 3.512000000000000000e+03 0.000000000000000000e+00
3.975079999999999927e+03 3.512000000000000000e+03 0.000000000000000000e+00
3.975159999999999854e+03 3.512000000000000000e+03 0.000000000000000000e+00
3.975239999999999782e+03 3.512000000000000000e+03 0.000000000000000000e+00
3.975320000000000164e+03 3.512000000000000000e+03 0.000000000000000000e+00
3.975400000000000091e+03 3.512000000000000000e+03 0.000000000000000000e+00
3.975480000000000018e+03 3.512000000000000000e+03 0.000000000000000000e+00
3.975559999999999945e+03 3.512000000000000000e+03 0.000000000000000000e+00
3.975639999999999873e+03 3.512000000000000000e+03 0.000000000000000000e+00
3.975719999999999800e+03 3.512000000000000000e+03 0.000000000000000000e+00
3.975800000000000182e+03 3.512000000000000000e+03 0.000000000000000000e+00
3.975880000000000109e+03 3.512000000000000000e+03 0.000000000000000000e+00
3.975960000000000036e+03 3.512000000000000000e+03 0.000000000000000000e+00
3.976039999999999964e+03 3.512000000000000000e+03 0.000000000000000000e+00
3.976119999999999891e+03 3.512000000000000000e+03 0.000000000000000000e+00
3.976199999999999818e+03 3.512000000000000000e+03 0.000000000000000000e+00
3.976279999999999745e+03 3.512000000000000000e+03 0.000000000000000000e+00
3.976360000000000127e+03 3.512000000000000000e+03 0.000000000000000000e+00
3.976440000000000055e+03 3.512000000000000000e+03 0.000000000000000000e+00
3.976519999999999982e+03 3.512000000000000000e+03 0.000000000000000000e+00
3.976599999999999909e+03 3.512000000000000000e+03 0.000000000000000000e+00
3.976679999999999836e+03 3.512000000000000000e+03 0.000000000000000000e+00
3.976759999999999764e+03 3.512000000000000000e+03 0.000000000000000000e+00
3.976840000000000146e+03 3.512000000000000000e+03 0.000000000000000000e+00
3.976920000000000073e+03 3.512000000000000000e+03 0.000000000000000000e+00
3.977000000000000000e+03 3.512000000000000000e+03 0.000000000000000000e+00
3.977079999999999927e+03 3.512000000000000000e+03 0.000000000000000000e+00
3.977159999999999854e+03 3.512000000000000000e+03 0.000000000000000000e+00
3.977239999999999782e+03 3.512000000000000000e+03 0.000000000000000000e+00
3.977320000000000164e+03 3.512000000000000000e+03 0.000000000000000000e+00
3.977400000000000091e+03 3.512000000000000000e+03 0.000000000000000000e+00
3.977480000000000018e+03 3.512000000000000000e+03 0.000000000000000000e+00
3.977559999999999945e+03 3.512000000000000000e+03 0.000000000000000000e+00
3.977639999999999873e+03 3.512000000000000000e+03 0.000000000000000000e+00
3.977719999999999800e+03 3.512000000000000000e+03 0.000000000000000000e+00
3.977800000000000182e+03 3.512000000000000000e+03 0.000000000000000000e+00
3.977880000000000109e+03 3.512000000000000000e+03 0.000000000000000000e+00
3.977960000000000036e+03 3.512000000000000000e+03 0.000000000000000000e+00
3.978039999999999964e+03 3.512000000000000000e+03 0.000000000000000000e+00
3.978119999999999891e+03 3.512000000000000000e+03 0.000000000000000000e+00
3.978199999999999818e+03 3.512000000000000000e+03 0.000000000000000000e+00
3.978279999999999745e+03 3.512000000000000000e+03 0.000000000000000000e+00
3.978360000000000127e+03 3.512000000000000000e+03 0.000000000000000000e+00
3.978440000000000055e+03 3.512000000000000000e+03 0.000000000000000000e+00
3.978519999999999982e+03 3.512000000000000000e+03 0.000000000000000000e+00
3.978599999999999909e+03 3.512000000000000000e+03 0.000000000000000000e+00
3.978679999999999836e+03 3.512000000000000000e+03 0.000000000000000000e+00
3.978759999999999764e+03 3.512000000000000000e+03 0.000000000000000000e+00
3.978840000000000146e+03 3.512000000000000000e+03 0.000000000000000000e+00
3.978920000000000073e+03 3.512000000000000000e+03 0.000000000000000000e+00
3.979000000000000000e+03 3.512000000000000000e+03 0.000000000000000000e+00
3.979079999999999927e+03 3.512000000000000000e+03 0.000000000000000000e+00
3.979159999999999854e+03 3.512000000000000000e+03 0.000000000000000000e+00
3.979239999999999782e+03 3.512000000000000000e+03 0.000000000000000000e+00
3.979320000000000164e+03 3.512000000000000000e+03 0.000000000000000000e+00
3.979400000000000091e+03 3.512000000000000000e+03 0.000000000000000000e+00
3.979480000000000018e+03 3.512000000000000000e+03 0.000000000000000000e+00
3.979559999999999945e+03 3.512000000000000000e+03 0.000000000000000000e+00
3.979639999999999873e+03 3.512000000000000000e+03 0.000000000000000000e+00
3.979719999999999800e+03 3.512000000000000000e+03 0.000000000000000000e+00
3.979800000000000182e+03 3.512000000000000000e+03 0.000000000000000000e+00
3.979880000000000109e+03 3.512000000000000000e+03 0.000000000000000000e+00
3.979960000000000036e+03 3.512000000000000000e+03 0.000000000000000000e+00
3.980039999999999964e+03 3.512000000000000000e+03 0.000000000000000000e+00
3.980119999999999891e+03 3.512000000000000000e+03 0.000000000000000000e+00
3.980199999999999818e+03 3.512000000000000000e+03 0.000000000000000000e+00
3.980279999999999745e+03 3.512000000000000000e+03 0.000000000000000000e+00
3.980360000000000127e+03 3.512000000000000000e+03 0.000000000000000000e+00
3.980440000000000055e+03 3.512000000000000000e+03 0.000000000000000000e+00
3.980519999999999982e+03 3.512000000000000000e+03 0.000000000000000000e+00
3.980599999999999909e+03 3.512000000000000000e+03 0.000000000000000000e+00
3.980679999999999836e+03 3.512000000000000000e+03 0.000000000000000000e+00
3.980759999999999764e+03 3.512000000000000000e+03 0.000000000000000000e+00
3.980840000000000146e+03 3.512000000000000000e+03 0.000000000000000000e+00
3.980920000000000073e+03 3.512000000000000000e+03 0.000000000000000000e+00
3.981000000000000000e+03 3.512000000000000000e+03 0.000000000000000000e+00
3.981079999999999927e+03 3.512000000000000000e+03 0.000000000000000000e+00
3.981159999999999854e+03 3.512000000000000000e+03 0.000000000000000000e+00
3.981239999999999782e+03 3.512000000000000000e+03 0.000000000000000000e+00
3.981320000000000164e+03 3.512000000000000000e+03 0.000000000000000000e+00
3.981400000000000091e+03 3.512000000000000000e+03 0.000000000000000000e+00
3.981480000000000018e+03 3.512000000000000000e+03 0.000000000000000000e+00
3.981559999999999945e+03 3.512000000000000000e+03 0.000000000000000000e+00
3.981639999999999873e+03 3.512000000000000000e+03 0.000000000000000000e+00
3.981719999999999800e+03 3.512000000000000000e+03 0.000000000000000000e+00
3.981800000000000182e+03 3.512000000000000000e+03 0.000000000000000000e+00
3.961800000000000182e+03 3.512059999999999945e+03 8.183355380260127164e-05
3.961880000000000109e+03 3.512059999999999945e+03 8.163525026126436227e-05
3.961960000000000036e+03 3.512059999999999945e+03 8.155926164792169522e-05
3.962039999999999964e+03 3.512059999999999945e+03 8.157234986251962229e-05
3.962119999999999891e+03 3.512059999999999945e+03 8.162690885087274203e-05
3.962199999999999818e+03 3.512059999999999945e+03 0.000000000000000000e+00
3.962279999999999745e+03 3.512059999999999945e+03 0.000000000000000000e+00
3.962360000000000127e+03 3.512059999999999945e+03 0.000000000000000000e+00
3.962440000000000055e+03 3.512059999999999945e+03 0.000000000000000000e+00
3.962519999999999982e+03 3.512059999999999945e+03 0.000000000000000000e+00
3.962599999999999909e+03 3.512059999999999945e+03 0.000000000000000000e+00
3.962679999999999836e+03 3.512059999999999945e+03 0.000000000000000000e+00
3.962759999999999764e+03 3.512059999999999945e+03 0.000000000000000000e+00
3.962840000000000146e+03 3.512059999999999945e+03 0.000000000000000000e+00
3.962920000000000073e+03 3.512059999999999945e+03 0.000000000000000000e+00
3.963000000000000000e+03 3.512059999999999945e+03 0.000000000000000000e+00
3.963079999999999927e+03 3.512059999999999945e+03 0.000000000000000000e+00
3.963159999999999854e+03 3.512059999999999945e+03 0.000000000000000000e+00
3.963239999999999782e+03 3.512059999999999945e+03 0.000000000000000000e+00
3.963320000000000164e+03 3.512059999999999945e+03 0.000000000000000000e+00
3.963400000000000091e+03 3.512059999999999945e+03 0.000000000000000000e+00
3.963480000000000018e+03 3.512059999999999945e+03 0.000000000000000000e+00
3.963559999999999945e+03 3.512059999999999945e+03 0.000000000000000000e+00
3.963639999999999873e+03 3.512059999999999945e+03 0.000000000000000000e+00
3.963719999999999800e+03 3.512059999999999945e+03 0.000000000000000000e+00
3.963800000000000182e+03 3.512059999999999945e+03 0.000000000000000000e+00
3.963880000000000109e+03 3.512059999999999945e+03 0.000000000000000000e+00
3.963960000000000036e+03 3.512059999999999945e+03 0.000000000000000000e+00
3.964039999999999964e+03 3.512059999999999945e+03 0.000000000000000000e+00
3.964119999999999891e+03 3.512059999999999945e+03 0.000000000000000000e+00
3.964199999999999818e+03 3.512059999999999945e+03 0.000000000000000000e+00
3.964279999999999745e+03 3.512059999999999945e+03 0.000000000000000000e+00
3.964360000000000127e+03 3.512059999999999945e+03 0.000000000000000000e+00
3.964440000000000055e+03 3.512059999999999945e+03 0.000000000000000000e+00
3.964519999999999982e+03 3.512059999999999945e+03 0.000000000000000000e+00
3.964599999999999909e+03 3.512059999999999945e+03 0.000000000000000000e+00
3.964679999999999836e+03 3.512059999999999945e+03 0.000000000000000000e+00
3.964759999999999764e+03 3.512059999999999945e+03 0.000000000000000000e+00
3.964840000000000146e+03 3.512059999999999945e+03 0.000000000000000000e+00
3.964920000000000073e+03 3.512059999999999945e+03 0.000000000000000000e+00
3.965000000000000000e+03 3.512059999999999945e+03 0.000000000000000000e+00
3.965079999999999927e+03 3.512059999999999945e+03 0.000000000000000000e+00
3.965159999999999854e+03 3.512059999999999945e+03 0.000000000000000000e+00
3.965239999999999782e+03 3.512059999999999945e+03 0.000000000000000000e+00
3.965320000000000164e+03 3.512059999999999945e+03 0.000000000000000000e+00
3.965400000000000091e+03 3.512059999999999945e+03 0.000000000000000000e+00
3.965480000000000018e+03 3.512059999999999945e+03 0.000000000000000000e+00
3.965559999999999945e+03 3.512059999999999945e+03 0.000000000000000000e+00
3.965639999999999873e+03 3.512059999999999945e+03 0.000000000000000000e+00
3.965719999999999800e+03 3.512059999999999945e+03 0.000000000000000000e+00
3.965800000000000182e+03 3.512059999999999945e+03 0.000000000000000000e+00
3.965880000000000109e+03 3.512059999999999945e+03 0.000000000000000000e+00
3.965960000000000036e+03 3.512059999999999945e+03 0.000000000000000000e+00
3.966039999999999964e+03 3.512059999999999945e+03 0.000000000000000000e+00
3.966119999999999891e+03 3.512059999999999945e+03 0.000000000000000000e+00
3.966199999999999818e+03 3.512059999999999945e+03 0.000000000000000000e+00
3.966279999999999745e+03 3.512059999999999945e+03 0.000000000000000000e+00
3.966360000000000127e+03 3.512059999999999945e+03 0.000000000000000000e+00
3.966440000000000055e+03 3.512059999999999945e+03 0.000000000000000000e+00
3.966519999999999982e+03 3.512059999999999945e+03 0.000000000000000000e+00
3.966599999999999909e+03 3.512059999999999945e+03 0.000000000000000000e+00
3.966679999999999836e+03 3.512059999999999945e+03 0.000000000000000000e+00
3.966759999999999764e+03 3.512059999999999945e+03 0.000000000000000000e+00
3.966840000000000146e+03 3.512059999999999945e+03 0.000000000000000000e+00
3.966920000000000073e+03 3.512059999999999945e+03 0.000000000000000000e+00
3.967000000000000000e+03 3.512059999999999945e+03 0.000000000000000000e+00
3.967079999999999927e+03 3.512059999999999945e+03 0.000000000000000000e+00
3.967159999999999854e+03 3.512059999999999945e+03 0.000000000000000000e+00
3.967239999999999782e+03 3.512059999999999945e+03 0.000000000000000000e+00
3.967320000000000164e+03 3.512059999999999945e+03 0.000000000000000000e+00
3.967400000000000091e+03 3.512059999999999945e+03 0.000000000000000000e+00
3.967480000000000018e+03 3.512059999999999945e+03 0.000000000000000000e+00
3.967559999999999945e+03 3.512059999999999945e+03 0.000000000000000000e+00
3.967639999999999873e+03 3.512059999999999945e+03 0.000000000000000000e+00
3.967719999999999800e+03 3.512059999999999945e+03 0.000000000000000000e+00
3.967800000000000182e+03 3.512059999999999945e+03 0.000000000000000000e+00
3.967880000000000109e+03 3.512059999999999945e+03 0.000000000000000000e+00
3.967960000000000036e+03 3.512059999999999945e+03 0.000000000000000000e+00
3.968039999999999964e+03 3.512059999999999945e+03 0.000000000000000000e+00
3.968119999999999891e+03 3.512059999999999945e+03 0.000000000000000000e+00
3.968199999999999818e+03 3.512059999999999945e+03 0.000000000000000000e+00
3.968279999999999745e+03 3.512059999999999945e+03 0.000000000000000000e+00
3.968360000000000127e+03 3.512059999999999945e+03 0.000000000000000000e+00
3.968440000000000055e+03 3.512059999999999945e+03 0.000000000000000000e+00
3.968519999999999982e+03 3.512059999999999945e+03 0.000000000000000000e+00
3.968599999999999909e+03 3.512059999999999945e+03 0.000000000000000000e+00
3.968679999999999836e+03 3.512059999999999945e+03 0.000000000000000000e+00
3.968759999999999764e+03 3.512059999999999945e+03 0.000000000000000000e+00
3.968840000000000146e+03 3.512059999999999945e+03 0.000000000000000000e+00
3.968920000000000073e+03 3.512059999999999945e+03 0.000000000000000000e+00
3.969000000000000000e+03 3.512059999999999945e+03 0.000000000000000000e+00
3.969079999999999927e+03 3.512059999999999945e+03 0.000000000000000000e+00
3.969159999999999854e+03 3.512059999999999945e+03 0.000000000000000000e+00
3.969239999999999782e+03 3.512059999999999945e+03 0.000000000000000000e+00
3.969320000000000164e+03 3.512059999999999945e+03 0.000000000000000000e+00
3.969400000000000091e+03 3.512059999999999945e+03 0.000000000000000000e+00
3.969480000000000018e+03 3.512059999999999945e+03 0.000000000000000000e+00
3.969559999999999945e+03 3.512059999999999945e+03 0.000000000000000000e+00
3.969639999999999873e+03 3.512059999999999945e+03 0.000000000000000000e+00
3.969719999999999800e+03 3.512059999999999945e+03 0.000000000000000000e+00
3.969800000000000182e+03 3.512059999999999945e+03 0.000000000000000000e+00
3.969880000000000109e+03 3.512059999999999945e+03 0.000000000000000000e+00
3.969960000000000036e+03 3.512059999999999945e+03 0.000000000000000000e+00
3.970039999999999964e+03 3.512059999999999945e+03 0.000000000000000000e+00
3.970119999999999891e+03 3.512059999999999945e+03 0.000000000000000000e+00
3.970199999999999818e+03 3.512059999999999945e+03 0.000000000000000000e+00
3.970279999999999745e+03 3.512059999999999945e+03 0.000000000000000000e+00
3.970360000000000127e+03 3.512059999999999945e+03 0.000000000000000000e+00
3.970440000000000055e+03 3.512059999999999945e+03 0.000000000000000000e+00
3.970519999999999982e+03 3.512059999999999945e+03 0.000000000000000000e+00
3.970599999999999909e+03 3.512059999999999945e+03 0.000000000000000000e+00
3.970679999999999836e+03 3.512059999999999945e+03 0.000000000000000000e+00
3.970759999999999764e+03 3.512059999999999945e+03 0.000000000000000000e+00
3.970840000000000146e+03 3.512059999999999945e+03 0.000000000000000000e+00
3.970920000000000073e+03 3.512059999999999945e+03 0.000000000000000000e+00
3.971000000000000000e+03 3.512059999999999945e+03 0.000000000000000000e+00
3.971079999999999927e+03 3.512059999999999945e+03 0.000000000000000000e+00
3.971159999999999854e+03 3.512059999999999945e+03 0.000000000000000000e+00
3.971239999999999782e+03 3.512059999999999945e+03 0.000000000000000000e+00
3.971320000000000164e+03 3.512059999999999945e+03 0.000000000000000000e+00
3.971400000000000091e+03 3.512059999999999945e+03 0.000000000000000000e+00
3.971480000000000018e+03 3.512059999999999945e+03 0.000000000000000000e+00
3.971559999999999945e+03 3.512059999999999945e+03 0.000000000000000000e+00
3.971639999999999873e+03 3.512059999999999945e+03 0.000000000000000000e+00
3.971719999999999800e+03 3.512059999999999945e+03 0.000000000000000000e+00
3.971800000000000182e+03 3.512059999999999945e+03 0.000000000000000000e+00
3.971880000000000109e+03 3.512059999999999945e+03 0.000000000000000000e+00
3.971960000000000036e+03 3.512059999999999945e+03 0.000000000000000000e+00
3.972039999999999964e+03 3.512059999999999945e+03 0.000000000000000000e+00
3.972119999999999891e+03 3.512059999999999945e+03 0.000000000000000000e+00
3.972199999999999818e+03 3.512059999999999945e+03 0.000000000000000000e+00
3.972279999999999745e+03 3.512059999999999945e+03 0.000000000000000000e+00
3.972360000000000127e+03 3.512059999999999945e+03 0.000000000000000000e+00
3.972440000000000055e+03 3.512059999999999945e+03 0.000000000000000000e+00
3.972519999999999982e+03 3.512059999999999945e+03 0.000000000000000000e+00
3.972599999999999909e+03 3.512059999999999945e+03 0.000000000000000000e+00
3.972679999999999836e+03 3.512059999999999945e+03 0.000000000000000000e+00
3.972759999999999764e+03 3.512059999999999945e+03 0.000000000000000000e+00
3.972840000000000146e+03 3.512059999999999945e+03 0.000000000000000000e+00
3.972920000000000073e+03 3.512059999999999945e+03 0.000000000000000000e+00
3.973000000000000000e+03 3.512059999999999945e+03 0.000000000000000000e+00
3.973079999999999927e+03 3.512059999999999945e+03 0.000000000000000000e+00
3.973159999999999854e+03 3.512059999999999945e+03 0.000000000000000000e+00
3.973239999999999782e+03 3.512059999999999945e+03 0.000000000000000000e+00
3.973320000000000164e+03 3.512059999999999945e+03 0.000000000000000000e+00
3.973400000000000091e+03 3.512059999999999945e+03 0.000000000000000000e+00
3.973480000000000018e+03 3.512059999999999945e+03 0.000000000000000000e+00
3.973559999999999945e+03 3.512059999999999945e+03 0.000000000000000000e+00
3.973639999999999873e+03 3.512059999999999945e+03 0.000000000000000000e+00
3.973719999999999800e+03 3.512059999999999945e+03 0.000000000000000000e+00
3.973800000000000182e+03 3.512059999999999945e+03 0.000000000000000000e+00
3.973880000000000109e+03 3.512059999999999945e+03 0.000000000000000000e+00
3.973960000000000036e+03 3.512059999999999945e+03 0.000000000000000000e+00
3.974039999999999964e+03 3.512059999999999945e+03 0.000000000000000000e+00
3.974119999999999891e+03 3.512059999999999945e+03 0.000000000000000000e+00
3.974199999999999818e+03 3.512059999999999945e+03 0.000000000000000000e+00
3.974279999999999745e+03 3.512059999999999945e+03 0.000000000000000000e+00
3.974360000000000127e+03 3.512059999999999945e+03 0.000000000000000000e+00
3.974440000000000055e+03 3.512059999999999945e+03 0.000000000000000000e+00
3.974519999999999982e+03 3.512059999999999945e+03 0.000000000000000000e+00
3.974599999999999909e+03 3.512059999999999945e+03 0.000000000000000000e+00
3.974679999999999836e+03 3.512059999999999945e+03 0.000000000000000000e+00
3.974759999999999764e+03 3.512059999999999945e+03 0.000000000000000000e+00
3.974840000000000146e+03 3.512059999999999945e+03 0.000000000000000000e+00
3.974920000000000073e+03 3.512059999999999945e+03 0.000000000000000000e+00
3.975000000000000000e+03 3.512059999999999945e+03 0.000000000000000000e+00
3.975079999999999927e+03 3.512059999999999945e+03 0.000000000000000000e+00
3.975159999999999854e+03 3.512059999999999945e+03 0.000000000000000000e+00
3.975239999999999782e+03 3.512059999999999945e+03 0.000000000000000000e+00
3.975320000000000164e+03 3.512059999999999945e+03 0.000000000000000000e+00
3.975400000000000091e+03 3.512059999999999945e+03 0.000000000000000000e+00
3.975480000000000018e+03 3.512059999999999945e+03 0.000000000000000000e+00
3.975559999999999945e+03 3.512059999999999945e+03 0.000000000000000000e+00
3.975639999999999873e+03 3.512059999999999945e+03 0.000000000000000000e+00
3.975719999999999800e+03 3.512059999999999945e+03 0.000000000000000000e+00
3.975800000000000182e+03 3.512059999999999945e+03 0.000000000000000000e+00
3.975880000000000109e+03 3.512059999999999945e+03 0.000000000000000000e+00
3.975960000000000036e+03 3.512059999999999945e+03 0.000000000000000000e+00
3.976039999999999964e+03 3.512059999999999945e+03 0.000000000000000000e+00
3.976119999999999891e+03 3.512059999999999945e+03 0.000000000000000000e+00
3.976199999999999818e+03 3.512059999999999945e+03 0.000000000000000000e+00
3.976279999999999745e+03 3.512059999999999945e+03 0.000000000000000000e+00
3.976360000000000127e+03 3.512059999999999945e+03 0.000000000000000000e+00
3.976440000000000055e+03 3.512059999999999945e+03 0.000000000000000000e+00
3.976519999999999982e+03 3.512059999999999945e+03 0.000000000000000000e+00
3.976599999999999909e+03 3.512059999999999945e+03 0.000000000000000000e+00
3.976679999999999836e+03 3.512059999999999945e+03 0.000000000000000000e+00
3.976759999999999764e+03 3.512059999999999945e+03 0.000000000000000000e+00
3.976840000000000146e+03 3.512059999999999945e+03 0.000000000000000000e+00
3.976920000000000073e+03 3.512059999999999945e+03 0.000000000000000000e+00
3.977000000000000000e+03 3.512059999999999945e+03 0.000000000000000000e+00
3.977079999999999927e+03 3.512059999999999945e+03 0.000000000000000000e+00
3.977159999999999854e+03 3.512059999999999945e+03 0.000000000000000000e+00
3.977239999999999782e+03 3.512059999999999945e+03 0.000000000000000000e+00
3.977320000000000164e+03 3.512059999999999945e+03 0.000000000000000000e+00
3.977400000000000091e+03 3.512059999999999945e+03 0.000000000000000000e+00
3.977480000000000018e+03 3.512059999999999945e+03 0.000000000000000000e+00
3.977559999999999945e+03 3.512059999999999945e+03 0.000000000000000000e+00
3.977639999999999873e+03 3.512059999999999945e+03 0.000000000000000000e+00
3.977719999999999800e+03 3.512059999999999945e+03 0.000000000000000000e+00
3.977800000000000182e+03 3.512059999999999945e+03 0.000000000000000000e+00
3.977880000000000109e+03 3.512059999999999945e+03 0.000000000000000000e+00
3.977960000000000036e+03 3.512059999999999945e+03 0.000000000000000000e+00
3.978039999999999964e+03 3.512059999999999945e+03 0.000000000000000000e+00
3.978119999999999891e+03 3.512059999999999945e+03 0.000000000000000000e+00
3.978199999999999818e+03 3.512059999999999945e+03 0.000000000000000000e+00
3.978279999999999745e+03 3.512059999999999945e+03 0.000000000000000000e+00
3.978360000000000127e+03 3.512059999999999945e+03 0.000000000000000000e+00
3.978440000000000055e+03 3.512059999999999945e+03 0.000000000000000000e+00
3.978519999999999982e+03 3.512059999999999945e+03 0.000000000000000000e+00
3.978599999999999909e+03 3.512059999999999945e+03 0.000000000000000000e+00
3.978679999999999836e+03 3.512059999999999945e+03 0.000000000000000000e+00
3.978759999999999764e+03 3.512059999999999945e+03 0.000000000000000000e+00
3.978840000000000146e+03 3.512059999999999945e+03 0.000000000000000000e+00
3.978920000000000073e+03 3.512059999999999945e+03 0.000000000000000000e+00
3.979000000000000000e+03 3.512059999999999945e+03 0.000000000000000000e+00
3.979079999999999927e+03 3.512059999999999945e+03 0.000000000000000000e+00
3.979159999999999854e+03 3.512059999999999945e+03 0.000000000000000000e+00
3.979239999999999782e+03 3.512059999999999945e+03 0.000000000000000000e+00
3.979320000000000164e+03 3.512059999999999945e+03 0.000000000000000000e+00
3.979400000000000091e+03 3.512059999999999945e+03 0.000000000000000000e+00
3.979480000000000018e+03 3.512059999999999945e+03 0.000000000000000000e+00
3.979559999999999945e+03 3.512059999999999945e+03 0.000000000000000000e+00
3.979639999999999873e+03 3.512059999999999945e+03 0.000000000000000000e+00
3.979719999999999800e+03 3.512059999999999945e+03 0.000000000000000000e+00
3.979800000000000182e+03 3.512059999999999945e+03 0.000000000000000000e+00
3.979880000000000109e+03 3.512059999999999945e+03 0.000000000000000000e+00
3.979960000000000036e+03 3.512059999999999945e+03 0.000000000000000000e+00
3.980039999999999964e+03 3.512059999999999945e+03 0.000000000000000000e+00
3.980119999999999891e+03 3.512059999999999945e+03 0.000000000000000000e+00
3.980199999999999818e+03 3.512059999999999945e+03 0.000000000000000000e+00
3.980279999999999745e+03 3.512059999999999945e+03 0.000000000000000000e+00
3.980360000000000127e+03 3.512059999999999945e+03 0.000000000000000000e+00
3.980440000000000055e+03 3.512059999999999945e+03 0.000000000000000000e+00
3.980519999999999982e+03 3.512059999999999945e+03 0.000000000000000000e+00
3.980599999999999909e+03 3.512059999999999945e+03 0.000000000000000000e+00
3.980679999999999836e+03 3.512059999999999945e+03 0.000000000000000000e+00
3.980759999999999764e+03 3.512059999999999945e+03 0.000000000000000000e+00
3.980840000000000146e+03 3.512059999999999945e+03 0.000000000000000000e+00
3.980920000000000073e+03 3.512059999999999945e+03 0.000000000000000000e+00
3.981000000000000000e+03 3.512059999999999945e+03 0.000000000000000000e+00
3.981079999999999927e+03 3.512059999999999945e+03 0.000000000000000000e+00
3.981159999999999854e+03 3.512059999999999945e+03 0.000000000000000000e+00
3.981239999999999782e+03 3.512059999999999945e+03 0.000000000000000000e+00
3.981320000000000164e+03 3.512059999999999945e+03 0.000000000000000000e+00
3.981400000000000091e+03 3.512059999999999945e+03 0.000000000000000000e+00
3.981480000000000018e+03 3.512059999999999945e+03 0.000000000000000000e+00
3.981559999999999945e+03 3.512059999999999945e+03 0.000000000000000000e+00
3.981639999999999873e+03 3.512059999999999945e+03 0.000000000000000000e+00
3.981719999999999800e+03 3.512059999999999945e+03 0.000000000000000000e+00
3.981800000000000182e+03 3.512059999999999945e+03 0.000000000000000000e+00
3.961800000000000182e+03 3.512119999999999891e+03 8.314636863273716216e-05
3.961880000000000109e+03 3.512119999999999891e+03 8.281998757508219884e-05
3.961960000000000036e+03 3.512119999999999891e+03 8.266575632107367661e-05
3.962039999999999964e+03 3.512119999999999891e+03 8.263081894417481676e-05
3.962119999999999891e+03 3.512119999999999891e+03 8.266292446628273002e-05
3.962199999999999818e+03 3.512119999999999891e+03 8.274196609074948563e-05
3.962279999999999745e+03 3.512119999999999891e+03 0.000000000000000000e+00
3.962360000000000127e+03 3.512119999999999891e+03 0.000000000000000000e+00
3.962440000000000055e+03 3.512119999999999891e+03 0.000000000000000000e+00
3.962519999999999982e+03 3.512119999999999891e+03 0.000000000000000000e+00
3.962599999999999909e+03 3.512119999999999891e+03 0.000000000000000000e+00
3.962679999999999836e+03 3.512119999999999891e+03 0.000000000000000000e+00
3.962759999999999764e+03 3.512119999999999891e+03 0.000000000000000000e+00
3.962840000000000146e+03 3.512119999999999891e+03 0.000000000000000000e+00
3.962920000000000073e+03 3.512119999999999891e+03 0.000000000000000000e+00
3.963000000000000000e+03 3.512119999999999891e+03 0.000000000000000000e+00
3.963079999999999927e+03 3.512119999999999891e+03 0.000000000000000000e+00
3.963159999999999854e+03 3.512119999999999891e+03 0.000000000000000000e+00
3.963239999999999782e+03 3.512119999999999891e+03 0.000000000000000000e+00
3.963320000000000164e+03 3.512119999999999891e+03 0.000000000000000000e+00
3.963400000000000091e+03 3.512119999999999891e+03 0.000000000000000000e+00
3.963480000000000018e+03 3.512119999999999891e+03 0.000000000000000000e+00
3.963559999999999945e+03 3.512119999999999891e+03 0.000000000000000000e+00
3.963639999999999873e+03 3.512119999999999891e+03 0.000000000000000000e+00
3.963719999999999800e+03 3.512119999999999891e+03 0.000000000000000000e+00
3.963800000000000182e+03 3.512119999999999891e+03 0.000000000000000000e+00
3.963880000000000109e+03 3.512119999999999891e+03 0.000000000000000000e+00
3.963960000000000036e+03 3.512119999999999891e+03 0.000000000000000000e+00
3.964039999999999964e+03 3.512119999999999891e+03 0.000000000000000000e+00
3.964119999999999891e+03 3.512119999999999891e+03 0.000000000000000000e+00
3.964199999999999818e+03 3.512119999999999891e+03 0.000000000000000000e+00
3.964279999999999745e+03 3.512119999999999891e+03 0.000000000000000000e+00
3.964360000000000127e+03 3.512119999999999891e+03 0.000000000000000000e+00
3.964440000000000055e+03 3.512119999999999891e+03 0.000000000000000000e+00
3.964519999999999982e+03 3.512119999999999891e+03 0.000000000000000000e+00
3.964599999999999909e+03 3.512119999999999891e+03 0.000000000000000000e+00
3.964679999999999836e+03 3.512119999999999891e+03 0.000000000000000000e+00
3.964759999999999764e+03 3.512119999999999891e+03 0.000000000000000000e+00
3.964840000000000146e+03 3.512119999999999891e+03 0.000000000000000000e+00
3.964920000000000073e+03 3.512119999999999891e+03 0.000000000000000000e+00
3.965000000000000000e+03 3.512119999999999891e+03 0.000000000000000000e+00
3.965079999999999927e+03 3.512119999999999891e+03 0.000000000000000000e+00
3.965159999999999854e+03 3.512119999999999891e+03 0.000000000000000000e+00
3.965239999999999782e+03 3.512119999999999891e+03 0.000000000000000000e+00
3.965320000000000164e+03 3.512119999999999891e+03 0.000000000000000000e+00
3.965400000000000091e+03 3.512119999999999891e+03 0.000000000000000000e+00
3.965480000000000018e+03 3.512119999999999891e+03 0.000000000000000000e+00
3.965559999999999945e+03 3.512119999999999891e+03 0.000000000000000000e+00
3.965639999999999873e+03 3.512119999999999891e+03 0.000000000000000000e+00
3.965719999999999800e+03 3.512119999999999891e+03 0.000000000000000000e+00
3.965800000000000182e+03 3.512119999999999891e+03 0.000000000000000000e+00
3.965880000000000109e+03 3.512119999999999891e+03 0.000000000000000000e+00
3.965960000000000036e+03 3.512119999999999891e+03 0.000000000000000000e+00
3.966039999999999964e+03 3.512119999999999891e+03 0.000000000000000000e+00
3.966119999999999891e+03 3.512119999999999891e+03 0.000000000000000000e+00
3.966199999999999818e+03 3.512119999999999891e+03 0.000000000000000000e+00
3.966279999999999745e+03 3.512119999999999891e+03 0.000000000000000000e+00
3.966360000000000127e+03 3.512119999999999891e+03 0.000000000000000000e+00
3.966440000000000055e+03 3.512119999999999891e+03 0.000000000000000000e+00
3.966519999999999982e+03 3.512119999999999891e+03 0.000000000000000000e+00
3.966599999999999909e+03 3.512119999999999891e+03 0.000000000000000000e+00
3.966679999999999836e+03 3.512119999999999891e+03 0.000000000000000000e+00
3.966759999999999764e+03 3.512119999999999891e+03 0.000000000000000000e+00
3.966840000000000146e+03 3.512119999999999891e+03 0.000000000000000000e+00
3.966920000000000073e+03 3.512119999999999891e+03 0.000000000000000000e+00
3.967000000000000000e+03 3.512119999999999891e+03 0.000000000000000000e+00
3.967079999999999927e+03 3.512119999999999891e+03 0.000000000000000000e+00
3.967159999999999854e+03 3.512119999999999891e+03 0.000000000000000000e+00
3.967239999999999782e+03 3.512119999999999891e+03 0.000000000000000000e+00
3.967320000000000164e+03 3.512119999999999891e+03 0.000000000000000000e+00
3.967400000000000091e+03 3.512119999999999891e+03 0.000000000000000000e+00
3.967480000000000018e+03 3.512119999999999891e+03 0.000000000000000000e+00
3.967559999999999945e+03 3.512119999999999891e+03 0.000000000000000000e+00
3.967639999999999873e+03 3.512119999999999891e+03 0.000000000000000000e+00
3.967719999999999800e+03 3.512119999999999891e+03 0.000000000000000000e+00
3.967800000000000182e+03 3.512119999999999891e+03 0.000000000000000000e+00
3.967880000000000109e+03 3.512119999999999891e+03 0.000000000000000000e+00
3.967960000000000036e+03 3.512119999999999891e+03 0.000000000000000000e+00
3.968039999999999964e+03 3.512119999999999891e+03 0.000000000000000000e+00
3.968119999999999891e+03 3.512119999999999891e+03 0.000000000000000000e+00
3.968199999999999818e+03 3.512119999999999891e+03 0.000000000000000000e+00
3.968279999999999745e+03 3.512119999999999891e+03 0.000000000000000000e+00
3.968360000000000127e+03 3.512119999999999891e+03 0.000000000000000000e+00
3.968440000000000055e+03 3.512119999999999891e+03 0.000000000000000000e+00
3.968519999999999982e+03 3.512119999999999891e+03 0.000000000000000000e+00
3.968599999999999909e+03 3.512119999999999891e+03 0.000000000000000000e+00
3.968679999999999836e+03 3.512119999999999891e+03 0.000000000000000000e+00
3.968759999999999764e+03 3.512119999999999891e+03 0.000000000000000000e+00
3.968840000000000146e+03 3.512119999999999891e+03 0.000000000000000000e+00
3.968920000000000073e+03 3.512119999999999891e+03 0.000000000000000000e+00
3.969000000000000000e+03 3.512119999999999891e+03 0.000000000000000000e+00
3.969079999999999927e+03 3.512119999999999891e+03 0.000000000000000000e+00
3.969159999999999854e+03 3.512119999999999891e+03 0.000000000000000000e+00
3.969239999999999782e+03 3.512119999999999891e+03 0.000000000000000000e+00
3.969320000000000164e+03 3.512119999999999891e+03 0.000000000000000000e+00
3.969400000000000091e+03 3.512119999999999891e+03 0.000000000000000000e+00
3.969480000000000018e+03 3.512119999999999891e+03 0.000000000000000000e+00
3.969559999999999945e+03 3.512119999999999891e+03 0.000000000000000000e+00
3.969639999999999873e+03 3.512119999999999891e+03 0.000000000000000000e+00
3.969719999999999800e+03 3.512119999999999891e+03 0.000000000000000000e+00
3.969800000000000182e+03 3.512119999999999891e+03 0.000000000000000000e+00
3.969880000000000109e+03 3.512119999999999891e+03 0.000000000000000000e+00
3.969960000000000036e+03 3.512119999999999891e+03 0.000000000000000000e+00
3.970039999999999964e+03 3.512119999999999891e+03 0.000000000000000000e+00
3.970119999999999891e+03 3.512119999999999891e+03 0.000000000000000000e+00
3.970199999999999818e+03 3.512119999999999891e+03 0.000000000000000000e+00
3.970279999999999745e+03 3.512119999999999891e+03 0.000000000000000000e+00
3.970360000000000127e+03 3.512119999999999891e+03 0.000000000000000000e+00
3.970440000000000055e+03 3.512119999999999891e+03 0.000000000000000000e+00
3.970519999999999982e+03 3.512119999999999891e+03 0.000000000000000000e+00
3.970599999999999909e+03 3.512119999999999891e+03 0.000000000000000000e+00
3.970679999999999836e+03 3.512119999999999891e+03 0.000000000000000000e+00
3.970759999999999764e+03 3.512119999999999891e+03 0.000000000000000000e+00
3.970840000000000146e+03 3.512119999999999891e+03 0.000000000000000000e+00
3.970920000000000073e+03 3.512119999999999891e+03 0.000000000000000000e+00
3.971000000000000000e+03 3.512119999999999891e+03 0.000000000000000000e+00
3.971079999999999927e+03 3.512119999999999891e+03 0.000000000000000000e+00
3.971159999999999854e+03 3.512119999999999891e+03 0.000000000000000000e+00
3.971239999999999782e+03 3.512119999999999891e+03 0.000000000000000000e+00
3.971320000000000164e+03 3.512119999999999891e+03 0.000000000000000000e+00
3.971400000000000091e+03 3.512119999999999891e+03 0.000000000000000000e+00
3.971480000000000018e+03 3.512119999999999891e+03 0.000000000000000000e+00
3.971559999999999945e+03 3.512119999999999891e+03 0.000000000000000000e+00
3.971639999999999873e+03 3.512119999999999891e+03 0.000000000000000000e+00
3.971719999999999800e+03 3.512119999999999891e+03 0.000000000000000000e+00
3.971800000000000182e+03 3.512119999999999891e+03 0.000000000000000000e+00
3.971880000000000109e+03 3.512119999999999891e+03 0.000000000000000000e+00
3.971960000000000036e+03 3.512119999999999891e+03 0.000000000000000000e+00
3.972039999999999964e+03 3.512119999999999891e+03 0.000000000000000000e+00
3.972119999999999891e+03 3.512119999999999891e+03 0.000000000000000000e+00
3.972199999999999818e+03 3.512119999999999891e+03 0.000000000000000000e+00
3.972279999999999745e+03 3.512119999999999891e+03 0.000000000000000000e+00
3.972360000000000127e+03 3.512119999999999891e+03 0.000000000000000000e+00
3.972440000000000055e+03 3.512119999999999891e+03 0.000000000000000000e+00
3.972519999999999982e+03 3.512119999999999891e+03 0.000000000000000000e+00
3.972599999999999909e+03 3.512119999999999891e+03 0.000000000000000000e+00
3.972679999999999836e+03 3.512119999999999891e+03 0.000000000000000000e+00
3.972759999999999764e+03 3.512119999999999891e+03 0.000000000000000000e+00
3.972840000000000146e+03 3.512119999999999891e+03 0.000000000000000000e+00
3.972920000000000073e+03 3.512119999999999891e+03 0.000000000000000000e+00
3.973000000000000000e+03 3.512119999999999891e+03 0.000000000000000000e+00
3.973079999999999927e+03 3.512119999999999891e+03 0.000000000000000000e+00
3.973159999999999854e+03 3.512119999999999891e+03 0.000000000000000000e+00
3.973239999999999782e+03 3.512119999999999891e+03 0.000000000000000000e+00
3.973320000000000164e+03 3.512119999999999891e+03 0.000000000000000000e+00
3.973400000000000091e+03 3.512119999999999891e+03 0.000000000000000000e+00
3.973480000000000018e+03 3.512119999999999891e+03 0.000000000000000000e+00
3.973559999999999945e+03 3.512119999999999891e+03 0.000000000000000000e+00
3.973639999999999873e+03 3.512119999999999891e+03 0.000000000000000000e+00
3.973719999999999800e+03 3.512119999999999891e+03 0.000000000000000000e+00
3.973800000000000182e+03 3.512119999999999891e+03 0.000000000000000000e+00
3.973880000000000109e+03 3.512119999999999891e+03 0.000000000000000000e+00
3.973960000000000036e+03 3.512119999999999891e+03 0.000000000000000000e+00
3.974039999999999964e+03 3.512119999999999891e+03 0.000000000000000000e+00
3.974119999999999891e+03 3.512119999999999891e+03 0.000000000000000000e+00
3.974199999999999818e+03 3.512119999999999891e+03 0.000000000000000000e+00
3.974279999999999745e+03 3.512119999999999891e+03 0.000000000000000000e+00
3.974360000000000127e+03 3.512119999999999891e+03 0.000000000000000000e+00
3.974440000000000055e+03 3.512119999999999891e+03 0.000000000000000000e+00
3.974519999999999982e+03 3.512119999999999891e+03 0.000000000000000000e+00
3.974599999999999909e+03 3.512119999999999891e+03 0.000000000000000000e+00
3.974679999999999836e+03 3.512119999999999891e+03 0.000000000000000000e+00
3.974759999999999764e+03 3.512119999999999891e+03 0.000000000000000000e+00
3.974840000000000146e+03 3.512119999999999891e+03 0.000000000000000000e+00
3.974920000000000073e+03 3.512119999999999891e+03 0.000000000000000000e+00
3.975000000000000000e+03 3.512119999999999891e+03 0.000000000000000000e+00
3.975079999999999927e+03 3.512119999999999891e+03 0.000000000000000000e+00
3.975159999999999854e+03 3.512119999999999891e+03 0.000000000000000000e+00
3.975239999999999782e+03 3.512119999999999891e+03 0.000000000000000000e+00
3.975320000000000164e+03 3.512119999999999891e+03 0.000000000000000000e+00
3.975400000000000091e+03 3.512119999999999891e+03 0.000000000000000000e+00
3.975480000000000018e+03 3.512119999999999891e+03 0.000000000000000000e+00
3.975559999999999945e+03 3.512119999999999891e+03 0.000000000000000000e+00
3.975639999999999873e+03 3.512119999999999891e+03 0.000000000000000000e+00
3.975719999999999800e+03 3.512119999999999891e+03 0.000000000000000000e+00
3.975800000000000182e+03 3.512119999999999891e+03 0.000000000000000000e+00
3.975880000000000109e+03 3.512119999999999891e+03 0.000000000000000000e+00
3.975960000000000036e+03 3.512119999999999891e+03 0.000000000000000000e+00
3.976039999999999964e+03 3.512119999999999891e+03 0.000000000000000000e+00
3.976119999999999891e+03 3.512119999999999891e+03 0.000000000000000000e+00
3.976199999999999818e+03 3.512119999999999891e+03 0.000000000000000000e+00
3.976279999999999745e+03 3.512119999999999891e+03 0.000000000000000000e+00
3.976360000000000127e+03 3.512119999999999891e+03 0.000000000000000000e+00
3.976440000000000055e+03 3.512119999999999891e+03 0.000000000000000000e+00
3.976519999999999982e+03 3.512119999999999891e+03 0.000000000000000000e+00
3.976599999999999909e+03 3.512119999999999891e+03 0.000000000000000000e+00
3.976679999999999836e+03 3.512119999999999891e+03 0.000000000000000000e+00
3.976759999999999764e+03 3.512119999999999891e+03 0.000000000000000000e+00
3.976840000000000146e+03 3.512119999999999891e+03 0.000000000000000000e+00
3.976920000000000073e+03 3.512119999999999891e+03 0.000000000000000000e+00
3.977000000000000000e+03 3.512119999999999891e+03 0.000000000000000000e+00
3.977079999999999927e+03 3.512119999999999891e+03 0.000000000000000000e+00
3.977159999999999854e+03 3.512119999999999891e+03 0.000000000000000000e+00
3.977239999999999782e+03 3.512119999999999891e+03 0.000000000000000000e+00
3.977320000000000164e+03 3.512119999999999891e+03 0.000000000000000000e+00
3.977400000000000091e+03 3.512119999999999891e+03 0.000000000000000000e+00
3.977480000000000018e+03 3.512119999999999891e+03 0.000000000000000000e+00
3.977559999999999945e+03 3.512119999999999891e+03 0.000000000000000000e+00
3.977639999999999873e+03 3.512119999999999891e+03 0.000000000000000000e+00
3.977719999999999800e+03 3.512119999999999891e+03 0.000000000000000000e+00
3.977800000000000182e+03 3.512119999999999891e+03 0.000000000000000000e+00
3.977880000000000109e+03 3.512119999999999891e+03 0.000000000000000000e+00
3.977960000000000036e+03 3.512119999999999891e+03 0.000000000000000000e+00
3.978039999999999964e+03 3.512119999999999891e+03 0.000000000000000000e+00
3.978119999999999891e+03 3.512119999999999891e+03 0.000000000000000000e+00
3.978199999999999818e+03 3.512119999999999891e+03 0.000000000000000000e+00
3.978279999999999745e+03 3.512119999999999891e+03 0.000000000000000000e+00
3.978360000000000127e+03 3.512119999999999891e+03 0.000000000000000000e+00
3.978440000000000055e+03 3.512119999999999891e+03 0.000000000000000000e+00
3.978519999999999982e+03 3.512119999999999891e+03 0.000000000000000000e+00
3.978599999999999909e+03 3.512119999999999891e+03 0.000000000000000000e+00
3.978679999999999836e+03 3.512119999999999891e+03 0.000000000000000000e+00
3.978759999999999764e+03 3.512119999999999891e+03 0.000000000000000000e+00
3.978840000000000146e+03 3.512119999999999891e+03 0.000000000000000000e+00
3.978920000000000073e+03 3.512119999999999891e+03 0.000000000000000000e+00
3.979000000000000000e+03 3.512119999999999891e+03 0.000000000000000000e+00
3.979079999999999927e+03 3.512119999999999891e+03 0.000000000000000000e+00
3.979159999999999854e+03 3.512119999999999891e+03 0.000000000000000000e+00
3.979239999999999782e+03 3.512119999999999891e+03 0.000000000000000000e+00
3.979320000000000164e+03 3.512119999999999891e+03 0.000000000000000000e+00
3.979400000000000091e+03 3.512119999999999891e+03 0.000000000000000000e+00
3.979480000000000018e+03 3.512119999999999891e+03 0.000000000000000000e+00
3.979559999999999945e+03 3.512119999999999891e+03 0.000000000000000000e+00
3.979639999999999873e+03 3.512119999999999891e+03 0.000000000000000000e+00
3.979719999999999800e+03 3.512119999999999891e+03 0.000000000000000000e+00
3.979800000000000182e+03 3.512119999999999891e+03 0.000000000000000000e+00
3.979880000000000109e+03 3.512119999999999891e+03 0.000000000000000000e+00
3.979960000000000036e+03 3.512119999999999891e+03 0.000000000000000000e+00
3.980039999999999964e+03 3.512119999999999891e+03 0.000000000000000000e+00
3.980119999999999891e+03 3.512119999999999891e+03 0.000000000000000000e+00
3.980199999999999818e+03 3.512119999999999891e+03 0.000000000000000000e+00
3.980279999999999745e+03 3.512119999999999891e+03 0.000000000000000000e+00
3.980360000000000127e+03 3.512119999999999891e+03 0.000000000000000000e+00
3.980440000000000055e+03 3.512119999999999891e+03 0.000000000000000000e+00
3.980519999999999982e+03 3.512119999999999891e+03 0.000000000000000000e+00
3.980599999999999909e+03 3.512119999999999891e+03 0.000000000000000000e+00
3.980679999999999836e+03 3.512119999999999891e+03 0.000000000000000000e+00
3.980759999999999764e+03 3.512119999999999891e+03 0.000000000000000000e+00
3.980840000000000146e+03 3.512119999999999891e+03 0.000000000000000000e+00
3.980920000000000073e+03 3.512119999999999891e+03 0.000000000000000000e+00
3.981000000000000000e+03 3.512119999999999891e+03 0.000000000000000000e+00
3.981079999999999927e+03 3.512119999999999891e+03 0.000000000000000000e+00
3.981159999999999854e+03 3.512119999999999891e+03 0.000000000000000000e+00
3.981239999999999782e+03 3.512119999999999891e+03 0.000000000000000000e+00
3.981320000000000164e+03 3.512119999999999891e+03 0.000000000000000000e+00
3.981400000000000091e+03 3.512119999999999891e+03 0.000000000000000000e+00
3.981480000000000018e+03 3.512119999999999891e+03 0.000000000000000000e+00
3.981559999999999945e+03 3.512119999999999891e+03 0.000000000000000000e+00
3.981639999999999873e+03 3.512119999999999891e+03 0.000000000000000000e+00
3.981719999999999800e+03 3.512119999999999891e+03 0.000000000000000000e+00
3.981800000000000182e+03 3.512119999999999891e+03 0.000000000000000000e+00
3.961800000000000182e+03 3.512180000000000291e+03 8.458979250080468529e-05
3.961880000000000109e+03 3.512180000000000291e+03 8.410229897129738738e-05
3.961960000000000036e+03 3.512180000000000291e+03 8.384430001605665424e-05
3.962039999999999964e+03 3.512180000000000291e+03 8.373161580439531188e-05
3.962119999999999891e+03 3.512180000000000291e+03 8.372880810953382054e-05
3.962199999999999818e+03 3.512180000000000291e+03 8.378788814591847938e-05
3.962279999999999745e+03 3.512180000000000291e+03 8.388506095331655927e-05
3.962360000000000127e+03 3.512180000000000291e+03 0.000000000000000000e+00
3.962440000000000055e+03 3.512180000000000291e+03 0.000000000000000000e+00
3.962519999999999982e+03 3.512180000000000291e+03 0.000000000000000000e+00
3.962599999999999909e+03 3.512180000000000291e+03 0.000000000000000000e+00
3.962679999999999836e+03 3.512180000000000291e+03 0.000000000000000000e+00
3.962759999999999764e+03 3.512180000000000291e+03 0.000000000000000000e+00
3.962840000000000146e+03 3.512180000000000291e+03 0.000000000000000000e+00
3.962920000000000073e+03 3.512180000000000291e+03 0.000000000000000000e+00
3.963000000000000000e+03 3.512180000000000291e+03 0.000000000000000000e+00
3.963079999999999927e+03 3.512180000000000291e+03 0.000000000000000000e+00
3.963159999999999854e+03 3.512180000000000291e+03 0.000000000000000000e+00
3.963239999999999782e+03 3.512180000000000291e+03 0.000000000000000000e+00
3.963320000000000164e+03 3.512180000000000291e+03 0.000000000000000000e+00
3.963400000000000091e+03 3.512180000000000291e+03 0.000000000000000000e+00
3.963480000000000018e+03 3.512180000000000291e+03 0.000000000000000000e+00
3.963559999999999945e+03 3.512180000000000291e+03 0.000000000000000000e+00
3.963639999999999873e+03 3.512180000000000291e+03 0.000000000000000000e+00
3.963719999999999800e+03 3.512180000000000291e+03 0.000000000000000000e+00
3.963800000000000182e+03 3.512180000000000291e+03 0.000000000000000000e+00
3.963880000000000109e+03 3.512180000000000291e+03 0.000000000000000000e+00
3.963960000000000036e+03 3.512180000000000291e+03 0.000000000000000000e+00
3.964039999999999964e+03 3.512180000000000291e+03 0.000000000000000000e+00
3.964119999999999891e+03 3.512180000000000291e+03 0.000000000000000000e+00
3.964199999999999818e+03 3.512180000000000291e+03 0.000000000000000000e+00
3.964279999999999745e+03 3.512180000000000291e+03 0.000000000000000000e+00
3.964360000000000127e+03 3.512180000000000291e+03 0.000000000000000000e+00
3.964440000000000055e+03 3.512180000000000291e+03 0.000000000000000000e+00
3.964519999999999982e+03 3.512180000000000291e+03 0.000000000000000000e+00
3.964599999999999909e+03 3.512180000000000291e+03 0.000000000000000000e+00
3.964679999999999836e+03 3.512180000000000291e+03 0.000000000000000000e+00
3.964759999999999764e+03 3.512180000000000291e+03 0.000000000000000000e+00
3.964840000000000146e+03 3.512180000000000291e+03 0.000000000000000000e+00
3.964920000000000073e+03 3.512180000000000291e+03 0.000000000000000000e+00
3.965000000000000000e+03 3.512180000000000291e+03 0.000000000000000000e+00
3.965079999999999927e+03 3.512180000000000291e+03 0.000000000000000000e+00
3.965159999999999854e+03 3.512180000000000291e+03 0.000000000000000000e+00
3.965239999999999782e+03 3.512180000000000291e+03 0.000000000000000000e+00
3.965320000000000164e+03 3.512180000000000291e+03 0.000000000000000000e+00
3.965400000000000091e+03 3.512180000000000291e+03 0.000000000000000000e+00
3.965480000000000018e+03 3.512180000000000291e+03 0.000000000000000000e+00
3.965559999999999945e+03 3.512180000000000291e+03 0.000000000000000000e+00
3.965639999999999873e+03 3.512180000000000291e+03 0.000000000000000000e+00
3.965719999999999800e+03 3.512180000000000291e+03 0.000000000000000000e+00
3.965800000000000182e+03 3.512180000000000291e+03 0.000000000000000000e+00
3.965880000000000109e+03 3.512180000000000291e+03 0.000000000000000000e+00
3.965960000000000036e+03 3.512180000000000291e+03 0.000000000000000000e+00
3.966039999999999964e+03 3.512180000000000291e+03 0.000000000000000000e+00
3.966119999999999891e+03 3.512180000000000291e+03 0.000000000000000000e+00
3.966199999999999818e+03 3.512180000000000291e+03 0.000000000000000000e+00
3.966279999999999745e+03 3.512180000000000291e+03 0.000000000000000000e+00
3.966360000000000127e+03 3.512180000000000291e+03 0.000000000000000000e+00
3.966440000000000055e+03 3.512180000000000291e+03 0.000000000000000000e+00
3.966519999999999982e+03 3.512180000000000291e+03 0.000000000000000000e+00
3.966599999999999909e+03 3.512180000000000291e+03 0.000000000000000000e+00
3.966679999999999836e+03 3.512180000000000291e+03 0.000000000000000000e+00
3.966759999999999764e+03 3.512180000000000291e+03 0.000000000000000000e+00
3.966840000000000146e+03 3.512180000000000291e+03 0.000000000000000000e+00
3.966920000000000073e+03 3.512180000000000291e+03 0.000000000000000000e+00
3.967000000000000000e+03 3.512180000000000291e+03 0.000000000000000000e+00
3.967079999999999927e+03 3.512180000000000291e+03 0.000000000000000000e+00
3.967159999999999854e+03 3.512180000000000291e+03 0.000000000000000000e+00
3.967239999999999782e+03 3.512180000000000291e+03 0.000000000000000000e+00
3.967320000000000164e+03 3.512180000000000291e+03 0.000000000000000000e+00
3.967400000000000091e+03 3.512180000000000291e+03 0.000000000000000000e+00
3.967480000000000018e+03 3.512180000000000291e+03 0.000000000000000000e+00
3.967559999999999945e+03 3.512180000000000291e+03 0.000000000000000000e+00
3.967639999999999873e+03 3.512180000000000291e+03 0.000000000000000000e+00
3.967719999999999800e+03 3.512180000000000291e+03 0.000000000000000000e+00
3.967800000000000182e+03 3.512180000000000291e+03 0.000000000000000000e+00
3.967880000000000109e+03 3.512180000000000291e+03 0.000000000000000000e+00
3.967960000000000036e+03 3.512180000000000291e+03 0.000000000000000000e+00
3.968039999999999964e+03 3.512180000000000291e+03 0.000000000000000000e+00
3.968119999999999891e+03 3.512180000000000291e+03 0.000000000000000000e+00
3.968199999999999818e+03 3.512180000000000291e+03 0.000000000000000000e+00
3.968279999999999745e+03 3.512180000000000291e+03 0.000000000000000000e+00
3.968360000000000127e+03 3.512180000000000291e+03 0.000000000000000000e+00
3.968440000000000055e+03 3.512180000000000291e+03 0.000000000000000000e+00
3.968519999999999982e+03 3.512180000000000291e+03 0.000000000000000000e+00
3.968599999999999909e+03 3.512180000000000291e+03 0.000000000000000000e+00
3.968679999999999836e+03 3.512180000000000291e+03 0.000000000000000000e+00
3.968759999999999764e+03 3.512180000000000291e+03 0.000000000000000000e+00
3.968840000000000146e+03 3.512180000000000291e+03 0.000000000000000000e+00
3.968920000000000073e+03 3.512180000000000291e+03 0.000000000000000000e+00
3.969000000000000000e+03 3.512180000000000291e+03 0.000000000000000000e+00
3.969079999999999927e+03 3.512180000000000291e+03 0.000000000000000000e+00
3.969159999999999854e+03 3.512180000000000291e+03 0.000000000000000000e+00
3.969239999999999782e+03 3.512180000000000291e+03 0.000000000000000000e+00
3.969320000000000164e+03 3.512180000000000291e+03 0.000000000000000000e+00
3.969400000000000091e+03 3.512180000000000291e+03 0.000000000000000000e+00
3.969480000000000018e+03 3.512180000000000291e+03 0.000000000000000000e+00
3.969559999999999945e+03 3.512180000000000291e+03 0.000000000000000000e+00
3.969639999999999873e+03 3.512180000000000291e+03 0.000000000000000000e+00
3.969719999999999800e+03 3.512180000000000291e+03 0.000000000000000000e+00
3.969800000000000182e+03 3.512180000000000291e+03 0.000000000000000000e+00
3.969880000000000109e+03 3.512180000000000291e+03 0.000000000000000000e+00
3.969960000000000036e+03 3.512180000000000291e+03 0.000000000000000000e+00
3.970039999999999964e+03 3.512180000000000291e+03 0.000000000000000000e+00
3.970119999999999891e+03 3.512180000000000291e+03 0.000000000000000000e+00
3.970199999999999818e+03 3.512180000000000291e+03 0.000000000000000000e+00
3.970279999999999745e+03 3.512180000000000291e+03 0.000000000000000000e+00
3.970360000000000127e+03 3.512180000000000291e+03 0.000000000000000000e+00
3.970440000000000055e+03 3.512180000000000291e+03 0.000000000000000000e+00
3.970519999999999982e+03 3.512180000000000291e+03 0.000000000000000000e+00
3.970599999999999909e+03 3.512180000000000291e+03 0.000000000000000000e+00
3.970679999999999836e+03 3.512180000000000291e+03 0.000000000000000000e+00
3.970759999999999764e+03 3.512180000000000291e+03 0.000000000000000000e+00
3.970840000000000146e+03 3.512180000000000291e+03 0.000000000000000000e+00
3.970920000000000073e+03 3.512180000000000291e+03 0.000000000000000000e+00
3.971000000000000000e+03 3.512180000000000291e+03 0.000000000000000000e+00
3.971079999999999927e+03 3.512180000000000291e+03 0.000000000000000000e+00
3.971159999999999854e+03 3.512180000000000291e+03 0.000000000000000000e+00
3.971239999999999782e+03 3.512180000000000291e+03 0.000000000000000000e+00
3.971320000000000164e+03 3.512180000000000291e+03 0.000000000000000000e+00
3.971400000000000091e+03 3.512180000000000291e+03 0.000000000000000000e+00
3.971480000000000018e+03 3.512180000000000291e+03 0.000000000000000000e+00
3.971559999999999945e+03 3.512180000000000291e+03 0.000000000000000000e+00
3.971639999999999873e+03 3.512180000000000291e+03 0.000000000000000000e+00
3.971719999999999800e+03 3.512180000000000291e+03 0.000000000000000000e+00
3.971800000000000182e+03 3.512180000000000291e+03 0.000000000000000000e+00
3.971880000000000109e+03 3.512180000000000291e+03 0.000000000000000000e+00
3.971960000000000036e+03 3.512180000000000291e+03 0.000000000000000000e+00
3.972039999999999964e+03 3.512180000000000291e+03 0.000000000000000000e+00
3.972119999999999891e+03 3.512180000000000291e+03 0.000000000000000000e+00
3.972199999999999818e+03 3.512180000000000291e+03 0.000000000000000000e+00
3.972279999999999745e+03 3.512180000000000291e+03 0.000000000000000000e+00
3.972360000000000127e+03 3.512180000000000291e+03 0.000000000000000000e+00
3.972440000000000055e+03 3.512180000000000291e+03 0.000000000000000000e+00
3.972519999999999982e+03 3.512180000000000291e+03 0.000000000000000000e+00
3.972599999999999909e+03 3.512180000000000291e+03 0.000000000000000000e+00
3.972679999999999836e+03 3.512180000000000291e+03 0.000000000000000000e+00
3.972759999999999764e+03 3.512180000000000291e+03 0.000000000000000000e+00
3.972840000000000146e+03 3.512180000000000291e+03 0.000000000000000000e+00
3.972920000000000073e+03 3.512180000000000291e+03 0.000000000000000000e+00
3.973000000000000000e+03 3.512180000000000291e+03 0.000000000000000000e+00
3.973079999999999927e+03 3.512180000000000291e+03 0.000000000000000000e+00
3.973159999999999854e+03 3.512180000000000291e+03 0.000000000000000000e+00
3.973239999999999782e+03 3.512180000000000291e+03 0.000000000000000000e+00
3.973320000000000164e+03 3.512180000000000291e+03 0.000000000000000000e+00
3.973400000000000091e+03 3.512180000000000291e+03 0.000000000000000000e+00
3.973480000000000018e+03 3.512180000000000291e+03 0.000000000000000000e+00
3.973559999999999945e+03 3.512180000000000291e+03 0.000000000000000000e+00
3.973639999999999873e+03 3.512180000000000291e+03 0.000000000000000000e+00
3.973719999999999800e+03 3.512180000000000291e+03 0.000000000000000000e+00
3.973800000000000182e+03 3.512180000000000291e+03 0.000000000000000000e+00
3.973880000000000109e+03 3.512180000000000291e+03 0.000000000000000000e+00
3.973960000000000036e+03 3.512180000000000291e+03 0.000000000000000000e+00
3.974039999999999964e+03 3.512180000000000291e+03 0.000000000000000000e+00
3.974119999999999891e+03 3.512180000000000291e+03 0.000000000000000000e+00
3.974199999999999818e+03 3.512180000000000291e+03 0.000000000000000000e+00
3.974279999999999745e+03 3.512180000000000291e+03 0.000000000000000000e+00
3.974360000000000127e+03 3.512180000000000291e+03 0.000000000000000000e+00
3.974440000000000055e+03 3.512180000000000291e+03 0.000000000000000000e+00
3.974519999999999982e+03 3.512180000000000291e+03 0.000000000000000000e+00
3.974599999999999909e+03 3.512180000000000291e+03 0.000000000000000000e+00
3.974679999999999836e+03 3.512180000000000291e+03 0.000000000000000000e+00
3.974759999999999764e+03 3.512180000000000291e+03 0.000000000000000000e+00
3.974840000000000146e+03 3.512180000000000291e+03 0.000000000000000000e+00
3.974920000000000073e+03 3.512180000000000291e+03 0.000000000000000000e+00
3.975000000000000000e+03 3.512180000000000291e+03 0.000000000000000000e+00
3.975079999999999927e+03 3.512180000000000291e+03 0.000000000000000000e+00
3.975159999999999854e+03 3.512180000000000291e+03 0.000000000000000000e+00
3.975239999999999782e+03 3.512180000000000291e+03 0.000000000000000000e+00
3.975320000000000164e+03 3.512180000000000291e+03 0.000000000000000000e+00
3.975400000000000091e+03 3.512180000000000291e+03 0.000000000000000000e+00
3.975480000000000018e+03 3.512180000000000291e+03 0.000000000000000000e+00
3.975559999999999945e+03 3.512180000000000291e+03 0.000000000000000000e+00
3.975639999999999873e+03 3.512180000000000291e+03 0.000000000000000000e+00
3.975719999999999800e+03 3.512180000000000291e+03 0.000000000000000000e+00
3.975800000000000182e+03 3.512180000000000291e+03 0.000000000000000000e+00
3.975880000000000109e+03 3.512180000000000291e+03 0.000000000000000000e+00
3.975960000000000036e+03 3.512180000000000291e+03 0.000000000000000000e+00
3.976039999999999964e+03 3.512180000000000291e+03 0.000000000000000000e+00
3.976119999999999891e+03 3.512180000000000291e+03 0.000000000000000000e+00
3.976199999999999818e+03 3.512180000000000291e+03 0.000000000000000000e+00
3.976279999999999745e+03 3.512180000000000291e+03 0.000000000000000000e+00
3.976360000000000127e+03 3.512180000000000291e+03 0.000000000000000000e+00
3.976440000000000055e+03 3.512180000000000291e+03 0.000000000000000000e+00
3.976519999999999982e+03 3.512180000000000291e+03 0.000000000000000000e+00
3.976599999999999909e+03 3.512180000000000291e+03 0.000000000000000000e+00
3.976679999999999836e+03 3.512180000000000291e+03 0.000000000000000000e+00
3.976759999999999764e+03 3.512180000000000291e+03 0.000000000000000000e+00
3.976840000000000146e+03 3.512180000000000291e+03 0.000000000000000000e+00
3.976920000000000073e+03 3.512180000000000291e+03 0.000000000000000000e+00
3.977000000000000000e+03 3.512180000000000291e+03 0.000000000000000000e+00
3.977079999999999927e+03 3.512180000000000291e+03 0.000000000000000000e+00
3.977159999999999854e+03 3.512180000000000291e+03 0.000000000000000000e+00
3.977239999999999782e+03 3.512180000000000291e+03 0.000000000000000000e+00
3.977320000000000164e+03 3.512180000000000291e+03 0.000000000000000000e+00
3.977400000000000091e+03 3.512180000000000291e+03 0.000000000000000000e+00
3.977480000000000018e+03 3.512180000000000291e+03 0.000000000000000000e+00
3.977559999999999945e+03 3.512180000000000291e+03 0.000000000000000000e+00
3.977639999999999873e+03 3.512180000000000291e+03 0.000000000000000000e+00
3.977719999999999800e+03 3.512180000000000291e+03 0.000000000000000000e+00
3.977800000000000182e+03 3.512180000000000291e+03 0.000000000000000000e+00
3.977880000000000109e+03 3.512180000000000291e+03 0.000000000000000000e+00
3.977960000000000036e+03 3.512180000000000291e+03 0.000000000000000000e+00
3.978039999999999964e+03 3.512180000000000291e+03 0.000000000000000000e+00
3.978119999999999891e+03 3.512180000000000291e+03 0.000000000000000000e+00
3.978199999999999818e+03 3.512180000000000291e+03 0.000000000000000000e+00
3.978279999999999745e+03 3.512180000000000291e+03 0.000000000000000000e+00
3.978360000000000127e+03 3.512180000000000291e+03 0.000000000000000000e+00
3.978440000000000055e+03 3.512180000000000291e+03 0.000000000000000000e+00
3.978519999999999982e+03 3.512180000000000291e+03 0.000000000000000000e+00
3.978599999999999909e+03 3.512180000000000291e+03 0.000000000000000000e+00
3.978679999999999836e+03 3.512180000000000291e+03 0.000000000000000000e+00
3.978759999999999764e+03 3.512180000000000291e+03 0.000000000000000000e+00
3.978840000000000146e+03 3.512180000000000291e+03 0.000000000000000000e+00
3.978920000000000073e+03 3.512180000000000291e+03 0.000000000000000000e+00
3.979000000000000000e+03 3.512180000000000291e+03 0.000000000000000000e+00
3.979079999999999927e+03 3.512180000000000291e+03 0.000000000000000000e+00
3.979159999999999854e+03 3.512180000000000291e+03 0.000000000000000000e+00
3.979239999999999782e+03 3.512180000000000291e+03 0.000000000000000000e+00
3.979320000000000164e+03 3.512180000000000291e+03 0.000000000000000000e+00
3.979400000000000091e+03 3.512180000000000291e+03 0.000000000000000000e+00
3.979480000000000018e+03 3.512180000000000291e+03 0.000000000000000000e+00
3.979559999999999945e+03 3.512180000000000291e+03 0.000000000000000000e+00
3.979639999999999873e+03 3.512180000000000291e+03 0.000000000000000000e+00
3.979719999999999800e+03 3.512180000000000291e+03 0.000000000000000000e+00
3.979800000000000182e+03 3.512180000000000291e+03 0.000000000000000000e+00
3.979880000000000109e+03 3.512180000000000291e+03 0.000000000000000000e+00
3.979960000000000036e+03 3.512180000000000291e+03 0.000000000000000000e+00
3.980039999999999964e+03 3.512180000000000291e+03 0.000000000000000000e+00
3.980119999999999891e+03 3.512180000000000291e+03 0.000000000000000000e+00
3.980199999999999818e+03 3.512180000000000291e+03 0.000000000000000000e+00
3.980279999999999745e+03 3.512180000000000291e+03 0.000000000000000000e+00
3.980360000000000127e+03 3.512180000000000291e+03 0.000000000000000000e+00
3.980440000000000055e+03 3.512180000000000291e+03 0.000000000000000000e+00
3.980519999999999982e+03 3.512180000000000291e+03 0.000000000000000000e+00
3.980599999999999909e+03 3.512180000000000291e+03 0.000000000000000000e+00
3.980679999999999836e+03 3.512180000000000291e+03 0.000000000000000000e+00
3.980759999999999764e+03 3.512180000000000291e+03 0.000000000000000000e+00
3.980840000000000146e+03 3.512180000000000291e+03 0.000000000000000000e+00
3.980920000000000073e+03 3.512180000000000291e+03 0.000000000000000000e+00
3.981000000000000000e+03 3.512180000000000291e+03 0.000000000000000000e+00
3.981079999999999927e+03 3.512180000000000291e+03 0.000000000000000000e+00
3.981159999999999854e+03 3.512180000000000291e+03 0.000000000000000000e+00
3.981239999999999782e+03 3.512180000000000291e+03 0.000000000000000000e+00
3.981320000000000164e+03 3.512180000000000291e+03 0.000000000000000000e+00
3.981400000000000091e+03 3.512180000000000291e+03 0.000000000000000000e+00
3.981480000000000018e+03 3.512180000000000291e+03 0.000000000000000000e+00
3.981559999999999945e+03 3.512180000000000291e+03 0.000000000000000000e+00
3.981639999999999873e+03 3.512180000000000291e+03 0.000000000000000000e+00
3.981719999999999800e+03 3.512180000000000291e+03 0.000000000000000000e+00
3.981800000000000182e+03 3.512180000000000291e+03 0.000000000000000000e+00
3.961800000000000182e+03 3.512240000000000236e+03 8.618174912081317249e-05
3.961880000000000109e+03 3.512240000000000236e+03 8.552383110222070936e-05
3.961960000000000036e+03 3.512240000000000236e+03 8.511596528292326893e-05
3.962039999999999964e+03 3.512240000000000236e+03 8.489448522468545449e-05
3.962119999999999891e+03 3.512240000000000236e+03 8.483306948395672082e-05
3.962199999999999818e+03 3.512240000000000236e+03 8.485919996005041163e-05
3.962279999999999745e+03 3.512240000000000236e+03 8.494114326036796339e-05
3.962360000000000127e+03 3.512240000000000236e+03 0.000000000000000000e+00
3.962440000000000055e+03 3.512240000000000236e+03 0.000000000000000000e+00
3.962519999999999982e+03 3.512240000000000236e+03 0.000000000000000000e+00
3.962599999999999909e+03 3.512240000000000236e+03 0.000000000000000000e+00
3.962679999999999836e+03 3.512240000000000236e+03 0.000000000000000000e+00
3.962759999999999764e+03 3.512240000000000236e+03 0.000000000000000000e+00
3.962840000000000146e+03 3.512240000000000236e+03 0.000000000000000000e+00
3.962920000000000073e+03 3.512240000000000236e+03 0.000000000000000000e+00
3.963000000000000000e+03 3.512240000000000236e+03 0.000000000000000000e+00
3.963079999999999927e+03 3.512240000000000236e+03 0.000000000000000000e+00
3.963159999999999854e+03 3.512240000000000236e+03 0.000000000000000000e+00
3.963239999999999782e+03 3.512240000000000236e+03 0.000000000000000000e+00
3.963320000000000164e+03 3.512240000000000236e+03 0.000000000000000000e+00
3.963400000000000091e+03 3.512240000000000236e+03 0.000000000000000000e+00
3.963480000000000018e+03 3.512240000000000236e+03 0.000000000000000000e+00
3.963559999999999945e+03 3.512240000000000236e+03 0.000000000000000000e+00
3.963639999999999873e+03 3.512240000000000236e+03 0.000000000000000000e+00
3.963719999999999800e+03 3.512240000000000236e+03 0.000000000000000000e+00
3.963800000000000182e+03 3.512240000000000236e+03 0.000000000000000000e+00
3.963880000000000109e+03 3.512240000000000236e+03 0.000000000000000000e+00
3.963960000000000036e+03 3.512240000000000236e+03 0.000000000000000000e+00
3.964039999999999964e+03 3.512240000000000236e+03 0.000000000000000000e+00
3.964119999999999891e+03 3.512240000000000236e+03 0.000000000000000000e+00
3.964199999999999818e+03 3.512240000000000236e+03 0.000000000000000000e+00
3.964279999999999745e+03 3.512240000000000236e+03 0.000000000000000000e+00
3.964360000000000127e+03 3.512240000000000236e+03 0.000000000000000000e+00
3.964440000000000055e+03 3.512240000000000236e+03 0.000000000000000000e+00
3.964519999999999982e+03 3.512240000000000236e+03 0.000000000000000000e+00
3.964599999999999909e+03 3.512240000000000236e+03 0.000000000000000000e+00
3.964679999999999836e+03 3.512240000000000236e+03 0.000000000000000000e+00
3.964759999999999764e+03 3.512240000000000236e+03 0.000000000000000000e+00
3.964840000000000146e+03 3.512240000000000236e+03 0.000000000000000000e+00
3.964920000000000073e+03 3.512240000000000236e+03 0.000000000000000000e+00
3.965000000000000000e+03 3.512240000000000236e+03 0.000000000000000000e+00
3.965079999999999927e+03 3.512240000000000236e+03 0.000000000000000000e+00
3.965159999999999854e+03 3.512240000000000236e+03 0.000000000000000000e+00
3.965239999999999782e+03 3.512240000000000236e+03 0.000000000000000000e+00
3.965320000000000164e+03 3.512240000000000236e+03 0.000000000000000000e+00
3.965400000000000091e+03 3.512240000000000236e+03 0.000000000000000000e+00
3.965480000000000018e+03 3.512240000000000236e+03 0.000000000000000000e+00
3.965559999999999945e+03 3.512240000000000236e+03 0.000000000000000000e+00
3.965639999999999873e+03 3.512240000000000236e+03 0.000000000000000000e+00
3.965719999999999800e+03 3.512240000000000236e+03 0.000000000000000000e+00
3.965800000000000182e+03 3.512240000000000236e+03 0.000000000000000000e+00
3.965880000000000109e+03 3.512240000000000236e+03 0.000000000000000000e+00
3.965960000000000036e+03 3.512240000000000236e+03 0.000000000000000000e+00
3.966039999999999964e+03 3.512240000000000236e+03 0.000000000000000000e+00
3.966119999999999891e+03 3.512240000000000236e+03 0.000000000000000000e+00
3.966199999999999818e+03 3.512240000000000236e+03 0.000000000000000000e+00
3.966279999999999745e+03 3.512240000000000236e+03 0.000000000000000000e+00
3.966360000000000127e+03 3.512240000000000236e+03 0.000000000000000000e+00
3.966440000000000055e+03 3.512240000000000236e+03 0.000000000000000000e+00
3.966519999999999982e+03 3.512240000000000236e+03 0.000000000000000000e+00
3.966599999999999909e+03 3.512240000000000236e+03 0.000000000000000000e+00
3.966679999999999836e+03 3.512240000000000236e+03 0.000000000000000000e+00
3.966759999999999764e+03 3.512240000000000236e+03 0.000000000000000000e+00
3.966840000000000146e+03 3.512240000000000236e+03 0.000000000000000000e+00
3.966920000000000073e+03 3.512240000000000236e+03 0.000000000000000000e+00
3.967000000000000000e+03 3.512240000000000236e+03 0.000000000000000000e+00
3.967079999999999927e+03 3.512240000000000236e+03 0.000000000000000000e+00
3.967159999999999854e+03 3.512240000000000236e+03 0.000000000000000000e+00
3.967239999999999782e+03 3.512240000000000236e+03 0.000000000000000000e+00
3.967320000000000164e+03 3.512240000000000236e+03 0.000000000000000000e+00
3.967400000000000091e+03 3.512240000000000236e+03 0.000000000000000000e+00
3.967480000000000018e+03 3.512240000000000236e+03 0.000000000000000000e+00
3.967559999999999945e+03 3.512240000000000236e+03 0.000000000000000000e+00
3.967639999999999873e+03 3.512240000000000236e+03 0.000000000000000000e+00
3.967719999999999800e+03 3.512240000000000236e+03 0.000000000000000000e+00
3.967800000000000182e+03 3.512240000000000236e+03 0.000000000000000000e+00
3.967880000000000109e+03 3.512240000000000236e+03 0.000000000000000000e+00
3.967960000000000036e+03 3.512240000000000236e+03 0.000000000000000000e+00
3.968039999999999964e+03 3.512240000000000236e+03 0.000000000000000000e+00
3.968119999999999891e+03 3.512240000000000236e+03 0.000000000000000000e+00
3.968199999999999818e+03 3.512240000000000236e+03 0.000000000000000000e+00
3.968279999999999745e+03 3.512240000000000236e+03 0.000000000000000000e+00
3.968360000000000127e+03 3.512240000000000236e+03 0.000000000000000000e+00
3.968440000000000055e+03 3.512240000000000236e+03 0.000000000000000000e+00
3.968519999999999982e+03 3.512240000000000236e+03 0.000000000000000000e+00
3.968599999999999909e+03 3.512240000000000236e+03 0.000000000000000000e+00
3.968679999999999836e+03 3.512240000000000236e+03 0.000000000000000000e+00
3.968759999999999764e+03 3.512240000000000236e+03 0.000000000000000000e+00
3.968840000000000146e+03 3.512240000000000236e+03 0.000000000000000000e+00
3.968920000000000073e+03 3.512240000000000236e+03 0.000000000000000000e+00
3.969000000000000000e+03 3.512240000000000236e+03 0.000000000000000000e+00
3.969079999999999927e+03 3.512240000000000236e+03 0.000000000000000000e+00
3.969159999999999854e+03 3.512240000000000236e+03 0.000000000000000000e+00
3.969239999999999782e+03 3.512240000000000236e+03 0.000000000000000000e+00
3.969320000000000164e+03 3.512240000000000236e+03 0.000000000000000000e+00
3.969400000000000091e+03 3.512240000000000236e+03 0.000000000000000000e+00
3.969480000000000018e+03 3.512240000000000236e+03 0.000000000000000000e+00
3.969559999999999945e+03 3.512240000000000236e+03 0.000000000000000000e+00
3.969639999999999873e+03 3.512240000000000236e+03 0.000000000000000000e+00
3.969719999999999800e+03 3.512240000000000236e+03 0.000000000000000000e+00
3.969800000000000182e+03 3.512240000000000236e+03 0.000000000000000000e+00
3.969880000000000109e+03 3.512240000000000236e+03 0.000000000000000000e+00
3.969960000000000036e+03 3.512240000000000236e+03 0.000000000000000000e+00
3.970039999999999964e+03 3.512240000000000236e+03 0.000000000000000000e+00
3.970119999999999891e+03 3.512240000000000236e+03 0.000000000000000000e+00
3.970199999999999818e+03 3.512240000000000236e+03 0.000000000000000000e+00
3.970279999999999745e+03 3.512240000000000236e+03 0.000000000000000000e+00
3.970360000000000127e+03 3.512240000000000236e+03 0.000000000000000000e+00
3.970440000000000055e+03 3.512240000000000236e+03 0.000000000000000000e+00
3.970519999999999982e+03 3.512240000000000236e+03 0.000000000000000000e+00
3.970599999999999909e+03 3.512240000000000236e+03 0.000000000000000000e+00
3.970679999999999836e+03 3.512240000000000236e+03 0.000000000000000000e+00
3.970759999999999764e+03 3.512240000000000236e+03 0.000000000000000000e+00
3.970840000000000146e+03 3.512240000000000236e+03 0.000000000000000000e+00
3.970920000000000073e+03 3.512240000000000236e+03 0.000000000000000000e+00
3.971000000000000000e+03 3.512240000000000236e+03 0.000000000000000000e+00
3.971079999999999927e+03 3.512240000000000236e+03 0.000000000000000000e+00
3.971159999999999854e+03 3.512240000000000236e+03 0.000000000000000000e+00
3.971239999999999782e+03 3.512240000000000236e+03 0.000000000000000000e+00
3.971320000000000164e+03 3.512240000000000236e+03 0.000000000000000000e+00
3.971400000000000091e+03 3.512240000000000236e+03 0.000000000000000000e+00
3.971480000000000018e+03 3.512240000000000236e+03 0.000000000000000000e+00
3.971559999999999945e+03 3.512240000000000236e+03 0.000000000000000000e+00
3.971639999999999873e+03 3.512240000000000236e+03 0.000000000000000000e+00
3.971719999999999800e+03 3.512240000000000236e+03 0.000000000000000000e+00
3.971800000000000182e+03 3.512240000000000236e+03 0.000000000000000000e+00
3.971880000000000109e+03 3.512240000000000236e+03 0.000000000000000000e+00
3.971960000000000036e+03 3.512240000000000236e+03 0.000000000000000000e+00
3.972039999999999964e+03 3.512240000000000236e+03 0.000000000000000000e+00
3.972119999999999891e+03 3.512240000000000236e+03 0.000000000000000000e+00
3.972199999999999818e+03 3.512240000000000236e+03 0.000000000000000000e+00
3.972279999999999745e+03 3.512240000000000236e+03 0.000000000000000000e+00
3.972360000000000127e+03 3.512240000000000236e+03 0.000000000000000000e+00
3.972440000000000055e+03 3.512240000000000236e+03 0.000000000000000000e+00
3.972519999999999982e+03 3.512240000000000236e+03 0.000000000000000000e+00
3.972599999999999909e+03 3.512240000000000236e+03 0.000000000000000000e+00
3.972679999999999836e+03 3.512240000000000236e+03 0.000000000000000000e+00
3.972759999999999764e+03 3.512240000000000236e+03 0.000000000000000000e+00
3.972840000000000146e+03 3.512240000000000236e+03 0.000000000000000000e+00
3.972920000000000073e+03 3.512240000000000236e+03 0.000000000000000000e+00
3.973000000000000000e+03 3.512240000000000236e+03 0.000000000000000000e+00
3.973079999999999927e+03 3.512240000000000236e+03 0.000000000000000000e+00
3.973159999999999854e+03 3.512240000000000236e+03 0.000000000000000000e+00
3.973239999999999782e+03 3.512240000000000236e+03 0.000000000000000000e+00
3.973320000000000164e+03 3.512240000000000236e+03 0.000000000000000000e+00
3.973400000000000091e+03 3.512240000000000236e+03 0.000000000000000000e+00
3.973480000000000018e+03 3.512240000000000236e+03 0.000000000000000000e+00
3.973559999999999945e+03 3.512240000000000236e+03 0.000000000000000000e+00
3.973639999999999873e+03 3.512240000000000236e+03 0.000000000000000000e+00
3.973719999999999800e+03 3.512240000000000236e+03 0.000000000000000000e+00
3.973800000000000182e+03 3.512240000000000236e+03 0.000000000000000000e+00
3.973880000000000109e+03 3.512240000000000236e+03 0.000000000000000000e+00
3.973960000000000036e+03 3.512240000000000236e+03 0.000000000000000000e+00
3.974039999999999964e+03 3.512240000000000236e+03 0.000000000000000000e+00
3.974119999999999891e+03 3.512240000000000236e+03 0.000000000000000000e+00
3.974199999999999818e+03 3.512240000000000236e+03 0.000000000000000000e+00
3.974279999999999745e+03 3.512240000000000236e+03 0.000000000000000000e+00
3.974360000000000127e+03 3.512240000000000236e+03 0.000000000000000000e+00
3.974440000000000055e+03 3.512240000000000236e+03 0.000000000000000000e+00
3.974519999999999982e+03 3.512240000000000236e+03 0.000000000000000000e+00
3.974599999999999909e+03 3.512240000000000236e+03 0.000000000000000000e+00
3.974679999999999836e+03 3.512240000000000236e+03 0.000000000000000000e+00
3.974759999999999764e+03 3.512240000000000236e+03 0.000000000000000000e+00
3.974840000000000146e+03 3.512240000000000236e+03 0.000000000000000000e+00
3.974920000000000073e+03 3.512240000000000236e+03 0.000000000000000000e+00
3.975000000000000000e+03 3.512240000000000236e+03 0.000000000000000000e+00
3.975079999999999927e+03 3.512240000000000236e+03 0.000000000000000000e+00
3.975159999999999854e+03 3.512240000000000236e+03 0.000000000000000000e+00
3.975239999999999782e+03 3.512240000000000236e+03 0.000000000000000000e+00
3.975320000000000164e+03 3.512240000000000236e+03 0.000000000000000000e+00
3.975400000000000091e+03 3.512240000000000236e+03 0.000000000000000000e+00
3.975480000000000018e+03 3.512240000000000236e+03 0.000000000000000000e+00
3.975559999999999945e+03 3.512240000000000236e+03 0.000000000000000000e+00
3.975639999999999873e+03 3.512240000000000236e+03 0.000000000000000000e+00
3.975719999999999800e+03 3.512240000000000236e+03 0.000000000000000000e+00
3.975800000000000182e+03 3.512240000000000236e+03 0.000000000000000000e+00
3.975880000000000109e+03 3.512240000000000236e+03 0.000000000000000000e+00
3.975960000000000036e+03 3.512240000000000236e+03 0.000000000000000000e+00
3.976039999999999964e+03 3.512240000000000236e+03 0.000000000000000000e+00
3.976119999999999891e+03 3.512240000000000236e+03 0.000000000000000000e+00
3.976199999999999818e+03 3.512240000000000236e+03 0.000000000000000000e+00
3.976279999999999745e+03 3.512240000000000236e+03 0.000000000000000000e+00
3.976360000000000127e+03 3.512240000000000236e+03 0.000000000000000000e+00
3.976440000000000055e+03 3.512240000000000236e+03 0.000000000000000000e+00
3.976519999999999982e+03 3.512240000000000236e+03 0.000000000000000000e+00
3.976599999999999909e+03 3.512240000000000236e+03 0.000000000000000000e+00
3.976679999999999836e+03 3.512240000000000236e+03 0.000000000000000000e+00
3.976759999999999764e+03 3.512240000000000236e+03 0.000000000000000000e+00
3.976840000000000146e+03 3.512240000000000236e+03 0.000000000000000000e+00
3.976920000000000073e+03 3.512240000000000236e+03 0.000000000000000000e+00
3.977000000000000000e+03 3.512240000000000236e+03 0.000000000000000000e+00
3.977079999999999927e+03 3.512240000000000236e+03 0.000000000000000000e+00
3.977159999999999854e+03 3.512240000000000236e+03 0.000000000000000000e+00
3.977239999999999782e+03 3.512240000000000236e+03 0.000000000000000000e+00
3.977320000000000164e+03 3.512240000000000236e+03 0.000000000000000000e+00
3.977400000000000091e+03 3.512240000000000236e+03 0.000000000000000000e+00
3.977480000000000018e+03 3.512240000000000236e+03 0.000000000000000000e+00
3.977559999999999945e+03 3.512240000000000236e+03 0.000000000000000000e+00
3.977639999999999873e+03 3.512240000000000236e+03 0.000000000000000000e+00
3.977719999999999800e+03 3.512240000000000236e+03 0.000000000000000000e+00
3.977800000000000182e+03 3.512240000000000236e+03 0.000000000000000000e+00
3.977880000000000109e+03 3.512240000000000236e+03 0.000000000000000000e+00
3.977960000000000036e+03 3.512240000000000236e+03 0.000000000000000000e+00
3.978039999999999964e+03 3.512240000000000236e+03 0.000000000000000000e+00
3.978119999999999891e+03 3.512240000000000236e+03 0.000000000000000000e+00
3.978199999999999818e+03 3.512240000000000236e+03 0.000000000000000000e+00
3.978279999999999745e+03 3.512240000000000236e+03 0.000000000000000000e+00
3.978360000000000127e+03 3.512240000000000236e+03 0.000000000000000000e+00
3.978440000000000055e+03 3.512240000000000236e+03 0.000000000000000000e+00
3.978519999999999982e+03 3.512240000000000236e+03 0.000000000000000000e+00
3.978599999999999909e+03 3.512240000000000236e+03 0.000000000000000000e+00
3.978679999999999836e+03 3.512240000000000236e+03 0.000000000000000000e+00
3.978759999999999764e+03 3.512240000000000236e+03 0.000000000000000000e+00
3.978840000000000146e+03 3.512240000000000236e+03 0.000000000000000000e+00
3.978920000000000073e+03 3.512240000000000236e+03 0.000000000000000000e+00
3.979000000000000000e+03 3.512240000000000236e+03 0.000000000000000000e+00
3.979079999999999927e+03 3.512240000000000236e+03 0.000000000000000000e+00
3.979159999999999854e+03 3.512240000000000236e+03 0.000000000000000000e+00
3.979239999999999782e+03 3.512240000000000236e+03 0.000000000000000000e+00
3.979320000000000164e+03 3.512240000000000236e+03 0.000000000000000000e+00
3.979400000000000091e+03 3.512240000000000236e+03 0.000000000000000000e+00
3.979480000000000018e+03 3.512240000000000236e+03 0.000000000000000000e+00
3.979559999999999945e+03 3.512240000000000236e+03 0.000000000000000000e+00
3.979639999999999873e+03 3.512240000000000236e+03 0.000000000000000000e+00
3.979719999999999800e+03 3.512240000000000236e+03 0.000000000000000000e+00
3.979800000000000182e+03 3.512240000000000236e+03 0.000000000000000000e+00
3.979880000000000109e+03 3.512240000000000236e+03 0.000000000000000000e+00
3.979960000000000036e+03 3.512240000000000236e+03 0.000000000000000000e+00
3.980039999999999964e+03 3.512240000000000236e+03 0.000000000000000000e+00
3.980119999999999891e+03 3.512240000000000236e+03 0.000000000000000000e+00
3.980199999999999818e+03 3.512240000000000236e+03 0.000000000000000000e+00
3.980279999999999745e+03 3.512240000000000236e+03 0.000000000000000000e+00
3.980360000000000127e+03 3.512240000000000236e+03 0.000000000000000000e+00
3.980440000000000055e+03 3.512240000000000236e+03 0.000000000000000000e+00
3.980519999999999982e+03 3.512240000000000236e+03 0.000000000000000000e+00
3.980599999999999909e+03 3.512240000000000236e+03 0.000000000000000000e+00
3.980679999999999836e+03 3.512240000000000236e+03 0.000000000000000000e+00
3.980759999999999764e+03 3.512240000000000236e+03 0.000000000000000000e+00
3.980840000000000146e+03 3.512240000000000236e+03 0.000000000000000000e+00
3.980920000000000073e+03 3.512240000000000236e+03 0.000000000000000000e+00
3.981000000000000000e+03 3.512240000000000236e+03 0.000000000000000000e+00
3.981079999999999927e+03 3.512240000000000236e+03 0.000000000000000000e+00
3.981159999999999854e+03 3.512240000000000236e+03 0.000000000000000000e+00
3.981239999999999782e+03 3.512240000000000236e+03 0.000000000000000000e+00
3.981320000000000164e+03 3.512240000000000236e+03 0.000000000000000000e+00
3.981400000000000091e+03 3.512240000000000236e+03 0.000000000000000000e+00
3.981480000000000018e+03 3.512240000000000236e+03 0.000000000000000000e+00
3.981559999999999945e+03 3.512240000000000236e+03 0.000000000000000000e+00
3.981639999999999873e+03 3.512240000000000236e+03 0.000000000000000000e+00
3.981719999999999800e+03 3.512240000000000236e+03 0.000000000000000000e+00
3.981800000000000182e+03 3.512240000000000236e+03 0.000000000000000000e+00
3.961800000000000182e+03 3.512300000000000182e+03 8.791871156630867712e-05
3.961880000000000109e+03 3.512300000000000182e+03 8.709350862707898643e-05
3.961960000000000036e+03 3.512300000000000182e+03 8.650350661521358806e-05
3.962039999999999964e+03 3.512300000000000182e+03 8.615458488627698625e-05
3.962119999999999891e+03 3.512300000000000182e+03 8.599482435456866022e-05
3.962199999999999818e+03 3.512300000000000182e+03 8.596227026527958554e-05
3.962279999999999745e+03 3.512300000000000182e+03 8.602284306507810045e-05
3.962360000000000127e+03 3.512300000000000182e+03 8.612742461514822886e-05
3.962440000000000055e+03 3.512300000000000182e+03 0.000000000000000000e+00
3.962519999999999982e+03 3.512300000000000182e+03 0.000000000000000000e+00
3.962599999999999909e+03 3.512300000000000182e+03 0.000000000000000000e+00
3.962679999999999836e+03 3.512300000000000182e+03 0.000000000000000000e+00
3.962759999999999764e+03 3.512300000000000182e+03 0.000000000000000000e+00
3.962840000000000146e+03 3.512300000000000182e+03 0.000000000000000000e+00
3.962920000000000073e+03 3.512300000000000182e+03 0.000000000000000000e+00
3.963000000000000000e+03 3.512300000000000182e+03 0.000000000000000000e+00
3.963079999999999927e+03 3.512300000000000182e+03 0.000000000000000000e+00
3.963159999999999854e+03 3.512300000000000182e+03 0.000000000000000000e+00
3.963239999999999782e+03 3.512300000000000182e+03 0.000000000000000000e+00
3.963320000000000164e+03 3.512300000000000182e+03 0.000000000000000000e+00
3.963400000000000091e+03 3.512300000000000182e+03 0.000000000000000000e+00
3.963480000000000018e+03 3.512300000000000182e+03 0.000000000000000000e+00
3.963559999999999945e+03 3.512300000000000182e+03 0.000000000000000000e+00
3.963639999999999873e+03 3.512300000000000182e+03 0.000000000000000000e+00
3.963719999999999800e+03 3.512300000000000182e+03 0.000000000000000000e+00
3.963800000000000182e+03 3.512300000000000182e+03 0.000000000000000000e+00
3.963880000000000109e+03 3.512300000000000182e+03 0.000000000000000000e+00
3.963960000000000036e+03 3.512300000000000182e+03 0.000000000000000000e+00
3.964039999999999964e+03 3.512300000000000182e+03 0.000000000000000000e+00
3.964119999999999891e+03 3.512300000000000182e+03 0.000000000000000000e+00
3.964199999999999818e+03 3.512300000000000182e+03 0.000000000000000000e+00
3.964279999999999745e+03 3.512300000000000182e+03 0.000000000000000000e+00
3.964360000000000127e+03 3.512300000000000182e+03 0.000000000000000000e+00
3.964440000000000055e+03 3.512300000000000182e+03 0.000000000000000000e+00
3.964519999999999982e+03 3.512300000000000182e+03 0.000000000000000000e+00
3.964599999999999909e+03 3.512300000000000182e+03 0.000000000000000000e+00
3.964679999999999836e+03 3.512300000000000182e+03 0.000000000000000000e+00
3.964759999999999764e+03 3.512300000000000182e+03 0.000000000000000000e+00
3.964840000000000146e+03 3.512300000000000182e+03 0.000000000000000000e+00
3.964920000000000073e+03 3.512300000000000182e+03 0.000000000000000000e+00
3.965000000000000000e+03 3.512300000000000182e+03 0.000000000000000000e+00
3.965079999999999927e+03 3.512300000000000182e+03 0.000000000000000000e+00
3.965159999999999854e+03 3.512300000000000182e+03 0.000000000000000000e+00
3.965239999999999782e+03 3.512300000000000182e+03 0.000000000000000000e+00
3.965320000000000164e+03 3.512300000000000182e+03 0.000000000000000000e+00
3.965400000000000091e+03 3.512300000000000182e+03 0.000000000000000000e+00
3.965480000000000018e+03 3.512300000000000182e+03 0.000000000000000000e+00
3.965559999999999945e+03 3.512300000000000182e+03 0.000000000000000000e+00
3.965639999999999873e+03 3.512300000000000182e+03 0.000000000000000000e+00
3.965719999999999800e+03 3.512300000000000182e+03 0.000000000000000000e+00
3.965800000000000182e+03 3.512300000000000182e+03 0.000000000000000000e+00
3.965880000000000109e+03 3.512300000000000182e+03 0.000000000000000000e+00
3.965960000000000036e+03 3.512300000000000182e+03 0.000000000000000000e+00
3.966039999999999964e+03 3.512300000000000182e+03 0.000000000000000000e+00
3.966119999999999891e+03 3.512300000000000182e+03 0.000000000000000000e+00
3.966199999999999818e+03 3.512300000000000182e+03 0.000000000000000000e+00
3.966279999999999745e+03 3.512300000000000182e+03 0.000000000000000000e+00
3.966360000000000127e+03 3.512300000000000182e+03 0.000000000000000000e+00
3.966440000000000055e+03 3.512300000000000182e+03 0.000000000000000000e+00
3.966519999999999982e+03 3.512300000000000182e+03 0.000000000000000000e+00
3.966599999999999909e+03 3.512300000000000182e+03 0.000000000000000000e+00
3.966679999999999836e+03 3.512300000000000182e+03 0.000000000000000000e+00
3.966759999999999764e+03 3.512300000000000182e+03 0.000000000000000000e+00
3.966840000000000146e+03 3.512300000000000182e+03 0.000000000000000000e+00
3.966920000000000073e+03 3.512300000000000182e+03 0.000000000000000000e+00
3.967000000000000000e+03 3.512300000000000182e+03 0.000000000000000000e+00
3.967079999999999927e+03 3.512300000000000182e+03 0.000000000000000000e+00
3.967159999999999854e+03 3.512300000000000182e+03 0.000000000000000000e+00
3.967239999999999782e+03 3.512300000000000182e+03 0.000000000000000000e+00
3.967320000000000164e+03 3.512300000000000182e+03 0.000000000000000000e+00
3.967400000000000091e+03 3.512300000000000182e+03 0.000000000000000000e+00
3.967480000000000018e+03 3.512300000000000182e+03 0.000000000000000000e+00
3.967559999999999945e+03 3.512300000000000182e+03 0.000000000000000000e+00
3.967639999999999873e+03 3.512300000000000182e+03 0.000000000000000000e+00
3.967719999999999800e+03 3.512300000000000182e+03 0.000000000000000000e+00
3.967800000000000182e+03 3.512300000000000182e+03 0.000000000000000000e+00
3.967880000000000109e+03 3.512300000000000182e+03 0.000000000000000000e+00
3.967960000000000036e+03 3.512300000000000182e+03 0.000000000000000000e+00
3.968039999999999964e+03 3.512300000000000182e+03 0.000000000000000000e+00
3.968119999999999891e+03 3.512300000000000182e+03 0.000000000000000000e+00
3.968199999999999818e+03 3.512300000000000182e+03 0.000000000000000000e+00
3.968279999999999745e+03 3.512300000000000182e+03 0.000000000000000000e+00
3.968360000000000127e+03 3.512300000000000182e+03 0.000000000000000000e+00
3.968440000000000055e+03 3.512300000000000182e+03 0.000000000000000000e+00
3.968519999999999982e+03 3.512300000000000182e+03 0.000000000000000000e+00
3.968599999999999909e+03 3.512300000000000182e+03 0.000000000000000000e+00
3.968679999999999836e+03 3.512300000000000182e+03 0.000000000000000000e+00
3.968759999999999764e+03 3.512300000000000182e+03 0.000000000000000000e+00
3.968840000000000146e+03 3.512300000000000182e+03 0.000000000000000000e+00
3.968920000000000073e+03 3.512300000000000182e+03 0.000000000000000000e+00
3.969000000000000000e+03 3.512300000000000182e+03 0.000000000000000000e+00
3.969079999999999927e+03 3.512300000000000182e+03 0.000000000000000000e+00
3.969159999999999854e+03 3.512300000000000182e+03 0.000000000000000000e+00
3.969239999999999782e+03 3.512300000000000182e+03 0.000000000000000000e+00
3.969320000000000164e+03 3.512300000000000182e+03 0.000000000000000000e+00
3.969400000000000091e+03 3.512300000000000182e+03 0.000000000000000000e+00
3.969480000000000018e+03 3.512300000000000182e+03 0.000000000000000000e+00
3.969559999999999945e+03 3.512300000000000182e+03 0.000000000000000000e+00
3.969639999999999873e+03 3.512300000000000182e+03 0.000000000000000000e+00
3.969719999999999800e+03 3.512300000000000182e+03 0.000000000000000000e+00
3.969800000000000182e+03 3.512300000000000182e+03 0.000000000000000000e+00
3.969880000000000109e+03 3.512300000000000182e+03 0.000000000000000000e+00
3.969960000000000036e+03 3.512300000000000182e+03 0.000000000000000000e+00
3.970039999999999964e+03 3.512300000000000182e+03 0.000000000000000000e+00
3.970119999999999891e+03 3.512300000000000182e+03 0.000000000000000000e+00
3.970199999999999818e+03 3.512300000000000182e+03 0.000000000000000000e+00
3.970279999999999745e+03 3.512300000000000182e+03 0.000000000000000000e+00
3.970360000000000127e+03 3.512300000000000182e+03 0.000000000000000000e+00
3.970440000000000055e+03 3.512300000000000182e+03 0.000000000000000000e+00
3.970519999999999982e+03 3.512300000000000182e+03 0.000000000000000000e+00
3.970599999999999909e+03 3.512300000000000182e+03 0.000000000000000000e+00
3.970679999999999836e+03 3.512300000000000182e+03 0.000000000000000000e+00
3.970759999999999764e+03 3.512300000000000182e+03 0.000000000000000000e+00
3.970840000000000146e+03 3.512300000000000182e+03 0.000000000000000000e+00
3.970920000000000073e+03 3.512300000000000182e+03 0.000000000000000000e+00
3.971000000000000000e+03 3.512300000000000182e+03 0.000000000000000000e+00
3.971079999999999927e+03 3.512300000000000182e+03 0.000000000000000000e+00
3.971159999999999854e+03 3.512300000000000182e+03 0.000000000000000000e+00
3.971239999999999782e+03 3.512300000000000182e+03 0.000000000000000000e+00
3.971320000000000164e+03 3.512300000000000182e+03 0.000000000000000000e+00
3.971400000000000091e+03 3.512300000000000182e+03 0.000000000000000000e+00
3.971480000000000018e+03 3.512300000000000182e+03 0.000000000000000000e+00
3.971559999999999945e+03 3.512300000000000182e+03 0.000000000000000000e+00
3.971639999999999873e+03 3.512300000000000182e+03 0.000000000000000000e+00
3.971719999999999800e+03 3.512300000000000182e+03 0.000000000000000000e+00
3.971800000000000182e+03 3.512300000000000182e+03 0.000000000000000000e+00
3.971880000000000109e+03 3.512300000000000182e+03 0.000000000000000000e+00
3.971960000000000036e+03 3.512300000000000182e+03 0.000000000000000000e+00
3.972039999999999964e+03 3.512300000000000182e+03 0.000000000000000000e+00
3.972119999999999891e+03 3.512300000000000182e+03 0.000000000000000000e+00
3.972199999999999818e+03 3.512300000000000182e+03 0.000000000000000000e+00
3.972279999999999745e+03 3.512300000000000182e+03 0.000000000000000000e+00
3.972360000000000127e+03 3.512300000000000182e+03 0.000000000000000000e+00
3.972440000000000055e+03 3.512300000000000182e+03 0.000000000000000000e+00
3.972519999999999982e+03 3.512300000000000182e+03 0.000000000000000000e+00
3.972599999999999909e+03 3.512300000000000182e+03 0.000000000000000000e+00
3.972679999999999836e+03 3.512300000000000182e+03 0.000000000000000000e+00
3.972759999999999764e+03 3.512300000000000182e+03 0.000000000000000000e+00
3.972840000000000146e+03 3.512300000000000182e+03 0.000000000000000000e+00
3.972920000000000073e+03 3.512300000000000182e+03 0.000000000000000000e+00
3.973000000000000000e+03 3.512300000000000182e+03 0.000000000000000000e+00
3.973079999999999927e+03 3.512300000000000182e+03 0.000000000000000000e+00
3.973159999999999854e+03 3.512300000000000182e+03 0.000000000000000000e+00
3.973239999999999782e+03 3.512300000000000182e+03 0.000000000000000000e+00
3.973320000000000164e+03 3.512300000000000182e+03 0.000000000000000000e+00
3.973400000000000091e+03 3.512300000000000182e+03 0.000000000000000000e+00
3.973480000000000018e+03 3.512300000000000182e+03 0.000000000000000000e+00
3.973559999999999945e+03 3.512300000000000182e+03 0.000000000000000000e+00
3.973639999999999873e+03 3.512300000000000182e+03 0.000000000000000000e+00
3.973719999999999800e+03 3.512300000000000182e+03 0.000000000000000000e+00
3.973800000000000182e+03 3.512300000000000182e+03 0.000000000000000000e+00
3.973880000000000109e+03 3.512300000000000182e+03 0.000000000000000000e+00
3.973960000000000036e+03 3.512300000000000182e+03 0.000000000000000000e+00
3.974039999999999964e+03 3.512300000000000182e+03 0.000000000000000000e+00
3.974119999999999891e+03 3.512300000000000182e+03 0.000000000000000000e+00
3.974199999999999818e+03 3.512300000000000182e+03 0.000000000000000000e+00
3.974279999999999745e+03 3.512300000000000182e+03 0.000000000000000000e+00
3.974360000000000127e+03 3.512300000000000182e+03 0.000000000000000000e+00
3.974440000000000055e+03 3.512300000000000182e+03 0.000000000000000000e+00
3.974519999999999982e+03 3.512300000000000182e+03 0.000000000000000000e+00
3.974599999999999909e+03 3.512300000000000182e+03 0.000000000000000000e+00
3.974679999999999836e+03 3.512300000000000182e+03 0.000000000000000000e+00
3.974759999999999764e+03 3.512300000000000182e+03 0.000000000000000000e+00
3.974840000000000146e+03 3.512300000000000182e+03 0.000000000000000000e+00
3.974920000000000073e+03 3.512300000000000182e+03 0.000000000000000000e+00
3.975000000000000000e+03 3.512300000000000182e+03 0.000000000000000000e+00
3.975079999999999927e+03 3.512300000000000182e+03 0.000000000000000000e+00
3.975159999999999854e+03 3.512300000000000182e+03 0.000000000000000000e+00
3.975239999999999782e+03 3.512300000000000182e+03 0.000000000000000000e+00
3.975320000000000164e+03 3.512300000000000182e+03 0.000000000000000000e+00
3.975400000000000091e+03 3.512300000000000182e+03 0.000000000000000000e+00
3.975480000000000018e+03 3.512300000000000182e+03 0.000000000000000000e+00
3.975559999999999945e+03 3.512300000000000182e+03 0.000000000000000000e+00
3.975639999999999873e+03 3.512300000000000182e+03 0.000000000000000000e+00
3.975719999999999800e+03 3.512300000000000182e+03 0.000000000000000000e+00
3.975800000000000182e+03 3.512300000000000182e+03 0.000000000000000000e+00
3.975880000000000109e+03 3.512300000000000182e+03 0.000000000000000000e+00
3.975960000000000036e+03 3.512300000000000182e+03 0.000000000000000000e+00
3.976039999999999964e+03 3.512300000000000182e+03 0.000000000000000000e+00
3.976119999999999891e+03 3.512300000000000182e+03 0.000000000000000000e+00
3.976199999999999818e+03 3.512300000000000182e+03 0.000000000000000000e+00
3.976279999999999745e+03 3.512300000000000182e+03 0.000000000000000000e+00
3.976360000000000127e+03 3.512300000000000182e+03 0.000000000000000000e+00
3.976440000000000055e+03 3.512300000000000182e+03 0.000000000000000000e+00
3.976519999999999982e+03 3.512300000000000182e+03 0.000000000000000000e+00
3.976599999999999909e+03 3.512300000000000182e+03 0.000000000000000000e+00
3.976679999999999836e+03 3.512300000000000182e+03 0.000000000000000000e+00
3.976759999999999764e+03 3.512300000000000182e+03 0.000000000000000000e+00
3.976840000000000146e+03 3.512300000000000182e+03 0.000000000000000000e+00
3.976920000000000073e+03 3.512300000000000182e+03 0.000000000000000000e+00
3.977000000000000000e+03 3.512300000000000182e+03 0.000000000000000000e+00
3.977079999999999927e+03 3.512300000000000182e+03 0.000000000000000000e+00
3.977159999999999854e+03 3.512300000000000182e+03 0.000000000000000000e+00
3.977239999999999782e+03 3.512300000000000182e+03 0.000000000000000000e+00
3.977320000000000164e+03 3.512300000000000182e+03 0.000000000000000000e+00
3.977400000000000091e+03 3.512300000000000182e+03 0.000000000000000000e+00
3.977480000000000018e+03 3.512300000000000182e+03 0.000000000000000000e+00
3.977559999999999945e+03 3.512300000000000182e+03 0.000000000000000000e+00
3.977639999999999873e+03 3.512300000000000182e+03 0.000000000000000000e+00
3.977719999999999800e+03 3.512300000000000182e+03 0.000000000000000000e+00
3.977800000000000182e+03 3.512300000000000182e+03 0.000000000000000000e+00
3.977880000000000109e+03 3.512300000000000182e+03 0.000000000000000000e+00
3.977960000000000036e+03 3.512300000000000182e+03 0.000000000000000000e+00
3.978039999999999964e+03 3.512300000000000182e+03 0.000000000000000000e+00
3.978119999999999891e+03 3.512300000000000182e+03 0.000000000000000000e+00
3.978199999999999818e+03 3.512300000000000182e+03 0.000000000000000000e+00
3.978279999999999745e+03 3.512300000000000182e+03 0.000000000000000000e+00
3.978360000000000127e+03 3.512300000000000182e+03 0.000000000000000000e+00
3.978440000000000055e+03 3.512300000000000182e+03 0.000000000000000000e+00
3.978519999999999982e+03 3.512300000000000182e+03 0.000000000000000000e+00
3.978599999999999909e+03 3.512300000000000182e+03 0.000000000000000000e+00
3.978679999999999836e+03 3.512300000000000182e+03 0.000000000000000000e+00
3.978759999999999764e+03 3.512300000000000182e+03 0.000000000000000000e+00
3.978840000000000146e+03 3.512300000000000182e+03 0.000000000000000000e+00
3.978920000000000073e+03 3.512300000000000182e+03 0.000000000000000000e+00
3.979000000000000000e+03 3.512300000000000182e+03 0.000000000000000000e+00
3.979079999999999927e+03 3.512300000000000182e+03 0.000000000000000000e+00
3.979159999999999854e+03 3.512300000000000182e+03 0.000000000000000000e+00
3.979239999999999782e+03 3.512300000000000182e+03 0.000000000000000000e+00
3.979320000000000164e+03 3.512300000000000182e+03 0.000000000000000000e+00
3.979400000000000091e+03 3.512300000000000182e+03 0.000000000000000000e+00
3.979480000000000018e+03 3.512300000000000182e+03 0.000000000000000000e+00
3.979559999999999945e+03 3.512300000000000182e+03 0.000000000000000000e+00
3.979639999999999873e+03 3.512300000000000182e+03 0.000000000000000000e+00
3.979719999999999800e+03 3.512300000000000182e+03 0.000000000000000000e+00
3.979800000000000182e+03 3.512300000000000182e+03 0.000000000000000000e+00
3.979880000000000109e+03 3.512300000000000182e+03 0.000000000000000000e+00
3.979960000000000036e+03 3.512300000000000182e+03 0.000000000000000000e+00
3.980039999999999964e+03 3.512300000000000182e+03 0.000000000000000000e+00
3.980119999999999891e+03 3.512300000000000182e+03 0.000000000000000000e+00
3.980199999999999818e+03 3.512300000000000182e+03 0.000000000000000000e+00
3.980279999999999745e+03 3.512300000000000182e+03 0.000000000000000000e+00
3.980360000000000127e+03 3.512300000000000182e+03 0.000000000000000000e+00
3.980440000000000055e+03 3.512300000000000182e+03 0.000000000000000000e+00
3.980519999999999982e+03 3.512300000000000182e+03 0.000000000000000000e+00
3.980599999999999909e+03 3.512300000000000182e+03 0.000000000000000000e+00
3.980679999999999836e+03 3.512300000000000182e+03 0.000000000000000000e+00
3.980759999999999764e+03 3.512300000000000182e+03 0.000000000000000000e+00
3.980840000000000146e+03 3.512300000000000182e+03 0.000000000000000000e+00
3.980920000000000073e+03 3.512300000000000182e+03 0.000000000000000000e+00
3.981000000000000000e+03 3.512300000000000182e+03 0.000000000000000000e+00
3.981079999999999927e+03 3.512300000000000182e+03 0.000000000000000000e+00
3.981159999999999854e+03 3.512300000000000182e+03 0.000000000000000000e+00
3.981239999999999782e+03 3.512300000000000182e+03 0.000000000000000000e+00
3.981320000000000164e+03 3.512300000000000182e+03 0.000000000000000000e+00
3.981400000000000091e+03 3.512300000000000182e+03 0.000000000000000000e+00
3.981480000000000018e+03 3.512300000000000182e+03 0.000000000000000000e+00
3.981559999999999945e+03 3.512300000000000182e+03 0.000000000000000000e+00
3.981639999999999873e+03 3.512300000000000182e+03 0.000000000000000000e+00
3.981719999999999800e+03 3.512300000000000182e+03 0.000000000000000000e+00
3.981800000000000182e+03 3.512300000000000182e+03 0.000000000000000000e+00
3.961800000000000182e+03 3.512360000000000127e+03 8.974911784115951661e-05
3.961880000000000109e+03 3.512360000000000127e+03 8.881323548321412359e-05
3.961960000000000036e+03 3.512360000000000127e+03 8.803011897223871334e-05
3.962039999999999964e+03 3.512360000000000127e+03 8.752655211319073920e-05
3.962119999999999891e+03 3.512360000000000127e+03 8.723533919931163801e-05
3.962199999999999818e+03 3.512360000000000127e+03 8.712263498876679209e-05
3.962279999999999745e+03 3.512360000000000127e+03 8.713416751555361651e-05
3.962360000000000127e+03 3.512360000000000127e+03 8.721612177734611431e-05
3.962440000000000055e+03 3.512360000000000127e+03 8.734784882161640443e-05
3.962519999999999982e+03 3.512360000000000127e+03 0.000000000000000000e+00
3.962599999999999909e+03 3.512360000000000127e+03 0.000000000000000000e+00
3.962679999999999836e+03 3.512360000000000127e+03 0.000000000000000000e+00
3.962759999999999764e+03 3.512360000000000127e+03 0.000000000000000000e+00
3.962840000000000146e+03 3.512360000000000127e+03 0.000000000000000000e+00
3.962920000000000073e+03 3.512360000000000127e+03 0.000000000000000000e+00
3.963000000000000000e+03 3.512360000000000127e+03 0.000000000000000000e+00
3.963079999999999927e+03 3.512360000000000127e+03 0.000000000000000000e+00
3.963159999999999854e+03 3.512360000000000127e+03 0.000000000000000000e+00
3.963239999999999782e+03 3.512360000000000127e+03 0.000000000000000000e+00
3.963320000000000164e+03 3.512360000000000127e+03 0.000000000000000000e+00
3.963400000000000091e+03 3.512360000000000127e+03 0.000000000000000000e+00
3.963480000000000018e+03 3.512360000000000127e+03 0.000000000000000000e+00
3.963559999999999945e+03 3.512360000000000127e+03 0.000000000000000000e+00
3.963639999999999873e+03 3.512360000000000127e+03 0.000000000000000000e+00
3.963719999999999800e+03 3.512360000000000127e+03 0.000000000000000000e+00
3.963800000000000182e+03 3.512360000000000127e+03 0.000000000000000000e+00
3.963880000000000109e+03 3.512360000000000127e+03 0.000000000000000000e+00
3.963960000000000036e+03 3.512360000000000127e+03 0.000000000000000000e+00
3.964039999999999964e+03 3.512360000000000127e+03 0.000000000000000000e+00
3.964119999999999891e+03 3.512360000000000127e+03 0.000000000000000000e+00
3.964199999999999818e+03 3.512360000000000127e+03 0.000000000000000000e+00
3.964279999999999745e+03 3.512360000000000127e+03 0.000000000000000000e+00
3.964360000000000127e+03 3.512360000000000127e+03 0.000000000000000000e+00
3.964440000000000055e+03 3.512360000000000127e+03 0.000000000000000000e+00
3.964519999999999982e+03 3.512360000000000127e+03 0.000000000000000000e+00
3.964599999999999909e+03 3.512360000000000127e+03 0.000000000000000000e+00
3.964679999999999836e+03 3.512360000000000127e+03 0.000000000000000000e+00
3.964759999999999764e+03 3.512360000000000127e+03 0.000000000000000000e+00
3.964840000000000146e+03 3.512360000000000127e+03 0.000000000000000000e+00
3.964920000000000073e+03 3.512360000000000127e+03 0.000000000000000000e+00
3.965000000000000000e+03 3.512360000000000127e+03 0.000000000000000000e+00
3.965079999999999927e+03 3.512360000000000127e+03 0.000000000000000000e+00
3.965159999999999854e+03 3.512360000000000127e+03 0.000000000000000000e+00
3.965239999999999782e+03 3.512360000000000127e+03 0.000000000000000000e+00
3.965320000000000164e+03 3.512360000000000127e+03 0.000000000000000000e+00
3.965400000000000091e+03 3.512360000000000127e+03 0.000000000000000000e+00
3.965480000000000018e+03 3.512360000000000127e+03 0.000000000000000000e+00
3.965559999999999945e+03 3.512360000000000127e+03 0.000000000000000000e+00
3.965639999999999873e+03 3.512360000000000127e+03 0.000000000000000000e+00
3.965719999999999800e+03 3.512360000000000127e+03 0.000000000000000000e+00
3.965800000000000182e+03 3.512360000000000127e+03 0.000000000000000000e+00
3.965880000000000109e+03 3.512360000000000127e+03 0.000000000000000000e+00
3.965960000000000036e+03 3.512360000000000127e+03 0.000000000000000000e+00
3.966039999999999964e+03 3.512360000000000127e+03 0.000000000000000000e+00
3.966119999999999891e+03 3.512360000000000127e+03 0.000000000000000000e+00
3.966199999999999818e+03 3.512360000000000127e+03 0.000000000000000000e+00
3.966279999999999745e+03 3.512360000000000127e+03 0.000000000000000000e+00
3.966360000000000127e+03 3.512360000000000127e+03 0.000000000000000000e+00
3.966440000000000055e+03 3.512360000000000127e+03 0.000000000000000000e+00
3.966519999999999982e+03 3.512360000000000127e+03 0.000000000000000000e+00
3.966599999999999909e+03 3.512360000000000127e+03 0.000000000000000000e+00
3.966679999999999836e+03 3.512360000000000127e+03 0.000000000000000000e+00
3.966759999999999764e+03 3.512360000000000127e+03 0.000000000000000000e+00
3.966840000000000146e+03 3.512360000000000127e+03 0.000000000000000000e+00
3.966920000000000073e+03 3.512360000000000127e+03 0.000000000000000000e+00
3.967000000000000000e+03 3.512360000000000127e+03 0.000000000000000000e+00
3.967079999999999927e+03 3.512360000000000127e+03 0.000000000000000000e+00
3.967159999999999854e+03 3.512360000000000127e+03 0.000000000000000000e+00
3.967239999999999782e+03 3.512360000000000127e+03 0.000000000000000000e+00
3.967320000000000164e+03 3.512360000000000127e+03 0.000000000000000000e+00
3.967400000000000091e+03 3.512360000000000127e+03 0.000000000000000000e+00
3.967480000000000018e+03 3.512360000000000127e+03 0.000000000000000000e+00
3.967559999999999945e+03 3.512360000000000127e+03 0.000000000000000000e+00
3.967639999999999873e+03 3.512360000000000127e+03 0.000000000000000000e+00
3.967719999999999800e+03 3.512360000000000127e+03 0.000000000000000000e+00
3.967800000000000182e+03 3.512360000000000127e+03 0.000000000000000000e+00
3.967880000000000109e+03 3.512360000000000127e+03 0.000000000000000000e+00
3.967960000000000036e+03 3.512360000000000127e+03 0.000000000000000000e+00
3.968039999999999964e+03 3.512360000000000127e+03 0.000000000000000000e+00
3.968119999999999891e+03 3.512360000000000127e+03 0.000000000000000000e+00
3.968199999999999818e+03 3.512360000000000127e+03 0.000000000000000000e+00
3.968279999999999745e+03 3.512360000000000127e+03 0.000000000000000000e+00
3.968360000000000127e+03 3.512360000000000127e+03 0.000000000000000000e+00
3.968440000000000055e+03 3.512360000000000127e+03 0.000000000000000000e+00
3.968519999999999982e+03 3.512360000000000127e+03 0.000000000000000000e+00
3.968599999999999909e+03 3.512360000000000127e+03 0.000000000000000000e+00
3.968679999999999836e+03 3.512360000000000127e+03 0.000000000000000000e+00
3.968759999999999764e+03 3.512360000000000127e+03 0.000000000000000000e+00
3.968840000000000146e+03 3.512360000000000127e+03 0.000000000000000000e+00
3.968920000000000073e+03 3.512360000000000127e+03 0.000000000000000000e+00
3.969000000000000000e+03 3.512360000000000127e+03 0.000000000000000000e+00
3.969079999999999927e+03 3.512360000000000127e+03 0.000000000000000000e+00
3.969159999999999854e+03 3.512360000000000127e+03 0.000000000000000000e+00
3.969239999999999782e+03 3.512360000000000127e+03 0.000000000000000000e+00
3.969320000000000164e+03 3.512360000000000127e+03 0.000000000000000000e+00
3.969400000000000091e+03 3.512360000000000127e+03 0.000000000000000000e+00
3.969480000000000018e+03 3.512360000000000127e+03 0.000000000000000000e+00
3.969559999999999945e+03 3.512360000000000127e+03 0.000000000000000000e+00
3.969639999999999873e+03 3.512360000000000127e+03 0.000000000000000000e+00
3.969719999999999800e+03 3.512360000000000127e+03 0.000000000000000000e+00
3.969800000000000182e+03 3.512360000000000127e+03 0.000000000000000000e+00
3.969880000000000109e+03 3.512360000000000127e+03 0.000000000000000000e+00
3.969960000000000036e+03 3.512360000000000127e+03 0.000000000000000000e+00
3.970039999999999964e+03 3.512360000000000127e+03 0.000000000000000000e+00
3.970119999999999891e+03 3.512360000000000127e+03 0.000000000000000000e+00
3.970199999999999818e+03 3.512360000000000127e+03 0.000000000000000000e+00
3.970279999999999745e+03 3.512360000000000127e+03 0.000000000000000000e+00
3.970360000000000127e+03 3.512360000000000127e+03 0.000000000000000000e+00
3.970440000000000055e+03 3.512360000000000127e+03 0.000000000000000000e+00
3.970519999999999982e+03 3.512360000000000127e+03 0.000000000000000000e+00
3.970599999999999909e+03 3.512360000000000127e+03 0.000000000000000000e+00
3.970679999999999836e+03 3.512360000000000127e+03 0.000000000000000000e+00
3.970759999999999764e+03 3.512360000000000127e+03 0.000000000000000000e+00
3.970840000000000146e+03 3.512360000000000127e+03 0.000000000000000000e+00
3.970920000000000073e+03 3.512360000000000127e+03 0.000000000000000000e+00
3.971000000000000000e+03 3.512360000000000127e+03 0.000000000000000000e+00
3.971079999999999927e+03 3.512360000000000127e+03 0.000000000000000000e+00
3.971159999999999854e+03 3.512360000000000127e+03 0.000000000000000000e+00
3.971239999999999782e+03 3.512360000000000127e+03 0.000000000000000000e+00
3.971320000000000164e+03 3.512360000000000127e+03 0.000000000000000000e+00
3.971400000000000091e+03 3.512360000000000127e+03 0.000000000000000000e+00
3.971480000000000018e+03 3.512360000000000127e+03 0.000000000000000000e+00
3.971559999999999945e+03 3.512360000000000127e+03 0.000000000000000000e+00
3.971639999999999873e+03 3.512360000000000127e+03 0.000000000000000000e+00
3.971719999999999800e+03 3.512360000000000127e+03 0.000000000000000000e+00
3.971800000000000182e+03 3.512360000000000127e+03 0.000000000000000000e+00
3.971880000000000109e+03 3.512360000000000127e+03 0.000000000000000000e+00
3.971960000000000036e+03 3.512360000000000127e+03 0.000000000000000000e+00
3.972039999999999964e+03 3.512360000000000127e+03 0.000000000000000000e+00
3.972119999999999891e+03 3.512360000000000127e+03 0.000000000000000000e+00
3.972199999999999818e+03 3.512360000000000127e+03 0.000000000000000000e+00
3.972279999999999745e+03 3.512360000000000127e+03 0.000000000000000000e+00
3.972360000000000127e+03 3.512360000000000127e+03 0.000000000000000000e+00
3.972440000000000055e+03 3.512360000000000127e+03 0.000000000000000000e+00
3.972519999999999982e+03 3.512360000000000127e+03 0.000000000000000000e+00
3.972599999999999909e+03 3.512360000000000127e+03 0.000000000000000000e+00
3.972679999999999836e+03 3.512360000000000127e+03 0.000000000000000000e+00
3.972759999999999764e+03 3.512360000000000127e+03 0.000000000000000000e+00
3.972840000000000146e+03 3.512360000000000127e+03 0.000000000000000000e+00
3.972920000000000073e+03 3.512360000000000127e+03 0.000000000000000000e+00
3.973000000000000000e+03 3.512360000000000127e+03 0.000000000000000000e+00
3.973079999999999927e+03 3.512360000000000127e+03 0.000000000000000000e+00
3.973159999999999854e+03 3.512360000000000127e+03 0.000000000000000000e+00
3.973239999999999782e+03 3.512360000000000127e+03 0.000000000000000000e+00
3.973320000000000164e+03 3.512360000000000127e+03 0.000000000000000000e+00
3.973400000000000091e+03 3.512360000000000127e+03 0.000000000000000000e+00
3.973480000000000018e+03 3.512360000000000127e+03 0.000000000000000000e+00
3.973559999999999945e+03 3.512360000000000127e+03 0.000000000000000000e+00
3.973639999999999873e+03 3.512360000000000127e+03 0.000000000000000000e+00
3.973719999999999800e+03 3.512360000000000127e+03 0.000000000000000000e+00
3.973800000000000182e+03 3.512360000000000127e+03 0.000000000000000000e+00
3.973880000000000109e+03 3.512360000000000127e+03 0.000000000000000000e+00
3.973960000000000036e+03 3.512360000000000127e+03 0.000000000000000000e+00
3.974039999999999964e+03 3.512360000000000127e+03 0.000000000000000000e+00
3.974119999999999891e+03 3.512360000000000127e+03 0.000000000000000000e+00
3.974199999999999818e+03 3.512360000000000127e+03 0.000000000000000000e+00
3.974279999999999745e+03 3.512360000000000127e+03 0.000000000000000000e+00
3.974360000000000127e+03 3.512360000000000127e+03 0.000000000000000000e+00
3.974440000000000055e+03 3.512360000000000127e+03 0.000000000000000000e+00
3.974519999999999982e+03 3.512360000000000127e+03 0.000000000000000000e+00
3.974599999999999909e+03 3.512360000000000127e+03 0.000000000000000000e+00
3.974679999999999836e+03 3.512360000000000127e+03 0.000000000000000000e+00
3.974759999999999764e+03 3.512360000000000127e+03 0.000000000000000000e+00
3.974840000000000146e+03 3.512360000000000127e+03 0.000000000000000000e+00
3.974920000000000073e+03 3.512360000000000127e+03 0.000000000000000000e+00
3.975000000000000000e+03 3.512360000000000127e+03 0.000000000000000000e+00
3.975079999999999927e+03 3.512360000000000127e+03 0.000000000000000000e+00
3.975159999999999854e+03 3.512360000000000127e+03 0.000000000000000000e+00
3.975239999999999782e+03 3.512360000000000127e+03 0.000000000000000000e+00
3.975320000000000164e+03 3.512360000000000127e+03 0.000000000000000000e+00
3.975400000000000091e+03 3.512360000000000127e+03 0.000000000000000000e+00
3.975480000000000018e+03 3.512360000000000127e+03 0.000000000000000000e+00
3.975559999999999945e+03 3.512360000000000127e+03 0.000000000000000000e+00
3.975639999999999873e+03 3.512360000000000127e+03 0.000000000000000000e+00
3.975719999999999800e+03 3.512360000000000127e+03 0.000000000000000000e+00
3.975800000000000182e+03 3.512360000000000127e+03 0.000000000000000000e+00
3.975880000000000109e+03 3.512360000000000127e+03 0.000000000000000000e+00
3.975960000000000036e+03 3.512360000000000127e+03 0.000000000000000000e+00
3.976039999999999964e+03 3.512360000000000127e+03 0.000000000000000000e+00
3.976119999999999891e+03 3.512360000000000127e+03 0.000000000000000000e+00
3.976199999999999818e+03 3.512360000000000127e+03 0.000000000000000000e+00
3.976279999999999745e+03 3.512360000000000127e+03 0.000000000000000000e+00
3.976360000000000127e+03 3.512360000000000127e+03 0.000000000000000000e+00
3.976440000000000055e+03 3.512360000000000127e+03 0.000000000000000000e+00
3.976519999999999982e+03 3.512360000000000127e+03 0.000000000000000000e+00
3.976599999999999909e+03 3.512360000000000127e+03 0.000000000000000000e+00
3.976679999999999836e+03 3.512360000000000127e+03 0.000000000000000000e+00
3.976759999999999764e+03 3.512360000000000127e+03 0.000000000000000000e+00
3.976840000000000146e+03 3.512360000000000127e+03 0.000000000000000000e+00
3.976920000000000073e+03 3.512360000000000127e+03 0.000000000000000000e+00
3.977000000000000000e+03 3.512360000000000127e+03 0.000000000000000000e+00
3.977079999999999927e+03 3.512360000000000127e+03 0.000000000000000000e+00
3.977159999999999854e+03 3.512360000000000127e+03 0.000000000000000000e+00
3.977239999999999782e+03 3.512360000000000127e+03 0.000000000000000000e+00
3.977320000000000164e+03 3.512360000000000127e+03 0.000000000000000000e+00
3.977400000000000091e+03 3.512360000000000127e+03 0.000000000000000000e+00
3.977480000000000018e+03 3.512360000000000127e+03 0.000000000000000000e+00
3.977559999999999945e+03 3.512360000000000127e+03 0.000000000000000000e+00
3.977639999999999873e+03 3.512360000000000127e+03 0.000000000000000000e+00
3.977719999999999800e+03 3.512360000000000127e+03 0.000000000000000000e+00
3.977800000000000182e+03 3.512360000000000127e+03 0.000000000000000000e+00
3.977880000000000109e+03 3.512360000000000127e+03 0.000000000000000000e+00
3.977960000000000036e+03 3.512360000000000127e+03 0.000000000000000000e+00
3.978039999999999964e+03 3.512360000000000127e+03 0.000000000000000000e+00
3.978119999999999891e+03 3.512360000000000127e+03 0.000000000000000000e+00
3.978199999999999818e+03 3.512360000000000127e+03 0.000000000000000000e+00
3.978279999999999745e+03 3.512360000000000127e+03 0.000000000000000000e+00
3.978360000000000127e+03 3.512360000000000127e+03 0.000000000000000000e+00
3.978440000000000055e+03 3.512360000000000127e+03 0.000000000000000000e+00
3.978519999999999982e+03 3.512360000000000127e+03 0.000000000000000000e+00
3.978599999999999909e+03 3.512360000000000127e+03 0.000000000000000000e+00
3.978679999999999836e+03 3.512360000000000127e+03 0.000000000000000000e+00
3.978759999999999764e+03 3.512360000000000127e+03 0.000000000000000000e+00
3.978840000000000146e+03 3.512360000000000127e+03 0.000000000000000000e+00
3.978920000000000073e+03 3.512360000000000127e+03 0.000000000000000000e+00
3.979000000000000000e+03 3.512360000000000127e+03 0.000000000000000000e+00
3.979079999999999927e+03 3.512360000000000127e+03 0.000000000000000000e+00
3.979159999999999854e+03 3.512360000000000127e+03 0.000000000000000000e+00
3.979239999999999782e+03 3.512360000000000127e+03 0.000000000000000000e+00
3.979320000000000164e+03 3.512360000000000127e+03 0.000000000000000000e+00
3.979400000000000091e+03 3.512360000000000127e+03 0.000000000000000000e+00
3.979480000000000018e+03 3.512360000000000127e+03 0.000000000000000000e+00
3.979559999999999945e+03 3.512360000000000127e+03 0.000000000000000000e+00
3.979639999999999873e+03 3.512360000000000127e+03 0.000000000000000000e+00
3.979719999999999800e+03 3.512360000000000127e+03 0.000000000000000000e+00
3.979800000000000182e+03 3.512360000000000127e+03 0.000000000000000000e+00
3.979880000000000109e+03 3.512360000000000127e+03 0.000000000000000000e+00
3.979960000000000036e+03 3.512360000000000127e+03 0.000000000000000000e+00
3.980039999999999964e+03 3.512360000000000127e+03 0.000000000000000000e+00
3.980119999999999891e+03 3.512360000000000127e+03 0.000000000000000000e+00
3.980199999999999818e+03 3.512360000000000127e+03 0.000000000000000000e+00
3.980279999999999745e+03 3.512360000000000127e+03 0.000000000000000000e+00
3.980360000000000127e+03 3.512360000000000127e+03 0.000000000000000000e+00
3.980440000000000055e+03 3.512360000000000127e+03 0.000000000000000000e+00
3.980519999999999982e+03 3.512360000000000127e+03 0.000000000000000000e+00
3.980599999999999909e+03 3.512360000000000127e+03 0.000000000000000000e+00
3.980679999999999836e+03 3.512360000000000127e+03 0.000000000000000000e+00
3.980759999999999764e+03 3.512360000000000127e+03 0.000000000000000000e+00
3.980840000000000146e+03 3.512360000000000127e+03 0.000000000000000000e+00
3.980920000000000073e+03 3.512360000000000127e+03 0.000000000000000000e+00
3.981000000000000000e+03 3.512360000000000127e+03 0.000000000000000000e+00
3.981079999999999927e+03 3.512360000000000127e+03 0.000000000000000000e+00
3.981159999999999854e+03 3.512360000000000127e+03 0.000000000000000000e+00
3.981239999999999782e+03 3.512360000000000127e+03 0.000000000000000000e+00
3.981320000000000164e+03 3.512360000000000127e+03 0.000000000000000000e+00
3.981400000000000091e+03 3.512360000000000127e+03 0.000000000000000000e+00
3.981480000000000018e+03 3.512360000000000127e+03 0.000000000000000000e+00
3.981559999999999945e+03 3.512360000000000127e+03 0.000000000000000000e+00
3.981639999999999873e+03 3.512360000000000127e+03 0.000000000000000000e+00
3.981719999999999800e+03 3.512360000000000127e+03 0.000000000000000000e+00
3.981800000000000182e+03 3.512360000000000127e+03 0.000000000000000000e+00
3.961800000000000182e+03 3.512420000000000073e+03 9.154475030159632792e-05
3.961880000000000109e+03 3.512420000000000073e+03 9.064483310721997852e-05
3.961960000000000036e+03 3.512420000000000073e+03 8.973003730130823814e-05
3.962039999999999964e+03 3.512420000000000073e+03 8.903323279063382850e-05
3.962119999999999891e+03 3.512420000000000073e+03 8.857661263463291132e-05
3.962199999999999818e+03 3.512420000000000073e+03 8.835750828821488400e-05
3.962279999999999745e+03 3.512420000000000073e+03 8.828936383736997592e-05
3.962360000000000127e+03 3.512420000000000073e+03 8.833584577083906605e-05
3.962440000000000055e+03 3.512420000000000073e+03 8.844753515641199835e-05
3.962519999999999982e+03 3.512420000000000073e+03 8.859989927286785144e-05
3.962599999999999909e+03 3.512420000000000073e+03 0.000000000000000000e+00
3.962679999999999836e+03 3.512420000000000073e+03 0.000000000000000000e+00
3.962759999999999764e+03 3.512420000000000073e+03 0.000000000000000000e+00
3.962840000000000146e+03 3.512420000000000073e+03 0.000000000000000000e+00
3.962920000000000073e+03 3.512420000000000073e+03 0.000000000000000000e+00
3.963000000000000000e+03 3.512420000000000073e+03 0.000000000000000000e+00
3.963079999999999927e+03 3.512420000000000073e+03 0.000000000000000000e+00
3.963159999999999854e+03 3.512420000000000073e+03 0.000000000000000000e+00
3.963239999999999782e+03 3.512420000000000073e+03 0.000000000000000000e+00
3.963320000000000164e+03 3.512420000000000073e+03 0.000000000000000000e+00
3.963400000000000091e+03 3.512420000000000073e+03 0.000000000000000000e+00
3.963480000000000018e+03 3.512420000000000073e+03 0.000000000000000000e+00
3.963559999999999945e+03 3.512420000000000073e+03 0.000000000000000000e+00
3.963639999999999873e+03 3.512420000000000073e+03 0.000000000000000000e+00
3.963719999999999800e+03 3.512420000000000073e+03 0.000000000000000000e+00
3.963800000000000182e+03 3.512420000000000073e+03 0.000000000000000000e+00
3.963880000000000109e+03 3.512420000000000073e+03 0.000000000000000000e+00
3.963960000000000036e+03 3.512420000000000073e+03 0.000000000000000000e+00
3.964039999999999964e+03 3.512420000000000073e+03 0.000000000000000000e+00
3.964119999999999891e+03 3.512420000000000073e+03 0.000000000000000000e+00
3.964199999999999818e+03 3.512420000000000073e+03 0.000000000000000000e+00
3.964279999999999745e+03 3.512420000000000073e+03 0.000000000000000000e+00
3.964360000000000127e+03 3.512420000000000073e+03 0.000000000000000000e+00
3.964440000000000055e+03 3.512420000000000073e+03 0.000000000000000000e+00
3.964519999999999982e+03 3.512420000000000073e+03 0.000000000000000000e+00
3.964599999999999909e+03 3.512420000000000073e+03 0.000000000000000000e+00
3.964679999999999836e+03 3.512420000000000073e+03 0.000000000000000000e+00
3.964759999999999764e+03 3.512420000000000073e+03 0.000000000000000000e+00
3.964840000000000146e+03 3.512420000000000073e+03 0.000000000000000000e+00
3.964920000000000073e+03 3.512420000000000073e+03 0.000000000000000000e+00
3.965000000000000000e+03 3.512420000000000073e+03 0.000000000000000000e+00
3.965079999999999927e+03 3.512420000000000073e+03 0.000000000000000000e+00
3.965159999999999854e+03 3.512420000000000073e+03 0.000000000000000000e+00
3.965239999999999782e+03 3.512420000000000073e+03 0.000000000000000000e+00
3.965320000000000164e+03 3.512420000000000073e+03 0.000000000000000000e+00
3.965400000000000091e+03 3.512420000000000073e+03 0.000000000000000000e+00
3.965480000000000018e+03 3.512420000000000073e+03 0.000000000000000000e+00
3.965559999999999945e+03 3.512420000000000073e+03 0.000000000000000000e+00
3.965639999999999873e+03 3.512420000000000073e+03 0.000000000000000000e+00
3.965719999999999800e+03 3.512420000000000073e+03 0.000000000000000000e+00
3.965800000000000182e+03 3.512420000000000073e+03 0.000000000000000000e+00
3.965880000000000109e+03 3.512420000000000073e+03 0.000000000000000000e+00
3.965960000000000036e+03 3.512420000000000073e+03 0.000000000000000000e+00
3.966039999999999964e+03 3.512420000000000073e+03 0.000000000000000000e+00
3.966119999999999891e+03 3.512420000000000073e+03 0.000000000000000000e+00
3.966199999999999818e+03 3.512420000000000073e+03 0.000000000000000000e+00
3.966279999999999745e+03 3.512420000000000073e+03 0.000000000000000000e+00
3.966360000000000127e+03 3.512420000000000073e+03 0.000000000000000000e+00
3.966440000000000055e+03 3.512420000000000073e+03 0.000000000000000000e+00
3.966519999999999982e+03 3.512420000000000073e+03 0.000000000000000000e+00
3.966599999999999909e+03 3.512420000000000073e+03 0.000000000000000000e+00
3.966679999999999836e+03 3.512420000000000073e+03 0.000000000000000000e+00
3.966759999999999764e+03 3.512420000000000073e+03 0.000000000000000000e+00
3.966840000000000146e+03 3.512420000000000073e+03 0.000000000000000000e+00
3.966920000000000073e+03 3.512420000000000073e+03 0.000000000000000000e+00
3.967000000000000000e+03 3.512420000000000073e+03 0.000000000000000000e+00
3.967079999999999927e+03 3.512420000000000073e+03 0.000000000000000000e+00
3.967159999999999854e+03 3.512420000000000073e+03 0.000000000000000000e+00
3.967239999999999782e+03 3.512420000000000073e+03 0.000000000000000000e+00
3.967320000000000164e+03 3.512420000000000073e+03 0.000000000000000000e+00
3.967400000000000091e+03 3.512420000000000073e+03 0.000000000000000000e+00
3.967480000000000018e+03 3.512420000000000073e+03 0.000000000000000000e+00
3.967559999999999945e+03 3.512420000000000073e+03 0.000000000000000000e+00
3.967639999999999873e+03 3.512420000000000073e+03 0.000000000000000000e+00
3.967719999999999800e+03 3.512420000000000073e+03 0.000000000000000000e+00
3.967800000000000182e+03 3.512420000000000073e+03 0.000000000000000000e+00
3.967880000000000109e+03 3.512420000000000073e+03 0.000000000000000000e+00
3.967960000000000036e+03 3.512420000000000073e+03 0.000000000000000000e+00
3.968039999999999964e+03 3.512420000000000073e+03 0.000000000000000000e+00
3.968119999999999891e+03 3.512420000000000073e+03 0.000000000000000000e+00
3.968199999999999818e+03 3.512420000000000073e+03 0.000000000000000000e+00
3.968279999999999745e+03 3.512420000000000073e+03 0.000000000000000000e+00
3.968360000000000127e+03 3.512420000000000073e+03 0.000000000000000000e+00
3.968440000000000055e+03 3.512420000000000073e+03 0.000000000000000000e+00
3.968519999999999982e+03 3.512420000000000073e+03 0.000000000000000000e+00
3.968599999999999909e+03 3.512420000000000073e+03 0.000000000000000000e+00
3.968679999999999836e+03 3.512420000000000073e+03 0.000000000000000000e+00
3.968759999999999764e+03 3.512420000000000073e+03 0.000000000000000000e+00
3.968840000000000146e+03 3.512420000000000073e+03 0.000000000000000000e+00
3.968920000000000073e+03 3.512420000000000073e+03 0.000000000000000000e+00
3.969000000000000000e+03 3.512420000000000073e+03 0.000000000000000000e+00
3.969079999999999927e+03 3.512420000000000073e+03 0.000000000000000000e+00
3.969159999999999854e+03 3.512420000000000073e+03 0.000000000000000000e+00
3.969239999999999782e+03 3.512420000000000073e+03 0.000000000000000000e+00
3.969320000000000164e+03 3.512420000000000073e+03 0.000000000000000000e+00
3.969400000000000091e+03 3.512420000000000073e+03 0.000000000000000000e+00
3.969480000000000018e+03 3.512420000000000073e+03 0.000000000000000000e+00
3.969559999999999945e+03 3.512420000000000073e+03 0.000000000000000000e+00
3.969639999999999873e+03 3.512420000000000073e+03 0.000000000000000000e+00
3.969719999999999800e+03 3.512420000000000073e+03 0.000000000000000000e+00
3.969800000000000182e+03 3.512420000000000073e+03 0.000000000000000000e+00
3.969880000000000109e+03 3.512420000000000073e+03 0.000000000000000000e+00
3.969960000000000036e+03 3.512420000000000073e+03 0.000000000000000000e+00
3.970039999999999964e+03 3.512420000000000073e+03 0.000000000000000000e+00
3.970119999999999891e+03 3.512420000000000073e+03 0.000000000000000000e+00
3.970199999999999818e+03 3.512420000000000073e+03 0.000000000000000000e+00
3.970279999999999745e+03 3.512420000000000073e+03 0.000000000000000000e+00
3.970360000000000127e+03 3.512420000000000073e+03 0.000000000000000000e+00
3.970440000000000055e+03 3.512420000000000073e+03 0.000000000000000000e+00
3.970519999999999982e+03 3.512420000000000073e+03 0.000000000000000000e+00
3.970599999999999909e+03 3.512420000000000073e+03 0.000000000000000000e+00
3.970679999999999836e+03 3.512420000000000073e+03 0.000000000000000000e+00
3.970759999999999764e+03 3.512420000000000073e+03 0.000000000000000000e+00
3.970840000000000146e+03 3.512420000000000073e+03 0.000000000000000000e+00
3.970920000000000073e+03 3.512420000000000073e+03 0.000000000000000000e+00
3.971000000000000000e+03 3.512420000000000073e+03 0.000000000000000000e+00
3.971079999999999927e+03 3.512420000000000073e+03 0.000000000000000000e+00
3.971159999999999854e+03 3.512420000000000073e+03 0.000000000000000000e+00
3.971239999999999782e+03 3.512420000000000073e+03 0.000000000000000000e+00
3.971320000000000164e+03 3.512420000000000073e+03 0.000000000000000000e+00
3.971400000000000091e+03 3.512420000000000073e+03 0.000000000000000000e+00
3.971480000000000018e+03 3.512420000000000073e+03 0.000000000000000000e+00
3.971559999999999945e+03 3.512420000000000073e+03 0.000000000000000000e+00
3.971639999999999873e+03 3.512420000000000073e+03 0.000000000000000000e+00
3.971719999999999800e+03 3.512420000000000073e+03 0.000000000000000000e+00
3.971800000000000182e+03 3.512420000000000073e+03 0.000000000000000000e+00
3.971880000000000109e+03 3.512420000000000073e+03 0.000000000000000000e+00
3.971960000000000036e+03 3.512420000000000073e+03 0.000000000000000000e+00
3.972039999999999964e+03 3.512420000000000073e+03 0.000000000000000000e+00
3.972119999999999891e+03 3.512420000000000073e+03 0.000000000000000000e+00
3.972199999999999818e+03 3.512420000000000073e+03 0.000000000000000000e+00
3.972279999999999745e+03 3.512420000000000073e+03 0.000000000000000000e+00
3.972360000000000127e+03 3.512420000000000073e+03 0.000000000000000000e+00
3.972440000000000055e+03 3.512420000000000073e+03 0.000000000000000000e+00
3.972519999999999982e+03 3.512420000000000073e+03 0.000000000000000000e+00
3.972599999999999909e+03 3.512420000000000073e+03 0.000000000000000000e+00
3.972679999999999836e+03 3.512420000000000073e+03 0.000000000000000000e+00
3.972759999999999764e+03 3.512420000000000073e+03 0.000000000000000000e+00
3.972840000000000146e+03 3.512420000000000073e+03 0.000000000000000000e+00
3.972920000000000073e+03 3.512420000000000073e+03 0.000000000000000000e+00
3.973000000000000000e+03 3.512420000000000073e+03 0.000000000000000000e+00
3.973079999999999927e+03 3.512420000000000073e+03 0.000000000000000000e+00
3.973159999999999854e+03 3.512420000000000073e+03 0.000000000000000000e+00
3.973239999999999782e+03 3.512420000000000073e+03 0.000000000000000000e+00
3.973320000000000164e+03 3.512420000000000073e+03 0.000000000000000000e+00
3.973400000000000091e+03 3.512420000000000073e+03 0.000000000000000000e+00
3.973480000000000018e+03 3.512420000000000073e+03 0.000000000000000000e+00
3.973559999999999945e+03 3.512420000000000073e+03 0.000000000000000000e+00
3.973639999999999873e+03 3.512420000000000073e+03 0.000000000000000000e+00
3.973719999999999800e+03 3.512420000000000073e+03 0.000000000000000000e+00
3.973800000000000182e+03 3.512420000000000073e+03 0.000000000000000000e+00
3.973880000000000109e+03 3.512420000000000073e+03 0.000000000000000000e+00
3.973960000000000036e+03 3.512420000000000073e+03 0.000000000000000000e+00
3.974039999999999964e+03 3.512420000000000073e+03 0.000000000000000000e+00
3.974119999999999891e+03 3.512420000000000073e+03 0.000000000000000000e+00
3.974199999999999818e+03 3.512420000000000073e+03 0.000000000000000000e+00
3.974279999999999745e+03 3.512420000000000073e+03 0.000000000000000000e+00
3.974360000000000127e+03 3.512420000000000073e+03 0.000000000000000000e+00
3.974440000000000055e+03 3.512420000000000073e+03 0.000000000000000000e+00
3.974519999999999982e+03 3.512420000000000073e+03 0.000000000000000000e+00
3.974599999999999909e+03 3.512420000000000073e+03 0.000000000000000000e+00
3.974679999999999836e+03 3.512420000000000073e+03 0.000000000000000000e+00
3.974759999999999764e+03 3.512420000000000073e+03 0.000000000000000000e+00
3.974840000000000146e+03 3.512420000000000073e+03 0.000000000000000000e+00
3.974920000000000073e+03 3.512420000000000073e+03 0.000000000000000000e+00
3.975000000000000000e+03 3.512420000000000073e+03 0.000000000000000000e+00
3.975079999999999927e+03 3.512420000000000073e+03 0.000000000000000000e+00
3.975159999999999854e+03 3.512420000000000073e+03 0.000000000000000000e+00
3.975239999999999782e+03 3.512420000000000073e+03 0.000000000000000000e+00
3.975320000000000164e+03 3.512420000000000073e+03 0.000000000000000000e+00
3.975400000000000091e+03 3.512420000000000073e+03 0.000000000000000000e+00
3.975480000000000018e+03 3.512420000000000073e+03 0.000000000000000000e+00
3.975559999999999945e+03 3.512420000000000073e+03 0.000000000000000000e+00
3.975639999999999873e+03 3.512420000000000073e+03 0.000000000000000000e+00
3.975719999999999800e+03 3.512420000000000073e+03 0.000000000000000000e+00
3.975800000000000182e+03 3.512420000000000073e+03 0.000000000000000000e+00
3.975880000000000109e+03 3.512420000000000073e+03 0.000000000000000000e+00
3.975960000000000036e+03 3.512420000000000073e+03 0.000000000000000000e+00
3.976039999999999964e+03 3.512420000000000073e+03 0.000000000000000000e+00
3.976119999999999891e+03 3.512420000000000073e+03 0.000000000000000000e+00
3.976199999999999818e+03 3.512420000000000073e+03 0.000000000000000000e+00
3.976279999999999745e+03 3.512420000000000073e+03 0.000000000000000000e+00
3.976360000000000127e+03 3.512420000000000073e+03 0.000000000000000000e+00
3.976440000000000055e+03 3.512420000000000073e+03 0.000000000000000000e+00
3.976519999999999982e+03 3.512420000000000073e+03 0.000000000000000000e+00
3.976599999999999909e+03 3.512420000000000073e+03 0.000000000000000000e+00
3.976679999999999836e+03 3.512420000000000073e+03 0.000000000000000000e+00
3.976759999999999764e+03 3.512420000000000073e+03 0.000000000000000000e+00
3.976840000000000146e+03 3.512420000000000073e+03 0.000000000000000000e+00
3.976920000000000073e+03 3.512420000000000073e+03 0.000000000000000000e+00
3.977000000000000000e+03 3.512420000000000073e+03 0.000000000000000000e+00
3.977079999999999927e+03 3.512420000000000073e+03 0.000000000000000000e+00
3.977159999999999854e+03 3.512420000000000073e+03 0.000000000000000000e+00
3.977239999999999782e+03 3.512420000000000073e+03 0.000000000000000000e+00
3.977320000000000164e+03 3.512420000000000073e+03 0.000000000000000000e+00
3.977400000000000091e+03 3.512420000000000073e+03 0.000000000000000000e+00
3.977480000000000018e+03 3.512420000000000073e+03 0.000000000000000000e+00
3.977559999999999945e+03 3.512420000000000073e+03 0.000000000000000000e+00
3.977639999999999873e+03 3.512420000000000073e+03 0.000000000000000000e+00
3.977719999999999800e+03 3.512420000000000073e+03 0.000000000000000000e+00
3.977800000000000182e+03 3.512420000000000073e+03 0.000000000000000000e+00
3.977880000000000109e+03 3.512420000000000073e+03 0.000000000000000000e+00
3.977960000000000036e+03 3.512420000000000073e+03 0.000000000000000000e+00
3.978039999999999964e+03 3.512420000000000073e+03 0.000000000000000000e+00
3.978119999999999891e+03 3.512420000000000073e+03 0.000000000000000000e+00
3.978199999999999818e+03 3.512420000000000073e+03 0.000000000000000000e+00
3.978279999999999745e+03 3.512420000000000073e+03 0.000000000000000000e+00
3.978360000000000127e+03 3.512420000000000073e+03 0.000000000000000000e+00
3.978440000000000055e+03 3.512420000000000073e+03 0.000000000000000000e+00
3.978519999999999982e+03 3.512420000000000073e+03 0.000000000000000000e+00
3.978599999999999909e+03 3.512420000000000073e+03 0.000000000000000000e+00
3.978679999999999836e+03 3.512420000000000073e+03 0.000000000000000000e+00
3.978759999999999764e+03 3.512420000000000073e+03 0.000000000000000000e+00
3.978840000000000146e+03 3.512420000000000073e+03 0.000000000000000000e+00
3.978920000000000073e+03 3.512420000000000073e+03 0.000000000000000000e+00
3.979000000000000000e+03 3.512420000000000073e+03 0.000000000000000000e+00
3.979079999999999927e+03 3.512420000000000073e+03 0.000000000000000000e+00
3.979159999999999854e+03 3.512420000000000073e+03 0.000000000000000000e+00
3.979239999999999782e+03 3.512420000000000073e+03 0.000000000000000000e+00
3.979320000000000164e+03 3.512420000000000073e+03 0.000000000000000000e+00
3.979400000000000091e+03 3.512420000000000073e+03 0.000000000000000000e+00
3.979480000000000018e+03 3.512420000000000073e+03 0.000000000000000000e+00
3.979559999999999945e+03 3.512420000000000073e+03 0.000000000000000000e+00
3.979639999999999873e+03 3.512420000000000073e+03 0.000000000000000000e+00
3.979719999999999800e+03 3.512420000000000073e+03 0.000000000000000000e+00
3.979800000000000182e+03 3.512420000000000073e+03 0.000000000000000000e+00
3.979880000000000109e+03 3.512420000000000073e+03 0.000000000000000000e+00
3.979960000000000036e+03 3.512420000000000073e+03 0.000000000000000000e+00
3.980039999999999964e+03 3.512420000000000073e+03 0.000000000000000000e+00
3.980119999999999891e+03 3.512420000000000073e+03 0.000000000000000000e+00
3.980199999999999818e+03 3.512420000000000073e+03 0.000000000000000000e+00
3.980279999999999745e+03 3.512420000000000073e+03 0.000000000000000000e+00
3.980360000000000127e+03 3.512420000000000073e+03 0.000000000000000000e+00
3.980440000000000055e+03 3.512420000000000073e+03 0.000000000000000000e+00
3.980519999999999982e+03 3.512420000000000073e+03 0.000000000000000000e+00
3.980599999999999909e+03 3.512420000000000073e+03 0.000000000000000000e+00
3.980679999999999836e+03 3.512420000000000073e+03 0.000000000000000000e+00
3.980759999999999764e+03 3.512420000000000073e+03 0.000000000000000000e+00
3.980840000000000146e+03 3.512420000000000073e+03 0.000000000000000000e+00
3.980920000000000073e+03 3.512420000000000073e+03 0.000000000000000000e+00
3.981000000000000000e+03 3.512420000000000073e+03 0.000000000000000000e+00
3.981079999999999927e+03 3.512420000000000073e+03 0.000000000000000000e+00
3.981159999999999854e+03 3.512420000000000073e+03 0.000000000000000000e+00
3.981239999999999782e+03 3.512420000000000073e+03 0.000000000000000000e+00
3.981320000000000164e+03 3.512420000000000073e+03 0.000000000000000000e+00
3.981400000000000091e+03 3.512420000000000073e+03 0.000000000000000000e+00
3.981480000000000018e+03 3.512420000000000073e+03 0.000000000000000000e+00
3.981559999999999945e+03 3.512420000000000073e+03 0.000000000000000000e+00
3.981639999999999873e+03 3.512420000000000073e+03 0.000000000000000000e+00
3.981719999999999800e+03 3.512420000000000073e+03 0.000000000000000000e+00
3.981800000000000182e+03 3.512420000000000073e+03 0.000000000000000000e+00
3.961800000000000182e+03 3.512480000000000018e+03 9.322663209861214528e-05
3.961880000000000109e+03 3.512480000000000018e+03 9.249475628125586758e-05
3.961960000000000036e+03 3.512480000000000018e+03 9.156135058270108010e-05
3.962039999999999964e+03 3.512480000000000018e+03 9.069306897595832094e-05
3.962119999999999891e+03 3.512480000000000018e+03 9.006153763248439363e-05
3.962199999999999818e+03 3.512480000000000018e+03 8.968858336742066702e-05
3.962279999999999745e+03 3.512480000000000018e+03 8.950880540746409435e-05
3.962360000000000127e+03 3.512480000000000018e+03 8.949537512430562423e-05
3.962440000000000055e+03 3.512480000000000018e+03 8.957361292809416147e-05
3.962519999999999982e+03 3.512480000000000018e+03 8.971086477574495707e-05
3.962599999999999909e+03 3.512480000000000018e+03 0.000000000000000000e+00
3.962679999999999836e+03 3.512480000000000018e+03 0.000000000000000000e+00
3.962759999999999764e+03 3.512480000000000018e+03 0.000000000000000000e+00
3.962840000000000146e+03 3.512480000000000018e+03 0.000000000000000000e+00
3.962920000000000073e+03 3.512480000000000018e+03 0.000000000000000000e+00
3.963000000000000000e+03 3.512480000000000018e+03 0.000000000000000000e+00
3.963079999999999927e+03 3.512480000000000018e+03 0.000000000000000000e+00
3.963159999999999854e+03 3.512480000000000018e+03 0.000000000000000000e+00
3.963239999999999782e+03 3.512480000000000018e+03 0.000000000000000000e+00
3.963320000000000164e+03 3.512480000000000018e+03 0.000000000000000000e+00
3.963400000000000091e+03 3.512480000000000018e+03 0.000000000000000000e+00
3.963480000000000018e+03 3.512480000000000018e+03 0.000000000000000000e+00
3.963559999999999945e+03 3.512480000000000018e+03 0.000000000000000000e+00
3.963639999999999873e+03 3.512480000000000018e+03 0.000000000000000000e+00
3.963719999999999800e+03 3.512480000000000018e+03 0.000000000000000000e+00
3.963800000000000182e+03 3.512480000000000018e+03 0.000000000000000000e+00
3.963880000000000109e+03 3.512480000000000018e+03 0.000000000000000000e+00
3.963960000000000036e+03 3.512480000000000018e+03 0.000000000000000000e+00
3.964039999999999964e+03 3.512480000000000018e+03 0.000000000000000000e+00
3.964119999999999891e+03 3.512480000000000018e+03 0.000000000000000000e+00
3.964199999999999818e+03 3.512480000000000018e+03 0.000000000000000000e+00
3.964279999999999745e+03 3.512480000000000018e+03 0.000000000000000000e+00
3.964360000000000127e+03 3.512480000000000018e+03 0.000000000000000000e+00
3.964440000000000055e+03 3.512480000000000018e+03 0.000000000000000000e+00
3.964519999999999982e+03 3.512480000000000018e+03 0.000000000000000000e+00
3.964599999999999909e+03 3.512480000000000018e+03 0.000000000000000000e+00
3.964679999999999836e+03 3.512480000000000018e+03 0.000000000000000000e+00
3.964759999999999764e+03 3.512480000000000018e+03 0.000000000000000000e+00
3.964840000000000146e+03 3.512480000000000018e+03 0.000000000000000000e+00
3.964920000000000073e+03 3.512480000000000018e+03 0.000000000000000000e+00
3.965000000000000000e+03 3.512480000000000018e+03 0.000000000000000000e+00
3.965079999999999927e+03 3.512480000000000018e+03 0.000000000000000000e+00
3.965159999999999854e+03 3.512480000000000018e+03 0.000000000000000000e+00
3.965239999999999782e+03 3.512480000000000018e+03 0.000000000000000000e+00
3.965320000000000164e+03 3.512480000000000018e+03 0.000000000000000000e+00
3.965400000000000091e+03 3.512480000000000018e+03 0.000000000000000000e+00
3.965480000000000018e+03 3.512480000000000018e+03 0.000000000000000000e+00
3.965559999999999945e+03 3.512480000000000018e+03 0.000000000000000000e+00
3.965639999999999873e+03 3.512480000000000018e+03 0.000000000000000000e+00
3.965719999999999800e+03 3.512480000000000018e+03 0.000000000000000000e+00
3.965800000000000182e+03 3.512480000000000018e+03 0.000000000000000000e+00
3.965880000000000109e+03 3.512480000000000018e+03 0.000000000000000000e+00
3.965960000000000036e+03 3.512480000000000018e+03 0.000000000000000000e+00
3.966039999999999964e+03 3.512480000000000018e+03 0.000000000000000000e+00
3.966119999999999891e+03 3.512480000000000018e+03 0.000000000000000000e+00
3.966199999999999818e+03 3.512480000000000018e+03 0.000000000000000000e+00
3.966279999999999745e+03 3.512480000000000018e+03 0.000000000000000000e+00
3.966360000000000127e+03 3.512480000000000018e+03 0.000000000000000000e+00
3.966440000000000055e+03 3.512480000000000018e+03 0.000000000000000000e+00
3.966519999999999982e+03 3.512480000000000018e+03 0.000000000000000000e+00
3.966599999999999909e+03 3.512480000000000018e+03 0.000000000000000000e+00
3.966679999999999836e+03 3.512480000000000018e+03 0.000000000000000000e+00
3.966759999999999764e+03 3.512480000000000018e+03 0.000000000000000000e+00
3.966840000000000146e+03 3.512480000000000018e+03 0.000000000000000000e+00
3.966920000000000073e+03 3.512480000000000018e+03 0.000000000000000000e+00
3.967000000000000000e+03 3.512480000000000018e+03 0.000000000000000000e+00
3.967079999999999927e+03 3.512480000000000018e+03 0.000000000000000000e+00
3.967159999999999854e+03 3.512480000000000018e+03 0.000000000000000000e+00
3.967239999999999782e+03 3.512480000000000018e+03 0.000000000000000000e+00
3.967320000000000164e+03 3.512480000000000018e+03 0.000000000000000000e+00
3.967400000000000091e+03 3.512480000000000018e+03 0.000000000000000000e+00
3.967480000000000018e+03 3.512480000000000018e+03 0.000000000000000000e+00
3.967559999999999945e+03 3.512480000000000018e+03 0.000000000000000000e+00
3.967639999999999873e+03 3.512480000000000018e+03 0.000000000000000000e+00
3.967719999999999800e+03 3.512480000000000018e+03 0.000000000000000000e+00
3.967800000000000182e+03 3.512480000000000018e+03 0.000000000000000000e+00
3.967880000000000109e+03 3.512480000000000018e+03 0.000000000000000000e+00
3.967960000000000036e+03 3.512480000000000018e+03 0.000000000000000000e+00
3.968039999999999964e+03 3.512480000000000018e+03 0.000000000000000000e+00
3.968119999999999891e+03 3.512480000000000018e+03 0.000000000000000000e+00
3.968199999999999818e+03 3.512480000000000018e+03 0.000000000000000000e+00
3.968279999999999745e+03 3.512480000000000018e+03 0.000000000000000000e+00
3.968360000000000127e+03 3.512480000000000018e+03 0.000000000000000000e+00
3.968440000000000055e+03 3.512480000000000018e+03 0.000000000000000000e+00
3.968519999999999982e+03 3.512480000000000018e+03 0.000000000000000000e+00
3.968599999999999909e+03 3.512480000000000018e+03 0.000000000000000000e+00
3.968679999999999836e+03 3.512480000000000018e+03 0.000000000000000000e+00
3.968759999999999764e+03 3.512480000000000018e+03 0.000000000000000000e+00
3.968840000000000146e+03 3.512480000000000018e+03 0.000000000000000000e+00
3.968920000000000073e+03 3.512480000000000018e+03 0.000000000000000000e+00
3.969000000000000000e+03 3.512480000000000018e+03 0.000000000000000000e+00
3.969079999999999927e+03 3.512480000000000018e+03 0.000000000000000000e+00
3.969159999999999854e+03 3.512480000000000018e+03 0.000000000000000000e+00
3.969239999999999782e+03 3.512480000000000018e+03 0.000000000000000000e+00
3.969320000000000164e+03 3.512480000000000018e+03 0.000000000000000000e+00
3.969400000000000091e+03 3.512480000000000018e+03 0.000000000000000000e+00
3.969480000000000018e+03 3.512480000000000018e+03 0.000000000000000000e+00
3.969559999999999945e+03 3.512480000000000018e+03 0.000000000000000000e+00
3.969639999999999873e+03 3.512480000000000018e+03 0.000000000000000000e+00
3.969719999999999800e+03 3.512480000000000018e+03 0.000000000000000000e+00
3.969800000000000182e+03 3.512480000000000018e+03 0.000000000000000000e+00
3.969880000000000109e+03 3.512480000000000018e+03 0.000000000000000000e+00
3.969960000000000036e+03 3.512480000000000018e+03 0.000000000000000000e+00
3.970039999999999964e+03 3.512480000000000018e+03 0.000000000000000000e+00
3.970119999999999891e+03 3.512480000000000018e+03 0.000000000000000000e+00
3.970199999999999818e+03 3.512480000000000018e+03 0.000000000000000000e+00
3.970279999999999745e+03 3.512480000000000018e+03 0.000000000000000000e+00
3.970360000000000127e+03 3.512480000000000018e+03 0.000000000000000000e+00
3.970440000000000055e+03 3.512480000000000018e+03 0.000000000000000000e+00
3.970519999999999982e+03 3.512480000000000018e+03 0.000000000000000000e+00
3.970599999999999909e+03 3.512480000000000018e+03 0.000000000000000000e+00
3.970679999999999836e+03 3.512480000000000018e+03 0.000000000000000000e+00
3.970759999999999764e+03 3.512480000000000018e+03 0.000000000000000000e+00
3.970840000000000146e+03 3.512480000000000018e+03 0.000000000000000000e+00
3.970920000000000073e+03 3.512480000000000018e+03 0.000000000000000000e+00
3.971000000000000000e+03 3.512480000000000018e+03 0.000000000000000000e+00
3.971079999999999927e+03 3.512480000000000018e+03 0.000000000000000000e+00
3.971159999999999854e+03 3.512480000000000018e+03 0.000000000000000000e+00
3.971239999999999782e+03 3.512480000000000018e+03 0.000000000000000000e+00
3.971320000000000164e+03 3.512480000000000018e+03 0.000000000000000000e+00
3.971400000000000091e+03 3.512480000000000018e+03 0.000000000000000000e+00
3.971480000000000018e+03 3.512480000000000018e+03 0.000000000000000000e+00
3.971559999999999945e+03 3.512480000000000018e+03 0.000000000000000000e+00
3.971639999999999873e+03 3.512480000000000018e+03 0.000000000000000000e+00
3.971719999999999800e+03 3.512480000000000018e+03 0.000000000000000000e+00
3.971800000000000182e+03 3.512480000000000018e+03 0.000000000000000000e+00
3.971880000000000109e+03 3.512480000000000018e+03 0.000000000000000000e+00
3.971960000000000036e+03 3.512480000000000018e+03 0.000000000000000000e+00
3.972039999999999964e+03 3.512480000000000018e+03 0.000000000000000000e+00
3.972119999999999891e+03 3.512480000000000018e+03 0.000000000000000000e+00
3.972199999999999818e+03 3.512480000000000018e+03 0.000000000000000000e+00
3.972279999999999745e+03 3.512480000000000018e+03 0.000000000000000000e+00
3.972360000000000127e+03 3.512480000000000018e+03 0.000000000000000000e+00
3.972440000000000055e+03 3.512480000000000018e+03 0.000000000000000000e+00
3.972519999999999982e+03 3.512480000000000018e+03 0.000000000000000000e+00
3.972599999999999909e+03 3.512480000000000018e+03 0.000000000000000000e+00
3.972679999999999836e+03 3.512480000000000018e+03 0.000000000000000000e+00
3.972759999999999764e+03 3.512480000000000018e+03 0.000000000000000000e+00
3.972840000000000146e+03 3.512480000000000018e+03 0.000000000000000000e+00
3.972920000000000073e+03 3.512480000000000018e+03 0.000000000000000000e+00
3.973000000000000000e+03 3.512480000000000018e+03 0.000000000000000000e+00
3.973079999999999927e+03 3.512480000000000018e+03 0.000000000000000000e+00
3.973159999999999854e+03 3.512480000000000018e+03 0.000000000000000000e+00
3.973239999999999782e+03 3.512480000000000018e+03 0.000000000000000000e+00
3.973320000000000164e+03 3.512480000000000018e+03 0.000000000000000000e+00
3.973400000000000091e+03 3.512480000000000018e+03 0.000000000000000000e+00
3.973480000000000018e+03 3.512480000000000018e+03 0.000000000000000000e+00
3.973559999999999945e+03 3.512480000000000018e+03 0.000000000000000000e+00
3.973639999999999873e+03 3.512480000000000018e+03 0.000000000000000000e+00
3.973719999999999800e+03 3.512480000000000018e+03 0.000000000000000000e+00
3.973800000000000182e+03 3.512480000000000018e+03 0.000000000000000000e+00
3.973880000000000109e+03 3.512480000000000018e+03 0.000000000000000000e+00
3.973960000000000036e+03 3.512480000000000018e+03 0.000000000000000000e+00
3.974039999999999964e+03 3.512480000000000018e+03 0.000000000000000000e+00
3.974119999999999891e+03 3.512480000000000018e+03 0.000000000000000000e+00
3.974199999999999818e+03 3.512480000000000018e+03 0.000000000000000000e+00
3.974279999999999745e+03 3.512480000000000018e+03 0.000000000000000000e+00
3.974360000000000127e+03 3.512480000000000018e+03 0.000000000000000000e+00
3.974440000000000055e+03 3.512480000000000018e+03 0.000000000000000000e+00
3.974519999999999982e+03 3.512480000000000018e+03 0.000000000000000000e+00
3.974599999999999909e+03 3.512480000000000018e+03 0.000000000000000000e+00
3.974679999999999836e+03 3.512480000000000018e+03 0.000000000000000000e+00
3.974759999999999764e+03 3.512480000000000018e+03 0.000000000000000000e+00
3.974840000000000146e+03 3.512480000000000018e+03 0.000000000000000000e+00
3.974920000000000073e+03 3.512480000000000018e+03 0.000000000000000000e+00
3.975000000000000000e+03 3.512480000000000018e+03 0.000000000000000000e+00
3.975079999999999927e+03 3.512480000000000018e+03 0.000000000000000000e+00
3.975159999999999854e+03 3.512480000000000018e+03 0.000000000000000000e+00
3.975239999999999782e+03 3.512480000000000018e+03 0.000000000000000000e+00
3.975320000000000164e+03 3.512480000000000018e+03 0.000000000000000000e+00
3.975400000000000091e+03 3.512480000000000018e+03 0.000000000000000000e+00
3.975480000000000018e+03 3.512480000000000018e+03 0.000000000000000000e+00
3.975559999999999945e+03 3.512480000000000018e+03 0.000000000000000000e+00
3.975639999999999873e+03 3.512480000000000018e+03 0.000000000000000000e+00
3.975719999999999800e+03 3.512480000000000018e+03 0.000000000000000000e+00
3.975800000000000182e+03 3.512480000000000018e+03 0.000000000000000000e+00
3.975880000000000109e+03 3.512480000000000018e+03 0.000000000000000000e+00
3.975960000000000036e+03 3.512480000000000018e+03 0.000000000000000000e+00
3.976039999999999964e+03 3.512480000000000018e+03 0.000000000000000000e+00
3.976119999999999891e+03 3.512480000000000018e+03 0.000000000000000000e+00
3.976199999999999818e+03 3.512480000000000018e+03 0.000000000000000000e+00
3.976279999999999745e+03 3.512480000000000018e+03 0.000000000000000000e+00
3.976360000000000127e+03 3.512480000000000018e+03 0.000000000000000000e+00
3.976440000000000055e+03 3.512480000000000018e+03 0.000000000000000000e+00
3.976519999999999982e+03 3.512480000000000018e+03 0.000000000000000000e+00
3.976599999999999909e+03 3.512480000000000018e+03 0.000000000000000000e+00
3.976679999999999836e+03 3.512480000000000018e+03 0.000000000000000000e+00
3.976759999999999764e+03 3.512480000000000018e+03 0.000000000000000000e+00
3.976840000000000146e+03 3.512480000000000018e+03 0.000000000000000000e+00
3.976920000000000073e+03 3.512480000000000018e+03 0.000000000000000000e+00
3.977000000000000000e+03 3.512480000000000018e+03 0.000000000000000000e+00
3.977079999999999927e+03 3.512480000000000018e+03 0.000000000000000000e+00
3.977159999999999854e+03 3.512480000000000018e+03 0.000000000000000000e+00
3.977239999999999782e+03 3.512480000000000018e+03 0.000000000000000000e+00
3.977320000000000164e+03 3.512480000000000018e+03 0.000000000000000000e+00
3.977400000000000091e+03 3.512480000000000018e+03 0.000000000000000000e+00
3.977480000000000018e+03 3.512480000000000018e+03 0.000000000000000000e+00
3.977559999999999945e+03 3.512480000000000018e+03 0.000000000000000000e+00
3.977639999999999873e+03 3.512480000000000018e+03 0.000000000000000000e+00
3.977719999999999800e+03 3.512480000000000018e+03 0.000000000000000000e+00
3.977800000000000182e+03 3.512480000000000018e+03 0.000000000000000000e+00
3.977880000000000109e+03 3.512480000000000018e+03 0.000000000000000000e+00
3.977960000000000036e+03 3.512480000000000018e+03 0.000000000000000000e+00
3.978039999999999964e+03 3.512480000000000018e+03 0.000000000000000000e+00
3.978119999999999891e+03 3.512480000000000018e+03 0.000000000000000000e+00
3.978199999999999818e+03 3.512480000000000018e+03 0.000000000000000000e+00
3.978279999999999745e+03 3.512480000000000018e+03 0.000000000000000000e+00
3.978360000000000127e+03 3.512480000000000018e+03 0.000000000000000000e+00
3.978440000000000055e+03 3.512480000000000018e+03 0.000000000000000000e+00
3.978519999999999982e+03 3.512480000000000018e+03 0.000000000000000000e+00
3.978599999999999909e+03 3.512480000000000018e+03 0.000000000000000000e+00
3.978679999999999836e+03 3.512480000000000018e+03 0.000000000000000000e+00
3.978759999999999764e+03 3.512480000000000018e+03 0.000000000000000000e+00
3.978840000000000146e+03 3.512480000000000018e+03 0.000000000000000000e+00
3.978920000000000073e+03 3.512480000000000018e+03 0.000000000000000000e+00
3.979000000000000000e+03 3.512480000000000018e+03 0.000000000000000000e+00
3.979079999999999927e+03 3.512480000000000018e+03 0.000000000000000000e+00
3.979159999999999854e+03 3.512480000000000018e+03 0.000000000000000000e+00
3.979239999999999782e+03 3.512480000000000018e+03 0.000000000000000000e+00
3.979320000000000164e+03 3.512480000000000018e+03 0.000000000000000000e+00
3.979400000000000091e+03 3.512480000000000018e+03 0.000000000000000000e+00
3.979480000000000018e+03 3.512480000000000018e+03 0.000000000000000000e+00
3.979559999999999945e+03 3.512480000000000018e+03 0.000000000000000000e+00
3.979639999999999873e+03 3.512480000000000018e+03 0.000000000000000000e+00
3.979719999999999800e+03 3.512480000000000018e+03 0.000000000000000000e+00
3.979800000000000182e+03 3.512480000000000018e+03 0.000000000000000000e+00
3.979880000000000109e+03 3.512480000000000018e+03 0.000000000000000000e+00
3.979960000000000036e+03 3.512480000000000018e+03 0.000000000000000000e+00
3.980039999999999964e+03 3.512480000000000018e+03 0.000000000000000000e+00
3.980119999999999891e+03 3.512480000000000018e+03 0.000000000000000000e+00
3.980199999999999818e+03 3.512480000000000018e+03 0.000000000000000000e+00
3.980279999999999745e+03 3.512480000000000018e+03 0.000000000000000000e+00
3.980360000000000127e+03 3.512480000000000018e+03 0.000000000000000000e+00
3.980440000000000055e+03 3.512480000000000018e+03 0.000000000000000000e+00
3.980519999999999982e+03 3.512480000000000018e+03 0.000000000000000000e+00
3.980599999999999909e+03 3.512480000000000018e+03 0.000000000000000000e+00
3.980679999999999836e+03 3.512480000000000018e+03 0.000000000000000000e+00
3.980759999999999764e+03 3.512480000000000018e+03 0.000000000000000000e+00
3.980840000000000146e+03 3.512480000000000018e+03 0.000000000000000000e+00
3.980920000000000073e+03 3.512480000000000018e+03 0.000000000000000000e+00
3.981000000000000000e+03 3.512480000000000018e+03 0.000000000000000000e+00
3.981079999999999927e+03 3.512480000000000018e+03 0.000000000000000000e+00
3.981159999999999854e+03 3.512480000000000018e+03 0.000000000000000000e+00
3.981239999999999782e+03 3.512480000000000018e+03 0.000000000000000000e+00
3.981320000000000164e+03 3.512480000000000018e+03 0.000000000000000000e+00
3.981400000000000091e+03 3.512480000000000018e+03 0.000000000000000000e+00
3.981480000000000018e+03 3.512480000000000018e+03 0.000000000000000000e+00
3.981559999999999945e+03 3.512480000000000018e+03 0.000000000000000000e+00
3.981639999999999873e+03 3.512480000000000018e+03 0.000000000000000000e+00
3.981719999999999800e+03 3.512480000000000018e+03 0.000000000000000000e+00
3.981800000000000182e+03 3.512480000000000018e+03 0.000000000000000000e+00
3.961800000000000182e+03 3.512539999999999964e+03 9.479499440294339842e-05
3.961880000000000109e+03 3.512539999999999964e+03 9.423931428347442506e-05
3.961960000000000036e+03 3.512539999999999964e+03 9.343985077701036270e-05
3.962039999999999964e+03 3.512539999999999964e+03 9.250246046778551356e-05
3.962119999999999891e+03 3.512539999999999964e+03 9.169925312694016182e-05
3.962199999999999818e+03 3.512539999999999964e+03 9.113927318226300745e-05
3.962279999999999745e+03 3.512539999999999964e+03 9.082875151040324256e-05
3.962360000000000127e+03 3.512539999999999964e+03 9.071444505184806219e-05
3.962440000000000055e+03 3.512539999999999964e+03 9.073266621155307173e-05
3.962519999999999982e+03 3.512539999999999964e+03 9.084847049815621795e-05
3.962599999999999909e+03 3.512539999999999964e+03 9.101115603322877722e-05
3.962679999999999836e+03 3.512539999999999964e+03 0.000000000000000000e+00
3.962759999999999764e+03 3.512539999999999964e+03 0.000000000000000000e+00
3.962840000000000146e+03 3.512539999999999964e+03 0.000000000000000000e+00
3.962920000000000073e+03 3.512539999999999964e+03 0.000000000000000000e+00
3.963000000000000000e+03 3.512539999999999964e+03 0.000000000000000000e+00
3.963079999999999927e+03 3.512539999999999964e+03 0.000000000000000000e+00
3.963159999999999854e+03 3.512539999999999964e+03 0.000000000000000000e+00
3.963239999999999782e+03 3.512539999999999964e+03 0.000000000000000000e+00
3.963320000000000164e+03 3.512539999999999964e+03 0.000000000000000000e+00
3.963400000000000091e+03 3.512539999999999964e+03 0.000000000000000000e+00
3.963480000000000018e+03 3.512539999999999964e+03 0.000000000000000000e+00
3.963559999999999945e+03 3.512539999999999964e+03 0.000000000000000000e+00
3.963639999999999873e+03 3.512539999999999964e+03 0.000000000000000000e+00
3.963719999999999800e+03 3.512539999999999964e+03 0.000000000000000000e+00
3.963800000000000182e+03 3.512539999999999964e+03 0.000000000000000000e+00
3.963880000000000109e+03 3.512539999999999964e+03 0.000000000000000000e+00
3.963960000000000036e+03 3.512539999999999964e+03 0.000000000000000000e+00
3.964039999999999964e+03 3.512539999999999964e+03 0.000000000000000000e+00
3.964119999999999891e+03 3.512539999999999964e+03 0.000000000000000000e+00
3.964199999999999818e+03 3.512539999999999964e+03 0.000000000000000000e+00
3.964279999999999745e+03 3.512539999999999964e+03 0.000000000000000000e+00
3.964360000000000127e+03 3.512539999999999964e+03 0.000000000000000000e+00
3.964440000000000055e+03 3.512539999999999964e+03 0.000000000000000000e+00
3.964519999999999982e+03 3.512539999999999964e+03 0.000000000000000000e+00
3.964599999999999909e+03 3.512539999999999964e+03 0.000000000000000000e+00
3.964679999999999836e+03 3.512539999999999964e+03 0.000000000000000000e+00
3.964759999999999764e+03 3.512539999999999964e+03 0.000000000000000000e+00
3.964840000000000146e+03 3.512539999999999964e+03 0.000000000000000000e+00
3.964920000000000073e+03 3.512539999999999964e+03 0.000000000000000000e+00
3.965000000000000000e+03 3.512539999999999964e+03 0.000000000000000000e+00
3.965079999999999927e+03 3.512539999999999964e+03 0.000000000000000000e+00
3.965159999999999854e+03 3.512539999999999964e+03 0.000000000000000000e+00
3.965239999999999782e+03 3.512539999999999964e+03 0.000000000000000000e+00
3.965320000000000164e+03 3.512539999999999964e+03 0.000000000000000000e+00
3.965400000000000091e+03 3.512539999999999964e+03 0.000000000000000000e+00
3.965480000000000018e+03 3.512539999999999964e+03 0.000000000000000000e+00
3.965559999999999945e+03 3.512539999999999964e+03 0.000000000000000000e+00
3.965639999999999873e+03 3.512539999999999964e+03 0.000000000000000000e+00
3.965719999999999800e+03 3.512539999999999964e+03 0.000000000000000000e+00
3.965800000000000182e+03 3.512539999999999964e+03 0.000000000000000000e+00
3.965880000000000109e+03 3.512539999999999964e+03 0.000000000000000000e+00
3.965960000000000036e+03 3.512539999999999964e+03 0.000000000000000000e+00
3.966039999999999964e+03 3.512539999999999964e+03 0.000000000000000000e+00
3.966119999999999891e+03 3.512539999999999964e+03 0.000000000000000000e+00
3.966199999999999818e+03 3.512539999999999964e+03 0.000000000000000000e+00
3.966279999999999745e+03 3.512539999999999964e+03 0.000000000000000000e+00
3.966360000000000127e+03 3.512539999999999964e+03 0.000000000000000000e+00
3.966440000000000055e+03 3.512539999999999964e+03 0.000000000000000000e+00
3.966519999999999982e+03 3.512539999999999964e+03 0.000000000000000000e+00
3.966599999999999909e+03 3.512539999999999964e+03 0.000000000000000000e+00
3.966679999999999836e+03 3.512539999999999964e+03 0.000000000000000000e+00
3.966759999999999764e+03 3.512539999999999964e+03 0.000000000000000000e+00
3.966840000000000146e+03 3.512539999999999964e+03 0.000000000000000000e+00
3.966920000000000073e+03 3.512539999999999964e+03 0.000000000000000000e+00
3.967000000000000000e+03 3.512539999999999964e+03 0.000000000000000000e+00
3.967079999999999927e+03 3.512539999999999964e+03 0.000000000000000000e+00
3.967159999999999854e+03 3.512539999999999964e+03 0.000000000000000000e+00
3.967239999999999782e+03 3.512539999999999964e+03 0.000000000000000000e+00
3.967320000000000164e+03 3.512539999999999964e+03 0.000000000000000000e+00
3.967400000000000091e+03 3.512539999999999964e+03 0.000000000000000000e+00
3.967480000000000018e+03 3.512539999999999964e+03 0.000000000000000000e+00
3.967559999999999945e+03 3.512539999999999964e+03 0.000000000000000000e+00
3.967639999999999873e+03 3.512539999999999964e+03 0.000000000000000000e+00
3.967719999999999800e+03 3.512539999999999964e+03 0.000000000000000000e+00
3.967800000000000182e+03 3.512539999999999964e+03 0.000000000000000000e+00
3.967880000000000109e+03 3.512539999999999964e+03 0.000000000000000000e+00
3.967960000000000036e+03 3.512539999999999964e+03 0.000000000000000000e+00
3.968039999999999964e+03 3.512539999999999964e+03 0.000000000000000000e+00
3.968119999999999891e+03 3.512539999999999964e+03 0.000000000000000000e+00
3.968199999999999818e+03 3.512539999999999964e+03 0.000000000000000000e+00
3.968279999999999745e+03 3.512539999999999964e+03 0.000000000000000000e+00
3.968360000000000127e+03 3.512539999999999964e+03 0.000000000000000000e+00
3.968440000000000055e+03 3.512539999999999964e+03 0.000000000000000000e+00
3.968519999999999982e+03 3.512539999999999964e+03 0.000000000000000000e+00
3.968599999999999909e+03 3.512539999999999964e+03 0.000000000000000000e+00
3.968679999999999836e+03 3.512539999999999964e+03 0.000000000000000000e+00
3.968759999999999764e+03 3.512539999999999964e+03 0.000000000000000000e+00
3.968840000000000146e+03 3.512539999999999964e+03 0.000000000000000000e+00
3.968920000000000073e+03 3.512539999999999964e+03 0.000000000000000000e+00
3.969000000000000000e+03 3.512539999999999964e+03 0.000000000000000000e+00
3.969079999999999927e+03 3.512539999999999964e+03 0.000000000000000000e+00
3.969159999999999854e+03 3.512539999999999964e+03 0.000000000000000000e+00
3.969239999999999782e+03 3.512539999999999964e+03 0.000000000000000000e+00
3.969320000000000164e+03 3.512539999999999964e+03 0.000000000000000000e+00
3.969400000000000091e+03 3.512539999999999964e+03 0.000000000000000000e+00
3.969480000000000018e+03 3.512539999999999964e+03 0.000000000000000000e+00
3.969559999999999945e+03 3.512539999999999964e+03 0.000000000000000000e+00
3.969639999999999873e+03 3.512539999999999964e+03 0.000000000000000000e+00
3.969719999999999800e+03 3.512539999999999964e+03 0.000000000000000000e+00
3.969800000000000182e+03 3.512539999999999964e+03 0.000000000000000000e+00
3.969880000000000109e+03 3.512539999999999964e+03 0.000000000000000000e+00
3.969960000000000036e+03 3.512539999999999964e+03 0.000000000000000000e+00
3.970039999999999964e+03 3.512539999999999964e+03 0.000000000000000000e+00
3.970119999999999891e+03 3.512539999999999964e+03 0.000000000000000000e+00
3.970199999999999818e+03 3.512539999999999964e+03 0.000000000000000000e+00
3.970279999999999745e+03 3.512539999999999964e+03 0.000000000000000000e+00
3.970360000000000127e+03 3.512539999999999964e+03 0.000000000000000000e+00
3.970440000000000055e+03 3.512539999999999964e+03 0.000000000000000000e+00
3.970519999999999982e+03 3.512539999999999964e+03 0.000000000000000000e+00
3.970599999999999909e+03 3.512539999999999964e+03 0.000000000000000000e+00
3.970679999999999836e+03 3.512539999999999964e+03 0.000000000000000000e+00
3.970759999999999764e+03 3.512539999999999964e+03 0.000000000000000000e+00
3.970840000000000146e+03 3.512539999999999964e+03 0.000000000000000000e+00
3.970920000000000073e+03 3.512539999999999964e+03 0.000000000000000000e+00
3.971000000000000000e+03 3.512539999999999964e+03 0.000000000000000000e+00
3.971079999999999927e+03 3.512539999999999964e+03 0.000000000000000000e+00
3.971159999999999854e+03 3.512539999999999964e+03 0.000000000000000000e+00
3.971239999999999782e+03 3.512539999999999964e+03 0.000000000000000000e+00
3.971320000000000164e+03 3.512539999999999964e+03 0.000000000000000000e+00
3.971400000000000091e+03 3.512539999999999964e+03 0.000000000000000000e+00
3.971480000000000018e+03 3.512539999999999964e+03 0.000000000000000000e+00
3.971559999999999945e+03 3.512539999999999964e+03 0.000000000000000000e+00
3.971639999999999873e+03 3.512539999999999964e+03 0.000000000000000000e+00
3.971719999999999800e+03 3.512539999999999964e+03 0.000000000000000000e+00
3.971800000000000182e+03 3.512539999999999964e+03 0.000000000000000000e+00
3.971880000000000109e+03 3.512539999999999964e+03 0.000000000000000000e+00
3.971960000000000036e+03 3.512539999999999964e+03 0.000000000000000000e+00
3.972039999999999964e+03 3.512539999999999964e+03 0.000000000000000000e+00
3.972119999999999891e+03 3.512539999999999964e+03 0.000000000000000000e+00
3.972199999999999818e+03 3.512539999999999964e+03 0.000000000000000000e+00
3.972279999999999745e+03 3.512539999999999964e+03 0.000000000000000000e+00
3.972360000000000127e+03 3.512539999999999964e+03 0.000000000000000000e+00
3.972440000000000055e+03 3.512539999999999964e+03 0.000000000000000000e+00
3.972519999999999982e+03 3.512539999999999964e+03 0.000000000000000000e+00
3.972599999999999909e+03 3.512539999999999964e+03 0.000000000000000000e+00
3.972679999999999836e+03 3.512539999999999964e+03 0.000000000000000000e+00
3.972759999999999764e+03 3.512539999999999964e+03 0.000000000000000000e+00
3.972840000000000146e+03 3.512539999999999964e+03 0.000000000000000000e+00
3.972920000000000073e+03 3.512539999999999964e+03 0.000000000000000000e+00
3.973000000000000000e+03 3.512539999999999964e+03 0.000000000000000000e+00
3.973079999999999927e+03 3.512539999999999964e+03 0.000000000000000000e+00
3.973159999999999854e+03 3.512539999999999964e+03 0.000000000000000000e+00
3.973239999999999782e+03 3.512539999999999964e+03 0.000000000000000000e+00
3.973320000000000164e+03 3.512539999999999964e+03 0.000000000000000000e+00
3.973400000000000091e+03 3.512539999999999964e+03 0.000000000000000000e+00
3.973480000000000018e+03 3.512539999999999964e+03 0.000000000000000000e+00
3.973559999999999945e+03 3.512539999999999964e+03 0.000000000000000000e+00
3.973639999999999873e+03 3.512539999999999964e+03 0.000000000000000000e+00
3.973719999999999800e+03 3.512539999999999964e+03 0.000000000000000000e+00
3.973800000000000182e+03 3.512539999999999964e+03 0.000000000000000000e+00
3.973880000000000109e+03 3.512539999999999964e+03 0.000000000000000000e+00
3.973960000000000036e+03 3.512539999999999964e+03 0.000000000000000000e+00
3.974039999999999964e+03 3.512539999999999964e+03 0.000000000000000000e+00
3.974119999999999891e+03 3.512539999999999964e+03 0.000000000000000000e+00
3.974199999999999818e+03 3.512539999999999964e+03 0.000000000000000000e+00
3.974279999999999745e+03 3.512539999999999964e+03 0.000000000000000000e+00
3.974360000000000127e+03 3.512539999999999964e+03 0.000000000000000000e+00
3.974440000000000055e+03 3.512539999999999964e+03 0.000000000000000000e+00
3.974519999999999982e+03 3.512539999999999964e+03 0.000000000000000000e+00
3.974599999999999909e+03 3.512539999999999964e+03 0.000000000000000000e+00
3.974679999999999836e+03 3.512539999999999964e+03 0.000000000000000000e+00
3.974759999999999764e+03 3.512539999999999964e+03 0.000000000000000000e+00
3.974840000000000146e+03 3.512539999999999964e+03 0.000000000000000000e+00
3.974920000000000073e+03 3.512539999999999964e+03 0.000000000000000000e+00
3.975000000000000000e+03 3.512539999999999964e+03 0.000000000000000000e+00
3.975079999999999927e+03 3.512539999999999964e+03 0.000000000000000000e+00
3.975159999999999854e+03 3.512539999999999964e+03 0.000000000000000000e+00
3.975239999999999782e+03 3.512539999999999964e+03 0.000000000000000000e+00
3.975320000000000164e+03 3.512539999999999964e+03 0.000000000000000000e+00
3.975400000000000091e+03 3.512539999999999964e+03 0.000000000000000000e+00
3.975480000000000018e+03 3.512539999999999964e+03 0.000000000000000000e+00
3.975559999999999945e+03 3.512539999999999964e+03 0.000000000000000000e+00
3.975639999999999873e+03 3.512539999999999964e+03 0.000000000000000000e+00
3.975719999999999800e+03 3.512539999999999964e+03 0.000000000000000000e+00
3.975800000000000182e+03 3.512539999999999964e+03 0.000000000000000000e+00
3.975880000000000109e+03 3.512539999999999964e+03 0.000000000000000000e+00
3.975960000000000036e+03 3.512539999999999964e+03 0.000000000000000000e+00
3.976039999999999964e+03 3.512539999999999964e+03 0.000000000000000000e+00
3.976119999999999891e+03 3.512539999999999964e+03 0.000000000000000000e+00
3.976199999999999818e+03 3.512539999999999964e+03 0.000000000000000000e+00
3.976279999999999745e+03 3.512539999999999964e+03 0.000000000000000000e+00
3.976360000000000127e+03 3.512539999999999964e+03 0.000000000000000000e+00
3.976440000000000055e+03 3.512539999999999964e+03 0.000000000000000000e+00
3.976519999999999982e+03 3.512539999999999964e+03 0.000000000000000000e+00
3.976599999999999909e+03 3.512539999999999964e+03 0.000000000000000000e+00
3.976679999999999836e+03 3.512539999999999964e+03 0.000000000000000000e+00
3.976759999999999764e+03 3.512539999999999964e+03 0.000000000000000000e+00
3.976840000000000146e+03 3.512539999999999964e+03 0.000000000000000000e+00
3.976920000000000073e+03 3.512539999999999964e+03 0.000000000000000000e+00
3.977000000000000000e+03 3.512539999999999964e+03 0.000000000000000000e+00
3.977079999999999927e+03 3.512539999999999964e+03 0.000000000000000000e+00
3.977159999999999854e+03 3.512539999999999964e+03 0.000000000000000000e+00
3.977239999999999782e+03 3.512539999999999964e+03 0.000000000000000000e+00
3.977320000000000164e+03 3.512539999999999964e+03 0.000000000000000000e+00
3.977400000000000091e+03 3.512539999999999964e+03 0.000000000000000000e+00
3.977480000000000018e+03 3.512539999999999964e+03 0.000000000000000000e+00
3.977559999999999945e+03 3.512539999999999964e+03 0.000000000000000000e+00
3.977639999999999873e+03 3.512539999999999964e+03 0.000000000000000000e+00
3.977719999999999800e+03 3.512539999999999964e+03 0.000000000000000000e+00
3.977800000000000182e+03 3.512539999999999964e+03 0.000000000000000000e+00
3.977880000000000109e+03 3.512539999999999964e+03 0.000000000000000000e+00
3.977960000000000036e+03 3.512539999999999964e+03 0.000000000000000000e+00
3.978039999999999964e+03 3.512539999999999964e+03 0.000000000000000000e+00
3.978119999999999891e+03 3.512539999999999964e+03 0.000000000000000000e+00
3.978199999999999818e+03 3.512539999999999964e+03 0.000000000000000000e+00
3.978279999999999745e+03 3.512539999999999964e+03 0.000000000000000000e+00
3.978360000000000127e+03 3.512539999999999964e+03 0.000000000000000000e+00
3.978440000000000055e+03 3.512539999999999964e+03 0.000000000000000000e+00
3.978519999999999982e+03 3.512539999999999964e+03 0.000000000000000000e+00
3.978599999999999909e+03 3.512539999999999964e+03 0.000000000000000000e+00
3.978679999999999836e+03 3.512539999999999964e+03 0.000000000000000000e+00
3.978759999999999764e+03 3.512539999999999964e+03 0.000000000000000000e+00
3.978840000000000146e+03 3.512539999999999964e+03 0.000000000000000000e+00
3.978920000000000073e+03 3.512539999999999964e+03 0.000000000000000000e+00
3.979000000000000000e+03 3.512539999999999964e+03 0.000000000000000000e+00
3.979079999999999927e+03 3.512539999999999964e+03 0.000000000000000000e+00
3.979159999999999854e+03 3.512539999999999964e+03 0.000000000000000000e+00
3.979239999999999782e+03 3.512539999999999964e+03 0.000000000000000000e+00
3.979320000000000164e+03 3.512539999999999964e+03 0.000000000000000000e+00
3.979400000000000091e+03 3.512539999999999964e+03 0.000000000000000000e+00
3.979480000000000018e+03 3.512539999999999964e+03 0.000000000000000000e+00
3.979559999999999945e+03 3.512539999999999964e+03 0.000000000000000000e+00
3.979639999999999873e+03 3.512539999999999964e+03 0.000000000000000000e+00
3.979719999999999800e+03 3.512539999999999964e+03 0.000000000000000000e+00
3.979800000000000182e+03 3.512539999999999964e+03 0.000000000000000000e+00
3.979880000000000109e+03 3.512539999999999964e+03 0.000000000000000000e+00
3.979960000000000036e+03 3.512539999999999964e+03 0.000000000000000000e+00
3.980039999999999964e+03 3.512539999999999964e+03 0.000000000000000000e+00
3.980119999999999891e+03 3.512539999999999964e+03 0.000000000000000000e+00
3.980199999999999818e+03 3.512539999999999964e+03 0.000000000000000000e+00
3.980279999999999745e+03 3.512539999999999964e+03 0.000000000000000000e+00
3.980360000000000127e+03 3.512539999999999964e+03 0.000000000000000000e+00
3.980440000000000055e+03 3.512539999999999964e+03 0.000000000000000000e+00
3.980519999999999982e+03 3.512539999999999964e+03 0.000000000000000000e+00
3.980599999999999909e+03 3.512539999999999964e+03 0.000000000000000000e+00
3.980679999999999836e+03 3.512539999999999964e+03 0.000000000000000000e+00
3.980759999999999764e+03 3.512539999999999964e+03 0.000000000000000000e+00
3.980840000000000146e+03 3.512539999999999964e+03 0.000000000000000000e+00
3.980920000000000073e+03 3.512539999999999964e+03 0.000000000000000000e+00
3.981000000000000000e+03 3.512539999999999964e+03 0.000000000000000000e+00
3.981079999999999927e+03 3.512539999999999964e+03 0.000000000000000000e+00
3.981159999999999854e+03 3.512539999999999964e+03 0.000000000000000000e+00
3.981239999999999782e+03 3.512539999999999964e+03 0.000000000000000000e+00
3.981320000000000164e+03 3.512539999999999964e+03 0.000000000000000000e+00
3.981400000000000091e+03 3.512539999999999964e+03 0.000000000000000000e+00
3.981480000000000018e+03 3.512539999999999964e+03 0.000000000000000000e+00
3.981559999999999945e+03 3.512539999999999964e+03 0.000000000000000000e+00
3.981639999999999873e+03 3.512539999999999964e+03 0.000000000000000000e+00
3.981719999999999800e+03 3.512539999999999964e+03 0.000000000000000000e+00
3.981800000000000182e+03 3.512539999999999964e+03 0.000000000000000000e+00
3.961800000000000182e+03 3.512599999999999909e+03 9.625522575674712398e-05
3.961880000000000109e+03 3.512599999999999909e+03 9.585981009943911400e-05
3.961960000000000036e+03 3.512599999999999909e+03 9.525492170290542505e-05
3.962039999999999964e+03 3.512599999999999909e+03 9.440851619870394755e-05
3.962119999999999891e+03 3.512599999999999909e+03 9.349173497793211555e-05
3.962199999999999818e+03 3.512599999999999909e+03 9.273344224018182031e-05
3.962279999999999745e+03 3.512599999999999909e+03 9.226421984074856112e-05
3.962360000000000127e+03 3.512599999999999909e+03 9.201497761064993412e-05
3.962440000000000055e+03 3.512599999999999909e+03 9.195110210139484472e-05
3.962519999999999982e+03 3.512599999999999909e+03 9.201685529592138889e-05
3.962599999999999909e+03 3.512599999999999909e+03 9.215678977246132692e-05
3.962679999999999836e+03 3.512599999999999909e+03 9.234970068372034765e-05
3.962759999999999764e+03 3.512599999999999909e+03 0.000000000000000000e+00
3.962840000000000146e+03 3.512599999999999909e+03 0.000000000000000000e+00
3.962920000000000073e+03 3.512599999999999909e+03 0.000000000000000000e+00
3.963000000000000000e+03 3.512599999999999909e+03 0.000000000000000000e+00
3.963079999999999927e+03 3.512599999999999909e+03 0.000000000000000000e+00
3.963159999999999854e+03 3.512599999999999909e+03 0.000000000000000000e+00
3.963239999999999782e+03 3.512599999999999909e+03 0.000000000000000000e+00
3.963320000000000164e+03 3.512599999999999909e+03 0.000000000000000000e+00
3.963400000000000091e+03 3.512599999999999909e+03 0.000000000000000000e+00
3.963480000000000018e+03 3.512599999999999909e+03 0.000000000000000000e+00
3.963559999999999945e+03 3.512599999999999909e+03 0.000000000000000000e+00
3.963639999999999873e+03 3.512599999999999909e+03 0.000000000000000000e+00
3.963719999999999800e+03 3.512599999999999909e+03 0.000000000000000000e+00
3.963800000000000182e+03 3.512599999999999909e+03 0.000000000000000000e+00
3.963880000000000109e+03 3.512599999999999909e+03 0.000000000000000000e+00
3.963960000000000036e+03 3.512599999999999909e+03 0.000000000000000000e+00
3.964039999999999964e+03 3.512599999999999909e+03 0.000000000000000000e+00
3.964119999999999891e+03 3.512599999999999909e+03 0.000000000000000000e+00
3.964199999999999818e+03 3.512599999999999909e+03 0.000000000000000000e+00
3.964279999999999745e+03 3.512599999999999909e+03 0.000000000000000000e+00
3.964360000000000127e+03 3.512599999999999909e+03 0.000000000000000000e+00
3.964440000000000055e+03 3.512599999999999909e+03 0.000000000000000000e+00
3.964519999999999982e+03 3.512599999999999909e+03 0.000000000000000000e+00
3.964599999999999909e+03 3.512599999999999909e+03 0.000000000000000000e+00
3.964679999999999836e+03 3.512599999999999909e+03 0.000000000000000000e+00
3.964759999999999764e+03 3.512599999999999909e+03 0.000000000000000000e+00
3.964840000000000146e+03 3.512599999999999909e+03 0.000000000000000000e+00
3.964920000000000073e+03 3.512599999999999909e+03 0.000000000000000000e+00
3.965000000000000000e+03 3.512599999999999909e+03 0.000000000000000000e+00
3.965079999999999927e+03 3.512599999999999909e+03 0.000000000000000000e+00
3.965159999999999854e+03 3.512599999999999909e+03 0.000000000000000000e+00
3.965239999999999782e+03 3.512599999999999909e+03 0.000000000000000000e+00
3.965320000000000164e+03 3.512599999999999909e+03 0.000000000000000000e+00
3.965400000000000091e+03 3.512599999999999909e+03 0.000000000000000000e+00
3.965480000000000018e+03 3.512599999999999909e+03 0.000000000000000000e+00
3.965559999999999945e+03 3.512599999999999909e+03 0.000000000000000000e+00
3.965639999999999873e+03 3.512599999999999909e+03 0.000000000000000000e+00
3.965719999999999800e+03 3.512599999999999909e+03 0.000000000000000000e+00
3.965800000000000182e+03 3.512599999999999909e+03 0.000000000000000000e+00
3.965880000000000109e+03 3.512599999999999909e+03 0.000000000000000000e+00
3.965960000000000036e+03 3.512599999999999909e+03 0.000000000000000000e+00
3.966039999999999964e+03 3.512599999999999909e+03 0.000000000000000000e+00
3.966119999999999891e+03 3.512599999999999909e+03 0.000000000000000000e+00
3.966199999999999818e+03 3.512599999999999909e+03 0.000000000000000000e+00
3.966279999999999745e+03 3.512599999999999909e+03 0.000000000000000000e+00
3.966360000000000127e+03 3.512599999999999909e+03 0.000000000000000000e+00
3.966440000000000055e+03 3.512599999999999909e+03 0.000000000000000000e+00
3.966519999999999982e+03 3.512599999999999909e+03 0.000000000000000000e+00
3.966599999999999909e+03 3.512599999999999909e+03 0.000000000000000000e+00
3.966679999999999836e+03 3.512599999999999909e+03 0.000000000000000000e+00
3.966759999999999764e+03 3.512599999999999909e+03 0.000000000000000000e+00
3.966840000000000146e+03 3.512599999999999909e+03 0.000000000000000000e+00
3.966920000000000073e+03 3.512599999999999909e+03 0.000000000000000000e+00
3.967000000000000000e+03 3.512599999999999909e+03 0.000000000000000000e+00
3.967079999999999927e+03 3.512599999999999909e+03 0.000000000000000000e+00
3.967159999999999854e+03 3.512599999999999909e+03 0.000000000000000000e+00
3.967239999999999782e+03 3.512599999999999909e+03 0.000000000000000000e+00
3.967320000000000164e+03 3.512599999999999909e+03 0.000000000000000000e+00
3.967400000000000091e+03 3.512599999999999909e+03 0.000000000000000000e+00
3.967480000000000018e+03 3.512599999999999909e+03 0.000000000000000000e+00
3.967559999999999945e+03 3.512599999999999909e+03 0.000000000000000000e+00
3.967639999999999873e+03 3.512599999999999909e+03 0.000000000000000000e+00
3.967719999999999800e+03 3.512599999999999909e+03 0.000000000000000000e+00
3.967800000000000182e+03 3.512599999999999909e+03 0.000000000000000000e+00
3.967880000000000109e+03 3.512599999999999909e+03 0.000000000000000000e+00
3.967960000000000036e+03 3.512599999999999909e+03 0.000000000000000000e+00
3.968039999999999964e+03 3.512599999999999909e+03 0.000000000000000000e+00
3.968119999999999891e+03 3.512599999999999909e+03 0.000000000000000000e+00
3.968199999999999818e+03 3.512599999999999909e+03 0.000000000000000000e+00
3.968279999999999745e+03 3.512599999999999909e+03 0.000000000000000000e+00
3.968360000000000127e+03 3.512599999999999909e+03 0.000000000000000000e+00
3.968440000000000055e+03 3.512599999999999909e+03 0.000000000000000000e+00
3.968519999999999982e+03 3.512599999999999909e+03 0.000000000000000000e+00
3.968599999999999909e+03 3.512599999999999909e+03 0.000000000000000000e+00
3.968679999999999836e+03 3.512599999999999909e+03 0.000000000000000000e+00
3.968759999999999764e+03 3.512599999999999909e+03 0.000000000000000000e+00
3.968840000000000146e+03 3.512599999999999909e+03 0.000000000000000000e+00
3.968920000000000073e+03 3.512599999999999909e+03 0.000000000000000000e+00
3.969000000000000000e+03 3.512599999999999909e+03 0.000000000000000000e+00
3.969079999999999927e+03 3.512599999999999909e+03 0.000000000000000000e+00
3.969159999999999854e+03 3.512599999999999909e+03 0.000000000000000000e+00
3.969239999999999782e+03 3.512599999999999909e+03 0.000000000000000000e+00
3.969320000000000164e+03 3.512599999999999909e+03 0.000000000000000000e+00
3.969400000000000091e+03 3.512599999999999909e+03 0.000000000000000000e+00
3.969480000000000018e+03 3.512599999999999909e+03 0.000000000000000000e+00
3.969559999999999945e+03 3.512599999999999909e+03 0.000000000000000000e+00
3.969639999999999873e+03 3.512599999999999909e+03 0.000000000000000000e+00
3.969719999999999800e+03 3.512599999999999909e+03 0.000000000000000000e+00
3.969800000000000182e+03 3.512599999999999909e+03 0.000000000000000000e+00
3.969880000000000109e+03 3.512599999999999909e+03 0.000000000000000000e+00
3.969960000000000036e+03 3.512599999999999909e+03 0.000000000000000000e+00
3.970039999999999964e+03 3.512599999999999909e+03 0.000000000000000000e+00
3.970119999999999891e+03 3.512599999999999909e+03 0.000000000000000000e+00
3.970199999999999818e+03 3.512599999999999909e+03 0.000000000000000000e+00
3.970279999999999745e+03 3.512599999999999909e+03 0.000000000000000000e+00
3.970360000000000127e+03 3.512599999999999909e+03 0.000000000000000000e+00
3.970440000000000055e+03 3.512599999999999909e+03 0.000000000000000000e+00
3.970519999999999982e+03 3.512599999999999909e+03 0.000000000000000000e+00
3.970599999999999909e+03 3.512599999999999909e+03 0.000000000000000000e+00
3.970679999999999836e+03 3.512599999999999909e+03 0.000000000000000000e+00
3.970759999999999764e+03 3.512599999999999909e+03 0.000000000000000000e+00
3.970840000000000146e+03 3.512599999999999909e+03 0.000000000000000000e+00
3.970920000000000073e+03 3.512599999999999909e+03 0.000000000000000000e+00
3.971000000000000000e+03 3.512599999999999909e+03 0.000000000000000000e+00
3.971079999999999927e+03 3.512599999999999909e+03 0.000000000000000000e+00
3.971159999999999854e+03 3.512599999999999909e+03 0.000000000000000000e+00
3.971239999999999782e+03 3.512599999999999909e+03 0.000000000000000000e+00
3.971320000000000164e+03 3.512599999999999909e+03 0.000000000000000000e+00
3.971400000000000091e+03 3.512599999999999909e+03 0.000000000000000000e+00
3.971480000000000018e+03 3.512599999999999909e+03 0.000000000000000000e+00
3.971559999999999945e+03 3.512599999999999909e+03 0.000000000000000000e+00
3.971639999999999873e+03 3.512599999999999909e+03 0.000000000000000000e+00
3.971719999999999800e+03 3.512599999999999909e+03 0.000000000000000000e+00
3.971800000000000182e+03 3.512599999999999909e+03 0.000000000000000000e+00
3.971880000000000109e+03 3.512599999999999909e+03 0.000000000000000000e+00
3.971960000000000036e+03 3.512599999999999909e+03 0.000000000000000000e+00
3.972039999999999964e+03 3.512599999999999909e+03 0.000000000000000000e+00
3.972119999999999891e+03 3.512599999999999909e+03 0.000000000000000000e+00
3.972199999999999818e+03 3.512599999999999909e+03 0.000000000000000000e+00
3.972279999999999745e+03 3.512599999999999909e+03 0.000000000000000000e+00
3.972360000000000127e+03 3.512599999999999909e+03 0.000000000000000000e+00
3.972440000000000055e+03 3.512599999999999909e+03 0.000000000000000000e+00
3.972519999999999982e+03 3.512599999999999909e+03 0.000000000000000000e+00
3.972599999999999909e+03 3.512599999999999909e+03 0.000000000000000000e+00
3.972679999999999836e+03 3.512599999999999909e+03 0.000000000000000000e+00
3.972759999999999764e+03 3.512599999999999909e+03 0.000000000000000000e+00
3.972840000000000146e+03 3.512599999999999909e+03 0.000000000000000000e+00
3.972920000000000073e+03 3.512599999999999909e+03 0.000000000000000000e+00
3.973000000000000000e+03 3.512599999999999909e+03 0.000000000000000000e+00
3.973079999999999927e+03 3.512599999999999909e+03 0.000000000000000000e+00
3.973159999999999854e+03 3.512599999999999909e+03 0.000000000000000000e+00
3.973239999999999782e+03 3.512599999999999909e+03 0.000000000000000000e+00
3.973320000000000164e+03 3.512599999999999909e+03 0.000000000000000000e+00
3.973400000000000091e+03 3.512599999999999909e+03 0.000000000000000000e+00
3.973480000000000018e+03 3.512599999999999909e+03 0.000000000000000000e+00
3.973559999999999945e+03 3.512599999999999909e+03 0.000000000000000000e+00
3.973639999999999873e+03 3.512599999999999909e+03 0.000000000000000000e+00
3.973719999999999800e+03 3.512599999999999909e+03 0.000000000000000000e+00
3.973800000000000182e+03 3.512599999999999909e+03 0.000000000000000000e+00
3.973880000000000109e+03 3.512599999999999909e+03 0.000000000000000000e+00
3.973960000000000036e+03 3.512599999999999909e+03 0.000000000000000000e+00
3.974039999999999964e+03 3.512599999999999909e+03 0.000000000000000000e+00
3.974119999999999891e+03 3.512599999999999909e+03 0.000000000000000000e+00
3.974199999999999818e+03 3.512599999999999909e+03 0.000000000000000000e+00
3.974279999999999745e+03 3.512599999999999909e+03 0.000000000000000000e+00
3.974360000000000127e+03 3.512599999999999909e+03 0.000000000000000000e+00
3.974440000000000055e+03 3.512599999999999909e+03 0.000000000000000000e+00
3.974519999999999982e+03 3.512599999999999909e+03 0.000000000000000000e+00
3.974599999999999909e+03 3.512599999999999909e+03 0.000000000000000000e+00
3.974679999999999836e+03 3.512599999999999909e+03 0.000000000000000000e+00
3.974759999999999764e+03 3.512599999999999909e+03 0.000000000000000000e+00
3.974840000000000146e+03 3.512599999999999909e+03 0.000000000000000000e+00
3.974920000000000073e+03 3.512599999999999909e+03 0.000000000000000000e+00
3.975000000000000000e+03 3.512599999999999909e+03 0.000000000000000000e+00
3.975079999999999927e+03 3.512599999999999909e+03 0.000000000000000000e+00
3.975159999999999854e+03 3.512599999999999909e+03 0.000000000000000000e+00
3.975239999999999782e+03 3.512599999999999909e+03 0.000000000000000000e+00
3.975320000000000164e+03 3.512599999999999909e+03 0.000000000000000000e+00
3.975400000000000091e+03 3.512599999999999909e+03 0.000000000000000000e+00
3.975480000000000018e+03 3.512599999999999909e+03 0.000000000000000000e+00
3.975559999999999945e+03 3.512599999999999909e+03 0.000000000000000000e+00
3.975639999999999873e+03 3.512599999999999909e+03 0.000000000000000000e+00
3.975719999999999800e+03 3.512599999999999909e+03 0.000000000000000000e+00
3.975800000000000182e+03 3.512599999999999909e+03 0.000000000000000000e+00
3.975880000000000109e+03 3.512599999999999909e+03 0.000000000000000000e+00
3.975960000000000036e+03 3.512599999999999909e+03 0.000000000000000000e+00
3.976039999999999964e+03 3.512599999999999909e+03 0.000000000000000000e+00
3.976119999999999891e+03 3.512599999999999909e+03 0.000000000000000000e+00
3.976199999999999818e+03 3.512599999999999909e+03 0.000000000000000000e+00
3.976279999999999745e+03 3.512599999999999909e+03 0.000000000000000000e+00
3.976360000000000127e+03 3.512599999999999909e+03 0.000000000000000000e+00
3.976440000000000055e+03 3.512599999999999909e+03 0.000000000000000000e+00
3.976519999999999982e+03 3.512599999999999909e+03 0.000000000000000000e+00
3.976599999999999909e+03 3.512599999999999909e+03 0.000000000000000000e+00
3.976679999999999836e+03 3.512599999999999909e+03 0.000000000000000000e+00
3.976759999999999764e+03 3.512599999999999909e+03 0.000000000000000000e+00
3.976840000000000146e+03 3.512599999999999909e+03 0.000000000000000000e+00
3.976920000000000073e+03 3.512599999999999909e+03 0.000000000000000000e+00
3.977000000000000000e+03 3.512599999999999909e+03 0.000000000000000000e+00
3.977079999999999927e+03 3.512599999999999909e+03 0.000000000000000000e+00
3.977159999999999854e+03 3.512599999999999909e+03 0.000000000000000000e+00
3.977239999999999782e+03 3.512599999999999909e+03 0.000000000000000000e+00
3.977320000000000164e+03 3.512599999999999909e+03 0.000000000000000000e+00
3.977400000000000091e+03 3.512599999999999909e+03 0.000000000000000000e+00
3.977480000000000018e+03 3.512599999999999909e+03 0.000000000000000000e+00
3.977559999999999945e+03 3.512599999999999909e+03 0.000000000000000000e+00
3.977639999999999873e+03 3.512599999999999909e+03 0.000000000000000000e+00
3.977719999999999800e+03 3.512599999999999909e+03 0.000000000000000000e+00
3.977800000000000182e+03 3.512599999999999909e+03 0.000000000000000000e+00
3.977880000000000109e+03 3.512599999999999909e+03 0.000000000000000000e+00
3.977960000000000036e+03 3.512599999999999909e+03 0.000000000000000000e+00
3.978039999999999964e+03 3.512599999999999909e+03 0.000000000000000000e+00
3.978119999999999891e+03 3.512599999999999909e+03 0.000000000000000000e+00
3.978199999999999818e+03 3.512599999999999909e+03 0.000000000000000000e+00
3.978279999999999745e+03 3.512599999999999909e+03 0.000000000000000000e+00
3.978360000000000127e+03 3.512599999999999909e+03 0.000000000000000000e+00
3.978440000000000055e+03 3.512599999999999909e+03 0.000000000000000000e+00
3.978519999999999982e+03 3.512599999999999909e+03 0.000000000000000000e+00
3.978599999999999909e+03 3.512599999999999909e+03 0.000000000000000000e+00
3.978679999999999836e+03 3.512599999999999909e+03 0.000000000000000000e+00
3.978759999999999764e+03 3.512599999999999909e+03 0.000000000000000000e+00
3.978840000000000146e+03 3.512599999999999909e+03 0.000000000000000000e+00
3.978920000000000073e+03 3.512599999999999909e+03 0.000000000000000000e+00
3.979000000000000000e+03 3.512599999999999909e+03 0.000000000000000000e+00
3.979079999999999927e+03 3.512599999999999909e+03 0.000000000000000000e+00
3.979159999999999854e+03 3.512599999999999909e+03 0.000000000000000000e+00
3.979239999999999782e+03 3.512599999999999909e+03 0.000000000000000000e+00
3.979320000000000164e+03 3.512599999999999909e+03 0.000000000000000000e+00
3.979400000000000091e+03 3.512599999999999909e+03 0.000000000000000000e+00
3.979480000000000018e+03 3.512599999999999909e+03 0.000000000000000000e+00
3.979559999999999945e+03 3.512599999999999909e+03 0.000000000000000000e+00
3.979639999999999873e+03 3.512599999999999909e+03 0.000000000000000000e+00
3.979719999999999800e+03 3.512599999999999909e+03 0.000000000000000000e+00
3.979800000000000182e+03 3.512599999999999909e+03 0.000000000000000000e+00
3.979880000000000109e+03 3.512599999999999909e+03 0.000000000000000000e+00
3.979960000000000036e+03 3.512599999999999909e+03 0.000000000000000000e+00
3.980039999999999964e+03 3.512599999999999909e+03 0.000000000000000000e+00
3.980119999999999891e+03 3.512599999999999909e+03 0.000000000000000000e+00
3.980199999999999818e+03 3.512599999999999909e+03 0.000000000000000000e+00
3.980279999999999745e+03 3.512599999999999909e+03 0.000000000000000000e+00
3.980360000000000127e+03 3.512599999999999909e+03 0.000000000000000000e+00
3.980440000000000055e+03 3.512599999999999909e+03 0.000000000000000000e+00
3.980519999999999982e+03 3.512599999999999909e+03 0.000000000000000000e+00
3.980599999999999909e+03 3.512599999999999909e+03 0.000000000000000000e+00
3.980679999999999836e+03 3.512599999999999909e+03 0.000000000000000000e+00
3.980759999999999764e+03 3.512599999999999909e+03 0.000000000000000000e+00
3.980840000000000146e+03 3.512599999999999909e+03 0.000000000000000000e+00
3.980920000000000073e+03 3.512599999999999909e+03 0.000000000000000000e+00
3.981000000000000000e+03 3.512599999999999909e+03 0.000000000000000000e+00
3.981079999999999927e+03 3.512599999999999909e+03 0.000000000000000000e+00
3.981159999999999854e+03 3.512599999999999909e+03 0.000000000000000000e+00
3.981239999999999782e+03 3.512599999999999909e+03 0.000000000000000000e+00
3.981320000000000164e+03 3.512599999999999909e+03 0.000000000000000000e+00
3.981400000000000091e+03 3.512599999999999909e+03 0.000000000000000000e+00
3.981480000000000018e+03 3.512599999999999909e+03 0.000000000000000000e+00
3.981559999999999945e+03 3.512599999999999909e+03 0.000000000000000000e+00
3.981639999999999873e+03 3.512599999999999909e+03 0.000000000000000000e+00
3.981719999999999800e+03 3.512599999999999909e+03 0.000000000000000000e+00
3.981800000000000182e+03 3.512599999999999909e+03 0.000000000000000000e+00
3.961800000000000182e+03 3.512659999999999854e+03 9.753539534836193814e-05
3.961880000000000109e+03 3.512659999999999854e+03 9.737398625346187838e-05
3.961960000000000036e+03 3.512659999999999854e+03 9.694754964198281201e-05
3.962039999999999964e+03 3.512659999999999854e+03 9.627943024716206647e-05
3.962119999999999891e+03 3.512659999999999854e+03 9.539976937124569384e-05
3.962199999999999818e+03 3.512659999999999854e+03 9.450637887985541990e-05
3.962279999999999745e+03 3.512659999999999854e+03 9.383871502585421802e-05
3.962360000000000127e+03 3.512659999999999854e+03 9.341962377288121522e-05
3.962440000000000055e+03 3.512659999999999854e+03 9.324664519851555335e-05
3.962519999999999982e+03 3.512659999999999854e+03 9.323074998467886646e-05
3.962599999999999909e+03 3.512659999999999854e+03 9.333468468600386830e-05
3.962679999999999836e+03 3.512659999999999854e+03 9.350753959687127894e-05
3.962759999999999764e+03 3.512659999999999854e+03 9.372401524019402074e-05
3.962840000000000146e+03 3.512659999999999854e+03 0.000000000000000000e+00
3.962920000000000073e+03 3.512659999999999854e+03 0.000000000000000000e+00
3.963000000000000000e+03 3.512659999999999854e+03 0.000000000000000000e+00
3.963079999999999927e+03 3.512659999999999854e+03 0.000000000000000000e+00
3.963159999999999854e+03 3.512659999999999854e+03 0.000000000000000000e+00
3.963239999999999782e+03 3.512659999999999854e+03 0.000000000000000000e+00
3.963320000000000164e+03 3.512659999999999854e+03 0.000000000000000000e+00
3.963400000000000091e+03 3.512659999999999854e+03 0.000000000000000000e+00
3.963480000000000018e+03 3.512659999999999854e+03 0.000000000000000000e+00
3.963559999999999945e+03 3.512659999999999854e+03 0.000000000000000000e+00
3.963639999999999873e+03 3.512659999999999854e+03 0.000000000000000000e+00
3.963719999999999800e+03 3.512659999999999854e+03 0.000000000000000000e+00
3.963800000000000182e+03 3.512659999999999854e+03 0.000000000000000000e+00
3.963880000000000109e+03 3.512659999999999854e+03 0.000000000000000000e+00
3.963960000000000036e+03 3.512659999999999854e+03 0.000000000000000000e+00
3.964039999999999964e+03 3.512659999999999854e+03 0.000000000000000000e+00
3.964119999999999891e+03 3.512659999999999854e+03 0.000000000000000000e+00
3.964199999999999818e+03 3.512659999999999854e+03 0.000000000000000000e+00
3.964279999999999745e+03 3.512659999999999854e+03 0.000000000000000000e+00
3.964360000000000127e+03 3.512659999999999854e+03 0.000000000000000000e+00
3.964440000000000055e+03 3.512659999999999854e+03 0.000000000000000000e+00
3.964519999999999982e+03 3.512659999999999854e+03 0.000000000000000000e+00
3.964599999999999909e+03 3.512659999999999854e+03 0.000000000000000000e+00
3.964679999999999836e+03 3.512659999999999854e+03 0.000000000000000000e+00
3.964759999999999764e+03 3.512659999999999854e+03 0.000000000000000000e+00
3.964840000000000146e+03 3.512659999999999854e+03 0.000000000000000000e+00
3.964920000000000073e+03 3.512659999999999854e+03 0.000000000000000000e+00
3.965000000000000000e+03 3.512659999999999854e+03 0.000000000000000000e+00
3.965079999999999927e+03 3.512659999999999854e+03 0.000000000000000000e+00
3.965159999999999854e+03 3.512659999999999854e+03 0.000000000000000000e+00
3.965239999999999782e+03 3.512659999999999854e+03 0.000000000000000000e+00
3.965320000000000164e+03 3.512659999999999854e+03 0.000000000000000000e+00
3.965400000000000091e+03 3.512659999999999854e+03 0.000000000000000000e+00
3.965480000000000018e+03 3.512659999999999854e+03 0.000000000000000000e+00
3.965559999999999945e+03 3.512659999999999854e+03 0.000000000000000000e+00
3.965639999999999873e+03 3.512659999999999854e+03 0.000000000000000000e+00
3.965719999999999800e+03 3.512659999999999854e+03 0.000000000000000000e+00
3.965800000000000182e+03 3.512659999999999854e+03 0.000000000000000000e+00
3.965880000000000109e+03 3.512659999999999854e+03 0.000000000000000000e+00
3.965960000000000036e+03 3.512659999999999854e+03 0.000000000000000000e+00
3.966039999999999964e+03 3.512659999999999854e+03 0.000000000000000000e+00
3.966119999999999891e+03 3.512659999999999854e+03 0.000000000000000000e+00
3.966199999999999818e+03 3.512659999999999854e+03 0.000000000000000000e+00
3.966279999999999745e+03 3.512659999999999854e+03 0.000000000000000000e+00
3.966360000000000127e+03 3.512659999999999854e+03 0.000000000000000000e+00
3.966440000000000055e+03 3.512659999999999854e+03 0.000000000000000000e+00
3.966519999999999982e+03 3.512659999999999854e+03 0.000000000000000000e+00
3.966599999999999909e+03 3.512659999999999854e+03 0.000000000000000000e+00
3.966679999999999836e+03 3.512659999999999854e+03 0.000000000000000000e+00
3.966759999999999764e+03 3.512659999999999854e+03 0.000000000000000000e+00
3.966840000000000146e+03 3.512659999999999854e+03 0.000000000000000000e+00
3.966920000000000073e+03 3.512659999999999854e+03 0.000000000000000000e+00
3.967000000000000000e+03 3.512659999999999854e+03 0.000000000000000000e+00
3.967079999999999927e+03 3.512659999999999854e+03 0.000000000000000000e+00
3.967159999999999854e+03 3.512659999999999854e+03 0.000000000000000000e+00
3.967239999999999782e+03 3.512659999999999854e+03 0.000000000000000000e+00
3.967320000000000164e+03 3.512659999999999854e+03 0.000000000000000000e+00
3.967400000000000091e+03 3.512659999999999854e+03 0.000000000000000000e+00
3.967480000000000018e+03 3.512659999999999854e+03 0.000000000000000000e+00
3.967559999999999945e+03 3.512659999999999854e+03 0.000000000000000000e+00
3.967639999999999873e+03 3.512659999999999854e+03 0.000000000000000000e+00
3.967719999999999800e+03 3.512659999999999854e+03 0.000000000000000000e+00
3.967800000000000182e+03 3.512659999999999854e+03 0.000000000000000000e+00
3.967880000000000109e+03 3.512659999999999854e+03 0.000000000000000000e+00
3.967960000000000036e+03 3.512659999999999854e+03 0.000000000000000000e+00
3.968039999999999964e+03 3.512659999999999854e+03 0.000000000000000000e+00
3.968119999999999891e+03 3.512659999999999854e+03 0.000000000000000000e+00
3.968199999999999818e+03 3.512659999999999854e+03 0.000000000000000000e+00
3.968279999999999745e+03 3.512659999999999854e+03 0.000000000000000000e+00
3.968360000000000127e+03 3.512659999999999854e+03 0.000000000000000000e+00
3.968440000000000055e+03 3.512659999999999854e+03 0.000000000000000000e+00
3.968519999999999982e+03 3.512659999999999854e+03 0.000000000000000000e+00
3.968599999999999909e+03 3.512659999999999854e+03 0.000000000000000000e+00
3.968679999999999836e+03 3.512659999999999854e+03 0.000000000000000000e+00
3.968759999999999764e+03 3.512659999999999854e+03 0.000000000000000000e+00
3.968840000000000146e+03 3.512659999999999854e+03 0.000000000000000000e+00
3.968920000000000073e+03 3.512659999999999854e+03 0.000000000000000000e+00
3.969000000000000000e+03 3.512659999999999854e+03 0.000000000000000000e+00
3.969079999999999927e+03 3.512659999999999854e+03 0.000000000000000000e+00
3.969159999999999854e+03 3.512659999999999854e+03 0.000000000000000000e+00
3.969239999999999782e+03 3.512659999999999854e+03 0.000000000000000000e+00
3.969320000000000164e+03 3.512659999999999854e+03 0.000000000000000000e+00
3.969400000000000091e+03 3.512659999999999854e+03 0.000000000000000000e+00
3.969480000000000018e+03 3.512659999999999854e+03 0.000000000000000000e+00
3.969559999999999945e+03 3.512659999999999854e+03 0.000000000000000000e+00
3.969639999999999873e+03 3.512659999999999854e+03 0.000000000000000000e+00
3.969719999999999800e+03 3.512659999999999854e+03 0.000000000000000000e+00
3.969800000000000182e+03 3.512659999999999854e+03 0.000000000000000000e+00
3.969880000000000109e+03 3.512659999999999854e+03 0.000000000000000000e+00
3.969960000000000036e+03 3.512659999999999854e+03 0.000000000000000000e+00
3.970039999999999964e+03 3.512659999999999854e+03 0.000000000000000000e+00
3.970119999999999891e+03 3.512659999999999854e+03 0.000000000000000000e+00
3.970199999999999818e+03 3.512659999999999854e+03 0.000000000000000000e+00
3.970279999999999745e+03 3.512659999999999854e+03 0.000000000000000000e+00
3.970360000000000127e+03 3.512659999999999854e+03 0.000000000000000000e+00
3.970440000000000055e+03 3.512659999999999854e+03 0.000000000000000000e+00
3.970519999999999982e+03 3.512659999999999854e+03 0.000000000000000000e+00
3.970599999999999909e+03 3.512659999999999854e+03 0.000000000000000000e+00
3.970679999999999836e+03 3.512659999999999854e+03 0.000000000000000000e+00
3.970759999999999764e+03 3.512659999999999854e+03 0.000000000000000000e+00
3.970840000000000146e+03 3.512659999999999854e+03 0.000000000000000000e+00
3.970920000000000073e+03 3.512659999999999854e+03 0.000000000000000000e+00
3.971000000000000000e+03 3.512659999999999854e+03 0.000000000000000000e+00
3.971079999999999927e+03 3.512659999999999854e+03 0.000000000000000000e+00
3.971159999999999854e+03 3.512659999999999854e+03 0.000000000000000000e+00
3.971239999999999782e+03 3.512659999999999854e+03 0.000000000000000000e+00
3.971320000000000164e+03 3.512659999999999854e+03 0.000000000000000000e+00
3.971400000000000091e+03 3.512659999999999854e+03 0.000000000000000000e+00
3.971480000000000018e+03 3.512659999999999854e+03 0.000000000000000000e+00
3.971559999999999945e+03 3.512659999999999854e+03 0.000000000000000000e+00
3.971639999999999873e+03 3.512659999999999854e+03 0.000000000000000000e+00
3.971719999999999800e+03 3.512659999999999854e+03 0.000000000000000000e+00
3.971800000000000182e+03 3.512659999999999854e+03 0.000000000000000000e+00
3.971880000000000109e+03 3.512659999999999854e+03 0.000000000000000000e+00
3.971960000000000036e+03 3.512659999999999854e+03 0.000000000000000000e+00
3.972039999999999964e+03 3.512659999999999854e+03 0.000000000000000000e+00
3.972119999999999891e+03 3.512659999999999854e+03 0.000000000000000000e+00
3.972199999999999818e+03 3.512659999999999854e+03 0.000000000000000000e+00
3.972279999999999745e+03 3.512659999999999854e+03 0.000000000000000000e+00
3.972360000000000127e+03 3.512659999999999854e+03 0.000000000000000000e+00
3.972440000000000055e+03 3.512659999999999854e+03 0.000000000000000000e+00
3.972519999999999982e+03 3.512659999999999854e+03 0.000000000000000000e+00
3.972599999999999909e+03 3.512659999999999854e+03 0.000000000000000000e+00
3.972679999999999836e+03 3.512659999999999854e+03 0.000000000000000000e+00
3.972759999999999764e+03 3.512659999999999854e+03 0.000000000000000000e+00
3.972840000000000146e+03 3.512659999999999854e+03 0.000000000000000000e+00
3.972920000000000073e+03 3.512659999999999854e+03 0.000000000000000000e+00
3.973000000000000000e+03 3.512659999999999854e+03 0.000000000000000000e+00
3.973079999999999927e+03 3.512659999999999854e+03 0.000000000000000000e+00
3.973159999999999854e+03 3.512659999999999854e+03 0.000000000000000000e+00
3.973239999999999782e+03 3.512659999999999854e+03 0.000000000000000000e+00
3.973320000000000164e+03 3.512659999999999854e+03 0.000000000000000000e+00
3.973400000000000091e+03 3.512659999999999854e+03 0.000000000000000000e+00
3.973480000000000018e+03 3.512659999999999854e+03 0.000000000000000000e+00
3.973559999999999945e+03 3.512659999999999854e+03 0.000000000000000000e+00
3.973639999999999873e+03 3.512659999999999854e+03 0.000000000000000000e+00
3.973719999999999800e+03 3.512659999999999854e+03 0.000000000000000000e+00
3.973800000000000182e+03 3.512659999999999854e+03 0.000000000000000000e+00
3.973880000000000109e+03 3.512659999999999854e+03 0.000000000000000000e+00
3.973960000000000036e+03 3.512659999999999854e+03 0.000000000000000000e+00
3.974039999999999964e+03 3.512659999999999854e+03 0.000000000000000000e+00
3.974119999999999891e+03 3.512659999999999854e+03 0.000000000000000000e+00
3.974199999999999818e+03 3.512659999999999854e+03 0.000000000000000000e+00
3.974279999999999745e+03 3.512659999999999854e+03 0.000000000000000000e+00
3.974360000000000127e+03 3.512659999999999854e+03 0.000000000000000000e+00
3.974440000000000055e+03 3.512659999999999854e+03 0.000000000000000000e+00
3.974519999999999982e+03 3.512659999999999854e+03 0.000000000000000000e+00
3.974599999999999909e+03 3.512659999999999854e+03 0.000000000000000000e+00
3.974679999999999836e+03 3.512659999999999854e+03 0.000000000000000000e+00
3.974759999999999764e+03 3.512659999999999854e+03 0.000000000000000000e+00
3.974840000000000146e+03 3.512659999999999854e+03 0.000000000000000000e+00
3.974920000000000073e+03 3.512659999999999854e+03 0.000000000000000000e+00
3.975000000000000000e+03 3.512659999999999854e+03 0.000000000000000000e+00
3.975079999999999927e+03 3.512659999999999854e+03 0.000000000000000000e+00
3.975159999999999854e+03 3.512659999999999854e+03 0.000000000000000000e+00
3.975239999999999782e+03 3.512659999999999854e+03 0.000000000000000000e+00
3.975320000000000164e+03 3.512659999999999854e+03 0.000000000000000000e+00
3.975400000000000091e+03 3.512659999999999854e+03 0.000000000000000000e+00
3.975480000000000018e+03 3.512659999999999854e+03 0.000000000000000000e+00
3.975559999999999945e+03 3.512659999999999854e+03 0.000000000000000000e+00
3.975639999999999873e+03 3.512659999999999854e+03 0.000000000000000000e+00
3.975719999999999800e+03 3.512659999999999854e+03 0.000000000000000000e+00
3.975800000000000182e+03 3.512659999999999854e+03 0.000000000000000000e+00
3.975880000000000109e+03 3.512659999999999854e+03 0.000000000000000000e+00
3.975960000000000036e+03 3.512659999999999854e+03 0.000000000000000000e+00
3.976039999999999964e+03 3.512659999999999854e+03 0.000000000000000000e+00
3.976119999999999891e+03 3.512659999999999854e+03 0.000000000000000000e+00
3.976199999999999818e+03 3.512659999999999854e+03 0.000000000000000000e+00
3.976279999999999745e+03 3.512659999999999854e+03 0.000000000000000000e+00
3.976360000000000127e+03 3.512659999999999854e+03 0.000000000000000000e+00
3.976440000000000055e+03 3.512659999999999854e+03 0.000000000000000000e+00
3.976519999999999982e+03 3.512659999999999854e+03 0.000000000000000000e+00
3.976599999999999909e+03 3.512659999999999854e+03 0.000000000000000000e+00
3.976679999999999836e+03 3.512659999999999854e+03 0.000000000000000000e+00
3.976759999999999764e+03 3.512659999999999854e+03 0.000000000000000000e+00
3.976840000000000146e+03 3.512659999999999854e+03 0.000000000000000000e+00
3.976920000000000073e+03 3.512659999999999854e+03 0.000000000000000000e+00
3.977000000000000000e+03 3.512659999999999854e+03 0.000000000000000000e+00
3.977079999999999927e+03 3.512659999999999854e+03 0.000000000000000000e+00
3.977159999999999854e+03 3.512659999999999854e+03 0.000000000000000000e+00
3.977239999999999782e+03 3.512659999999999854e+03 0.000000000000000000e+00
3.977320000000000164e+03 3.512659999999999854e+03 0.000000000000000000e+00
3.977400000000000091e+03 3.512659999999999854e+03 0.000000000000000000e+00
3.977480000000000018e+03 3.512659999999999854e+03 0.000000000000000000e+00
3.977559999999999945e+03 3.512659999999999854e+03 0.000000000000000000e+00
3.977639999999999873e+03 3.512659999999999854e+03 0.000000000000000000e+00
3.977719999999999800e+03 3.512659999999999854e+03 0.000000000000000000e+00
3.977800000000000182e+03 3.512659999999999854e+03 0.000000000000000000e+00
3.977880000000000109e+03 3.512659999999999854e+03 0.000000000000000000e+00
3.977960000000000036e+03 3.512659999999999854e+03 0.000000000000000000e+00
3.978039999999999964e+03 3.512659999999999854e+03 0.000000000000000000e+00
3.978119999999999891e+03 3.512659999999999854e+03 0.000000000000000000e+00
3.978199999999999818e+03 3.512659999999999854e+03 0.000000000000000000e+00
3.978279999999999745e+03 3.512659999999999854e+03 0.000000000000000000e+00
3.978360000000000127e+03 3.512659999999999854e+03 0.000000000000000000e+00
3.978440000000000055e+03 3.512659999999999854e+03 0.000000000000000000e+00
3.978519999999999982e+03 3.512659999999999854e+03 0.000000000000000000e+00
3.978599999999999909e+03 3.512659999999999854e+03 0.000000000000000000e+00
3.978679999999999836e+03 3.512659999999999854e+03 0.000000000000000000e+00
3.978759999999999764e+03 3.512659999999999854e+03 0.000000000000000000e+00
3.978840000000000146e+03 3.512659999999999854e+03 0.000000000000000000e+00
3.978920000000000073e+03 3.512659999999999854e+03 0.000000000000000000e+00
3.979000000000000000e+03 3.512659999999999854e+03 0.000000000000000000e+00
3.979079999999999927e+03 3.512659999999999854e+03 0.000000000000000000e+00
3.979159999999999854e+03 3.512659999999999854e+03 0.000000000000000000e+00
3.979239999999999782e+03 3.512659999999999854e+03 0.000000000000000000e+00
3.979320000000000164e+03 3.512659999999999854e+03 0.000000000000000000e+00
3.979400000000000091e+03 3.512659999999999854e+03 0.000000000000000000e+00
3.979480000000000018e+03 3.512659999999999854e+03 0.000000000000000000e+00
3.979559999999999945e+03 3.512659999999999854e+03 0.000000000000000000e+00
3.979639999999999873e+03 3.512659999999999854e+03 0.000000000000000000e+00
3.979719999999999800e+03 3.512659999999999854e+03 0.000000000000000000e+00
3.979800000000000182e+03 3.512659999999999854e+03 0.000000000000000000e+00
3.979880000000000109e+03 3.512659999999999854e+03 0.000000000000000000e+00
3.979960000000000036e+03 3.512659999999999854e+03 0.000000000000000000e+00
3.980039999999999964e+03 3.512659999999999854e+03 0.000000000000000000e+00
3.980119999999999891e+03 3.512659999999999854e+03 0.000000000000000000e+00
3.980199999999999818e+03 3.512659999999999854e+03 0.000000000000000000e+00
3.980279999999999745e+03 3.512659999999999854e+03 0.000000000000000000e+00
3.980360000000000127e+03 3.512659999999999854e+03 0.000000000000000000e+00
3.980440000000000055e+03 3.512659999999999854e+03 0.000000000000000000e+00
3.980519999999999982e+03 3.512659999999999854e+03 0.000000000000000000e+00
3.980599999999999909e+03 3.512659999999999854e+03 0.000000000000000000e+00
3.980679999999999836e+03 3.512659999999999854e+03 0.000000000000000000e+00
3.980759999999999764e+03 3.512659999999999854e+03 0.000000000000000000e+00
3.980840000000000146e+03 3.512659999999999854e+03 0.000000000000000000e+00
3.980920000000000073e+03 3.512659999999999854e+03 0.000000000000000000e+00
3.981000000000000000e+03 3.512659999999999854e+03 0.000000000000000000e+00
3.981079999999999927e+03 3.512659999999999854e+03 0.000000000000000000e+00
3.981159999999999854e+03 3.512659999999999854e+03 0.000000000000000000e+00
3.981239999999999782e+03 3.512659999999999854e+03 0.000000000000000000e+00
3.981320000000000164e+03 3.512659999999999854e+03 0.000000000000000000e+00
3.981400000000000091e+03 3.512659999999999854e+03 0.000000000000000000e+00
3.981480000000000018e+03 3.512659999999999854e+03 0.000000000000000000e+00
3.981559999999999945e+03 3.512659999999999854e+03 0.000000000000000000e+00
3.981639999999999873e+03 3.512659999999999854e+03 0.000000000000000000e+00
3.981719999999999800e+03 3.512659999999999854e+03 0.000000000000000000e+00
3.981800000000000182e+03 3.512659999999999854e+03 0.000000000000000000e+00
3.961800000000000182e+03 3.512720000000000255e+03 9.865307846781895876e-05
3.961880000000000109e+03 3.512720000000000255e+03 9.874435236666879057e-05
3.961960000000000036e+03 3.512720000000000255e+03 9.851910621427250822e-05
3.962039999999999964e+03 3.512720000000000255e+03 9.803401495448544820e-05
3.962119999999999891e+03 3.512720000000000255e+03 9.732723482192206447e-05
3.962199999999999818e+03 3.512720000000000255e+03 9.641496960116774926e-05
3.962279999999999745e+03 3.512720000000000255e+03 9.557122059675842698e-05
3.962360000000000127e+03 3.512720000000000255e+03 9.497258162402727238e-05
3.962440000000000055e+03 3.512720000000000255e+03 9.464163792755297651e-05
3.962519999999999982e+03 3.512720000000000255e+03 9.451118902474518724e-05
3.962599999999999909e+03 3.512720000000000255e+03 9.455390131886463705e-05
3.962679999999999836e+03 3.512720000000000255e+03 9.469283826560629617e-05
3.962759999999999764e+03 3.512720000000000255e+03 9.489439120817460920e-05
3.962840000000000146e+03 3.512720000000000255e+03 0.000000000000000000e+00
3.962920000000000073e+03 3.512720000000000255e+03 0.000000000000000000e+00
3.963000000000000000e+03 3.512720000000000255e+03 0.000000000000000000e+00
3.963079999999999927e+03 3.512720000000000255e+03 0.000000000000000000e+00
3.963159999999999854e+03 3.512720000000000255e+03 0.000000000000000000e+00
3.963239999999999782e+03 3.512720000000000255e+03 0.000000000000000000e+00
3.963320000000000164e+03 3.512720000000000255e+03 0.000000000000000000e+00
3.963400000000000091e+03 3.512720000000000255e+03 0.000000000000000000e+00
3.963480000000000018e+03 3.512720000000000255e+03 0.000000000000000000e+00
3.963559999999999945e+03 3.512720000000000255e+03 0.000000000000000000e+00
3.963639999999999873e+03 3.512720000000000255e+03 0.000000000000000000e+00
3.963719999999999800e+03 3.512720000000000255e+03 0.000000000000000000e+00
3.963800000000000182e+03 3.512720000000000255e+03 0.000000000000000000e+00
3.963880000000000109e+03 3.512720000000000255e+03 0.000000000000000000e+00
3.963960000000000036e+03 3.512720000000000255e+03 0.000000000000000000e+00
3.964039999999999964e+03 3.512720000000000255e+03 0.000000000000000000e+00
3.964119999999999891e+03 3.512720000000000255e+03 0.000000000000000000e+00
3.964199999999999818e+03 3.512720000000000255e+03 0.000000000000000000e+00
3.964279999999999745e+03 3.512720000000000255e+03 0.000000000000000000e+00
3.964360000000000127e+03 3.512720000000000255e+03 0.000000000000000000e+00
3.964440000000000055e+03 3.512720000000000255e+03 0.000000000000000000e+00
3.964519999999999982e+03 3.512720000000000255e+03 0.000000000000000000e+00
3.964599999999999909e+03 3.512720000000000255e+03 0.000000000000000000e+00
3.964679999999999836e+03 3.512720000000000255e+03 0.000000000000000000e+00
3.964759999999999764e+03 3.512720000000000255e+03 0.000000000000000000e+00
3.964840000000000146e+03 3.512720000000000255e+03 0.000000000000000000e+00
3.964920000000000073e+03 3.512720000000000255e+03 0.000000000000000000e+00
3.965000000000000000e+03 3.512720000000000255e+03 0.000000000000000000e+00
3.965079999999999927e+03 3.512720000000000255e+03 0.000000000000000000e+00
3.965159999999999854e+03 3.512720000000000255e+03 0.000000000000000000e+00
3.965239999999999782e+03 3.512720000000000255e+03 0.000000000000000000e+00
3.965320000000000164e+03 3.512720000000000255e+03 0.000000000000000000e+00
3.965400000000000091e+03 3.512720000000000255e+03 0.000000000000000000e+00
3.965480000000000018e+03 3.512720000000000255e+03 0.000000000000000000e+00
3.965559999999999945e+03 3.512720000000000255e+03 0.000000000000000000e+00
3.965639999999999873e+03 3.512720000000000255e+03 0.000000000000000000e+00
3.965719999999999800e+03 3.512720000000000255e+03 0.000000000000000000e+00
3.965800000000000182e+03 3.512720000000000255e+03 0.000000000000000000e+00
3.965880000000000109e+03 3.512720000000000255e+03 0.000000000000000000e+00
3.965960000000000036e+03 3.512720000000000255e+03 0.000000000000000000e+00
3.966039999999999964e+03 3.512720000000000255e+03 0.000000000000000000e+00
3.966119999999999891e+03 3.512720000000000255e+03 0.000000000000000000e+00
3.966199999999999818e+03 3.512720000000000255e+03 0.000000000000000000e+00
3.966279999999999745e+03 3.512720000000000255e+03 0.000000000000000000e+00
3.966360000000000127e+03 3.512720000000000255e+03 0.000000000000000000e+00
3.966440000000000055e+03 3.512720000000000255e+03 0.000000000000000000e+00
3.966519999999999982e+03 3.512720000000000255e+03 0.000000000000000000e+00
3.966599999999999909e+03 3.512720000000000255e+03 0.000000000000000000e+00
3.966679999999999836e+03 3.512720000000000255e+03 0.000000000000000000e+00
3.966759999999999764e+03 3.512720000000000255e+03 0.000000000000000000e+00
3.966840000000000146e+03 3.512720000000000255e+03 0.000000000000000000e+00
3.966920000000000073e+03 3.512720000000000255e+03 0.000000000000000000e+00
3.967000000000000000e+03 3.512720000000000255e+03 0.000000000000000000e+00
3.967079999999999927e+03 3.512720000000000255e+03 0.000000000000000000e+00
3.967159999999999854e+03 3.512720000000000255e+03 0.000000000000000000e+00
3.967239999999999782e+03 3.512720000000000255e+03 0.000000000000000000e+00
3.967320000000000164e+03 3.512720000000000255e+03 0.000000000000000000e+00
3.967400000000000091e+03 3.512720000000000255e+03 0.000000000000000000e+00
3.967480000000000018e+03 3.512720000000000255e+03 0.000000000000000000e+00
3.967559999999999945e+03 3.512720000000000255e+03 0.000000000000000000e+00
3.967639999999999873e+03 3.512720000000000255e+03 0.000000000000000000e+00
3.967719999999999800e+03 3.512720000000000255e+03 0.000000000000000000e+00
3.967800000000000182e+03 3.512720000000000255e+03 0.000000000000000000e+00
3.967880000000000109e+03 3.512720000000000255e+03 0.000000000000000000e+00
3.967960000000000036e+03 3.512720000000000255e+03 0.000000000000000000e+00
3.968039999999999964e+03 3.512720000000000255e+03 0.000000000000000000e+00
3.968119999999999891e+03 3.512720000000000255e+03 0.000000000000000000e+00
3.968199999999999818e+03 3.512720000000000255e+03 0.000000000000000000e+00
3.968279999999999745e+03 3.512720000000000255e+03 0.000000000000000000e+00
3.968360000000000127e+03 3.512720000000000255e+03 0.000000000000000000e+00
3.968440000000000055e+03 3.512720000000000255e+03 0.000000000000000000e+00
3.968519999999999982e+03 3.512720000000000255e+03 0.000000000000000000e+00
3.968599999999999909e+03 3.512720000000000255e+03 0.000000000000000000e+00
3.968679999999999836e+03 3.512720000000000255e+03 0.000000000000000000e+00
3.968759999999999764e+03 3.512720000000000255e+03 0.000000000000000000e+00
3.968840000000000146e+03 3.512720000000000255e+03 0.000000000000000000e+00
3.968920000000000073e+03 3.512720000000000255e+03 0.000000000000000000e+00
3.969000000000000000e+03 3.512720000000000255e+03 0.000000000000000000e+00
3.969079999999999927e+03 3.512720000000000255e+03 0.000000000000000000e+00
3.969159999999999854e+03 3.512720000000000255e+03 0.000000000000000000e+00
3.969239999999999782e+03 3.512720000000000255e+03 0.000000000000000000e+00
3.969320000000000164e+03 3.512720000000000255e+03 0.000000000000000000e+00
3.969400000000000091e+03 3.512720000000000255e+03 0.000000000000000000e+00
3.969480000000000018e+03 3.512720000000000255e+03 0.000000000000000000e+00
3.969559999999999945e+03 3.512720000000000255e+03 0.000000000000000000e+00
3.969639999999999873e+03 3.512720000000000255e+03 0.000000000000000000e+00
3.969719999999999800e+03 3.512720000000000255e+03 0.000000000000000000e+00
3.969800000000000182e+03 3.512720000000000255e+03 0.000000000000000000e+00
3.969880000000000109e+03 3.512720000000000255e+03 0.000000000000000000e+00
3.969960000000000036e+03 3.512720000000000255e+03 0.000000000000000000e+00
3.970039999999999964e+03 3.512720000000000255e+03 0.000000000000000000e+00
3.970119999999999891e+03 3.512720000000000255e+03 0.000000000000000000e+00
3.970199999999999818e+03 3.512720000000000255e+03 0.000000000000000000e+00
3.970279999999999745e+03 3.512720000000000255e+03 0.000000000000000000e+00
3.970360000000000127e+03 3.512720000000000255e+03 0.000000000000000000e+00
3.970440000000000055e+03 3.512720000000000255e+03 0.000000000000000000e+00
3.970519999999999982e+03 3.512720000000000255e+03 0.000000000000000000e+00
3.970599999999999909e+03 3.512720000000000255e+03 0.000000000000000000e+00
3.970679999999999836e+03 3.512720000000000255e+03 0.000000000000000000e+00
3.970759999999999764e+03 3.512720000000000255e+03 0.000000000000000000e+00
3.970840000000000146e+03 3.512720000000000255e+03 0.000000000000000000e+00
3.970920000000000073e+03 3.512720000000000255e+03 0.000000000000000000e+00
3.971000000000000000e+03 3.512720000000000255e+03 0.000000000000000000e+00
3.971079999999999927e+03 3.512720000000000255e+03 0.000000000000000000e+00
3.971159999999999854e+03 3.512720000000000255e+03 0.000000000000000000e+00
3.971239999999999782e+03 3.512720000000000255e+03 0.000000000000000000e+00
3.971320000000000164e+03 3.512720000000000255e+03 0.000000000000000000e+00
3.971400000000000091e+03 3.512720000000000255e+03 0.000000000000000000e+00
3.971480000000000018e+03 3.512720000000000255e+03 0.000000000000000000e+00
3.971559999999999945e+03 3.512720000000000255e+03 0.000000000000000000e+00
3.971639999999999873e+03 3.512720000000000255e+03 0.000000000000000000e+00
3.971719999999999800e+03 3.512720000000000255e+03 0.000000000000000000e+00
3.971800000000000182e+03 3.512720000000000255e+03 0.000000000000000000e+00
3.971880000000000109e+03 3.512720000000000255e+03 0.000000000000000000e+00
3.971960000000000036e+03 3.512720000000000255e+03 0.000000000000000000e+00
3.972039999999999964e+03 3.512720000000000255e+03 0.000000000000000000e+00
3.972119999999999891e+03 3.512720000000000255e+03 0.000000000000000000e+00
3.972199999999999818e+03 3.512720000000000255e+03 0.000000000000000000e+00
3.972279999999999745e+03 3.512720000000000255e+03 0.000000000000000000e+00
3.972360000000000127e+03 3.512720000000000255e+03 0.000000000000000000e+00
3.972440000000000055e+03 3.512720000000000255e+03 0.000000000000000000e+00
3.972519999999999982e+03 3.512720000000000255e+03 0.000000000000000000e+00
3.972599999999999909e+03 3.512720000000000255e+03 0.000000000000000000e+00
3.972679999999999836e+03 3.512720000000000255e+03 0.000000000000000000e+00
3.972759999999999764e+03 3.512720000000000255e+03 0.000000000000000000e+00
3.972840000000000146e+03 3.512720000000000255e+03 0.000000000000000000e+00
3.972920000000000073e+03 3.512720000000000255e+03 0.000000000000000000e+00
3.973000000000000000e+03 3.512720000000000255e+03 0.000000000000000000e+00
3.973079999999999927e+03 3.512720000000000255e+03 0.000000000000000000e+00
3.973159999999999854e+03 3.512720000000000255e+03 0.000000000000000000e+00
3.973239999999999782e+03 3.512720000000000255e+03 0.000000000000000000e+00
3.973320000000000164e+03 3.512720000000000255e+03 0.000000000000000000e+00
3.973400000000000091e+03 3.512720000000000255e+03 0.000000000000000000e+00
3.973480000000000018e+03 3.512720000000000255e+03 0.000000000000000000e+00
3.973559999999999945e+03 3.512720000000000255e+03 0.000000000000000000e+00
3.973639999999999873e+03 3.512720000000000255e+03 0.000000000000000000e+00
3.973719999999999800e+03 3.512720000000000255e+03 0.000000000000000000e+00
3.973800000000000182e+03 3.512720000000000255e+03 0.000000000000000000e+00
3.973880000000000109e+03 3.512720000000000255e+03 0.000000000000000000e+00
3.973960000000000036e+03 3.512720000000000255e+03 0.000000000000000000e+00
3.974039999999999964e+03 3.512720000000000255e+03 0.000000000000000000e+00
3.974119999999999891e+03 3.512720000000000255e+03 0.000000000000000000e+00
3.974199999999999818e+03 3.512720000000000255e+03 0.000000000000000000e+00
3.974279999999999745e+03 3.512720000000000255e+03 0.000000000000000000e+00
3.974360000000000127e+03 3.512720000000000255e+03 0.000000000000000000e+00
3.974440000000000055e+03 3.512720000000000255e+03 0.000000000000000000e+00
3.974519999999999982e+03 3.512720000000000255e+03 0.000000000000000000e+00
3.974599999999999909e+03 3.512720000000000255e+03 0.000000000000000000e+00
3.974679999999999836e+03 3.512720000000000255e+03 0.000000000000000000e+00
3.974759999999999764e+03 3.512720000000000255e+03 0.000000000000000000e+00
3.974840000000000146e+03 3.512720000000000255e+03 0.000000000000000000e+00
3.974920000000000073e+03 3.512720000000000255e+03 0.000000000000000000e+00
3.975000000000000000e+03 3.512720000000000255e+03 0.000000000000000000e+00
3.975079999999999927e+03 3.512720000000000255e+03 0.000000000000000000e+00
3.975159999999999854e+03 3.512720000000000255e+03 0.000000000000000000e+00
3.975239999999999782e+03 3.512720000000000255e+03 0.000000000000000000e+00
3.975320000000000164e+03 3.512720000000000255e+03 0.000000000000000000e+00
3.975400000000000091e+03 3.512720000000000255e+03 0.000000000000000000e+00
3.975480000000000018e+03 3.512720000000000255e+03 0.000000000000000000e+00
3.975559999999999945e+03 3.512720000000000255e+03 0.000000000000000000e+00
3.975639999999999873e+03 3.512720000000000255e+03 0.000000000000000000e+00
3.975719999999999800e+03 3.512720000000000255e+03 0.000000000000000000e+00
3.975800000000000182e+03 3.512720000000000255e+03 0.000000000000000000e+00
3.975880000000000109e+03 3.512720000000000255e+03 0.000000000000000000e+00
3.975960000000000036e+03 3.512720000000000255e+03 0.000000000000000000e+00
3.976039999999999964e+03 3.512720000000000255e+03 0.000000000000000000e+00
3.976119999999999891e+03 3.512720000000000255e+03 0.000000000000000000e+00
3.976199999999999818e+03 3.512720000000000255e+03 0.000000000000000000e+00
3.976279999999999745e+03 3.512720000000000255e+03 0.000000000000000000e+00
3.976360000000000127e+03 3.512720000000000255e+03 0.000000000000000000e+00
3.976440000000000055e+03 3.512720000000000255e+03 0.000000000000000000e+00
3.976519999999999982e+03 3.512720000000000255e+03 0.000000000000000000e+00
3.976599999999999909e+03 3.512720000000000255e+03 0.000000000000000000e+00
3.976679999999999836e+03 3.512720000000000255e+03 0.000000000000000000e+00
3.976759999999999764e+03 3.512720000000000255e+03 0.000000000000000000e+00
3.976840000000000146e+03 3.512720000000000255e+03 0.000000000000000000e+00
3.976920000000000073e+03 3.512720000000000255e+03 0.000000000000000000e+00
3.977000000000000000e+03 3.512720000000000255e+03 0.000000000000000000e+00
3.977079999999999927e+03 3.512720000000000255e+03 0.000000000000000000e+00
3.977159999999999854e+03 3.512720000000000255e+03 0.000000000000000000e+00
3.977239999999999782e+03 3.512720000000000255e+03 0.000000000000000000e+00
3.977320000000000164e+03 3.512720000000000255e+03 0.000000000000000000e+00
3.977400000000000091e+03 3.512720000000000255e+03 0.000000000000000000e+00
3.977480000000000018e+03 3.512720000000000255e+03 0.000000000000000000e+00
3.977559999999999945e+03 3.512720000000000255e+03 0.000000000000000000e+00
3.977639999999999873e+03 3.512720000000000255e+03 0.000000000000000000e+00
3.977719999999999800e+03 3.512720000000000255e+03 0.000000000000000000e+00
3.977800000000000182e+03 3.512720000000000255e+03 0.000000000000000000e+00
3.977880000000000109e+03 3.512720000000000255e+03 0.000000000000000000e+00
3.977960000000000036e+03 3.512720000000000255e+03 0.000000000000000000e+00
3.978039999999999964e+03 3.512720000000000255e+03 0.000000000000000000e+00
3.978119999999999891e+03 3.512720000000000255e+03 0.000000000000000000e+00
3.978199999999999818e+03 3.512720000000000255e+03 0.000000000000000000e+00
3.978279999999999745e+03 3.512720000000000255e+03 0.000000000000000000e+00
3.978360000000000127e+03 3.512720000000000255e+03 0.000000000000000000e+00
3.978440000000000055e+03 3.512720000000000255e+03 0.000000000000000000e+00
3.978519999999999982e+03 3.512720000000000255e+03 0.000000000000000000e+00
3.978599999999999909e+03 3.512720000000000255e+03 0.000000000000000000e+00
3.978679999999999836e+03 3.512720000000000255e+03 0.000000000000000000e+00
3.978759999999999764e+03 3.512720000000000255e+03 0.000000000000000000e+00
3.978840000000000146e+03 3.512720000000000255e+03 0.000000000000000000e+00
3.978920000000000073e+03 3.512720000000000255e+03 0.000000000000000000e+00
3.979000000000000000e+03 3.512720000000000255e+03 0.000000000000000000e+00
3.979079999999999927e+03 3.512720000000000255e+03 0.000000000000000000e+00
3.979159999999999854e+03 3.512720000000000255e+03 0.000000000000000000e+00
3.979239999999999782e+03 3.512720000000000255e+03 0.000000000000000000e+00
3.979320000000000164e+03 3.512720000000000255e+03 0.000000000000000000e+00
3.979400000000000091e+03 3.512720000000000255e+03 0.000000000000000000e+00
3.979480000000000018e+03 3.512720000000000255e+03 0.000000000000000000e+00
3.979559999999999945e+03 3.512720000000000255e+03 0.000000000000000000e+00
3.979639999999999873e+03 3.512720000000000255e+03 0.000000000000000000e+00
3.979719999999999800e+03 3.512720000000000255e+03 0.000000000000000000e+00
3.979800000000000182e+03 3.512720000000000255e+03 0.000000000000000000e+00
3.979880000000000109e+03 3.512720000000000255e+03 0.000000000000000000e+00
3.979960000000000036e+03 3.512720000000000255e+03 0.000000000000000000e+00
3.980039999999999964e+03 3.512720000000000255e+03 0.000000000000000000e+00
3.980119999999999891e+03 3.512720000000000255e+03 0.000000000000000000e+00
3.980199999999999818e+03 3.512720000000000255e+03 0.000000000000000000e+00
3.980279999999999745e+03 3.512720000000000255e+03 0.000000000000000000e+00
3.980360000000000127e+03 3.512720000000000255e+03 0.000000000000000000e+00
3.980440000000000055e+03 3.512720000000000255e+03 0.000000000000000000e+00
3.980519999999999982e+03 3.512720000000000255e+03 0.000000000000000000e+00
3.980599999999999909e+03 3.512720000000000255e+03 0.000000000000000000e+00
3.980679999999999836e+03 3.512720000000000255e+03 0.000000000000000000e+00
3.980759999999999764e+03 3.512720000000000255e+03 0.000000000000000000e+00
3.980840000000000146e+03 3.512720000000000255e+03 0.000000000000000000e+00
3.980920000000000073e+03 3.512720000000000255e+03 0.000000000000000000e+00
3.981000000000000000e+03 3.512720000000000255e+03 0.000000000000000000e+00
3.981079999999999927e+03 3.512720000000000255e+03 0.000000000000000000e+00
3.981159999999999854e+03 3.512720000000000255e+03 0.000000000000000000e+00
3.981239999999999782e+03 3.512720000000000255e+03 0.000000000000000000e+00
3.981320000000000164e+03 3.512720000000000255e+03 0.000000000000000000e+00
3.981400000000000091e+03 3.512720000000000255e+03 0.000000000000000000e+00
3.981480000000000018e+03 3.512720000000000255e+03 0.000000000000000000e+00
3.981559999999999945e+03 3.512720000000000255e+03 0.000000000000000000e+00
3.981639999999999873e+03 3.512720000000000255e+03 0.000000000000000000e+00
3.981719999999999800e+03 3.512720000000000255e+03 0.000000000000000000e+00
3.981800000000000182e+03 3.512720000000000255e+03 0.000000000000000000e+00
3.961800000000000182e+03 3.512780000000000200e+03 9.972956284404572373e-05
3.961880000000000109e+03 3.512780000000000200e+03 9.993579614132145901e-05
3.961960000000000036e+03 3.512780000000000200e+03 9.996006369772294370e-05
3.962039999999999964e+03 3.512780000000000200e+03 9.967241504187000312e-05
3.962119999999999891e+03 3.512780000000000200e+03 9.914707903601887738e-05
3.962199999999999818e+03 3.512780000000000200e+03 9.837267333612211494e-05
3.962279999999999745e+03 3.512780000000000200e+03 9.745806211183316093e-05
3.962360000000000127e+03 3.512780000000000200e+03 9.668321038665061507e-05
3.962440000000000055e+03 3.512780000000000200e+03 9.616018095093542951e-05
3.962519999999999982e+03 3.512780000000000200e+03 9.589558902974878009e-05
3.962599999999999909e+03 3.512780000000000200e+03 9.583482702108894508e-05
3.962679999999999836e+03 3.512780000000000200e+03 9.591240763884498742e-05
3.962759999999999764e+03 3.512780000000000200e+03 9.609249916700329189e-05
3.962840000000000146e+03 3.512780000000000200e+03 9.632274077270865347e-05
3.962920000000000073e+03 3.512780000000000200e+03 0.000000000000000000e+00
3.963000000000000000e+03 3.512780000000000200e+03 0.000000000000000000e+00
3.963079999999999927e+03 3.512780000000000200e+03 0.000000000000000000e+00
3.963159999999999854e+03 3.512780000000000200e+03 0.000000000000000000e+00
3.963239999999999782e+03 3.512780000000000200e+03 0.000000000000000000e+00
3.963320000000000164e+03 3.512780000000000200e+03 0.000000000000000000e+00
3.963400000000000091e+03 3.512780000000000200e+03 0.000000000000000000e+00
3.963480000000000018e+03 3.512780000000000200e+03 0.000000000000000000e+00
3.963559999999999945e+03 3.512780000000000200e+03 0.000000000000000000e+00
3.963639999999999873e+03 3.512780000000000200e+03 0.000000000000000000e+00
3.963719999999999800e+03 3.512780000000000200e+03 0.000000000000000000e+00
3.963800000000000182e+03 3.512780000000000200e+03 0.000000000000000000e+00
3.963880000000000109e+03 3.512780000000000200e+03 0.000000000000000000e+00
3.963960000000000036e+03 3.512780000000000200e+03 0.000000000000000000e+00
3.964039999999999964e+03 3.512780000000000200e+03 0.000000000000000000e+00
3.964119999999999891e+03 3.512780000000000200e+03 0.000000000000000000e+00
3.964199999999999818e+03 3.512780000000000200e+03 0.000000000000000000e+00
3.964279999999999745e+03 3.512780000000000200e+03 0.000000000000000000e+00
3.964360000000000127e+03 3.512780000000000200e+03 0.000000000000000000e+00
3.964440000000000055e+03 3.512780000000000200e+03 0.000000000000000000e+00
3.964519999999999982e+03 3.512780000000000200e+03 0.000000000000000000e+00
3.964599999999999909e+03 3.512780000000000200e+03 0.000000000000000000e+00
3.964679999999999836e+03 3.512780000000000200e+03 0.000000000000000000e+00
3.964759999999999764e+03 3.512780000000000200e+03 0.000000000000000000e+00
3.964840000000000146e+03 3.512780000000000200e+03 0.000000000000000000e+00
3.964920000000000073e+03 3.512780000000000200e+03 0.000000000000000000e+00
3.965000000000000000e+03 3.512780000000000200e+03 0.000000000000000000e+00
3.965079999999999927e+03 3.512780000000000200e+03 0.000000000000000000e+00
3.965159999999999854e+03 3.512780000000000200e+03 0.000000000000000000e+00
3.965239999999999782e+03 3.512780000000000200e+03 0.000000000000000000e+00
3.965320000000000164e+03 3.512780000000000200e+03 0.000000000000000000e+00
3.965400000000000091e+03 3.512780000000000200e+03 0.000000000000000000e+00
3.965480000000000018e+03 3.512780000000000200e+03 0.000000000000000000e+00
3.965559999999999945e+03 3.512780000000000200e+03 0.000000000000000000e+00
3.965639999999999873e+03 3.512780000000000200e+03 0.000000000000000000e+00
3.965719999999999800e+03 3.512780000000000200e+03 0.000000000000000000e+00
3.965800000000000182e+03 3.512780000000000200e+03 0.000000000000000000e+00
3.965880000000000109e+03 3.512780000000000200e+03 0.000000000000000000e+00
3.965960000000000036e+03 3.512780000000000200e+03 0.000000000000000000e+00
3.966039999999999964e+03 3.512780000000000200e+03 0.000000000000000000e+00
3.966119999999999891e+03 3.512780000000000200e+03 0.000000000000000000e+00
3.966199999999999818e+03 3.512780000000000200e+03 0.000000000000000000e+00
3.966279999999999745e+03 3.512780000000000200e+03 0.000000000000000000e+00
3.966360000000000127e+03 3.512780000000000200e+03 0.000000000000000000e+00
3.966440000000000055e+03 3.512780000000000200e+03 0.000000000000000000e+00
3.966519999999999982e+03 3.512780000000000200e+03 0.000000000000000000e+00
3.966599999999999909e+03 3.512780000000000200e+03 0.000000000000000000e+00
3.966679999999999836e+03 3.512780000000000200e+03 0.000000000000000000e+00
3.966759999999999764e+03 3.512780000000000200e+03 0.000000000000000000e+00
3.966840000000000146e+03 3.512780000000000200e+03 0.000000000000000000e+00
3.966920000000000073e+03 3.512780000000000200e+03 0.000000000000000000e+00
3.967000000000000000e+03 3.512780000000000200e+03 0.000000000000000000e+00
3.967079999999999927e+03 3.512780000000000200e+03 0.000000000000000000e+00
3.967159999999999854e+03 3.512780000000000200e+03 0.000000000000000000e+00
3.967239999999999782e+03 3.512780000000000200e+03 0.000000000000000000e+00
3.967320000000000164e+03 3.512780000000000200e+03 0.000000000000000000e+00
3.967400000000000091e+03 3.512780000000000200e+03 0.000000000000000000e+00
3.967480000000000018e+03 3.512780000000000200e+03 0.000000000000000000e+00
3.967559999999999945e+03 3.512780000000000200e+03 0.000000000000000000e+00
3.967639999999999873e+03 3.512780000000000200e+03 0.000000000000000000e+00
3.967719999999999800e+03 3.512780000000000200e+03 0.000000000000000000e+00
3.967800000000000182e+03 3.512780000000000200e+03 0.000000000000000000e+00
3.967880000000000109e+03 3.512780000000000200e+03 0.000000000000000000e+00
3.967960000000000036e+03 3.512780000000000200e+03 0.000000000000000000e+00
3.968039999999999964e+03 3.512780000000000200e+03 0.000000000000000000e+00
3.968119999999999891e+03 3.512780000000000200e+03 0.000000000000000000e+00
3.968199999999999818e+03 3.512780000000000200e+03 0.000000000000000000e+00
3.968279999999999745e+03 3.512780000000000200e+03 0.000000000000000000e+00
3.968360000000000127e+03 3.512780000000000200e+03 0.000000000000000000e+00
3.968440000000000055e+03 3.512780000000000200e+03 0.000000000000000000e+00
3.968519999999999982e+03 3.512780000000000200e+03 0.000000000000000000e+00
3.968599999999999909e+03 3.512780000000000200e+03 0.000000000000000000e+00
3.968679999999999836e+03 3.512780000000000200e+03 0.000000000000000000e+00
3.968759999999999764e+03 3.512780000000000200e+03 0.000000000000000000e+00
3.968840000000000146e+03 3.512780000000000200e+03 0.000000000000000000e+00
3.968920000000000073e+03 3.512780000000000200e+03 0.000000000000000000e+00
3.969000000000000000e+03 3.512780000000000200e+03 0.000000000000000000e+00
3.969079999999999927e+03 3.512780000000000200e+03 0.000000000000000000e+00
3.969159999999999854e+03 3.512780000000000200e+03 0.000000000000000000e+00
3.969239999999999782e+03 3.512780000000000200e+03 0.000000000000000000e+00
3.969320000000000164e+03 3.512780000000000200e+03 0.000000000000000000e+00
3.969400000000000091e+03 3.512780000000000200e+03 0.000000000000000000e+00
3.969480000000000018e+03 3.512780000000000200e+03 0.000000000000000000e+00
3.969559999999999945e+03 3.512780000000000200e+03 0.000000000000000000e+00
3.969639999999999873e+03 3.512780000000000200e+03 0.000000000000000000e+00
3.969719999999999800e+03 3.512780000000000200e+03 0.000000000000000000e+00
3.969800000000000182e+03 3.512780000000000200e+03 0.000000000000000000e+00
3.969880000000000109e+03 3.512780000000000200e+03 0.000000000000000000e+00
3.969960000000000036e+03 3.512780000000000200e+03 0.000000000000000000e+00
3.970039999999999964e+03 3.512780000000000200e+03 0.000000000000000000e+00
3.970119999999999891e+03 3.512780000000000200e+03 0.000000000000000000e+00
3.970199999999999818e+03 3.512780000000000200e+03 0.000000000000000000e+00
3.970279999999999745e+03 3.512780000000000200e+03 0.000000000000000000e+00
3.970360000000000127e+03 3.512780000000000200e+03 0.000000000000000000e+00
3.970440000000000055e+03 3.512780000000000200e+03 0.000000000000000000e+00
3.970519999999999982e+03 3.512780000000000200e+03 0.000000000000000000e+00
3.970599999999999909e+03 3.512780000000000200e+03 0.000000000000000000e+00
3.970679999999999836e+03 3.512780000000000200e+03 0.000000000000000000e+00
3.970759999999999764e+03 3.512780000000000200e+03 0.000000000000000000e+00
3.970840000000000146e+03 3.512780000000000200e+03 0.000000000000000000e+00
3.970920000000000073e+03 3.512780000000000200e+03 0.000000000000000000e+00
3.971000000000000000e+03 3.512780000000000200e+03 0.000000000000000000e+00
3.971079999999999927e+03 3.512780000000000200e+03 0.000000000000000000e+00
3.971159999999999854e+03 3.512780000000000200e+03 0.000000000000000000e+00
3.971239999999999782e+03 3.512780000000000200e+03 0.000000000000000000e+00
3.971320000000000164e+03 3.512780000000000200e+03 0.000000000000000000e+00
3.971400000000000091e+03 3.512780000000000200e+03 0.000000000000000000e+00
3.971480000000000018e+03 3.512780000000000200e+03 0.000000000000000000e+00
3.971559999999999945e+03 3.512780000000000200e+03 0.000000000000000000e+00
3.971639999999999873e+03 3.512780000000000200e+03 0.000000000000000000e+00
3.971719999999999800e+03 3.512780000000000200e+03 0.000000000000000000e+00
3.971800000000000182e+03 3.512780000000000200e+03 0.000000000000000000e+00
3.971880000000000109e+03 3.512780000000000200e+03 0.000000000000000000e+00
3.971960000000000036e+03 3.512780000000000200e+03 0.000000000000000000e+00
3.972039999999999964e+03 3.512780000000000200e+03 0.000000000000000000e+00
3.972119999999999891e+03 3.512780000000000200e+03 0.000000000000000000e+00
3.972199999999999818e+03 3.512780000000000200e+03 0.000000000000000000e+00
3.972279999999999745e+03 3.512780000000000200e+03 0.000000000000000000e+00
3.972360000000000127e+03 3.512780000000000200e+03 0.000000000000000000e+00
3.972440000000000055e+03 3.512780000000000200e+03 0.000000000000000000e+00
3.972519999999999982e+03 3.512780000000000200e+03 0.000000000000000000e+00
3.972599999999999909e+03 3.512780000000000200e+03 0.000000000000000000e+00
3.972679999999999836e+03 3.512780000000000200e+03 0.000000000000000000e+00
3.972759999999999764e+03 3.512780000000000200e+03 0.000000000000000000e+00
3.972840000000000146e+03 3.512780000000000200e+03 0.000000000000000000e+00
3.972920000000000073e+03 3.512780000000000200e+03 0.000000000000000000e+00
3.973000000000000000e+03 3.512780000000000200e+03 0.000000000000000000e+00
3.973079999999999927e+03 3.512780000000000200e+03 0.000000000000000000e+00
3.973159999999999854e+03 3.512780000000000200e+03 0.000000000000000000e+00
3.973239999999999782e+03 3.512780000000000200e+03 0.000000000000000000e+00
3.973320000000000164e+03 3.512780000000000200e+03 0.000000000000000000e+00
3.973400000000000091e+03 3.512780000000000200e+03 0.000000000000000000e+00
3.973480000000000018e+03 3.512780000000000200e+03 0.000000000000000000e+00
3.973559999999999945e+03 3.512780000000000200e+03 0.000000000000000000e+00
3.973639999999999873e+03 3.512780000000000200e+03 0.000000000000000000e+00
3.973719999999999800e+03 3.512780000000000200e+03 0.000000000000000000e+00
3.973800000000000182e+03 3.512780000000000200e+03 0.000000000000000000e+00
3.973880000000000109e+03 3.512780000000000200e+03 0.000000000000000000e+00
3.973960000000000036e+03 3.512780000000000200e+03 0.000000000000000000e+00
3.974039999999999964e+03 3.512780000000000200e+03 0.000000000000000000e+00
3.974119999999999891e+03 3.512780000000000200e+03 0.000000000000000000e+00
3.974199999999999818e+03 3.512780000000000200e+03 0.000000000000000000e+00
3.974279999999999745e+03 3.512780000000000200e+03 0.000000000000000000e+00
3.974360000000000127e+03 3.512780000000000200e+03 0.000000000000000000e+00
3.974440000000000055e+03 3.512780000000000200e+03 0.000000000000000000e+00
3.974519999999999982e+03 3.512780000000000200e+03 0.000000000000000000e+00
3.974599999999999909e+03 3.512780000000000200e+03 0.000000000000000000e+00
3.974679999999999836e+03 3.512780000000000200e+03 0.000000000000000000e+00
3.974759999999999764e+03 3.512780000000000200e+03 0.000000000000000000e+00
3.974840000000000146e+03 3.512780000000000200e+03 0.000000000000000000e+00
3.974920000000000073e+03 3.512780000000000200e+03 0.000000000000000000e+00
3.975000000000000000e+03 3.512780000000000200e+03 0.000000000000000000e+00
3.975079999999999927e+03 3.512780000000000200e+03 0.000000000000000000e+00
3.975159999999999854e+03 3.512780000000000200e+03 0.000000000000000000e+00
3.975239999999999782e+03 3.512780000000000200e+03 0.000000000000000000e+00
3.975320000000000164e+03 3.512780000000000200e+03 0.000000000000000000e+00
3.975400000000000091e+03 3.512780000000000200e+03 0.000000000000000000e+00
3.975480000000000018e+03 3.512780000000000200e+03 0.000000000000000000e+00
3.975559999999999945e+03 3.512780000000000200e+03 0.000000000000000000e+00
3.975639999999999873e+03 3.512780000000000200e+03 0.000000000000000000e+00
3.975719999999999800e+03 3.512780000000000200e+03 0.000000000000000000e+00
3.975800000000000182e+03 3.512780000000000200e+03 0.000000000000000000e+00
3.975880000000000109e+03 3.512780000000000200e+03 0.000000000000000000e+00
3.975960000000000036e+03 3.512780000000000200e+03 0.000000000000000000e+00
3.976039999999999964e+03 3.512780000000000200e+03 0.000000000000000000e+00
3.976119999999999891e+03 3.512780000000000200e+03 0.000000000000000000e+00
3.976199999999999818e+03 3.512780000000000200e+03 0.000000000000000000e+00
3.976279999999999745e+03 3.512780000000000200e+03 0.000000000000000000e+00
3.976360000000000127e+03 3.512780000000000200e+03 0.000000000000000000e+00
3.976440000000000055e+03 3.512780000000000200e+03 0.000000000000000000e+00
3.976519999999999982e+03 3.512780000000000200e+03 0.000000000000000000e+00
3.976599999999999909e+03 3.512780000000000200e+03 0.000000000000000000e+00
3.976679999999999836e+03 3.512780000000000200e+03 0.000000000000000000e+00
3.976759999999999764e+03 3.512780000000000200e+03 0.000000000000000000e+00
3.976840000000000146e+03 3.512780000000000200e+03 0.000000000000000000e+00
3.976920000000000073e+03 3.512780000000000200e+03 0.000000000000000000e+00
3.977000000000000000e+03 3.512780000000000200e+03 0.000000000000000000e+00
3.977079999999999927e+03 3.512780000000000200e+03 0.000000000000000000e+00
3.977159999999999854e+03 3.512780000000000200e+03 0.000000000000000000e+00
3.977239999999999782e+03 3.512780000000000200e+03 0.000000000000000000e+00
3.977320000000000164e+03 3.512780000000000200e+03 0.000000000000000000e+00
3.977400000000000091e+03 3.512780000000000200e+03 0.000000000000000000e+00
3.977480000000000018e+03 3.512780000000000200e+03 0.000000000000000000e+00
3.977559999999999945e+03 3.512780000000000200e+03 0.000000000000000000e+00
3.977639999999999873e+03 3.512780000000000200e+03 0.000000000000000000e+00
3.977719999999999800e+03 3.512780000000000200e+03 0.000000000000000000e+00
3.977800000000000182e+03 3.512780000000000200e+03 0.000000000000000000e+00
3.977880000000000109e+03 3.512780000000000200e+03 0.000000000000000000e+00
3.977960000000000036e+03 3.512780000000000200e+03 0.000000000000000000e+00
3.978039999999999964e+03 3.512780000000000200e+03 0.000000000000000000e+00
3.978119999999999891e+03 3.512780000000000200e+03 0.000000000000000000e+00
3.978199999999999818e+03 3.512780000000000200e+03 0.000000000000000000e+00
3.978279999999999745e+03 3.512780000000000200e+03 0.000000000000000000e+00
3.978360000000000127e+03 3.512780000000000200e+03 0.000000000000000000e+00
3.978440000000000055e+03 3.512780000000000200e+03 0.000000000000000000e+00
3.978519999999999982e+03 3.512780000000000200e+03 0.000000000000000000e+00
3.978599999999999909e+03 3.512780000000000200e+03 0.000000000000000000e+00
3.978679999999999836e+03 3.512780000000000200e+03 0.000000000000000000e+00
3.978759999999999764e+03 3.512780000000000200e+03 0.000000000000000000e+00
3.978840000000000146e+03 3.512780000000000200e+03 0.000000000000000000e+00
3.978920000000000073e+03 3.512780000000000200e+03 0.000000000000000000e+00
3.979000000000000000e+03 3.512780000000000200e+03 0.000000000000000000e+00
3.979079999999999927e+03 3.512780000000000200e+03 0.000000000000000000e+00
3.979159999999999854e+03 3.512780000000000200e+03 0.000000000000000000e+00
3.979239999999999782e+03 3.512780000000000200e+03 0.000000000000000000e+00
3.979320000000000164e+03 3.512780000000000200e+03 0.000000000000000000e+00
3.979400000000000091e+03 3.512780000000000200e+03 0.000000000000000000e+00
3.979480000000000018e+03 3.512780000000000200e+03 0.000000000000000000e+00
3.979559999999999945e+03 3.512780000000000200e+03 0.000000000000000000e+00
3.979639999999999873e+03 3.512780000000000200e+03 0.000000000000000000e+00
3.979719999999999800e+03 3.512780000000000200e+03 0.000000000000000000e+00
3.979800000000000182e+03 3.512780000000000200e+03 0.000000000000000000e+00
3.979880000000000109e+03 3.512780000000000200e+03 0.000000000000000000e+00
3.979960000000000036e+03 3.512780000000000200e+03 0.000000000000000000e+00
3.980039999999999964e+03 3.512780000000000200e+03 0.000000000000000000e+00
3.980119999999999891e+03 3.512780000000000200e+03 0.000000000000000000e+00
3.980199999999999818e+03 3.512780000000000200e+03 0.000000000000000000e+00
3.980279999999999745e+03 3.512780000000000200e+03 0.000000000000000000e+00
3.980360000000000127e+03 3.512780000000000200e+03 0.000000000000000000e+00
3.980440000000000055e+03 3.512780000000000200e+03 0.000000000000000000e+00
3.980519999999999982e+03 3.512780000000000200e+03 0.000000000000000000e+00
3.980599999999999909e+03 3.512780000000000200e+03 0.000000000000000000e+00
3.980679999999999836e+03 3.512780000000000200e+03 0.000000000000000000e+00
3.980759999999999764e+03 3.512780000000000200e+03 0.000000000000000000e+00
3.980840000000000146e+03 3.512780000000000200e+03 0.000000000000000000e+00
3.980920000000000073e+03 3.512780000000000200e+03 0.000000000000000000e+00
3.981000000000000000e+03 3.512780000000000200e+03 0.000000000000000000e+00
3.981079999999999927e+03 3.512780000000000200e+03 0.000000000000000000e+00
3.981159999999999854e+03 3.512780000000000200e+03 0.000000000000000000e+00
3.981239999999999782e+03 3.512780000000000200e+03 0.000000000000000000e+00
3.981320000000000164e+03 3.512780000000000200e+03 0.000000000000000000e+00
3.981400000000000091e+03 3.512780000000000200e+03 0.000000000000000000e+00
3.981480000000000018e+03 3.512780000000000200e+03 0.000000000000000000e+00
3.981559999999999945e+03 3.512780000000000200e+03 0.000000000000000000e+00
3.981639999999999873e+03 3.512780000000000200e+03 0.000000000000000000e+00
3.981719999999999800e+03 3.512780000000000200e+03 0.000000000000000000e+00
3.981800000000000182e+03 3.512780000000000200e+03 0.000000000000000000e+00
3.961800000000000182e+03 3.512840000000000146e+03 1.008869472745387534e-04
3.961880000000000109e+03 3.512840000000000146e+03 1.010235220573528443e-04
3.961960000000000036e+03 3.512840000000000146e+03 1.012241197389820947e-04
3.962039999999999964e+03 3.512840000000000146e+03 1.011999739915273012e-04
3.962119999999999891e+03 3.512840000000000146e+03 1.008399526876471968e-04
3.962199999999999818e+03 3.512840000000000146e+03 1.002657995086506798e-04
3.962279999999999745e+03 3.512840000000000146e+03 9.944497306561365924e-05
3.962360000000000127e+03 3.512840000000000146e+03 9.855356242071685409e-05
3.962440000000000055e+03 3.512840000000000146e+03 9.782683785378179183e-05
3.962519999999999982e+03 3.512840000000000146e+03 9.739936142923463845e-05
3.962599999999999909e+03 3.512840000000000146e+03 9.720007176347793645e-05
3.962679999999999836e+03 3.512840000000000146e+03 9.719357490795723481e-05
3.962759999999999764e+03 3.512840000000000146e+03 9.732261625653834051e-05
3.962840000000000146e+03 3.512840000000000146e+03 9.753004477726311106e-05
3.962920000000000073e+03 3.512840000000000146e+03 9.779408767963444641e-05
3.963000000000000000e+03 3.512840000000000146e+03 0.000000000000000000e+00
3.963079999999999927e+03 3.512840000000000146e+03 0.000000000000000000e+00
3.963159999999999854e+03 3.512840000000000146e+03 0.000000000000000000e+00
3.963239999999999782e+03 3.512840000000000146e+03 0.000000000000000000e+00
3.963320000000000164e+03 3.512840000000000146e+03 0.000000000000000000e+00
3.963400000000000091e+03 3.512840000000000146e+03 0.000000000000000000e+00
3.963480000000000018e+03 3.512840000000000146e+03 0.000000000000000000e+00
3.963559999999999945e+03 3.512840000000000146e+03 0.000000000000000000e+00
3.963639999999999873e+03 3.512840000000000146e+03 0.000000000000000000e+00
3.963719999999999800e+03 3.512840000000000146e+03 0.000000000000000000e+00
3.963800000000000182e+03 3.512840000000000146e+03 0.000000000000000000e+00
3.963880000000000109e+03 3.512840000000000146e+03 0.000000000000000000e+00
3.963960000000000036e+03 3.512840000000000146e+03 0.000000000000000000e+00
3.964039999999999964e+03 3.512840000000000146e+03 0.000000000000000000e+00
3.964119999999999891e+03 3.512840000000000146e+03 0.000000000000000000e+00
3.964199999999999818e+03 3.512840000000000146e+03 0.000000000000000000e+00
3.964279999999999745e+03 3.512840000000000146e+03 0.000000000000000000e+00
3.964360000000000127e+03 3.512840000000000146e+03 0.000000000000000000e+00
3.964440000000000055e+03 3.512840000000000146e+03 0.000000000000000000e+00
3.964519999999999982e+03 3.512840000000000146e+03 0.000000000000000000e+00
3.964599999999999909e+03 3.512840000000000146e+03 0.000000000000000000e+00
3.964679999999999836e+03 3.512840000000000146e+03 0.000000000000000000e+00
3.964759999999999764e+03 3.512840000000000146e+03 0.000000000000000000e+00
3.964840000000000146e+03 3.512840000000000146e+03 0.000000000000000000e+00
3.964920000000000073e+03 3.512840000000000146e+03 0.000000000000000000e+00
3.965000000000000000e+03 3.512840000000000146e+03 0.000000000000000000e+00
3.965079999999999927e+03 3.512840000000000146e+03 0.000000000000000000e+00
3.965159999999999854e+03 3.512840000000000146e+03 0.000000000000000000e+00
3.965239999999999782e+03 3.512840000000000146e+03 0.000000000000000000e+00
3.965320000000000164e+03 3.512840000000000146e+03 0.000000000000000000e+00
3.965400000000000091e+03 3.512840000000000146e+03 0.000000000000000000e+00
3.965480000000000018e+03 3.512840000000000146e+03 0.000000000000000000e+00
3.965559999999999945e+03 3.512840000000000146e+03 0.000000000000000000e+00
3.965639999999999873e+03 3.512840000000000146e+03 0.000000000000000000e+00
3.965719999999999800e+03 3.512840000000000146e+03 0.000000000000000000e+00
3.965800000000000182e+03 3.512840000000000146e+03 0.000000000000000000e+00
3.965880000000000109e+03 3.512840000000000146e+03 0.000000000000000000e+00
3.965960000000000036e+03 3.512840000000000146e+03 0.000000000000000000e+00
3.966039999999999964e+03 3.512840000000000146e+03 0.000000000000000000e+00
3.966119999999999891e+03 3.512840000000000146e+03 0.000000000000000000e+00
3.966199999999999818e+03 3.512840000000000146e+03 0.000000000000000000e+00
3.966279999999999745e+03 3.512840000000000146e+03 0.000000000000000000e+00
3.966360000000000127e+03 3.512840000000000146e+03 0.000000000000000000e+00
3.966440000000000055e+03 3.512840000000000146e+03 0.000000000000000000e+00
3.966519999999999982e+03 3.512840000000000146e+03 0.000000000000000000e+00
3.966599999999999909e+03 3.512840000000000146e+03 0.000000000000000000e+00
3.966679999999999836e+03 3.512840000000000146e+03 0.000000000000000000e+00
3.966759999999999764e+03 3.512840000000000146e+03 0.000000000000000000e+00
3.966840000000000146e+03 3.512840000000000146e+03 0.000000000000000000e+00
3.966920000000000073e+03 3.512840000000000146e+03 0.000000000000000000e+00
3.967000000000000000e+03 3.512840000000000146e+03 0.000000000000000000e+00
3.967079999999999927e+03 3.512840000000000146e+03 0.000000000000000000e+00
3.967159999999999854e+03 3.512840000000000146e+03 0.000000000000000000e+00
3.967239999999999782e+03 3.512840000000000146e+03 0.000000000000000000e+00
3.967320000000000164e+03 3.512840000000000146e+03 0.000000000000000000e+00
3.967400000000000091e+03 3.512840000000000146e+03 0.000000000000000000e+00
3.967480000000000018e+03 3.512840000000000146e+03 0.000000000000000000e+00
3.967559999999999945e+03 3.512840000000000146e+03 0.000000000000000000e+00
3.967639999999999873e+03 3.512840000000000146e+03 0.000000000000000000e+00
3.967719999999999800e+03 3.512840000000000146e+03 0.000000000000000000e+00
3.967800000000000182e+03 3.512840000000000146e+03 0.000000000000000000e+00
3.967880000000000109e+03 3.512840000000000146e+03 0.000000000000000000e+00
3.967960000000000036e+03 3.512840000000000146e+03 0.000000000000000000e+00
3.968039999999999964e+03 3.512840000000000146e+03 0.000000000000000000e+00
3.968119999999999891e+03 3.512840000000000146e+03 0.000000000000000000e+00
3.968199999999999818e+03 3.512840000000000146e+03 0.000000000000000000e+00
3.968279999999999745e+03 3.512840000000000146e+03 0.000000000000000000e+00
3.968360000000000127e+03 3.512840000000000146e+03 0.000000000000000000e+00
3.968440000000000055e+03 3.512840000000000146e+03 0.000000000000000000e+00
3.968519999999999982e+03 3.512840000000000146e+03 0.000000000000000000e+00
3.968599999999999909e+03 3.512840000000000146e+03 0.000000000000000000e+00
3.968679999999999836e+03 3.512840000000000146e+03 0.000000000000000000e+00
3.968759999999999764e+03 3.512840000000000146e+03 0.000000000000000000e+00
3.968840000000000146e+03 3.512840000000000146e+03 0.000000000000000000e+00
3.968920000000000073e+03 3.512840000000000146e+03 0.000000000000000000e+00
3.969000000000000000e+03 3.512840000000000146e+03 0.000000000000000000e+00
3.969079999999999927e+03 3.512840000000000146e+03 0.000000000000000000e+00
3.969159999999999854e+03 3.512840000000000146e+03 0.000000000000000000e+00
3.969239999999999782e+03 3.512840000000000146e+03 0.000000000000000000e+00
3.969320000000000164e+03 3.512840000000000146e+03 0.000000000000000000e+00
3.969400000000000091e+03 3.512840000000000146e+03 0.000000000000000000e+00
3.969480000000000018e+03 3.512840000000000146e+03 0.000000000000000000e+00
3.969559999999999945e+03 3.512840000000000146e+03 0.000000000000000000e+00
3.969639999999999873e+03 3.512840000000000146e+03 0.000000000000000000e+00
3.969719999999999800e+03 3.512840000000000146e+03 0.000000000000000000e+00
3.969800000000000182e+03 3.512840000000000146e+03 0.000000000000000000e+00
3.969880000000000109e+03 3.512840000000000146e+03 0.000000000000000000e+00
3.969960000000000036e+03 3.512840000000000146e+03 0.000000000000000000e+00
3.970039999999999964e+03 3.512840000000000146e+03 0.000000000000000000e+00
3.970119999999999891e+03 3.512840000000000146e+03 0.000000000000000000e+00
3.970199999999999818e+03 3.512840000000000146e+03 0.000000000000000000e+00
3.970279999999999745e+03 3.512840000000000146e+03 0.000000000000000000e+00
3.970360000000000127e+03 3.512840000000000146e+03 0.000000000000000000e+00
3.970440000000000055e+03 3.512840000000000146e+03 0.000000000000000000e+00
3.970519999999999982e+03 3.512840000000000146e+03 0.000000000000000000e+00
3.970599999999999909e+03 3.512840000000000146e+03 0.000000000000000000e+00
3.970679999999999836e+03 3.512840000000000146e+03 0.000000000000000000e+00
3.970759999999999764e+03 3.512840000000000146e+03 0.000000000000000000e+00
3.970840000000000146e+03 3.512840000000000146e+03 0.000000000000000000e+00
3.970920000000000073e+03 3.512840000000000146e+03 0.000000000000000000e+00
3.971000000000000000e+03 3.512840000000000146e+03 0.000000000000000000e+00
3.971079999999999927e+03 3.512840000000000146e+03 0.000000000000000000e+00
3.971159999999999854e+03 3.512840000000000146e+03 0.000000000000000000e+00
3.971239999999999782e+03 3.512840000000000146e+03 0.000000000000000000e+00
3.971320000000000164e+03 3.512840000000000146e+03 0.000000000000000000e+00
3.971400000000000091e+03 3.512840000000000146e+03 0.000000000000000000e+00
3.971480000000000018e+03 3.512840000000000146e+03 0.000000000000000000e+00
3.971559999999999945e+03 3.512840000000000146e+03 0.000000000000000000e+00
3.971639999999999873e+03 3.512840000000000146e+03 0.000000000000000000e+00
3.971719999999999800e+03 3.512840000000000146e+03 0.000000000000000000e+00
3.971800000000000182e+03 3.512840000000000146e+03 0.000000000000000000e+00
3.971880000000000109e+03 3.512840000000000146e+03 0.000000000000000000e+00
3.971960000000000036e+03 3.512840000000000146e+03 0.000000000000000000e+00
3.972039999999999964e+03 3.512840000000000146e+03 0.000000000000000000e+00
3.972119999999999891e+03 3.512840000000000146e+03 0.000000000000000000e+00
3.972199999999999818e+03 3.512840000000000146e+03 0.000000000000000000e+00
3.972279999999999745e+03 3.512840000000000146e+03 0.000000000000000000e+00
3.972360000000000127e+03 3.512840000000000146e+03 0.000000000000000000e+00
3.972440000000000055e+03 3.512840000000000146e+03 0.000000000000000000e+00
3.972519999999999982e+03 3.512840000000000146e+03 0.000000000000000000e+00
3.972599999999999909e+03 3.512840000000000146e+03 0.000000000000000000e+00
3.972679999999999836e+03 3.512840000000000146e+03 0.000000000000000000e+00
3.972759999999999764e+03 3.512840000000000146e+03 0.000000000000000000e+00
3.972840000000000146e+03 3.512840000000000146e+03 0.000000000000000000e+00
3.972920000000000073e+03 3.512840000000000146e+03 0.000000000000000000e+00
3.973000000000000000e+03 3.512840000000000146e+03 0.000000000000000000e+00
3.973079999999999927e+03 3.512840000000000146e+03 0.000000000000000000e+00
3.973159999999999854e+03 3.512840000000000146e+03 0.000000000000000000e+00
3.973239999999999782e+03 3.512840000000000146e+03 0.000000000000000000e+00
3.973320000000000164e+03 3.512840000000000146e+03 0.000000000000000000e+00
3.973400000000000091e+03 3.512840000000000146e+03 0.000000000000000000e+00
3.973480000000000018e+03 3.512840000000000146e+03 0.000000000000000000e+00
3.973559999999999945e+03 3.512840000000000146e+03 0.000000000000000000e+00
3.973639999999999873e+03 3.512840000000000146e+03 0.000000000000000000e+00
3.973719999999999800e+03 3.512840000000000146e+03 0.000000000000000000e+00
3.973800000000000182e+03 3.512840000000000146e+03 0.000000000000000000e+00
3.973880000000000109e+03 3.512840000000000146e+03 0.000000000000000000e+00
3.973960000000000036e+03 3.512840000000000146e+03 0.000000000000000000e+00
3.974039999999999964e+03 3.512840000000000146e+03 0.000000000000000000e+00
3.974119999999999891e+03 3.512840000000000146e+03 0.000000000000000000e+00
3.974199999999999818e+03 3.512840000000000146e+03 0.000000000000000000e+00
3.974279999999999745e+03 3.512840000000000146e+03 0.000000000000000000e+00
3.974360000000000127e+03 3.512840000000000146e+03 0.000000000000000000e+00
3.974440000000000055e+03 3.512840000000000146e+03 0.000000000000000000e+00
3.974519999999999982e+03 3.512840000000000146e+03 0.000000000000000000e+00
3.974599999999999909e+03 3.512840000000000146e+03 0.000000000000000000e+00
3.974679999999999836e+03 3.512840000000000146e+03 0.000000000000000000e+00
3.974759999999999764e+03 3.512840000000000146e+03 0.000000000000000000e+00
3.974840000000000146e+03 3.512840000000000146e+03 0.000000000000000000e+00
3.974920000000000073e+03 3.512840000000000146e+03 0.000000000000000000e+00
3.975000000000000000e+03 3.512840000000000146e+03 0.000000000000000000e+00
3.975079999999999927e+03 3.512840000000000146e+03 0.000000000000000000e+00
3.975159999999999854e+03 3.512840000000000146e+03 0.000000000000000000e+00
3.975239999999999782e+03 3.512840000000000146e+03 0.000000000000000000e+00
3.975320000000000164e+03 3.512840000000000146e+03 0.000000000000000000e+00
3.975400000000000091e+03 3.512840000000000146e+03 0.000000000000000000e+00
3.975480000000000018e+03 3.512840000000000146e+03 0.000000000000000000e+00
3.975559999999999945e+03 3.512840000000000146e+03 0.000000000000000000e+00
3.975639999999999873e+03 3.512840000000000146e+03 0.000000000000000000e+00
3.975719999999999800e+03 3.512840000000000146e+03 0.000000000000000000e+00
3.975800000000000182e+03 3.512840000000000146e+03 0.000000000000000000e+00
3.975880000000000109e+03 3.512840000000000146e+03 0.000000000000000000e+00
3.975960000000000036e+03 3.512840000000000146e+03 0.000000000000000000e+00
3.976039999999999964e+03 3.512840000000000146e+03 0.000000000000000000e+00
3.976119999999999891e+03 3.512840000000000146e+03 0.000000000000000000e+00
3.976199999999999818e+03 3.512840000000000146e+03 0.000000000000000000e+00
3.976279999999999745e+03 3.512840000000000146e+03 0.000000000000000000e+00
3.976360000000000127e+03 3.512840000000000146e+03 0.000000000000000000e+00
3.976440000000000055e+03 3.512840000000000146e+03 0.000000000000000000e+00
3.976519999999999982e+03 3.512840000000000146e+03 0.000000000000000000e+00
3.976599999999999909e+03 3.512840000000000146e+03 0.000000000000000000e+00
3.976679999999999836e+03 3.512840000000000146e+03 0.000000000000000000e+00
3.976759999999999764e+03 3.512840000000000146e+03 0.000000000000000000e+00
3.976840000000000146e+03 3.512840000000000146e+03 0.000000000000000000e+00
3.976920000000000073e+03 3.512840000000000146e+03 0.000000000000000000e+00
3.977000000000000000e+03 3.512840000000000146e+03 0.000000000000000000e+00
3.977079999999999927e+03 3.512840000000000146e+03 0.000000000000000000e+00
3.977159999999999854e+03 3.512840000000000146e+03 0.000000000000000000e+00
3.977239999999999782e+03 3.512840000000000146e+03 0.000000000000000000e+00
3.977320000000000164e+03 3.512840000000000146e+03 0.000000000000000000e+00
3.977400000000000091e+03 3.512840000000000146e+03 0.000000000000000000e+00
3.977480000000000018e+03 3.512840000000000146e+03 0.000000000000000000e+00
3.977559999999999945e+03 3.512840000000000146e+03 0.000000000000000000e+00
3.977639999999999873e+03 3.512840000000000146e+03 0.000000000000000000e+00
3.977719999999999800e+03 3.512840000000000146e+03 0.000000000000000000e+00
3.977800000000000182e+03 3.512840000000000146e+03 0.000000000000000000e+00
3.977880000000000109e+03 3.512840000000000146e+03 0.000000000000000000e+00
3.977960000000000036e+03 3.512840000000000146e+03 0.000000000000000000e+00
3.978039999999999964e+03 3.512840000000000146e+03 0.000000000000000000e+00
3.978119999999999891e+03 3.512840000000000146e+03 0.000000000000000000e+00
3.978199999999999818e+03 3.512840000000000146e+03 0.000000000000000000e+00
3.978279999999999745e+03 3.512840000000000146e+03 0.000000000000000000e+00
3.978360000000000127e+03 3.512840000000000146e+03 0.000000000000000000e+00
3.978440000000000055e+03 3.512840000000000146e+03 0.000000000000000000e+00
3.978519999999999982e+03 3.512840000000000146e+03 0.000000000000000000e+00
3.978599999999999909e+03 3.512840000000000146e+03 0.000000000000000000e+00
3.978679999999999836e+03 3.512840000000000146e+03 0.000000000000000000e+00
3.978759999999999764e+03 3.512840000000000146e+03 0.000000000000000000e+00
3.978840000000000146e+03 3.512840000000000146e+03 0.000000000000000000e+00
3.978920000000000073e+03 3.512840000000000146e+03 0.000000000000000000e+00
3.979000000000000000e+03 3.512840000000000146e+03 0.000000000000000000e+00
3.979079999999999927e+03 3.512840000000000146e+03 0.000000000000000000e+00
3.979159999999999854e+03 3.512840000000000146e+03 0.000000000000000000e+00
3.979239999999999782e+03 3.512840000000000146e+03 0.000000000000000000e+00
3.979320000000000164e+03 3.512840000000000146e+03 0.000000000000000000e+00
3.979400000000000091e+03 3.512840000000000146e+03 0.000000000000000000e+00
3.979480000000000018e+03 3.512840000000000146e+03 0.000000000000000000e+00
3.979559999999999945e+03 3.512840000000000146e+03 0.000000000000000000e+00
3.979639999999999873e+03 3.512840000000000146e+03 0.000000000000000000e+00
3.979719999999999800e+03 3.512840000000000146e+03 0.000000000000000000e+00
3.979800000000000182e+03 3.512840000000000146e+03 0.000000000000000000e+00
3.979880000000000109e+03 3.512840000000000146e+03 0.000000000000000000e+00
3.979960000000000036e+03 3.512840000000000146e+03 0.000000000000000000e+00
3.980039999999999964e+03 3.512840000000000146e+03 0.000000000000000000e+00
3.980119999999999891e+03 3.512840000000000146e+03 0.000000000000000000e+00
3.980199999999999818e+03 3.512840000000000146e+03 0.000000000000000000e+00
3.980279999999999745e+03 3.512840000000000146e+03 0.000000000000000000e+00
3.980360000000000127e+03 3.512840000000000146e+03 0.000000000000000000e+00
3.980440000000000055e+03 3.512840000000000146e+03 0.000000000000000000e+00
3.980519999999999982e+03 3.512840000000000146e+03 0.000000000000000000e+00
3.980599999999999909e+03 3.512840000000000146e+03 0.000000000000000000e+00
3.980679999999999836e+03 3.512840000000000146e+03 0.000000000000000000e+00
3.980759999999999764e+03 3.512840000000000146e+03 0.000000000000000000e+00
3.980840000000000146e+03 3.512840000000000146e+03 0.000000000000000000e+00
3.980920000000000073e+03 3.512840000000000146e+03 0.000000000000000000e+00
3.981000000000000000e+03 3.512840000000000146e+03 0.000000000000000000e+00
3.981079999999999927e+03 3.512840000000000146e+03 0.000000000000000000e+00
3.981159999999999854e+03 3.512840000000000146e+03 0.000000000000000000e+00
3.981239999999999782e+03 3.512840000000000146e+03 0.000000000000000000e+00
3.981320000000000164e+03 3.512840000000000146e+03 0.000000000000000000e+00
3.981400000000000091e+03 3.512840000000000146e+03 0.000000000000000000e+00
3.981480000000000018e+03 3.512840000000000146e+03 0.000000000000000000e+00
3.981559999999999945e+03 3.512840000000000146e+03 0.000000000000000000e+00
3.981639999999999873e+03 3.512840000000000146e+03 0.000000000000000000e+00
3.981719999999999800e+03 3.512840000000000146e+03 0.000000000000000000e+00
3.981800000000000182e+03 3.512840000000000146e+03 0.000000000000000000e+00
3.961800000000000182e+03 3.512900000000000091e+03 1.022014623155687415e-04
3.961880000000000109e+03 3.512900000000000091e+03 1.021657423002380634e-04
3.961960000000000036e+03 3.512900000000000091e+03 1.023534196872910514e-04
3.962039999999999964e+03 3.512900000000000091e+03 1.025425758912535301e-04
3.962119999999999891e+03 3.512900000000000091e+03 1.024239020858479742e-04
3.962199999999999818e+03 3.512900000000000091e+03 1.020336572122749753e-04
3.962279999999999745e+03 3.512900000000000091e+03 1.013964087965083118e-04
3.962360000000000127e+03 3.512900000000000091e+03 1.005433482767504054e-04
3.962440000000000055e+03 3.512900000000000091e+03 9.967800213504366443e-05
3.962519999999999982e+03 3.512900000000000091e+03 9.904669846009497760e-05
3.962599999999999909e+03 3.512900000000000091e+03 9.867296898733783042e-05
3.962679999999999836e+03 3.512900000000000091e+03 9.855459868755530629e-05
3.962759999999999764e+03 3.512900000000000091e+03 9.859998364142536029e-05
3.962840000000000146e+03 3.512900000000000091e+03 9.877092716202530084e-05
3.962920000000000073e+03 3.512900000000000091e+03 9.901496615995939398e-05
3.963000000000000000e+03 3.512900000000000091e+03 9.930600550753235158e-05
3.963079999999999927e+03 3.512900000000000091e+03 0.000000000000000000e+00
3.963159999999999854e+03 3.512900000000000091e+03 0.000000000000000000e+00
3.963239999999999782e+03 3.512900000000000091e+03 0.000000000000000000e+00
3.963320000000000164e+03 3.512900000000000091e+03 0.000000000000000000e+00
3.963400000000000091e+03 3.512900000000000091e+03 0.000000000000000000e+00
3.963480000000000018e+03 3.512900000000000091e+03 0.000000000000000000e+00
3.963559999999999945e+03 3.512900000000000091e+03 0.000000000000000000e+00
3.963639999999999873e+03 3.512900000000000091e+03 0.000000000000000000e+00
3.963719999999999800e+03 3.512900000000000091e+03 0.000000000000000000e+00
3.963800000000000182e+03 3.512900000000000091e+03 0.000000000000000000e+00
3.963880000000000109e+03 3.512900000000000091e+03 0.000000000000000000e+00
3.963960000000000036e+03 3.512900000000000091e+03 0.000000000000000000e+00
3.964039999999999964e+03 3.512900000000000091e+03 0.000000000000000000e+00
3.964119999999999891e+03 3.512900000000000091e+03 0.000000000000000000e+00
3.964199999999999818e+03 3.512900000000000091e+03 0.000000000000000000e+00
3.964279999999999745e+03 3.512900000000000091e+03 0.000000000000000000e+00
3.964360000000000127e+03 3.512900000000000091e+03 0.000000000000000000e+00
3.964440000000000055e+03 3.512900000000000091e+03 0.000000000000000000e+00
3.964519999999999982e+03 3.512900000000000091e+03 0.000000000000000000e+00
3.964599999999999909e+03 3.512900000000000091e+03 0.000000000000000000e+00
3.964679999999999836e+03 3.512900000000000091e+03 0.000000000000000000e+00
3.964759999999999764e+03 3.512900000000000091e+03 0.000000000000000000e+00
3.964840000000000146e+03 3.512900000000000091e+03 0.000000000000000000e+00
3.964920000000000073e+03 3.512900000000000091e+03 0.000000000000000000e+00
3.965000000000000000e+03 3.512900000000000091e+03 0.000000000000000000e+00
3.965079999999999927e+03 3.512900000000000091e+03 0.000000000000000000e+00
3.965159999999999854e+03 3.512900000000000091e+03 0.000000000000000000e+00
3.965239999999999782e+03 3.512900000000000091e+03 0.000000000000000000e+00
3.965320000000000164e+03 3.512900000000000091e+03 0.000000000000000000e+00
3.965400000000000091e+03 3.512900000000000091e+03 0.000000000000000000e+00
3.965480000000000018e+03 3.512900000000000091e+03 0.000000000000000000e+00
3.965559999999999945e+03 3.512900000000000091e+03 0.000000000000000000e+00
3.965639999999999873e+03 3.512900000000000091e+03 0.000000000000000000e+00
3.965719999999999800e+03 3.512900000000000091e+03 0.000000000000000000e+00
3.965800000000000182e+03 3.512900000000000091e+03 0.000000000000000000e+00
3.965880000000000109e+03 3.512900000000000091e+03 0.000000000000000000e+00
3.965960000000000036e+03 3.512900000000000091e+03 0.000000000000000000e+00
3.966039999999999964e+03 3.512900000000000091e+03 0.000000000000000000e+00
3.966119999999999891e+03 3.512900000000000091e+03 0.000000000000000000e+00
3.966199999999999818e+03 3.512900000000000091e+03 0.000000000000000000e+00
3.966279999999999745e+03 3.512900000000000091e+03 0.000000000000000000e+00
3.966360000000000127e+03 3.512900000000000091e+03 0.000000000000000000e+00
3.966440000000000055e+03 3.512900000000000091e+03 0.000000000000000000e+00
3.966519999999999982e+03 3.512900000000000091e+03 0.000000000000000000e+00
3.966599999999999909e+03 3.512900000000000091e+03 0.000000000000000000e+00
3.966679999999999836e+03 3.512900000000000091e+03 0.000000000000000000e+00
3.966759999999999764e+03 3.512900000000000091e+03 0.000000000000000000e+00
3.966840000000000146e+03 3.512900000000000091e+03 0.000000000000000000e+00
3.966920000000000073e+03 3.512900000000000091e+03 0.000000000000000000e+00
3.967000000000000000e+03 3.512900000000000091e+03 0.000000000000000000e+00
3.967079999999999927e+03 3.512900000000000091e+03 0.000000000000000000e+00
3.967159999999999854e+03 3.512900000000000091e+03 0.000000000000000000e+00
3.967239999999999782e+03 3.512900000000000091e+03 0.000000000000000000e+00
3.967320000000000164e+03 3.512900000000000091e+03 0.000000000000000000e+00
3.967400000000000091e+03 3.512900000000000091e+03 0.000000000000000000e+00
3.967480000000000018e+03 3.512900000000000091e+03 0.000000000000000000e+00
3.967559999999999945e+03 3.512900000000000091e+03 0.000000000000000000e+00
3.967639999999999873e+03 3.512900000000000091e+03 0.000000000000000000e+00
3.967719999999999800e+03 3.512900000000000091e+03 0.000000000000000000e+00
3.967800000000000182e+03 3.512900000000000091e+03 0.000000000000000000e+00
3.967880000000000109e+03 3.512900000000000091e+03 0.000000000000000000e+00
3.967960000000000036e+03 3.512900000000000091e+03 0.000000000000000000e+00
3.968039999999999964e+03 3.512900000000000091e+03 0.000000000000000000e+00
3.968119999999999891e+03 3.512900000000000091e+03 0.000000000000000000e+00
3.968199999999999818e+03 3.512900000000000091e+03 0.000000000000000000e+00
3.968279999999999745e+03 3.512900000000000091e+03 0.000000000000000000e+00
3.968360000000000127e+03 3.512900000000000091e+03 0.000000000000000000e+00
3.968440000000000055e+03 3.512900000000000091e+03 0.000000000000000000e+00
3.968519999999999982e+03 3.512900000000000091e+03 0.000000000000000000e+00
3.968599999999999909e+03 3.512900000000000091e+03 0.000000000000000000e+00
3.968679999999999836e+03 3.512900000000000091e+03 0.000000000000000000e+00
3.968759999999999764e+03 3.512900000000000091e+03 0.000000000000000000e+00
3.968840000000000146e+03 3.512900000000000091e+03 0.000000000000000000e+00
3.968920000000000073e+03 3.512900000000000091e+03 0.000000000000000000e+00
3.969000000000000000e+03 3.512900000000000091e+03 0.000000000000000000e+00
3.969079999999999927e+03 3.512900000000000091e+03 0.000000000000000000e+00
3.969159999999999854e+03 3.512900000000000091e+03 0.000000000000000000e+00
3.969239999999999782e+03 3.512900000000000091e+03 0.000000000000000000e+00
3.969320000000000164e+03 3.512900000000000091e+03 0.000000000000000000e+00
3.969400000000000091e+03 3.512900000000000091e+03 0.000000000000000000e+00
3.969480000000000018e+03 3.512900000000000091e+03 0.000000000000000000e+00
3.969559999999999945e+03 3.512900000000000091e+03 0.000000000000000000e+00
3.969639999999999873e+03 3.512900000000000091e+03 0.000000000000000000e+00
3.969719999999999800e+03 3.512900000000000091e+03 0.000000000000000000e+00
3.969800000000000182e+03 3.512900000000000091e+03 0.000000000000000000e+00
3.969880000000000109e+03 3.512900000000000091e+03 0.000000000000000000e+00
3.969960000000000036e+03 3.512900000000000091e+03 0.000000000000000000e+00
3.970039999999999964e+03 3.512900000000000091e+03 0.000000000000000000e+00
3.970119999999999891e+03 3.512900000000000091e+03 0.000000000000000000e+00
3.970199999999999818e+03 3.512900000000000091e+03 0.000000000000000000e+00
3.970279999999999745e+03 3.512900000000000091e+03 0.000000000000000000e+00
3.970360000000000127e+03 3.512900000000000091e+03 0.000000000000000000e+00
3.970440000000000055e+03 3.512900000000000091e+03 0.000000000000000000e+00
3.970519999999999982e+03 3.512900000000000091e+03 0.000000000000000000e+00
3.970599999999999909e+03 3.512900000000000091e+03 0.000000000000000000e+00
3.970679999999999836e+03 3.512900000000000091e+03 0.000000000000000000e+00
3.970759999999999764e+03 3.512900000000000091e+03 0.000000000000000000e+00
3.970840000000000146e+03 3.512900000000000091e+03 0.000000000000000000e+00
3.970920000000000073e+03 3.512900000000000091e+03 0.000000000000000000e+00
3.971000000000000000e+03 3.512900000000000091e+03 0.000000000000000000e+00
3.971079999999999927e+03 3.512900000000000091e+03 0.000000000000000000e+00
3.971159999999999854e+03 3.512900000000000091e+03 0.000000000000000000e+00
3.971239999999999782e+03 3.512900000000000091e+03 0.000000000000000000e+00
3.971320000000000164e+03 3.512900000000000091e+03 0.000000000000000000e+00
3.971400000000000091e+03 3.512900000000000091e+03 0.000000000000000000e+00
3.971480000000000018e+03 3.512900000000000091e+03 0.000000000000000000e+00
3.971559999999999945e+03 3.512900000000000091e+03 0.000000000000000000e+00
3.971639999999999873e+03 3.512900000000000091e+03 0.000000000000000000e+00
3.971719999999999800e+03 3.512900000000000091e+03 0.000000000000000000e+00
3.971800000000000182e+03 3.512900000000000091e+03 0.000000000000000000e+00
3.971880000000000109e+03 3.512900000000000091e+03 0.000000000000000000e+00
3.971960000000000036e+03 3.512900000000000091e+03 0.000000000000000000e+00
3.972039999999999964e+03 3.512900000000000091e+03 0.000000000000000000e+00
3.972119999999999891e+03 3.512900000000000091e+03 0.000000000000000000e+00
3.972199999999999818e+03 3.512900000000000091e+03 0.000000000000000000e+00
3.972279999999999745e+03 3.512900000000000091e+03 0.000000000000000000e+00
3.972360000000000127e+03 3.512900000000000091e+03 0.000000000000000000e+00
3.972440000000000055e+03 3.512900000000000091e+03 0.000000000000000000e+00
3.972519999999999982e+03 3.512900000000000091e+03 0.000000000000000000e+00
3.972599999999999909e+03 3.512900000000000091e+03 0.000000000000000000e+00
3.972679999999999836e+03 3.512900000000000091e+03 0.000000000000000000e+00
3.972759999999999764e+03 3.512900000000000091e+03 0.000000000000000000e+00
3.972840000000000146e+03 3.512900000000000091e+03 0.000000000000000000e+00
3.972920000000000073e+03 3.512900000000000091e+03 0.000000000000000000e+00
3.973000000000000000e+03 3.512900000000000091e+03 0.000000000000000000e+00
3.973079999999999927e+03 3.512900000000000091e+03 0.000000000000000000e+00
3.973159999999999854e+03 3.512900000000000091e+03 0.000000000000000000e+00
3.973239999999999782e+03 3.512900000000000091e+03 0.000000000000000000e+00
3.973320000000000164e+03 3.512900000000000091e+03 0.000000000000000000e+00
3.973400000000000091e+03 3.512900000000000091e+03 0.000000000000000000e+00
3.973480000000000018e+03 3.512900000000000091e+03 0.000000000000000000e+00
3.973559999999999945e+03 3.512900000000000091e+03 0.000000000000000000e+00
3.973639999999999873e+03 3.512900000000000091e+03 0.000000000000000000e+00
3.973719999999999800e+03 3.512900000000000091e+03 0.000000000000000000e+00
3.973800000000000182e+03 3.512900000000000091e+03 0.000000000000000000e+00
3.973880000000000109e+03 3.512900000000000091e+03 0.000000000000000000e+00
3.973960000000000036e+03 3.512900000000000091e+03 0.000000000000000000e+00
3.974039999999999964e+03 3.512900000000000091e+03 0.000000000000000000e+00
3.974119999999999891e+03 3.512900000000000091e+03 0.000000000000000000e+00
3.974199999999999818e+03 3.512900000000000091e+03 0.000000000000000000e+00
3.974279999999999745e+03 3.512900000000000091e+03 0.000000000000000000e+00
3.974360000000000127e+03 3.512900000000000091e+03 0.000000000000000000e+00
3.974440000000000055e+03 3.512900000000000091e+03 0.000000000000000000e+00
3.974519999999999982e+03 3.512900000000000091e+03 0.000000000000000000e+00
3.974599999999999909e+03 3.512900000000000091e+03 0.000000000000000000e+00
3.974679999999999836e+03 3.512900000000000091e+03 0.000000000000000000e+00
3.974759999999999764e+03 3.512900000000000091e+03 0.000000000000000000e+00
3.974840000000000146e+03 3.512900000000000091e+03 0.000000000000000000e+00
3.974920000000000073e+03 3.512900000000000091e+03 0.000000000000000000e+00
3.975000000000000000e+03 3.512900000000000091e+03 0.000000000000000000e+00
3.975079999999999927e+03 3.512900000000000091e+03 0.000000000000000000e+00
3.975159999999999854e+03 3.512900000000000091e+03 0.000000000000000000e+00
3.975239999999999782e+03 3.512900000000000091e+03 0.000000000000000000e+00
3.975320000000000164e+03 3.512900000000000091e+03 0.000000000000000000e+00
3.975400000000000091e+03 3.512900000000000091e+03 0.000000000000000000e+00
3.975480000000000018e+03 3.512900000000000091e+03 0.000000000000000000e+00
3.975559999999999945e+03 3.512900000000000091e+03 0.000000000000000000e+00
3.975639999999999873e+03 3.512900000000000091e+03 0.000000000000000000e+00
3.975719999999999800e+03 3.512900000000000091e+03 0.000000000000000000e+00
3.975800000000000182e+03 3.512900000000000091e+03 0.000000000000000000e+00
3.975880000000000109e+03 3.512900000000000091e+03 0.000000000000000000e+00
3.975960000000000036e+03 3.512900000000000091e+03 0.000000000000000000e+00
3.976039999999999964e+03 3.512900000000000091e+03 0.000000000000000000e+00
3.976119999999999891e+03 3.512900000000000091e+03 0.000000000000000000e+00
3.976199999999999818e+03 3.512900000000000091e+03 0.000000000000000000e+00
3.976279999999999745e+03 3.512900000000000091e+03 0.000000000000000000e+00
3.976360000000000127e+03 3.512900000000000091e+03 0.000000000000000000e+00
3.976440000000000055e+03 3.512900000000000091e+03 0.000000000000000000e+00
3.976519999999999982e+03 3.512900000000000091e+03 0.000000000000000000e+00
3.976599999999999909e+03 3.512900000000000091e+03 0.000000000000000000e+00
3.976679999999999836e+03 3.512900000000000091e+03 0.000000000000000000e+00
3.976759999999999764e+03 3.512900000000000091e+03 0.000000000000000000e+00
3.976840000000000146e+03 3.512900000000000091e+03 0.000000000000000000e+00
3.976920000000000073e+03 3.512900000000000091e+03 0.000000000000000000e+00
3.977000000000000000e+03 3.512900000000000091e+03 0.000000000000000000e+00
3.977079999999999927e+03 3.512900000000000091e+03 0.000000000000000000e+00
3.977159999999999854e+03 3.512900000000000091e+03 0.000000000000000000e+00
3.977239999999999782e+03 3.512900000000000091e+03 0.000000000000000000e+00
3.977320000000000164e+03 3.512900000000000091e+03 0.000000000000000000e+00
3.977400000000000091e+03 3.512900000000000091e+03 0.000000000000000000e+00
3.977480000000000018e+03 3.512900000000000091e+03 0.000000000000000000e+00
3.977559999999999945e+03 3.512900000000000091e+03 0.000000000000000000e+00
3.977639999999999873e+03 3.512900000000000091e+03 0.000000000000000000e+00
3.977719999999999800e+03 3.512900000000000091e+03 0.000000000000000000e+00
3.977800000000000182e+03 3.512900000000000091e+03 0.000000000000000000e+00
3.977880000000000109e+03 3.512900000000000091e+03 0.000000000000000000e+00
3.977960000000000036e+03 3.512900000000000091e+03 0.000000000000000000e+00
3.978039999999999964e+03 3.512900000000000091e+03 0.000000000000000000e+00
3.978119999999999891e+03 3.512900000000000091e+03 0.000000000000000000e+00
3.978199999999999818e+03 3.512900000000000091e+03 0.000000000000000000e+00
3.978279999999999745e+03 3.512900000000000091e+03 0.000000000000000000e+00
3.978360000000000127e+03 3.512900000000000091e+03 0.000000000000000000e+00
3.978440000000000055e+03 3.512900000000000091e+03 0.000000000000000000e+00
3.978519999999999982e+03 3.512900000000000091e+03 0.000000000000000000e+00
3.978599999999999909e+03 3.512900000000000091e+03 0.000000000000000000e+00
3.978679999999999836e+03 3.512900000000000091e+03 0.000000000000000000e+00
3.978759999999999764e+03 3.512900000000000091e+03 0.000000000000000000e+00
3.978840000000000146e+03 3.512900000000000091e+03 0.000000000000000000e+00
3.978920000000000073e+03 3.512900000000000091e+03 0.000000000000000000e+00
3.979000000000000000e+03 3.512900000000000091e+03 0.000000000000000000e+00
3.979079999999999927e+03 3.512900000000000091e+03 0.000000000000000000e+00
3.979159999999999854e+03 3.512900000000000091e+03 0.000000000000000000e+00
3.979239999999999782e+03 3.512900000000000091e+03 0.000000000000000000e+00
3.979320000000000164e+03 3.512900000000000091e+03 0.000000000000000000e+00
3.979400000000000091e+03 3.512900000000000091e+03 0.000000000000000000e+00
3.979480000000000018e+03 3.512900000000000091e+03 0.000000000000000000e+00
3.979559999999999945e+03 3.512900000000000091e+03 0.000000000000000000e+00
3.979639999999999873e+03 3.512900000000000091e+03 0.000000000000000000e+00
3.979719999999999800e+03 3.512900000000000091e+03 0.000000000000000000e+00
3.979800000000000182e+03 3.512900000000000091e+03 0.000000000000000000e+00
3.979880000000000109e+03 3.512900000000000091e+03 0.000000000000000000e+00
3.979960000000000036e+03 3.512900000000000091e+03 0.000000000000000000e+00
3.980039999999999964e+03 3.512900000000000091e+03 0.000000000000000000e+00
3.980119999999999891e+03 3.512900000000000091e+03 0.000000000000000000e+00
3.980199999999999818e+03 3.512900000000000091e+03 0.000000000000000000e+00
3.980279999999999745e+03 3.512900000000000091e+03 0.000000000000000000e+00
3.980360000000000127e+03 3.512900000000000091e+03 0.000000000000000000e+00
3.980440000000000055e+03 3.512900000000000091e+03 0.000000000000000000e+00
3.980519999999999982e+03 3.512900000000000091e+03 0.000000000000000000e+00
3.980599999999999909e+03 3.512900000000000091e+03 0.000000000000000000e+00
3.980679999999999836e+03 3.512900000000000091e+03 0.000000000000000000e+00
3.980759999999999764e+03 3.512900000000000091e+03 0.000000000000000000e+00
3.980840000000000146e+03 3.512900000000000091e+03 0.000000000000000000e+00
3.980920000000000073e+03 3.512900000000000091e+03 0.000000000000000000e+00
3.981000000000000000e+03 3.512900000000000091e+03 0.000000000000000000e+00
3.981079999999999927e+03 3.512900000000000091e+03 0.000000000000000000e+00
3.981159999999999854e+03 3.512900000000000091e+03 0.000000000000000000e+00
3.981239999999999782e+03 3.512900000000000091e+03 0.000000000000000000e+00
3.981320000000000164e+03 3.512900000000000091e+03 0.000000000000000000e+00
3.981400000000000091e+03 3.512900000000000091e+03 0.000000000000000000e+00
3.981480000000000018e+03 3.512900000000000091e+03 0.000000000000000000e+00
3.981559999999999945e+03 3.512900000000000091e+03 0.000000000000000000e+00
3.981639999999999873e+03 3.512900000000000091e+03 0.000000000000000000e+00
3.981719999999999800e+03 3.512900000000000091e+03 0.000000000000000000e+00
3.981800000000000182e+03 3.512900000000000091e+03 0.000000000000000000e+00
3.961800000000000182e+03 3.512960000000000036e+03 1.037674201418315199e-04
3.961880000000000109e+03 3.512960000000000036e+03 1.034512232501587120e-04
3.961960000000000036e+03 3.512960000000000036e+03 1.034778768115742593e-04
3.962039999999999964e+03 3.512960000000000036e+03 1.037183372394390098e-04
3.962119999999999891e+03 3.512960000000000036e+03 1.038601764116834909e-04
3.962199999999999818e+03 3.512960000000000036e+03 1.036775612259315085e-04
3.962279999999999745e+03 3.512960000000000036e+03 1.032288782311563180e-04
3.962360000000000127e+03 3.512960000000000036e+03 1.025537662489443868e-04
3.962440000000000055e+03 3.512960000000000036e+03 1.016693054917144499e-04
3.962519999999999982e+03 3.512960000000000036e+03 1.008571496489387082e-04
3.962599999999999909e+03 3.512960000000000036e+03 1.002990845522964622e-04
3.962679999999999836e+03 3.512960000000000036e+03 1.000185009915233354e-04
3.962759999999999764e+03 3.512960000000000036e+03 9.994633176839871848e-05
3.962840000000000146e+03 3.512960000000000036e+03 1.000547445344776099e-04
3.962920000000000073e+03 3.512960000000000036e+03 1.002644459572016148e-04
3.963000000000000000e+03 3.512960000000000036e+03 1.005408389802745319e-04
3.963079999999999927e+03 3.512960000000000036e+03 0.000000000000000000e+00
3.963159999999999854e+03 3.512960000000000036e+03 0.000000000000000000e+00
3.963239999999999782e+03 3.512960000000000036e+03 0.000000000000000000e+00
3.963320000000000164e+03 3.512960000000000036e+03 0.000000000000000000e+00
3.963400000000000091e+03 3.512960000000000036e+03 0.000000000000000000e+00
3.963480000000000018e+03 3.512960000000000036e+03 0.000000000000000000e+00
3.963559999999999945e+03 3.512960000000000036e+03 0.000000000000000000e+00
3.963639999999999873e+03 3.512960000000000036e+03 0.000000000000000000e+00
3.963719999999999800e+03 3.512960000000000036e+03 0.000000000000000000e+00
3.963800000000000182e+03 3.512960000000000036e+03 0.000000000000000000e+00
3.963880000000000109e+03 3.512960000000000036e+03 0.000000000000000000e+00
3.963960000000000036e+03 3.512960000000000036e+03 0.000000000000000000e+00
3.964039999999999964e+03 3.512960000000000036e+03 0.000000000000000000e+00
3.964119999999999891e+03 3.512960000000000036e+03 0.000000000000000000e+00
3.964199999999999818e+03 3.512960000000000036e+03 0.000000000000000000e+00
3.964279999999999745e+03 3.512960000000000036e+03 0.000000000000000000e+00
3.964360000000000127e+03 3.512960000000000036e+03 0.000000000000000000e+00
3.964440000000000055e+03 3.512960000000000036e+03 0.000000000000000000e+00
3.964519999999999982e+03 3.512960000000000036e+03 0.000000000000000000e+00
3.964599999999999909e+03 3.512960000000000036e+03 0.000000000000000000e+00
3.964679999999999836e+03 3.512960000000000036e+03 0.000000000000000000e+00
3.964759999999999764e+03 3.512960000000000036e+03 0.000000000000000000e+00
3.964840000000000146e+03 3.512960000000000036e+03 0.000000000000000000e+00
3.964920000000000073e+03 3.512960000000000036e+03 0.000000000000000000e+00
3.965000000000000000e+03 3.512960000000000036e+03 0.000000000000000000e+00
3.965079999999999927e+03 3.512960000000000036e+03 0.000000000000000000e+00
3.965159999999999854e+03 3.512960000000000036e+03 0.000000000000000000e+00
3.965239999999999782e+03 3.512960000000000036e+03 0.000000000000000000e+00
3.965320000000000164e+03 3.512960000000000036e+03 0.000000000000000000e+00
3.965400000000000091e+03 3.512960000000000036e+03 0.000000000000000000e+00
3.965480000000000018e+03 3.512960000000000036e+03 0.000000000000000000e+00
3.965559999999999945e+03 3.512960000000000036e+03 0.000000000000000000e+00
3.965639999999999873e+03 3.512960000000000036e+03 0.000000000000000000e+00
3.965719999999999800e+03 3.512960000000000036e+03 0.000000000000000000e+00
3.965800000000000182e+03 3.512960000000000036e+03 0.000000000000000000e+00
3.965880000000000109e+03 3.512960000000000036e+03 0.000000000000000000e+00
3.965960000000000036e+03 3.512960000000000036e+03 0.000000000000000000e+00
3.966039999999999964e+03 3.512960000000000036e+03 0.000000000000000000e+00
3.966119999999999891e+03 3.512960000000000036e+03 0.000000000000000000e+00
3.966199999999999818e+03 3.512960000000000036e+03 0.000000000000000000e+00
3.966279999999999745e+03 3.512960000000000036e+03 0.000000000000000000e+00
3.966360000000000127e+03 3.512960000000000036e+03 0.000000000000000000e+00
3.966440000000000055e+03 3.512960000000000036e+03 0.000000000000000000e+00
3.966519999999999982e+03 3.512960000000000036e+03 0.000000000000000000e+00
3.966599999999999909e+03 3.512960000000000036e+03 0.000000000000000000e+00
3.966679999999999836e+03 3.512960000000000036e+03 0.000000000000000000e+00
[truncated: 13,737,601 more chars]
