# Supplementary material for: Resonant inelastic X-ray scattering tools to count 5 f electrons of actinides and probe bond covalency
Source: Nat Commun. 2025 Feb 10;16:1221. doi: 10.1038/s41467-024-54574-7 (PMC11811144; doi:10.1038/s41467-024-54574-7)
Supplement: Supplementary file 3 — Source Data [file 41467_2024_54574_MOESM3_ESM.zip › Data_figures/Data_SI_figures/FigSI25/SI25_[U$^/mathrm{VI}$O$_2$]$^{2+}$ $/mathrm{(5f^0)}$_WLMap.txt]

# Ein | Eout | Intensity
-5.989099999999780266e+00 -5.199999999999818101e+00 1.199620738835470435e-01
-5.942799999999806460e+00 -5.199999999999818101e+00 1.247985265498102875e-01
-5.497699999999895226e+00 -5.199999999999818101e+00 1.968967255806340633e-01
-5.195799999999962893e+00 -5.199999999999818101e+00 2.396421515136790414e-01
-4.893999999999778083e+00 -5.199999999999818101e+00 2.117540235720990205e-01
-4.593499999999949068e+00 -5.199999999999818101e+00 1.878155785398893385e-01
-4.291600000000016735e+00 -5.199999999999818101e+00 1.782398534546935920e-01
-3.989799999999831925e+00 -5.199999999999818101e+00 1.489026986109500406e-01
-3.689300000000002910e+00 -5.199999999999818101e+00 1.543118205918407870e-01
-3.387499999999818101e+00 -5.199999999999818101e+00 1.318145933347770471e-01
-3.085599999999885767e+00 -5.199999999999818101e+00 1.426736182932062391e-01
-2.785199999999804277e+00 -5.199999999999818101e+00 1.256679426911084252e-01
-2.483299999999871943e+00 -5.199999999999818101e+00 1.242492846162357167e-01
-2.182800000000042928e+00 -5.199999999999818101e+00 1.208340930671843866e-01
-1.880999999999858119e+00 -5.199999999999818101e+00 1.045086791964016659e-01
-1.579099999999925785e+00 -5.199999999999818101e+00 1.187768219384240515e-01
-1.278699999999844295e+00 -5.199999999999818101e+00 1.486137609112970492e-01
-9.767999999999119609e-01 -5.199999999999818101e+00 1.553920831626154353e-01
-6.748999999999796273e-01 -5.199999999999818101e+00 1.478866444178760786e-01
-3.744999999998981366e-01 -5.199999999999818101e+00 1.458849048590190045e-01
-7.259999999996580300e-02 -5.199999999999818101e+00 1.377122195946606509e-01
2.292000000002190063e-01 -5.199999999999818101e+00 1.261928895628502967e-01
5.297000000000480213e-01 -5.199999999999818101e+00 1.051256002307958404e-01
8.315999999999803549e-01 -5.199999999999818101e+00 1.064791822471881366e-01
1.133400000000165164e+00 -5.199999999999818101e+00 1.077885125438137609e-01
1.433899999999994179e+00 -5.199999999999818101e+00 9.558458237678961467e-02
1.735700000000178989e+00 -5.199999999999818101e+00 8.404529568704530162e-02
2.037600000000111322e+00 -5.199999999999818101e+00 8.879584795611440706e-02
2.338000000000192813e+00 -5.199999999999818101e+00 6.233331953564500566e-02
2.639900000000125146e+00 -5.199999999999818101e+00 6.302572879787644855e-02
2.941800000000057480e+00 -5.199999999999818101e+00 4.607905548880084079e-02
3.242200000000138971e+00 -5.199999999999818101e+00 4.604955434228972383e-02
3.544100000000071304e+00 -5.199999999999818101e+00 3.657014182364495825e-02
3.844500000000152795e+00 -5.199999999999818101e+00 2.843389915203561880e-02
4.146400000000085129e+00 -5.199999999999818101e+00 3.114453390793916684e-02
4.448300000000017462e+00 -5.199999999999818101e+00 3.789161965118692521e-02
4.748700000000098953e+00 -5.199999999999818101e+00 2.436013789116265107e-02
5.050600000000031287e+00 -5.199999999999818101e+00 3.651634561530116285e-02
5.352400000000216096e+00 -5.199999999999818101e+00 3.111156203830909781e-02
5.652900000000045111e+00 -5.199999999999818101e+00 2.702825628885900319e-02
5.954799999999977445e+00 -5.199999999999818101e+00 2.094841706523027300e-02
6.256600000000162254e+00 -5.199999999999818101e+00 2.229071923148596632e-02
6.557099999999991269e+00 -5.199999999999818101e+00 2.566079137999088822e-02
6.858900000000176078e+00 -5.199999999999818101e+00 1.956620158310659954e-02
7.160800000000108412e+00 -5.199999999999818101e+00 2.226208576575459258e-02
7.461200000000189902e+00 -5.199999999999818101e+00 2.157401490742183806e-02
7.763100000000122236e+00 -5.199999999999818101e+00 1.819092754722083718e-02
8.065000000000054570e+00 -5.199999999999818101e+00 1.953583275581574630e-02
8.365400000000136060e+00 -5.199999999999818101e+00 2.556187577110068110e-02
8.667300000000068394e+00 -5.199999999999818101e+00 2.084603073322111033e-02
8.969100000000253203e+00 -5.199999999999818101e+00 2.083214784074529161e-02
9.269600000000082218e+00 -5.199999999999818101e+00 1.746988481925801362e-02
9.571500000000014552e+00 -5.199999999999818101e+00 1.812758685029991490e-02
9.871900000000096043e+00 -5.199999999999818101e+00 2.818487476825062843e-02
1.017380000000002838e+01 -5.199999999999818101e+00 1.609634614493173077e-02
1.047560000000021319e+01 -5.199999999999818101e+00 2.480265508882936037e-02
1.077610000000004220e+01 -5.199999999999818101e+00 2.745602291327015748e-02
1.107799999999997453e+01 -5.199999999999818101e+00 3.079138783058553777e-02
1.137980000000015934e+01 -5.199999999999818101e+00 2.408421540320575607e-02
1.168029999999998836e+01 -5.199999999999818101e+00 2.072976150873613241e-02
1.198210000000017317e+01 -5.199999999999818101e+00 1.602779936333237690e-02
1.228400000000010550e+01 -5.199999999999818101e+00 1.802693587985023174e-02
1.258449999999993452e+01 -5.199999999999818101e+00 2.401653630238614195e-02
1.288630000000011933e+01 -5.199999999999818101e+00 2.067249457727337800e-02
1.318820000000005166e+01 -5.199999999999818101e+00 1.933279545335690047e-02
1.348860000000013315e+01 -5.199999999999818101e+00 2.265514515897619832e-02
1.379050000000006548e+01 -5.199999999999818101e+00 2.396274009404235003e-02
1.409230000000025029e+01 -5.199999999999818101e+00 2.663259385329817819e-02
1.439280000000007931e+01 -5.199999999999818101e+00 2.329202285130436978e-02
1.469470000000001164e+01 -5.199999999999818101e+00 2.061869836892958260e-02
1.499650000000019645e+01 -5.199999999999818101e+00 2.062390445360801766e-02
1.529700000000002547e+01 -5.199999999999818101e+00 2.725905937626948647e-02
1.559880000000021028e+01 -5.199999999999818101e+00 1.994537808385239003e-02
1.589930000000003929e+01 -5.199999999999818101e+00 1.993409823371578710e-02
-5.989099999999780266e+00 -4.902499999999690772e+00 1.314987575309521650e-01
-5.942799999999806460e+00 -4.902499999999690772e+00 1.152366843570903493e-01
-5.497699999999895226e+00 -4.902499999999690772e+00 1.826060231383384858e-01
-5.195799999999962893e+00 -4.902499999999690772e+00 2.430512692972721933e-01
-4.893999999999778083e+00 -4.902499999999690772e+00 2.505610464459102626e-01
-4.593499999999949068e+00 -4.902499999999690772e+00 2.395345590969914229e-01
-4.291600000000016735e+00 -4.902499999999690772e+00 2.198095719311926877e-01
-3.989799999999831925e+00 -4.902499999999690772e+00 2.074555329892737443e-01
-3.689300000000002910e+00 -4.902499999999690772e+00 1.775300905768673887e-01
-3.387499999999818101e+00 -4.902499999999690772e+00 1.536558539223583653e-01
-3.085599999999885767e+00 -4.902499999999690772e+00 1.652428630549883370e-01
-2.785199999999804277e+00 -4.902499999999690772e+00 1.597426345922250135e-01
-2.483299999999871943e+00 -4.902499999999690772e+00 1.277269491814282398e-01
-2.182800000000042928e+00 -4.902499999999690772e+00 1.386154752863685835e-01
-1.880999999999858119e+00 -4.902499999999690772e+00 1.263117618296744904e-01
-1.579099999999925785e+00 -4.902499999999690772e+00 1.121000183383351195e-01
-1.278699999999844295e+00 -4.902499999999690772e+00 1.201842001631601292e-01
-9.767999999999119609e-01 -4.902499999999690772e+00 1.500957596830906904e-01
-6.748999999999796273e-01 -4.902499999999690772e+00 1.541018418431440440e-01
-3.744999999998981366e-01 -4.902499999999690772e+00 1.568636697650521716e-01
-7.259999999996580300e-02 -4.902499999999690772e+00 1.492983610465108690e-01
2.292000000002190063e-01 -4.902499999999690772e+00 1.317043978757502232e-01
5.297000000000480213e-01 -4.902499999999690772e+00 1.106570652016297396e-01
8.315999999999803549e-01 -4.902499999999690772e+00 1.018292809485687039e-01
1.133400000000165164e+00 -4.902499999999690772e+00 9.434726958488230675e-02
1.433899999999994179e+00 -4.902499999999690772e+00 9.632644944346617499e-02
1.735700000000178989e+00 -4.902499999999690772e+00 9.559672990770597123e-02
2.037600000000111322e+00 -4.902499999999690772e+00 8.273336234808045808e-02
2.338000000000192813e+00 -4.902499999999690772e+00 7.861621704822055468e-02
2.639900000000125146e+00 -4.902499999999690772e+00 8.133032252724305133e-02
2.941800000000057480e+00 -4.902499999999690772e+00 4.946995197601949251e-02
3.242200000000138971e+00 -4.902499999999690772e+00 4.741441620881862995e-02
3.544100000000071304e+00 -4.902499999999690772e+00 3.386905155631853709e-02
3.844500000000152795e+00 -4.902499999999690772e+00 3.859791180589419030e-02
4.146400000000085129e+00 -4.902499999999690772e+00 3.589074777310959780e-02
4.448300000000017462e+00 -4.902499999999690772e+00 3.112978333468360836e-02
4.748700000000098953e+00 -4.902499999999690772e+00 3.383955040980742013e-02
5.050600000000031287e+00 -4.902499999999690772e+00 2.096229995770608825e-02
5.352400000000216096e+00 -4.902499999999690772e+00 2.501697224142481260e-02
5.652900000000045111e+00 -4.902499999999690772e+00 2.567814499558565902e-02
5.954799999999977445e+00 -4.902499999999690772e+00 3.377534203210676156e-02
6.256600000000162254e+00 -4.902499999999690772e+00 2.497532356399735295e-02
6.557099999999991269e+00 -4.902499999999690772e+00 2.564257008361637766e-02
6.858900000000176078e+00 -4.902499999999690772e+00 1.820654580125612848e-02
7.160800000000108412e+00 -4.902499999999690772e+00 2.494582241748623946e-02
7.461200000000189902e+00 -4.902499999999690772e+00 2.762435298453945823e-02
7.763100000000122236e+00 -4.902499999999690772e+00 2.222651085378530428e-02
8.065000000000054570e+00 -4.902499999999690772e+00 2.691892851061193637e-02
8.365400000000136060e+00 -4.902499999999690772e+00 2.219614202649445103e-02
8.667300000000068394e+00 -4.902499999999690772e+00 2.218746521869706390e-02
8.969100000000253203e+00 -4.902499999999690772e+00 1.679569685340108129e-02
9.269600000000082218e+00 -4.902499999999690772e+00 2.350200160000112323e-02
9.571500000000014552e+00 -4.902499999999690772e+00 2.348291262284687292e-02
9.871900000000096043e+00 -4.902499999999690772e+00 2.414668841934693860e-02
1.017380000000002838e+01 -4.902499999999690772e+00 1.676012194143179992e-02
1.047560000000021319e+01 -4.902499999999690772e+00 2.480352276960910013e-02
1.077610000000004220e+01 -4.902499999999690772e+00 2.142650917486626713e-02
1.107799999999997453e+01 -4.902499999999690772e+00 1.873843411923592495e-02
1.137980000000015934e+01 -4.902499999999690772e+00 2.540222250762877096e-02
1.168029999999998836e+01 -4.902499999999690772e+00 2.072195238171848156e-02
1.198210000000017317e+01 -4.902499999999690772e+00 2.670981744269491920e-02
1.228400000000010550e+01 -4.902499999999690772e+00 2.002867543870729891e-02
1.258449999999993452e+01 -4.902499999999690772e+00 2.067162689649364171e-02
1.288630000000011933e+01 -4.902499999999690772e+00 2.667597789228511040e-02
1.318820000000005166e+01 -4.902499999999690772e+00 1.999743893063670938e-02
1.348860000000013315e+01 -4.902499999999690772e+00 1.665860329020237701e-02
1.379050000000006548e+01 -4.902499999999690772e+00 1.664124967460760274e-02
1.409230000000025029e+01 -4.902499999999690772e+00 2.330156733988149667e-02
1.439280000000007931e+01 -4.902499999999690772e+00 1.796706590604826501e-02
1.469470000000001164e+01 -4.902499999999690772e+00 1.928507301047127642e-02
1.499650000000019645e+01 -4.902499999999690772e+00 2.326946315103116392e-02
1.529700000000002547e+01 -4.902499999999690772e+00 2.392542982051358569e-02
1.559880000000021028e+01 -4.902499999999690772e+00 2.857880184225197392e-02
1.589930000000003929e+01 -4.902499999999690772e+00 1.992628910669813971e-02
-5.989099999999780266e+00 -4.599999999999909051e+00 9.400887408078423269e-02
-5.942799999999806460e+00 -4.599999999999909051e+00 8.938240016321774561e-02
-5.497699999999895226e+00 -4.599999999999909051e+00 1.308323786921128939e-01
-5.195799999999962893e+00 -4.599999999999909051e+00 2.069496750946860919e-01
-4.893999999999778083e+00 -4.599999999999909051e+00 2.540265634801863737e-01
-4.593499999999949068e+00 -4.599999999999909051e+00 3.130531515642474005e-01
-4.291600000000016735e+00 -4.599999999999909051e+00 2.450478027714508289e-01
-3.989799999999831925e+00 -4.599999999999909051e+00 2.434582115829696247e-01
-3.689300000000002910e+00 -4.599999999999909051e+00 2.108741952614440196e-01
-3.387499999999818101e+00 -4.599999999999909051e+00 1.849001711199674824e-01
-3.085599999999885767e+00 -4.599999999999909051e+00 1.774311749679771677e-01
-2.785199999999804277e+00 -4.599999999999909051e+00 1.427074578436160757e-01
-2.483299999999871943e+00 -4.599999999999909051e+00 1.739101263637977124e-01
-2.182800000000042928e+00 -4.599999999999909051e+00 1.500992304062096216e-01
-1.880999999999858119e+00 -4.599999999999909051e+00 1.188106614888338464e-01
-1.579099999999925785e+00 -4.599999999999909051e+00 1.500731999828174845e-01
-1.278699999999844295e+00 -4.599999999999909051e+00 1.242024298541298394e-01
-9.767999999999119609e-01 -4.599999999999909051e+00 1.446224293244992853e-01
-6.748999999999796273e-01 -4.599999999999909051e+00 1.527040081069850896e-01
-3.744999999998981366e-01 -4.599999999999909051e+00 1.683639108197082790e-01
-7.259999999996580300e-02 -4.599999999999909051e+00 1.852663324090172148e-01
2.292000000002190063e-01 -4.599999999999909051e+00 1.622302753877357118e-01
5.297000000000480213e-01 -4.599999999999909051e+00 1.438692824076861221e-01
8.315999999999803549e-01 -4.599999999999909051e+00 1.180792065915141631e-01
1.133400000000165164e+00 -4.599999999999909051e+00 1.166857112592538936e-01
1.433899999999994179e+00 -4.599999999999909051e+00 1.024731000871347830e-01
1.735700000000178989e+00 -4.599999999999909051e+00 9.700410813244204900e-02
2.037600000000111322e+00 -4.599999999999909051e+00 1.119230114592684316e-01
2.338000000000192813e+00 -4.599999999999909051e+00 9.492254194184902849e-02
2.639900000000125146e+00 -4.599999999999909051e+00 7.664311095509485083e-02
2.941800000000057480e+00 -4.599999999999909051e+00 7.461967937674432449e-02
3.242200000000138971e+00 -4.599999999999909051e+00 6.841055571693452353e-02
3.544100000000071304e+00 -4.599999999999909051e+00 4.332243365157114473e-02
3.844500000000152795e+00 -4.599999999999909051e+00 5.345173907424016768e-02
4.146400000000085129e+00 -4.599999999999909051e+00 4.194542425412590980e-02
4.448300000000017462e+00 -4.599999999999909051e+00 3.042609422231556601e-02
4.748700000000098953e+00 -4.599999999999909051e+00 3.989682993316295140e-02
5.050600000000031287e+00 -4.599999999999909051e+00 2.433063674465153411e-02
5.352400000000216096e+00 -4.599999999999909051e+00 2.973715568320307867e-02
5.652900000000045111e+00 -4.599999999999909051e+00 3.510636434822585195e-02
5.954799999999977445e+00 -4.599999999999909051e+00 3.510809970978533145e-02
6.256600000000162254e+00 -4.599999999999909051e+00 2.631068428401513865e-02
6.557099999999991269e+00 -4.599999999999909051e+00 3.506558335157813205e-02
6.858900000000176078e+00 -4.599999999999909051e+00 3.032457557108614310e-02
7.160800000000108412e+00 -4.599999999999909051e+00 2.694842965712304986e-02
7.461200000000189902e+00 -4.599999999999909051e+00 2.760092560348651261e-02
7.763100000000122236e+00 -4.599999999999909051e+00 2.960700356624227855e-02
8.065000000000054570e+00 -4.599999999999909051e+00 2.689810417189820654e-02
8.365400000000136060e+00 -4.599999999999909051e+00 2.688942736410081941e-02
8.667300000000068394e+00 -4.599999999999909051e+00 2.485905433951237156e-02
8.969100000000253203e+00 -4.599999999999909051e+00 1.947075669733534450e-02
9.269600000000082218e+00 -4.599999999999909051e+00 2.282173986868601956e-02
9.571500000000014552e+00 -4.599999999999909051e+00 2.817099187577480970e-02
9.871900000000096043e+00 -4.599999999999909051e+00 1.877314135042547003e-02
1.017380000000002838e+01 -4.599999999999909051e+00 2.813454928302578512e-02
1.047560000000021319e+01 -4.599999999999909051e+00 2.008941309328900540e-02
1.077610000000004220e+01 -4.599999999999909051e+00 2.609116104674126177e-02
1.107799999999997453e+01 -4.599999999999909051e+00 2.741437423584270477e-02
1.137980000000015934e+01 -4.599999999999909051e+00 3.139702901484311970e-02
1.168029999999998836e+01 -4.599999999999909051e+00 2.337618788693901842e-02
1.198210000000017317e+01 -4.599999999999909051e+00 1.868463791089212955e-02
1.228400000000010550e+01 -4.599999999999909051e+00 2.869073266283826348e-02
1.258449999999993452e+01 -4.599999999999909051e+00 2.533280804524967733e-02
1.288630000000011933e+01 -4.599999999999909051e+00 1.999570356907722987e-02
1.318820000000005166e+01 -4.599999999999909051e+00 2.796535153097674462e-02
1.348860000000013315e+01 -4.599999999999909051e+00 2.063865502686357267e-02
1.379050000000006548e+01 -4.599999999999909051e+00 1.929201445670918405e-02
1.409230000000025029e+01 -4.599999999999909051e+00 2.329028748974489027e-02
1.439280000000007931e+01 -4.599999999999909051e+00 2.594365531418568738e-02
1.469470000000001164e+01 -4.599999999999909051e+00 2.127032663451330907e-02
1.499650000000019645e+01 -4.599999999999909051e+00 2.858053720381145343e-02
1.529700000000002547e+01 -4.599999999999909051e+00 2.125731142281723357e-02
1.559880000000021028e+01 -4.599999999999909051e+00 2.324863881231743756e-02
1.589930000000003929e+01 -4.599999999999909051e+00 2.854322693028268909e-02
-5.989099999999780266e+00 -4.297499999999672582e+00 6.806608644737828506e-02
-5.942799999999806460e+00 -4.297499999999672582e+00 5.997930158021404223e-02
-5.497699999999895226e+00 -4.297499999999672582e+00 1.007594305471509327e-01
-5.195799999999962893e+00 -4.297499999999672582e+00 1.231126227947780954e-01
-4.893999999999778083e+00 -4.297499999999672582e+00 2.047284122985551791e-01
-4.593499999999949068e+00 -4.297499999999672582e+00 2.644335267523718058e-01
-4.291600000000016735e+00 -4.297499999999672582e+00 3.004665741733585360e-01
-3.989799999999831925e+00 -4.297499999999672582e+00 3.030158203042306875e-01
-3.689300000000002910e+00 -4.297499999999672582e+00 2.568335108026409408e-01
-3.387499999999818101e+00 -4.297499999999672582e+00 2.560525981008761609e-01
-3.085599999999885767e+00 -4.297499999999672582e+00 2.003301384260599560e-01
-2.785199999999804277e+00 -4.297499999999672582e+00 1.805721793906311101e-01
-2.483299999999871943e+00 -4.297499999999672582e+00 1.743968952812311179e-01
-2.182800000000042928e+00 -4.297499999999672582e+00 1.649261595703837291e-01
-1.880999999999858119e+00 -4.297499999999672582e+00 1.702537195579790497e-01
-1.579099999999925785e+00 -4.297499999999672582e+00 1.587647583534595730e-01
-1.278699999999844295e+00 -4.297499999999672582e+00 1.387482304456685855e-01
-9.767999999999119609e-01 -4.297499999999672582e+00 1.467126723228896756e-01
-6.748999999999796273e-01 -4.297499999999672582e+00 1.574215885064241260e-01
-3.744999999998981366e-01 -4.297499999999672582e+00 1.717027464601425801e-01
-7.259999999996580300e-02 -4.297499999999672582e+00 1.642563100084254712e-01
2.292000000002190063e-01 -4.297499999999672582e+00 1.683023054843468258e-01
5.297000000000480213e-01 -4.297499999999672582e+00 1.696133711425319157e-01
8.315999999999803549e-01 -4.297499999999672582e+00 1.311074334992900214e-01
1.133400000000165164e+00 -4.297499999999672582e+00 1.270015680495667210e-01
1.433899999999994179e+00 -4.297499999999672582e+00 1.128401500434522003e-01
1.735700000000178989e+00 -4.297499999999672582e+00 1.067160591000567843e-01
2.037600000000111322e+00 -4.297499999999672582e+00 1.168618504575408418e-01
2.338000000000192813e+00 -4.297499999999672582e+00 9.389347253707898411e-02
2.639900000000125146e+00 -4.297499999999672582e+00 1.114319041379363551e-01
2.941800000000057480e+00 -4.297499999999672582e+00 8.914292026800986479e-02
3.242200000000138971e+00 -4.297499999999672582e+00 7.761838415152109982e-02
3.544100000000071304e+00 -4.297499999999672582e+00 6.749168177119128920e-02
3.844500000000152795e+00 -4.297499999999672582e+00 4.993502887395941114e-02
4.146400000000085129e+00 -4.297499999999672582e+00 5.397755362676179280e-02
4.448300000000017462e+00 -4.297499999999672582e+00 3.641395928329199672e-02
4.748700000000098953e+00 -4.297499999999672582e+00 3.977882534711849744e-02
5.050600000000031287e+00 -4.297499999999672582e+00 4.042177680490483677e-02
5.352400000000216096e+00 -4.297499999999672582e+00 3.435061438907349024e-02
5.652900000000045111e+00 -4.297499999999672582e+00 3.636103075572794108e-02
5.954799999999977445e+00 -4.297499999999672582e+00 3.567816598207362161e-02
6.256600000000162254e+00 -4.297499999999672582e+00 2.556361113266016061e-02
6.557099999999991269e+00 -4.297499999999672582e+00 2.354017955430962386e-02
6.858900000000176078e+00 -4.297499999999672582e+00 3.024127821623123075e-02
7.160800000000108412e+00 -4.297499999999672582e+00 3.023260140843384708e-02
7.461200000000189902e+00 -4.297499999999672582e+00 3.021004170816063775e-02
7.763100000000122236e+00 -4.297499999999672582e+00 2.483823000079864868e-02
8.065000000000054570e+00 -4.297499999999672582e+00 2.884431216085200228e-02
8.365400000000136060e+00 -4.297499999999672582e+00 2.279744480685333419e-02
8.667300000000068394e+00 -4.297499999999672582e+00 3.016058390371553766e-02
8.969100000000253203e+00 -4.297499999999672582e+00 3.415972461753098016e-02
9.269600000000082218e+00 -4.297499999999672582e+00 3.347599216309692788e-02
9.571500000000014552e+00 -4.297499999999672582e+00 2.809463596715780845e-02
9.871900000000096043e+00 -4.297499999999672582e+00 2.875754408287813785e-02
1.017380000000002838e+01 -4.297499999999672582e+00 3.140657350342024312e-02
1.047560000000021319e+01 -4.297499999999672582e+00 3.005559452936715920e-02
1.077610000000004220e+01 -4.297499999999672582e+00 2.602174658436216814e-02
1.107799999999997453e+01 -4.297499999999672582e+00 2.400699181380901853e-02
1.137980000000015934e+01 -4.297499999999672582e+00 2.398877051743450797e-02
1.168029999999998836e+01 -4.297499999999672582e+00 2.997663557841094215e-02
1.198210000000017317e+01 -4.297499999999672582e+00 2.729203124589955204e-02
1.228400000000010550e+01 -4.297499999999672582e+00 3.593326413131679026e-02
1.258449999999993452e+01 -4.297499999999672582e+00 1.263863823767320295e-02
1.288630000000011933e+01 -4.297499999999672582e+00 2.991676560460897541e-02
1.318820000000005166e+01 -4.297499999999672582e+00 2.258139229269841286e-02
1.348860000000013315e+01 -4.297499999999672582e+00 2.457271968219862032e-02
1.379050000000006548e+01 -4.297499999999672582e+00 2.587944693648503228e-02
1.409230000000025029e+01 -4.297499999999672582e+00 2.455363070504437001e-02
1.439280000000007931e+01 -4.297499999999672582e+00 1.923995360992486470e-02
1.469470000000001164e+01 -4.297499999999672582e+00 2.453367404711037994e-02
1.499650000000019645e+01 -4.297499999999672582e+00 2.519571448205097305e-02
1.529700000000002547e+01 -4.297499999999672582e+00 1.524168057688915848e-02
1.559880000000021028e+01 -4.297499999999672582e+00 2.784127317947411931e-02
1.589930000000003929e+01 -4.297499999999672582e+00 2.252238999967618588e-02
-5.989099999999780266e+00 -3.996499999999741704e+00 6.043917239347552928e-02
-5.942799999999806460e+00 -3.996499999999741704e+00 5.030726392846729400e-02
-5.497699999999895226e+00 -3.996499999999741704e+00 6.657194014466832899e-02
-5.195799999999962893e+00 -3.996499999999741704e+00 9.434379886176334773e-02
-4.893999999999778083e+00 -3.996499999999741704e+00 1.622762624690618771e-01
-4.593499999999949068e+00 -3.996499999999741704e+00 2.022572574378594668e-01
-4.291600000000016735e+00 -3.996499999999741704e+00 3.149186652406855136e-01
-3.989799999999831925e+00 -3.996499999999741704e+00 2.902869432654646698e-01
-3.689300000000002910e+00 -3.996499999999741704e+00 3.413152499218947700e-01
-3.387499999999818101e+00 -3.996499999999741704e+00 2.854912715958491387e-01
-3.085599999999885767e+00 -3.996499999999741704e+00 2.732925475135034588e-01
-2.785199999999804277e+00 -3.996499999999741704e+00 2.224143496319681002e-01
-2.483299999999871943e+00 -3.996499999999741704e+00 1.938294740242579584e-01
-2.182800000000042928e+00 -3.996499999999741704e+00 1.986182042476355991e-01
-1.880999999999858119e+00 -3.996499999999741704e+00 1.917470401528851842e-01
-1.579099999999925785e+00 -3.996499999999741704e+00 1.776116525701628146e-01
-1.278699999999844295e+00 -3.996499999999741704e+00 1.679812635958435052e-01
-9.767999999999119609e-01 -3.996499999999741704e+00 1.368462741764814861e-01
-6.748999999999796273e-01 -3.996499999999741704e+00 1.252800893825652406e-01
-3.744999999998981366e-01 -3.996499999999741704e+00 1.543925149043564871e-01
-7.259999999996580300e-02 -3.996499999999741704e+00 1.726207527251060747e-01
2.292000000002190063e-01 -3.996499999999741704e+00 1.747109957234964928e-01
5.297000000000480213e-01 -3.996499999999741704e+00 1.854233826301499022e-01
8.315999999999803549e-01 -3.996499999999741704e+00 1.502771049660560632e-01
1.133400000000165164e+00 -3.996499999999741704e+00 1.502441330964259802e-01
1.433899999999994179e+00 -3.996499999999741704e+00 1.408254582323629212e-01
1.735700000000178989e+00 -3.996499999999741704e+00 1.197581689003084510e-01
2.037600000000111322e+00 -3.996499999999741704e+00 1.021746178989046822e-01
2.338000000000192813e+00 -3.996499999999741704e+00 1.062093335246894060e-01
2.639900000000125146e+00 -3.996499999999741704e+00 1.035047725342440328e-01
2.941800000000057480e+00 -3.996499999999741704e+00 9.333468611492728995e-02
3.242200000000138971e+00 -3.996499999999741704e+00 8.247652883727780992e-02
3.544100000000071304e+00 -3.996499999999741704e+00 7.706480381404784419e-02
3.844500000000152795e+00 -3.996499999999741704e+00 5.947170832406693114e-02
4.146400000000085129e+00 -3.996499999999741704e+00 5.878710818885313910e-02
4.448300000000017462e+00 -3.996499999999741704e+00 4.659966395664403432e-02
4.748700000000098953e+00 -3.996499999999741704e+00 5.401833462340950576e-02
5.050600000000031287e+00 -3.996499999999741704e+00 4.722873252195455146e-02
5.352400000000216096e+00 -3.996499999999741704e+00 4.182741966808144890e-02
5.652900000000045111e+00 -3.996499999999741704e+00 4.247904793366517884e-02
5.954799999999977445e+00 -3.996499999999741704e+00 3.437838017402512769e-02
6.256600000000162254e+00 -3.996499999999741704e+00 3.098488064446725324e-02
6.557099999999991269e+00 -3.996499999999741704e+00 3.165559788720523349e-02
6.858900000000176078e+00 -3.996499999999741704e+00 3.297447267240798119e-02
7.160800000000108412e+00 -3.996499999999741704e+00 3.432024556178263353e-02
7.461200000000189902e+00 -3.996499999999741704e+00 2.958184082362985690e-02
7.763100000000122236e+00 -3.996499999999741704e+00 3.024388125857044654e-02
8.065000000000054570e+00 -3.996499999999741704e+00 2.618920897485172566e-02
8.365400000000136060e+00 -3.996499999999741704e+00 3.223434096729091425e-02
8.667300000000068394e+00 -3.996499999999741704e+00 3.085819925062541561e-02
8.969100000000253203e+00 -3.996499999999741704e+00 2.615016333976348528e-02
9.269600000000082218e+00 -3.996499999999741704e+00 2.680526232846617077e-02
9.571500000000014552e+00 -3.996499999999741704e+00 3.348033056699561971e-02
9.871900000000096043e+00 -3.996499999999741704e+00 2.944735030277036841e-02
1.017380000000002838e+01 -3.996499999999741704e+00 3.009290480289592354e-02
1.047560000000021319e+01 -3.996499999999741704e+00 4.144564012499644262e-02
1.077610000000004220e+01 -3.996499999999741704e+00 2.871849844778989747e-02
1.107799999999997453e+01 -3.996499999999741704e+00 2.870721859765329453e-02
1.137980000000015934e+01 -3.996499999999741704e+00 2.800786788918394402e-02
1.168029999999998836e+01 -3.996499999999741704e+00 2.999919527868414801e-02
1.198210000000017317e+01 -3.996499999999741704e+00 2.797316065799439547e-02
1.228400000000010550e+01 -3.996499999999741704e+00 3.063173456711362763e-02
1.258449999999993452e+01 -3.996499999999741704e+00 2.861784747734021431e-02
1.288630000000011933e+01 -3.996499999999741704e+00 2.860136154252517979e-02
1.318820000000005166e+01 -3.996499999999741704e+00 3.058054140110904109e-02
1.348860000000013315e+01 -3.996499999999741704e+00 3.124952328228754878e-02
1.379050000000006548e+01 -3.996499999999741704e+00 3.388119908723487284e-02
1.409230000000025029e+01 -3.996499999999741704e+00 4.449900878889676004e-02
1.439280000000007931e+01 -3.996499999999741704e+00 2.988726445809785845e-02
1.469470000000001164e+01 -3.996499999999741704e+00 2.986817548094361160e-02
1.499650000000019645e+01 -3.996499999999741704e+00 2.919745823820563482e-02
1.529700000000002547e+01 -3.996499999999741704e+00 2.454321853568750683e-02
1.559880000000021028e+01 -3.996499999999741704e+00 3.184388461640852430e-02
1.589930000000003929e+01 -3.996499999999741704e+00 2.718530650999169754e-02
-5.989099999999780266e+00 -3.694999999999708962e+00 3.941787014274721751e-02
-5.942799999999806460e+00 -3.694999999999708962e+00 5.173026040723868041e-02
-5.497699999999895226e+00 -3.694999999999708962e+00 5.439837880493503947e-02
-5.195799999999962893e+00 -3.694999999999708962e+00 9.784315544644933693e-02
-4.893999999999778083e+00 -3.694999999999708962e+00 1.243967903487912946e-01
-4.593499999999949068e+00 -3.694999999999708962e+00 1.827335722129600493e-01
-4.291600000000016735e+00 -3.694999999999708962e+00 2.289063372259726725e-01
-3.989799999999831925e+00 -3.694999999999708962e+00 3.380735945287911548e-01
-3.689300000000002910e+00 -3.694999999999708962e+00 4.039531254112280201e-01
-3.387499999999818101e+00 -3.694999999999708962e+00 3.757717213660963784e-01
-3.085599999999885767e+00 -3.694999999999708962e+00 3.399269606743129390e-01
-2.785199999999804277e+00 -3.694999999999708962e+00 2.970548533474261510e-01
-2.483299999999871943e+00 -3.694999999999708962e+00 2.508499841455631985e-01
-2.182800000000042928e+00 -3.694999999999708962e+00 2.203466663338508602e-01
-1.880999999999858119e+00 -3.694999999999708962e+00 2.243258503897323508e-01
-1.579099999999925785e+00 -3.694999999999708962e+00 1.986190719284152972e-01
-1.278699999999844295e+00 -3.694999999999708962e+00 2.019587752496293798e-01
-9.767999999999119609e-01 -3.694999999999708962e+00 1.681200925206016994e-01
-6.748999999999796273e-01 -3.694999999999708962e+00 1.938442245975134925e-01
-3.744999999998981366e-01 -3.694999999999708962e+00 1.497625702636710410e-01
-7.259999999996580300e-02 -3.694999999999708962e+00 1.639829905628077955e-01
2.292000000002190063e-01 -3.694999999999708962e+00 1.755266156564508351e-01
5.297000000000480213e-01 -3.694999999999708962e+00 1.869687220988644205e-01
8.315999999999803549e-01 -3.694999999999708962e+00 1.788819372317002054e-01
1.133400000000165164e+00 -3.694999999999708962e+00 1.584584670382118143e-01
1.433899999999994179e+00 -3.694999999999708962e+00 1.618806000335010487e-01
1.735700000000178989e+00 -3.694999999999708962e+00 1.374588568069769479e-01
2.037600000000111322e+00 -3.694999999999708962e+00 1.293659981743545406e-01
2.338000000000192813e+00 -3.694999999999708962e+00 1.319959386177424199e-01
2.639900000000125146e+00 -3.694999999999708962e+00 9.005485276751518109e-02
2.941800000000057480e+00 -3.694999999999708962e+00 1.049338427784735905e-01
3.242200000000138971e+00 -3.694999999999708962e+00 9.677070200269236033e-02
3.544100000000071304e+00 -3.694999999999708962e+00 1.191186881656410845e-01
3.844500000000152795e+00 -3.694999999999708962e+00 8.794205006885158493e-02
4.146400000000085129e+00 -3.694999999999708962e+00 6.493375883252175407e-02
4.448300000000017462e+00 -3.694999999999708962e+00 6.830122793868745323e-02
4.748700000000098953e+00 -3.694999999999708962e+00 6.083917323293504958e-02
5.050600000000031287e+00 -3.694999999999708962e+00 5.269598911508779904e-02
5.352400000000216096e+00 -3.694999999999708962e+00 4.863611074669065004e-02
5.652900000000045111e+00 -3.694999999999708962e+00 3.713326664969534424e-02
5.954799999999977445e+00 -3.694999999999708962e+00 3.982741547078385430e-02
6.256600000000162254e+00 -3.694999999999708962e+00 4.316191270731949831e-02
6.557099999999991269e+00 -3.694999999999708962e+00 3.506731871313761156e-02
6.858900000000176078e+00 -3.694999999999708962e+00 3.503955292818598105e-02
7.160800000000108412e+00 -3.694999999999708962e+00 3.637491364820376327e-02
7.461200000000189902e+00 -3.694999999999708962e+00 3.230288774889027159e-02
7.763100000000122236e+00 -3.694999999999708962e+00 3.969466031148384533e-02
8.065000000000054570e+00 -3.694999999999708962e+00 3.428900905371203706e-02
8.365400000000136060e+00 -3.694999999999708962e+00 2.822825880723756065e-02
8.667300000000068394e+00 -3.694999999999708962e+00 3.963218729534265933e-02
8.969100000000253203e+00 -3.694999999999708962e+00 3.020310026192273359e-02
9.269600000000082218e+00 -3.694999999999708962e+00 3.623434936188610345e-02
9.571500000000014552e+00 -3.694999999999708962e+00 3.754281197773198797e-02
9.871900000000096043e+00 -3.694999999999708962e+00 3.619530372679786306e-02
1.017380000000002838e+01 -3.694999999999708962e+00 3.146904651956142218e-02
1.047560000000021319e+01 -3.694999999999708962e+00 3.949075532824525975e-02
1.077610000000004220e+01 -3.694999999999708962e+00 3.008422799509853293e-02
1.107799999999997453e+01 -3.694999999999708962e+00 3.409291319749110927e-02
1.137980000000015934e+01 -3.694999999999708962e+00 3.407035349721790340e-02
1.168029999999998836e+01 -3.694999999999708962e+00 3.072284104898618390e-02
1.198210000000017317e+01 -3.694999999999708962e+00 3.069333990247507041e-02
1.228400000000010550e+01 -3.694999999999708962e+00 3.335798757705246698e-02
1.258449999999993452e+01 -3.694999999999708962e+00 3.933717583023151748e-02
1.288630000000011933e+01 -3.694999999999708962e+00 3.200093483754121865e-02
1.318820000000005166e+01 -3.694999999999708962e+00 3.331720658040475402e-02
1.348860000000013315e+01 -3.694999999999708962e+00 2.998444470542858953e-02
1.379050000000006548e+01 -3.694999999999708962e+00 3.396276108053030568e-02
1.409230000000025029e+01 -3.694999999999708962e+00 3.062826384399467208e-02
1.439280000000007931e+01 -3.694999999999708962e+00 3.196362456401245777e-02
1.469470000000001164e+01 -3.694999999999708962e+00 2.727814835342373678e-02
1.499650000000019645e+01 -3.694999999999708962e+00 3.459790341129900110e-02
1.529700000000002547e+01 -3.694999999999708962e+00 2.527467343300718663e-02
1.559880000000021028e+01 -3.694999999999708962e+00 2.992804545474557834e-02
1.589930000000003929e+01 -3.694999999999708962e+00 2.659181285665046524e-02
-5.989099999999780266e+00 -3.399999999999636202e+00 2.793237966134667905e-02
-5.942799999999806460e+00 -3.399999999999636202e+00 3.411113449386561636e-02
-5.497699999999895226e+00 -3.399999999999636202e+00 4.498404234477066527e-02
-5.195799999999962893e+00 -3.399999999999636202e+00 6.332334330532680966e-02
-4.893999999999778083e+00 -3.399999999999636202e+00 9.535291160859940551e-02
-4.593499999999949068e+00 -3.399999999999636202e+00 1.416219891881630166e-01
-4.291600000000016735e+00 -3.399999999999636202e+00 2.021852399331411643e-01
-3.989799999999831925e+00 -3.399999999999636202e+00 2.824118725085566495e-01
-3.689300000000002910e+00 -3.399999999999636202e+00 3.389343338622919366e-01
-3.387499999999818101e+00 -3.399999999999636202e+00 3.966515916497272420e-01
-3.085599999999885767e+00 -3.399999999999636202e+00 4.042437984724405187e-01
-2.785199999999804277e+00 -3.399999999999636202e+00 3.938993082163962378e-01
-2.483299999999871943e+00 -3.399999999999636202e+00 3.264622903343285532e-01
-2.182800000000042928e+00 -3.399999999999636202e+00 2.685879823257604770e-01
-1.880999999999858119e+00 -3.399999999999636202e+00 2.480898915852145503e-01
-1.579099999999925785e+00 -3.399999999999636202e+00 2.440456314708526753e-01
-1.278699999999844295e+00 -3.399999999999636202e+00 2.168047933909577341e-01
-9.767999999999119609e-01 -3.399999999999636202e+00 2.169071797229668586e-01
-6.748999999999796273e-01 -3.399999999999636202e+00 2.046017309047133137e-01
-3.744999999998981366e-01 -3.399999999999636202e+00 1.842216447502118548e-01
-7.259999999996580300e-02 -3.399999999999636202e+00 1.875335822864742930e-01
2.292000000002190063e-01 -3.399999999999636202e+00 1.739552457643441519e-01
5.297000000000480213e-01 -3.399999999999636202e+00 2.037913170564374099e-01
8.315999999999803549e-01 -3.399999999999636202e+00 1.854789142000531910e-01
1.133400000000165164e+00 -3.399999999999636202e+00 1.881140607281194810e-01
1.433899999999994179e+00 -3.399999999999636202e+00 1.827274984475018849e-01
1.735700000000178989e+00 -3.399999999999636202e+00 1.636515365049476534e-01
2.037600000000111322e+00 -3.399999999999636202e+00 1.629487150733593404e-01
2.338000000000192813e+00 -3.399999999999636202e+00 1.343733839542263220e-01
2.639900000000125146e+00 -3.399999999999636202e+00 1.309599277667344575e-01
2.941800000000057480e+00 -3.399999999999636202e+00 1.153199817119452547e-01
3.242200000000138971e+00 -3.399999999999636202e+00 1.030631230173570667e-01
3.544100000000071304e+00 -3.399999999999636202e+00 1.112080424967637898e-01
3.844500000000152795e+00 -3.399999999999636202e+00 9.421538210636203059e-02
4.146400000000085129e+00 -3.399999999999636202e+00 7.658844706597131569e-02
4.448300000000017462e+00 -3.399999999999636202e+00 7.113073496141519847e-02
4.748700000000098953e+00 -3.399999999999636202e+00 7.518193652201496380e-02
5.050600000000031287e+00 -3.399999999999636202e+00 5.279837544709696517e-02
5.352400000000216096e+00 -3.399999999999636202e+00 5.211030458876421412e-02
5.652900000000045111e+00 -3.399999999999636202e+00 5.612940196051364322e-02
5.954799999999977445e+00 -3.399999999999636202e+00 4.936062419777242916e-02
6.256600000000162254e+00 -3.399999999999636202e+00 4.796799654629189252e-02
6.557099999999991269e+00 -3.399999999999636202e+00 3.918793473611646705e-02
6.858900000000176078e+00 -3.399999999999636202e+00 3.780658693477253335e-02
7.160800000000108412e+00 -3.399999999999636202e+00 3.172501234958433058e-02
7.461200000000189902e+00 -3.399999999999636202e+00 2.832717441612776429e-02
7.763100000000122236e+00 -3.399999999999636202e+00 3.842003724604776266e-02
8.065000000000054570e+00 -3.399999999999636202e+00 3.435668815453165464e-02
8.365400000000136060e+00 -3.399999999999636202e+00 3.771374509134049757e-02
8.667300000000068394e+00 -3.399999999999636202e+00 3.566601845115728586e-02
8.969100000000253203e+00 -3.399999999999636202e+00 4.304737884439399642e-02
9.269600000000082218e+00 -3.399999999999636202e+00 3.227078356003993537e-02
9.571500000000014552e+00 -3.399999999999636202e+00 3.492675442681995174e-02
9.871900000000096043e+00 -3.399999999999636202e+00 3.425169878018328312e-02
1.017380000000002838e+01 -3.399999999999636202e+00 3.555408763057099630e-02
1.047560000000021319e+01 -3.399999999999636202e+00 4.426386729758758493e-02
1.077610000000004220e+01 -3.399999999999636202e+00 4.020398892919042899e-02
1.107799999999997453e+01 -3.399999999999636202e+00 3.214149912385887847e-02
1.137980000000015934e+01 -3.399999999999636202e+00 2.743519857455643460e-02
1.168029999999998836e+01 -3.399999999999636202e+00 4.415367183856078181e-02
1.198210000000017317e+01 -3.399999999999636202e+00 4.144564012499644262e-02
1.228400000000010550e+01 -3.399999999999636202e+00 4.077058447835977401e-02
1.258449999999993452e+01 -3.399999999999636202e+00 3.673933957569399528e-02
1.288630000000011933e+01 -3.399999999999636202e+00 3.272024220394455923e-02
1.318820000000005166e+01 -3.399999999999636202e+00 3.537534538994483585e-02
1.348860000000013315e+01 -3.399999999999636202e+00 2.935884686323702100e-02
1.379050000000006548e+01 -3.399999999999636202e+00 3.134149744493983786e-02
1.409230000000025029e+01 -3.399999999999636202e+00 3.200874396455886950e-02
1.439280000000007931e+01 -3.399999999999636202e+00 3.132674687168428979e-02
1.469470000000001164e+01 -3.399999999999636202e+00 3.931374844917857186e-02
1.499650000000019645e+01 -3.399999999999636202e+00 3.464041976950619356e-02
1.529700000000002547e+01 -3.399999999999636202e+00 3.196449224479219059e-02
1.559880000000021028e+01 -3.399999999999636202e+00 3.063173456711362763e-02
1.589930000000003929e+01 -3.399999999999636202e+00 3.927383513331059867e-02
-5.989099999999780266e+00 -3.099999999999909051e+00 2.182303929120683189e-02
-5.942799999999806460e+00 -3.099999999999909051e+00 1.639396065238208841e-02
-5.497699999999895226e+00 -3.099999999999909051e+00 3.547339331805530321e-02
-5.195799999999962893e+00 -3.099999999999909051e+00 4.361397439356333450e-02
-4.893999999999778083e+00 -3.099999999999909051e+00 7.568952977816206795e-02
-4.593499999999949068e+00 -3.099999999999909051e+00 1.090943721173204262e-01
-4.291600000000016735e+00 -3.099999999999909051e+00 1.520384969489255167e-01
-3.989799999999831925e+00 -3.099999999999909051e+00 2.063969624379925760e-01
-3.689300000000002910e+00 -3.099999999999909051e+00 2.862114466430322191e-01
-3.387499999999818101e+00 -3.099999999999909051e+00 3.847860569868012393e-01
-3.085599999999885767e+00 -3.099999999999909051e+00 4.324625127911009281e-01
-2.785199999999804277e+00 -3.099999999999909051e+00 4.548825164587679826e-01
-2.483299999999871943e+00 -3.099999999999909051e+00 4.023383714801344047e-01
-2.182800000000042928e+00 -3.099999999999909051e+00 3.983270832354026125e-01
-1.880999999999858119e+00 -3.099999999999909051e+00 3.015884854215605815e-01
-1.579099999999925785e+00 -3.099999999999909051e+00 3.064223350454846062e-01
-1.278699999999844295e+00 -3.099999999999909051e+00 2.599719121829556778e-01
-9.767999999999119609e-01 -3.099999999999909051e+00 2.293670757200139132e-01
-6.748999999999796273e-01 -3.099999999999909051e+00 2.252100171042860366e-01
-3.744999999998981366e-01 -3.099999999999909051e+00 1.919110318202557897e-01
-7.259999999996580300e-02 -3.099999999999909051e+00 2.006737400148364270e-01
2.292000000002190063e-01 -3.099999999999909051e+00 2.204525233889789992e-01
5.297000000000480213e-01 -3.099999999999909051e+00 1.972663575928027269e-01
8.315999999999803549e-01 -3.099999999999909051e+00 2.006798137802945914e-01
1.133400000000165164e+00 -3.099999999999909051e+00 2.196724783679939452e-01
1.433899999999994179e+00 -3.099999999999909051e+00 1.992221100703336634e-01
1.735700000000178989e+00 -3.099999999999909051e+00 1.910641753792308717e-01
2.037600000000111322e+00 -3.099999999999909051e+00 1.829296680691810117e-01
2.338000000000192813e+00 -3.099999999999909051e+00 1.780567728101687119e-01
2.639900000000125146e+00 -3.099999999999909051e+00 1.359421508039937998e-01
2.941800000000057480e+00 -3.099999999999909051e+00 1.386120045632496245e-01
3.242200000000138971e+00 -3.099999999999909051e+00 1.263369245722869016e-01
3.544100000000071304e+00 -3.099999999999909051e+00 1.195438517477130091e-01
3.844500000000152795e+00 -3.099999999999909051e+00 1.181251936728403285e-01
4.146400000000085129e+00 -3.099999999999909051e+00 1.038813459926506144e-01
4.448300000000017462e+00 -3.099999999999909051e+00 9.296678946431810586e-02
4.748700000000098953e+00 -3.099999999999909051e+00 7.055980100834717550e-02
5.050600000000031287e+00 -3.099999999999909051e+00 6.509427977677340049e-02
5.352400000000216096e+00 -3.099999999999909051e+00 6.711424063200498169e-02
5.652900000000045111e+00 -3.099999999999909051e+00 4.877667503300831681e-02
5.954799999999977445e+00 -3.099999999999909051e+00 6.029340202247944480e-02
6.256600000000162254e+00 -3.099999999999909051e+00 6.092333826856969475e-02
6.557099999999991269e+00 -3.099999999999909051e+00 4.398707712885095711e-02
6.858900000000176078e+00 -3.099999999999909051e+00 5.139967403015825720e-02
7.160800000000108412e+00 -3.099999999999909051e+00 4.867255333943967116e-02
7.461200000000189902e+00 -3.099999999999909051e+00 4.865346436228541738e-02
7.763100000000122236e+00 -3.099999999999909051e+00 4.255106543838348826e-02
8.065000000000054570e+00 -3.099999999999909051e+00 4.590725469441259143e-02
8.365400000000136060e+00 -3.099999999999909051e+00 3.779443940385619760e-02
8.667300000000068394e+00 -3.099999999999909051e+00 3.305429930414394146e-02
8.969100000000253203e+00 -3.099999999999909051e+00 3.370679525050740422e-02
9.269600000000082218e+00 -3.099999999999909051e+00 3.369117699647211639e-02
9.571500000000014552e+00 -3.099999999999909051e+00 3.837057944160265910e-02
9.871900000000096043e+00 -3.099999999999909051e+00 2.961307733170044643e-02
1.017380000000002838e+01 -3.099999999999909051e+00 3.295104529135504251e-02
1.047560000000021319e+01 -3.099999999999909051e+00 3.495538789255132894e-02
1.077610000000004220e+01 -3.099999999999909051e+00 5.170422998384652941e-02
1.107799999999997453e+01 -3.099999999999909051e+00 4.632460914946687908e-02
1.137980000000015934e+01 -3.099999999999909051e+00 2.952544157294684571e-02
1.168029999999998836e+01 -3.099999999999909051e+00 3.152978417414312867e-02
1.198210000000017317e+01 -3.099999999999909051e+00 4.960791321999794001e-02
1.228400000000010550e+01 -3.099999999999909051e+00 3.418141663702445321e-02
1.258449999999993452e+01 -3.099999999999909051e+00 4.085908791789311101e-02
1.288630000000011933e+01 -3.099999999999909051e+00 3.548640852975138565e-02
1.318820000000005166e+01 -3.099999999999909051e+00 3.547252563727556346e-02
1.348860000000013315e+01 -3.099999999999909051e+00 4.283045864945932840e-02
1.379050000000006548e+01 -3.099999999999909051e+00 3.611113869116321096e-02
1.409230000000025029e+01 -3.099999999999909051e+00 4.346733634178749639e-02
1.439280000000007931e+01 -3.099999999999909051e+00 3.676623767986589297e-02
1.469470000000001164e+01 -3.099999999999909051e+00 4.542569186165764522e-02
1.499650000000019645e+01 -3.099999999999909051e+00 3.807730333805099676e-02
1.529700000000002547e+01 -3.099999999999909051e+00 3.671851523698026892e-02
1.559880000000021028e+01 -3.099999999999909051e+00 4.005995391975381709e-02
1.589930000000003929e+01 -3.099999999999909051e+00 3.871418103037917169e-02
-5.989099999999780266e+00 -2.799999999999727152e+00 1.435664618155573294e-02
-5.942799999999806460e+00 -2.799999999999727152e+00 1.780307423867765956e-02
-5.497699999999895226e+00 -2.799999999999727152e+00 1.846685003517772525e-02
-5.195799999999962893e+00 -2.799999999999727152e+00 3.140744118419998288e-02
-4.893999999999778083e+00 -2.799999999999727152e+00 4.235410190138281378e-02
-4.593499999999949068e+00 -2.799999999999727152e+00 7.783009826177732238e-02
-4.291600000000016735e+00 -2.799999999999727152e+00 1.133303896840045372e-01
-3.989799999999831925e+00 -2.799999999999727152e+00 1.644827746919372558e-01
-3.689300000000002910e+00 -2.799999999999727152e+00 2.300204393471571296e-01
-3.387499999999818101e+00 -2.799999999999727152e+00 3.389968068784330879e-01
-3.085599999999885767e+00 -2.799999999999727152e+00 4.045839293380980584e-01
-2.785199999999804277e+00 -2.799999999999727152e+00 4.828470003089649354e-01
-2.483299999999871943e+00 -2.799999999999727152e+00 4.773380950384042976e-01
-2.182800000000042928e+00 -2.799999999999727152e+00 4.608920735392378898e-01
-1.880999999999858119e+00 -2.799999999999727152e+00 4.020459630573624543e-01
-1.579099999999925785e+00 -2.799999999999727152e+00 3.333855152758632423e-01
-1.278699999999844295e+00 -2.799999999999727152e+00 3.093898033121908475e-01
-9.767999999999119609e-01 -2.799999999999727152e+00 2.835728293918469700e-01
-6.748999999999796273e-01 -2.799999999999727152e+00 2.806999383301322926e-01
-3.744999999998981366e-01 -2.799999999999727152e+00 2.548760229635505525e-01
-7.259999999996580300e-02 -2.799999999999727152e+00 2.255648985431991382e-01
2.292000000002190063e-01 -2.799999999999727152e+00 2.126104245017010896e-01
5.297000000000480213e-01 -2.799999999999727152e+00 2.234165209325662538e-01
8.315999999999803549e-01 -2.799999999999727152e+00 2.220638065969537112e-01
1.133400000000165164e+00 -2.799999999999727152e+00 1.995257983432421889e-01
1.433899999999994179e+00 -2.799999999999727152e+00 2.083969666352901706e-01
1.735700000000178989e+00 -2.799999999999727152e+00 2.158130342597164297e-01
2.037600000000111322e+00 -2.799999999999727152e+00 1.879891146958370951e-01
2.338000000000192813e+00 -2.799999999999727152e+00 1.763214112506914233e-01
2.639900000000125146e+00 -2.799999999999727152e+00 1.592862345020824855e-01
2.941800000000057480e+00 -2.799999999999727152e+00 1.381486630268691784e-01
3.242200000000138971e+00 -2.799999999999727152e+00 1.469295925178243367e-01
3.544100000000071304e+00 -2.799999999999727152e+00 1.448645122620463577e-01
3.844500000000152795e+00 -2.799999999999727152e+00 1.258024332119679067e-01
4.146400000000085129e+00 -2.799999999999727152e+00 1.087967576098700789e-01
4.448300000000017462e+00 -2.799999999999727152e+00 1.107394948757049191e-01
4.748700000000098953e+00 -2.799999999999727152e+00 1.080210509927837098e-01
5.050600000000031287e+00 -2.799999999999727152e+00 9.775291664535651348e-02
5.352400000000216096e+00 -2.799999999999727152e+00 7.329906922998209728e-02
5.652900000000045111e+00 -2.799999999999727152e+00 7.802098803331983246e-02
5.954799999999977445e+00 -2.799999999999727152e+00 7.462488546142274914e-02
6.256600000000162254e+00 -2.799999999999727152e+00 5.287386367493421974e-02
6.557099999999991269e+00 -2.799999999999727152e+00 5.421443047963044742e-02
6.858900000000176078e+00 -2.799999999999727152e+00 5.688168119654705979e-02
7.160800000000108412e+00 -2.799999999999727152e+00 5.211117226954395387e-02
7.461200000000189902e+00 -2.799999999999727152e+00 5.072895678742028042e-02
7.763100000000122236e+00 -2.799999999999727152e+00 4.394282540908428514e-02
8.065000000000054570e+00 -2.799999999999727152e+00 4.121744007992517861e-02
8.365400000000136060e+00 -2.799999999999727152e+00 3.309334493923218184e-02
8.667300000000068394e+00 -2.799999999999727152e+00 3.308119740831583916e-02
8.969100000000253203e+00 -2.799999999999727152e+00 4.723046788351403097e-02
9.269600000000082218e+00 -2.799999999999727152e+00 4.720096673700292095e-02
9.571500000000014552e+00 -2.799999999999727152e+00 5.254067425551458420e-02
9.871900000000096043e+00 -2.799999999999727152e+00 3.703608640236461663e-02
1.017380000000002838e+01 -2.799999999999727152e+00 4.979446458764174438e-02
1.047560000000021319e+01 -2.799999999999727152e+00 5.447473471355204072e-02
1.077610000000004220e+01 -2.799999999999727152e+00 4.502048493751968639e-02
1.107799999999997453e+01 -2.799999999999727152e+00 4.903784694770964292e-02
1.137980000000015934e+01 -2.799999999999727152e+00 5.167646419889489195e-02
1.168029999999998836e+01 -2.799999999999727152e+00 5.100140855225821640e-02
1.198210000000017317e+01 -2.799999999999727152e+00 4.090507499921926249e-02
1.228400000000010550e+01 -2.799999999999727152e+00 5.094153857845624273e-02
1.258449999999993452e+01 -2.799999999999727152e+00 4.488599441666020484e-02
1.288630000000011933e+01 -2.799999999999727152e+00 5.424393162614156438e-02
1.318820000000005166e+01 -2.799999999999727152e+00 4.082785140982252148e-02
1.348860000000013315e+01 -2.799999999999727152e+00 3.077924029966919509e-02
1.379050000000006548e+01 -2.799999999999727152e+00 4.747775690573954877e-02
1.409230000000025029e+01 -2.799999999999727152e+00 4.413197981906730877e-02
1.439280000000007931e+01 -2.799999999999727152e+00 4.545432532738901549e-02
1.469470000000001164e+01 -2.799999999999727152e+00 3.942307622742564216e-02
1.499650000000019645e+01 -2.799999999999727152e+00 4.342915838747899576e-02
1.529700000000002547e+01 -2.799999999999727152e+00 3.672285364087896076e-02
1.559880000000021028e+01 -2.799999999999727152e+00 3.739704160673588962e-02
1.589930000000003929e+01 -2.799999999999727152e+00 4.940574359831883394e-02
-5.989099999999780266e+00 -2.500000000000000000e+00 1.161737795992080942e-02
-5.942799999999806460e+00 -2.500000000000000000e+00 1.436705835091259785e-02
-5.497699999999895226e+00 -2.500000000000000000e+00 3.145082522318691509e-02
-5.195799999999962893e+00 -2.500000000000000000e+00 3.621092198083315783e-02
-4.893999999999778083e+00 -2.500000000000000000e+00 3.895973469104520998e-02
-4.593499999999949068e+00 -2.500000000000000000e+00 5.260488263321524277e-02
-4.291600000000016735e+00 -2.500000000000000000e+00 9.702580015193552898e-02
-3.989799999999831925e+00 -2.500000000000000000e+00 1.236080685200088569e-01
-3.689300000000002910e+00 -2.500000000000000000e+00 1.810190349921965147e-01
-3.387499999999818101e+00 -2.500000000000000000e+00 2.737333293496106434e-01
-3.085599999999885767e+00 -2.500000000000000000e+00 3.788580618996267302e-01
-2.785199999999804277e+00 -2.500000000000000000e+00 5.035958507948553597e-01
-2.483299999999871943e+00 -2.500000000000000000e+00 5.280791993567408582e-01
-2.182800000000042928e+00 -2.500000000000000000e+00 5.424037413494463555e-01
-1.880999999999858119e+00 -2.500000000000000000e+00 5.224627016694926018e-01
-1.579099999999925785e+00 -2.500000000000000000e+00 4.522838125234506790e-01
-1.278699999999844295e+00 -2.500000000000000000e+00 3.791660885764340239e-01
-9.767999999999119609e-01 -2.500000000000000000e+00 3.341863846355619949e-01
-6.748999999999796273e-01 -2.500000000000000000e+00 3.143911153266044090e-01
-3.744999999998981366e-01 -2.500000000000000000e+00 3.313993939710414560e-01
-7.259999999996580300e-02 -2.500000000000000000e+00 2.792491760664092548e-01
2.292000000002190063e-01 -2.500000000000000000e+00 2.677003448880878045e-01
5.297000000000480213e-01 -2.500000000000000000e+00 2.376690454205533098e-01
8.315999999999803549e-01 -2.500000000000000000e+00 2.295544947684374781e-01
1.133400000000165164e+00 -2.500000000000000000e+00 2.314599217607435366e-01
1.433899999999994179e+00 -2.500000000000000000e+00 2.036403406007628869e-01
1.735700000000178989e+00 -2.500000000000000000e+00 2.157930776017824570e-01
2.037600000000111322e+00 -2.500000000000000000e+00 2.232889718579446625e-01
2.338000000000192813e+00 -2.500000000000000000e+00 2.123232221636076056e-01
2.639900000000125146e+00 -2.500000000000000000e+00 1.884446471051998695e-01
2.941800000000057480e+00 -2.500000000000000000e+00 1.660003483757001574e-01
3.242200000000138971e+00 -2.500000000000000000e+00 1.278458214482524335e-01
3.544100000000071304e+00 -2.500000000000000000e+00 1.673010018645283981e-01
3.844500000000152795e+00 -2.500000000000000000e+00 1.413851123352943551e-01
4.146400000000085129e+00 -2.500000000000000000e+00 1.474467302625485643e-01
4.448300000000017462e+00 -2.500000000000000000e+00 1.460358813146935275e-01
4.748700000000098953e+00 -2.500000000000000000e+00 1.324462649424267835e-01
5.050600000000031287e+00 -2.500000000000000000e+00 1.228453771146185980e-01
5.352400000000216096e+00 -2.500000000000000000e+00 9.702232942881656996e-02
5.652900000000045111e+00 -2.500000000000000000e+00 9.499369176578760510e-02
5.954799999999977445e+00 -2.500000000000000000e+00 9.290778717129587194e-02
6.256600000000162254e+00 -2.500000000000000000e+00 7.520623158384764917e-02
6.557099999999991269e+00 -2.500000000000000000e+00 6.097713447691349709e-02
6.858900000000176078e+00 -2.500000000000000000e+00 5.416323731362585742e-02
7.160800000000108412e+00 -2.500000000000000000e+00 5.954285814800550775e-02
7.461200000000189902e+00 -2.500000000000000000e+00 6.153071481438675272e-02
7.763100000000122236e+00 -2.500000000000000000e+00 6.218234307997048266e-02
8.065000000000054570e+00 -2.500000000000000000e+00 5.200271217207662333e-02
8.365400000000136060e+00 -2.500000000000000000e+00 4.997494218982739128e-02
8.667300000000068394e+00 -2.500000000000000000e+00 5.061962900917320318e-02
8.969100000000253203e+00 -2.500000000000000000e+00 5.665434883225552859e-02
9.269600000000082218e+00 -2.500000000000000000e+00 4.517319675475368890e-02
9.571500000000014552e+00 -2.500000000000000000e+00 5.186214788575895657e-02
9.871900000000096043e+00 -2.500000000000000000e+00 5.184045586626549046e-02
1.017380000000002838e+01 -2.500000000000000000e+00 5.852333323181258679e-02
1.047560000000021319e+01 -2.500000000000000000e+00 4.975541895255351094e-02
1.077610000000004220e+01 -2.500000000000000000e+00 4.770248622769186070e-02
1.107799999999997453e+01 -2.500000000000000000e+00 3.425603718408197496e-02
1.137980000000015934e+01 -2.500000000000000000e+00 5.437928982778079262e-02
1.168029999999998836e+01 -2.500000000000000000e+00 5.501703520088870036e-02
1.198210000000017317e+01 -2.500000000000000000e+00 4.828296466933701403e-02
1.228400000000010550e+01 -2.500000000000000000e+00 5.630727652036007086e-02
1.258449999999993452e+01 -2.500000000000000000e+00 5.426388828407554404e-02
1.288630000000011933e+01 -2.500000000000000000e+00 4.018923835593487398e-02
1.318820000000005166e+01 -2.500000000000000000e+00 6.226303739248617575e-02
1.348860000000013315e+01 -2.500000000000000000e+00 4.217969806465534516e-02
1.379050000000006548e+01 -2.500000000000000000e+00 4.749511052133432304e-02
1.409230000000025029e+01 -2.500000000000000000e+00 4.481397691194189542e-02
1.439280000000007931e+01 -2.500000000000000000e+00 3.946646026641257438e-02
1.469470000000001164e+01 -2.500000000000000000e+00 4.947342269913845153e-02
1.499650000000019645e+01 -2.500000000000000000e+00 4.345432113009142089e-02
1.529700000000002547e+01 -2.500000000000000000e+00 5.746302731897195287e-02
1.559880000000021028e+01 -2.500000000000000000e+00 4.142134506316376419e-02
1.589930000000003929e+01 -2.500000000000000000e+00 4.141180057458664077e-02
-5.989099999999780266e+00 -2.199999999999818101e+00 2.255362650774677541e-02
-5.942799999999806460e+00 -2.199999999999818101e+00 1.779873583477896426e-02
-5.497699999999895226e+00 -2.199999999999818101e+00 2.188117390344932259e-02
-5.195799999999962893e+00 -2.199999999999818101e+00 2.254755274228860407e-02
-4.893999999999778083e+00 -2.199999999999818101e+00 2.392282677817436989e-02
-4.593499999999949068e+00 -2.199999999999818101e+00 3.963131961456291957e-02
-4.291600000000016735e+00 -2.199999999999818101e+00 6.286954625752350090e-02
-3.989799999999831925e+00 -2.199999999999818101e+00 9.082622098070285144e-02
-3.689300000000002910e+00 -2.199999999999818101e+00 1.406822909037060421e-01
-3.387499999999818101e+00 -2.199999999999818101e+00 2.116186653704597853e-01
-3.085599999999885767e+00 -2.199999999999818101e+00 2.990279594405518271e-01
-2.785199999999804277e+00 -2.199999999999818101e+00 4.307054592121301595e-01
-2.483299999999871943e+00 -2.199999999999818101e+00 5.132930511892145331e-01
-2.182800000000042928e+00 -2.199999999999818101e+00 6.395345308757302005e-01
-1.880999999999858119e+00 -2.199999999999818101e+00 5.936680571779653359e-01
-1.579099999999925785e+00 -2.199999999999818101e+00 5.657625756207905754e-01
-1.278699999999844295e+00 -2.199999999999818101e+00 4.858170716180103543e-01
-9.767999999999119609e-01 -2.199999999999818101e+00 4.034134279662305866e-01
-6.748999999999796273e-01 -2.199999999999818101e+00 4.251236687560714378e-01
-3.744999999998981366e-01 -2.199999999999818101e+00 3.759565373721807102e-01
-7.259999999996580300e-02 -2.199999999999818101e+00 3.357395332312941849e-01
2.292000000002190063e-01 -2.199999999999818101e+00 3.500935763705106951e-01
5.297000000000480213e-01 -2.199999999999818101e+00 3.356284700914876629e-01
8.315999999999803549e-01 -2.199999999999818101e+00 2.844639375526385461e-01
1.133400000000165164e+00 -2.199999999999818101e+00 2.400855363921254870e-01
1.433899999999994179e+00 -2.199999999999818101e+00 2.237748730945983144e-01
1.735700000000178989e+00 -2.199999999999818101e+00 2.325722885203684864e-01
2.037600000000111322e+00 -2.199999999999818101e+00 2.462321870357940812e-01
2.338000000000192813e+00 -2.199999999999818101e+00 2.317913758186037343e-01
2.639900000000125146e+00 -2.199999999999818101e+00 2.133679098224129100e-01
2.941800000000057480e+00 -2.199999999999818101e+00 1.554311287977036549e-01
3.242200000000138971e+00 -2.199999999999818101e+00 1.676393973686264860e-01
3.544100000000071304e+00 -2.199999999999818101e+00 1.724289952727838249e-01
3.844500000000152795e+00 -2.199999999999818101e+00 1.430311027744585739e-01
4.146400000000085129e+00 -2.199999999999818101e+00 1.614484950051912060e-01
4.448300000000017462e+00 -2.199999999999818101e+00 1.919578865823616809e-01
4.748700000000098953e+00 -2.199999999999818101e+00 1.517695159072065259e-01
5.050600000000031287e+00 -2.199999999999818101e+00 1.475925006335446765e-01
5.352400000000216096e+00 -2.199999999999818101e+00 1.387560395726862295e-01
5.652900000000045111e+00 -2.199999999999818101e+00 1.175872315894023468e-01
5.954799999999977445e+00 -2.199999999999818101e+00 9.717157052293161346e-02
6.256600000000162254e+00 -2.199999999999818101e+00 9.710389142211199587e-02
6.557099999999991269e+00 -2.199999999999818101e+00 7.671426077903342744e-02
6.858900000000176078e+00 -2.199999999999818101e+00 6.715588930943243440e-02
7.160800000000108412e+00 -2.199999999999818101e+00 6.307171587920260003e-02
7.461200000000189902e+00 -2.199999999999818101e+00 6.505610182246490680e-02
7.763100000000122236e+00 -2.199999999999818101e+00 7.114375017311128091e-02
8.065000000000054570e+00 -2.199999999999818101e+00 5.621183163458881582e-02
8.365400000000136060e+00 -2.199999999999818101e+00 4.941789112923517663e-02
8.667300000000068394e+00 -2.199999999999818101e+00 6.155240683388021883e-02
8.969100000000253203e+00 -2.199999999999818101e+00 5.475152488228866160e-02
9.269600000000082218e+00 -2.199999999999818101e+00 5.809122820350273719e-02
9.571500000000014552e+00 -2.199999999999818101e+00 5.332592536117806287e-02
9.871900000000096043e+00 -2.199999999999818101e+00 5.666996708629083029e-02
1.017380000000002838e+01 -2.199999999999818101e+00 5.258319061372177666e-02
1.047560000000021319e+01 -2.199999999999818101e+00 5.794545783250664578e-02
1.077610000000004220e+01 -2.199999999999818101e+00 6.328776839335752136e-02
1.107799999999997453e+01 -2.199999999999818101e+00 6.260056521580451006e-02
1.137980000000015934e+01 -2.199999999999818101e+00 4.909858460229135635e-02
1.168029999999998836e+01 -2.199999999999818101e+00 6.117149497157495230e-02
1.198210000000017317e+01 -2.199999999999818101e+00 5.375022126247026161e-02
1.228400000000010550e+01 -2.199999999999818101e+00 4.432720799450851068e-02
1.258449999999993452e+01 -2.199999999999818101e+00 4.766170523104414775e-02
1.288630000000011933e+01 -2.199999999999818101e+00 4.898665378170506679e-02
1.318820000000005166e+01 -2.199999999999818101e+00 5.029858712066991033e-02
1.348860000000013315e+01 -2.199999999999818101e+00 6.169991256643578975e-02
1.379050000000006548e+01 -2.199999999999818101e+00 5.896758579103877906e-02
1.409230000000025029e+01 -2.199999999999818101e+00 5.495022378084881559e-02
1.439280000000007931e+01 -2.199999999999818101e+00 4.288078413468417172e-02
1.469470000000001164e+01 -2.199999999999818101e+00 5.023177570063003250e-02
1.499650000000019645e+01 -2.199999999999818101e+00 4.215887372594161187e-02
1.529700000000002547e+01 -2.199999999999818101e+00 5.682788498820325745e-02
1.559880000000021028e+01 -2.199999999999818101e+00 4.746474169404347326e-02
1.589930000000003929e+01 -2.199999999999818101e+00 4.411375852269280168e-02
-5.989099999999780266e+00 -1.895999999999730790e+00 1.367898749257984679e-02
-5.942799999999806460e+00 -1.895999999999730790e+00 1.849982190480779776e-02
-5.497699999999895226e+00 -1.895999999999730790e+00 2.326425706635273580e-02
-5.195799999999962893e+00 -1.895999999999730790e+00 2.597923022615497568e-02
-4.893999999999778083e+00 -1.895999999999730790e+00 1.436705835091259785e-02
-4.593499999999949068e+00 -1.895999999999730790e+00 3.009030176055670427e-02
-4.291600000000016735e+00 -1.895999999999730790e+00 4.718361312140814667e-02
-3.989799999999831925e+00 -1.895999999999730790e+00 6.971207688654250390e-02
-3.689300000000002910e+00 -1.895999999999730790e+00 1.319178473475659252e-01
-3.387499999999818101e+00 -1.895999999999730790e+00 1.673877699425022902e-01
-3.085599999999885767e+00 -1.895999999999730790e+00 1.974737332991602923e-01
-2.785199999999804277e+00 -1.895999999999730790e+00 3.129507652322382483e-01
-2.483299999999871943e+00 -1.895999999999730790e+00 4.445935577726269905e-01
-2.182800000000042928e+00 -1.895999999999730790e+00 6.623380494480416436e-01
-1.880999999999858119e+00 -1.895999999999730790e+00 6.825758359546659770e-01
-1.579099999999925785e+00 -1.895999999999730790e+00 6.486729448479375826e-01
-1.278699999999844295e+00 -1.895999999999730790e+00 6.182173494791110002e-01
-9.767999999999119609e-01 -1.895999999999730790e+00 5.461538576794767730e-01
-6.748999999999796273e-01 -1.895999999999730790e+00 5.004400957989458831e-01
-3.744999999998981366e-01 -1.895999999999730790e+00 4.256408065007956654e-01
-7.259999999996580300e-02 -1.895999999999730790e+00 4.357970100276365444e-01
2.292000000002190063e-01 -1.895999999999730790e+00 4.057509599868465155e-01
5.297000000000480213e-01 -1.895999999999730790e+00 3.536467291635405075e-01
8.315999999999803549e-01 -1.895999999999730790e+00 3.448206802720389375e-01
1.133400000000165164e+00 -1.895999999999730790e+00 3.310904996134544920e-01
1.433899999999994179e+00 -1.895999999999730790e+00 2.915954058813105543e-01
1.735700000000178989e+00 -1.895999999999730790e+00 2.464603870808653729e-01
2.037600000000111322e+00 -1.895999999999730790e+00 2.450373906020939796e-01
2.338000000000192813e+00 -1.895999999999730790e+00 2.333740255608470204e-01
2.639900000000125146e+00 -1.895999999999730790e+00 2.538504242818994672e-01
2.941800000000057480e+00 -1.895999999999730790e+00 2.339761960219856329e-01
3.242200000000138971e+00 -1.895999999999730790e+00 1.827630733594711732e-01
3.544100000000071304e+00 -1.895999999999730790e+00 1.759422347499456363e-01
3.844500000000152795e+00 -1.895999999999730790e+00 1.929227476094310667e-01
4.146400000000085129e+00 -1.895999999999730790e+00 1.977097424712492002e-01
4.448300000000017462e+00 -1.895999999999730790e+00 2.050234237636663071e-01
4.748700000000098953e+00 -1.895999999999730790e+00 1.872663366063148094e-01
5.050600000000031287e+00 -1.895999999999730790e+00 2.034520538715595961e-01
5.352400000000216096e+00 -1.895999999999730790e+00 1.680428689312049584e-01
5.652900000000045111e+00 -1.895999999999730790e+00 1.346484387614034772e-01
5.954799999999977445e+00 -1.895999999999730790e+00 1.325677402515901826e-01
6.256600000000162254e+00 -1.895999999999730790e+00 9.307698492334492979e-02
6.557099999999991269e+00 -1.895999999999730790e+00 9.373381927360707744e-02
6.858900000000176078e+00 -1.895999999999730790e+00 7.263789647582123699e-02
7.160800000000108412e+00 -1.895999999999730790e+00 7.941274800402063627e-02
7.461200000000189902e+00 -1.895999999999730790e+00 8.543879101930557107e-02
7.763100000000122236e+00 -1.895999999999730790e+00 6.574937876547608251e-02
8.065000000000054570e+00 -1.895999999999730790e+00 7.316284334756312235e-02
8.365400000000136060e+00 -1.895999999999730790e+00 6.905177181316138335e-02
8.667300000000068394e+00 -1.895999999999730790e+00 7.442531888208285540e-02
8.969100000000253203e+00 -1.895999999999730790e+00 6.627519331799770763e-02
9.269600000000082218e+00 -1.895999999999730790e+00 5.881487397380477655e-02
9.571500000000014552e+00 -1.895999999999730790e+00 7.835851585663816676e-02
9.871900000000096043e+00 -1.895999999999730790e+00 4.995845625501235676e-02
1.017380000000002838e+01 -1.895999999999730790e+00 6.609731875815127999e-02
1.047560000000021319e+01 -1.895999999999730790e+00 6.942747759078822523e-02
1.077610000000004220e+01 -1.895999999999730790e+00 4.782222617529579417e-02
1.107799999999997453e+01 -1.895999999999730790e+00 5.722528278532356544e-02
1.137980000000015934e+01 -1.895999999999730790e+00 6.526955129428059499e-02
1.168029999999998836e+01 -1.895999999999730790e+00 6.861272533861363654e-02
1.198210000000017317e+01 -1.895999999999730790e+00 7.260492460619116795e-02
1.228400000000010550e+01 -1.895999999999730790e+00 6.720014102919910637e-02
1.258449999999993452e+01 -1.895999999999730790e+00 7.050947552312232525e-02
1.288630000000011933e+01 -1.895999999999730790e+00 6.043483398957683744e-02
1.318820000000005166e+01 -1.895999999999730790e+00 6.240707240192279459e-02
1.348860000000013315e+01 -1.895999999999730790e+00 6.373983007960136449e-02
1.379050000000006548e+01 -1.895999999999730790e+00 6.033938910380558240e-02
1.409230000000025029e+01 -1.895999999999730790e+00 5.900142534144858092e-02
1.439280000000007931e+01 -1.895999999999730790e+00 7.037324964070336419e-02
1.469470000000001164e+01 -1.895999999999730790e+00 6.433505909450207283e-02
1.499650000000019645e+01 -1.895999999999730790e+00 5.693200668177189616e-02
1.529700000000002547e+01 -1.895999999999730790e+00 6.628734084891403644e-02
1.559880000000021028e+01 -1.895999999999730790e+00 5.891378958269498367e-02
1.589930000000003929e+01 -1.895999999999730790e+00 6.023526741023695064e-02
-5.989099999999780266e+00 -1.599999999999909051e+00 2.533888181070784867e-02
-5.942799999999806460e+00 -1.599999999999909051e+00 1.165815895656852584e-02
-5.497699999999895226e+00 -1.599999999999909051e+00 2.945776247212723159e-02
-5.195799999999962893e+00 -1.599999999999909051e+00 2.464560486769666603e-02
-4.893999999999778083e+00 -1.599999999999909051e+00 2.053887173719362927e-02
-4.593499999999949068e+00 -1.599999999999909051e+00 2.259006910049580347e-02
-4.291600000000016735e+00 -1.599999999999909051e+00 3.970073407694201667e-02
-3.989799999999831925e+00 -1.599999999999909051e+00 5.609382704854436880e-02
-3.689300000000002910e+00 -1.599999999999909051e+00 8.003921352699193414e-02
-3.387499999999818101e+00 -1.599999999999909051e+00 1.005234213750620387e-01
-3.085599999999885767e+00 -1.599999999999909051e+00 1.791786840583708407e-01
-2.785199999999804277e+00 -1.599999999999909051e+00 2.317913758186037343e-01
-2.483299999999871943e+00 -1.599999999999909051e+00 3.554653880778727015e-01
-2.182800000000042928e+00 -1.599999999999909051e+00 5.326163021539943587e-01
-1.880999999999858119e+00 -1.599999999999909051e+00 6.866504648963187574e-01
-1.579099999999925785e+00 -1.599999999999909051e+00 7.365004610538636864e-01
-1.278699999999844295e+00 -1.599999999999909051e+00 7.135850116609659954e-01
-9.767999999999119609e-01 -1.599999999999909051e+00 6.708309089201236475e-01
-6.748999999999796273e-01 -1.599999999999909051e+00 5.801287662909233589e-01
-3.744999999998981366e-01 -1.599999999999909051e+00 5.345859375240009648e-01
-7.259999999996580300e-02 -1.599999999999909051e+00 4.324061135404178580e-01
2.292000000002190063e-01 -1.599999999999909051e+00 4.509527902073315886e-01
5.297000000000480213e-01 -1.599999999999909051e+00 4.207843971765983793e-01
8.315999999999803549e-01 -1.599999999999909051e+00 4.317353962976799298e-01
1.133400000000165164e+00 -1.599999999999909051e+00 4.125110609417903529e-01
1.433899999999994179e+00 -1.599999999999909051e+00 3.505812129687238543e-01
1.735700000000178989e+00 -1.599999999999909051e+00 3.021064908470645904e-01
2.037600000000111322e+00 -1.599999999999909051e+00 2.749671714183990479e-01
2.338000000000192813e+00 -1.599999999999909051e+00 2.387857505840769723e-01
2.639900000000125146e+00 -1.599999999999909051e+00 2.408543015629739381e-01
2.941800000000057480e+00 -1.599999999999909051e+00 2.340022264453777978e-01
3.242200000000138971e+00 -1.599999999999909051e+00 2.087761431360359854e-01
3.544100000000071304e+00 -1.599999999999909051e+00 1.843301048476791992e-01
3.844500000000152795e+00 -1.599999999999909051e+00 1.998503109548644407e-01
4.146400000000085129e+00 -1.599999999999909051e+00 2.046086723509512317e-01
4.448300000000017462e+00 -1.599999999999909051e+00 2.139778894105691665e-01
4.748700000000098953e+00 -1.599999999999909051e+00 2.288881159295981793e-01
5.050600000000031287e+00 -1.599999999999909051e+00 2.226529618463962135e-01
5.352400000000216096e+00 -1.599999999999909051e+00 2.232811627309270186e-01
5.652900000000045111e+00 -1.599999999999909051e+00 2.082078122253071539e-01
5.954799999999977445e+00 -1.599999999999909051e+00 1.782979880669360584e-01
6.256600000000162254e+00 -1.599999999999909051e+00 1.375534340119684562e-01
6.557099999999991269e+00 -1.599999999999909051e+00 1.097564125522610123e-01
6.858900000000176078e+00 -1.599999999999909051e+00 8.870994755892029626e-02
7.160800000000108412e+00 -1.599999999999909051e+00 8.122533315289466593e-02
7.461200000000189902e+00 -1.599999999999909051e+00 9.740497665268131600e-02
7.763100000000122236e+00 -1.599999999999909051e+00 7.301967601890624326e-02
8.065000000000054570e+00 -1.599999999999909051e+00 7.431772646539526461e-02
8.365400000000136060e+00 -1.599999999999909051e+00 6.347605512256081217e-02
8.667300000000068394e+00 -1.599999999999909051e+00 6.344828933760918166e-02
8.969100000000253203e+00 -1.599999999999909051e+00 7.824137895137345255e-02
9.269600000000082218e+00 -1.599999999999909051e+00 7.010600396054385286e-02
9.571500000000014552e+00 -1.599999999999909051e+00 7.950125144355398021e-02
9.871900000000096043e+00 -1.599999999999909051e+00 7.338236658483700270e-02
1.017380000000002838e+01 -1.599999999999909051e+00 7.534245746626661022e-02
1.047560000000021319e+01 -1.599999999999909051e+00 7.463616531155935208e-02
1.077610000000004220e+01 -1.599999999999909051e+00 7.524874794205484163e-02
1.107799999999997453e+01 -1.599999999999909051e+00 7.656762272725758933e-02
1.137980000000015934e+01 -1.599999999999909051e+00 7.383529595186057171e-02
1.168029999999998836e+01 -1.599999999999909051e+00 8.052858548676453121e-02
1.198210000000017317e+01 -1.599999999999909051e+00 7.175980352672572948e-02
1.228400000000010550e+01 -1.599999999999909051e+00 6.034459518848402093e-02
1.258449999999993452e+01 -1.599999999999909051e+00 6.431597011734782599e-02
1.288630000000011933e+01 -1.599999999999909051e+00 6.898062198922282062e-02
1.318820000000005166e+01 -1.599999999999909051e+00 6.559493158668260049e-02
1.348860000000013315e+01 -1.599999999999909051e+00 6.625870738318266617e-02
1.379050000000006548e+01 -1.599999999999909051e+00 6.220577046102342827e-02
1.409230000000025029e+01 -1.599999999999909051e+00 6.488343334729690381e-02
1.439280000000007931e+01 -1.599999999999909051e+00 6.487041813560082137e-02
1.469470000000001164e+01 -1.599999999999909051e+00 7.553855332248754495e-02
1.499650000000019645e+01 -1.599999999999909051e+00 6.350468858829219632e-02
1.529700000000002547e+01 -1.599999999999909051e+00 5.612766659895416371e-02
1.559880000000021028e+01 -1.599999999999909051e+00 7.217455493944080480e-02
1.589930000000003929e+01 -1.599999999999909051e+00 6.079665687472785018e-02
-5.989099999999780266e+00 -1.299999999999727152e+00 1.708116382993509971e-02
-5.942799999999806460e+00 -1.299999999999727152e+00 1.300653488828239050e-02
-5.497699999999895226e+00 -1.299999999999727152e+00 2.939442177520630931e-02
-5.195799999999962893e+00 -1.299999999999727152e+00 1.844689337724373865e-02
-4.893999999999778083e+00 -1.299999999999727152e+00 2.256056795398468651e-02
-4.593499999999949068e+00 -1.299999999999727152e+00 2.528248256002483402e-02
-4.291600000000016735e+00 -1.299999999999727152e+00 2.597142109913732483e-02
-3.989799999999831925e+00 -1.299999999999727152e+00 3.142392711901501046e-02
-3.689300000000002910e+00 -1.299999999999727152e+00 5.873851806518777530e-02
-3.387499999999818101e+00 -1.299999999999727152e+00 7.920971070156178351e-02
-3.085599999999885767e+00 -1.299999999999727152e+00 1.236228190932644189e-01
-2.785199999999804277e+00 -1.299999999999727152e+00 1.802546082252467485e-01
-2.483299999999871943e+00 -1.299999999999727152e+00 2.846947406400490155e-01
-2.182800000000042928e+00 -1.299999999999727152e+00 3.249664086700591037e-01
-1.880999999999858119e+00 -1.299999999999727152e+00 5.712853637838271048e-01
-1.579099999999925785e+00 -1.299999999999727152e+00 7.352110874151721598e-01
-1.278699999999844295e+00 -1.299999999999727152e+00 8.542785824148085849e-01
-9.767999999999119609e-01 -1.299999999999727152e+00 8.361284358642354642e-01
-6.748999999999796273e-01 -1.299999999999727152e+00 7.845205184469399295e-01
-3.744999999998981366e-01 -1.299999999999727152e+00 6.436308518368764053e-01
-7.259999999996580300e-02 -1.299999999999727152e+00 5.708862306251472063e-01
2.292000000002190063e-01 -1.299999999999727152e+00 5.143698430368701668e-01
5.297000000000480213e-01 -1.299999999999727152e+00 5.435620951903974429e-01
8.315999999999803549e-01 -1.299999999999727152e+00 5.162509749673435122e-01
1.133400000000165164e+00 -1.299999999999727152e+00 4.800686864522417663e-01
1.433899999999994179e+00 -1.299999999999727152e+00 4.717962178982134658e-01
1.735700000000178989e+00 -1.299999999999727152e+00 3.742116313241262704e-01
2.037600000000111322e+00 -1.299999999999727152e+00 3.012795910639736729e-01
2.338000000000192813e+00 -1.299999999999727152e+00 2.487623441895119858e-01
2.639900000000125146e+00 -1.299999999999727152e+00 2.712318056616241368e-01
2.941800000000057480e+00 -1.299999999999727152e+00 2.391258814497345397e-01
3.242200000000138971e+00 -1.299999999999727152e+00 2.498868584800532922e-01
3.544100000000071304e+00 -1.299999999999727152e+00 2.281063355470536458e-01
3.844500000000152795e+00 -1.299999999999727152e+00 2.048863302004675924e-01
4.146400000000085129e+00 -1.299999999999727152e+00 2.123553263524579071e-01
4.448300000000017462e+00 -1.299999999999727152e+00 2.061088924191193383e-01
4.748700000000098953e+00 -1.299999999999727152e+00 2.414052788581079745e-01
5.050600000000031287e+00 -1.299999999999727152e+00 2.549575849568459507e-01
5.352400000000216096e+00 -1.299999999999727152e+00 2.494469443247258056e-01
5.652900000000045111e+00 -1.299999999999727152e+00 2.561332924133918332e-01
5.954799999999977445e+00 -1.299999999999727152e+00 2.159145529109458561e-01
6.256600000000162254e+00 -1.299999999999727152e+00 1.723509040026073580e-01
6.557099999999991269e+00 -1.299999999999727152e+00 1.308983224313730043e-01
6.858900000000176078e+00 -1.299999999999727152e+00 1.382970364402044960e-01
7.160800000000108412e+00 -1.299999999999727152e+00 9.962537176803251682e-02
7.461200000000189902e+00 -1.299999999999727152e+00 7.993856255654226139e-02
7.763100000000122236e+00 -1.299999999999727152e+00 1.266328037181778110e-01
8.065000000000054570e+00 -1.299999999999727152e+00 8.458239008970351580e-02
8.365400000000136060e+00 -1.299999999999727152e+00 8.115244796739662370e-02
8.667300000000068394e+00 -1.299999999999727152e+00 8.448260680003356893e-02
8.969100000000253203e+00 -1.299999999999727152e+00 8.036893222329262454e-02
9.269600000000082218e+00 -1.299999999999727152e+00 8.303965366332820286e-02
9.571500000000014552e+00 -1.299999999999727152e+00 1.011984770216986934e-01
9.871900000000096043e+00 -1.299999999999727152e+00 8.158108227258752121e-02
1.017380000000002838e+01 -1.299999999999727152e+00 7.206609484197346038e-02
1.047560000000021319e+01 -1.299999999999727152e+00 9.494770468446145362e-02
1.077610000000004220e+01 -1.299999999999727152e+00 8.275158364445495129e-02
1.107799999999997453e+01 -1.299999999999727152e+00 6.322789841955556156e-02
1.137980000000015934e+01 -1.299999999999727152e+00 8.064832543436847856e-02
1.168029999999998836e+01 -1.299999999999727152e+00 7.995244544901806971e-02
1.198210000000017317e+01 -1.299999999999727152e+00 8.259193038098304462e-02
1.228400000000010550e+01 -1.299999999999727152e+00 8.056155735639460025e-02
1.258449999999993452e+01 -1.299999999999727152e+00 8.790213675298359786e-02
1.288630000000011933e+01 -1.299999999999727152e+00 6.574417268079765786e-02
1.318820000000005166e+01 -1.299999999999727152e+00 7.508388859390449643e-02
1.348860000000013315e+01 -1.299999999999727152e+00 6.233592257798421798e-02
1.379050000000006548e+01 -1.299999999999727152e+00 8.573727320753565806e-02
1.409230000000025029e+01 -1.299999999999727152e+00 8.172945568592283883e-02
1.439280000000007931e+01 -1.299999999999727152e+00 7.034635153653145956e-02
1.469470000000001164e+01 -1.299999999999727152e+00 5.891986334815315501e-02
1.499650000000019645e+01 -1.299999999999727152e+00 7.699972775556743199e-02
1.529700000000002547e+01 -1.299999999999727152e+00 7.297021821446113277e-02
1.559880000000021028e+01 -1.299999999999727152e+00 6.561315288305710758e-02
1.589930000000003929e+01 -1.299999999999727152e+00 7.162531300586623406e-02
-5.989099999999780266e+00 -1.000000000000000000e+00 2.054581318343153690e-02
-5.942799999999806460e+00 -1.000000000000000000e+00 1.919656957093793248e-02
-5.497699999999895226e+00 -1.000000000000000000e+00 2.192542562321599456e-02
-5.195799999999962893e+00 -1.000000000000000000e+00 1.506554137860221208e-02
-4.893999999999778083e+00 -1.000000000000000000e+00 2.329636125520306161e-02
-4.593499999999949068e+00 -1.000000000000000000e+00 1.780480960023713560e-02
-4.291600000000016735e+00 -1.000000000000000000e+00 3.150895983542940232e-02
-3.989799999999831925e+00 -1.000000000000000000e+00 2.806860554376564704e-02
-3.689300000000002910e+00 -1.000000000000000000e+00 4.040615855086953506e-02
-3.387499999999818101e+00 -1.000000000000000000e+00 5.614328485298946542e-02
-3.085599999999885767e+00 -1.000000000000000000e+00 1.061199624043763362e-01
-2.785199999999804277e+00 -1.000000000000000000e+00 1.581287483419111239e-01
-2.483299999999871943e+00 -1.000000000000000000e+00 2.052967432092839550e-01
-2.182800000000042928e+00 -1.000000000000000000e+00 3.133906793875657071e-01
-1.880999999999858119e+00 -1.000000000000000000e+00 4.235097825057574927e-01
-1.579099999999925785e+00 -1.000000000000000000e+00 6.289505607244780805e-01
-1.278699999999844295e+00 -1.000000000000000000e+00 8.220954346135221913e-01
-9.767999999999119609e-01 -1.000000000000000000e+00 9.215585500757436099e-01
-6.748999999999796273e-01 -1.000000000000000000e+00 8.066298923954605682e-01
-3.744999999998981366e-01 -1.000000000000000000e+00 8.159305626734791872e-01
-7.259999999996580300e-02 -1.000000000000000000e+00 6.872075159569108749e-01
2.292000000002190063e-01 -1.000000000000000000e+00 5.681217996608999288e-01
5.297000000000480213e-01 -1.000000000000000000e+00 5.638753699248589824e-01
8.315999999999803549e-01 -1.000000000000000000e+00 5.687040134641044853e-01
1.133400000000165164e+00 -1.000000000000000000e+00 5.194397018328831273e-01
1.433899999999994179e+00 -1.000000000000000000e+00 5.064704772181295445e-01
1.735700000000178989e+00 -1.000000000000000000e+00 4.809788835901876447e-01
2.037600000000111322e+00 -1.000000000000000000e+00 3.895131818748174268e-01
2.338000000000192813e+00 -1.000000000000000000e+00 3.189689991205055253e-01
2.639900000000125146e+00 -1.000000000000000000e+00 2.513584450824900562e-01
2.941800000000057480e+00 -1.000000000000000000e+00 2.348985406908478124e-01
3.242200000000138971e+00 -1.000000000000000000e+00 2.306946273130140446e-01
3.544100000000071304e+00 -1.000000000000000000e+00 2.156898235889935511e-01
3.844500000000152795e+00 -1.000000000000000000e+00 2.435614655957585306e-01
4.146400000000085129e+00 -1.000000000000000000e+00 2.135553288708364472e-01
4.448300000000017462e+00 -1.000000000000000000e+00 2.318729378118991602e-01
4.748700000000098953e+00 -1.000000000000000000e+00 2.461974798046045187e-01
5.050600000000031287e+00 -1.000000000000000000e+00 2.617272304003669392e-01
5.352400000000216096e+00 -1.000000000000000000e+00 2.991008446260499110e-01
5.652900000000045111e+00 -1.000000000000000000e+00 2.975980215155425435e-01
5.954799999999977445e+00 -1.000000000000000000e+00 2.375640560462049522e-01
6.256600000000162254e+00 -1.000000000000000000e+00 2.237618578829022320e-01
6.557099999999991269e+00 -1.000000000000000000e+00 1.829478893655555327e-01
6.858900000000176078e+00 -1.000000000000000000e+00 1.529391495982942439e-01
7.160800000000108412e+00 -1.000000000000000000e+00 1.195742205750038728e-01
7.461200000000189902e+00 -1.000000000000000000e+00 1.154397216595492021e-01
7.763100000000122236e+00 -1.000000000000000000e+00 1.160418921206878146e-01
8.065000000000054570e+00 -1.000000000000000000e+00 9.566267364696610931e-02
8.365400000000136060e+00 -1.000000000000000000e+00 8.609822841190695186e-02
8.667300000000068394e+00 -1.000000000000000000e+00 8.944053477546022590e-02
8.969100000000253203e+00 -1.000000000000000000e+00 9.141884695326436827e-02
9.269600000000082218e+00 -1.000000000000000000e+00 7.850862463153295001e-02
9.571500000000014552e+00 -1.000000000000000000e+00 9.671603811356881131e-02
9.871900000000096043e+00 -1.000000000000000000e+00 9.330865569153513894e-02
1.017380000000002838e+01 -1.000000000000000000e+00 9.997678248382668720e-02
1.047560000000021319e+01 -1.000000000000000000e+00 8.912209592929615232e-02
1.077610000000004220e+01 -1.000000000000000000e+00 8.567740323373369826e-02
1.107799999999997453e+01 -1.000000000000000000e+00 8.361926442419360950e-02
1.137980000000015934e+01 -1.000000000000000000e+00 9.568696870879878080e-02
1.168029999999998836e+01 -1.000000000000000000e+00 9.163056106352059083e-02
1.198210000000017317e+01 -1.000000000000000000e+00 9.293989136014620123e-02
1.228400000000010550e+01 -1.000000000000000000e+00 8.347870013787594967e-02
1.258449999999993452e+01 -1.000000000000000000e+00 9.285919704763051508e-02
1.288630000000011933e+01 -1.000000000000000000e+00 8.071253381206912325e-02
1.318820000000005166e+01 -1.000000000000000000e+00 8.670907568084294803e-02
1.348860000000013315e+01 -1.000000000000000000e+00 8.603141699186706015e-02
1.379050000000006548e+01 -1.000000000000000000e+00 7.790645417039432363e-02
1.409230000000025029e+01 -1.000000000000000000e+00 8.529909441376765100e-02
1.439280000000007931e+01 -1.000000000000000000e+00 8.594898731779189449e-02
1.469470000000001164e+01 -1.000000000000000000e+00 7.652250332671117761e-02
1.499650000000019645e+01 -1.000000000000000000e+00 8.525310733244149952e-02
1.529700000000002547e+01 -1.000000000000000000e+00 7.381533929392658511e-02
1.559880000000021028e+01 -1.000000000000000000e+00 7.850949231231268977e-02
1.589930000000003929e+01 -1.000000000000000000e+00 7.713942436110536593e-02
-5.989099999999780266e+00 -6.999999999998181011e-01 9.604358550927135849e-03
-5.942799999999806460e+00 -6.999999999998181011e-01 1.099611852162793446e-02
-5.497699999999895226e+00 -6.999999999998181011e-01 2.059700634943611650e-02
-5.195799999999962893e+00 -6.999999999998181011e-01 1.371890080844782346e-02
-4.893999999999778083e+00 -6.999999999998181011e-01 2.058832954163872936e-02
-4.593499999999949068e+00 -6.999999999998181011e-01 2.332673008249391833e-02
-4.291600000000016735e+00 -6.999999999998181011e-01 2.744908146703225332e-02
-3.989799999999831925e+00 -6.999999999998181011e-01 2.606165990023014828e-02
-3.689300000000002910e+00 -6.999999999998181011e-01 3.018314360398874352e-02
-3.387499999999818101e+00 -6.999999999998181011e-01 5.485738193741677982e-02
-3.085599999999885767e+00 -6.999999999998181011e-01 6.652074697866375286e-02
-2.785199999999804277e+00 -6.999999999998181011e-01 1.042423011970218805e-01
-2.483299999999871943e+00 -6.999999999998181011e-01 1.514953287808091242e-01
-2.182800000000042928e+00 -6.999999999998181011e-01 2.330989707536698374e-01
-1.880999999999858119e+00 -6.999999999998181011e-01 2.988440111152472767e-01
-1.579099999999925785e+00 -6.999999999998181011e-01 4.852365931763651941e-01
-1.278699999999844295e+00 -6.999999999998181011e-01 6.259093395914940849e-01
-9.767999999999119609e-01 -6.999999999998181011e-01 8.775185444193286388e-01
-6.748999999999796273e-01 -6.999999999998181011e-01 9.455386437853806614e-01
-3.744999999998981366e-01 -6.999999999998181011e-01 8.836990346134070418e-01
-7.259999999996580300e-02 -6.999999999998181011e-01 8.484859455292732555e-01
2.292000000002190063e-01 -6.999999999998181011e-01 7.287876466027668476e-01
5.297000000000480213e-01 -6.999999999998181011e-01 5.922077504256650915e-01
8.315999999999803549e-01 -6.999999999998181011e-01 5.615525884774985599e-01
1.133400000000165164e+00 -6.999999999998181011e-01 6.191084576399025208e-01
1.433899999999994179e+00 -6.999999999998181011e-01 6.100949896999774413e-01
1.735700000000178989e+00 -6.999999999998181011e-01 6.010112396168935112e-01
2.037600000000111322e+00 -6.999999999998181011e-01 5.522614626880570921e-01
2.338000000000192813e+00 -6.999999999998181011e-01 4.323410374819374735e-01
2.639900000000125146e+00 -6.999999999998181011e-01 3.297395206394014289e-01
2.941800000000057480e+00 -6.999999999998181011e-01 2.667068503952870206e-01
3.242200000000138971e+00 -6.999999999998181011e-01 2.372126453304108096e-01
3.544100000000071304e+00 -6.999999999998181011e-01 2.153141178113666954e-01
3.844500000000152795e+00 -6.999999999998181011e-01 2.281488519052608521e-01
4.146400000000085129e+00 -6.999999999998181011e-01 2.260273723987998584e-01
4.448300000000017462e+00 -6.999999999998181011e-01 2.307527619252565387e-01
4.748700000000098953e+00 -6.999999999998181011e-01 2.395605895203836155e-01
5.050600000000031287e+00 -6.999999999998181011e-01 2.619762547841519296e-01
5.352400000000216096e+00 -6.999999999998181011e-01 2.659858076673242144e-01
5.652900000000045111e+00 -6.999999999998181011e-01 3.088023834243077692e-01
5.954799999999977445e+00 -6.999999999998181011e-01 2.855034191267654675e-01
6.256600000000162254e+00 -6.999999999998181011e-01 2.648977359695319778e-01
6.557099999999991269e+00 -6.999999999998181011e-01 2.396065766017097531e-01
6.858900000000176078e+00 -6.999999999998181011e-01 1.999900075604023608e-01
7.160800000000108412e+00 -6.999999999998181011e-01 1.597877539927714252e-01
7.461200000000189902e+00 -6.999999999998181011e-01 1.236653354514716113e-01
7.763100000000122236e+00 -6.999999999998181011e-01 1.148080500518994379e-01
8.065000000000054570e+00 -6.999999999998181011e-01 1.120115148988017756e-01
8.365400000000136060e+00 -6.999999999998181011e-01 1.106197549281009856e-01
8.667300000000068394e+00 -6.999999999998181011e-01 9.563577554279420467e-02
8.969100000000253203e+00 -6.999999999998181011e-01 9.489304079533791847e-02
9.269600000000082218e+00 -6.999999999998181011e-01 7.857543605157284172e-02
9.571500000000014552e+00 -6.999999999998181011e-01 9.068652437516494524e-02
9.871900000000096043e+00 -6.999999999998181011e-01 8.995593715862498785e-02
1.017380000000002838e+01 -6.999999999998181011e-01 8.448694520393226770e-02
1.047560000000021319e+01 -6.999999999998181011e-01 1.013572626043908742e-01
1.077610000000004220e+01 -6.999999999998181011e-01 9.450779052913395317e-02
1.107799999999997453e+01 -6.999999999998181011e-01 8.706135407741684429e-02
1.137980000000015934e+01 -6.999999999998181011e-01 1.092644375501491960e-01
1.168029999999998836e+01 -6.999999999998181011e-01 1.011629021097294051e-01
1.198210000000017317e+01 -6.999999999998181011e-01 9.702840319427473437e-02
1.228400000000010550e+01 -6.999999999998181011e-01 1.037147512829408036e-01
1.258449999999993452e+01 -6.999999999998181011e-01 1.110752873374637739e-01
1.288630000000011933e+01 -6.999999999998181011e-01 1.043334076788944437e-01
1.318820000000005166e+01 -6.999999999998181011e-01 8.610430217736511627e-02
1.348860000000013315e+01 -6.999999999998181011e-01 9.216939082773828451e-02
1.379050000000006548e+01 -6.999999999998181011e-01 8.268737526675430660e-02
1.409230000000025029e+01 -6.999999999998181011e-01 9.006526493687205814e-02
1.439280000000007931e+01 -6.999999999998181011e-01 7.124266578200148803e-02
1.469470000000001164e+01 -6.999999999998181011e-01 7.388128303318672319e-02
1.499650000000019645e+01 -6.999999999998181011e-01 8.531905107170162372e-02
1.529700000000002547e+01 -6.999999999998181011e-01 7.320535970577031482e-02
1.559880000000021028e+01 -6.999999999998181011e-01 8.326438298528050785e-02
1.589930000000003929e+01 -6.999999999998181011e-01 9.333295075336782431e-02
-5.989099999999780266e+00 -3.999999999996362021e-01 1.853452913599733937e-02
-5.942799999999806460e+00 -3.999999999996362021e-01 1.650068538828994291e-02
-5.497699999999895226e+00 -3.999999999996362021e-01 1.236271574971631142e-02
-5.195799999999962893e+00 -3.999999999996362021e-01 1.990286172564519410e-02
-4.893999999999778083e+00 -3.999999999996362021e-01 1.648333177269516864e-02
-4.593499999999949068e+00 -3.999999999996362021e-01 1.716272582323053256e-02
-4.291600000000016735e+00 -3.999999999996362021e-01 2.540395786918824700e-02
-3.989799999999831925e+00 -3.999999999996362021e-01 2.401566862160640567e-02
-3.689300000000002910e+00 -3.999999999996362021e-01 2.539181033827190778e-02
-3.387499999999818101e+00 -3.999999999996362021e-01 3.499183048530035006e-02
-3.085599999999885767e+00 -3.999999999996362021e-01 4.322351804268093761e-02
-2.785199999999804277e+00 -3.999999999996362021e-01 7.547000654088818761e-02
-2.483299999999871943e+00 -3.999999999996362021e-01 1.097494711060231221e-01
-2.182800000000042928e+00 -3.999999999996362021e-01 1.920489930642342580e-01
-1.880999999999858119e+00 -3.999999999996362021e-01 2.722010050925922076e-01
-1.579099999999925785e+00 -3.999999999996362021e-01 3.517959660603579009e-01
-1.278699999999844295e+00 -3.999999999996362021e-01 5.196522836239190202e-01
-9.767999999999119609e-01 -3.999999999996362021e-01 7.666810016155132246e-01
-6.748999999999796273e-01 -3.999999999996362021e-01 9.225780749919365586e-01
-3.744999999998981366e-01 -3.999999999996362021e-01 1.027727970284565195e+00
-7.259999999996580300e-02 -3.999999999996362021e-01 9.038379055111411819e-01
2.292000000002190063e-01 -3.999999999996362021e-01 8.026463699356803927e-01
5.297000000000480213e-01 -3.999999999996362021e-01 7.277264730091463907e-01
8.315999999999803549e-01 -3.999999999996362021e-01 6.317991567243600448e-01
1.133400000000165164e+00 -3.999999999996362021e-01 6.028984453128251042e-01
1.433899999999994179e+00 -3.999999999996362021e-01 6.282919910126565366e-01
1.735700000000178989e+00 -3.999999999996362021e-01 6.424751010382644401e-01
2.037600000000111322e+00 -3.999999999996362021e-01 5.390848623669459716e-01
2.338000000000192813e+00 -3.999999999996362021e-01 4.813632661756118702e-01
2.639900000000125146e+00 -3.999999999996362021e-01 3.896025529951305244e-01
2.941800000000057480e+00 -3.999999999996362021e-01 2.847936562489392642e-01
3.242200000000138971e+00 -3.999999999996362021e-01 2.374200210367683472e-01
3.544100000000071304e+00 -3.999999999996362021e-01 2.435423766186042838e-01
3.844500000000152795e+00 -3.999999999996362021e-01 2.353063506573249974e-01
4.146400000000085129e+00 -3.999999999996362021e-01 2.126850450487585975e-01
4.448300000000017462e+00 -3.999999999996362021e-01 2.323640451332311951e-01
4.748700000000098953e+00 -3.999999999996362021e-01 2.434078860977448022e-01
5.050600000000031287e+00 -3.999999999996362021e-01 2.713211767819372344e-01
5.352400000000216096e+00 -3.999999999996362021e-01 3.006270951176101547e-01
5.652900000000045111e+00 -3.999999999996362021e-01 3.099867676886510215e-01
5.954799999999977445e+00 -3.999999999996362021e-01 3.051043279410616260e-01
6.256600000000162254e+00 -3.999999999996362021e-01 2.823797683197063479e-01
6.557099999999991269e+00 -3.999999999996362021e-01 2.761133777284337509e-01
6.858900000000176078e+00 -3.999999999996362021e-01 2.296759700776008772e-01
7.160800000000108412e+00 -3.999999999996362021e-01 1.682519799991219756e-01
7.461200000000189902e+00 -3.999999999996362021e-01 1.551881781793768289e-01
7.763100000000122236e+00 -3.999999999996362021e-01 1.197685810696653280e-01
8.065000000000054570e+00 -3.999999999996362021e-01 1.210397334119824586e-01
8.365400000000136060e+00 -3.999999999996362021e-01 9.789608397401339257e-02
8.667300000000068394e+00 -3.999999999996362021e-01 8.629605962968735222e-02
8.969100000000253203e+00 -3.999999999996362021e-01 1.134952490321548824e-01
9.269600000000082218e+00 -3.999999999996362021e-01 9.582319459121775573e-02
9.571500000000014552e+00 -3.999999999996362021e-01 9.165485612535326232e-02
9.871900000000096043e+00 -3.999999999996362021e-01 1.215108840753805347e-01
1.017380000000002838e+01 -3.999999999996362021e-01 1.051403508040514023e-01
1.047560000000021319e+01 -3.999999999996362021e-01 9.289390427882006362e-02
1.077610000000004220e+01 -3.999999999996362021e-01 9.550215270271444901e-02
1.107799999999997453e+01 -3.999999999996362021e-01 8.464833382896365388e-02
1.137980000000015934e+01 -3.999999999996362021e-01 9.813209314610231437e-02
1.168029999999998836e+01 -3.999999999996362021e-01 8.593076602141737352e-02
1.198210000000017317e+01 -3.999999999996362021e-01 9.535204392781966576e-02
1.228400000000010550e+01 -3.999999999996362021e-01 1.054830847120481613e-01
1.258449999999993452e+01 -3.999999999996362021e-01 9.596289119675566193e-02
1.288630000000011933e+01 -3.999999999996362021e-01 1.033806941827414005e-01
1.318820000000005166e+01 -3.999999999996362021e-01 8.508651262273167482e-02
1.348860000000013315e+01 -3.999999999996362021e-01 7.968172904573961324e-02
1.379050000000006548e+01 -3.999999999996362021e-01 1.073104204341777668e-01
1.409230000000025029e+01 -3.999999999996362021e-01 8.368434048267400782e-02
1.439280000000007931e+01 -3.999999999996362021e-01 8.975203217538639533e-02
1.469470000000001164e+01 -3.999999999996362021e-01 8.229084515041373837e-02
1.499650000000019645e+01 -3.999999999996362021e-01 8.026741357206319816e-02
1.529700000000002547e+01 -3.999999999996362021e-01 9.167481278328726280e-02
1.559880000000021028e+01 -3.999999999996362021e-01 7.078713337263868588e-02
1.589930000000003929e+01 -3.999999999996362021e-01 7.279147597383497925e-02
-5.989099999999780266e+00 -9.999999999990905053e-02 1.309069992391704088e-02
-5.942799999999806460e+00 -9.999999999990905053e-02 1.380480120564194987e-02
-5.497699999999895226e+00 -9.999999999990905053e-02 2.205991614407548651e-02
-5.195799999999962893e+00 -9.999999999990905053e-02 2.066381776947599433e-02
-4.893999999999778083e+00 -9.999999999990905053e-02 1.516966307217085079e-02
-4.593499999999949068e+00 -9.999999999990905053e-02 2.412586408063321572e-02
-4.291600000000016735e+00 -9.999999999990905053e-02 2.136490383950482436e-02
-3.989799999999831925e+00 -9.999999999990905053e-02 2.961828341637887801e-02
-3.689300000000002910e+00 -9.999999999990905053e-02 2.273150106759319958e-02
-3.387499999999818101e+00 -9.999999999990905053e-02 3.305169626180472220e-02
-3.085599999999885767e+00 -9.999999999990905053e-02 3.512545332538010573e-02
-2.785199999999804277e+00 -9.999999999990905053e-02 6.265522910492804520e-02
-2.483299999999871943e+00 -9.999999999990905053e-02 9.294422976404491388e-02
-2.182800000000042928e+00 -9.999999999990905053e-02 1.143152073690078957e-01
-1.880999999999858119e+00 -9.999999999990905053e-02 2.051214716917767744e-01
-1.579099999999925785e+00 -9.999999999990905053e-02 2.987121236367269450e-01
-1.278699999999844295e+00 -9.999999999990905053e-02 4.093683211575769310e-01
-9.767999999999119609e-01 -9.999999999990905053e-02 5.718771220756088125e-01
-6.748999999999796273e-01 -9.999999999990905053e-02 7.850636866150564330e-01
-3.744999999998981366e-01 -9.999999999990905053e-02 9.520905013531874017e-01
-7.259999999996580300e-02 -9.999999999990905053e-02 9.972715072349587206e-01
2.292000000002190063e-01 -9.999999999990905053e-02 9.208913035561246963e-01
5.297000000000480213e-01 -9.999999999990905053e-02 8.116207922405173081e-01
8.315999999999803549e-01 -9.999999999990905053e-02 6.793923151738049393e-01
1.133400000000165164e+00 -9.999999999990905053e-02 6.311544699050143370e-01
1.433899999999994179e+00 -9.999999999990905053e-02 6.125192897985672902e-01
1.735700000000178989e+00 -9.999999999990905053e-02 6.288204086075173116e-01
2.037600000000111322e+00 -9.999999999990905053e-02 6.344100081905936772e-01
2.338000000000192813e+00 -9.999999999990905053e-02 5.346163063512918701e-01
2.639900000000125146e+00 -9.999999999990905053e-02 4.715202954102565847e-01
2.941800000000057480e+00 -9.999999999990905053e-02 3.718879821959861220e-01
3.242200000000138971e+00 -9.999999999990905053e-02 2.578938167154815608e-01
3.544100000000071304e+00 -9.999999999990905053e-02 2.489610430880721814e-01
3.844500000000152795e+00 -9.999999999990905053e-02 2.186989405331272174e-01
4.146400000000085129e+00 -9.999999999990905053e-02 2.138598848245247264e-01
4.448300000000017462e+00 -9.999999999990905053e-02 2.185288751002983920e-01
4.748700000000098953e+00 -9.999999999990905053e-02 2.308430007263493622e-01
5.050600000000031287e+00 -9.999999999990905053e-02 2.642435046616090077e-01
5.352400000000216096e+00 -9.999999999990905053e-02 2.456959603139156068e-01
5.652900000000045111e+00 -9.999999999990905053e-02 2.858886693929694189e-01
5.954799999999977445e+00 -9.999999999990905053e-02 2.906348832581398534e-01
6.256600000000162254e+00 -9.999999999990905053e-02 2.870513616378192467e-01
6.557099999999991269e+00 -9.999999999990905053e-02 2.610113937570825438e-01
6.858900000000176078e+00 -9.999999999990905053e-02 2.573836204169952513e-01
7.160800000000108412e+00 -9.999999999990905053e-02 2.109479481277218016e-01
7.461200000000189902e+00 -9.999999999990905053e-02 1.896082070308293954e-01
7.763100000000122236e+00 -9.999999999990905053e-02 1.349634068844486057e-01
8.065000000000054570e+00 -9.999999999990905053e-02 1.055967508941939303e-01
8.365400000000136060e+00 -9.999999999990905053e-02 1.178136962729141313e-01
8.667300000000068394e+00 -9.999999999990905053e-02 9.323924122915605572e-02
8.969100000000253203e+00 -9.999999999990905053e-02 1.156184639001753556e-01
9.269600000000082218e+00 -9.999999999990905053e-02 9.719760094632377834e-02
9.571500000000014552e+00 -9.999999999990905053e-02 8.490429965898654840e-02
9.871900000000096043e+00 -9.999999999990905053e-02 1.161139096254061170e-01
1.017380000000002838e+01 -9.999999999990905053e-02 8.953077357655306323e-02
1.047560000000021319e+01 -9.999999999990905053e-02 1.030553138903394228e-01
1.077610000000004220e+01 -9.999999999990905053e-02 9.892688874034291646e-02
1.107799999999997453e+01 -9.999999999990905053e-02 9.617547298779163811e-02
1.137980000000015934e+01 -9.999999999990905053e-02 1.022101928108739705e-01
1.168029999999998836e+01 -9.999999999990905053e-02 9.675768679099627789e-02
1.198210000000017317e+01 -9.999999999990905053e-02 8.383531693834853082e-02
1.228400000000010550e+01 -9.999999999990905053e-02 1.108410135269343316e-01
1.258449999999993452e+01 -9.999999999990905053e-02 7.566349935476991695e-02
1.288630000000011933e+01 -9.999999999990905053e-02 9.590562426529292139e-02
1.318820000000005166e+01 -9.999999999990905053e-02 8.437761742568519741e-02
1.348860000000013315e+01 -9.999999999990905053e-02 9.045919201087340711e-02
1.379050000000006548e+01 -9.999999999990905053e-02 1.045251651312166935e-01
1.409230000000025029e+01 -9.999999999990905053e-02 1.065633472828227818e-01
1.439280000000007931e+01 -9.999999999990905053e-02 8.833424178129344051e-02
1.469470000000001164e+01 -9.999999999990905053e-02 8.828131325372938487e-02
1.499650000000019645e+01 -9.999999999990905053e-02 8.960973252750926987e-02
1.529700000000002547e+01 -9.999999999990905053e-02 8.753944618705285230e-02
1.559880000000021028e+01 -9.999999999990905053e-02 8.952556749187461083e-02
1.589930000000003929e+01 -9.999999999990905053e-02 8.882448142184579121e-02
-5.989099999999780266e+00 2.000000000002728484e-01 1.856316260172871657e-02
-5.942799999999806460e+00 2.000000000002728484e-01 1.377530005913083812e-02
-5.497699999999895226e+00 2.000000000002728484e-01 1.169199850697833463e-02
-5.195799999999962893e+00 2.000000000002728484e-01 1.924515969460329629e-02
-4.893999999999778083e+00 2.000000000002728484e-01 2.200178153183299581e-02
-4.593499999999949068e+00 2.000000000002728484e-01 2.061349228425115102e-02
-4.291600000000016735e+00 2.000000000002728484e-01 2.198442791623821807e-02
-3.989799999999831925e+00 2.000000000002728484e-01 2.882695854525723148e-02
-3.689300000000002910e+00 2.000000000002728484e-01 3.775626144954769697e-02
-3.387499999999818101e+00 2.000000000002728484e-01 2.331892095547626748e-02
-3.085599999999885767e+00 2.000000000002728484e-01 2.743953697845512643e-02
-2.785199999999804277e+00 2.000000000002728484e-01 4.662916510315514435e-02
-2.483299999999871943e+00 2.000000000002728484e-01 6.444612223430862263e-02
-2.182800000000042928e+00 2.000000000002728484e-01 9.600280451262364900e-02
-1.880999999999858119e+00 2.000000000002728484e-01 1.493912028899428979e-01
-1.579099999999925785e+00 2.000000000002728484e-01 2.213418961882111236e-01
-1.278699999999844295e+00 2.000000000002728484e-01 3.172032687337373869e-01
-9.767999999999119609e-01 2.000000000002728484e-01 4.418794522936045355e-01
-6.748999999999796273e-01 2.000000000002728484e-01 5.857843096132598903e-01
-3.744999999998981366e-01 2.000000000002728484e-01 8.130889081198350299e-01
-7.259999999996580300e-02 2.000000000002728484e-01 9.772489055617095133e-01
2.292000000002190063e-01 2.000000000002728484e-01 1.028789143878185319e+00
5.297000000000480213e-01 2.000000000002728484e-01 8.755749394727140311e-01
8.315999999999803549e-01 2.000000000002728484e-01 7.881239967251945089e-01
1.133400000000165164e+00 2.000000000002728484e-01 6.496317321095488317e-01
1.433899999999994179e+00 2.000000000002728484e-01 5.874207555638469858e-01
1.735700000000178989e+00 2.000000000002728484e-01 6.029791396253407765e-01
2.037600000000111322e+00 2.000000000002728484e-01 6.138520474762457768e-01
2.338000000000192813e+00 2.000000000002728484e-01 6.212386139541610230e-01
2.639900000000125146e+00 2.000000000002728484e-01 5.780237727192774067e-01
2.941800000000057480e+00 2.000000000002728484e-01 4.178794019260334003e-01
3.242200000000138971e+00 2.000000000002728484e-01 3.295278065291452063e-01
3.544100000000071304e+00 2.000000000002728484e-01 2.637931783369246719e-01
3.844500000000152795e+00 2.000000000002728484e-01 2.117774509531519522e-01
4.146400000000085129e+00 2.000000000002728484e-01 2.199553423021887721e-01
4.448300000000017462e+00 2.000000000002728484e-01 1.979735174282897525e-01
4.748700000000098953e+00 2.000000000002728484e-01 2.190885292032298259e-01
5.050600000000031287e+00 2.000000000002728484e-01 2.190121732946128386e-01
5.352400000000216096e+00 2.000000000002728484e-01 2.243978678944506810e-01
5.652900000000045111e+00 2.000000000002728484e-01 2.658947011854517206e-01
5.954799999999977445e+00 2.000000000002728484e-01 2.603658392569569990e-01
6.256600000000162254e+00 2.000000000002728484e-01 2.806235824215153052e-01
6.557099999999991269e+00 2.000000000002728484e-01 2.798279191464949633e-01
6.858900000000176078e+00 2.000000000002728484e-01 2.599458817595635129e-01
7.160800000000108412e+00 2.000000000002728484e-01 2.374243594406670321e-01
7.461200000000189902e+00 2.000000000002728484e-01 2.093592246200203233e-01
7.763100000000122236e+00 2.000000000002728484e-01 1.671682467052283960e-01
8.065000000000054570e+00 2.000000000002728484e-01 1.548168108056486858e-01
8.365400000000136060e+00 2.000000000002728484e-01 1.337139465616249412e-01
8.667300000000068394e+00 2.000000000002728484e-01 1.010761340317555546e-01
8.969100000000253203e+00 2.000000000002728484e-01 1.091446976025452764e-01
9.269600000000082218e+00 2.000000000002728484e-01 1.077364516970294450e-01
9.571500000000014552e+00 2.000000000002728484e-01 1.042978327669251554e-01
9.871900000000096043e+00 2.000000000002728484e-01 1.015255926756601784e-01
1.017380000000002838e+01 2.000000000002728484e-01 9.467698828118299714e-02
1.047560000000021319e+01 2.000000000002728484e-01 1.074926333979228793e-01
1.077610000000004220e+01 2.000000000002728484e-01 1.020132292738732960e-01
1.107799999999997453e+01 2.000000000002728484e-01 1.006422936418862185e-01
1.137980000000015934e+01 2.000000000002728484e-01 8.840712696679149663e-02
1.168029999999998836e+01 2.000000000002728484e-01 1.032566158312387822e-01
1.198210000000017317e+01 2.000000000002728484e-01 9.239151710735138412e-02
1.228400000000010550e+01 2.000000000002728484e-01 1.071802683172169562e-01
1.258449999999993452e+01 2.000000000002728484e-01 9.298501076069262683e-02
1.288630000000011933e+01 2.000000000002728484e-01 8.558629675186113506e-02
1.318820000000005166e+01 2.000000000002728484e-01 7.946654421236443167e-02
1.348860000000013315e+01 2.000000000002728484e-01 1.077512022702849931e-01
1.379050000000006548e+01 2.000000000002728484e-01 8.077587450899005594e-02
1.409230000000025029e+01 2.000000000002728484e-01 9.153771922008854811e-02
1.439280000000007931e+01 2.000000000002728484e-01 7.469429992380184624e-02
1.469470000000001164e+01 2.000000000002728484e-01 8.812426303259669746e-02
1.499650000000019645e+01 2.000000000002728484e-01 9.083055938460155021e-02
1.529700000000002547e+01 2.000000000002728484e-01 8.943012260610336273e-02
1.559880000000021028e+01 2.000000000002728484e-01 9.144921578055520417e-02
1.589930000000003929e+01 2.000000000002728484e-01 9.146309867303104024e-02
-5.989099999999780266e+00 5.000000000000000000e-01 1.649287626127229206e-02
-5.942799999999806460e+00 5.000000000000000000e-01 1.790025448600838717e-02
-5.497699999999895226e+00 5.000000000000000000e-01 1.651109755764680262e-02
-5.195799999999962893e+00 5.000000000000000000e-01 1.787248870105674972e-02
-4.893999999999778083e+00 5.000000000000000000e-01 1.651022987686706633e-02
-4.593499999999949068e+00 5.000000000000000000e-01 1.444514962108907515e-02
-4.291600000000016735e+00 5.000000000000000000e-01 2.064039038842304871e-02
-3.989799999999831925e+00 5.000000000000000000e-01 3.094670269015875261e-02
-3.689300000000002910e+00 5.000000000000000000e-01 2.957750241973116506e-02
-3.387499999999818101e+00 5.000000000000000000e-01 3.574844812523245152e-02
-3.085599999999885767e+00 5.000000000000000000e-01 2.819441925682775185e-02
-2.785199999999804277e+00 5.000000000000000000e-01 3.369204467725184921e-02
-2.483299999999871943e+00 5.000000000000000000e-01 4.537276333409358264e-02
-2.182800000000042928e+00 5.000000000000000000e-01 6.876109875194894028e-02
-1.880999999999858119e+00 5.000000000000000000e-01 1.017390421474758666e-01
-1.579099999999925785e+00 5.000000000000000000e-01 1.485608323837329936e-01
-1.278699999999844295e+00 5.000000000000000000e-01 2.522816574321319893e-01
-9.767999999999119609e-01 5.000000000000000000e-01 3.149316804523815683e-01
-6.748999999999796273e-01 5.000000000000000000e-01 4.496096203602961139e-01
-3.744999999998981366e-01 5.000000000000000000e-01 6.154017253488590633e-01
-7.259999999996580300e-02 5.000000000000000000e-01 7.666792662539537728e-01
2.292000000002190063e-01 5.000000000000000000e-01 9.917695434106359453e-01
5.297000000000480213e-01 5.000000000000000000e-01 9.591161126267311321e-01
8.315999999999803549e-01 5.000000000000000000e-01 8.911940611887895214e-01
1.133400000000165164e+00 5.000000000000000000e-01 7.231286325573114127e-01
1.433899999999994179e+00 5.000000000000000000e-01 6.572942210754209036e-01
1.735700000000178989e+00 5.000000000000000000e-01 5.896819316758459273e-01
2.037600000000111322e+00 5.000000000000000000e-01 5.711369903704918150e-01
2.338000000000192813e+00 5.000000000000000000e-01 6.218069448648898545e-01
2.639900000000125146e+00 5.000000000000000000e-01 5.820281195177713363e-01
2.941800000000057480e+00 5.000000000000000000e-01 5.090179879874421331e-01
3.242200000000138971e+00 5.000000000000000000e-01 4.112763511922222781e-01
3.544100000000071304e+00 5.000000000000000000e-01 2.794791114730399983e-01
3.844500000000152795e+00 5.000000000000000000e-01 2.422703565955074134e-01
4.146400000000085129e+00 5.000000000000000000e-01 2.230460212396178643e-01
4.448300000000017462e+00 5.000000000000000000e-01 1.831274992869613982e-01
4.748700000000098953e+00 5.000000000000000000e-01 1.906086429698680695e-01
5.050600000000031287e+00 5.000000000000000000e-01 2.193037140366050353e-01
5.352400000000216096e+00 5.000000000000000000e-01 2.185444933543337076e-01
5.652900000000045111e+00 5.000000000000000000e-01 2.239570860583434408e-01
5.954799999999977445e+00 5.000000000000000000e-01 2.553454382653891352e-01
6.256600000000162254e+00 5.000000000000000000e-01 2.668370025122478451e-01
6.557099999999991269e+00 5.000000000000000000e-01 2.586339484205986694e-01
6.858900000000176078e+00 5.000000000000000000e-01 2.502478136844245582e-01
7.160800000000108412e+00 5.000000000000000000e-01 2.206781203917110579e-01
7.461200000000189902e+00 5.000000000000000000e-01 2.095830862611929024e-01
7.763100000000122236e+00 5.000000000000000000e-01 1.596532634719119437e-01
8.065000000000054570e+00 5.000000000000000000e-01 1.595847166903125725e-01
8.365400000000136060e+00 5.000000000000000000e-01 1.261035184425372269e-01
8.667300000000068394e+00 5.000000000000000000e-01 1.021867654298210248e-01
8.969100000000253203e+00 5.000000000000000000e-01 1.041321057379950843e-01
9.269600000000082218e+00 5.000000000000000000e-01 1.054822170312684354e-01
9.571500000000014552e+00 5.000000000000000000e-01 8.294160573521772162e-02
9.871900000000096043e+00 5.000000000000000000e-01 8.427783413601525053e-02
1.017380000000002838e+01 5.000000000000000000e-01 9.579976721016481012e-02
1.047560000000021319e+01 5.000000000000000000e-01 9.167568046406698867e-02
1.077610000000004220e+01 5.000000000000000000e-01 9.161754585182450838e-02
1.107799999999997453e+01 5.000000000000000000e-01 1.051551013773069504e-01
1.137980000000015934e+01 5.000000000000000000e-01 9.968003565715606584e-02
1.168029999999998836e+01 5.000000000000000000e-01 1.043846008448990337e-01
1.198210000000017317e+01 5.000000000000000000e-01 9.279238562759065112e-02
1.228400000000010550e+01 5.000000000000000000e-01 7.924268257119185255e-02
1.258449999999993452e+01 5.000000000000000000e-01 9.747265575350093358e-02
1.288630000000011933e+01 5.000000000000000000e-01 8.728521571858940953e-02
1.318820000000005166e+01 5.000000000000000000e-01 8.589432342866835934e-02
1.348860000000013315e+01 5.000000000000000000e-01 7.573725222104769894e-02
1.379050000000006548e+01 5.000000000000000000e-01 8.717675562112209287e-02
1.409230000000025029e+01 5.000000000000000000e-01 6.826218230359921979e-02
1.439280000000007931e+01 5.000000000000000000e-01 8.313076014520075219e-02
1.469470000000001164e+01 5.000000000000000000e-01 8.712729781667698237e-02
1.499650000000019645e+01 5.000000000000000000e-01 9.054162168494858665e-02
1.529700000000002547e+01 5.000000000000000000e-01 8.373987205257728272e-02
1.559880000000021028e+01 5.000000000000000000e-01 8.170168990097119444e-02
1.589930000000003929e+01 5.000000000000000000e-01 8.033335731132333624e-02
-5.989099999999780266e+00 7.980000000002291927e-01 2.138659585899829046e-02
-5.942799999999806460e+00 7.980000000002291927e-01 1.589070580013366915e-02
-5.497699999999895226e+00 7.980000000002291927e-01 2.140394947459306474e-02
-5.195799999999962893e+00 7.980000000002291927e-01 1.104037024139460470e-02
-4.893999999999778083e+00 7.980000000002291927e-01 1.518961973010483739e-02
-4.593499999999949068e+00 7.980000000002291927e-01 1.518267828386692976e-02
-4.291600000000016735e+00 7.980000000002291927e-01 1.449634278709365648e-02
-3.989799999999831925e+00 7.980000000002291927e-01 2.000611573843409305e-02
-3.689300000000002910e+00 7.980000000002291927e-01 2.828465805792057183e-02
-3.387499999999818101e+00 7.980000000002291927e-01 2.344820539165732437e-02
-3.085599999999885767e+00 7.980000000002291927e-01 4.000268698829106268e-02
-2.785199999999804277e+00 7.980000000002291927e-01 2.620309186732754439e-02
-2.483299999999871943e+00 7.980000000002291927e-01 3.377881275522571364e-02
-2.182800000000042928e+00 7.980000000002291927e-01 5.031420537470520510e-02
-1.880999999999858119e+00 7.980000000002291927e-01 7.167737385265054995e-02
-1.579099999999925785e+00 7.980000000002291927e-01 1.137381996504816944e-01
-1.278699999999844295e+00 7.980000000002291927e-01 1.646866796751758621e-01
-9.767999999999119609e-01 7.980000000002291927e-01 2.735771468092577097e-01
-6.748999999999796273e-01 7.980000000002291927e-01 3.528484628461808770e-01
-3.744999999998981366e-01 7.980000000002291927e-01 4.761354894776864688e-01
-7.259999999996580300e-02 7.980000000002291927e-01 6.531293533326754108e-01
2.292000000002190063e-01 7.980000000002291927e-01 7.731287374897511944e-01
5.297000000000480213e-01 7.980000000002291927e-01 8.768938142579167927e-01
8.315999999999803549e-01 7.980000000002291927e-01 8.941016594816938445e-01
1.133400000000165164e+00 7.980000000002291927e-01 8.042923603748446393e-01
1.433899999999994179e+00 7.980000000002291927e-01 6.660612676739002813e-01
1.735700000000178989e+00 7.980000000002291927e-01 5.741417689107267686e-01
2.037600000000111322e+00 7.980000000002291927e-01 4.999307671812392440e-01
2.338000000000192813e+00 7.980000000002291927e-01 5.596636474200075151e-01
2.639900000000125146e+00 7.980000000002291927e-01 5.747465424142045309e-01
2.941800000000057480e+00 7.980000000002291927e-01 5.182995692883065608e-01
3.242200000000138971e+00 7.980000000002291927e-01 4.526551798971788498e-01
3.544100000000071304e+00 7.980000000002291927e-01 3.335998324284586980e-01
3.844500000000152795e+00 7.980000000002291927e-01 2.653879756100843146e-01
4.146400000000085129e+00 7.980000000002291927e-01 2.000351269609488003e-01
4.448300000000017462e+00 7.980000000002291927e-01 1.642285442234738546e-01
4.748700000000098953e+00 7.980000000002291927e-01 1.703951515250764492e-01
5.050600000000031287e+00 7.980000000002291927e-01 1.744333378739801044e-01
5.352400000000216096e+00 7.980000000002291927e-01 1.874476818892801822e-01
5.652900000000045111e+00 7.980000000002291927e-01 2.086711537616875722e-01
5.954799999999977445e+00 7.980000000002291927e-01 2.042728798891923492e-01
6.256600000000162254e+00 7.980000000002291927e-01 2.054832945769277663e-01
6.557099999999991269e+00 7.980000000002291927e-01 2.533506401527699792e-01
6.858900000000176078e+00 7.980000000002291927e-01 2.325905098167430074e-01
7.160800000000108412e+00 7.980000000002291927e-01 2.243926618097722425e-01
7.461200000000189902e+00 7.980000000002291927e-01 2.501515011178735981e-01
7.763100000000122236e+00 7.980000000002291927e-01 1.762858363387221627e-01
8.065000000000054570e+00 7.980000000002291927e-01 1.584168183607843616e-01
8.365400000000136060e+00 7.980000000002291927e-01 1.447256833372881912e-01
8.667300000000068394e+00 7.980000000002291927e-01 1.262206553478019411e-01
8.969100000000253203e+00 7.980000000002291927e-01 1.193139163410822656e-01
9.269600000000082218e+00 7.980000000002291927e-01 1.001798197862855261e-01
9.571500000000014552e+00 7.980000000002291927e-01 7.763313472477664789e-02
9.871900000000096043e+00 7.980000000002291927e-01 7.691469503915304706e-02
1.017380000000002838e+01 7.980000000002291927e-01 9.115507199622380208e-02
1.047560000000021319e+01 7.980000000002291927e-01 8.365657469772237731e-02
1.077610000000004220e+01 7.980000000002291927e-01 8.428564326303289445e-02
1.107799999999997453e+01 7.980000000002291927e-01 1.053026071098625283e-01
1.137980000000015934e+01 7.980000000002291927e-01 9.438284449685159505e-02
1.168029999999998836e+01 7.980000000002291927e-01 8.417978620790478317e-02
1.198210000000017317e+01 7.980000000002291927e-01 8.752469561379729035e-02
1.228400000000010550e+01 7.980000000002291927e-01 9.020582922318971797e-02
1.258449999999993452e+01 7.980000000002291927e-01 7.795417661327995462e-02
1.288630000000011933e+01 7.980000000002291927e-01 7.661013908546478179e-02
1.318820000000005166e+01 7.980000000002291927e-01 9.687742673860021136e-02
1.348860000000013315e+01 7.980000000002291927e-01 7.993422415264356262e-02
1.379050000000006548e+01 7.980000000002291927e-01 8.394811543971456014e-02
1.409230000000025029e+01 7.980000000002291927e-01 8.193509603072089698e-02
1.439280000000007931e+01 7.980000000002291927e-01 9.002361625944460544e-02
1.469470000000001164e+01 7.980000000002291927e-01 7.510124220949926377e-02
1.499650000000019645e+01 7.980000000002291927e-01 7.374505715076776213e-02
1.529700000000002547e+01 7.980000000002291927e-01 8.049734897869395556e-02
1.559880000000021028e+01 7.980000000002291927e-01 8.455549198553162504e-02
1.589930000000003929e+01 7.980000000002291927e-01 8.655115777893052087e-02
-5.989099999999780266e+00 1.103000000000065484e+00 1.451369640268842902e-02
-5.942799999999806460e+00 1.103000000000065484e+00 1.730242242876845610e-02
-5.497699999999895226e+00 1.103000000000065484e+00 1.798615488320251532e-02
-5.195799999999962893e+00 1.103000000000065484e+00 2.004255833118311764e-02
-4.893999999999778083e+00 1.103000000000065484e+00 1.867422574153526291e-02
-4.593499999999949068e+00 1.103000000000065484e+00 1.244341006223200624e-02
-4.291600000000016735e+00 1.103000000000065484e+00 2.005557354287920008e-02
-3.989799999999831925e+00 1.103000000000065484e+00 2.626382952190925435e-02
-3.689300000000002910e+00 1.103000000000065484e+00 1.797313967150643288e-02
-3.387499999999818101e+00 1.103000000000065484e+00 2.211024162930032635e-02
-3.085599999999885767e+00 1.103000000000065484e+00 2.695450342258121773e-02
-2.785199999999804277e+00 1.103000000000065484e+00 2.763736819623554067e-02
-2.483299999999871943e+00 1.103000000000065484e+00 3.592719036585861891e-02
-2.182800000000042928e+00 1.103000000000065484e+00 4.491289252083209560e-02
-1.880999999999858119e+00 1.103000000000065484e+00 6.908994976746989092e-02
-1.579099999999925785e+00 1.103000000000065484e+00 9.329043439516061798e-02
-1.278699999999844295e+00 1.103000000000065484e+00 1.277946282822478574e-01
-9.767999999999119609e-01 1.103000000000065484e+00 1.748203235017435908e-01
-6.748999999999796273e-01 1.103000000000065484e+00 2.797559016417766609e-01
-3.744999999998981366e-01 1.103000000000065484e+00 3.820962465696113863e-01
-7.259999999996580300e-02 1.103000000000065484e+00 4.440876998780394214e-01
2.292000000002190063e-01 1.103000000000065484e+00 5.816229125936334121e-01
5.297000000000480213e-01 1.103000000000065484e+00 7.595668869024360115e-01
8.315999999999803549e-01 1.103000000000065484e+00 8.513701164411247024e-01
1.133400000000165164e+00 1.103000000000065484e+00 8.193648431996848336e-01
1.433899999999994179e+00 1.103000000000065484e+00 7.180466262303821789e-01
1.735700000000178989e+00 1.103000000000065484e+00 6.495657883702887769e-01
2.037600000000111322e+00 1.103000000000065484e+00 5.528879282110283899e-01
2.338000000000192813e+00 1.103000000000065484e+00 5.057798033174575325e-01
2.639900000000125146e+00 1.103000000000065484e+00 5.008123308534537799e-01
2.941800000000057480e+00 1.103000000000065484e+00 5.151932720968421808e-01
3.242200000000138971e+00 1.103000000000065484e+00 4.620243969567968123e-01
3.544100000000071304e+00 1.103000000000065484e+00 4.109206020725294506e-01
3.844500000000152795e+00 1.103000000000065484e+00 3.253568650209414659e-01
4.146400000000085129e+00 1.103000000000065484e+00 2.708300694606051162e-01
4.448300000000017462e+00 1.103000000000065484e+00 1.928481270623735588e-01
4.748700000000098953e+00 1.103000000000065484e+00 1.797539564153375347e-01
5.050600000000031287e+00 1.103000000000065484e+00 1.658797407473164842e-01
5.352400000000216096e+00 1.103000000000065484e+00 1.603343928840067767e-01
5.652900000000045111e+00 1.103000000000065484e+00 1.877791359471403243e-01
5.954799999999977445e+00 1.103000000000065484e+00 1.980351227636512057e-01
6.256600000000162254e+00 1.103000000000065484e+00 2.246824671902049320e-01
6.557099999999991269e+00 1.103000000000065484e+00 2.122937210170964817e-01
6.858900000000176078e+00 1.103000000000065484e+00 2.300594849822453491e-01
7.160800000000108412e+00 1.103000000000065484e+00 2.134841790468978984e-01
7.461200000000189902e+00 1.103000000000065484e+00 2.084924115210614326e-01
7.763100000000122236e+00 1.103000000000065484e+00 2.029461959769719714e-01
8.065000000000054570e+00 1.103000000000065484e+00 1.781435408881426041e-01
8.365400000000136060e+00 1.103000000000065484e+00 1.678354932248474207e-01
8.667300000000068394e+00 1.103000000000065484e+00 1.150041459081203865e-01
8.969100000000253203e+00 1.103000000000065484e+00 1.067455602465679082e-01
9.269600000000082218e+00 1.103000000000065484e+00 9.301364422642399710e-02
9.571500000000014552e+00 1.103000000000065484e+00 9.635855363231650428e-02
9.871900000000096043e+00 1.103000000000065484e+00 7.788215910856165214e-02
1.017380000000002838e+01 1.103000000000065484e+00 8.603749075732523843e-02
1.047560000000021319e+01 1.103000000000065484e+00 8.257284140382879778e-02
1.077610000000004220e+01 1.103000000000065484e+00 9.002014553632564642e-02
1.107799999999997453e+01 1.103000000000065484e+00 8.386047968096095595e-02
1.137980000000015934e+01 1.103000000000065484e+00 9.469520957755751811e-02
1.168029999999998836e+01 1.103000000000065484e+00 9.602449653211712899e-02
1.198210000000017317e+01 1.103000000000065484e+00 9.664488828963026246e-02
1.228400000000010550e+01 1.103000000000065484e+00 7.891296387489116215e-02
1.258449999999993452e+01 1.103000000000065484e+00 7.479148017113257385e-02
1.288630000000011933e+01 1.103000000000065484e+00 9.180756794258726483e-02
1.318820000000005166e+01 1.103000000000065484e+00 7.813812493858454666e-02
1.348860000000013315e+01 1.103000000000065484e+00 6.862834359264892437e-02
1.379050000000006548e+01 1.103000000000065484e+00 6.315154251093856030e-02
1.409230000000025029e+01 1.103000000000065484e+00 7.400883210780830057e-02
1.439280000000007931e+01 1.103000000000065484e+00 6.516456191993223734e-02
1.469470000000001164e+01 1.103000000000065484e+00 6.852161885674107333e-02
1.499650000000019645e+01 1.103000000000065484e+00 8.007565611974096220e-02
1.529700000000002547e+01 1.103000000000065484e+00 7.460492880348876255e-02
1.559880000000021028e+01 1.103000000000065484e+00 6.037583169655460352e-02
1.589930000000003929e+01 1.103000000000065484e+00 8.273423002886018396e-02
-5.989099999999780266e+00 1.400000000000090949e+00 1.038960965659061625e-02
-5.942799999999806460e+00 1.400000000000090949e+00 1.456922797259170219e-02
-5.497699999999895226e+00 1.400000000000090949e+00 2.010676670888377621e-02
-5.195799999999962893e+00 1.400000000000090949e+00 1.870372688804637987e-02
-4.893999999999778083e+00 1.400000000000090949e+00 1.733799734073774093e-02
-4.593499999999949068e+00 1.400000000000090949e+00 2.010156062420534462e-02
-4.291600000000016735e+00 1.400000000000090949e+00 1.594450200847746801e-02
-3.989799999999831925e+00 1.400000000000090949e+00 2.147770234087085020e-02
-3.689300000000002910e+00 1.400000000000090949e+00 1.662823446291152377e-02
-3.387499999999818101e+00 1.400000000000090949e+00 2.701437339638318794e-02
-3.085599999999885767e+00 1.400000000000090949e+00 3.255798589813343330e-02
-2.785199999999804277e+00 1.400000000000090949e+00 3.740311537219406790e-02
-2.483299999999871943e+00 1.400000000000090949e+00 3.185082606264643540e-02
-2.182800000000042928e+00 1.400000000000090949e+00 5.887995003228517488e-02
-1.880999999999858119e+00 1.400000000000090949e+00 4.431245742125294873e-02
-1.579099999999925785e+00 1.400000000000090949e+00 6.855285536481166286e-02
-1.278699999999844295e+00 1.400000000000090949e+00 9.136418306414081925e-02
-9.767999999999119609e-01 1.400000000000090949e+00 1.419569139691421178e-01
-6.748999999999796273e-01 1.400000000000090949e+00 2.021279730016784237e-01
-3.744999999998981366e-01 1.400000000000090949e+00 2.893940997431135864e-01
-7.259999999996580300e-02 1.400000000000090949e+00 3.938350998386956348e-01
2.292000000002190063e-01 1.400000000000090949e+00 4.707506625586284077e-01
5.297000000000480213e-01 1.400000000000090949e+00 5.890138174754471212e-01
8.315999999999803549e-01 1.400000000000090949e+00 7.384865823586854727e-01
1.133400000000165164e+00 1.400000000000090949e+00 7.887721542676592312e-01
1.433899999999994179e+00 1.400000000000090949e+00 7.726272179990623101e-01
1.735700000000178989e+00 1.400000000000090949e+00 6.789385181260015889e-01
2.037600000000111322e+00 1.400000000000090949e+00 6.057982344787117279e-01
2.338000000000192813e+00 1.400000000000090949e+00 5.162657255405991297e-01
2.639900000000125146e+00 1.400000000000090949e+00 4.576816546542048503e-01
2.941800000000057480e+00 1.400000000000090949e+00 4.555523660207261849e-01
3.242200000000138971e+00 1.400000000000090949e+00 4.594430466370743038e-01
3.544100000000071304e+00 1.400000000000090949e+00 4.275922205744279170e-01
3.844500000000152795e+00 1.400000000000090949e+00 3.494549633166230129e-01
4.146400000000085129e+00 1.400000000000090949e+00 2.969342457190424778e-01
4.448300000000017462e+00 1.400000000000090949e+00 2.028802522377118334e-01
4.748700000000098953e+00 1.400000000000090949e+00 1.628662853992841608e-01
5.050600000000031287e+00 1.400000000000090949e+00 1.593382953488668152e-01
5.352400000000216096e+00 1.400000000000090949e+00 1.551378526941519786e-01
5.652900000000045111e+00 1.400000000000090949e+00 1.620584745933474902e-01
5.954799999999977445e+00 1.400000000000090949e+00 1.548263552942258092e-01
6.256600000000162254e+00 1.400000000000090949e+00 1.615777794413722490e-01
6.557099999999991269e+00 1.400000000000090949e+00 1.807769520546494146e-01
6.858900000000176078e+00 1.400000000000090949e+00 1.847552684297511516e-01
7.160800000000108412e+00 1.400000000000090949e+00 1.839951800667000703e-01
7.461200000000189902e+00 1.400000000000090949e+00 1.927995369387081881e-01
7.763100000000122236e+00 1.400000000000090949e+00 2.208559949515574716e-01
8.065000000000054570e+00 1.400000000000090949e+00 1.693166243158613082e-01
8.365400000000136060e+00 1.400000000000090949e+00 1.384445421727600600e-01
8.667300000000068394e+00 1.400000000000090949e+00 1.376211131127880738e-01
8.969100000000253203e+00 1.400000000000090949e+00 1.190709657227554535e-01
9.269600000000082218e+00 1.400000000000090949e+00 8.276893726004973251e-02
9.571500000000014552e+00 1.400000000000090949e+00 9.367047857668615862e-02
9.871900000000096043e+00 1.400000000000090949e+00 8.542404044605000912e-02
1.017380000000002838e+01 1.400000000000090949e+00 7.035589602510858298e-02
1.047560000000021319e+01 1.400000000000090949e+00 7.577022409067776798e-02
1.077610000000004220e+01 1.400000000000090949e+00 7.503790151257834495e-02
1.107799999999997453e+01 1.400000000000090949e+00 7.367824573072788430e-02
1.137980000000015934e+01 1.400000000000090949e+00 7.433160935787108681e-02
1.168029999999998836e+01 1.400000000000090949e+00 7.495633951928291905e-02
1.198210000000017317e+01 1.400000000000090949e+00 7.899452586818660194e-02
1.228400000000010550e+01 1.400000000000090949e+00 7.829257211737802868e-02
1.258449999999993452e+01 1.400000000000090949e+00 7.895548023309835461e-02
1.288630000000011933e+01 1.400000000000090949e+00 6.940318252895553985e-02
1.318820000000005166e+01 1.400000000000090949e+00 7.752727766964853662e-02
1.348860000000013315e+01 1.400000000000090949e+00 7.004700166752161894e-02
1.379050000000006548e+01 1.400000000000090949e+00 6.526434520960217034e-02
1.409230000000025029e+01 1.400000000000090949e+00 6.865697705838030851e-02
1.439280000000007931e+01 1.400000000000090949e+00 6.318885278446731424e-02
1.469470000000001164e+01 1.400000000000090949e+00 7.332336429181476878e-02
1.499650000000019645e+01 1.400000000000090949e+00 6.043743703191605671e-02
1.529700000000002547e+01 1.400000000000090949e+00 7.262661662568463405e-02
1.559880000000021028e+01 1.400000000000090949e+00 6.040533284306572048e-02
1.589930000000003929e+01 1.400000000000090949e+00 5.633070390141300954e-02
-5.989099999999780266e+00 1.700000000000272848e+00 1.732758517138087428e-02
-5.942799999999806460e+00 1.700000000000272848e+00 9.028218513180672616e-03
-5.497699999999895226e+00 1.700000000000272848e+00 1.110197557675605094e-02
-5.195799999999962893e+00 1.700000000000272848e+00 1.525122506546628363e-02
-4.893999999999778083e+00 1.700000000000272848e+00 2.080958814047208574e-02
-4.593499999999949068e+00 1.700000000000272848e+00 2.219353898415523524e-02
-4.291600000000016735e+00 1.700000000000272848e+00 1.387248030646156399e-02
-3.989799999999831925e+00 1.700000000000272848e+00 2.010503134732430017e-02
-3.689300000000002910e+00 1.700000000000272848e+00 1.941782816977128887e-02
-3.387499999999818101e+00 1.700000000000272848e+00 2.287900680014877397e-02
-3.085599999999885767e+00 1.700000000000272848e+00 3.190115154787127177e-02
-2.785199999999804277e+00 1.700000000000272848e+00 2.911416088335072247e-02
-2.483299999999871943e+00 1.700000000000272848e+00 4.158620441131410245e-02
-2.182800000000042928e+00 1.700000000000272848e+00 4.435410609868040144e-02
-1.880999999999858119e+00 1.700000000000272848e+00 3.602697365552856579e-02
-1.579099999999925785e+00 1.700000000000272848e+00 5.683135571132221647e-02
-1.278699999999844295e+00 1.700000000000272848e+00 6.165999925056780961e-02
-9.767999999999119609e-01 1.700000000000272848e+00 1.004713605282776950e-01
-6.748999999999796273e-01 1.700000000000272848e+00 1.558693075914716619e-01
-3.744999999998981366e-01 1.700000000000272848e+00 2.057722322765807299e-01
-7.259999999996580300e-02 1.700000000000272848e+00 3.020283995768880958e-01
2.292000000002190063e-01 1.700000000000272848e+00 3.366306413920857610e-01
5.297000000000480213e-01 1.700000000000272848e+00 4.285995979597044814e-01
8.315999999999803549e-01 1.700000000000272848e+00 5.686571587019986218e-01
1.133400000000165164e+00 1.700000000000272848e+00 6.564135250839862046e-01
1.433899999999994179e+00 1.700000000000272848e+00 7.167051917449061005e-01
1.735700000000178989e+00 1.700000000000272848e+00 7.012839012466111077e-01
2.037600000000111322e+00 1.700000000000272848e+00 6.466434395041289473e-01
2.338000000000192813e+00 1.700000000000272848e+00 5.301867959707260436e-01
2.639900000000125146e+00 1.700000000000272848e+00 4.623532479723177491e-01
2.941800000000057480e+00 1.700000000000272848e+00 4.207279979259154201e-01
3.242200000000138971e+00 1.700000000000272848e+00 3.984338079713105052e-01
3.544100000000071304e+00 1.700000000000272848e+00 3.888225079741454149e-01
3.844500000000152795e+00 1.700000000000272848e+00 4.225310385862122708e-01
4.146400000000085129e+00 1.700000000000272848e+00 3.159468669646758321e-01
4.448300000000017462e+00 1.700000000000272848e+00 2.570313420204213273e-01
4.748700000000098953e+00 1.700000000000272848e+00 1.838363944840079034e-01
5.050600000000031287e+00 1.700000000000272848e+00 1.581634555731006586e-01
5.352400000000216096e+00 1.700000000000272848e+00 1.491196188058847016e-01
5.652900000000045111e+00 1.700000000000272848e+00 1.186718325640756799e-01
5.954799999999977445e+00 1.700000000000272848e+00 1.496818759511553409e-01
6.256600000000162254e+00 1.700000000000272848e+00 1.509625727820496088e-01
6.557099999999991269e+00 1.700000000000272848e+00 1.577877497954738306e-01
6.858900000000176078e+00 1.700000000000272848e+00 1.501686448685887465e-01
7.160800000000108412e+00 1.700000000000272848e+00 1.624827704946396889e-01
7.461200000000189902e+00 1.700000000000272848e+00 1.658233414966334973e-01
7.763100000000122236e+00 1.700000000000272848e+00 1.602736552294250771e-01
8.065000000000054570e+00 1.700000000000272848e+00 1.822016838949802875e-01
8.365400000000136060e+00 1.700000000000272848e+00 1.628480641029096398e-01
8.667300000000068394e+00 1.700000000000272848e+00 1.387065817682411328e-01
8.969100000000253203e+00 1.700000000000272848e+00 9.881148719663766788e-02
9.269600000000082218e+00 1.700000000000272848e+00 9.603490870147397829e-02
9.571500000000014552e+00 1.700000000000272848e+00 7.744398031479363120e-02
9.871900000000096043e+00 1.700000000000272848e+00 7.671859918293211233e-02
1.017380000000002838e+01 1.700000000000272848e+00 5.408341068188991102e-02
1.047560000000021319e+01 1.700000000000272848e+00 7.730254834769623162e-02
1.077610000000004220e+01 1.700000000000272848e+00 7.453204361799070643e-02
1.107799999999997453e+01 1.700000000000272848e+00 7.452076376785411738e-02
1.137980000000015934e+01 1.700000000000272848e+00 6.967650197457321559e-02
1.168029999999998836e+01 1.700000000000272848e+00 8.538673017252124131e-02
1.198210000000017317e+01 1.700000000000272848e+00 8.805484857021760037e-02
1.228400000000010550e+01 1.700000000000272848e+00 6.416239061933408372e-02
1.258449999999993452e+01 1.700000000000272848e+00 8.185960780288362160e-02
1.288630000000011933e+01 1.700000000000272848e+00 7.231251618341924536e-02
1.318820000000005166e+01 1.700000000000272848e+00 6.340664066018171507e-02
1.348860000000013315e+01 1.700000000000272848e+00 5.590467263856133823e-02
1.379050000000006548e+01 1.700000000000272848e+00 4.770422158925134021e-02
1.409230000000025029e+01 1.700000000000272848e+00 6.063440056891673119e-02
1.439280000000007931e+01 1.700000000000272848e+00 5.994719739136371295e-02
1.469470000000001164e+01 1.700000000000272848e+00 6.194720158866130755e-02
1.499650000000019645e+01 1.700000000000272848e+00 5.105346939904253228e-02
1.529700000000002547e+01 1.700000000000272848e+00 6.261531578906007200e-02
1.559880000000021028e+01 1.700000000000272848e+00 6.056325074497816152e-02
1.589930000000003929e+01 1.700000000000272848e+00 4.760877670348008517e-02
-5.989099999999780266e+00 2.000000000000000000e+00 1.528766765821530822e-02
-5.942799999999806460e+00 2.000000000000000000e+00 1.391846738778771374e-02
-5.497699999999895226e+00 2.000000000000000000e+00 1.321391059463992990e-02
-5.195799999999962893e+00 2.000000000000000000e+00 1.876446454262808636e-02
-4.893999999999778083e+00 2.000000000000000000e+00 2.574061801172684155e-02
-4.593499999999949068e+00 2.000000000000000000e+00 2.364343356709852281e-02
-4.291600000000016735e+00 2.000000000000000000e+00 1.947075669733534450e-02
-3.989799999999831925e+00 2.000000000000000000e+00 2.154538144169046432e-02
-3.689300000000002910e+00 2.000000000000000000e+00 1.390631985687137279e-02
-3.387499999999818101e+00 2.000000000000000000e+00 2.988205837341942686e-02
-3.085599999999885767e+00 2.000000000000000000e+00 2.779615377892771452e-02
-2.785199999999804277e+00 2.000000000000000000e+00 3.542914159828863124e-02
-2.483299999999871943e+00 2.000000000000000000e+00 3.750723706576269967e-02
-2.182800000000042928e+00 2.000000000000000000e+00 4.028381556092638927e-02
-1.880999999999858119e+00 2.000000000000000000e+00 3.541959710971150782e-02
-1.579099999999925785e+00 2.000000000000000000e+00 3.958793557557598736e-02
-1.278699999999844295e+00 2.000000000000000000e+00 5.762181290166412673e-02
-9.767999999999119609e-01 2.000000000000000000e+00 6.804352674710507920e-02
-6.748999999999796273e-01 2.000000000000000000e+00 9.720714543490088788e-02
-3.744999999998981366e-01 2.000000000000000000e+00 1.416653732271499488e-01
-7.259999999996580300e-02 2.000000000000000000e+00 2.159362449304393083e-01
2.292000000002190063e-01 2.000000000000000000e+00 2.687059869118049171e-01
5.297000000000480213e-01 2.000000000000000000e+00 3.539738448175019370e-01
8.315999999999803549e-01 2.000000000000000000e+00 4.032893496147279544e-01
1.133400000000165164e+00 2.000000000000000000e+00 5.211299439918140042e-01
1.433899999999994179e+00 2.000000000000000000e+00 5.676784147824535109e-01
1.735700000000178989e+00 2.000000000000000000e+00 6.951780315995902404e-01
2.037600000000111322e+00 2.000000000000000000e+00 6.106043183176841360e-01
2.338000000000192813e+00 2.000000000000000000e+00 5.271421041146231445e-01
2.639900000000125146e+00 2.000000000000000000e+00 4.897242381691734869e-01
2.941800000000057480e+00 2.000000000000000000e+00 4.174672535556575581e-01
3.242200000000138971e+00 2.000000000000000000e+00 3.313239057432041945e-01
3.544100000000071304e+00 2.000000000000000000e+00 3.271312722155070296e-01
3.844500000000152795e+00 2.000000000000000000e+00 3.491556134476132001e-01
4.146400000000085129e+00 2.000000000000000000e+00 3.379929002162754825e-01
4.448300000000017462e+00 2.000000000000000000e+00 2.644170408175567921e-01
4.748700000000098953e+00 2.000000000000000000e+00 1.923769763989754689e-01
5.050600000000031287e+00 2.000000000000000000e+00 1.660307172029910350e-01
5.352400000000216096e+00 2.000000000000000000e+00 1.494250424403527067e-01
5.652900000000045111e+00 2.000000000000000000e+00 1.057815669002782621e-01
5.954799999999977445e+00 2.000000000000000000e+00 1.140288727116941375e-01
6.256600000000162254e+00 2.000000000000000000e+00 1.305278227384246148e-01
6.557099999999991269e+00 2.000000000000000000e+00 1.325495189552156616e-01
6.858900000000176078e+00 2.000000000000000000e+00 1.331568955010327127e-01
7.160800000000108412e+00 2.000000000000000000e+00 1.344532105859622684e-01
7.461200000000189902e+00 2.000000000000000000e+00 1.467820867852687727e-01
7.763100000000122236e+00 2.000000000000000000e+00 1.356913910586493299e-01
8.065000000000054570e+00 2.000000000000000000e+00 1.307872592915664545e-01
8.365400000000136060e+00 2.000000000000000000e+00 1.458762280512216070e-01
8.667300000000068394e+00 2.000000000000000000e+00 1.327352026420797471e-01
8.969100000000253203e+00 2.000000000000000000e+00 1.003498852191143098e-01
9.269600000000082218e+00 2.000000000000000000e+00 1.023776552013635210e-01
9.571500000000014552e+00 2.000000000000000000e+00 8.238889307852420574e-02
9.871900000000096043e+00 2.000000000000000000e+00 7.821101012408258890e-02
1.017380000000002838e+01 2.000000000000000000e+00 8.363922108212760997e-02
1.047560000000021319e+01 2.000000000000000000e+00 6.510903035002896244e-02
1.077610000000004220e+01 2.000000000000000000e+00 6.232377504706788224e-02
1.107799999999997453e+01 2.000000000000000000e+00 7.257889418279901694e-02
1.137980000000015934e+01 2.000000000000000000e+00 6.639233022326242184e-02
1.168029999999998836e+01 2.000000000000000000e+00 5.745782123429352128e-02
1.198210000000017317e+01 2.000000000000000000e+00 7.178062786543944196e-02
1.228400000000010550e+01 2.000000000000000000e+00 7.654072462308568470e-02
1.258449999999993452e+01 2.000000000000000000e+00 5.806085937621188742e-02
1.288630000000011933e+01 2.000000000000000000e+00 5.806259473777136693e-02
1.318820000000005166e+01 2.000000000000000000e+00 5.938233720375385438e-02
1.348860000000013315e+01 2.000000000000000000e+00 5.527820711559002648e-02
1.379050000000006548e+01 2.000000000000000000e+00 6.478798846152565571e-02
1.409230000000025029e+01 2.000000000000000000e+00 4.774239954355984084e-02
1.439280000000007931e+01 2.000000000000000000e+00 5.591508480791820140e-02
1.469470000000001164e+01 2.000000000000000000e+00 5.249034877028974089e-02
1.499650000000019645e+01 2.000000000000000000e+00 4.634716884974008494e-02
1.529700000000002547e+01 2.000000000000000000e+00 5.585434715333648797e-02
1.559880000000021028e+01 2.000000000000000000e+00 4.837060042809062516e-02
1.589930000000003929e+01 2.000000000000000000e+00 5.177104140388639336e-02
-5.989099999999780266e+00 2.300000000000181899e+00 1.252497205552743909e-02
-5.942799999999806460e+00 2.300000000000181899e+00 1.044947963039258299e-02
-5.497699999999895226e+00 2.300000000000181899e+00 1.809982106534827745e-02
-5.195799999999962893e+00 2.300000000000181899e+00 1.182648902783782485e-02
-4.893999999999778083e+00 2.300000000000181899e+00 2.158269171521922519e-02
-4.593499999999949068e+00 2.300000000000181899e+00 3.062652848243519257e-02
-4.291600000000016735e+00 2.300000000000181899e+00 1.879136264679998405e-02
-3.989799999999831925e+00 2.300000000000181899e+00 1.948290422825168719e-02
-3.689300000000002910e+00 2.300000000000181899e+00 2.018051957516156514e-02
-3.387499999999818101e+00 2.300000000000181899e+00 1.878615656212155247e-02
-3.085599999999885767e+00 2.300000000000181899e+00 1.739613195298023163e-02
-2.785199999999804277e+00 2.300000000000181899e+00 2.226555648887354466e-02
-2.483299999999871943e+00 2.300000000000181899e+00 2.922088561925857697e-02
-2.182800000000042928e+00 2.300000000000181899e+00 4.522699296309749123e-02
-1.880999999999858119e+00 2.300000000000181899e+00 3.338835640434331675e-02
-1.579099999999925785e+00 2.300000000000181899e+00 6.053288191768731175e-02
-1.278699999999844295e+00 2.300000000000181899e+00 6.051552830209253053e-02
-9.767999999999119609e-01 2.300000000000181899e+00 5.774068516848832738e-02
-6.748999999999796273e-01 2.300000000000181899e+00 7.511512510197508596e-02
-3.744999999998981366e-01 2.300000000000181899e+00 8.484876808908328738e-02
-7.259999999996580300e-02 2.300000000000181899e+00 1.460280721876758836e-01
2.292000000002190063e-01 2.300000000000181899e+00 2.114182311103401379e-01
5.297000000000480213e-01 2.300000000000181899e+00 2.363501706353506038e-01
8.315999999999803549e-01 2.300000000000181899e+00 3.010887012924311490e-01
1.133400000000165164e+00 2.300000000000181899e+00 3.829647950301298120e-01
1.433899999999994179e+00 2.300000000000181899e+00 4.143149692828669850e-01
1.735700000000178989e+00 2.300000000000181899e+00 5.323612040047510652e-01
2.037600000000111322e+00 2.300000000000181899e+00 6.003708912014464882e-01
2.338000000000192813e+00 2.300000000000181899e+00 5.752150900352633878e-01
2.639900000000125146e+00 2.300000000000181899e+00 4.799376666545012715e-01
2.941800000000057480e+00 2.300000000000181899e+00 4.533935762407363956e-01
3.242200000000138971e+00 2.300000000000181899e+00 4.031114750548815961e-01
3.544100000000071304e+00 2.300000000000181899e+00 3.386688235436918770e-01
3.844500000000152795e+00 2.300000000000181899e+00 3.329325859088396733e-01
4.146400000000085129e+00 2.300000000000181899e+00 2.926895513445609831e-01
4.448300000000017462e+00 2.300000000000181899e+00 2.745211834976133414e-01
4.748700000000098953e+00 2.300000000000181899e+00 2.453714477022933549e-01
5.050600000000031287e+00 2.300000000000181899e+00 1.898476869260372901e-01
5.352400000000216096e+00 2.300000000000181899e+00 1.336662241187393241e-01
5.652900000000045111e+00 2.300000000000181899e+00 1.162848427390146266e-01
5.954799999999977445e+00 2.300000000000181899e+00 1.169277941968009799e-01
6.256600000000162254e+00 2.300000000000181899e+00 1.092635698693694701e-01
6.557099999999991269e+00 2.300000000000181899e+00 9.054075400416883301e-02
6.858900000000176078e+00 2.300000000000181899e+00 1.056982695454233429e-01
7.160800000000108412e+00 2.300000000000181899e+00 1.236045977968898979e-01
7.461200000000189902e+00 2.300000000000181899e+00 1.221399526406910518e-01
7.763100000000122236e+00 2.300000000000181899e+00 1.358935606803284291e-01
8.065000000000054570e+00 2.300000000000181899e+00 1.365165554801807957e-01
8.365400000000136060e+00 2.300000000000181899e+00 1.267950600239889369e-01
8.667300000000068394e+00 2.300000000000181899e+00 1.480862109972159724e-01
8.969100000000253203e+00 2.300000000000181899e+00 1.224974371219433866e-01
9.269600000000082218e+00 2.300000000000181899e+00 1.004201673622731328e-01
9.571500000000014552e+00 2.300000000000181899e+00 1.017164824472026746e-01
9.871900000000096043e+00 2.300000000000181899e+00 7.967391991872195545e-02
1.017380000000002838e+01 2.300000000000181899e+00 6.863007895420840387e-02
1.047560000000021319e+01 2.300000000000181899e+00 5.419100309857750181e-02
1.077610000000004220e+01 2.300000000000181899e+00 6.445132831898706116e-02
1.107799999999997453e+01 2.300000000000181899e+00 5.896064434480086797e-02
1.137980000000015934e+01 2.300000000000181899e+00 5.138665881846218170e-02
1.168029999999998836e+01 2.300000000000181899e+00 4.793502467666181655e-02
1.198210000000017317e+01 2.300000000000181899e+00 5.202266883001060993e-02
1.228400000000010550e+01 2.300000000000181899e+00 6.089817552595727657e-02
1.258449999999993452e+01 2.300000000000181899e+00 5.266475260701721645e-02
1.288630000000011933e+01 2.300000000000181899e+00 5.880966788912634496e-02
1.318820000000005166e+01 2.300000000000181899e+00 6.219362293010708559e-02
1.348860000000013315e+01 2.300000000000181899e+00 4.989771860043065027e-02
1.379050000000006548e+01 2.300000000000181899e+00 5.533720940861226040e-02
1.409230000000025029e+01 2.300000000000181899e+00 5.601313273602866183e-02
1.439280000000007931e+01 2.300000000000181899e+00 5.120357817393732247e-02
1.469470000000001164e+01 2.300000000000181899e+00 5.390640380282322314e-02
1.499650000000019645e+01 2.300000000000181899e+00 4.912982111036193894e-02
1.529700000000002547e+01 2.300000000000181899e+00 4.434976769478170960e-02
1.559880000000021028e+01 2.300000000000181899e+00 5.186735397043739509e-02
1.589930000000003929e+01 2.300000000000181899e+00 5.118101847366412355e-02
-5.989099999999780266e+00 2.600000000000363798e+00 9.742319794905583349e-03
-5.942799999999806460e+00 2.600000000000363798e+00 9.754467325821924301e-03
-5.497699999999895226e+00 2.600000000000363798e+00 1.392801187636483889e-02
-5.195799999999962893e+00 2.600000000000363798e+00 2.296751023968211444e-02
-4.893999999999778083e+00 2.600000000000363798e+00 2.019700550997659966e-02
-4.593499999999949068e+00 2.600000000000363798e+00 1.949331639760855037e-02
-4.291600000000016735e+00 2.600000000000363798e+00 2.646079305890992536e-02
-3.989799999999831925e+00 2.600000000000363798e+00 2.296664255890237469e-02
-3.689300000000002910e+00 2.600000000000363798e+00 1.879483336991893613e-02
-3.387499999999818101e+00 2.600000000000363798e+00 1.669851660607035368e-02
-3.085599999999885767e+00 2.600000000000363798e+00 2.296230415500367938e-02
-2.785199999999804277e+00 2.600000000000363798e+00 1.879049496602024430e-02
-2.483299999999871943e+00 2.600000000000363798e+00 3.201742077235625317e-02
-2.182800000000042928e+00 2.600000000000363798e+00 2.852847635702713408e-02
-1.880999999999858119e+00 2.600000000000363798e+00 3.826992847115297941e-02
-1.579099999999925785e+00 2.600000000000363798e+00 3.410159000528849293e-02
-1.278699999999844295e+00 2.600000000000363798e+00 5.009815286055027683e-02
-9.767999999999119609e-01 2.600000000000363798e+00 4.870899593218869922e-02
-6.748999999999796273e-01 2.600000000000363798e+00 6.746825439013834358e-02
-3.744999999998981366e-01 2.600000000000363798e+00 7.097108169794329180e-02
-7.259999999996580300e-02 2.600000000000363798e+00 1.029520598775505169e-01
2.292000000002190063e-01 2.600000000000363798e+00 1.607274522772283720e-01
5.297000000000480213e-01 2.600000000000363798e+00 1.912646096393504913e-01
8.315999999999803549e-01 2.600000000000363798e+00 2.400013713564908280e-01
1.133400000000165164e+00 2.600000000000363798e+00 2.825203326060239939e-01
1.433899999999994179e+00 2.600000000000363798e+00 3.451287069488461201e-01
1.735700000000178989e+00 2.600000000000363798e+00 4.193674744632851503e-01
2.037600000000111322e+00 2.600000000000363798e+00 5.137772170643086778e-01
2.338000000000192813e+00 2.600000000000363798e+00 5.645729852717688013e-01
2.639900000000125146e+00 2.600000000000363798e+00 4.893693567302603853e-01
2.941800000000057480e+00 2.600000000000363798e+00 4.712513143685376216e-01
3.242200000000138971e+00 2.600000000000363798e+00 4.188902500344289237e-01
3.544100000000071304e+00 2.600000000000363798e+00 3.177394954556158613e-01
3.844500000000152795e+00 2.600000000000363798e+00 2.871103639308414945e-01
4.146400000000085129e+00 2.600000000000363798e+00 2.084950145634006380e-01
4.448300000000017462e+00 2.600000000000363798e+00 2.785888709930281482e-01
4.748700000000098953e+00 2.600000000000363798e+00 2.452135298003809138e-01
5.050600000000031287e+00 2.600000000000363798e+00 2.207718299159228126e-01
5.352400000000216096e+00 2.600000000000363798e+00 1.638016452798424227e-01
5.652900000000045111e+00 2.600000000000363798e+00 1.228150082873277343e-01
5.954799999999977445e+00 2.600000000000363798e+00 1.206961318232059321e-01
6.256600000000162254e+00 2.600000000000363798e+00 9.980064328553972519e-02
6.557099999999991269e+00 2.600000000000363798e+00 9.007914782934788034e-02
6.858900000000176078e+00 2.600000000000363798e+00 1.073060820302790680e-01
7.160800000000108412e+00 2.600000000000363798e+00 7.821795157032050694e-02
7.461200000000189902e+00 2.600000000000363798e+00 1.134475265892692514e-01
7.763100000000122236e+00 2.600000000000363798e+00 1.140870073239366456e-01
8.065000000000054570e+00 2.600000000000363798e+00 1.084774510829262517e-01
8.365400000000136060e+00 2.600000000000363798e+00 1.077546729934039521e-01
8.667300000000068394e+00 2.600000000000363798e+00 1.104557632607303663e-01
8.969100000000253203e+00 2.600000000000363798e+00 1.145208477138059538e-01
9.269600000000082218e+00 2.600000000000363798e+00 8.825441514955749411e-02
9.571500000000014552e+00 2.600000000000363798e+00 1.013121432038444764e-01
9.871900000000096043e+00 2.600000000000363798e+00 8.677935782400178488e-02
1.017380000000002838e+01 2.600000000000363798e+00 6.606868529241990973e-02
1.047560000000021319e+01 2.600000000000363798e+00 6.398017765558897119e-02
1.077610000000004220e+01 2.600000000000363798e+00 5.293893973341462500e-02
1.107799999999997453e+01 2.600000000000363798e+00 4.673849288140222158e-02
1.137980000000015934e+01 2.600000000000363798e+00 6.045305528595135147e-02
1.168029999999998836e+01 2.600000000000363798e+00 3.913934461245110324e-02
1.198210000000017317e+01 2.600000000000363798e+00 4.803914637023045525e-02
1.228400000000010550e+01 2.600000000000363798e+00 4.185345009147360684e-02
1.258449999999993452e+01 2.600000000000363798e+00 4.802179275463568792e-02
1.288630000000011933e+01 2.600000000000363798e+00 5.487386787223181434e-02
1.318820000000005166e+01 2.600000000000363798e+00 5.346475428593624318e-02
1.348860000000013315e+01 2.600000000000363798e+00 4.043392433582117945e-02
1.379050000000006548e+01 2.600000000000363798e+00 5.685218005003594977e-02
1.409230000000025029e+01 2.600000000000363798e+00 5.205043461496224044e-02
1.439280000000007931e+01 2.600000000000363798e+00 5.134761318337393438e-02
1.469470000000001164e+01 2.600000000000363798e+00 4.654152934440154710e-02
1.499650000000019645e+01 2.600000000000363798e+00 3.354280358313679877e-02
1.529700000000002547e+01 2.600000000000363798e+00 3.832285699871703505e-02
1.559880000000021028e+01 2.600000000000363798e+00 4.720009905622318119e-02
1.589930000000003929e+01 2.600000000000363798e+00 4.514543096980205145e-02
-5.989099999999780266e+00 2.900000000000090949e+00 8.380928651495637982e-03
-5.942799999999806460e+00 2.900000000000090949e+00 9.095029933220548715e-03
-5.497699999999895226e+00 2.900000000000090949e+00 1.258484202932940582e-02
-5.195799999999962893e+00 2.900000000000090949e+00 1.537009733229047735e-02
-4.893999999999778083e+00 2.900000000000090949e+00 1.328332505701902179e-02
-4.593499999999949068e+00 2.900000000000090949e+00 1.886598319385750927e-02
-4.291600000000016735e+00 2.900000000000090949e+00 2.724951488769235958e-02
-3.989799999999831925e+00 2.900000000000090949e+00 2.654409041376483772e-02
-3.689300000000002910e+00 2.900000000000090949e+00 1.956273085998764399e-02
-3.387499999999818101e+00 2.900000000000090949e+00 2.583866593983731239e-02
-3.085599999999885767e+00 2.900000000000090949e+00 2.305167527531676308e-02
-2.785199999999804277e+00 2.900000000000090949e+00 2.164950313525910303e-02
-2.483299999999871943e+00 2.900000000000090949e+00 2.932674267438669519e-02
-2.182800000000042928e+00 2.900000000000090949e+00 2.514105059292743791e-02
-1.880999999999858119e+00 2.900000000000090949e+00 3.909769593502365054e-02
-1.579099999999925785e+00 2.900000000000090949e+00 5.445304269405856767e-02
-1.278699999999844295e+00 2.900000000000090949e+00 4.116798227548007505e-02
-9.767999999999119609e-01 2.900000000000090949e+00 5.165043377550272707e-02
-6.748999999999796273e-01 2.900000000000090949e+00 6.346911367632290801e-02
-3.744999999998981366e-01 2.900000000000090949e+00 6.487649190105899966e-02
-7.259999999996580300e-02 2.900000000000090949e+00 7.952034042070822706e-02
2.292000000002190063e-01 2.900000000000090949e+00 1.032409975772034944e-01
5.297000000000480213e-01 2.900000000000090949e+00 1.373729564097828371e-01
8.315999999999803549e-01 2.900000000000090949e+00 2.050477188254989924e-01
1.133400000000165164e+00 2.900000000000090949e+00 2.252534011432729688e-01
1.433899999999994179e+00 2.900000000000090949e+00 2.712135843652496159e-01
1.735700000000178989e+00 2.900000000000090949e+00 2.662669362399595618e-01
2.037600000000111322e+00 2.900000000000090949e+00 3.422618896525896348e-01
2.338000000000192813e+00 2.900000000000090949e+00 4.508165643249126275e-01
2.639900000000125146e+00 2.900000000000090949e+00 4.842864827225513702e-01
2.941800000000057480e+00 2.900000000000090949e+00 4.756790893875439963e-01
3.242200000000138971e+00 2.900000000000090949e+00 3.913396499161672648e-01
3.544100000000071304e+00 2.900000000000090949e+00 3.705014283099637984e-01
3.844500000000152795e+00 2.900000000000090949e+00 3.243382077855282986e-01
4.146400000000085129e+00 2.900000000000090949e+00 2.540508585420190868e-01
4.448300000000017462e+00 2.900000000000090949e+00 2.468864183437170234e-01
4.748700000000098953e+00 2.900000000000090949e+00 2.211267113548359420e-01
5.050600000000031287e+00 2.900000000000090949e+00 1.911387959262883796e-01
5.352400000000216096e+00 2.900000000000090949e+00 2.014798154592136459e-01
5.652900000000045111e+00 2.900000000000090949e+00 1.506996655057887824e-01
5.954799999999977445e+00 2.900000000000090949e+00 1.062501145213371190e-01
6.256600000000162254e+00 2.900000000000090949e+00 9.644185098717142357e-02
6.557099999999991269e+00 2.900000000000090949e+00 8.671081104240242754e-02
6.858900000000176078e+00 2.900000000000090949e+00 8.527653471349443126e-02
7.160800000000108412e+00 2.900000000000090949e+00 8.175895683243394885e-02
7.461200000000189902e+00 2.900000000000090949e+00 9.208001970742521469e-02
7.763100000000122236e+00 2.900000000000090949e+00 8.303878598254844923e-02
8.065000000000054570e+00 2.900000000000090949e+00 7.884441709329181869e-02
8.365400000000136060e+00 2.900000000000090949e+00 9.889044614759388840e-02
8.667300000000068394e+00 2.900000000000090949e+00 1.036392630551035282e-01
8.969100000000253203e+00 2.900000000000090949e+00 1.083724617085778802e-01
9.269600000000082218e+00 2.900000000000090949e+00 9.660757801610149464e-02
9.571500000000014552e+00 2.900000000000090949e+00 9.930432987952922397e-02
9.871900000000096043e+00 2.900000000000090949e+00 8.409041508759169947e-02
1.017380000000002838e+01 2.900000000000090949e+00 6.403744458705171172e-02
1.047560000000021319e+01 2.900000000000090949e+00 5.988906277912121878e-02
1.077610000000004220e+01 2.900000000000090949e+00 5.915500483946233012e-02
1.107799999999997453e+01 2.900000000000090949e+00 5.433503810801412065e-02
1.137980000000015934e+01 2.900000000000090949e+00 4.949424703785217788e-02
1.168029999999998836e+01 2.900000000000090949e+00 4.327644657024499325e-02
1.198210000000017317e+01 2.900000000000090949e+00 4.532243784886873933e-02
1.228400000000010550e+01 2.900000000000090949e+00 5.147516225799552564e-02
1.258449999999993452e+01 2.900000000000090949e+00 4.048077909792706375e-02
1.288630000000011933e+01 2.900000000000090949e+00 4.802873420087359208e-02
1.318820000000005166e+01 2.900000000000090949e+00 4.457362933595428178e-02
1.348860000000013315e+01 2.900000000000090949e+00 3.909248985034521895e-02
1.379050000000006548e+01 2.900000000000090949e+00 3.838359465329874154e-02
1.409230000000025029e+01 2.900000000000090949e+00 4.661962061457802786e-02
1.439280000000007931e+01 2.900000000000090949e+00 3.564172338932460049e-02
1.469470000000001164e+01 2.900000000000090949e+00 3.287902778663673309e-02
1.499650000000019645e+01 2.900000000000090949e+00 4.110030317466045746e-02
1.529700000000002547e+01 2.900000000000090949e+00 4.792721554964416569e-02
1.559880000000021028e+01 2.900000000000090949e+00 3.150201838919149122e-02
1.589930000000003929e+01 2.900000000000090949e+00 4.381961473836139959e-02
-5.989099999999780266e+00 3.205000000000381988e+00 7.689387070043933112e-03
-5.942799999999806460e+00 3.205000000000381988e+00 6.301965503241828068e-03
-5.497699999999895226e+00 3.205000000000381988e+00 9.097632975559764509e-03
-5.195799999999962893e+00 3.205000000000381988e+00 1.468636487785641986e-02
-4.893999999999778083e+00 3.205000000000381988e+00 1.259698956024574677e-02
-4.593499999999949068e+00 3.205000000000381988e+00 1.259178347556731518e-02
-4.291600000000016735e+00 3.205000000000381988e+00 2.098399197719955436e-02
-3.989799999999831925e+00 3.205000000000381988e+00 2.166598907007413755e-02
-3.689300000000002910e+00 3.205000000000381988e+00 2.237748730945983075e-02
-3.387499999999818101e+00 3.205000000000381988e+00 3.005819757170637846e-02
-3.085599999999885767e+00 3.205000000000381988e+00 2.446859798862997815e-02
-2.785199999999804277e+00 3.205000000000381988e+00 2.376317351470245628e-02
-2.483299999999871943e+00 3.205000000000381988e+00 3.634020641701421472e-02
-2.182800000000042928e+00 3.205000000000381988e+00 3.354714198703549061e-02
-1.880999999999858119e+00 3.205000000000381988e+00 3.144475145772874375e-02
-1.579099999999925785e+00 3.205000000000381988e+00 3.913760925089163067e-02
-1.278699999999844295e+00 3.205000000000381988e+00 4.331809524767245290e-02
-9.767999999999119609e-01 3.205000000000381988e+00 5.450770658318210282e-02
-6.748999999999796273e-01 3.205000000000381988e+00 4.819879963370237580e-02
-3.744999999998981366e-01 3.205000000000381988e+00 6.358277985846867708e-02
-7.259999999996580300e-02 3.205000000000381988e+00 5.587690685360970078e-02
2.292000000002190063e-01 3.205000000000381988e+00 8.171036670876857810e-02
5.297000000000480213e-01 3.205000000000381988e+00 1.096305988391989145e-01
8.315999999999803549e-01 3.205000000000381988e+00 1.299013572154532892e-01
1.133400000000165164e+00 3.205000000000381988e+00 1.598432855626746862e-01
1.433899999999994179e+00 3.205000000000381988e+00 2.024559563364196346e-01
1.735700000000178989e+00 3.205000000000381988e+00 2.171024078984080674e-01
2.037600000000111322e+00 3.205000000000381988e+00 2.785558991233980652e-01
2.338000000000192813e+00 3.205000000000381988e+00 3.266549154674304734e-01
2.639900000000125146e+00 3.205000000000381988e+00 4.012277400820689066e-01
2.941800000000057480e+00 3.205000000000381988e+00 4.381536310254067756e-01
3.242200000000138971e+00 3.205000000000381988e+00 4.637450079430185390e-01
3.544100000000071304e+00 3.205000000000381988e+00 3.827851851087239465e-01
3.844500000000152795e+00 3.205000000000381988e+00 3.060006421865316684e-01
4.146400000000085129e+00 3.205000000000381988e+00 2.599458817595635129e-01
4.448300000000017462e+00 3.205000000000381988e+00 2.069149678634965572e-01
4.748700000000098953e+00 3.205000000000381988e+00 2.068776575899677894e-01
5.050600000000031287e+00 3.205000000000381988e+00 2.116169300089003336e-01
5.352400000000216096e+00 3.205000000000381988e+00 1.857799994306224556e-01
5.652900000000045111e+00 3.205000000000381988e+00 1.592350413360779093e-01
5.954799999999977445e+00 3.205000000000381988e+00 1.292531996729885391e-01
6.256600000000162254e+00 3.205000000000381988e+00 1.034813451531911010e-01
6.557099999999991269e+00 3.205000000000381988e+00 9.300583509940635318e-02
6.858900000000176078e+00 3.205000000000381988e+00 7.146218901927536837e-02
7.160800000000108412e+00 3.205000000000381988e+00 8.182750361403330619e-02
7.461200000000189902e+00 3.205000000000381988e+00 7.762272255541978472e-02
7.763100000000122236e+00 3.205000000000381988e+00 8.588477894009123592e-02
8.065000000000054570e+00 3.205000000000381988e+00 6.853289870687767626e-02
8.365400000000136060e+00 3.205000000000381988e+00 7.679495509154911359e-02
8.667300000000068394e+00 3.205000000000381988e+00 8.711515028576063968e-02
8.969100000000253203e+00 3.205000000000381988e+00 8.983012344556288997e-02
9.269600000000082218e+00 3.205000000000381988e+00 8.287913271907654256e-02
9.571500000000014552e+00 3.205000000000381988e+00 9.180756794258726483e-02
9.871900000000096043e+00 3.205000000000381988e+00 7.866741021422513080e-02
1.017380000000002838e+01 3.205000000000381988e+00 7.998715268020761826e-02
1.047560000000021319e+01 3.205000000000381988e+00 7.168952138356689263e-02
1.077610000000004220e+01 3.205000000000381988e+00 5.992290232953102758e-02
1.107799999999997453e+01 3.205000000000381988e+00 4.338056826381363890e-02
1.137980000000015934e+01 3.205000000000381988e+00 4.885303094162531806e-02
1.168029999999998836e+01 3.205000000000381988e+00 4.609467374283614249e-02
1.198210000000017317e+01 3.205000000000381988e+00 5.225520727898056578e-02
1.228400000000010550e+01 3.205000000000381988e+00 3.643131289888677793e-02
1.258449999999993452e+01 3.205000000000381988e+00 3.436449728154930550e-02
1.288630000000011933e+01 3.205000000000381988e+00 3.779964548853462919e-02
1.318820000000005166e+01 3.205000000000381988e+00 4.464824988301180353e-02
1.348860000000013315e+01 3.205000000000381988e+00 3.777621810748168357e-02
1.379050000000006548e+01 3.205000000000381988e+00 3.362870398033093039e-02
1.409230000000025029e+01 3.205000000000381988e+00 3.431330411554472243e-02
1.439280000000007931e+01 3.205000000000381988e+00 3.430289194618786619e-02
1.469470000000001164e+01 3.205000000000381988e+00 3.840528667279220765e-02
1.499650000000019645e+01 3.205000000000381988e+00 3.771895117601892916e-02
1.529700000000002547e+01 3.205000000000381988e+00 4.182828734886118865e-02
1.559880000000021028e+01 3.205000000000381988e+00 3.701960046754957517e-02
1.589930000000003929e+01 3.205000000000381988e+00 4.044520418595777544e-02
-5.989099999999780266e+00 3.500000000000000000e+00 5.597408710094042492e-03
-5.942799999999806460e+00 3.500000000000000000e+00 9.109780506476105461e-03
-5.497699999999895226e+00 3.500000000000000000e+00 9.803057449487288105e-03
-5.195799999999962893e+00 3.500000000000000000e+00 5.600879433212997173e-03
-4.893999999999778083e+00 3.500000000000000000e+00 1.540827528659897798e-02
-4.593499999999949068e+00 3.500000000000000000e+00 9.804792811046765880e-03
-4.291600000000016735e+00 3.500000000000000000e+00 1.120436190876521014e-02
-3.989799999999831925e+00 3.500000000000000000e+00 2.239917932895329686e-02
-3.689300000000002910e+00 3.500000000000000000e+00 2.730157573447667893e-02
-3.387499999999818101e+00 3.500000000000000000e+00 3.008509567587827269e-02
-3.085599999999885767e+00 3.500000000000000000e+00 3.009811088757435513e-02
-2.785199999999804277e+00 3.500000000000000000e+00 2.798877891202969370e-02
-2.483299999999871943e+00 3.500000000000000000e+00 2.868986498205852373e-02
-2.182800000000042928e+00 3.500000000000000000e+00 2.169462253580550781e-02
-1.880999999999858119e+00 3.500000000000000000e+00 7.627608198526540650e-02
-1.579099999999925785e+00 3.500000000000000000e+00 4.547081126220405001e-02
-1.278699999999844295e+00 3.500000000000000000e+00 4.266907002442794222e-02
-9.767999999999119609e-01 3.500000000000000000e+00 4.825259584204616425e-02
-6.748999999999796273e-01 3.500000000000000000e+00 6.644352338926699797e-02
-3.744999999998981366e-01 3.500000000000000000e+00 6.434547126385894988e-02
-7.259999999996580300e-02 3.500000000000000000e+00 7.271772310755719726e-02
2.292000000002190063e-01 3.500000000000000000e+00 6.153505321828544455e-02
5.297000000000480213e-01 3.500000000000000000e+00 8.180581159453984008e-02
8.315999999999803549e-01 3.500000000000000000e+00 8.460234674763750240e-02
1.133400000000165164e+00 3.500000000000000000e+00 1.139507814415176706e-01
1.433899999999994179e+00 3.500000000000000000e+00 1.538345961629845327e-01
1.735700000000178989e+00 3.500000000000000000e+00 1.978260116957341608e-01
2.037600000000111322e+00 3.500000000000000000e+00 2.159909088195628712e-01
2.338000000000192813e+00 3.500000000000000000e+00 2.641168232677671979e-01
2.639900000000125146e+00 3.500000000000000000e+00 3.185611891540283680e-01
2.941800000000057480e+00 3.500000000000000000e+00 3.666350427554483926e-01
3.242200000000138971e+00 3.500000000000000000e+00 4.250993736942387247e-01
3.544100000000071304e+00 3.500000000000000000e+00 4.306664135770419399e-01
3.844500000000152795e+00 3.500000000000000000e+00 3.480389082840896209e-01
4.146400000000085129e+00 3.500000000000000000e+00 2.747363683309885229e-01
4.448300000000017462e+00 3.500000000000000000e+00 2.362642702381564375e-01
4.748700000000098953e+00 3.500000000000000000e+00 2.132915539137959227e-01
5.050600000000031287e+00 3.500000000000000000e+00 1.762068773877659422e-01
5.352400000000216096e+00 3.500000000000000000e+00 1.719699921403021192e-01
5.652900000000045111e+00 3.500000000000000000e+00 1.607942636972682637e-01
5.954799999999977445e+00 3.500000000000000000e+00 1.440150527786822066e-01
6.256600000000162254e+00 3.500000000000000000e+00 1.119447034787618978e-01
6.557099999999991269e+00 3.500000000000000000e+00 8.897545787752030033e-02
6.858900000000176078e+00 3.500000000000000000e+00 8.545007086944216013e-02
7.160800000000108412e+00 3.500000000000000000e+00 7.290167143286178930e-02
7.461200000000189902e+00 3.500000000000000000e+00 8.253292808796082458e-02
7.763100000000122236e+00 3.500000000000000000e+00 6.240707240192279459e-02
8.065000000000054570e+00 3.500000000000000000e+00 6.790990390702532353e-02
8.365400000000136060e+00 3.500000000000000000e+00 6.302746415943592806e-02
8.667300000000068394e+00 3.500000000000000000e+00 5.399751028469577940e-02
8.969100000000253203e+00 3.500000000000000000e+00 7.263963183738071649e-02
9.269600000000082218e+00 3.500000000000000000e+00 7.330514299544026169e-02
9.571500000000014552e+00 3.500000000000000000e+00 7.255199607862711231e-02
9.871900000000096043e+00 3.500000000000000000e+00 7.806003366840806590e-02
1.017380000000002838e+01 3.500000000000000000e+00 6.558885782122442221e-02
1.047560000000021319e+01 3.500000000000000000e+00 5.795413464030402945e-02
1.077610000000004220e+01 3.500000000000000000e+00 6.345609846462682557e-02
1.107799999999997453e+01 3.500000000000000000e+00 5.170249462228704990e-02
1.137980000000015934e+01 3.500000000000000000e+00 4.685389442510745628e-02
1.168029999999998836e+01 3.500000000000000000e+00 4.614846995117993789e-02
1.198210000000017317e+01 3.500000000000000000e+00 4.268729132080245625e-02
1.228400000000010550e+01 3.500000000000000000e+00 3.372501654688191824e-02
1.258449999999993452e+01 3.500000000000000000e+00 4.472460579162880479e-02
1.288630000000011933e+01 3.500000000000000000e+00 3.645734332227893587e-02
1.318820000000005166e+01 3.500000000000000000e+00 3.368076482711524627e-02
1.348860000000013315e+01 3.500000000000000000e+00 3.711678071488030972e-02
1.379050000000006548e+01 3.500000000000000000e+00 3.504562669364414546e-02
1.409230000000025029e+01 3.500000000000000000e+00 2.954713359244031182e-02
1.439280000000007931e+01 3.500000000000000000e+00 2.953672142308344517e-02
1.469470000000001164e+01 3.500000000000000000e+00 3.365126368060413625e-02
1.499650000000019645e+01 3.500000000000000000e+00 2.609983785453864891e-02
1.529700000000002547e+01 3.500000000000000000e+00 3.638966422145931828e-02
1.559880000000021028e+01 3.500000000000000000e+00 2.540048714606929492e-02
1.589930000000003929e+01 3.500000000000000000e+00 2.881914941823958062e-02
-5.989099999999780266e+00 3.800000000000181899e+00 7.004786934830135869e-03
-5.942799999999806460e+00 3.800000000000181899e+00 9.823014107421278174e-03
-5.497699999999895226e+00 3.800000000000181899e+00 1.051629105043246082e-02
-5.195799999999962893e+00 3.800000000000181899e+00 6.304568545581044729e-03
-4.893999999999778083e+00 3.800000000000181899e+00 9.813469618844153017e-03
-4.593499999999949068e+00 3.800000000000181899e+00 1.401651531589818110e-02
-4.291600000000016735e+00 3.800000000000181899e+00 1.752715175072076803e-02
-3.989799999999831925e+00 3.800000000000181899e+00 1.821869333217247117e-02
-3.689300000000002910e+00 3.800000000000181899e+00 2.452760028165220860e-02
-3.387499999999818101e+00 3.800000000000181899e+00 2.732587079630936083e-02
-3.085599999999885767e+00 3.800000000000181899e+00 2.802869222789766690e-02
-2.785199999999804277e+00 3.800000000000181899e+00 3.012153826862730074e-02
-2.483299999999871943e+00 3.800000000000181899e+00 3.572241770184029358e-02
-2.182800000000042928e+00 3.800000000000181899e+00 2.452239419697377701e-02
-1.880999999999858119e+00 3.800000000000181899e+00 3.152197504712548476e-02
-1.579099999999925785e+00 3.800000000000181899e+00 2.801133861230289610e-02
-1.278699999999844295e+00 3.800000000000181899e+00 3.571981465950107432e-02
-9.767999999999119609e-01 3.800000000000181899e+00 4.621354600966033621e-02
-6.748999999999796273e-01 3.800000000000181899e+00 5.883135990861981107e-02
-3.744999999998981366e-01 3.800000000000181899e+00 6.023179668711799162e-02
-7.259999999996580300e-02 3.800000000000181899e+00 6.932595893955879884e-02
2.292000000002190063e-01 3.800000000000181899e+00 5.671682184839671459e-02
5.297000000000480213e-01 3.800000000000181899e+00 7.490948475717702781e-02
8.315999999999803549e-01 3.800000000000181899e+00 6.580577801615909717e-02
1.133400000000165164e+00 3.800000000000181899e+00 9.451473197537187121e-02
1.433899999999994179e+00 3.800000000000181899e+00 1.126761583760815810e-01
1.735700000000178989e+00 3.800000000000181899e+00 1.301417047914409097e-01
2.037600000000111322e+00 3.800000000000181899e+00 1.805938714101245623e-01
2.338000000000192813e+00 3.800000000000181899e+00 2.000490098534245809e-01
2.639900000000125146e+00 3.800000000000181899e+00 2.273531886302404825e-01
2.941800000000057480e+00 3.800000000000181899e+00 2.727875572996955600e-01
3.242200000000138971e+00 3.800000000000181899e+00 3.229690075151007145e-01
3.544100000000071304e+00 3.800000000000181899e+00 3.781274746830868283e-01
3.844500000000152795e+00 3.800000000000181899e+00 3.401994124391508612e-01
4.146400000000085129e+00 3.800000000000181899e+00 2.828856262142939726e-01
4.448300000000017462e+00 3.800000000000181899e+00 2.415206804018132369e-01
4.748700000000098953e+00 3.800000000000181899e+00 2.024359996784856619e-01
5.050600000000031287e+00 3.800000000000181899e+00 1.834459381331255134e-01
5.352400000000216096e+00 3.800000000000181899e+00 1.687378812357756275e-01
5.652900000000045111e+00 3.800000000000181899e+00 1.693721558857645693e-01
5.954799999999977445e+00 3.800000000000181899e+00 1.560445791089788981e-01
6.256600000000162254e+00 3.800000000000181899e+00 1.086431781118563367e-01
6.557099999999991269e+00 3.800000000000181899e+00 1.106891693904800689e-01
6.858900000000176078e+00 3.800000000000181899e+00 8.419366910038060536e-02
7.160800000000108412e+00 3.800000000000181899e+00 6.679406642428141472e-02
7.461200000000189902e+00 3.800000000000181899e+00 6.117323033313443181e-02
7.763100000000122236e+00 3.800000000000181899e+00 5.835847388366224159e-02
8.065000000000054570e+00 3.800000000000181899e+00 5.138058505300401035e-02
8.365400000000136060e+00 3.800000000000181899e+00 6.107257936268475212e-02
8.667300000000068394e+00 3.800000000000181899e+00 6.935372472451044323e-02
8.969100000000253203e+00 3.800000000000181899e+00 6.307692196388103856e-02
9.269600000000082218e+00 3.800000000000181899e+00 6.234633474734108116e-02
9.571500000000014552e+00 3.800000000000181899e+00 6.161748289236061715e-02
9.871900000000096043e+00 3.800000000000181899e+00 7.196284082918456837e-02
1.017380000000002838e+01 3.800000000000181899e+00 6.569905328025123226e-02
1.047560000000021319e+01 3.800000000000181899e+00 6.706131210444092605e-02
1.077610000000004220e+01 3.800000000000181899e+00 6.218928452620838682e-02
1.107799999999997453e+01 3.800000000000181899e+00 4.973112389072083250e-02
1.137980000000015934e+01 3.800000000000181899e+00 4.625519468708778892e-02
1.168029999999998836e+01 3.800000000000181899e+00 3.795235730576863170e-02
1.198210000000017317e+01 3.800000000000181899e+00 4.206863492484879535e-02
1.228400000000010550e+01 3.800000000000181899e+00 4.067427191180878615e-02
1.258449999999993452e+01 3.800000000000181899e+00 2.619354737875042097e-02
1.288630000000011933e+01 3.800000000000181899e+00 3.582827475696841180e-02
1.318820000000005166e+01 3.800000000000181899e+00 4.063522627672054577e-02
1.348860000000013315e+01 3.800000000000181899e+00 3.788728124728823338e-02
1.379050000000006548e+01 3.800000000000181899e+00 2.753584954500611776e-02
1.409230000000025029e+01 3.800000000000181899e+00 3.097099775199143798e-02
1.439280000000007931e+01 3.800000000000181899e+00 3.096926239043196194e-02
1.469470000000001164e+01 3.800000000000181899e+00 3.577534622940435616e-02
1.499650000000019645e+01 3.800000000000181899e+00 2.476100641140190767e-02
1.529700000000002547e+01 3.800000000000181899e+00 3.369551540037080822e-02
1.559880000000021028e+01 3.800000000000181899e+00 2.682261594406094504e-02
1.589930000000003929e+01 3.800000000000181899e+00 3.164084731394967848e-02
-5.989099999999780266e+00 4.100000000000363798e+00 1.192887535984698405e-02
-5.942799999999806460e+00 4.100000000000363798e+00 4.216928589529847678e-03
-5.497699999999895226e+00 4.100000000000363798e+00 6.321922161175816401e-03
-5.195799999999962893e+00 4.100000000000363798e+00 9.124531079731662206e-03
-4.893999999999778083e+00 4.100000000000363798e+00 5.621703771926725261e-03
-4.593499999999949068e+00 4.100000000000363798e+00 2.318529811539651528e-02
-4.291600000000016735e+00 4.100000000000363798e+00 1.826901881739731448e-02
-3.989799999999831925e+00 4.100000000000363798e+00 1.755925593957109732e-02
-3.689300000000002910e+00 4.100000000000363798e+00 2.318269507305729601e-02
-3.387499999999818101e+00 4.100000000000363798e+00 2.949420506487625271e-02
-3.085599999999885767e+00 4.100000000000363798e+00 3.227512196393863414e-02
-2.785199999999804277e+00 4.100000000000363798e+00 3.294236848355765190e-02
-2.483299999999871943e+00 4.100000000000363798e+00 2.382651421162337857e-02
-2.182800000000042928e+00 4.100000000000363798e+00 3.084171331581037762e-02
-1.880999999999858119e+00 4.100000000000363798e+00 3.363738078812831406e-02
-1.579099999999925785e+00 4.100000000000363798e+00 2.943173204873507018e-02
-1.278699999999844295e+00 4.100000000000363798e+00 4.273501376368808030e-02
-9.767999999999119609e-01 4.100000000000363798e+00 4.413458286140652803e-02
-6.748999999999796273e-01 4.100000000000363798e+00 4.764001321155068164e-02
-3.744999999998981366e-01 4.100000000000363798e+00 5.675586748348494803e-02
-7.259999999996580300e-02 4.100000000000363798e+00 4.973546229461952434e-02
2.292000000002190063e-01 4.100000000000363798e+00 4.764261625388989396e-02
5.297000000000480213e-01 4.100000000000363798e+00 5.884958120499431816e-02
8.315999999999803549e-01 4.100000000000363798e+00 6.516542960071196322e-02
1.133400000000165164e+00 4.100000000000363798e+00 6.794461113821487208e-02
1.433899999999994179e+00 4.100000000000363798e+00 9.387091283680579212e-02
1.735700000000178989e+00 4.100000000000363798e+00 1.127342929883240891e-01
2.037600000000111322e+00 4.100000000000363798e+00 1.141408035322804271e-01
2.338000000000192813e+00 4.100000000000363798e+00 1.581998981658497005e-01
2.639900000000125146e+00 4.100000000000363798e+00 1.813261939882239993e-01
2.941800000000057480e+00 4.100000000000363798e+00 2.211978611787745186e-01
3.242200000000138971e+00 4.100000000000363798e+00 2.427935681056898054e-01
3.544100000000071304e+00 4.100000000000363798e+00 3.168909036530314638e-01
3.844500000000152795e+00 4.100000000000363798e+00 3.440527827819702122e-01
4.146400000000085129e+00 4.100000000000363798e+00 3.306983079010126225e-01
4.448300000000017462e+00 4.100000000000363798e+00 2.816569902301840345e-01
4.748700000000098953e+00 4.100000000000363798e+00 2.124004457530042911e-01
5.050600000000031287e+00 4.100000000000363798e+00 1.947882612858691798e-01
5.352400000000216096e+00 4.100000000000363798e+00 1.702997066393051873e-01
5.652900000000045111e+00 4.100000000000363798e+00 1.472176625366975744e-01
5.954799999999977445e+00 4.100000000000363798e+00 1.345850980644825445e-01
6.256600000000162254e+00 4.100000000000363798e+00 1.344983299865086801e-01
6.557099999999991269e+00 4.100000000000363798e+00 1.253729312259972695e-01
6.858900000000176078e+00 4.100000000000363798e+00 1.016479356656033173e-01
7.160800000000108412e+00 4.100000000000363798e+00 7.726610575494720357e-02
7.461200000000189902e+00 4.100000000000363798e+00 5.842268226136290710e-02
7.763100000000122236e+00 4.100000000000363798e+00 4.866821493554097933e-02
8.065000000000054570e+00 4.100000000000363798e+00 5.628905522398556377e-02
8.365400000000136060e+00 4.100000000000363798e+00 5.137104056442687999e-02
8.667300000000068394e+00 4.100000000000363798e+00 5.961747869506302255e-02
8.969100000000253203e+00 4.100000000000363798e+00 5.541703604034821373e-02
9.269600000000082218e+00 4.100000000000363798e+00 3.531460773536312936e-02
9.571500000000014552e+00 4.100000000000363798e+00 6.226737579638486758e-02
9.871900000000096043e+00 4.100000000000363798e+00 5.393330190699512083e-02
1.017380000000002838e+01 4.100000000000363798e+00 7.600449790120721028e-02
1.047560000000021319e+01 4.100000000000363798e+00 5.387777033709185287e-02
1.077610000000004220e+01 4.100000000000363798e+00 5.729035884380396376e-02
1.107799999999997453e+01 4.100000000000363798e+00 5.933201171852901107e-02
1.137980000000015934e+01 4.100000000000363798e+00 5.516801165656322337e-02
1.168029999999998836e+01 4.100000000000363798e+00 4.480356474258503224e-02
1.198210000000017317e+01 4.100000000000363798e+00 3.445386840186238225e-02
1.228400000000010550e+01 4.100000000000363798e+00 4.822569773787426656e-02
1.258449999999993452e+01 4.100000000000363798e+00 4.270204189405801126e-02
1.288630000000011933e+01 4.100000000000363798e+00 3.510462898666637244e-02
1.318820000000005166e+01 4.100000000000363798e+00 3.302393047685308475e-02
1.348860000000013315e+01 4.100000000000363798e+00 2.820916983008331033e-02
1.379050000000006548e+01 4.100000000000363798e+00 3.850246692012293526e-02
1.409230000000025029e+01 4.100000000000363798e+00 2.818747781058984075e-02
1.439280000000007931e+01 4.100000000000363798e+00 2.543606205803857975e-02
1.469470000000001164e+01 4.100000000000363798e+00 2.748986246367996628e-02
1.499650000000019645e+01 4.100000000000363798e+00 2.886166577644677309e-02
1.529700000000002547e+01 4.100000000000363798e+00 2.747424420964466804e-02
1.559880000000021028e+01 4.100000000000363798e+00 3.160093399808169834e-02
1.589930000000003929e+01 4.100000000000363798e+00 2.265861588209515387e-02
-5.989099999999780266e+00 4.403000000000247383e+00 5.607820879450907403e-03
-5.942799999999806460e+00 4.403000000000247383e+00 7.020405188865431502e-03
-5.497699999999895226e+00 4.403000000000247383e+00 5.614762325688815899e-03
-5.195799999999962893e+00 4.403000000000247383e+00 9.816940341963106831e-03
-4.893999999999778083e+00 4.403000000000247383e+00 1.122865697059789378e-02
-4.593499999999949068e+00 4.403000000000247383e+00 1.122692160903841600e-02
-4.291600000000016735e+00 4.403000000000247383e+00 8.419106605804138610e-03
-3.989799999999831925e+00 4.403000000000247383e+00 1.402605980447530626e-02
-3.689300000000002910e+00 4.403000000000247383e+00 1.613018569534153956e-02
-3.387499999999818101e+00 4.403000000000247383e+00 2.243215119858336243e-02
-3.085599999999885767e+00 4.403000000000247383e+00 1.822737013996985830e-02
-2.785199999999804277e+00 4.403000000000247383e+00 2.312889886471350409e-02
-2.483299999999871943e+00 4.403000000000247383e+00 3.433586381581792829e-02
-2.182800000000042928e+00 4.403000000000247383e+00 2.593584618716804346e-02
-1.880999999999858119e+00 4.403000000000247383e+00 2.522087722466339124e-02
-1.579099999999925785e+00 4.403000000000247383e+00 3.293108863342104897e-02
-1.278699999999844295e+00 4.403000000000247383e+00 2.522868635168104209e-02
-9.767999999999119609e-01 4.403000000000247383e+00 4.343783519527638637e-02
-6.748999999999796273e-01 4.403000000000247383e+00 4.624044411383222697e-02
-3.744999999998981366e-01 4.403000000000247383e+00 4.975455127177377812e-02
-7.259999999996580300e-02 4.403000000000247383e+00 4.904218535160834169e-02
2.292000000002190063e-01 4.403000000000247383e+00 4.973893301773847642e-02
5.297000000000480213e-01 4.403000000000247383e+00 5.602788330928422378e-02
8.315999999999803549e-01 4.403000000000247383e+00 5.322093598682968441e-02
1.133400000000165164e+00 4.403000000000247383e+00 6.372855022946476156e-02
1.433899999999994179e+00 4.403000000000247383e+00 5.741270183374711650e-02
1.735700000000178989e+00 4.403000000000247383e+00 7.136934717584332566e-02
2.037600000000111322e+00 4.403000000000247383e+00 9.585009269538966037e-02
2.338000000000192813e+00 4.403000000000247383e+00 1.188965618860279710e-01
2.639900000000125146e+00 4.403000000000247383e+00 1.545651833795244900e-01
2.941800000000057480e+00 4.403000000000247383e+00 1.789921326907270016e-01
3.242200000000138971e+00 4.403000000000247383e+00 1.852125362006734055e-01
3.544100000000071304e+00 4.403000000000247383e+00 2.229332227382518350e-01
3.844500000000152795e+00 4.403000000000247383e+00 2.891060297242403210e-01
4.146400000000085129e+00 4.403000000000247383e+00 3.218323456936430516e-01
4.448300000000017462e+00 4.403000000000247383e+00 2.707485074673096626e-01
4.748700000000098953e+00 4.403000000000247383e+00 2.812110023093983835e-01
5.050600000000031287e+00 4.403000000000247383e+00 2.168620603224204746e-01
5.352400000000216096e+00 4.403000000000247383e+00 1.847526653874119185e-01
5.652900000000045111e+00 4.403000000000247383e+00 1.393538716299261848e-01
5.954799999999977445e+00 4.403000000000247383e+00 1.330267433840719438e-01
6.256600000000162254e+00 4.403000000000247383e+00 1.412870644071838877e-01
6.557099999999991269e+00 4.403000000000247383e+00 1.106119458010833279e-01
6.858900000000176078e+00 4.403000000000247383e+00 1.077954539900516651e-01
7.160800000000108412e+00 4.403000000000247383e+00 8.131904267710644840e-02
7.461200000000189902e+00 4.403000000000247383e+00 6.943702207936534865e-02
7.763100000000122236e+00 4.403000000000247383e+00 6.803484993930769553e-02
8.065000000000054570e+00 4.403000000000247383e+00 5.342570865084800974e-02
8.365400000000136060e+00 4.403000000000247383e+00 4.092676701871272860e-02
8.667300000000068394e+00 4.403000000000247383e+00 5.684784164613725099e-02
8.969100000000253203e+00 4.403000000000247383e+00 4.641658331211918204e-02
9.269600000000082218e+00 4.403000000000247383e+00 5.124869757448373420e-02
9.571500000000014552e+00 4.403000000000247383e+00 5.743352617246083591e-02
9.871900000000096043e+00 4.403000000000247383e+00 5.463959406170237898e-02
1.017380000000002838e+01 4.403000000000247383e+00 5.460315146895335786e-02
1.047560000000021319e+01 4.403000000000247383e+00 6.011118905873431839e-02
1.077610000000004220e+01 4.403000000000247383e+00 4.971029955200710615e-02
1.107799999999997453e+01 4.403000000000247383e+00 4.832461334676447368e-02
1.137980000000015934e+01 4.403000000000247383e+00 5.588905438452604346e-02
1.168029999999998836e+01 4.403000000000247383e+00 4.275236737928285458e-02
1.198210000000017317e+01 4.403000000000247383e+00 3.308553581221453099e-02
1.228400000000010550e+01 4.403000000000247383e+00 3.583087779930762412e-02
1.258449999999993452e+01 4.403000000000247383e+00 3.237750829594779334e-02
1.288630000000011933e+01 4.403000000000247383e+00 2.961481269325992594e-02
1.318820000000005166e+01 4.403000000000247383e+00 2.891199126167161640e-02
1.348860000000013315e+01 4.403000000000247383e+00 3.098314528290778067e-02
1.379050000000006548e+01 4.403000000000247383e+00 2.889550532685658188e-02
1.409230000000025029e+01 4.403000000000247383e+00 3.233759498007981320e-02
1.439280000000007931e+01 4.403000000000247383e+00 3.164345035628889774e-02
1.469470000000001164e+01 4.403000000000247383e+00 2.888162243438076315e-02
1.499650000000019645e+01 4.403000000000247383e+00 2.749680390991787737e-02
1.529700000000002547e+01 4.403000000000247383e+00 3.436362960076956574e-02
1.559880000000021028e+01 4.403000000000247383e+00 3.162262601757516445e-02
1.589930000000003929e+01 4.403000000000247383e+00 2.817185955655454946e-02
-5.989099999999780266e+00 4.700000000000272848e+00 4.208251781732461408e-03
-5.942799999999806460e+00 4.700000000000272848e+00 9.835161638337619125e-03
-5.497699999999895226e+00 4.700000000000272848e+00 9.127134122070879735e-03
-5.195799999999962893e+00 4.700000000000272848e+00 8.418238925024398855e-03
-4.893999999999778083e+00 4.700000000000272848e+00 6.319319118836601475e-03
-4.593499999999949068e+00 4.700000000000272848e+00 8.422577328923094159e-03
-4.291600000000016735e+00 4.700000000000272848e+00 7.722358939674000416e-03
-3.989799999999831925e+00 4.700000000000272848e+00 1.263169679143529185e-02
-3.689300000000002910e+00 4.700000000000272848e+00 1.263256447221503161e-02
-3.387499999999818101e+00 4.700000000000272848e+00 2.315926769200435387e-02
-3.085599999999885767e+00 4.700000000000272848e+00 1.965210198030072422e-02
-2.785199999999804277e+00 4.700000000000272848e+00 2.526339358287058370e-02
-2.483299999999871943e+00 4.700000000000272848e+00 3.228379877173601781e-02
-2.182800000000042928e+00 4.700000000000272848e+00 3.719747502739600281e-02
-1.880999999999858119e+00 4.700000000000272848e+00 3.718012141180122854e-02
-1.579099999999925785e+00 4.700000000000272848e+00 2.946730696070435501e-02
-1.278699999999844295e+00 4.700000000000272848e+00 4.420052660066666611e-02
-9.767999999999119609e-01 4.700000000000272848e+00 2.455363070504437001e-02
-6.748999999999796273e-01 4.700000000000272848e+00 3.927817353720929050e-02
-3.744999999998981366e-01 4.700000000000272848e+00 4.980921516089730633e-02
-7.259999999996580300e-02 4.700000000000272848e+00 5.680358992637057902e-02
2.292000000002190063e-01 4.700000000000272848e+00 5.050162442312875616e-02
5.297000000000480213e-01 4.700000000000272848e+00 5.537885808603971310e-02
8.315999999999803549e-01 4.700000000000272848e+00 4.836539434341218663e-02
1.133400000000165164e+00 4.700000000000272848e+00 4.906648041344102706e-02
1.433899999999994179e+00 4.700000000000272848e+00 6.310034934493398417e-02
1.735700000000178989e+00 4.700000000000272848e+00 5.675239676036600289e-02
2.037600000000111322e+00 4.700000000000272848e+00 6.235587923591821152e-02
2.338000000000192813e+00 4.700000000000272848e+00 9.035333495574529583e-02
2.639900000000125146e+00 4.700000000000272848e+00 1.106492560746121095e-01
2.941800000000057480e+00 4.700000000000272848e+00 1.554354672016023398e-01
3.242200000000138971e+00 4.700000000000272848e+00 1.623821195241899884e-01
3.544100000000071304e+00 4.700000000000272848e+00 1.798008111774434259e-01
3.844500000000152795e+00 4.700000000000272848e+00 2.357332496009563738e-01
4.146400000000085129e+00 4.700000000000272848e+00 2.566139875653670188e-01
4.448300000000017462e+00 4.700000000000272848e+00 2.782695644660843626e-01
4.748700000000098953e+00 4.700000000000272848e+00 2.558174566095670066e-01
5.050600000000031287e+00 4.700000000000272848e+00 2.165262678606616198e-01
5.352400000000216096e+00 4.700000000000272848e+00 1.850563536603204162e-01
5.652900000000045111e+00 4.700000000000272848e+00 1.577634547336411452e-01
5.954799999999977445e+00 4.700000000000272848e+00 1.318961553280724730e-01
6.256600000000162254e+00 4.700000000000272848e+00 1.115828805936108781e-01
6.557099999999991269e+00 4.700000000000272848e+00 1.163915674749224916e-01
6.858900000000176078e+00 4.700000000000272848e+00 1.010127933348346219e-01
7.160800000000108412e+00 4.700000000000272848e+00 9.678892329906688130e-02
7.461200000000189902e+00 4.700000000000272848e+00 8.072294598142600031e-02
7.763100000000122236e+00 4.700000000000272848e+00 5.843482979227924284e-02
8.065000000000054570e+00 4.700000000000272848e+00 6.047561498622455733e-02
8.365400000000136060e+00 4.700000000000272848e+00 4.170247363579908384e-02
8.667300000000068394e+00 4.700000000000272848e+00 4.236451407073967695e-02
8.969100000000253203e+00 4.700000000000272848e+00 4.510204693081512617e-02
9.269600000000082218e+00 4.700000000000272848e+00 4.092589933793298884e-02
9.571500000000014552e+00 4.700000000000272848e+00 4.714109676320095421e-02
9.871900000000096043e+00 4.700000000000272848e+00 6.304915617892939417e-02
1.017380000000002838e+01 4.700000000000272848e+00 4.570161434961453328e-02
1.047560000000021319e+01 4.700000000000272848e+00 4.706560853536368577e-02
1.077610000000004220e+01 4.700000000000272848e+00 5.464827086949976959e-02
1.107799999999997453e+01 4.700000000000272848e+00 6.014936701304281902e-02
1.137980000000015934e+01 4.700000000000272848e+00 4.422308630093986503e-02
1.168029999999998836e+01 4.700000000000272848e+00 4.629337264139628955e-02
1.198210000000017317e+01 4.700000000000272848e+00 4.212156345241285099e-02
1.228400000000010550e+01 4.700000000000272848e+00 2.968422715563901956e-02
1.258449999999993452e+01 4.700000000000272848e+00 2.760179328426625237e-02
1.288630000000011933e+01 4.700000000000272848e+00 2.690417793735637789e-02
1.318820000000005166e+01 4.700000000000272848e+00 1.861262040617382013e-02
1.348860000000013315e+01 4.700000000000272848e+00 2.275406076786640197e-02
1.379050000000006548e+01 4.700000000000272848e+00 2.205210701705783566e-02
1.409230000000025029e+01 4.700000000000272848e+00 2.480959653506727147e-02
1.439280000000007931e+01 4.700000000000272848e+00 2.962262182027756985e-02
1.469470000000001164e+01 4.700000000000272848e+00 2.341176279890830325e-02
1.499650000000019645e+01 4.700000000000272848e+00 2.410330438036000639e-02
1.529700000000002547e+01 4.700000000000272848e+00 2.133887341611266641e-02
1.559880000000021028e+01 4.700000000000272848e+00 2.202173818976698588e-02
1.589930000000003929e+01 4.700000000000272848e+00 2.820483142618461850e-02
-5.989099999999780266e+00 5.000000000000000000e+00 4.912808574880246117e-03
-5.942799999999806460e+00 5.000000000000000000e+00 1.054492451616383629e-02
-5.497699999999895226e+00 5.000000000000000000e+00 4.213457866410892996e-03
-5.195799999999962893e+00 5.000000000000000000e+00 7.722358939674000416e-03
-4.893999999999778083e+00 5.000000000000000000e+00 4.918014659558678572e-03
-4.593499999999949068e+00 5.000000000000000000e+00 4.916279297999201665e-03
-4.291600000000016735e+00 5.000000000000000000e+00 5.620836091146987241e-03
-3.989799999999831925e+00 5.000000000000000000e+00 9.829955553659185802e-03
-3.689300000000002910e+00 5.000000000000000000e+00 1.825860664804045130e-02
-3.387499999999818101e+00 5.000000000000000000e+00 1.123473073605606512e-02
-3.085599999999885767e+00 5.000000000000000000e+00 1.264297664157189652e-02
-2.785199999999804277e+00 5.000000000000000000e+00 2.106728933205446672e-02
-2.483299999999871943e+00 5.000000000000000000e+00 2.528335024080457377e-02
-2.182800000000042928e+00 5.000000000000000000e+00 4.003565885792113171e-02
-1.880999999999858119e+00 5.000000000000000000e+00 3.861439774070921788e-02
-1.579099999999925785e+00 5.000000000000000000e+00 3.861613310226869739e-02
-1.278699999999844295e+00 5.000000000000000000e+00 4.281050199152534180e-02
-9.767999999999119609e-01 5.000000000000000000e+00 3.088075895089861800e-02
-6.748999999999796273e-01 5.000000000000000000e+00 3.438879234338199087e-02
-3.744999999998981366e-01 5.000000000000000000e+00 3.368770627335315737e-02
-7.259999999996580300e-02 5.000000000000000000e+00 3.509161377497029694e-02
2.292000000002190063e-01 5.000000000000000000e+00 4.351332342311364787e-02
5.297000000000480213e-01 5.000000000000000000e+00 4.840964606317885860e-02
8.315999999999803549e-01 5.000000000000000000e+00 3.788381052416927436e-02
1.133400000000165164e+00 5.000000000000000000e+00 5.121659338563339797e-02
1.433899999999994179e+00 5.000000000000000000e+00 4.908817243293449317e-02
1.735700000000178989e+00 5.000000000000000000e+00 4.628816655671785796e-02
2.037600000000111322e+00 5.000000000000000000e+00 5.747517484988829556e-02
2.338000000000192813e+00 5.000000000000000000e+00 6.866044778149925365e-02
2.639900000000125146e+00 5.000000000000000000e+00 1.001876289133031700e-01
2.941800000000057480e+00 5.000000000000000000e+00 1.022449000420635051e-01
3.242200000000138971e+00 5.000000000000000000e+00 1.267343223694072096e-01
3.544100000000071304e+00 5.000000000000000000e+00 1.393226351218555814e-01
3.844500000000152795e+00 5.000000000000000000e+00 1.616792980926017032e-01
4.146400000000085129e+00 5.000000000000000000e+00 1.854181765454714637e-01
4.448300000000017462e+00 5.000000000000000000e+00 2.664422077574667425e-01
4.748700000000098953e+00 5.000000000000000000e+00 2.531198370653595098e-01
5.050600000000031287e+00 5.000000000000000000e+00 2.397549500150450708e-01
5.352400000000216096e+00 5.000000000000000000e+00 1.949487822301208262e-01
5.652900000000045111e+00 5.000000000000000000e+00 1.655248593084033826e-01
5.954799999999977445e+00 5.000000000000000000e+00 1.445113661846927078e-01
6.256600000000162254e+00 5.000000000000000000e+00 1.220792149861093523e-01
6.557099999999991269e+00 5.000000000000000000e+00 1.024774384910334679e-01
6.858900000000176078e+00 5.000000000000000000e+00 1.003316639227397888e-01
7.160800000000108412e+00 5.000000000000000000e+00 1.128158549816195150e-01
7.461200000000189902e+00 5.000000000000000000e+00 8.840192088211305810e-02
7.763100000000122236e+00 5.000000000000000000e+00 7.233073747979375245e-02
8.065000000000054570e+00 5.000000000000000000e+00 4.797493799252979668e-02
8.365400000000136060e+00 5.000000000000000000e+00 4.518360892411055207e-02
8.667300000000068394e+00 5.000000000000000000e+00 4.723220324507351048e-02
8.969100000000253203e+00 5.000000000000000000e+00 3.470636350876633858e-02
9.269600000000082218e+00 5.000000000000000000e+00 3.677838521078223566e-02
9.571500000000014552e+00 5.000000000000000000e+00 3.190288690943075128e-02
9.871900000000096043e+00 5.000000000000000000e+00 3.950550590150081476e-02
1.017380000000002838e+01 5.000000000000000000e+00 4.433848784464510667e-02
1.047560000000021319e+01 5.000000000000000000e+00 5.055542063147255155e-02
1.077610000000004220e+01 5.000000000000000000e+00 5.881574165458450937e-02
1.107799999999997453e+01 5.000000000000000000e+00 5.325737857957870552e-02
1.137980000000015934e+01 5.000000000000000000e+00 5.254761570175248836e-02
1.168029999999998836e+01 5.000000000000000000e+00 4.839229244758409126e-02
1.198210000000017317e+01 5.000000000000000000e+00 3.939531044247400471e-02
1.228400000000010550e+01 5.000000000000000000e+00 2.901437759368077907e-02
1.258449999999993452e+01 5.000000000000000000e+00 3.799313830241634465e-02
1.288630000000011933e+01 5.000000000000000000e+00 3.245820260846348643e-02
1.318820000000005166e+01 5.000000000000000000e+00 3.243651058897002032e-02
1.348860000000013315e+01 5.000000000000000000e+00 3.313239057432042223e-02
1.379050000000006548e+01 5.000000000000000000e+00 2.345427915711549571e-02
1.409230000000025029e+01 5.000000000000000000e+00 2.276620829878274813e-02
1.439280000000007931e+01 5.000000000000000000e+00 2.344820539165732437e-02
1.469470000000001164e+01 5.000000000000000000e+00 3.240614176167916360e-02
1.499650000000019645e+01 5.000000000000000000e+00 2.413107016531164731e-02
1.529700000000002547e+01 5.000000000000000000e+00 1.930069126450657119e-02
1.559880000000021028e+01 5.000000000000000000e+00 1.723561100872858173e-02
1.589930000000003929e+01 5.000000000000000000e+00 2.067856834273154934e-02
-5.989099999999780266e+00 5.300000000000181899e+00 7.036891123680465805e-04
-5.942799999999806460e+00 5.300000000000181899e+00 7.751860086185115642e-03
-5.497699999999895226e+00 5.300000000000181899e+00 4.928426828915542617e-03
-5.195799999999962893e+00 5.300000000000181899e+00 3.518445561840233445e-03
-4.893999999999778083e+00 5.300000000000181899e+00 6.338408095990851789e-03
-4.593499999999949068e+00 5.300000000000181899e+00 6.334937372871897107e-03
-4.291600000000016735e+00 5.300000000000181899e+00 4.928426828915542617e-03
-3.989799999999831925e+00 5.300000000000181899e+00 4.926691467356064842e-03
-3.689300000000002910e+00 5.300000000000181899e+00 1.196618563337574839e-02
-3.387499999999818101e+00 5.300000000000181899e+00 1.266813938418431644e-02
-3.085599999999885767e+00 5.300000000000181899e+00 1.900741516095490885e-02
-2.785199999999804277e+00 5.300000000000181899e+00 1.759222780920116636e-02
-2.483299999999871943e+00 5.300000000000181899e+00 1.759656621309985819e-02
-2.182800000000042928e+00 5.300000000000181899e+00 3.167555454513922009e-02
-1.880999999999858119e+00 5.300000000000181899e+00 3.518272025684285320e-02
-1.579099999999925785e+00 5.300000000000181899e+00 4.784218283322978077e-02
-1.278699999999844295e+00 5.300000000000181899e+00 3.376666522430937789e-02
-9.767999999999119609e-01 5.300000000000181899e+00 4.855628411495469671e-02
-6.748999999999796273e-01 5.300000000000181899e+00 3.376753290508911765e-02
-3.744999999998981366e-01 5.300000000000181899e+00 4.080182098643036354e-02
-7.259999999996580300e-02 5.300000000000181899e+00 4.642265707757735338e-02
2.292000000002190063e-01 5.300000000000181899e+00 4.643133388537473705e-02
5.297000000000480213e-01 5.300000000000181899e+00 4.289206398482077465e-02
8.315999999999803549e-01 5.300000000000181899e+00 4.781788777139710234e-02
1.133400000000165164e+00 5.300000000000181899e+00 4.500660204504387113e-02
1.433899999999994179e+00 5.300000000000181899e+00 5.131030290984518044e-02
1.735700000000178989e+00 5.300000000000181899e+00 4.006689536599172818e-02
2.037600000000111322e+00 5.300000000000181899e+00 4.781528472905788307e-02
2.338000000000192813e+00 5.300000000000181899e+00 4.779619575190362929e-02
2.639900000000125146e+00 5.300000000000181899e+00 6.113505237882593119e-02
2.941800000000057480e+00 5.300000000000181899e+00 7.728432705132172453e-02
3.242200000000138971e+00 5.300000000000181899e+00 1.032366591733047956e-01
3.544100000000071304e+00 5.300000000000181899e+00 1.214761768441909862e-01
3.844500000000152795e+00 5.300000000000181899e+00 1.347629726243289583e-01
4.146400000000085129e+00 5.300000000000181899e+00 1.382354311048430429e-01
4.448300000000017462e+00 5.300000000000181899e+00 1.802606819907049129e-01
4.748700000000098953e+00 5.300000000000181899e+00 1.914945450459812626e-01
5.050600000000031287e+00 5.300000000000181899e+00 2.187249709565193545e-01
5.352400000000216096e+00 5.300000000000181899e+00 2.334026590265783907e-01
5.652900000000045111e+00 5.300000000000181899e+00 1.856116693593531930e-01
5.954799999999977445e+00 5.300000000000181899e+00 1.386605946869149952e-01
6.256600000000162254e+00 5.300000000000181899e+00 1.371707867881037102e-01
6.557099999999991269e+00 5.300000000000181899e+00 1.000279756498312494e-01
6.858900000000176078e+00 5.300000000000181899e+00 9.228826309456249211e-02
7.160800000000108412e+00 5.300000000000181899e+00 9.575030940571971350e-02
7.461200000000189902e+00 5.300000000000181899e+00 9.006439725609231839e-02
7.763100000000122236e+00 5.300000000000181899e+00 8.237327482448891791e-02
8.065000000000054570e+00 5.300000000000181899e+00 6.767563009649588124e-02
8.365400000000136060e+00 5.300000000000181899e+00 5.928602463720286653e-02
8.667300000000068394e+00 5.300000000000181899e+00 3.483738330650687498e-02
8.969100000000253203e+00 5.300000000000181899e+00 5.153763527413670470e-02
9.269600000000082218e+00 5.300000000000181899e+00 2.088334100674987120e-02
9.571500000000014552e+00 5.300000000000181899e+00 2.643476263551776395e-02
9.871900000000096043e+00 5.300000000000181899e+00 2.989854430823446485e-02
1.017380000000002838e+01 5.300000000000181899e+00 3.821439690124970451e-02
1.047560000000021319e+01 5.300000000000181899e+00 3.125386168618624061e-02
1.077610000000004220e+01 5.300000000000181899e+00 3.678879738013909884e-02
1.107799999999997453e+01 5.300000000000181899e+00 4.788469919143697323e-02
1.137980000000015934e+01 5.300000000000181899e+00 4.785519804492586321e-02
1.168029999999998836e+01 5.300000000000181899e+00 4.923828120782927642e-02
1.198210000000017317e+01 5.300000000000181899e+00 4.782049081373632160e-02
1.228400000000010550e+01 5.300000000000181899e+00 4.018923835593487398e-02
1.258449999999993452e+01 5.300000000000181899e+00 3.048422883455805324e-02
1.288630000000011933e+01 5.300000000000181899e+00 2.840005960162581347e-02
1.318820000000005166e+01 5.300000000000181899e+00 2.630634588011644681e-02
1.348860000000013315e+01 5.300000000000181899e+00 2.698921065377076281e-02
1.379050000000006548e+01 5.300000000000181899e+00 2.559571532151048642e-02
1.409230000000025029e+01 5.300000000000181899e+00 2.352109057715537355e-02
1.439280000000007931e+01 5.300000000000181899e+00 2.005557354287920008e-02
1.469470000000001164e+01 5.300000000000181899e+00 2.212759524489510063e-02
1.499650000000019645e+01 5.300000000000181899e+00 2.143258294032443848e-02
1.529700000000002547e+01 5.300000000000181899e+00 1.727899504771551395e-02
1.559880000000021028e+01 5.300000000000181899e+00 2.765385413105057172e-02
1.589930000000003929e+01 5.300000000000181899e+00 2.004082296962364160e-02
-5.989099999999780266e+00 5.600000000000363798e+00 9.165312076379378628e-03
-5.942799999999806460e+00 5.600000000000363798e+00 7.060318504733409904e-03
-5.497699999999895226e+00 5.600000000000363798e+00 6.350555626907192740e-03
-5.195799999999962893e+00 5.600000000000363798e+00 7.050774016156284747e-03
-4.893999999999778083e+00 5.600000000000363798e+00 3.529725411976835509e-03
-4.593499999999949068e+00 5.600000000000363798e+00 1.058310247047233518e-02
-4.291600000000016735e+00 5.600000000000363798e+00 7.761404574762240799e-03
-3.989799999999831925e+00 5.600000000000363798e+00 9.875942634985335547e-03
-3.689300000000002910e+00 5.600000000000363798e+00 6.349687946127453853e-03
-3.387499999999818101e+00 5.600000000000363798e+00 9.167915118718596157e-03
-3.085599999999885767e+00 5.600000000000363798e+00 1.269416980757647785e-02
-2.785199999999804277e+00 5.600000000000363798e+00 1.622042449643435608e-02
-2.483299999999871943e+00 5.600000000000363798e+00 1.480784018701983284e-02
-2.182800000000042928e+00 5.600000000000363798e+00 2.044776525532106953e-02
-1.880999999999858119e+00 5.600000000000363798e+00 3.455018096841337705e-02
-1.579099999999925785e+00 5.600000000000363798e+00 4.301093625164496836e-02
-1.278699999999844295e+00 5.600000000000363798e+00 5.075064880691373959e-02
-9.767999999999119609e-01 5.600000000000363798e+00 5.074023663755687641e-02
-6.748999999999796273e-01 5.600000000000363798e+00 5.213720269293610488e-02
-3.744999999998981366e-01 5.600000000000363798e+00 4.652677877114599209e-02
-7.259999999996580300e-02 5.600000000000363798e+00 4.086776472569050161e-02
2.292000000002190063e-01 5.600000000000363798e+00 2.747771493276362706e-02
5.297000000000480213e-01 5.600000000000363798e+00 4.369206566373981526e-02
8.315999999999803549e-01 5.600000000000363798e+00 4.995238248955418542e-02
1.133400000000165164e+00 5.600000000000363798e+00 3.447035433667742371e-02
1.433899999999994179e+00 5.600000000000363798e+00 5.134761318337393438e-02
1.735700000000178989e+00 5.600000000000363798e+00 4.992461670460254797e-02
2.037600000000111322e+00 5.600000000000363798e+00 3.867426771451119155e-02
2.338000000000192813e+00 5.600000000000363798e+00 4.147340590994808007e-02
2.639900000000125146e+00 5.600000000000363798e+00 4.850682631050959315e-02
2.941800000000057480e+00 5.600000000000363798e+00 4.848860501413508606e-02
3.242200000000138971e+00 5.600000000000363798e+00 8.147175449434045091e-02
3.544100000000071304e+00 5.600000000000363798e+00 8.920539328415104385e-02
3.844500000000152795e+00 5.600000000000363798e+00 1.137381996504816944e-01
4.146400000000085129e+00 5.600000000000363798e+00 1.185894028900005004e-01
4.448300000000017462e+00 5.600000000000363798e+00 1.360965979827872818e-01
4.748700000000098953e+00 5.600000000000363798e+00 1.591959957009896620e-01
5.050600000000031287e+00 5.600000000000363798e+00 1.850494122140825537e-01
5.352400000000216096e+00 5.600000000000363798e+00 1.934190610154415957e-01
5.652900000000045111e+00 5.600000000000363798e+00 2.100733259017452392e-01
5.954799999999977445e+00 5.600000000000363798e+00 1.532888249525289348e-01
6.256600000000162254e+00 5.600000000000363798e+00 1.329312984983006818e-01
6.557099999999991269e+00 5.600000000000363798e+00 1.195837650635809962e-01
6.858900000000176078e+00 5.600000000000363798e+00 9.504228188945296196e-02
7.160800000000108412e+00 5.600000000000363798e+00 9.708827316807670804e-02
7.461200000000189902e+00 5.600000000000363798e+00 8.585874851669907104e-02
7.763100000000122236e+00 5.600000000000363798e+00 9.628740380837792767e-02
8.065000000000054570e+00 5.600000000000363798e+00 7.113247032297467798e-02
8.365400000000136060e+00 5.600000000000363798e+00 7.739191946800930144e-02
8.667300000000068394e+00 5.600000000000363798e+00 4.111331838635653990e-02
8.969100000000253203e+00 5.600000000000363798e+00 3.482523577559053229e-02
9.269600000000082218e+00 5.600000000000363798e+00 3.341004842383678980e-02
9.571500000000014552e+00 5.600000000000363798e+00 3.617100866496517769e-02
9.871900000000096043e+00 5.600000000000363798e+00 3.198444890272618413e-02
1.017380000000002838e+01 5.600000000000363798e+00 3.613456607221615657e-02
1.047560000000021319e+01 5.600000000000363798e+00 4.375800940299995334e-02
1.077610000000004220e+01 5.600000000000363798e+00 4.442959432651766988e-02
1.107799999999997453e+01 5.600000000000363798e+00 3.539443436709908269e-02
1.137980000000015934e+01 5.600000000000363798e+00 4.093370846495063969e-02
1.168029999999998836e+01 5.600000000000363798e+00 4.021960718322573070e-02
1.198210000000017317e+01 5.600000000000363798e+00 3.880441983147198820e-02
1.228400000000010550e+01 5.600000000000363798e+00 4.227167222730764118e-02
1.258449999999993452e+01 5.600000000000363798e+00 2.978748116842791505e-02
1.288630000000011933e+01 5.600000000000363798e+00 3.116101984275420483e-02
1.318820000000005166e+01 5.600000000000363798e+00 2.698226920753285865e-02
1.348860000000013315e+01 5.600000000000363798e+00 2.352716434261354489e-02
1.379050000000006548e+01 5.600000000000363798e+00 2.490157069771957096e-02
1.409230000000025029e+01 5.600000000000363798e+00 2.213453669113300826e-02
1.439280000000007931e+01 5.600000000000363798e+00 3.803652234140327687e-02
1.469470000000001164e+01 5.600000000000363798e+00 2.627163864892689826e-02
1.499650000000019645e+01 5.600000000000363798e+00 2.143345062110417476e-02
1.529700000000002547e+01 5.600000000000363798e+00 2.557228794045754428e-02
1.559880000000021028e+01 5.600000000000363798e+00 1.590111796949053233e-02
1.589930000000003929e+01 5.600000000000363798e+00 1.589244116169314519e-02
-5.989099999999780266e+00 5.900000000000090949e+00 7.757066170863546363e-03
-5.942799999999806460e+00 5.900000000000090949e+00 1.059351463982920009e-02
-5.497699999999895226e+00 5.900000000000090949e+00 7.057715462394193243e-03
-5.195799999999962893e+00 5.900000000000090949e+00 5.642528110640453350e-03
-4.893999999999778083e+00 5.900000000000090949e+00 5.647734195318884071e-03
-4.593499999999949068e+00 5.900000000000090949e+00 4.233414524344882197e-03
-4.291600000000016735e+00 5.900000000000090949e+00 5.645131152979669144e-03
-3.989799999999831925e+00 5.900000000000090949e+00 7.053377058495500541e-03
-3.689300000000002910e+00 5.900000000000090949e+00 9.874207273425857773e-03
-3.387499999999818101e+00 5.900000000000090949e+00 9.167915118718596157e-03
-3.085599999999885767e+00 5.900000000000090949e+00 1.269503748835621414e-02
-2.785199999999804277e+00 5.900000000000090949e+00 1.480957554857930888e-02
-2.483299999999871943e+00 5.900000000000090949e+00 2.397401994417894949e-02
-2.182800000000042928e+00 5.900000000000090949e+00 1.127811477504299734e-02
-1.880999999999858119e+00 5.900000000000090949e+00 2.889724068841606139e-02
-1.579099999999925785e+00 5.900000000000090949e+00 4.229943801225927863e-02
-1.278699999999844295e+00 5.900000000000090949e+00 4.087470617192841271e-02
-9.767999999999119609e-01 5.900000000000090949e+00 4.862569857733378687e-02
-6.748999999999796273e-01 5.900000000000090949e+00 4.368425653672216441e-02
-3.744999999998981366e-01 5.900000000000090949e+00 4.298664118981228993e-02
-7.259999999996580300e-02 5.900000000000090949e+00 4.367471204814503405e-02
2.292000000002190063e-01 5.900000000000090949e+00 3.170852641476928913e-02
5.297000000000480213e-01 5.900000000000090949e+00 4.085561719477415893e-02
8.315999999999803549e-01 5.900000000000090949e+00 4.367124132502608891e-02
1.133400000000165164e+00 5.900000000000090949e+00 3.803478697984380430e-02
1.433899999999994179e+00 5.900000000000090949e+00 5.845825717333219540e-02
1.735700000000178989e+00 5.900000000000090949e+00 4.506733969962557068e-02
2.037600000000111322e+00 5.900000000000090949e+00 4.013630982837081834e-02
2.338000000000192813e+00 5.900000000000090949e+00 4.717320095205128350e-02
2.639900000000125146e+00 5.900000000000090949e+00 2.956535488881482238e-02
2.941800000000057480e+00 5.900000000000090949e+00 4.925563482342405069e-02
3.242200000000138971e+00 5.900000000000090949e+00 5.626649552371235097e-02
3.544100000000071304e+00 5.900000000000090949e+00 6.891467824996268254e-02
3.844500000000152795e+00 5.900000000000090949e+00 9.347698576280444316e-02
4.146400000000085129e+00 5.900000000000090949e+00 8.995767252018445348e-02
4.448300000000017462e+00 5.900000000000090949e+00 1.214857213327681235e-01
4.748700000000098953e+00 5.900000000000090949e+00 1.298883420037572345e-01
5.050600000000031287e+00 5.900000000000090949e+00 1.480966231665728217e-01
5.352400000000216096e+00 5.900000000000090949e+00 1.831743540490672895e-01
5.652900000000045111e+00 5.900000000000090949e+00 2.068715838245096250e-01
5.954799999999977445e+00 5.900000000000090949e+00 1.745426656522272024e-01
6.256600000000162254e+00 5.900000000000090949e+00 1.583022844978588528e-01
6.557099999999991269e+00 5.900000000000090949e+00 1.344341216088080215e-01
6.858900000000176078e+00 5.900000000000090949e+00 1.071221337049744760e-01
7.160800000000108412e+00 5.900000000000090949e+00 9.234639770680497239e-02
7.461200000000189902e+00 5.900000000000090949e+00 8.318629171510402709e-02
7.763100000000122236e+00 5.900000000000090949e+00 9.295550961418150293e-02
8.065000000000054570e+00 5.900000000000090949e+00 1.026648575394570329e-01
8.365400000000136060e+00 5.900000000000090949e+00 7.401317051170699934e-02
8.667300000000068394e+00 5.900000000000090949e+00 4.742916678207418496e-02
8.969100000000253203e+00 5.900000000000090949e+00 4.391939802803133952e-02
9.269600000000082218e+00 5.900000000000090949e+00 4.042524752802378885e-02
9.571500000000014552e+00 5.900000000000090949e+00 3.343781420878842725e-02
9.871900000000096043e+00 5.900000000000090949e+00 3.132934991402350211e-02
1.017380000000002838e+01 5.900000000000090949e+00 3.479139622518072350e-02
1.047560000000021319e+01 5.900000000000090949e+00 3.338054727732567284e-02
1.077610000000004220e+01 5.900000000000090949e+00 2.501870760298428517e-02
1.107799999999997453e+01 5.900000000000090949e+00 3.265082774156546908e-02
1.137980000000015934e+01 5.900000000000090949e+00 3.680441563417439360e-02
1.168029999999998836e+01 5.900000000000090949e+00 4.443566809197584122e-02
1.198210000000017317e+01 5.900000000000090949e+00 4.164086830043763759e-02
1.228400000000010550e+01 5.900000000000090949e+00 3.816493909680460095e-02
1.258449999999993452e+01 5.900000000000090949e+00 3.676970840298484505e-02
1.288630000000011933e+01 5.900000000000090949e+00 2.497705892555683246e-02
1.318820000000005166e+01 5.900000000000090949e+00 2.635059759988311878e-02
1.348860000000013315e+01 5.900000000000090949e+00 3.120093315862218150e-02
1.379050000000006548e+01 5.900000000000090949e+00 2.495102850216467105e-02
1.409230000000025029e+01 5.900000000000090949e+00 2.287206535391086287e-02
1.439280000000007931e+01 5.900000000000090949e+00 2.840179496318528951e-02
1.469470000000001164e+01 5.900000000000090949e+00 2.216317015686438199e-02
1.499650000000019645e+01 5.900000000000090949e+00 2.008073628549161826e-02
1.529700000000002547e+01 5.900000000000090949e+00 2.146034872527607593e-02
1.559880000000021028e+01 5.900000000000090949e+00 1.592714839288269374e-02
1.589930000000003929e+01 5.900000000000090949e+00 1.938572398092095958e-02
-5.989099999999780266e+00 6.202500000000327418e+00 1.271933255018889604e-02
-5.942799999999806460e+00 6.202500000000327418e+00 6.369644604061443054e-03
-5.497699999999895226e+00 6.202500000000327418e+00 4.950986529188747612e-03
-5.195799999999962893e+00 6.202500000000327418e+00 6.360100115484317897e-03
-4.893999999999778083e+00 6.202500000000327418e+00 4.950986529188747612e-03
-4.593499999999949068e+00 6.202500000000327418e+00 5.658146364675748982e-03
-4.291600000000016735e+00 6.202500000000327418e+00 6.365306200162749485e-03
-3.989799999999831925e+00 6.202500000000327418e+00 1.060826521308475684e-02
-3.689300000000002910e+00 6.202500000000327418e+00 7.071598354870012836e-03
-3.387499999999818101e+00 6.202500000000327418e+00 7.777890509577274451e-03
-3.085599999999885767e+00 6.202500000000327418e+00 4.950118848409008725e-03
-2.785199999999804277e+00 6.202500000000327418e+00 1.343430151269354653e-02
-2.483299999999871943e+00 6.202500000000327418e+00 1.908984483503007798e-02
-2.182800000000042928e+00 6.202500000000327418e+00 2.192021953853756297e-02
-1.880999999999858119e+00 6.202500000000327418e+00 2.191501345385913138e-02
-1.579099999999925785e+00 6.202500000000327418e+00 2.333193616717234645e-02
-1.278699999999844295e+00 6.202500000000327418e+00 4.523653745167460771e-02
-9.767999999999119609e-01 6.202500000000327418e+00 3.746472070755550721e-02
-6.748999999999796273e-01 6.202500000000327418e+00 5.512289225601681164e-02
-3.744999999998981366e-01 6.202500000000327418e+00 4.805476462426575696e-02
-7.259999999996580300e-02 6.202500000000327418e+00 3.603217974020699044e-02
2.292000000002190063e-01 6.202500000000327418e+00 3.957144964076095978e-02
5.297000000000480213e-01 6.202500000000327418e+00 4.591940222532893412e-02
8.315999999999803549e-01 6.202500000000327418e+00 4.169292914722196042e-02
1.133400000000165164e+00 6.202500000000327418e+00 3.674541334115216662e-02
1.433899999999994179e+00 6.202500000000327418e+00 3.956537587530278149e-02
1.735700000000178989e+00 6.202500000000327418e+00 4.872634954778347349e-02
2.037600000000111322e+00 6.202500000000327418e+00 3.813630563107322374e-02
2.338000000000192813e+00 6.202500000000327418e+00 4.306386477920902400e-02
2.639900000000125146e+00 6.202500000000327418e+00 2.964257847821155992e-02
2.941800000000057480e+00 6.202500000000327418e+00 4.654586774830023893e-02
3.242200000000138971e+00 6.202500000000327418e+00 5.074978112613400677e-02
3.544100000000071304e+00 6.202500000000327418e+00 4.721832035259768828e-02
3.844500000000152795e+00 6.202500000000327418e+00 6.058754580681083302e-02
4.146400000000085129e+00 6.202500000000327418e+00 7.606002947111047130e-02
4.448300000000017462e+00 6.202500000000327418e+00 7.743703886855572704e-02
4.748700000000098953e+00 6.202500000000327418e+00 1.055672497476828203e-01
5.050600000000031287e+00 6.202500000000327418e+00 1.181972111775586309e-01
5.352400000000216096e+00 6.202500000000327418e+00 1.322085204087783961e-01
5.652900000000045111e+00 6.202500000000327418e+00 1.721548081463864233e-01
5.954799999999977445e+00 6.202500000000327418e+00 1.776966852865771995e-01
6.256600000000162254e+00 6.202500000000327418e+00 2.000073611759971282e-01
6.557099999999991269e+00 6.202500000000327418e+00 1.501608357415710748e-01
6.858900000000176078e+00 6.202500000000327418e+00 1.192115300090731134e-01
7.160800000000108412e+00 6.202500000000327418e+00 1.079386213187085442e-01
7.461200000000189902e+00 6.202500000000327418e+00 9.172079986461341428e-02
7.763100000000122236e+00 6.202500000000327418e+00 8.120277345262147395e-02
8.065000000000054570e+00 6.202500000000327418e+00 7.275676874264543070e-02
8.365400000000136060e+00 6.202500000000327418e+00 7.481664291374499898e-02
8.667300000000068394e+00 6.202500000000327418e+00 6.638278573468529842e-02
8.969100000000253203e+00 6.202500000000327418e+00 5.516020252954557251e-02
9.269600000000082218e+00 6.202500000000327418e+00 5.444870429015987584e-02
9.571500000000014552e+00 6.202500000000327418e+00 3.348813969401327056e-02
9.871900000000096043e+00 6.202500000000327418e+00 3.138141076080781799e-02
1.017380000000002838e+01 6.202500000000327418e+00 2.929897688943505774e-02
1.047560000000021319e+01 6.202500000000327418e+00 3.486081068755981366e-02
1.077610000000004220e+01 6.202500000000327418e+00 2.927034342370367706e-02
1.107799999999997453e+01 6.202500000000327418e+00 3.274800798889619668e-02
1.137980000000015934e+01 6.202500000000327418e+00 3.063173456711362763e-02
1.168029999999998836e+01 6.202500000000327418e+00 3.062392544009597678e-02
1.198210000000017317e+01 6.202500000000327418e+00 3.340050393525966638e-02
1.228400000000010550e+01 6.202500000000327418e+00 3.617708243042334904e-02
1.258449999999993452e+01 6.202500000000327418e+00 2.920439968444354245e-02
1.288630000000011933e+01 6.202500000000327418e+00 2.989767662745472510e-02
1.318820000000005166e+01 6.202500000000327418e+00 2.987598460796126246e-02
1.348860000000013315e+01 6.202500000000327418e+00 2.849463680661732876e-02
1.379050000000006548e+01 6.202500000000327418e+00 2.153930767623229298e-02
1.409230000000025029e+01 6.202500000000327418e+00 2.640265844666743814e-02
1.439280000000007931e+01 6.202500000000327418e+00 2.777966784411267653e-02
1.469470000000001164e+01 6.202500000000327418e+00 1.249547090901632559e-02
1.499650000000019645e+01 6.202500000000327418e+00 2.221349564208922531e-02
1.529700000000002547e+01 6.202500000000327418e+00 2.290503722354092844e-02
1.559880000000021028e+01 6.202500000000327418e+00 2.428725270566460190e-02
1.589930000000003929e+01 6.202500000000327418e+00 1.664732344006577408e-02
-5.989099999999780266e+00 6.500000000000000000e+00 4.247297416820700923e-03
-5.942799999999806460e+00 6.500000000000000000e+00 8.508477726117218837e-03
-5.497699999999895226e+00 6.500000000000000000e+00 6.377453731079090436e-03
-5.195799999999962893e+00 6.500000000000000000e+00 5.663352449354179703e-03
-4.893999999999778083e+00 6.500000000000000000e+00 2.834713107406175089e-03
-4.593499999999949068e+00 6.500000000000000000e+00 1.275230441981896508e-02
-4.291600000000016735e+00 6.500000000000000000e+00 7.790905721273354290e-03
-3.989799999999831925e+00 6.500000000000000000e+00 1.132844026026783892e-02
-3.689300000000002910e+00 6.500000000000000000e+00 1.203646777653457831e-02
-3.387499999999818101e+00 6.500000000000000000e+00 8.493727152861663826e-03
-3.085599999999885767e+00 6.500000000000000000e+00 9.200886988348663462e-03
-2.785199999999804277e+00 6.500000000000000000e+00 9.908046823835664832e-03
-2.483299999999871943e+00 6.500000000000000000e+00 9.203490030687879256e-03
-2.182800000000042928e+00 6.500000000000000000e+00 1.557486999630879922e-02
-1.880999999999858119e+00 6.500000000000000000e+00 2.547510769312682014e-02
-1.579099999999925785e+00 6.500000000000000000e+00 2.689289808721977496e-02
-1.278699999999844295e+00 6.500000000000000000e+00 3.183781085095034602e-02
-9.767999999999119609e-01 6.500000000000000000e+00 3.324692443724592411e-02
-6.748999999999796273e-01 6.500000000000000000e+00 4.949858544175086972e-02
-3.744999999998981366e-01 6.500000000000000000e+00 6.014069020524542841e-02
-7.259999999996580300e-02 6.500000000000000000e+00 6.082529034045923433e-02
2.292000000002190063e-01 6.500000000000000000e+00 4.880097009484099524e-02
5.297000000000480213e-01 6.500000000000000000e+00 3.747252983457315112e-02
8.315999999999803549e-01 6.500000000000000000e+00 3.181525115067714710e-02
1.133400000000165164e+00 6.500000000000000000e+00 3.958967093713546687e-02
1.433899999999994179e+00 6.500000000000000000e+00 3.605994552515863483e-02
1.735700000000178989e+00 6.500000000000000000e+00 4.029249236872377293e-02
2.037600000000111322e+00 6.500000000000000000e+00 3.533543207407685571e-02
2.338000000000192813e+00 6.500000000000000000e+00 2.613280972416871448e-02
2.639900000000125146e+00 6.500000000000000000e+00 4.095973888834279764e-02
2.941800000000057480e+00 6.500000000000000000e+00 3.176839638857126280e-02
3.242200000000138971e+00 6.500000000000000000e+00 3.103954453359079185e-02
3.544100000000071304e+00 6.500000000000000000e+00 4.232286539331221731e-02
3.844500000000152795e+00 6.500000000000000000e+00 4.794456916523894691e-02
4.146400000000085129e+00 6.500000000000000000e+00 5.425521147627816038e-02
4.448300000000017462e+00 6.500000000000000000e+00 7.677933683751382576e-02
4.748700000000098953e+00 6.500000000000000000e+00 6.902574138976923235e-02
5.050600000000031287e+00 6.500000000000000000e+00 1.020965266287282153e-01
5.352400000000216096e+00 6.500000000000000000e+00 9.924706294806648343e-02
5.652900000000045111e+00 6.500000000000000000e+00 1.329677410910496960e-01
5.954799999999977445e+00 6.500000000000000000e+00 1.406293623761419864e-01
6.256600000000162254e+00 6.500000000000000000e+00 1.644706271610209269e-01
6.557099999999991269e+00 6.500000000000000000e+00 1.629730101351920257e-01
6.858900000000176078e+00 6.500000000000000000e+00 1.404228543505642024e-01
7.160800000000108412e+00 6.500000000000000000e+00 1.108939420544983873e-01
7.461200000000189902e+00 6.500000000000000000e+00 1.086891651931824743e-01
7.763100000000122236e+00 6.500000000000000000e+00 8.132511644256462668e-02
8.065000000000054570e+00 6.500000000000000000e+00 6.445306368054654067e-02
8.365400000000136060e+00 6.500000000000000000e+00 8.195331732709540407e-02
8.667300000000068394e+00 6.500000000000000000e+00 7.488432201456460269e-02
8.969100000000253203e+00 6.500000000000000000e+00 6.915589350673002900e-02
9.269600000000082218e+00 6.500000000000000000e+00 4.815454791393570383e-02
9.571500000000014552e+00 6.500000000000000000e+00 3.627773340087303566e-02
9.871900000000096043e+00 6.500000000000000000e+00 3.905344421525697857e-02
1.017380000000002838e+01 6.500000000000000000e+00 3.344388797424659859e-02
1.047560000000021319e+01 6.500000000000000000e+00 3.412588506712117137e-02
1.077610000000004220e+01 6.500000000000000000e+00 3.132154078700585820e-02
1.107799999999997453e+01 6.500000000000000000e+00 2.366512558659198892e-02
1.137980000000015934e+01 6.500000000000000000e+00 2.851632882611079139e-02
1.168029999999998836e+01 6.500000000000000000e+00 3.198878730662487596e-02
1.198210000000017317e+01 6.500000000000000000e+00 3.406341205097999231e-02
1.228400000000010550e+01 6.500000000000000000e+00 4.099271075797286668e-02
1.258449999999993452e+01 6.500000000000000000e+00 2.707944945486358279e-02
1.288630000000011933e+01 6.500000000000000000e+00 3.611374173350243022e-02
1.318820000000005166e+01 6.500000000000000000e+00 3.540571421723569256e-02
1.348860000000013315e+01 6.500000000000000000e+00 3.401916033121332034e-02
1.379050000000006548e+01 6.500000000000000000e+00 2.428898806722408141e-02
1.409230000000025029e+01 6.500000000000000000e+00 1.872975731143853781e-02
1.439280000000007931e+01 6.500000000000000000e+00 2.011457583590142706e-02
1.469470000000001164e+01 6.500000000000000000e+00 1.664038199382786645e-02
1.499650000000019645e+01 6.500000000000000000e+00 1.317399727877194976e-02
1.529700000000002547e+01 6.500000000000000000e+00 1.733018821372009355e-02
1.559880000000021028e+01 6.500000000000000000e+00 1.386467117944391661e-02
1.589930000000003929e+01 6.500000000000000000e+00 1.801478834893388906e-02
-5.989099999999780266e+00 6.803000000000338332e+00 4.950118848409008725e-03
-5.942799999999806460e+00 6.803000000000338332e+00 2.832977745846698182e-03
-5.497699999999895226e+00 6.803000000000338332e+00 2.831242384287220842e-03
-5.195799999999962893e+00 6.803000000000338332e+00 4.243826693701746242e-03
-4.893999999999778083e+00 6.803000000000338332e+00 6.370512284841181941e-03
-4.593499999999949068e+00 6.803000000000338332e+00 7.076804439548443557e-03
-4.291600000000016735e+00 6.803000000000338332e+00 6.369644604061443054e-03
-3.989799999999831925e+00 6.803000000000338332e+00 6.367909242501965279e-03
-3.689300000000002910e+00 6.803000000000338332e+00 4.952721890748224519e-03
-3.387499999999818101e+00 6.803000000000338332e+00 4.950118848409008725e-03
-3.085599999999885767e+00 6.803000000000338332e+00 7.075069077988966650e-03
-2.785199999999804277e+00 6.803000000000338332e+00 7.779625871136752226e-03
-2.483299999999871943e+00 6.803000000000338332e+00 1.060566217074554105e-02
-2.182800000000042928e+00 6.803000000000338332e+00 2.051284131380146786e-02
-1.880999999999858119e+00 6.803000000000338332e+00 1.343430151269354653e-02
-1.579099999999925785e+00 6.803000000000338332e+00 2.262911473558403691e-02
-1.278699999999844295e+00 6.803000000000338332e+00 2.262477633168534508e-02
-9.767999999999119609e-01 6.803000000000338332e+00 1.980221075519551094e-02
-6.748999999999796273e-01 6.803000000000338332e+00 3.605560712125993605e-02
-3.744999999998981366e-01 6.803000000000338332e+00 4.596365394509560609e-02
-7.259999999996580300e-02 6.803000000000338332e+00 5.160357901339683584e-02
2.292000000002190063e-01 6.803000000000338332e+00 4.169726755112065225e-02
5.297000000000480213e-01 6.803000000000338332e+00 4.805216158192653075e-02
8.315999999999803549e-01 6.803000000000338332e+00 3.320701112137794397e-02
1.133400000000165164e+00 6.803000000000338332e+00 2.473063758411105442e-02
1.433899999999994179e+00 6.803000000000338332e+00 3.108639929569667615e-02
1.735700000000178989e+00 6.803000000000338332e+00 3.320527575981846446e-02
2.037600000000111322e+00 6.803000000000338332e+00 3.745083781507969195e-02
2.338000000000192813e+00 6.803000000000338332e+00 4.026385890299240267e-02
2.639900000000125146e+00 6.803000000000338332e+00 4.166603104305006272e-02
2.941800000000057480e+00 6.803000000000338332e+00 3.530159252366704692e-02
3.242200000000138971e+00 6.803000000000338332e+00 2.540395786918824700e-02
3.544100000000071304e+00 6.803000000000338332e+00 3.597230976640503064e-02
3.844500000000152795e+00 6.803000000000338332e+00 4.512720967342754436e-02
4.146400000000085129e+00 6.803000000000338332e+00 4.652677877114599209e-02
4.448300000000017462e+00 6.803000000000338332e+00 5.355152236391010762e-02
4.748700000000098953e+00 6.803000000000338332e+00 6.481401888491780672e-02
5.050600000000031287e+00 6.803000000000338332e+00 7.603486672849806005e-02
5.352400000000216096e+00 6.803000000000338332e+00 8.375549030661258443e-02
5.652900000000045111e+00 6.803000000000338332e+00 9.567829190100139714e-02
5.954799999999977445e+00 6.803000000000338332e+00 1.089954565084302329e-01
6.256600000000162254e+00 6.803000000000338332e+00 1.251091562689567449e-01
6.557099999999991269e+00 6.803000000000338332e+00 1.468384860359517874e-01
6.858900000000176078e+00 6.803000000000338332e+00 1.341130797203047287e-01
7.160800000000108412e+00 6.803000000000338332e+00 1.207464573084307824e-01
7.461200000000189902e+00 6.803000000000338332e+00 1.038015193609146541e-01
7.763100000000122236e+00 6.803000000000338332e+00 7.779539103058778771e-02
8.065000000000054570e+00 6.803000000000338332e+00 7.145611525381719009e-02
8.365400000000136060e+00 6.803000000000338332e+00 6.584048524734863184e-02
8.667300000000068394e+00 6.803000000000338332e+00 7.142140802262765542e-02
8.969100000000253203e+00 6.803000000000338332e+00 5.036886926382874025e-02
9.269600000000082218e+00 6.803000000000338332e+00 6.573028978832183566e-02
9.571500000000014552e+00 6.803000000000338332e+00 5.731205086329742987e-02
9.871900000000096043e+00 6.803000000000338332e+00 3.563912034698538123e-02
1.017380000000002838e+01 6.803000000000338332e+00 3.142132407667579813e-02
1.047560000000021319e+01 6.803000000000338332e+00 2.303171861738277301e-02
1.077610000000004220e+01 6.803000000000338332e+00 2.580309102786802755e-02
1.107799999999997453e+01 6.803000000000338332e+00 3.066904484064238851e-02
1.137980000000015934e+01 6.803000000000338332e+00 3.065950035206526161e-02
1.168029999999998836e+01 6.803000000000338332e+00 2.438182991065611718e-02
1.198210000000017317e+01 6.803000000000338332e+00 3.272891901174194290e-02
1.228400000000010550e+01 6.803000000000338332e+00 3.479399926751994276e-02
1.258449999999993452e+01 6.803000000000338332e+00 2.295796575110498755e-02
1.288630000000011933e+01 6.803000000000338332e+00 2.714105479022503251e-02
1.318820000000005166e+01 6.803000000000338332e+00 3.268553497275501069e-02
1.348860000000013315e+01 6.803000000000338332e+00 2.920700272678276171e-02
1.379050000000006548e+01 6.803000000000338332e+00 1.946641829343665267e-02
1.409230000000025029e+01 6.803000000000338332e+00 2.571805831145363916e-02
1.439280000000007931e+01 6.803000000000338332e+00 2.292586156225465827e-02
1.469470000000001164e+01 6.803000000000338332e+00 1.389504000673476986e-02
1.499650000000019645e+01 6.803000000000338332e+00 2.014320930163280080e-02
1.529700000000002547e+01 6.803000000000338332e+00 2.291631707367753484e-02
1.559880000000021028e+01 6.803000000000338332e+00 1.736663080646911467e-02
1.589930000000003929e+01 6.803000000000338332e+00 1.666901545955924019e-02
-5.989099999999780266e+00 7.100000000000363798e+00 8.498933237540093680e-03
-5.942799999999806460e+00 7.100000000000363798e+00 9.935812608787302283e-03
-5.497699999999895226e+00 7.100000000000363798e+00 5.672029257151566840e-03
-5.195799999999962893e+00 7.100000000000363798e+00 4.958795656206394994e-03
-4.893999999999778083e+00 7.100000000000363798e+00 4.964001740884826583e-03
-4.593499999999949068e+00 7.100000000000363798e+00 4.962266379325349676e-03
-4.291600000000016735e+00 7.100000000000363798e+00 9.926268120210177126e-03
-3.989799999999831925e+00 7.100000000000363798e+00 5.669426214812350179e-03
-3.689300000000002910e+00 7.100000000000363798e+00 1.062908955179848493e-02
-3.387499999999818101e+00 7.100000000000363798e+00 7.791773402053094044e-03
-3.085599999999885767e+00 7.100000000000363798e+00 6.378321411858830191e-03
-2.785199999999804277e+00 7.100000000000363798e+00 8.503271641438788983e-03
-2.483299999999871943e+00 7.100000000000363798e+00 1.346206729764518398e-02
-2.182800000000042928e+00 7.100000000000363798e+00 1.133538170650574828e-02
-1.880999999999858119e+00 7.100000000000363798e+00 1.487551928783944696e-02
-1.579099999999925785e+00 7.100000000000363798e+00 1.558441448488592437e-02
-1.278699999999844295e+00 7.100000000000363798e+00 2.195405908894737176e-02
-9.767999999999119609e-01 7.100000000000363798e+00 2.620656259044650341e-02
-6.748999999999796273e-01 7.100000000000363798e+00 2.690331025657663813e-02
-3.744999999998981366e-01 7.100000000000363798e+00 3.823435355918369111e-02
-7.259999999996580300e-02 7.100000000000363798e+00 4.672200694658718706e-02
2.292000000002190063e-01 7.100000000000363798e+00 6.371553501776867912e-02
5.297000000000480213e-01 7.100000000000363798e+00 2.405905266059334136e-02
8.315999999999803549e-01 7.100000000000363798e+00 3.892155673673670935e-02
1.133400000000165164e+00 7.100000000000363798e+00 4.033067032303227356e-02
1.433899999999994179e+00 7.100000000000363798e+00 3.891374760971905850e-02
1.735700000000178989e+00 7.100000000000363798e+00 3.394627514571527810e-02
2.037600000000111322e+00 7.100000000000363798e+00 3.394540746493553834e-02
2.338000000000192813e+00 7.100000000000363798e+00 3.534671192421345864e-02
2.639900000000125146e+00 7.100000000000363798e+00 4.382048241914113240e-02
2.941800000000057480e+00 7.100000000000363798e+00 2.543779741959805579e-02
3.242200000000138971e+00 7.100000000000363798e+00 3.248510071263538412e-02
3.544100000000071304e+00 7.100000000000363798e+00 3.036362120617438001e-02
3.844500000000152795e+00 7.100000000000363798e+00 3.176319030389282427e-02
4.146400000000085129e+00 7.100000000000363798e+00 2.752283433331003532e-02
4.448300000000017462e+00 7.100000000000363798e+00 4.655367687531788284e-02
4.748700000000098953e+00 7.100000000000363798e+00 5.923049306729958469e-02
5.050600000000031287e+00 7.100000000000363798e+00 5.214240877761454340e-02
5.352400000000216096e+00 7.100000000000363798e+00 7.748909971534004293e-02
5.652900000000045111e+00 7.100000000000363798e+00 8.166524730822216638e-02
5.954799999999977445e+00 7.100000000000363798e+00 8.304919815190532628e-02
6.256600000000162254e+00 7.100000000000363798e+00 1.153546889431348171e-01
6.557099999999991269e+00 7.100000000000363798e+00 1.328688254821594750e-01
6.858900000000176078e+00 7.100000000000363798e+00 1.391039795653614408e-01
7.160800000000108412e+00 7.100000000000363798e+00 1.538042273356936829e-01
7.461200000000189902e+00 7.100000000000363798e+00 1.270440844077739273e-01
7.763100000000122236e+00 7.100000000000363798e+00 1.073225679650941095e-01
8.065000000000054570e+00 7.100000000000363798e+00 8.484269432362510910e-02
8.365400000000136060e+00 7.100000000000363798e+00 6.657367550622780850e-02
8.667300000000068394e+00 7.100000000000363798e+00 6.304395009425096952e-02
8.969100000000253203e+00 7.100000000000363798e+00 7.488171897222539730e-02
9.269600000000082218e+00 7.100000000000363798e+00 6.085739452930956361e-02
9.571500000000014552e+00 7.100000000000363798e+00 4.893112221180179883e-02
9.871900000000096043e+00 7.100000000000363798e+00 4.611636576232960860e-02
1.017380000000002838e+01 7.100000000000363798e+00 4.398968017119016943e-02
1.047560000000021319e+01 7.100000000000363798e+00 2.373627541053056206e-02
1.077610000000004220e+01 7.100000000000363798e+00 2.511588785031501625e-02
1.107799999999997453e+01 7.100000000000363798e+00 3.208423219239612406e-02
1.137980000000015934e+01 7.100000000000363798e+00 2.789159866469896262e-02
1.168029999999998836e+01 7.100000000000363798e+00 2.091197447248124841e-02
1.198210000000017317e+01 7.100000000000363798e+00 2.228985155070622656e-02
1.228400000000010550e+01 7.100000000000363798e+00 2.854582997262190489e-02
1.258449999999993452e+01 7.100000000000363798e+00 2.784908230649177016e-02
1.288630000000011933e+01 7.100000000000363798e+00 3.062999920555414812e-02
1.318820000000005166e+01 7.100000000000363798e+00 2.573801496938762923e-02
1.348860000000013315e+01 7.100000000000363798e+00 2.504126730325749450e-02
1.379050000000006548e+01 7.100000000000363798e+00 2.224993823483824643e-02
1.409230000000025029e+01 7.100000000000363798e+00 2.850938737987288030e-02
1.439280000000007931e+01 7.100000000000363798e+00 2.293887677395073724e-02
1.469470000000001164e+01 7.100000000000363798e+00 2.779355073658849526e-02
1.499650000000019645e+01 7.100000000000363798e+00 1.667769226735662733e-02
1.529700000000002547e+01 7.100000000000363798e+00 1.597053243186962596e-02
1.559880000000021028e+01 7.100000000000363798e+00 2.570417541897782043e-02
1.589930000000003929e+01 7.100000000000363798e+00 2.083475088308450740e-02
-5.989099999999780266e+00 7.400000000000090949e+00 6.374850688739874642e-03
-5.942799999999806460e+00 7.400000000000090949e+00 7.098496459041909665e-03
-5.497699999999895226e+00 7.400000000000090949e+00 8.511080768456434631e-03
-5.195799999999962893e+00 7.400000000000090949e+00 5.670293895592089933e-03
-4.893999999999778083e+00 7.400000000000090949e+00 9.222579007842129570e-03
-4.593499999999949068e+00 7.400000000000090949e+00 5.674632299490782635e-03
-4.291600000000016735e+00 7.400000000000090949e+00 4.255974224618087193e-03
-3.989799999999831925e+00 7.400000000000090949e+00 6.381792134977784872e-03
-3.689300000000002910e+00 7.400000000000090949e+00 9.926268120210177126e-03
-3.387499999999818101e+00 7.400000000000090949e+00 8.505874683778004777e-03
-3.085599999999885767e+00 7.400000000000090949e+00 4.255106543838348306e-03
-2.785199999999804277e+00 7.400000000000090949e+00 6.380924454198045118e-03
-2.483299999999871943e+00 7.400000000000090949e+00 5.671161576371828821e-03
-2.182800000000042928e+00 7.400000000000090949e+00 1.205121834979013679e-02
-1.880999999999858119e+00 7.400000000000090949e+00 7.796979486731524765e-03
-1.579099999999925785e+00 7.400000000000090949e+00 1.559569433502252904e-02
-1.278699999999844295e+00 7.400000000000090949e+00 1.558962056956435770e-02
-9.767999999999119609e-01 7.400000000000090949e+00 1.771804152226327117e-02
-6.748999999999796273e-01 7.400000000000090949e+00 2.479744900415092879e-02
-3.744999999998981366e-01 7.400000000000090949e+00 4.110203853621993697e-02
-7.259999999996580300e-02 7.400000000000090949e+00 2.833671890470489119e-02
2.292000000002190063e-01 7.400000000000090949e+00 4.816669544485203264e-02
5.297000000000480213e-01 7.400000000000090949e+00 5.238535939594136936e-02
8.315999999999803549e-01 7.400000000000090949e+00 3.398185005768455946e-02
1.133400000000165164e+00 7.400000000000090949e+00 3.397577629222638812e-02
1.433899999999994179e+00 7.400000000000090949e+00 3.256319198281186489e-02
1.735700000000178989e+00 7.400000000000090949e+00 3.607382841763445008e-02
2.037600000000111322e+00 7.400000000000090949e+00 3.182739868159348978e-02
2.338000000000192813e+00 7.400000000000090949e+00 2.616144318990009168e-02
2.639900000000125146e+00 7.400000000000090949e+00 3.747339751535289087e-02
2.941800000000057480e+00 7.400000000000090949e+00 3.180830970443923600e-02
3.242200000000138971e+00 7.400000000000090949e+00 2.967468266706189614e-02
3.544100000000071304e+00 7.400000000000090949e+00 2.897012587391410710e-02
3.844500000000152795e+00 7.400000000000090949e+00 2.895363993909907258e-02
4.146400000000085129e+00 7.400000000000090949e+00 2.542391452712223707e-02
4.448300000000017462e+00 7.400000000000090949e+00 3.528250354651280007e-02
4.748700000000098953e+00 7.400000000000090949e+00 3.739964464907510888e-02
5.050600000000031287e+00 7.400000000000090949e+00 4.019791516373226459e-02
5.352400000000216096e+00 7.400000000000090949e+00 5.005737186390256388e-02
5.652900000000045111e+00 7.400000000000090949e+00 6.412941874970401468e-02
5.954799999999977445e+00 7.400000000000090949e+00 6.339102240614642725e-02
6.256600000000162254e+00 7.400000000000090949e+00 6.967736965535295535e-02
6.557099999999991269e+00 7.400000000000090949e+00 1.034006508406753871e-01
6.858900000000176078e+00 7.400000000000090949e+00 1.265338881092875900e-01
7.160800000000108412e+00 7.400000000000090949e+00 1.243924519448925958e-01
7.461200000000189902e+00 7.400000000000090949e+00 1.264072067154457524e-01
7.763100000000122236e+00 7.400000000000090949e+00 1.390345651029823715e-01
8.065000000000054570e+00 7.400000000000090949e+00 9.332427394557044065e-02
8.365400000000136060e+00 7.400000000000090949e+00 8.067869426165932834e-02
8.667300000000068394e+00 7.400000000000090949e+00 6.449558003875373313e-02
8.969100000000253203e+00 7.400000000000090949e+00 5.604176620176004597e-02
9.269600000000082218e+00 7.400000000000090949e+00 5.040965026047645320e-02
9.571500000000014552e+00 7.400000000000090949e+00 6.298321243966925609e-02
9.871900000000096043e+00 7.400000000000090949e+00 5.666042259771369993e-02
1.017380000000002838e+01 7.400000000000090949e+00 3.775712913032742979e-02
1.047560000000021319e+01 7.400000000000090949e+00 3.563998802776512098e-02
1.077610000000004220e+01 7.400000000000090949e+00 2.863433341215525230e-02
1.107799999999997453e+01 7.400000000000090949e+00 2.303779238284094782e-02
1.137980000000015934e+01 7.400000000000090949e+00 2.162954647732511296e-02
1.168029999999998836e+01 7.400000000000090949e+00 2.371718643337631174e-02
1.198210000000017317e+01 7.400000000000090949e+00 2.231154357019969267e-02
1.228400000000010550e+01 7.400000000000090949e+00 2.090937143014203262e-02
1.258449999999993452e+01 7.400000000000090949e+00 1.881218698551371041e-02
1.288630000000011933e+01 7.400000000000090949e+00 3.691981717787963524e-02
1.318820000000005166e+01 7.400000000000090949e+00 2.228030706212910314e-02
1.348860000000013315e+01 7.400000000000090949e+00 3.063346992867310020e-02
1.379050000000006548e+01 7.400000000000090949e+00 3.479313158674020301e-02
1.409230000000025029e+01 7.400000000000090949e+00 2.157835331132052989e-02
1.439280000000007931e+01 7.400000000000090949e+00 2.435232876414500369e-02
1.469470000000001164e+01 7.400000000000090949e+00 2.225340895795720197e-02
1.499650000000019645e+01 7.400000000000090949e+00 1.738398442206388894e-02
1.529700000000002547e+01 7.400000000000090949e+00 1.807812904585481134e-02
1.559880000000021028e+01 7.400000000000090949e+00 1.808333513053324293e-02
1.589930000000003929e+01 7.400000000000090949e+00 2.294668590096838462e-02
-5.989099999999780266e+00 7.700000000000272848e+00 2.837316149745391317e-03
-5.942799999999806460e+00 7.700000000000272848e+00 5.682441426508431752e-03
-5.497699999999895226e+00 7.700000000000272848e+00 7.096761097482433625e-03
-5.195799999999962893e+00 7.700000000000272848e+00 4.257709586177564967e-03
-4.893999999999778083e+00 7.700000000000272848e+00 2.130156314258389947e-03
-4.593499999999949068e+00 7.700000000000272848e+00 1.064644316739325747e-02
-4.291600000000016735e+00 7.700000000000272848e+00 4.970075506342997058e-03
-3.989799999999831925e+00 7.700000000000272848e+00 6.386998219656215593e-03
-3.689300000000002910e+00 7.700000000000272848e+00 5.678970703389475336e-03
-3.387499999999818101e+00 7.700000000000272848e+00 9.221711327062391550e-03
-3.085599999999885767e+00 7.700000000000272848e+00 6.384395177317000666e-03
-2.785199999999804277e+00 7.700000000000272848e+00 9.928871162549392920e-03
-2.483299999999871943e+00 7.700000000000272848e+00 7.800450209850479447e-03
-2.182800000000042928e+00 7.700000000000272848e+00 8.511080768456434631e-03
-1.880999999999858119e+00 7.700000000000272848e+00 1.134319083352339566e-02
-1.579099999999925785e+00 7.700000000000272848e+00 1.276271658917582999e-02
-1.278699999999844295e+00 7.700000000000272848e+00 1.346640570154387581e-02
-9.767999999999119609e-01 7.700000000000272848e+00 2.552456549757192023e-02
-6.748999999999796273e-01 7.700000000000272848e+00 2.764257428091396879e-02
-3.744999999998981366e-01 7.700000000000272848e+00 2.197228038532188232e-02
-7.259999999996580300e-02 7.700000000000272848e+00 3.188900401695493603e-02
2.292000000002190063e-01 7.700000000000272848e+00 3.685474111939923691e-02
5.297000000000480213e-01 7.700000000000272848e+00 4.392807483582872319e-02
8.315999999999803549e-01 7.700000000000272848e+00 5.598796999341624364e-02
1.133400000000165164e+00 7.700000000000272848e+00 4.816756312563177933e-02
1.433899999999994179e+00 7.700000000000272848e+00 3.116188752353394112e-02
1.735700000000178989e+00 7.700000000000272848e+00 3.114973999261759843e-02
2.037600000000111322e+00 7.700000000000272848e+00 3.256753038671055672e-02
2.338000000000192813e+00 7.700000000000272848e+00 2.901958367835921065e-02
2.639900000000125146e+00 7.700000000000272848e+00 3.538402219774221952e-02
2.941800000000057480e+00 7.700000000000272848e+00 3.042262349919661046e-02
3.242200000000138971e+00 7.700000000000272848e+00 2.687380911006552464e-02
3.544100000000071304e+00 7.700000000000272848e+00 3.041047596828027125e-02
3.844500000000152795e+00 7.700000000000272848e+00 2.545341567363335056e-02
4.146400000000085129e+00 7.700000000000272848e+00 2.686426462148839775e-02
4.448300000000017462e+00 7.700000000000272848e+00 3.037837177942993849e-02
4.748700000000098953e+00 7.700000000000272848e+00 2.401566862160640567e-02
5.050600000000031287e+00 7.700000000000272848e+00 2.470200411837967722e-02
5.352400000000216096e+00 7.700000000000272848e+00 4.374672955286334347e-02
5.652900000000045111e+00 7.700000000000272848e+00 4.864999363916647224e-02
5.954799999999977445e+00 7.700000000000272848e+00 6.626304578708136495e-02
6.256600000000162254e+00 7.700000000000272848e+00 8.030819456871091111e-02
6.557099999999991269e+00 7.700000000000272848e+00 7.315850494366442358e-02
6.858900000000176078e+00 7.700000000000272848e+00 9.702666783271526874e-02
7.160800000000108412e+00 7.700000000000272848e+00 1.230362668861610942e-01
7.461200000000189902e+00 7.700000000000272848e+00 1.432827302005827974e-01
7.763100000000122236e+00 7.700000000000272848e+00 1.277781423474328160e-01
8.065000000000054570e+00 7.700000000000272848e+00 1.255976605479496022e-01
8.365400000000136060e+00 7.700000000000272848e+00 8.767480438869207360e-02
8.667300000000068394e+00 7.700000000000272848e+00 7.431599110383578510e-02
8.969100000000253203e+00 7.700000000000272848e+00 5.675760284504442754e-02
9.269600000000082218e+00 7.700000000000272848e+00 7.074288165287201391e-02
9.571500000000014552e+00 7.700000000000272848e+00 5.390293307970426412e-02
9.871900000000096043e+00 7.700000000000272848e+00 4.617883877847078766e-02
1.017380000000002838e+01 7.700000000000272848e+00 4.543523635023476170e-02
1.047560000000021319e+01 7.700000000000272848e+00 3.914107997401058275e-02
1.077610000000004220e+01 7.700000000000272848e+00 2.933541948218407885e-02
1.107799999999997453e+01 7.700000000000272848e+00 2.931893354736904433e-02
1.137980000000015934e+01 7.700000000000272848e+00 2.651372158647398447e-02
1.168029999999998836e+01 7.700000000000272848e+00 1.883561436656665256e-02
1.198210000000017317e+01 7.700000000000272848e+00 3.346471231296032495e-02
1.228400000000010550e+01 7.700000000000272848e+00 2.090763606858255658e-02
1.258449999999993452e+01 7.700000000000272848e+00 2.020307927543476753e-02
1.288630000000011933e+01 7.700000000000272848e+00 2.924865140421021442e-02
1.318820000000005166e+01 7.700000000000272848e+00 2.993845762410244499e-02
1.348860000000013315e+01 7.700000000000272848e+00 2.715320232114136825e-02
1.379050000000006548e+01 7.700000000000272848e+00 2.575189786186344795e-02
1.409230000000025029e+01 7.700000000000272848e+00 2.087032579505379223e-02
1.439280000000007931e+01 7.700000000000272848e+00 2.156099969572575908e-02
1.469470000000001164e+01 7.700000000000272848e+00 2.294234749706968932e-02
1.499650000000019645e+01 7.700000000000272848e+00 1.877661207354442557e-02
1.529700000000002547e+01 7.700000000000272848e+00 1.668289835203505891e-02
1.559880000000021028e+01 7.700000000000272848e+00 1.877053830808625423e-02
1.589930000000003929e+01 7.700000000000272848e+00 1.390198145297267922e-02
-5.989099999999780266e+00 8.000000000000000000e+00 5.672029257151566840e-03
-5.942799999999806460e+00 8.000000000000000000e+00 3.551417431470302050e-03
-5.497699999999895226e+00 8.000000000000000000e+00 9.227785092520562893e-03
-5.195799999999962893e+00 8.000000000000000000e+00 7.093290374363478944e-03
-4.893999999999778083e+00 8.000000000000000000e+00 5.679838384169215090e-03
-4.593499999999949068e+00 8.000000000000000000e+00 5.678970703389475336e-03
-4.291600000000016735e+00 8.000000000000000000e+00 8.520625257033559788e-03
-3.989799999999831925e+00 8.000000000000000000e+00 7.096761097482433625e-03
-3.689300000000002910e+00 8.000000000000000000e+00 6.388733581215693368e-03
-3.387499999999818101e+00 8.000000000000000000e+00 4.256841905397826080e-03
-3.085599999999885767e+00 8.000000000000000000e+00 5.676367661050260409e-03
-2.785199999999804277e+00 8.000000000000000000e+00 6.386130538876477573e-03
-2.483299999999871943e+00 8.000000000000000000e+00 9.930606524108868960e-03
-2.182800000000042928e+00 8.000000000000000000e+00 1.206163051914699823e-02
-1.880999999999858119e+00 8.000000000000000000e+00 1.134839691820182551e-02
-1.579099999999925785e+00 8.000000000000000000e+00 7.800450209850479447e-03
-1.278699999999844295e+00 8.000000000000000000e+00 1.488853449953552593e-02
-9.767999999999119609e-01 8.000000000000000000e+00 1.701695545223443767e-02
-6.748999999999796273e-01 8.000000000000000000e+00 2.197575110844083440e-02
-3.744999999998981366e-01 8.000000000000000000e+00 2.766079557728848282e-02
-7.259999999996580300e-02 8.000000000000000000e+00 3.474107073995588019e-02
2.292000000002190063e-01 8.000000000000000000e+00 3.474107073995588019e-02
5.297000000000480213e-01 8.000000000000000000e+00 3.613716911455537584e-02
8.315999999999803549e-01 8.000000000000000000e+00 4.746821241716241840e-02
1.133400000000165164e+00 8.000000000000000000e+00 4.463610235209546778e-02
1.433899999999994179e+00 8.000000000000000000e+00 4.745606488624608960e-02
1.735700000000178989e+00 8.000000000000000000e+00 3.469248061629051638e-02
2.037600000000111322e+00 8.000000000000000000e+00 2.761480849596233134e-02
2.338000000000192813e+00 8.000000000000000000e+00 1.910980149296406805e-02
2.639900000000125146e+00 8.000000000000000000e+00 3.113672478092151946e-02
2.941800000000057480e+00 8.000000000000000000e+00 2.335189282510633305e-02
3.242200000000138971e+00 8.000000000000000000e+00 3.395495195351266177e-02
3.544100000000071304e+00 8.000000000000000000e+00 2.545862175831178215e-02
3.844500000000152795e+00 8.000000000000000000e+00 2.616057550912035193e-02
4.146400000000085129e+00 8.000000000000000000e+00 2.685472013291127433e-02
4.448300000000017462e+00 8.000000000000000000e+00 2.472803454177183863e-02
4.748700000000098953e+00 8.000000000000000000e+00 2.896665515079515502e-02
5.050600000000031287e+00 8.000000000000000000e+00 2.894409545052194568e-02
5.352400000000216096e+00 8.000000000000000000e+00 3.388900821425252369e-02
5.652900000000045111e+00 8.000000000000000000e+00 3.033412005966326999e-02
5.954799999999977445e+00 8.000000000000000000e+00 5.428210958045006501e-02
6.256600000000162254e+00 8.000000000000000000e+00 4.861615408875666344e-02
6.557099999999991269e+00 8.000000000000000000e+00 5.000964942101693289e-02
6.858900000000176078e+00 8.000000000000000000e+00 7.956112141735594001e-02
7.160800000000108412e+00 8.000000000000000000e+00 9.500583929670394778e-02
7.461200000000189902e+00 8.000000000000000000e+00 1.097243083634106969e-01
7.763100000000122236e+00 8.000000000000000000e+00 1.167238892135624012e-01
8.065000000000054570e+00 8.000000000000000000e+00 1.257685936615581257e-01
8.365400000000136060e+00 8.000000000000000000e+00 9.903621651858997288e-02
8.667300000000068394e+00 8.000000000000000000e+00 7.931383239513041528e-02
8.969100000000253203e+00 8.000000000000000000e+00 6.734417603863572521e-02
9.269600000000082218e+00 8.000000000000000000e+00 6.449731540031321264e-02
9.571500000000014552e+00 8.000000000000000000e+00 5.254674802097275554e-02
9.871900000000096043e+00 8.000000000000000000e+00 4.761745351127747578e-02
1.017380000000002838e+01 8.000000000000000000e+00 5.109511807646999193e-02
1.047560000000021319e+01 8.000000000000000000e+00 4.616929428989366424e-02
1.077610000000004220e+01 8.000000000000000000e+00 3.705083697562017164e-02
1.107799999999997453e+01 8.000000000000000000e+00 2.446425958473128631e-02
1.137980000000015934e+01 8.000000000000000000e+00 3.143433928837188057e-02
1.168029999999998836e+01 8.000000000000000000e+00 2.025427244143935060e-02
1.198210000000017317e+01 8.000000000000000000e+00 1.814754350823390150e-02
1.228400000000010550e+01 8.000000000000000000e+00 2.372759860273317145e-02
1.258449999999993452e+01 8.000000000000000000e+00 2.022737433726744943e-02
1.288630000000011933e+01 8.000000000000000000e+00 2.929550616631609872e-02
1.318820000000005166e+01 8.000000000000000000e+00 2.579788494318959249e-02
1.348860000000013315e+01 8.000000000000000000e+00 2.720005708324725602e-02
1.379050000000006548e+01 8.000000000000000000e+00 2.160872213861138660e-02
1.409230000000025029e+01 8.000000000000000000e+00 1.881826075097187828e-02
1.439280000000007931e+01 8.000000000000000000e+00 1.602779936333237690e-02
1.469470000000001164e+01 8.000000000000000000e+00 2.786903896442575676e-02
1.499650000000019645e+01 8.000000000000000000e+00 2.438877135689402481e-02
1.529700000000002547e+01 8.000000000000000000e+00 1.532411025096432934e-02
1.559880000000021028e+01 8.000000000000000000e+00 2.438356527221559322e-02
1.589930000000003929e+01 8.000000000000000000e+00 1.741608861091422170e-02
-5.989099999999780266e+00 8.300000000000181899e+00 4.972678548682213720e-03
-5.942799999999806460e+00 8.300000000000181899e+00 4.270724797873643938e-03
-5.497699999999895226e+00 8.300000000000181899e+00 4.266386393974951237e-03
-5.195799999999962893e+00 8.300000000000181899e+00 5.686779830407124453e-03
-4.893999999999778083e+00 8.300000000000181899e+00 7.114114713077205297e-03
-4.593499999999949068e+00 8.300000000000181899e+00 5.689382872746340247e-03
-4.291600000000016735e+00 8.300000000000181899e+00 4.978752314140384196e-03
-3.989799999999831925e+00 8.300000000000181899e+00 5.688515191966600493e-03
-3.689300000000002910e+00 8.300000000000181899e+00 6.400881112132034319e-03
-3.387499999999818101e+00 8.300000000000181899e+00 7.819539187004731495e-03
-3.085599999999885767e+00 8.300000000000181899e+00 3.556623516148733639e-03
-2.785199999999804277e+00 8.300000000000181899e+00 5.689382872746340247e-03
-2.483299999999871943e+00 8.300000000000181899e+00 9.244271027335595678e-03
-2.182800000000042928e+00 8.300000000000181899e+00 8.531905107170162719e-03
-1.880999999999858119e+00 8.300000000000181899e+00 1.279395309724642125e-02
-1.579099999999925785e+00 8.300000000000181899e+00 1.208592558097968013e-02
-1.278699999999844295e+00 8.300000000000181899e+00 1.349850989039420683e-02
-9.767999999999119609e-01 8.300000000000181899e+00 1.421347885289885558e-02
-6.748999999999796273e-01 8.300000000000181899e+00 2.060741851879297967e-02
-3.744999999998981366e-01 8.300000000000181899e+00 2.060568315723350363e-02
-7.259999999996580300e-02 8.300000000000181899e+00 1.563040156621207238e-02
2.292000000002190063e-01 8.300000000000181899e+00 2.699441673844919787e-02
5.297000000000480213e-01 8.300000000000181899e+00 2.840526568630424506e-02
8.315999999999803549e-01 8.300000000000181899e+00 4.544131011569293305e-02
1.133400000000165164e+00 8.300000000000181899e+00 3.620918661927367832e-02
1.433899999999994179e+00 8.300000000000181899e+00 3.549768837988798165e-02
1.735700000000178989e+00 8.300000000000181899e+00 2.484170072391760076e-02
2.037600000000111322e+00 8.300000000000181899e+00 3.761569716323003715e-02
2.338000000000192813e+00 8.300000000000181899e+00 3.050678853483125910e-02
2.639900000000125146e+00 8.300000000000181899e+00 3.475235059009248312e-02
2.941800000000057480e+00 8.300000000000181899e+00 3.191156371722813495e-02
3.242200000000138971e+00 8.300000000000181899e+00 2.480872885428753519e-02
3.544100000000071304e+00 8.300000000000181899e+00 2.763736819623554067e-02
3.844500000000152795e+00 8.300000000000181899e+00 3.117056433133132826e-02
4.146400000000085129e+00 8.300000000000181899e+00 2.691372242593350478e-02
4.448300000000017462e+00 8.300000000000181899e+00 2.336143731368345994e-02
4.748700000000098953e+00 8.300000000000181899e+00 2.477315394231824688e-02
5.050600000000031287e+00 8.300000000000181899e+00 1.768333429107372609e-02
5.352400000000216096e+00 8.300000000000181899e+00 3.249985128589094607e-02
5.652900000000045111e+00 8.300000000000181899e+00 2.965299064756842656e-02
5.954799999999977445e+00 8.300000000000181899e+00 2.682174826328120529e-02
6.256600000000162254e+00 8.300000000000181899e+00 4.443480041119609453e-02
6.557099999999991269e+00 8.300000000000181899e+00 6.203657270897439124e-02
6.858900000000176078e+00 8.300000000000181899e+00 5.638623547131629138e-02
7.160800000000108412e+00 8.300000000000181899e+00 6.127735202670306358e-02
7.461200000000189902e+00 8.300000000000181899e+00 8.376156407207076271e-02
7.763100000000122236e+00 8.300000000000181899e+00 1.160653195017407602e-01
8.065000000000054570e+00 8.300000000000181899e+00 1.103655244596375568e-01
8.365400000000136060e+00 8.300000000000181899e+00 1.222588249075152594e-01
8.667300000000068394e+00 8.300000000000181899e+00 7.797066254809499608e-02
8.969100000000253203e+00 8.300000000000181899e+00 7.722098635440080572e-02
9.269600000000082218e+00 8.300000000000181899e+00 7.507521178610711277e-02
9.571500000000014552e+00 8.300000000000181899e+00 4.978058169516593606e-02
9.871900000000096043e+00 8.300000000000181899e+00 6.937628442478364910e-02
1.017380000000002838e+01 8.300000000000181899e+00 5.743265849168110310e-02
1.047560000000021319e+01 8.300000000000181899e+00 5.110379488426737560e-02
1.077610000000004220e+01 8.300000000000181899e+00 4.617536805535183558e-02
1.107799999999997453e+01 8.300000000000181899e+00 4.267080538598742173e-02
1.137980000000015934e+01 8.300000000000181899e+00 3.425430182252249545e-02
1.168029999999998836e+01 8.300000000000181899e+00 3.005559452936715920e-02
1.198210000000017317e+01 8.300000000000181899e+00 2.863259805059577279e-02
1.228400000000010550e+01 8.300000000000181899e+00 2.164690009291988723e-02
1.258449999999993452e+01 8.300000000000181899e+00 2.233930935515133012e-02
1.288630000000011933e+01 8.300000000000181899e+00 1.605556514828401435e-02
1.318820000000005166e+01 8.300000000000181899e+00 2.652066303271189210e-02
1.348860000000013315e+01 8.300000000000181899e+00 1.186119625902736993e-02
1.379050000000006548e+01 8.300000000000181899e+00 2.231501429331864822e-02
1.409230000000025029e+01 8.300000000000181899e+00 2.440959569560775463e-02
1.439280000000007931e+01 8.300000000000181899e+00 1.952455290567914337e-02
1.469470000000001164e+01 8.300000000000181899e+00 2.021175608323215467e-02
1.499650000000019645e+01 8.300000000000181899e+00 1.881739307019214200e-02
1.529700000000002547e+01 8.300000000000181899e+00 1.951240537476280068e-02
1.559880000000021028e+01 8.300000000000181899e+00 2.020741767933346283e-02
1.589930000000003929e+01 8.300000000000181899e+00 2.090416534546359756e-02
-5.989099999999780266e+00 8.600000000000363798e+00 7.818671506224991741e-03
-5.942799999999806460e+00 8.600000000000363798e+00 4.983090718039077764e-03
-5.497699999999895226e+00 8.600000000000363798e+00 6.404351835250989000e-03
-5.195799999999962893e+00 8.600000000000363798e+00 5.690250553526078267e-03
-4.893999999999778083e+00 8.600000000000363798e+00 4.269857117093905051e-03
-4.593499999999949068e+00 8.600000000000363798e+00 4.979619994920122215e-03
-4.291600000000016735e+00 8.600000000000363798e+00 4.979619994920122215e-03
-3.989799999999831925e+00 8.600000000000363798e+00 3.555755835368995185e-03
-3.689300000000002910e+00 8.600000000000363798e+00 5.689382872746340247e-03
-3.387499999999818101e+00 8.600000000000363798e+00 9.243403346555857658e-03
-3.085599999999885767e+00 8.600000000000363798e+00 5.691118234305817154e-03
-2.785199999999804277e+00 8.600000000000363798e+00 4.978752314140384196e-03
-2.483299999999871943e+00 8.600000000000363798e+00 4.976149271801168401e-03
-2.182800000000042928e+00 8.600000000000363798e+00 9.243403346555857658e-03
-1.880999999999858119e+00 8.600000000000363798e+00 9.240800304216641864e-03
-1.579099999999925785e+00 8.600000000000363798e+00 7.819539187004731495e-03
-1.278699999999844295e+00 8.600000000000363798e+00 1.065859069830960015e-02
-9.767999999999119609e-01 8.600000000000363798e+00 1.065772301752986040e-02
-6.748999999999796273e-01 8.600000000000363798e+00 1.420133132198251463e-02
-3.744999999998981366e-01 8.600000000000363798e+00 1.278267324710981832e-02
-7.259999999996580300e-02 8.600000000000363798e+00 2.413974697310903444e-02
2.292000000002190063e-01 8.600000000000363798e+00 1.775014571111360046e-02
5.297000000000480213e-01 8.600000000000363798e+00 3.121915445499669206e-02
8.315999999999803549e-01 8.600000000000363798e+00 2.767294310820482203e-02
1.133400000000165164e+00 8.600000000000363798e+00 2.908726277917882130e-02
1.433899999999994179e+00 8.600000000000363798e+00 3.618228851510178062e-02
1.735700000000178989e+00 8.600000000000363798e+00 3.474887986697353104e-02
2.037600000000111322e+00 8.600000000000363798e+00 4.042177680490483677e-02
2.338000000000192813e+00 8.600000000000363798e+00 2.906904148280431074e-02
2.639900000000125146e+00 8.600000000000363798e+00 2.835580788185913803e-02
2.941800000000057480e+00 8.600000000000363798e+00 2.267770485924940072e-02
3.242200000000138971e+00 8.600000000000363798e+00 2.337879092927823421e-02
3.544100000000071304e+00 8.600000000000363798e+00 2.124776693424010321e-02
3.844500000000152795e+00 8.600000000000363798e+00 2.761741153830155060e-02
4.146400000000085129e+00 8.600000000000363798e+00 2.618313520939355432e-02
4.448300000000017462e+00 8.600000000000363798e+00 2.546990160844838855e-02
4.748700000000098953e+00 8.600000000000363798e+00 2.192455794243625480e-02
5.050600000000031287e+00 8.600000000000363798e+00 2.261609952388795794e-02
5.352400000000216096e+00 8.600000000000363798e+00 2.049114929430800175e-02
5.652900000000045111e+00 8.600000000000363798e+00 1.694667330907561123e-02
5.954799999999977445e+00 8.600000000000363798e+00 3.106557495698295326e-02
6.256600000000162254e+00 8.600000000000363798e+00 3.244345203520793142e-02
6.557099999999991269e+00 8.600000000000363798e+00 3.878966925821643319e-02
6.858900000000176078e+00 8.600000000000363798e+00 3.877405100418113149e-02
7.160800000000108412e+00 8.600000000000363798e+00 5.496063595020567877e-02
7.461200000000189902e+00 8.600000000000363798e+00 6.827780055763452149e-02
7.763100000000122236e+00 8.600000000000363798e+00 9.853643238946051264e-02
8.065000000000054570e+00 8.600000000000363798e+00 1.054882907967265998e-01
8.365400000000136060e+00 8.600000000000363798e+00 8.436894061788781374e-02
8.667300000000068394e+00 8.600000000000363798e+00 1.039932768132369040e-01
8.969100000000253203e+00 8.600000000000363798e+00 8.567393251061473924e-02
9.269600000000082218e+00 8.600000000000363798e+00 6.456586218191255611e-02
9.571500000000014552e+00 8.600000000000363798e+00 5.961487565272381023e-02
9.871900000000096043e+00 8.600000000000363798e+00 6.239492487100645191e-02
1.017380000000002838e+01 8.600000000000363798e+00 4.833936392002002869e-02
1.047560000000021319e+01 8.600000000000363798e+00 4.270985102107565518e-02
1.077610000000004220e+01 8.600000000000363798e+00 5.317321354394406036e-02
1.107799999999997453e+01 8.600000000000363798e+00 3.846949505049286622e-02
1.137980000000015934e+01 8.600000000000363798e+00 3.495885861567028102e-02
1.168029999999998836e+01 8.600000000000363798e+00 3.493543123461733541e-02
1.198210000000017317e+01 8.600000000000363798e+00 2.653541360596744711e-02
1.228400000000010550e+01 8.600000000000363798e+00 3.560528079657557937e-02
1.258449999999993452e+01 8.600000000000363798e+00 2.093279881119497476e-02
1.288630000000011933e+01 8.600000000000363798e+00 2.093540185353419056e-02
1.318820000000005166e+01 8.600000000000363798e+00 2.860222922330491607e-02
1.348860000000013315e+01 8.600000000000363798e+00 2.372673092195343517e-02
1.379050000000006548e+01 8.600000000000363798e+00 1.464818692354791924e-02
1.409230000000025029e+01 8.600000000000363798e+00 2.092151896105837183e-02
1.439280000000007931e+01 8.600000000000363798e+00 2.579701726240985968e-02
1.469470000000001164e+01 8.600000000000363798e+00 2.647207290904652482e-02
1.499650000000019645e+01 8.600000000000363798e+00 2.369202369076389009e-02
1.529700000000002547e+01 8.600000000000363798e+00 1.950286088618567726e-02
1.559880000000021028e+01 8.600000000000363798e+00 1.810936555392540434e-02
1.589930000000003929e+01 8.600000000000363798e+00 1.671500254088538820e-02
-5.989099999999780266e+00 8.903000000000247383e+00 2.841654553644084886e-03
-5.942799999999806460e+00 8.903000000000247383e+00 4.982223037259338877e-03
-5.497699999999895226e+00 8.903000000000247383e+00 5.690250553526078267e-03
-5.195799999999962893e+00 8.903000000000247383e+00 4.265518713195212350e-03
-4.893999999999778083e+00 8.903000000000247383e+00 6.401748792911773206e-03
-4.593499999999949068e+00 8.903000000000247383e+00 5.689382872746340247e-03
-4.291600000000016735e+00 8.903000000000247383e+00 7.824745271683161349e-03
-3.989799999999831925e+00 8.903000000000247383e+00 5.687647511186862473e-03
-3.689300000000002910e+00 8.903000000000247383e+00 4.267254074754690124e-03
-3.387499999999818101e+00 8.903000000000247383e+00 9.239064942657165824e-03
-3.085599999999885767e+00 8.903000000000247383e+00 7.820406867784469515e-03
-2.785199999999804277e+00 8.903000000000247383e+00 9.953166224382074823e-03
-2.483299999999871943e+00 8.903000000000247383e+00 6.397410389013080505e-03
-2.182800000000042928e+00 8.903000000000247383e+00 7.821274548564207535e-03
-1.880999999999858119e+00 8.903000000000247383e+00 5.685912149627385566e-03
-1.579099999999925785e+00 8.903000000000247383e+00 9.952298543602336803e-03
-1.278699999999844295e+00 8.903000000000247383e+00 7.107173266839296802e-03
-9.767999999999119609e-01 8.903000000000247383e+00 1.065945837908933817e-02
-6.748999999999796273e-01 8.903000000000247383e+00 1.563300460855128818e-02
-3.744999999998981366e-01 8.903000000000247383e+00 1.776749932670837473e-02
-7.259999999996580300e-02 8.903000000000247383e+00 1.705253036420372598e-02
2.292000000002190063e-01 8.903000000000247383e+00 1.634710589027620065e-02
5.297000000000480213e-01 8.903000000000247383e+00 1.420914044900016202e-02
8.315999999999803549e-01 8.903000000000247383e+00 2.344907307243706412e-02
1.133400000000165164e+00 8.903000000000247383e+00 3.410159000528849293e-02
1.433899999999994179e+00 8.903000000000247383e+00 2.913585290284418858e-02
1.735700000000178989e+00 8.903000000000247383e+00 3.764693367130062668e-02
2.037600000000111322e+00 8.903000000000247383e+00 3.692675862411754634e-02
2.338000000000192813e+00 8.903000000000247383e+00 3.124431719760911372e-02
2.639900000000125146e+00 8.903000000000247383e+00 3.265863686858311299e-02
2.941800000000057480e+00 8.903000000000247383e+00 1.844776105802347493e-02
3.242200000000138971e+00 8.903000000000247383e+00 2.978834884920765480e-02
3.544100000000071304e+00 8.903000000000247383e+00 1.772845369162013435e-02
3.844500000000152795e+00 8.903000000000247383e+00 2.764430964247344483e-02
4.146400000000085129e+00 8.903000000000247383e+00 2.126425286905514120e-02
4.448300000000017462e+00 8.903000000000247383e+00 2.550634420119740967e-02
4.748700000000098953e+00 8.903000000000247383e+00 2.125036997657932247e-02
5.050600000000031287e+00 8.903000000000247383e+00 2.690591329891585393e-02
5.352400000000216096e+00 8.903000000000247383e+00 1.981609364767132966e-02
5.652900000000045111e+00 8.903000000000247383e+00 1.839570021123915905e-02
5.954799999999977445e+00 8.903000000000247383e+00 1.767639284483581499e-02
6.256600000000162254e+00 8.903000000000247383e+00 3.180657434287976343e-02
6.557099999999991269e+00 8.903000000000247383e+00 2.685298477135179482e-02
6.858900000000176078e+00 8.903000000000247383e+00 3.530853396990495802e-02
7.160800000000108412e+00 8.903000000000247383e+00 5.153069382789879360e-02
7.461200000000189902e+00 8.903000000000247383e+00 4.584564935905114519e-02
7.763100000000122236e+00 8.903000000000247383e+00 7.824571735527215133e-02
8.065000000000054570e+00 8.903000000000247383e+00 7.822489301655841110e-02
8.365400000000136060e+00 8.903000000000247383e+00 9.576072157507656279e-02
8.667300000000068394e+00 8.903000000000247383e+00 1.034561824105786620e-01
8.969100000000253203e+00 8.903000000000247383e+00 9.424054484897445572e-02
9.269600000000082218e+00 8.903000000000247383e+00 8.434030715215642959e-02
9.571500000000014552e+00 8.903000000000247383e+00 6.602790429577219677e-02
9.871900000000096043e+00 8.903000000000247383e+00 6.670122458084938588e-02
1.017380000000002838e+01 8.903000000000247383e+00 4.561484627164066885e-02
1.047560000000021319e+01 8.903000000000247383e+00 5.539447634007500787e-02
1.077610000000004220e+01 8.903000000000247383e+00 4.274889665616389556e-02
1.107799999999997453e+01 8.903000000000247383e+00 5.044175444932678248e-02
1.137980000000015934e+01 8.903000000000247383e+00 3.781005765789149237e-02
1.168029999999998836e+01 8.903000000000247383e+00 2.939962785988474089e-02
1.198210000000017317e+01 8.903000000000247383e+00 3.147685564657907303e-02
1.228400000000010550e+01 8.903000000000247383e+00 2.447640711564762900e-02
1.258449999999993452e+01 8.903000000000247383e+00 1.957401071012424693e-02
1.288630000000011933e+01 8.903000000000247383e+00 2.027249373781386116e-02
1.318820000000005166e+01 8.903000000000247383e+00 2.655450258312169742e-02
1.348860000000013315e+01 8.903000000000247383e+00 2.025947852611778219e-02
1.379050000000006548e+01 8.903000000000247383e+00 2.234972152450818983e-02
1.409230000000025029e+01 8.903000000000247383e+00 2.583432753593862055e-02
1.439280000000007931e+01 8.903000000000247383e+00 1.745339888444298257e-02
1.469470000000001164e+01 8.903000000000247383e+00 2.442174322652409385e-02
1.499650000000019645e+01 8.903000000000247383e+00 3.070809047573062542e-02
1.529700000000002547e+01 8.903000000000247383e+00 1.883648204734639231e-02
1.559880000000021028e+01 8.903000000000247383e+00 1.744038367274690360e-02
1.589930000000003929e+01 8.903000000000247383e+00 1.604602065970688746e-02
-5.989099999999780266e+00 9.197500000000218279e+00 5.694588957424770968e-03
-5.942799999999806460e+00 9.197500000000218279e+00 6.417367046947068839e-03
-5.497699999999895226e+00 9.197500000000218279e+00 4.275063201772337507e-03
-5.195799999999962893e+00 9.197500000000218279e+00 8.545787999645981445e-03
-4.893999999999778083e+00 9.197500000000218279e+00 1.425599521110605021e-03
-4.593499999999949068e+00 9.197500000000218279e+00 7.837760483379242055e-03
-4.291600000000016735e+00 9.197500000000218279e+00 9.264227685269585746e-03
-3.989799999999831925e+00 9.197500000000218279e+00 7.123659201654332189e-03
-3.689300000000002910e+00 9.197500000000218279e+00 3.560961920047427207e-03
-3.387499999999818101e+00 9.197500000000218279e+00 4.270724797873643938e-03
-3.085599999999885767e+00 9.197500000000218279e+00 4.982223037259338877e-03
-2.785199999999804277e+00 9.197500000000218279e+00 6.400881112132034319e-03
-2.483299999999871943e+00 9.197500000000218279e+00 4.268121755534428144e-03
-2.182800000000042928e+00 9.197500000000218279e+00 6.400881112132034319e-03
-1.880999999999858119e+00 9.197500000000218279e+00 4.267254074754690124e-03
-1.579099999999925785e+00 9.197500000000218279e+00 1.208766094253915790e-02
-1.278699999999844295e+00 9.197500000000218279e+00 9.240800304216641864e-03
-9.767999999999119609e-01 9.197500000000218279e+00 7.817803825445251986e-03
-6.748999999999796273e-01 9.197500000000218279e+00 1.421000812977990004e-02
-3.744999999998981366e-01 9.197500000000218279e+00 1.278614397022877214e-02
-7.259999999996580300e-02 9.197500000000218279e+00 1.846337931205877317e-02
2.292000000002190063e-01 9.197500000000218279e+00 2.342911641450307406e-02
5.297000000000480213e-01 9.197500000000218279e+00 1.632367850922325503e-02
8.315999999999803549e-01 9.197500000000218279e+00 2.058225577618056149e-02
1.133400000000165164e+00 9.197500000000218279e+00 2.412759944219268829e-02
1.433899999999994179e+00 9.197500000000218279e+00 2.696057718803938907e-02
1.735700000000178989e+00 9.197500000000218279e+00 2.766426630040743490e-02
2.037600000000111322e+00 9.197500000000218279e+00 3.334757540769560380e-02
2.338000000000192813e+00 9.197500000000218279e+00 3.688077154279139486e-02
2.639900000000125146e+00 9.197500000000218279e+00 2.411284886893713328e-02
2.941800000000057480e+00 9.197500000000218279e+00 3.048769955767700879e-02
3.242200000000138971e+00 9.197500000000218279e+00 2.410243669958027357e-02
3.544100000000071304e+00 9.197500000000218279e+00 1.629938344739057313e-02
3.844500000000152795e+00 9.197500000000218279e+00 1.416922713313218361e-02
4.146400000000085129e+00 9.197500000000218279e+00 1.558094376176697056e-02
4.448300000000017462e+00 9.197500000000218279e+00 1.698745430572332765e-02
4.748700000000098953e+00 9.197500000000218279e+00 2.406165570293255368e-02
5.050600000000031287e+00 9.197500000000218279e+00 2.121566274538977739e-02
5.352400000000216096e+00 9.197500000000218279e+00 1.767639284483581499e-02
5.652900000000045111e+00 9.197500000000218279e+00 1.837487587252542923e-02
5.954799999999977445e+00 9.197500000000218279e+00 2.048941393274852224e-02
6.256600000000162254e+00 9.197500000000218279e+00 2.047726640183218302e-02
6.557099999999991269e+00 9.197500000000218279e+00 2.328768444740567795e-02
6.858900000000176078e+00 9.197500000000218279e+00 3.596623600094685236e-02
7.160800000000108412e+00 9.197500000000218279e+00 3.525473776156116262e-02
7.461200000000189902e+00 9.197500000000218279e+00 3.240440640011969103e-02
7.763100000000122236e+00 9.197500000000218279e+00 4.577276417355310295e-02
8.065000000000054570e+00 9.197500000000218279e+00 5.841400545356552343e-02
8.365400000000136060e+00 9.197500000000218279e+00 6.331640185908890550e-02
8.667300000000068394e+00 9.197500000000218279e+00 8.295635630847328357e-02
8.969100000000253203e+00 9.197500000000218279e+00 8.992990673523283685e-02
9.269600000000082218e+00 9.197500000000218279e+00 8.426221588197994883e-02
9.571500000000014552e+00 9.197500000000218279e+00 7.719061752710994206e-02
9.871900000000096043e+00 9.197500000000218279e+00 5.752897105823209789e-02
1.017380000000002838e+01 9.197500000000218279e+00 4.837320347042983748e-02
1.047560000000021319e+01 9.197500000000218279e+00 4.694239786464080022e-02
1.077610000000004220e+01 9.197500000000218279e+00 4.131288496569642671e-02
1.107799999999997453e+01 9.197500000000218279e+00 5.319924396733621830e-02
1.137980000000015934e+01 9.197500000000218279e+00 4.128164845762583718e-02
1.168029999999998836e+01 9.197500000000218279e+00 3.147425260423985377e-02
1.198210000000017317e+01 9.197500000000218279e+00 2.586729940556868612e-02
1.228400000000010550e+01 9.197500000000218279e+00 2.306382280623310230e-02
1.258449999999993452e+01 9.197500000000218279e+00 1.956533390232685979e-02
1.288630000000011933e+01 9.197500000000218279e+00 1.885904174761959470e-02
1.318820000000005166e+01 9.197500000000218279e+00 1.954798028673208551e-02
1.348860000000013315e+01 9.197500000000218279e+00 2.024733099520143950e-02
1.379050000000006548e+01 9.197500000000218279e+00 1.884429117436403969e-02
1.409230000000025029e+01 9.197500000000218279e+00 1.814754350823390150e-02
1.439280000000007931e+01 9.197500000000218279e+00 1.535447907825518259e-02
1.469470000000001164e+01 9.197500000000218279e+00 2.511675553109475600e-02
1.499650000000019645e+01 9.197500000000218279e+00 2.441653714184566226e-02
1.529700000000002547e+01 9.197500000000218279e+00 2.092325432261784787e-02
1.559880000000021028e+01 9.197500000000218279e+00 1.603647617112976403e-02
1.589930000000003929e+01 9.197500000000218279e+00 2.998010630152989769e-02
-5.989099999999780266e+00 9.500000000000000000e+00 6.399145750572556544e-03
-5.942799999999806460e+00 9.500000000000000000e+00 6.407822558369943682e-03
-5.497699999999895226e+00 9.500000000000000000e+00 9.960107670619984185e-03
-5.195799999999962893e+00 9.500000000000000000e+00 9.245138708115335432e-03
-4.893999999999778083e+00 9.500000000000000000e+00 3.559226558487949867e-03
-4.593499999999949068e+00 9.500000000000000000e+00 7.113247032297467277e-03
-4.291600000000016735e+00 9.500000000000000000e+00 4.981355356479599990e-03
-3.989799999999831925e+00 9.500000000000000000e+00 4.268121755534428144e-03
-3.689300000000002910e+00 9.500000000000000000e+00 9.247741750454551227e-03
-3.387499999999818101e+00 9.500000000000000000e+00 7.110643989958251483e-03
-3.085599999999885767e+00 9.500000000000000000e+00 8.534508149509380248e-03
-2.785199999999804277e+00 9.500000000000000000e+00 4.978752314140384196e-03
-2.483299999999871943e+00 9.500000000000000000e+00 7.820406867784469515e-03
-2.182800000000042928e+00 9.500000000000000000e+00 4.977884633360645308e-03
-1.880999999999858119e+00 9.500000000000000000e+00 1.137529502237372495e-02
-1.579099999999925785e+00 9.500000000000000000e+00 9.954901585941552597e-03
-1.278699999999844295e+00 9.500000000000000000e+00 1.493105085774272187e-02
-9.767999999999119609e-01 9.500000000000000000e+00 7.821274548564207535e-03
-6.748999999999796273e-01 9.500000000000000000e+00 9.243403346555857658e-03
-3.744999999998981366e-01 9.500000000000000000e+00 6.399145750572556544e-03
-7.259999999996580300e-02 9.500000000000000000e+00 1.279395309724642125e-02
2.292000000002190063e-01 9.500000000000000000e+00 1.279395309724642125e-02
5.297000000000480213e-01 9.500000000000000000e+00 1.350198061351316065e-02
8.315999999999803549e-01 9.500000000000000000e+00 1.137269198003450915e-02
1.133400000000165164e+00 9.500000000000000000e+00 1.350111293273342089e-02
1.433899999999994179e+00 9.500000000000000000e+00 2.700309354624658154e-02
1.735700000000178989e+00 9.500000000000000000e+00 2.272716266369450774e-02
2.037600000000111322e+00 9.500000000000000000e+00 2.201913514742776662e-02
2.338000000000192813e+00 9.500000000000000000e+00 3.693196470879597793e-02
2.639900000000125146e+00 9.500000000000000000e+00 2.627771241438506961e-02
2.941800000000057480e+00 9.500000000000000000e+00 2.910461639477359905e-02
3.242200000000138971e+00 9.500000000000000000e+00 2.128594488854860731e-02
3.544100000000071304e+00 9.500000000000000000e+00 2.766773702352639044e-02
3.844500000000152795e+00 9.500000000000000000e+00 1.986121304821773792e-02
4.146400000000085129e+00 9.500000000000000000e+00 1.772498296850117880e-02
4.448300000000017462e+00 9.500000000000000000e+00 1.701088168677626980e-02
4.748700000000098953e+00 9.500000000000000000e+00 1.984385943262296711e-02
5.050600000000031287e+00 9.500000000000000000e+00 1.770936471446588403e-02
5.352400000000216096e+00 9.500000000000000000e+00 1.699613111352071132e-02
5.652900000000045111e+00 9.500000000000000000e+00 2.123301636098454820e-02
5.954799999999977445e+00 9.500000000000000000e+00 1.768767269497241792e-02
6.256600000000162254e+00 9.500000000000000000e+00 1.625773476996312042e-02
6.557099999999991269e+00 9.500000000000000000e+00 1.837314051096595319e-02
6.858900000000176078e+00 9.500000000000000000e+00 1.765817154846130443e-02
7.160800000000108412e+00 9.500000000000000000e+00 3.319226054812238896e-02
7.461200000000189902e+00 9.500000000000000000e+00 3.247208550093930862e-02
7.763100000000122236e+00 9.500000000000000000e+00 4.020485660997016875e-02
8.065000000000054570e+00 9.500000000000000000e+00 5.076539938016930154e-02
8.365400000000136060e+00 9.500000000000000000e+00 5.003828288674831704e-02
8.667300000000068394e+00 9.500000000000000000e+00 4.930075422397045548e-02
8.969100000000253203e+00 9.500000000000000000e+00 8.723575791414431291e-02
9.269600000000082218e+00 9.500000000000000000e+00 7.805743062606886051e-02
9.571500000000014552e+00 9.500000000000000000e+00 9.348132416670312805e-02
9.871900000000096043e+00 9.500000000000000000e+00 8.080884637862012498e-02
1.017380000000002838e+01 9.500000000000000000e+00 5.617712440339927421e-02
1.047560000000021319e+01 9.500000000000000000e+00 4.000876075374923402e-02
1.077610000000004220e+01 9.500000000000000000e+00 4.139705000133107882e-02
1.107799999999997453e+01 9.500000000000000000e+00 3.225169458288568852e-02
1.137980000000015934e+01 9.500000000000000000e+00 4.414673039232286378e-02
1.168029999999998836e+01 9.500000000000000000e+00 3.783955880440260239e-02
1.198210000000017317e+01 9.500000000000000000e+00 2.380395451135017271e-02
1.228400000000010550e+01 9.500000000000000000e+00 3.360527659927798477e-02
1.258449999999993452e+01 9.500000000000000000e+00 2.379267466121357325e-02
1.288630000000011933e+01 9.500000000000000000e+00 3.009377248367566329e-02
1.318820000000005166e+01 9.500000000000000000e+00 1.959049664493928145e-02
1.348860000000013315e+01 9.500000000000000000e+00 1.958876128337980194e-02
1.379050000000006548e+01 9.500000000000000000e+00 2.238269339413826581e-02
1.409230000000025029e+01 9.500000000000000000e+00 1.747942930783514051e-02
1.439280000000007931e+01 9.500000000000000000e+00 1.817010320850710736e-02
1.469470000000001164e+01 9.500000000000000000e+00 2.026381693001647402e-02
1.499650000000019645e+01 9.500000000000000000e+00 2.096403531926556429e-02
1.529700000000002547e+01 9.500000000000000000e+00 1.815795567759076815e-02
1.559880000000021028e+01 9.500000000000000000e+00 2.375536438768481237e-02
1.589930000000003929e+01 9.500000000000000000e+00 2.235666297074610440e-02
-5.989099999999780266e+00 9.800000000000181899e+00 8.547523361205459219e-03
-5.942799999999806460e+00 9.800000000000181899e+00 7.135806732570672273e-03
-5.497699999999895226e+00 9.800000000000181899e+00 8.557935530562322396e-03
-5.195799999999962893e+00 9.800000000000181899e+00 5.699795042103203424e-03
-4.893999999999778083e+00 9.800000000000181899e+00 4.992635206616202921e-03
-4.593499999999949068e+00 9.800000000000181899e+00 7.131468328671979572e-03
-4.291600000000016735e+00 9.800000000000181899e+00 6.417367046947068839e-03
-3.989799999999831925e+00 9.800000000000181899e+00 7.127129924773286870e-03
-3.689300000000002910e+00 9.800000000000181899e+00 8.552729445883890808e-03
-3.387499999999818101e+00 9.800000000000181899e+00 6.409557919929421456e-03
-3.085599999999885767e+00 9.800000000000181899e+00 7.126262243993547116e-03
-2.785199999999804277e+00 9.800000000000181899e+00 8.545787999645981445e-03
-2.483299999999871943e+00 9.800000000000181899e+00 6.406954877590205662e-03
-2.182800000000042928e+00 9.800000000000181899e+00 2.848595999881993815e-03
-1.880999999999858119e+00 9.800000000000181899e+00 9.256418558251936629e-03
-1.579099999999925785e+00 9.800000000000181899e+00 6.407822558369943682e-03
-1.278699999999844295e+00 9.800000000000181899e+00 9.248609431234289247e-03
-9.767999999999119609e-01 9.800000000000181899e+00 9.961843032179461960e-03
-6.748999999999796273e-01 9.800000000000181899e+00 8.535375830289118268e-03
-3.744999999998981366e-01 9.800000000000181899e+00 1.066726750610698556e-02
-7.259999999996580300e-02 9.800000000000181899e+00 7.820406867784469515e-03
2.292000000002190063e-01 9.800000000000181899e+00 1.493191853852245815e-02
5.297000000000480213e-01 9.800000000000181899e+00 1.421694957601780940e-02
8.315999999999803549e-01 9.800000000000181899e+00 1.350892205975107001e-02
1.133400000000165164e+00 9.800000000000181899e+00 1.706467789512006519e-02
1.433899999999994179e+00 9.800000000000181899e+00 1.991067085266284495e-02
1.735700000000178989e+00 9.800000000000181899e+00 2.274191323695006275e-02
2.037600000000111322e+00 9.800000000000181899e+00 1.777010236904759052e-02
2.338000000000192813e+00 9.800000000000181899e+00 2.273150106759319958e-02
2.639900000000125146e+00 9.800000000000181899e+00 3.268032888807657910e-02
2.941800000000057480e+00 9.800000000000181899e+00 4.048077909792706375e-02
3.242200000000138971e+00 9.800000000000181899e+00 2.697966616519363939e-02
3.544100000000071304e+00 9.800000000000181899e+00 2.980657014558216536e-02
3.844500000000152795e+00 9.800000000000181899e+00 2.199136936247613264e-02
4.146400000000085129e+00 9.800000000000181899e+00 2.057010824526421880e-02
4.448300000000017462e+00 9.800000000000181899e+00 1.914190568181439733e-02
4.748700000000098953e+00 9.800000000000181899e+00 1.700914632521679376e-02
5.050600000000031287e+00 9.800000000000181899e+00 2.266382196677358546e-02
5.352400000000216096e+00 9.800000000000181899e+00 1.629244200115266550e-02
5.652900000000045111e+00 9.800000000000181899e+00 1.698658662494358790e-02
5.954799999999977445e+00 9.800000000000181899e+00 1.485816567224467442e-02
6.256600000000162254e+00 9.800000000000181899e+00 1.909765396204772536e-02
6.557099999999991269e+00 9.800000000000181899e+00 2.050416450600408072e-02
6.858900000000176078e+00 9.800000000000181899e+00 2.473584366878948601e-02
7.160800000000108412e+00 9.800000000000181899e+00 1.977618033180335300e-02
7.461200000000189902e+00 9.800000000000181899e+00 2.399918268679137115e-02
7.763100000000122236e+00 9.800000000000181899e+00 3.315408259381388834e-02
8.065000000000054570e+00 9.800000000000181899e+00 3.737014350256399886e-02
8.365400000000136060e+00 9.800000000000181899e+00 4.158273368819515037e-02
8.667300000000068394e+00 9.800000000000181899e+00 7.396544806882138223e-02
8.969100000000253203e+00 9.800000000000181899e+00 6.546391178894206409e-02
9.269600000000082218e+00 9.800000000000181899e+00 7.317238783614024578e-02
9.571500000000014552e+00 9.800000000000181899e+00 7.592120054635230486e-02
9.871900000000096043e+00 9.800000000000181899e+00 8.363054427433022631e-02
1.017380000000002838e+01 9.800000000000181899e+00 6.601835980719505947e-02
1.047560000000021319e+01 9.800000000000181899e+00 6.457627435126941928e-02
1.077610000000004220e+01 9.800000000000181899e+00 4.699879711532381488e-02
1.107799999999997453e+01 9.800000000000181899e+00 4.769467710067420985e-02
1.137980000000015934e+01 9.800000000000181899e+00 4.417015777337580246e-02
1.168029999999998836e+01 9.800000000000181899e+00 4.696061916101531425e-02
1.198210000000017317e+01 9.800000000000181899e+00 4.204347218223637023e-02
1.228400000000010550e+01 9.800000000000181899e+00 3.571287321326317016e-02
1.258449999999993452e+01 9.800000000000181899e+00 3.430115658462838668e-02
1.288630000000011933e+01 9.800000000000181899e+00 2.729550196901851106e-02
1.318820000000005166e+01 9.800000000000181899e+00 1.888941057491045142e-02
1.348860000000013315e+01 9.800000000000181899e+00 1.818745682410188164e-02
1.379050000000006548e+01 9.800000000000181899e+00 2.167813660099047676e-02
1.409230000000025029e+01 9.800000000000181899e+00 1.817964769708423425e-02
1.439280000000007931e+01 9.800000000000181899e+00 1.817617697396527870e-02
1.469470000000001164e+01 9.800000000000181899e+00 1.468029111239825026e-02
1.499650000000019645e+01 9.800000000000181899e+00 1.397746968080994245e-02
1.529700000000002547e+01 9.800000000000181899e+00 1.607031572153957283e-02
1.559880000000021028e+01 9.800000000000181899e+00 2.026555229157595006e-02
1.589930000000003929e+01 9.800000000000181899e+00 2.026381693001647402e-02
