# Supplementary material for: Resonant inelastic X-ray scattering tools to count 5 f electrons of actinides and probe bond covalency
Source: Nat Commun. 2025 Feb 10;16:1221. doi: 10.1038/s41467-024-54574-7 (PMC11811144; doi:10.1038/s41467-024-54574-7)
Supplement: Supplementary file 3 — Source Data [file 41467_2024_54574_MOESM3_ESM.zip › Data_figures/Data_SI_figures/FigSI25/SI25_[U$^{/mathrm{VI}}$O$_2$]$^{/mathrm{2+}}$-Ag $/mathrm{(5f^0)}$_WLMap.txt]

# Ein | Eout | Intensity
-6.993300000000090222e+00 -5.300000000000181899e+00 2.868241020799249322e-02
-6.947000000000116415e+00 -5.300000000000181899e+00 3.335806743583791950e-02
-6.497699999999895226e+00 -5.300000000000181899e+00 6.057093677629368789e-02
-6.195799999999962893e+00 -5.300000000000181899e+00 9.297822487769523414e-02
-5.893999999999778083e+00 -5.300000000000181899e+00 1.370729551912247546e-01
-5.593499999999949068e+00 -5.300000000000181899e+00 1.845940629094449392e-01
-5.291600000000016735e+00 -5.300000000000181899e+00 2.079485370438740321e-01
-4.989799999999831925e+00 -5.300000000000181899e+00 2.095294840767159272e-01
-4.689300000000002910e+00 -5.300000000000181899e+00 1.884371503981014939e-01
-4.387499999999818101e+00 -5.300000000000181899e+00 1.638138365794334916e-01
-4.085599999999885767e+00 -5.300000000000181899e+00 1.432470678638616823e-01
-3.785199999999804277e+00 -5.300000000000181899e+00 1.262742110153096675e-01
-3.483299999999871943e+00 -5.300000000000181899e+00 1.227066624393162858e-01
-3.182800000000042928e+00 -5.300000000000181899e+00 1.202701840912302478e-01
-2.880999999999858119e+00 -5.300000000000181899e+00 1.108823011995995339e-01
-2.579099999999925785e+00 -5.300000000000181899e+00 1.067968415192485920e-01
-2.278699999999844295e+00 -5.300000000000181899e+00 1.017793119368026050e-01
-1.976799999999911961e+00 -5.300000000000181899e+00 1.042506578633429354e-01
-1.674899999999979627e+00 -5.300000000000181899e+00 1.138230837921585387e-01
-1.374499999999898137e+00 -5.300000000000181899e+00 1.290704207215948029e-01
-1.072599999999965803e+00 -5.300000000000181899e+00 1.393810187991499083e-01
-7.707999999997809937e-01 -5.300000000000181899e+00 1.441587274761298443e-01
-4.702999999999519787e-01 -5.300000000000181899e+00 1.380109780945193432e-01
-1.684000000000196451e-01 -5.300000000000181899e+00 1.212507284316641648e-01
1.334000000001651642e-01 -5.300000000000181899e+00 1.107793993217222328e-01
4.338999999999941792e-01 -5.300000000000181899e+00 1.025004755106863619e-01
7.357000000001789886e-01 -5.300000000000181899e+00 9.591730661276866299e-02
1.037600000000111322e+00 -5.300000000000181899e+00 9.546317766412017181e-02
1.338000000000192813e+00 -5.300000000000181899e+00 8.999577127673963339e-02
1.639900000000125146e+00 -5.300000000000181899e+00 8.208168139635957372e-02
1.941800000000057480e+00 -5.300000000000181899e+00 7.334267563547568203e-02
2.242200000000138971e+00 -5.300000000000181899e+00 6.586485570014559421e-02
2.544100000000071304e+00 -5.300000000000181899e+00 5.591058726581843441e-02
2.844500000000152795e+00 -5.300000000000181899e+00 4.523515525760751083e-02
3.146400000000085129e+00 -5.300000000000181899e+00 3.669600025127867787e-02
3.448300000000017462e+00 -5.300000000000181899e+00 3.351709761073917715e-02
3.748700000000098953e+00 -5.300000000000181899e+00 2.927005646925862070e-02
4.050600000000031287e+00 -5.300000000000181899e+00 2.646959461925953508e-02
4.352400000000216096e+00 -5.300000000000181899e+00 2.405607784722873718e-02
4.652900000000045111e+00 -5.300000000000181899e+00 2.327708511883542705e-02
4.954799999999977445e+00 -5.300000000000181899e+00 2.206777544659166770e-02
5.256600000000162254e+00 -5.300000000000181899e+00 2.116291926426581288e-02
5.557099999999991269e+00 -5.300000000000181899e+00 1.949692935714519154e-02
5.858900000000176078e+00 -5.300000000000181899e+00 1.754009281999125563e-02
6.160800000000108412e+00 -5.300000000000181899e+00 1.702473300186205935e-02
6.461200000000189902e+00 -5.300000000000181899e+00 1.711742973482589109e-02
6.763100000000122236e+00 -5.300000000000181899e+00 1.624488984472596473e-02
7.065000000000054570e+00 -5.300000000000181899e+00 1.546589711633265460e-02
7.365400000000136060e+00 -5.300000000000181899e+00 1.536299523845537258e-02
7.667300000000068394e+00 -5.300000000000181899e+00 1.535193966479913609e-02
7.969100000000253203e+00 -5.300000000000181899e+00 1.463502823462931035e-02
8.269600000000082218e+00 -5.300000000000181899e+00 1.490461414609293468e-02
8.571500000000014552e+00 -5.300000000000181899e+00 1.391216380325997586e-02
8.871900000000096043e+00 -5.300000000000181899e+00 1.527199936297711329e-02
9.173800000000028376e+00 -5.300000000000181899e+00 1.488845599997997392e-02
9.475600000000213186e+00 -5.300000000000181899e+00 1.477960112090317794e-02
9.776100000000042201e+00 -5.300000000000181899e+00 1.470221210530952075e-02
1.007799999999997453e+01 -5.300000000000181899e+00 1.485018670655453669e-02
1.037980000000015934e+01 -5.300000000000181899e+00 1.512147347550373520e-02
1.068029999999998836e+01 -5.300000000000181899e+00 1.524563607195070572e-02
1.098210000000017317e+01 -5.300000000000181899e+00 1.468520353045377029e-02
1.128400000000010550e+01 -5.300000000000181899e+00 1.663098449395146797e-02
1.158449999999993452e+01 -5.300000000000181899e+00 1.502962717128268968e-02
1.188630000000011933e+01 -5.300000000000181899e+00 1.485188756404011087e-02
1.218820000000005166e+01 -5.300000000000181899e+00 1.539701238816687003e-02
1.248860000000013315e+01 -5.300000000000181899e+00 1.416048899615390995e-02
1.279050000000006548e+01 -5.300000000000181899e+00 1.471241725022296928e-02
1.309230000000025029e+01 -5.300000000000181899e+00 1.488760557123718423e-02
1.339280000000007931e+01 -5.300000000000181899e+00 1.495649029940296880e-02
1.369470000000001164e+01 -5.300000000000181899e+00 1.440030990161997489e-02
1.399650000000019645e+01 -5.300000000000181899e+00 1.436714318065126367e-02
1.429700000000002547e+01 -5.300000000000181899e+00 1.403717682844973086e-02
1.459880000000021028e+01 -5.300000000000181899e+00 1.453722892920875434e-02
1.490070000000014261e+01 -5.300000000000181899e+00 1.474048139873495623e-02
-6.993300000000090222e+00 -5.000000000000000000e+00 2.712102303623472460e-02
-6.947000000000116415e+00 -5.000000000000000000e+00 2.606564096643549169e-02
-6.497699999999895226e+00 -5.000000000000000000e+00 4.131978132581407004e-02
-6.195799999999962893e+00 -5.000000000000000000e+00 6.756996532943444767e-02
-5.893999999999778083e+00 -5.000000000000000000e+00 1.006729041424361121e-01
-5.593499999999949068e+00 -5.000000000000000000e+00 1.519069837516663357e-01
-5.291600000000016735e+00 -5.000000000000000000e+00 2.036334616029705225e-01
-4.989799999999831925e+00 -5.000000000000000000e+00 2.283681815869436360e-01
-4.689300000000002910e+00 -5.000000000000000000e+00 2.267302558283349756e-01
-4.387499999999818101e+00 -5.000000000000000000e+00 1.999851222964122988e-01
-4.085599999999885767e+00 -5.000000000000000000e+00 1.728156248218386815e-01
-3.785199999999804277e+00 -5.000000000000000000e+00 1.548792322077084949e-01
-3.483299999999871943e+00 -5.000000000000000000e+00 1.366137236701195357e-01
-3.182800000000042928e+00 -5.000000000000000000e+00 1.382550511436993201e-01
-2.880999999999858119e+00 -5.000000000000000000e+00 1.322671823657328438e-01
-2.579099999999925785e+00 -5.000000000000000000e+00 1.283211929991990574e-01
-2.278699999999844295e+00 -5.000000000000000000e+00 1.135807116004641099e-01
-1.976799999999911961e+00 -5.000000000000000000e+00 1.140059259718578383e-01
-1.674899999999979627e+00 -5.000000000000000000e+00 1.172877304902746193e-01
-1.374499999999898137e+00 -5.000000000000000000e+00 1.270736140335298747e-01
-1.072599999999965803e+00 -5.000000000000000000e+00 1.420011897556780478e-01
-7.707999999997809937e-01 -5.000000000000000000e+00 1.502894682828846140e-01
-4.702999999999519787e-01 -5.000000000000000000e+00 1.554787844713736711e-01
-1.684000000000196451e-01 -5.000000000000000000e+00 1.373944172559984356e-01
1.334000000001651642e-01 -5.000000000000000000e+00 1.208442234926117576e-01
4.338999999999941792e-01 -5.000000000000000000e+00 1.100216673118986077e-01
7.357000000001789886e-01 -5.000000000000000000e+00 9.869735817294086888e-02
1.037600000000111322e+00 -5.000000000000000000e+00 9.870161031665479479e-02
1.338000000000192813e+00 -5.000000000000000000e+00 9.630510211947976296e-02
1.639900000000125146e+00 -5.000000000000000000e+00 9.312960119391139324e-02
1.941800000000057480e+00 -5.000000000000000000e+00 8.275266967441886889e-02
2.242200000000138971e+00 -5.000000000000000000e+00 7.086367585025024618e-02
2.544100000000071304e+00 -5.000000000000000000e+00 6.214508037919326544e-02
2.844500000000152795e+00 -5.000000000000000000e+00 5.063367691682227334e-02
3.146400000000085129e+00 -5.000000000000000000e+00 4.338547274204479498e-02
3.448300000000017462e+00 -5.000000000000000000e+00 3.686608599983617202e-02
3.748700000000098953e+00 -5.000000000000000000e+00 3.278913060691310971e-02
4.050600000000031287e+00 -5.000000000000000000e+00 2.983899329818343049e-02
4.352400000000216096e+00 -5.000000000000000000e+00 2.832608056476454764e-02
4.652900000000045111e+00 -5.000000000000000000e+00 2.477809184985528546e-02
4.954799999999977445e+00 -5.000000000000000000e+00 2.433586890360581179e-02
5.256600000000162254e+00 -5.000000000000000000e+00 2.429504832395201069e-02
5.557099999999991269e+00 -5.000000000000000000e+00 2.088652992285989357e-02
5.858900000000176078e+00 -5.000000000000000000e+00 2.066456802099236878e-02
6.160800000000108412e+00 -5.000000000000000000e+00 1.964150224341905740e-02
6.461200000000189902e+00 -5.000000000000000000e+00 1.980393413329145993e-02
6.763100000000122236e+00 -5.000000000000000000e+00 1.908192013066491166e-02
7.065000000000054570e+00 -5.000000000000000000e+00 1.792448661173118643e-02
7.365400000000136060e+00 -5.000000000000000000e+00 1.723563933007334764e-02
7.667300000000068394e+00 -5.000000000000000000e+00 1.711828016356867904e-02
7.969100000000253203e+00 -5.000000000000000000e+00 1.627890699443746217e-02
8.269600000000082218e+00 -5.000000000000000000e+00 1.601697494165892771e-02
8.571500000000014552e+00 -5.000000000000000000e+00 1.568445730322903103e-02
8.871900000000096043e+00 -5.000000000000000000e+00 1.582647890327453302e-02
9.173800000000028376e+00 -5.000000000000000000e+00 1.529496093903237770e-02
9.475600000000213186e+00 -5.000000000000000000e+00 1.644984317173774080e-02
9.776100000000042201e+00 -5.000000000000000000e+00 1.749161838165237334e-02
1.007799999999997453e+01 -5.000000000000000000e+00 1.609011181353864686e-02
1.037980000000015934e+01 -5.000000000000000000e+00 1.777651201048616875e-02
1.068029999999998836e+01 -5.000000000000000000e+00 1.638436015854310632e-02
1.098210000000017317e+01 -5.000000000000000000e+00 1.521502063721035664e-02
1.128400000000010550e+01 -5.000000000000000000e+00 1.715910074322247666e-02
1.158449999999993452e+01 -5.000000000000000000e+00 1.629166342557927111e-02
1.188630000000011933e+01 -5.000000000000000000e+00 1.616154782793279010e-02
1.218820000000005166e+01 -5.000000000000000000e+00 1.524138392823676594e-02
1.248860000000013315e+01 -5.000000000000000000e+00 1.549566212233021573e-02
1.279050000000006548e+01 -5.000000000000000000e+00 1.495819115688854298e-02
1.309230000000025029e+01 -5.000000000000000000e+00 1.519120863241230773e-02
1.339280000000007931e+01 -5.000000000000000000e+00 1.530516608394582451e-02
1.369470000000001164e+01 -5.000000000000000000e+00 1.687080539941752944e-02
1.399650000000019645e+01 -5.000000000000000000e+00 1.621087269501446729e-02
1.429700000000002547e+01 -5.000000000000000000e+00 1.572867959785397701e-02
1.459880000000021028e+01 -5.000000000000000000e+00 1.577460274996449890e-02
1.490070000000014261e+01 -5.000000000000000000e+00 1.522182406715265682e-02
-6.993300000000090222e+00 -4.700000000000272848e+00 1.872899220240812138e-02
-6.947000000000116415e+00 -4.700000000000272848e+00 1.793129004167348661e-02
-6.497699999999895226e+00 -4.700000000000272848e+00 3.276191688714391592e-02
-6.195799999999962893e+00 -4.700000000000272848e+00 5.045253559460854964e-02
-5.893999999999778083e+00 -4.700000000000272848e+00 7.558100408649226498e-02
-5.593499999999949068e+00 -4.700000000000272848e+00 1.154397488321974863e-01
-5.291600000000016735e+00 -4.700000000000272848e+00 1.673626757230855522e-01
-4.989799999999831925e+00 -4.700000000000272848e+00 2.117227398043647624e-01
-4.689300000000002910e+00 -4.700000000000272848e+00 2.465290873891697321e-01
-4.387499999999818101e+00 -4.700000000000272848e+00 2.452925639971567651e-01
-4.085599999999885767e+00 -4.700000000000272848e+00 2.201266766405904074e-01
-3.785199999999804277e+00 -4.700000000000272848e+00 1.972943657542328144e-01
-3.483299999999871943e+00 -4.700000000000272848e+00 1.697285684855202592e-01
-3.182800000000042928e+00 -4.700000000000272848e+00 1.517317954306521277e-01
-2.880999999999858119e+00 -4.700000000000272848e+00 1.515702139695225270e-01
-2.579099999999925785e+00 -4.700000000000272848e+00 1.465084620924515801e-01
-2.278699999999844295e+00 -4.700000000000272848e+00 1.403283964186151367e-01
-1.976799999999911961e+00 -4.700000000000272848e+00 1.327128070269534832e-01
-1.674899999999979627e+00 -4.700000000000272848e+00 1.219072594210960925e-01
-1.374499999999898137e+00 -4.700000000000272848e+00 1.249934653286717545e-01
-1.072599999999965803e+00 -4.700000000000272848e+00 1.377498964704835793e-01
-7.707999999997809937e-01 -4.700000000000272848e+00 1.561599778943464079e-01
-4.702999999999519787e-01 -4.700000000000272848e+00 1.646149404551392748e-01
-1.684000000000196451e-01 -4.700000000000272848e+00 1.672504191290375974e-01
1.334000000001651642e-01 -4.700000000000272848e+00 1.475672458772219475e-01
4.338999999999941792e-01 -4.700000000000272848e+00 1.299421101829519587e-01
7.357000000001789886e-01 -4.700000000000272848e+00 1.124760046635832206e-01
1.037600000000111322e+00 -4.700000000000272848e+00 1.047337013892462310e-01
1.338000000000192813e+00 -4.700000000000272848e+00 1.019961712662133951e-01
1.639900000000125146e+00 -4.700000000000272848e+00 1.030328439036713173e-01
1.941800000000057480e+00 -4.700000000000272848e+00 9.415181654274192014e-02
2.242200000000138971e+00 -4.700000000000272848e+00 8.221009613652048575e-02
2.544100000000071304e+00 -4.700000000000272848e+00 7.304162386052892586e-02
2.844500000000152795e+00 -4.700000000000272848e+00 6.315028715316803321e-02
3.146400000000085129e+00 -4.700000000000272848e+00 4.957659398953747493e-02
3.448300000000017462e+00 -4.700000000000272848e+00 4.300618152276159539e-02
3.748700000000098953e+00 -4.700000000000272848e+00 3.851676818958661708e-02
4.050600000000031287e+00 -4.700000000000272848e+00 3.314546025014105529e-02
4.352400000000216096e+00 -4.700000000000272848e+00 3.221679206301715503e-02
4.652900000000045111e+00 -4.700000000000272848e+00 2.935084719982343146e-02
4.954799999999977445e+00 -4.700000000000272848e+00 2.752072454534482820e-02
5.256600000000162254e+00 -4.700000000000272848e+00 2.729961307222009137e-02
5.557099999999991269e+00 -4.700000000000272848e+00 2.455698037673054862e-02
5.858900000000176078e+00 -4.700000000000272848e+00 2.338508956916943507e-02
6.160800000000108412e+00 -4.700000000000272848e+00 2.344887172487849017e-02
6.461200000000189902e+00 -4.700000000000272848e+00 2.187387769323612813e-02
6.763100000000122236e+00 -4.700000000000272848e+00 2.046556769518010147e-02
7.065000000000054570e+00 -4.700000000000272848e+00 2.042729840175466771e-02
7.365400000000136060e+00 -4.700000000000272848e+00 1.856485945505013946e-02
7.667300000000068394e+00 -4.700000000000272848e+00 1.885570608508345056e-02
7.969100000000253203e+00 -4.700000000000272848e+00 1.862268860955968927e-02
8.269600000000082218e+00 -4.700000000000272848e+00 1.721692989773202301e-02
8.571500000000014552e+00 -4.700000000000272848e+00 1.675684794788400919e-02
8.871900000000096043e+00 -4.700000000000272848e+00 1.763619126792623920e-02
9.173800000000028376e+00 -4.700000000000272848e+00 1.801463205846665777e-02
9.475600000000213186e+00 -4.700000000000272848e+00 1.699241670963613435e-02
9.776100000000042201e+00 -4.700000000000272848e+00 1.764554598409690325e-02
1.007799999999997453e+01 -4.700000000000272848e+00 1.957006622902491069e-02
1.037980000000015934e+01 -4.700000000000272848e+00 1.740317379240247445e-02
1.068029999999998836e+01 -4.700000000000272848e+00 1.788196517459181636e-02
1.098210000000017317e+01 -4.700000000000272848e+00 1.777140943802944448e-02
1.128400000000010550e+01 -4.700000000000272848e+00 1.903429612106881386e-02
1.158449999999993452e+01 -4.700000000000272848e+00 1.826295725136059186e-02
1.188630000000011933e+01 -4.700000000000272848e+00 1.768296484877954905e-02
1.218820000000005166e+01 -4.700000000000272848e+00 1.804609792194979134e-02
1.248860000000013315e+01 -4.700000000000272848e+00 1.797211062132728424e-02
1.279050000000006548e+01 -4.700000000000272848e+00 1.801378162972386981e-02
1.309230000000025029e+01 -4.700000000000272848e+00 1.784199502368080323e-02
1.339280000000007931e+01 -4.700000000000272848e+00 1.786155488476491582e-02
1.369470000000001164e+01 -4.700000000000272848e+00 1.872048791498024528e-02
1.399650000000019645e+01 -4.700000000000272848e+00 1.649576632384826269e-02
1.429700000000002547e+01 -4.700000000000272848e+00 1.619046240518756674e-02
1.459880000000021028e+01 -4.700000000000272848e+00 1.749416966788073374e-02
1.490070000000014261e+01 -4.700000000000272848e+00 1.684189082216275626e-02
-6.993300000000090222e+00 -4.400000000000090949e+00 1.355073158757530774e-02
-6.947000000000116415e+00 -4.400000000000090949e+00 1.400315967873823168e-02
-6.497699999999895226e+00 -4.400000000000090949e+00 2.111444482592693059e-02
-6.195799999999962893e+00 -4.400000000000090949e+00 3.785938677141191533e-02
-5.893999999999778083e+00 -4.400000000000090949e+00 5.826032188214017027e-02
-5.593499999999949068e+00 -4.400000000000090949e+00 8.402235978740053846e-02
-5.291600000000016735e+00 -4.400000000000090949e+00 1.261143304116656150e-01
-4.989799999999831925e+00 -4.400000000000090949e+00 1.881395003381258479e-01
-4.689300000000002910e+00 -4.400000000000090949e+00 2.344291872367898211e-01
-4.387499999999818101e+00 -4.400000000000090949e+00 2.706200328148527512e-01
-4.085599999999885767e+00 -4.400000000000090949e+00 2.680228234343798310e-01
-3.785199999999804277e+00 -4.400000000000090949e+00 2.459507958440742548e-01
-3.483299999999871943e+00 -4.400000000000090949e+00 2.128937801831830845e-01
-3.182800000000042928e+00 -4.400000000000090949e+00 1.872984263115090586e-01
-2.880999999999858119e+00 -4.400000000000090949e+00 1.699590346748156566e-01
-2.579099999999925785e+00 -4.400000000000090949e+00 1.637279432764119635e-01
-2.278699999999844295e+00 -4.400000000000090949e+00 1.650886292648718889e-01
-1.976799999999911961e+00 -4.400000000000090949e+00 1.475289765837965450e-01
-1.674899999999979627e+00 -4.400000000000090949e+00 1.411312011518064957e-01
-1.374499999999898137e+00 -4.400000000000090949e+00 1.355107175907242223e-01
-1.072599999999965803e+00 -4.400000000000090949e+00 1.384719104731101380e-01
-7.707999999997809937e-01 -4.400000000000090949e+00 1.488820087135713510e-01
-4.702999999999519787e-01 -4.400000000000090949e+00 1.609104728515571292e-01
-1.684000000000196451e-01 -4.400000000000090949e+00 1.690958495008863804e-01
1.334000000001651642e-01 -4.400000000000090949e+00 1.676841377878592054e-01
4.338999999999941792e-01 -4.400000000000090949e+00 1.524299974284806236e-01
7.357000000001789886e-01 -4.400000000000090949e+00 1.343617883592183593e-01
1.037600000000111322e+00 -4.400000000000090949e+00 1.155426507100747735e-01
1.338000000000192813e+00 -4.400000000000090949e+00 1.106764974438449595e-01
1.639900000000125146e+00 -4.400000000000090949e+00 1.050687703139044638e-01
1.941800000000057480e+00 -4.400000000000090949e+00 1.034070325504977961e-01
2.242200000000138971e+00 -4.400000000000090949e+00 9.482025353457286532e-02
2.544100000000071304e+00 -4.400000000000090949e+00 8.666209060501280093e-02
2.844500000000152795e+00 -4.400000000000090949e+00 7.334692777918962181e-02
3.146400000000085129e+00 -4.400000000000090949e+00 6.190100733001326766e-02
3.448300000000017462e+00 -4.400000000000090949e+00 5.177240100341468088e-02
3.748700000000098953e+00 -4.400000000000090949e+00 4.556342075232346772e-02
4.050600000000031287e+00 -4.400000000000090949e+00 4.047445515548334094e-02
4.352400000000216096e+00 -4.400000000000090949e+00 3.560064803056843530e-02
4.652900000000045111e+00 -4.400000000000090949e+00 3.386492296653924317e-02
4.954799999999977445e+00 -4.400000000000090949e+00 3.086461036198509880e-02
5.256600000000162254e+00 -4.400000000000090949e+00 2.854208946543256020e-02
5.557099999999991269e+00 -4.400000000000090949e+00 2.811857595152440770e-02
5.858900000000176078e+00 -4.400000000000090949e+00 2.597379466221444791e-02
6.160800000000108412e+00 -4.400000000000090949e+00 2.438264248445912163e-02
6.461200000000189902e+00 -4.400000000000090949e+00 2.421595845087277932e-02
6.763100000000122236e+00 -4.400000000000090949e+00 2.380605179684922718e-02
7.065000000000054570e+00 -4.400000000000090949e+00 2.139338545356121724e-02
7.365400000000136060e+00 -4.400000000000090949e+00 2.183815968603905477e-02
7.667300000000068394e+00 -4.400000000000090949e+00 1.957006622902491069e-02
7.969100000000253203e+00 -4.400000000000090949e+00 1.867286390538414748e-02
8.269600000000082218e+00 -4.400000000000090949e+00 1.924265116305174175e-02
8.571500000000014552e+00 -4.400000000000090949e+00 1.852659016162470224e-02
8.871900000000096043e+00 -4.400000000000090949e+00 1.879362478685996443e-02
9.173800000000028376e+00 -4.400000000000090949e+00 1.788536688956296472e-02
9.475600000000213186e+00 -4.400000000000090949e+00 1.861163303590344931e-02
9.776100000000042201e+00 -4.400000000000090949e+00 2.025976393942553744e-02
1.007799999999997453e+01 -4.400000000000090949e+00 1.888462066233822373e-02
1.037980000000015934e+01 -4.400000000000090949e+00 2.026911865559619802e-02
1.068029999999998836e+01 -4.400000000000090949e+00 1.838882070529313656e-02
1.098210000000017317e+01 -4.400000000000090949e+00 2.093670521868435178e-02
1.128400000000010550e+01 -4.400000000000090949e+00 2.095711550851125232e-02
1.158449999999993452e+01 -4.400000000000090949e+00 1.910233042049181221e-02
1.188630000000011933e+01 -4.400000000000090949e+00 2.023680236337027649e-02
1.218820000000005166e+01 -4.400000000000090949e+00 2.009903290703870735e-02
1.248860000000013315e+01 -4.400000000000090949e+00 1.901218497375634087e-02
1.279050000000006548e+01 -4.400000000000090949e+00 2.019598178371647887e-02
1.309230000000025029e+01 -4.400000000000090949e+00 1.842708999871857378e-02
1.339280000000007931e+01 -4.400000000000090949e+00 1.895010367553285821e-02
1.369470000000001164e+01 -4.400000000000090949e+00 1.938637362058282312e-02
1.399650000000019645e+01 -4.400000000000090949e+00 1.952754479188553716e-02
1.429700000000002547e+01 -4.400000000000090949e+00 1.876726149583355513e-02
1.459880000000021028e+01 -4.400000000000090949e+00 1.954540379548407730e-02
1.490070000000014261e+01 -4.400000000000090949e+00 1.825785467890386760e-02
-6.993300000000090222e+00 -4.100000000000363798e+00 1.106833008737872527e-02
-6.947000000000116415e+00 -4.100000000000363798e+00 1.193236569005077900e-02
-6.497699999999895226e+00 -4.100000000000363798e+00 1.666159992869181705e-02
-6.195799999999962893e+00 -4.100000000000363798e+00 2.696284329007625838e-02
-5.893999999999778083e+00 -4.100000000000363798e+00 4.371543909424633473e-02
-5.593499999999949068e+00 -4.100000000000363798e+00 6.520237170951416472e-02
-5.291600000000016735e+00 -4.100000000000363798e+00 9.505922401129612842e-02
-4.989799999999831925e+00 -4.100000000000363798e+00 1.393231896446403550e-01
-4.689300000000002910e+00 -4.100000000000363798e+00 1.965910611839475630e-01
-4.387499999999818101e+00 -4.100000000000363798e+00 2.643829884152495424e-01
-4.085599999999885767e+00 -4.100000000000363798e+00 3.021530801686687639e-01
-3.785199999999804277e+00 -4.100000000000363798e+00 2.946463456560839411e-01
-3.483299999999871943e+00 -4.100000000000363798e+00 2.715146838522651818e-01
-3.182800000000042928e+00 -4.100000000000363798e+00 2.348076280273302396e-01
-2.880999999999858119e+00 -4.100000000000363798e+00 2.070428304328053859e-01
-2.579099999999925785e+00 -4.100000000000363798e+00 1.927284138342069686e-01
-2.278699999999844295e+00 -4.100000000000363798e+00 1.868681093676586302e-01
-1.976799999999911961e+00 -4.100000000000363798e+00 1.754153854885399377e-01
-1.674899999999979627e+00 -4.100000000000363798e+00 1.632687117553067446e-01
-1.374499999999898137e+00 -4.100000000000363798e+00 1.551062966820327405e-01
-1.072599999999965803e+00 -4.100000000000363798e+00 1.476242246029887406e-01
-7.707999999997809937e-01 -4.100000000000363798e+00 1.484610464858915624e-01
-4.702999999999519787e-01 -4.100000000000363798e+00 1.616409911416115674e-01
-1.684000000000196451e-01 -4.100000000000363798e+00 1.734985191022970219e-01
1.334000000001651642e-01 -4.100000000000363798e+00 1.773603160232948561e-01
4.338999999999941792e-01 -4.100000000000363798e+00 1.758780187246163362e-01
7.357000000001789886e-01 -4.100000000000363798e+00 1.586109135310598550e-01
1.037600000000111322e+00 -4.100000000000363798e+00 1.407799740810352918e-01
1.338000000000192813e+00 -4.100000000000363798e+00 1.210619332507653495e-01
1.639900000000125146e+00 -4.100000000000363798e+00 1.144098796246818817e-01
1.941800000000057480e+00 -4.100000000000363798e+00 1.101977060616556175e-01
2.242200000000138971e+00 -4.100000000000363798e+00 1.082842413903838535e-01
2.544100000000071304e+00 -4.100000000000363798e+00 9.761646324085801463e-02
2.844500000000152795e+00 -4.100000000000363798e+00 8.801767402101601245e-02
3.146400000000085129e+00 -4.100000000000363798e+00 7.539305933433623763e-02
3.448300000000017462e+00 -4.100000000000363798e+00 6.331527032926879961e-02
3.748700000000098953e+00 -4.100000000000363798e+00 5.511713724879773596e-02
4.050600000000031287e+00 -4.100000000000363798e+00 4.756277872661678063e-02
4.352400000000216096e+00 -4.100000000000363798e+00 4.166420496664299117e-02
4.652900000000045111e+00 -4.100000000000363798e+00 3.950496638870563959e-02
4.954799999999977445e+00 -4.100000000000363798e+00 3.543311356823931196e-02
5.256600000000162254e+00 -4.100000000000363798e+00 3.198207373000781784e-02
5.557099999999991269e+00 -4.100000000000363798e+00 3.105255511414112962e-02
5.858900000000176078e+00 -4.100000000000363798e+00 3.096836266860516704e-02
6.160800000000108412e+00 -4.100000000000363798e+00 2.899111584162433405e-02
6.461200000000189902e+00 -4.100000000000363798e+00 2.768655815018838257e-02
6.763100000000122236e+00 -4.100000000000363798e+00 2.518374636016490128e-02
7.065000000000054570e+00 -4.100000000000363798e+00 2.559025129921730507e-02
7.365400000000136060e+00 -4.100000000000363798e+00 2.291565290315075720e-02
7.667300000000068394e+00 -4.100000000000363798e+00 2.361215404349368413e-02
7.969100000000253203e+00 -4.100000000000363798e+00 2.063395258625201970e-02
8.269600000000082218e+00 -4.100000000000363798e+00 2.219448932926699689e-02
8.571500000000014552e+00 -4.100000000000363798e+00 2.084400848572052004e-02
8.871900000000096043e+00 -4.100000000000363798e+00 2.070538860064616293e-02
9.173800000000028376e+00 -4.100000000000363798e+00 2.252785739643968152e-02
9.475600000000213186e+00 -4.100000000000363798e+00 2.104641052650393571e-02
9.776100000000042201e+00 -4.100000000000363798e+00 2.056336700060065747e-02
1.007799999999997453e+01 -4.100000000000363798e+00 2.146567189669815190e-02
1.037980000000015934e+01 -4.100000000000363798e+00 2.168168079736616446e-02
1.068029999999998836e+01 -4.100000000000363798e+00 2.266647728151403515e-02
1.098210000000017317e+01 -4.100000000000363798e+00 2.113230382952546726e-02
1.128400000000010550e+01 -4.100000000000363798e+00 2.239774179879320051e-02
1.158449999999993452e+01 -4.100000000000363798e+00 2.246322481198783153e-02
1.188630000000011933e+01 -4.100000000000363798e+00 2.187983069443564035e-02
1.218820000000005166e+01 -4.100000000000363798e+00 2.090608978394400269e-02
1.248860000000013315e+01 -4.100000000000363798e+00 2.131429558048198239e-02
1.279050000000006548e+01 -4.100000000000363798e+00 2.092650007377090324e-02
1.309230000000025029e+01 -4.100000000000363798e+00 2.105831652890296016e-02
1.339280000000007931e+01 -4.100000000000363798e+00 2.264011399048762585e-02
1.369470000000001164e+01 -4.100000000000363798e+00 2.152690276617884660e-02
1.399650000000019645e+01 -4.100000000000363798e+00 2.018237492383187850e-02
1.429700000000002547e+01 -4.100000000000363798e+00 2.091034192765793900e-02
1.459880000000021028e+01 -4.100000000000363798e+00 2.085421363063396857e-02
1.490070000000014261e+01 -4.100000000000363798e+00 2.092905135999926711e-02
-6.993300000000090222e+00 -3.797500000000127329e+00 9.531605349161793514e-03
-6.947000000000116415e+00 -3.797500000000127329e+00 9.072373828056569389e-03
-6.497699999999895226e+00 -3.797500000000127329e+00 1.264077283279272865e-02
-6.195799999999962893e+00 -3.797500000000127329e+00 1.703578857551829584e-02
-5.893999999999778083e+00 -3.797500000000127329e+00 3.070728104456942401e-02
-5.593499999999949068e+00 -3.797500000000127329e+00 4.564761319785942684e-02
-5.291600000000016735e+00 -3.797500000000127329e+00 7.300250413836069374e-02
-4.989799999999831925e+00 -3.797500000000127329e+00 1.061369088148455264e-01
-4.689300000000002910e+00 -3.797500000000127329e+00 1.549991426604415412e-01
-4.387499999999818101e+00 -3.797500000000127329e+00 2.215400892111031306e-01
-4.085599999999885767e+00 -3.797500000000127329e+00 2.822947185958389338e-01
-3.785199999999804277e+00 -3.797500000000127329e+00 3.326868737497095663e-01
-3.483299999999871943e+00 -3.797500000000127329e+00 3.222606173631353821e-01
-3.182800000000042928e+00 -3.797500000000127329e+00 3.003867396698992054e-01
-2.880999999999858119e+00 -3.797500000000127329e+00 2.681027637362018434e-01
-2.579099999999925785e+00 -3.797500000000127329e+00 2.387944379735178202e-01
-2.278699999999844295e+00 -3.797500000000127329e+00 2.132849774048653224e-01
-1.976799999999911961e+00 -3.797500000000127329e+00 2.033570722615646031e-01
-1.674899999999979627e+00 -3.797500000000127329e+00 1.952397299116583329e-01
-1.374499999999898137e+00 -3.797500000000127329e+00 1.856536971229581223e-01
-1.072599999999965803e+00 -3.797500000000127329e+00 1.688636824541054071e-01
-7.707999999997809937e-01 -3.797500000000127329e+00 1.617762093117147693e-01
-4.702999999999519787e-01 -3.797500000000127329e+00 1.630297412785834676e-01
-1.684000000000196451e-01 -3.797500000000127329e+00 1.712083144979704152e-01
1.334000000001651642e-01 -3.797500000000127329e+00 1.767080371775768821e-01
4.338999999999941792e-01 -3.797500000000127329e+00 1.883980306759332202e-01
7.357000000001789886e-01 -3.797500000000127329e+00 1.798988458205154350e-01
1.037600000000111322e+00 -3.797500000000127329e+00 1.641497559328345401e-01
1.338000000000192813e+00 -3.797500000000127329e+00 1.439478211479185421e-01
1.639900000000125146e+00 -3.797500000000127329e+00 1.278492050469520191e-01
1.941800000000057480e+00 -3.797500000000127329e+00 1.194826870754090581e-01
2.242200000000138971e+00 -3.797500000000127329e+00 1.165682677738764383e-01
2.544100000000071304e+00 -3.797500000000127329e+00 1.096951026746682267e-01
2.844500000000152795e+00 -3.797500000000127329e+00 9.950271419236057791e-02
3.146400000000085129e+00 -3.797500000000127329e+00 8.729310873216108990e-02
3.448300000000017462e+00 -3.797500000000127329e+00 7.920298010202403427e-02
3.748700000000098953e+00 -3.797500000000127329e+00 6.738882400722071009e-02
4.050600000000031287e+00 -3.797500000000127329e+00 5.714626022908859959e-02
4.352400000000216096e+00 -3.797500000000127329e+00 5.179791386569829875e-02
4.652900000000045111e+00 -3.797500000000127329e+00 4.782811249436646345e-02
4.954799999999977445e+00 -3.797500000000127329e+00 4.168546568521267620e-02
5.256600000000162254e+00 -3.797500000000127329e+00 4.016319823562313623e-02
5.557099999999991269e+00 -3.797500000000127329e+00 3.731936451974188218e-02
5.858900000000176078e+00 -3.797500000000127329e+00 3.705998375319170812e-02
6.160800000000108412e+00 -3.797500000000127329e+00 3.266156629549499257e-02
6.461200000000189902e+00 -3.797500000000127329e+00 3.233245037203624772e-02
6.763100000000122236e+00 -3.797500000000127329e+00 3.033309239774294175e-02
7.065000000000054570e+00 -3.797500000000127329e+00 2.804969122335862486e-02
7.365400000000136060e+00 -3.797500000000127329e+00 2.616258984311326322e-02
7.667300000000068394e+00 -3.797500000000127329e+00 2.644663304320427066e-02
7.969100000000253203e+00 -3.797500000000127329e+00 2.443536906651194024e-02
8.269600000000082218e+00 -3.797500000000127329e+00 2.213070717355794179e-02
8.571500000000014552e+00 -3.797500000000127329e+00 2.392766310706783209e-02
8.871900000000096043e+00 -3.797500000000127329e+00 2.441751006291340356e-02
9.173800000000028376e+00 -3.797500000000127329e+00 2.277022958813410339e-02
9.475600000000213186e+00 -3.797500000000127329e+00 2.268178499888421143e-02
9.776100000000042201e+00 -3.797500000000127329e+00 2.359259418240957501e-02
1.007799999999997453e+01 -3.797500000000127329e+00 2.350670087938803998e-02
1.037980000000015934e+01 -3.797500000000127329e+00 2.476363456122790060e-02
1.068029999999998836e+01 -3.797500000000127329e+00 2.419809944727424264e-02
1.098210000000017317e+01 -3.797500000000127329e+00 2.507234019485974838e-02
1.128400000000010550e+01 -3.797500000000127329e+00 2.408754371071187075e-02
1.158449999999993452e+01 -3.797500000000127329e+00 2.447533921742295338e-02
1.188630000000011933e+01 -3.797500000000127329e+00 2.250319496289884466e-02
1.218820000000005166e+01 -3.797500000000127329e+00 2.378564150702232663e-02
1.248860000000013315e+01 -3.797500000000127329e+00 2.201930100825278194e-02
1.279050000000006548e+01 -3.797500000000127329e+00 2.299559320497277654e-02
1.309230000000025029e+01 -3.797500000000127329e+00 2.330259798111904840e-02
1.339280000000007931e+01 -3.797500000000127329e+00 2.304321721456887434e-02
1.369470000000001164e+01 -3.797500000000127329e+00 2.231184849577166548e-02
1.399650000000019645e+01 -3.797500000000127329e+00 2.175141595427473526e-02
1.429700000000002547e+01 -3.797500000000127329e+00 2.428229189281020176e-02
1.459880000000021028e+01 -3.797500000000127329e+00 2.375672692976754999e-02
1.490070000000014261e+01 -3.797500000000127329e+00 2.454762566055988804e-02
-6.993300000000090222e+00 -3.500000000000000000e+00 9.246711720327996376e-03
-6.947000000000116415e+00 -3.500000000000000000e+00 9.000087384919634725e-03
-6.497699999999895226e+00 -3.500000000000000000e+00 1.092800934481879573e-02
-6.195799999999962893e+00 -3.500000000000000000e+00 1.457379736514861392e-02
-5.893999999999778083e+00 -3.500000000000000000e+00 2.011178933818051975e-02
-5.593499999999949068e+00 -3.500000000000000000e+00 3.242089496128614662e-02
-5.291600000000016735e+00 -3.500000000000000000e+00 5.326320258952108727e-02
-4.989799999999831925e+00 -3.500000000000000000e+00 8.133160324522104023e-02
-4.689300000000002910e+00 -3.500000000000000000e+00 1.178736758940551882e-01
-4.387499999999818101e+00 -3.500000000000000000e+00 1.713171693770471904e-01
-4.085599999999885767e+00 -3.500000000000000000e+00 2.436359288062068251e-01
-3.785199999999804277e+00 -3.500000000000000000e+00 3.182057731175247928e-01
-3.483299999999871943e+00 -3.500000000000000000e+00 3.602773334519629445e-01
-3.182800000000042928e+00 -3.500000000000000000e+00 3.659667017412110424e-01
-2.880999999999858119e+00 -3.500000000000000000e+00 3.320711633399314189e-01
-2.579099999999925785e+00 -3.500000000000000000e+00 2.979102911709021750e-01
-2.278699999999844295e+00 -3.500000000000000000e+00 2.586060259654943683e-01
-1.976799999999911961e+00 -3.500000000000000000e+00 2.414605320821565093e-01
-1.674899999999979627e+00 -3.500000000000000000e+00 2.284004978791695228e-01
-1.374499999999898137e+00 -3.500000000000000000e+00 2.200059157591146008e-01
-1.072599999999965803e+00 -3.500000000000000000e+00 2.054244645352808762e-01
-7.707999999997809937e-01 -3.500000000000000000e+00 1.860585012045249398e-01
-4.702999999999519787e-01 -3.500000000000000000e+00 1.756858218287463969e-01
-1.684000000000196451e-01 -3.500000000000000000e+00 1.750514019866269422e-01
1.334000000001651642e-01 -3.500000000000000000e+00 1.791521693843480256e-01
4.338999999999941792e-01 -3.500000000000000000e+00 1.849223284041608961e-01
7.357000000001789886e-01 -3.500000000000000000e+00 1.898182466763883025e-01
1.037600000000111322e+00 -3.500000000000000000e+00 1.860312874847557529e-01
1.338000000000192813e+00 -3.500000000000000000e+00 1.710977587614080364e-01
1.639900000000125146e+00 -3.500000000000000000e+00 1.493250820885636265e-01
1.941800000000057480e+00 -3.500000000000000000e+00 1.354078157128469351e-01
2.242200000000138971e+00 -3.500000000000000000e+00 1.304761794334224900e-01
2.544100000000071304e+00 -3.500000000000000000e+00 1.206205607332586638e-01
2.844500000000152795e+00 -3.500000000000000000e+00 1.128263813056116366e-01
3.146400000000085129e+00 -3.500000000000000000e+00 1.039615120907952245e-01
3.448300000000017462e+00 -3.500000000000000000e+00 9.087426416803906504e-02
3.748700000000098953e+00 -3.500000000000000000e+00 7.971493820518209261e-02
4.050600000000031287e+00 -3.500000000000000000e+00 6.962290031452335326e-02
4.352400000000216096e+00 -3.500000000000000000e+00 6.236959356728915410e-02
4.652900000000045111e+00 -3.500000000000000000e+00 5.334824546379983434e-02
4.954799999999977445e+00 -3.500000000000000000e+00 4.834857488495238748e-02
5.256600000000162254e+00 -3.500000000000000000e+00 4.577857922424869580e-02
5.557099999999991269e+00 -3.500000000000000000e+00 4.274850161369699031e-02
5.858900000000176078e+00 -3.500000000000000000e+00 3.950241510247728266e-02
6.160800000000108412e+00 -3.500000000000000000e+00 3.719435149455212891e-02
6.461200000000189902e+00 -3.500000000000000000e+00 3.532936126161924373e-02
6.763100000000122236e+00 -3.500000000000000000e+00 3.343970859514551475e-02
7.065000000000054570e+00 -3.500000000000000000e+00 3.300684036506670166e-02
7.365400000000136060e+00 -3.500000000000000000e+00 3.078381963142029498e-02
7.667300000000068394e+00 -3.500000000000000000e+00 2.837370457436064544e-02
7.969100000000253203e+00 -3.500000000000000000e+00 2.981348043589980568e-02
8.269600000000082218e+00 -3.500000000000000000e+00 2.830311898870928669e-02
8.571500000000014552e+00 -3.500000000000000000e+00 2.855059375286043630e-02
8.871900000000096043e+00 -3.500000000000000000e+00 2.764573757053458147e-02
9.173800000000028376e+00 -3.500000000000000000e+00 2.624253014493528602e-02
9.475600000000213186e+00 -3.500000000000000000e+00 2.714568546977555799e-02
9.776100000000042201e+00 -3.500000000000000000e+00 2.607754696883451961e-02
1.007799999999997453e+01 -3.500000000000000000e+00 2.732937807821764903e-02
1.037980000000015934e+01 -3.500000000000000000e+00 2.809901609044029511e-02
1.068029999999998836e+01 -3.500000000000000000e+00 2.634883373778371465e-02
1.098210000000017317e+01 -3.500000000000000000e+00 2.684038155111486551e-02
1.128400000000010550e+01 -3.500000000000000000e+00 2.618044884671179989e-02
1.158449999999993452e+01 -3.500000000000000000e+00 2.695603986013395473e-02
1.188630000000011933e+01 -3.500000000000000000e+00 2.586579021188043989e-02
1.218820000000005166e+01 -3.500000000000000000e+00 2.608690168500518020e-02
1.248860000000013315e+01 -3.500000000000000000e+00 2.656399220970894273e-02
1.279050000000006548e+01 -3.500000000000000000e+00 2.592276893764719828e-02
1.309230000000025029e+01 -3.500000000000000000e+00 2.678595411157646752e-02
1.339280000000007931e+01 -3.500000000000000000e+00 2.624593185990643437e-02
1.369470000000001164e+01 -3.500000000000000000e+00 2.387238523878664614e-02
1.399650000000019645e+01 -3.500000000000000000e+00 2.596018780232984755e-02
1.429700000000002547e+01 -3.500000000000000000e+00 2.656739392468009109e-02
1.459880000000021028e+01 -3.500000000000000000e+00 2.529090038175612135e-02
1.490070000000014261e+01 -3.500000000000000000e+00 2.636244059766831155e-02
-6.993300000000090222e+00 -3.200000000000272848e+00 7.408084778421520494e-03
-6.947000000000116415e+00 -3.200000000000272848e+00 7.958312175005002181e-03
-6.497699999999895226e+00 -3.200000000000272848e+00 9.536707921618519518e-03
-6.195799999999962893e+00 -3.200000000000272848e+00 1.026042278173064197e-02
-5.893999999999778083e+00 -3.200000000000272848e+00 1.528560622286171539e-02
-5.593499999999949068e+00 -3.200000000000272848e+00 2.237137850776679121e-02
-5.291600000000016735e+00 -3.200000000000272848e+00 3.650040164043756585e-02
-4.989799999999831925e+00 -3.200000000000272848e+00 5.887263057694714502e-02
-4.689300000000002910e+00 -3.200000000000272848e+00 9.214310385227796052e-02
-4.387499999999818101e+00 -3.200000000000272848e+00 1.332086069839985842e-01
-4.085599999999885767e+00 -3.200000000000272848e+00 1.844554430243705856e-01
-3.785199999999804277e+00 -3.200000000000272848e+00 2.761486700717140086e-01
-3.483299999999871943e+00 -3.200000000000272848e+00 3.572191916928992295e-01
-3.182800000000042928e+00 -3.200000000000272848e+00 4.010392335225084204e-01
-2.880999999999858119e+00 -3.200000000000272848e+00 3.990806961278690057e-01
-2.579099999999925785e+00 -3.200000000000272848e+00 3.756573372652741161e-01
-2.278699999999844295e+00 -3.200000000000272848e+00 3.308729092413439377e-01
-1.976799999999911961e+00 -3.200000000000272848e+00 2.957008772971403410e-01
-1.674899999999979627e+00 -3.200000000000272848e+00 2.660166620301442353e-01
-1.374499999999898137e+00 -3.200000000000272848e+00 2.530365681289793445e-01
-1.072599999999965803e+00 -3.200000000000272848e+00 2.486500566736816464e-01
-7.707999999997809937e-01 -3.200000000000272848e+00 2.237324945100092055e-01
-4.702999999999519787e-01 -3.200000000000272848e+00 2.011978336836272307e-01
-1.684000000000196451e-01 -3.200000000000272848e+00 1.893955835912229102e-01
1.334000000001651642e-01 -3.200000000000272848e+00 1.856086243995903884e-01
4.338999999999941792e-01 -3.200000000000272848e+00 1.919213569573016698e-01
7.357000000001789886e-01 -3.200000000000272848e+00 1.976183791052348315e-01
1.037600000000111322e+00 -3.200000000000272848e+00 2.010320000787836903e-01
1.338000000000192813e+00 -3.200000000000272848e+00 1.948213189702068804e-01
1.639900000000125146e+00 -3.200000000000272848e+00 1.809338176004877397e-01
1.941800000000057480e+00 -3.200000000000272848e+00 1.560978965961229148e-01
2.242200000000138971e+00 -3.200000000000272848e+00 1.438551244149547104e-01
2.544100000000071304e+00 -3.200000000000272848e+00 1.355438843116929248e-01
2.844500000000152795e+00 -3.200000000000272848e+00 1.269605070107391320e-01
3.146400000000085129e+00 -3.200000000000272848e+00 1.236123690503849321e-01
3.448300000000017462e+00 -3.200000000000272848e+00 1.119062174059156090e-01
3.748700000000098953e+00 -3.200000000000272848e+00 9.603551620801611954e-02
4.050600000000031287e+00 -3.200000000000272848e+00 8.891147462968562731e-02
4.352400000000216096e+00 -3.200000000000272848e+00 7.772068280334550050e-02
4.652900000000045111e+00 -3.200000000000272848e+00 6.942304955996830840e-02
4.954799999999977445e+00 -3.200000000000272848e+00 6.033536801454156967e-02
5.256600000000162254e+00 -3.200000000000272848e+00 5.239661570062067314e-02
5.557099999999991269e+00 -3.200000000000272848e+00 4.995418435133510554e-02
5.858900000000176078e+00 -3.200000000000272848e+00 4.724726966304262921e-02
6.160800000000108412e+00 -3.200000000000272848e+00 4.060627161061539786e-02
6.461200000000189902e+00 -3.200000000000272848e+00 4.001947577809205486e-02
6.763100000000122236e+00 -3.200000000000272848e+00 3.750815970064069749e-02
7.065000000000054570e+00 -3.200000000000272848e+00 3.623591830143067100e-02
7.365400000000136060e+00 -3.200000000000272848e+00 3.615087542715192392e-02
7.667300000000068394e+00 -3.200000000000272848e+00 3.302214808243687100e-02
7.969100000000253203e+00 -3.200000000000272848e+00 3.304510965849213888e-02
8.269600000000082218e+00 -3.200000000000272848e+00 3.172524424968600765e-02
8.571500000000014552e+00 -3.200000000000272848e+00 3.089692665421102727e-02
8.871900000000096043e+00 -3.200000000000272848e+00 3.154410292747227701e-02
9.173800000000028376e+00 -3.200000000000272848e+00 3.019787422763973647e-02
9.475600000000213186e+00 -3.200000000000272848e+00 2.999632261559910876e-02
9.776100000000042201e+00 -3.200000000000272848e+00 2.918586402372266506e-02
1.007799999999997453e+01 -3.200000000000272848e+00 3.037136169116837550e-02
1.037980000000015934e+01 -3.200000000000272848e+00 2.959406982026064475e-02
1.068029999999998836e+01 -3.200000000000272848e+00 3.111463641236460881e-02
1.098210000000017317e+01 -3.200000000000272848e+00 3.155090635741457372e-02
1.128400000000010550e+01 -3.200000000000272848e+00 2.923944103451827509e-02
1.158449999999993452e+01 -3.200000000000272848e+00 3.079997777753325228e-02
1.188630000000011933e+01 -3.200000000000272848e+00 3.140208132742677155e-02
1.218820000000005166e+01 -3.200000000000272848e+00 3.025145123843534303e-02
1.248860000000013315e+01 -3.200000000000272848e+00 3.028036581569011620e-02
1.279050000000006548e+01 -3.200000000000272848e+00 3.002438676411109397e-02
1.309230000000025029e+01 -3.200000000000272848e+00 2.807435365689946172e-02
1.339280000000007931e+01 -3.200000000000272848e+00 3.039347283848084849e-02
1.369470000000001164e+01 -3.200000000000272848e+00 2.849956802829318667e-02
1.399650000000019645e+01 -3.200000000000272848e+00 2.901662870390796234e-02
1.429700000000002547e+01 -3.200000000000272848e+00 2.861012376485555855e-02
1.459880000000021028e+01 -3.200000000000272848e+00 2.933553948245325518e-02
1.490070000000014261e+01 -3.200000000000272848e+00 2.754113483517172875e-02
-6.993300000000090222e+00 -2.900000000000090949e+00 1.005631988346165386e-02
-6.947000000000116415e+00 -2.900000000000090949e+00 8.540005435071620910e-03
-6.497699999999895226e+00 -2.900000000000090949e+00 8.966070235208137285e-03
-6.195799999999962893e+00 -2.900000000000090949e+00 1.111255238200367298e-02
-5.893999999999778083e+00 -2.900000000000090949e+00 1.201655813558673812e-02
-5.593499999999949068e+00 -2.900000000000090949e+00 1.804354663572143094e-02
-5.291600000000016735e+00 -2.900000000000090949e+00 2.683953112237207408e-02
-4.989799999999831925e+00 -2.900000000000090949e+00 4.501914635693950173e-02
-4.689300000000002910e+00 -2.900000000000090949e+00 6.841018892730844903e-02
-4.387499999999818101e+00 -2.900000000000090949e+00 1.081048009256556919e-01
-4.085599999999885767e+00 -2.900000000000090949e+00 1.524912282979613287e-01
-3.785199999999804277e+00 -2.900000000000090949e+00 2.159315116524198608e-01
-3.483299999999871943e+00 -2.900000000000090949e+00 3.049475890174683790e-01
-3.182800000000042928e+00 -2.900000000000090949e+00 3.976953477058681741e-01
-2.880999999999858119e+00 -2.900000000000090949e+00 4.586073064080196660e-01
-2.579099999999925785e+00 -2.900000000000090949e+00 4.430163962664971922e-01
-2.278699999999844295e+00 -2.900000000000090949e+00 4.129239752029631449e-01
-1.976799999999911961e+00 -2.900000000000090949e+00 3.780172770265093352e-01
-1.674899999999979627e+00 -2.900000000000090949e+00 3.314171836367278967e-01
-1.374499999999898137e+00 -2.900000000000090949e+00 2.942951185853127094e-01
-1.072599999999965803e+00 -2.900000000000090949e+00 2.793828505805346918e-01
-7.707999999997809937e-01 -2.900000000000090949e+00 2.670694928137151147e-01
-4.702999999999519787e-01 -2.900000000000090949e+00 2.502845807173191273e-01
-1.684000000000196451e-01 -2.900000000000090949e+00 2.244357990802944292e-01
1.334000000001651642e-01 -2.900000000000090949e+00 2.141651711536503577e-01
4.338999999999941792e-01 -2.900000000000090949e+00 1.988251374912502478e-01
7.357000000001789886e-01 -2.900000000000090949e+00 2.015022871735451249e-01
1.037600000000111322e+00 -2.900000000000090949e+00 2.057807941785088079e-01
1.338000000000192813e+00 -2.900000000000090949e+00 2.096281338108792747e-01
1.639900000000125146e+00 -2.900000000000090949e+00 2.000608104545203991e-01
1.941800000000057480e+00 -2.900000000000090949e+00 1.833600908036603361e-01
2.242200000000138971e+00 -2.900000000000090949e+00 1.654900316314675546e-01
2.544100000000071304e+00 -2.900000000000090949e+00 1.487229785386701142e-01
2.844500000000152795e+00 -2.900000000000090949e+00 1.407748715085785640e-01
3.146400000000085129e+00 -2.900000000000090949e+00 1.370465919001983557e-01
3.448300000000017462e+00 -2.900000000000090949e+00 1.303477646932615641e-01
3.748700000000098953e+00 -2.900000000000090949e+00 1.217771438234496045e-01
4.050600000000031287e+00 -2.900000000000090949e+00 1.081609292226796692e-01
4.352400000000216096e+00 -2.900000000000090949e+00 9.433465872244121975e-02
4.652900000000045111e+00 -2.900000000000090949e+00 8.600555961558088713e-02
4.954799999999977445e+00 -2.900000000000090949e+00 7.697570722466368087e-02
5.256600000000162254e+00 -2.900000000000090949e+00 6.890428802686796028e-02
5.557099999999991269e+00 -2.900000000000090949e+00 6.205493493245779063e-02
5.858900000000176078e+00 -2.900000000000090949e+00 5.602794643232310301e-02
6.160800000000108412e+00 -2.900000000000090949e+00 5.223588466823384652e-02
6.461200000000189902e+00 -2.900000000000090949e+00 4.619699016570012751e-02
6.763100000000122236e+00 -2.900000000000090949e+00 4.478272716644458862e-02
7.065000000000054570e+00 -2.900000000000090949e+00 4.299257466287699503e-02
7.365400000000136060e+00 -2.900000000000090949e+00 3.985109088702013663e-02
7.667300000000068394e+00 -2.900000000000090949e+00 3.720455663946557745e-02
7.969100000000253203e+00 -2.900000000000090949e+00 3.805668623973861020e-02
8.269600000000082218e+00 -2.900000000000090949e+00 3.529704496939331526e-02
8.571500000000014552e+00 -2.900000000000090949e+00 3.329683656635722133e-02
8.871900000000096043e+00 -2.900000000000090949e+00 3.506572835135512295e-02
9.173800000000028376e+00 -2.900000000000090949e+00 3.498153590581917077e-02
9.475600000000213186e+00 -2.900000000000090949e+00 3.367697821438321581e-02
9.776100000000042201e+00 -2.900000000000090949e+00 3.625547816251477318e-02
1.007799999999997453e+01 -2.900000000000090949e+00 3.376287151740474390e-02
1.037980000000015934e+01 -2.900000000000090949e+00 3.223550149535847620e-02
1.068029999999998836e+01 -2.900000000000090949e+00 3.339293501429220490e-02
1.098210000000017317e+01 -2.900000000000090949e+00 3.272364759371847870e-02
1.128400000000010550e+01 -2.900000000000090949e+00 3.294475906684321553e-02
1.158449999999993452e+01 -2.900000000000090949e+00 3.222869806541617255e-02
1.188630000000011933e+01 -2.900000000000090949e+00 3.270663901886272651e-02
1.218820000000005166e+01 -2.900000000000090949e+00 3.322369969447749871e-02
1.248860000000013315e+01 -2.900000000000090949e+00 3.441429993437993690e-02
1.279050000000006548e+01 -2.900000000000090949e+00 3.498578804953310362e-02
1.309230000000025029e+01 -2.900000000000090949e+00 3.405286771869527052e-02
1.339280000000007931e+01 -2.900000000000090949e+00 3.219212962947631818e-02
1.369470000000001164e+01 -2.900000000000090949e+00 3.348308046102767277e-02
1.399650000000019645e+01 -2.900000000000090949e+00 3.243960439362746778e-02
1.429700000000002547e+01 -2.900000000000090949e+00 3.246086511219715282e-02
1.459880000000021028e+01 -2.900000000000090949e+00 3.151263706398914344e-02
1.490070000000014261e+01 -2.900000000000090949e+00 3.493391189622307297e-02
-6.993300000000090222e+00 -2.597000000000207365e+00 9.151463701135802500e-03
-6.947000000000116415e+00 -2.597000000000207365e+00 8.256812663723399684e-03
-6.497699999999895226e+00 -2.597000000000207365e+00 9.150613272393014544e-03
-6.195799999999962893e+00 -2.597000000000207365e+00 1.236183220515844373e-02
-5.893999999999778083e+00 -2.597000000000207365e+00 1.054531641056444084e-02
-5.593499999999949068e+00 -2.597000000000207365e+00 1.427019430397349388e-02
-5.291600000000016735e+00 -2.597000000000207365e+00 1.880042821680226461e-02
-4.989799999999831925e+00 -2.597000000000207365e+00 3.016810922164217534e-02
-4.689300000000002910e+00 -2.597000000000207365e+00 4.745647513376834853e-02
-4.387499999999818101e+00 -2.597000000000207365e+00 7.981784008305936595e-02
-4.085599999999885767e+00 -2.597000000000207365e+00 1.173838289382096167e-01
-3.785199999999804277e+00 -2.597000000000207365e+00 1.694717390051984351e-01
-3.483299999999871943e+00 -2.597000000000207365e+00 2.402104018302589350e-01
-3.182800000000042928e+00 -2.597000000000207365e+00 3.357280069339175221e-01
-2.880999999999858119e+00 -2.597000000000207365e+00 4.448363137760624197e-01
-2.579099999999925785e+00 -2.597000000000207365e+00 5.038450129518554643e-01
-2.278699999999844295e+00 -2.597000000000207365e+00 5.064992010580950943e-01
-1.976799999999911961e+00 -2.597000000000207365e+00 4.684646259656690126e-01
-1.674899999999979627e+00 -2.597000000000207365e+00 4.220210114645605026e-01
-1.374499999999898137e+00 -2.597000000000207365e+00 3.766234243170806240e-01
-1.072599999999965803e+00 -2.597000000000207365e+00 3.316952738356193642e-01
-7.707999999997809937e-01 -2.597000000000207365e+00 3.219884801654434026e-01
-4.702999999999519787e-01 -2.597000000000207365e+00 3.095390537997778635e-01
-1.684000000000196451e-01 -2.597000000000207365e+00 2.813830589835707996e-01
1.334000000001651642e-01 -2.597000000000207365e+00 2.548709429271718840e-01
4.338999999999941792e-01 -2.597000000000207365e+00 2.381778771349969126e-01
7.357000000001789886e-01 -2.597000000000207365e+00 2.217748075441124955e-01
1.037600000000111322e+00 -2.597000000000207365e+00 2.148514671490798222e-01
1.338000000000192813e+00 -2.597000000000207365e+00 2.194276242140191235e-01
1.639900000000125146e+00 -2.597000000000207365e+00 2.191061621492454703e-01
1.941800000000057480e+00 -2.597000000000207365e+00 2.130536607868271648e-01
2.242200000000138971e+00 -2.597000000000207365e+00 1.955220722542637679e-01
2.544100000000071304e+00 -2.597000000000207365e+00 1.756790183988040654e-01
2.844500000000152795e+00 -2.597000000000207365e+00 1.589272730233767805e-01
3.146400000000085129e+00 -2.597000000000207365e+00 1.499450446420556859e-01
3.448300000000017462e+00 -2.597000000000207365e+00 1.510897217298475814e-01
3.748700000000098953e+00 -2.597000000000207365e+00 1.401404516664591093e-01
4.050600000000031287e+00 -2.597000000000207365e+00 1.332213634151403758e-01
4.352400000000216096e+00 -2.597000000000207365e+00 1.230323766478038788e-01
4.652900000000045111e+00 -2.597000000000207365e+00 1.087851439198856546e-01
4.954799999999977445e+00 -2.597000000000207365e+00 9.682471408132289903e-02
5.256600000000162254e+00 -2.597000000000207365e+00 8.411335566287880816e-02
5.557099999999991269e+00 -2.597000000000207365e+00 7.318194460308885541e-02
5.858900000000176078e+00 -2.597000000000207365e+00 6.675695545132963316e-02
6.160800000000108412e+00 -2.597000000000207365e+00 5.779173564486429077e-02
6.461200000000189902e+00 -2.597000000000207365e+00 5.757062417173954699e-02
6.763100000000122236e+00 -2.597000000000207365e+00 5.280822321212979426e-02
7.065000000000054570e+00 -2.597000000000207365e+00 5.035728757541635403e-02
7.365400000000136060e+00 -2.597000000000207365e+00 4.736547925829008576e-02
7.667300000000068394e+00 -2.597000000000207365e+00 4.333699830370591616e-02
7.969100000000253203e+00 -2.597000000000207365e+00 4.319922884737435048e-02
8.269600000000082218e+00 -2.597000000000207365e+00 4.284885220534591366e-02
8.571500000000014552e+00 -2.597000000000207365e+00 4.115224686348493977e-02
8.871900000000096043e+00 -2.597000000000207365e+00 4.397226857456813798e-02
9.173800000000028376e+00 -2.597000000000207365e+00 4.013428365836835959e-02
9.475600000000213186e+00 -2.597000000000207365e+00 3.925834205329727794e-02
9.776100000000042201e+00 -2.597000000000207365e+00 3.878635410105023967e-02
1.007799999999997453e+01 -2.597000000000207365e+00 3.833732772485846235e-02
1.037980000000015934e+01 -2.597000000000207365e+00 3.917500003650410678e-02
1.068029999999998836e+01 -2.597000000000207365e+00 3.939356022340048669e-02
1.098210000000017317e+01 -2.597000000000207365e+00 3.708039404301861214e-02
1.128400000000010550e+01 -2.597000000000207365e+00 3.852102033330055686e-02
1.158449999999993452e+01 -2.597000000000207365e+00 4.035539513149309643e-02
1.188630000000011933e+01 -2.597000000000207365e+00 3.875233695133874223e-02
1.218820000000005166e+01 -2.597000000000207365e+00 3.986639860439030597e-02
1.248860000000013315e+01 -2.597000000000207365e+00 3.816128897510146639e-02
1.279050000000006548e+01 -2.597000000000207365e+00 3.556578045211414990e-02
1.309230000000025029e+01 -2.597000000000207365e+00 3.773947631867888286e-02
1.339280000000007931e+01 -2.597000000000207365e+00 3.810941282179142880e-02
1.369470000000001164e+01 -2.597000000000207365e+00 3.585152450969073673e-02
1.399650000000019645e+01 -2.597000000000207365e+00 3.738399710419372524e-02
1.429700000000002547e+01 -2.597000000000207365e+00 3.702851788970857455e-02
1.459880000000021028e+01 -2.597000000000207365e+00 3.966909913606361804e-02
1.490070000000014261e+01 -2.597000000000207365e+00 3.757874528629205624e-02
-6.993300000000090222e+00 -2.300000000000181899e+00 8.482176280562074566e-03
-6.947000000000116415e+00 -2.300000000000181899e+00 9.397237607801376194e-03
-6.497699999999895226e+00 -2.300000000000181899e+00 9.675327806692873150e-03
-6.195799999999962893e+00 -2.300000000000181899e+00 1.060399599381677514e-02
-5.893999999999778083e+00 -2.300000000000181899e+00 1.052660697822311621e-02
-5.593499999999949068e+00 -2.300000000000181899e+00 1.233376805664645852e-02
-5.291600000000016735e+00 -2.300000000000181899e+00 1.549736297981579164e-02
-4.989799999999831925e+00 -2.300000000000181899e+00 2.131769729545313075e-02
-4.689300000000002910e+00 -2.300000000000181899e+00 3.256376699007443309e-02
-4.387499999999818101e+00 -2.300000000000181899e+00 5.480843161516589512e-02
-4.085599999999885767e+00 -2.300000000000181899e+00 9.080197772490213037e-02
-3.785199999999804277e+00 -2.300000000000181899e+00 1.361391844316441335e-01
-3.483299999999871943e+00 -2.300000000000181899e+00 1.984603035605944088e-01
-3.182800000000042928e+00 -2.300000000000181899e+00 2.778529292722600186e-01
-2.880999999999858119e+00 -2.300000000000181899e+00 3.800106819996030838e-01
-2.579099999999925785e+00 -2.300000000000181899e+00 4.911455605358104326e-01
-2.278699999999844295e+00 -2.300000000000181899e+00 5.593541978510783164e-01
-1.976799999999911961e+00 -2.300000000000181899e+00 5.654806865141190908e-01
-1.674899999999979627e+00 -2.300000000000181899e+00 5.303384195759131003e-01
-1.374499999999898137e+00 -2.300000000000181899e+00 4.692342639778916968e-01
-1.072599999999965803e+00 -2.300000000000181899e+00 4.203193035502428843e-01
-7.707999999997809937e-01 -2.300000000000181899e+00 3.724078490390831941e-01
-4.702999999999519787e-01 -2.300000000000181899e+00 3.623600334430494563e-01
-1.684000000000196451e-01 -2.300000000000181899e+00 3.448480047715701824e-01
1.334000000001651642e-01 -2.300000000000181899e+00 3.215003340670833931e-01
4.338999999999941792e-01 -2.300000000000181899e+00 2.990889854084055610e-01
7.357000000001789886e-01 -2.300000000000181899e+00 2.638829363144905016e-01
1.037600000000111322e+00 -2.300000000000181899e+00 2.377849790558291265e-01
1.338000000000192813e+00 -2.300000000000181899e+00 2.326662484529914143e-01
1.639900000000125146e+00 -2.300000000000181899e+00 2.268391107074117785e-01
1.941800000000057480e+00 -2.300000000000181899e+00 2.317477854107809765e-01
2.242200000000138971e+00 -2.300000000000181899e+00 2.210970158361108828e-01
2.544100000000071304e+00 -2.300000000000181899e+00 2.013560134297857074e-01
2.844500000000152795e+00 -2.300000000000181899e+00 1.811430230712134659e-01
3.146400000000085129e+00 -2.300000000000181899e+00 1.690720374960883454e-01
3.448300000000017462e+00 -2.300000000000181899e+00 1.640910763495822267e-01
3.748700000000098953e+00 -2.300000000000181899e+00 1.613280333642657660e-01
4.050600000000031287e+00 -2.300000000000181899e+00 1.607624982503121081e-01
4.352400000000216096e+00 -2.300000000000181899e+00 1.508320418207829972e-01
4.652900000000045111e+00 -2.300000000000181899e+00 1.361655477226705602e-01
4.954799999999977445e+00 -2.300000000000181899e+00 1.200278118995358190e-01
5.256600000000162254e+00 -2.300000000000181899e+00 1.084424211365423163e-01
5.557099999999991269e+00 -2.300000000000181899e+00 9.377507660968709136e-02
5.858900000000176078e+00 -2.300000000000181899e+00 8.276712696304626415e-02
6.160800000000108412e+00 -2.300000000000181899e+00 7.447884843583972569e-02
6.461200000000189902e+00 -2.300000000000181899e+00 6.560802621982378402e-02
6.763100000000122236e+00 -2.300000000000181899e+00 6.140265608673981662e-02
7.065000000000054570e+00 -2.300000000000181899e+00 5.421653321018582439e-02
7.365400000000136060e+00 -2.300000000000181899e+00 5.404389617539997331e-02
7.667300000000068394e+00 -2.300000000000181899e+00 5.014212910349112595e-02
7.969100000000253203e+00 -2.300000000000181899e+00 5.339331818716756134e-02
8.269600000000082218e+00 -2.300000000000181899e+00 5.006729137412582742e-02
8.571500000000014552e+00 -2.300000000000181899e+00 4.862581465510109474e-02
8.871900000000096043e+00 -2.300000000000181899e+00 4.853737006585120278e-02
9.173800000000028376e+00 -2.300000000000181899e+00 4.921176005888165672e-02
9.475600000000213186e+00 -2.300000000000181899e+00 4.636452462802925084e-02
9.776100000000042201e+00 -2.300000000000181899e+00 4.589678881949615236e-02
1.007799999999997453e+01 -2.300000000000181899e+00 4.585936995481350309e-02
1.037980000000015934e+01 -2.300000000000181899e+00 4.470703900833650213e-02
1.068029999999998836e+01 -2.300000000000181899e+00 4.516116795698500025e-02
1.098210000000017317e+01 -2.300000000000181899e+00 4.364230222236660517e-02
1.128400000000010550e+01 -2.300000000000181899e+00 4.364740479482333985e-02
1.158449999999993452e+01 -2.300000000000181899e+00 4.365760993973678838e-02
1.188630000000011933e+01 -2.300000000000181899e+00 4.242788997766612502e-02
1.218820000000005166e+01 -2.300000000000181899e+00 4.324600242822765339e-02
1.248860000000013315e+01 -2.300000000000181899e+00 4.258692015256738267e-02
1.279050000000006548e+01 -2.300000000000181899e+00 4.310142954195379100e-02
1.309230000000025029e+01 -2.300000000000181899e+00 4.256991157771162354e-02
1.339280000000007931e+01 -2.300000000000181899e+00 4.238026596807002722e-02
1.369470000000001164e+01 -2.300000000000181899e+00 3.970056499954675855e-02
1.399650000000019645e+01 -2.300000000000181899e+00 4.209452191049344039e-02
1.429700000000002547e+01 -2.300000000000181899e+00 4.302744224133128043e-02
1.459880000000021028e+01 -2.300000000000181899e+00 4.236155653572870605e-02
1.490070000000014261e+01 -2.300000000000181899e+00 4.261328344359378850e-02
-6.993300000000090222e+00 -1.993500000000040018e+00 7.733798986909114388e-03
-6.947000000000116415e+00 -1.993500000000040018e+00 8.311240103261795936e-03
-6.497699999999895226e+00 -1.993500000000040018e+00 1.079534246094395258e-02
-6.195799999999962893e+00 -1.993500000000040018e+00 9.910046139702212084e-03
-5.893999999999778083e+00 -1.993500000000040018e+00 1.035141865720890127e-02
-5.593499999999949068e+00 -1.993500000000040018e+00 1.114741996045795838e-02
-5.291600000000016735e+00 -1.993500000000040018e+00 1.296138446882359914e-02
-4.989799999999831925e+00 -1.993500000000040018e+00 1.713443830968163981e-02
-4.689300000000002910e+00 -1.993500000000040018e+00 2.301090092234295281e-02
-4.387499999999818101e+00 -1.993500000000040018e+00 3.927194891318187830e-02
-4.085599999999885767e+00 -1.993500000000040018e+00 6.099955286265856813e-02
-3.785199999999804277e+00 -1.993500000000040018e+00 1.057176474446512998e-01
-3.483299999999871943e+00 -1.993500000000040018e+00 1.570792913652996337e-01
-3.182800000000042928e+00 -1.993500000000040018e+00 2.174750398205791413e-01
-2.880999999999858119e+00 -1.993500000000040018e+00 3.097465584130179583e-01
-2.579099999999925785e+00 -1.993500000000040018e+00 4.315662236736069746e-01
-2.278699999999844295e+00 -1.993500000000040018e+00 5.576218745020201650e-01
-1.976799999999911961e+00 -1.993500000000040018e+00 6.286233198086020879e-01
-1.674899999999979627e+00 -1.993500000000040018e+00 6.332079811609692133e-01
-1.374499999999898137e+00 -1.993500000000040018e+00 5.910530788097378974e-01
-1.072599999999965803e+00 -1.993500000000040018e+00 5.307976510970183748e-01
-7.707999999997809937e-01 -1.993500000000040018e+00 4.696518244906002781e-01
-4.702999999999519787e-01 -1.993500000000040018e+00 4.207215563455812823e-01
-1.684000000000196451e-01 -1.993500000000040018e+00 4.015469394819525806e-01
1.334000000001651642e-01 -1.993500000000040018e+00 3.950709246056260948e-01
4.338999999999941792e-01 -1.993500000000040018e+00 3.664710059856839397e-01
7.357000000001789886e-01 -1.993500000000040018e+00 3.324938264250968389e-01
1.037600000000111322e+00 -1.993500000000040018e+00 2.939005196486593197e-01
1.338000000000192813e+00 -1.993500000000040018e+00 2.609642648692440114e-01
1.639900000000125146e+00 -1.993500000000040018e+00 2.455043207541108274e-01
1.941800000000057480e+00 -1.993500000000040018e+00 2.389560194346474209e-01
2.242200000000138971e+00 -1.993500000000040018e+00 2.362890748972659716e-01
2.544100000000071304e+00 -1.993500000000040018e+00 2.284778868947631991e-01
2.844500000000152795e+00 -1.993500000000040018e+00 2.086739527614717427e-01
3.146400000000085129e+00 -1.993500000000040018e+00 1.892510107049490409e-01
3.448300000000017462e+00 -1.993500000000040018e+00 1.821550332751305235e-01
3.748700000000098953e+00 -1.993500000000040018e+00 1.846340330603559454e-01
4.050600000000031287e+00 -1.993500000000040018e+00 1.852182776066509384e-01
4.352400000000216096e+00 -1.993500000000040018e+00 1.820215159625129253e-01
4.652900000000045111e+00 -1.993500000000040018e+00 1.733420402136241489e-01
4.954799999999977445e+00 -1.993500000000040018e+00 1.563283627854183122e-01
5.256600000000162254e+00 -1.993500000000040018e+00 1.379846148034929165e-01
5.557099999999991269e+00 -1.993500000000040018e+00 1.202956969535138587e-01
5.858900000000176078e+00 -1.993500000000040018e+00 1.027453989886091407e-01
6.160800000000108412e+00 -1.993500000000040018e+00 9.053919524338080449e-02
6.461200000000189902e+00 -1.993500000000040018e+00 7.937306585058152841e-02
6.763100000000122236e+00 -1.993500000000040018e+00 7.156527956304990779e-02
7.065000000000054570e+00 -1.993500000000040018e+00 6.643889510152713174e-02
7.365400000000136060e+00 -1.993500000000040018e+00 6.182787045813354504e-02
7.667300000000068394e+00 -1.993500000000040018e+00 5.779173564486429077e-02
7.969100000000253203e+00 -1.993500000000040018e+00 5.805196684015724584e-02
8.269600000000082218e+00 -1.993500000000040018e+00 5.528637256861244215e-02
8.571500000000014552e+00 -1.993500000000040018e+00 5.589102740473431835e-02
8.871900000000096043e+00 -1.993500000000040018e+00 5.169246070159266154e-02
9.173800000000028376e+00 -1.993500000000040018e+00 5.180556772438339036e-02
9.475600000000213186e+00 -1.993500000000040018e+00 5.046274073952199818e-02
9.776100000000042201e+00 -1.993500000000040018e+00 5.150281509195105134e-02
1.007799999999997453e+01 -1.993500000000040018e+00 5.127745147511238166e-02
1.037980000000015934e+01 -1.993500000000040018e+00 5.117029745352116160e-02
1.068029999999998836e+01 -1.993500000000040018e+00 5.134123363082143676e-02
1.098210000000017317e+01 -1.993500000000040018e+00 5.066259149407704998e-02
1.128400000000010550e+01 -1.993500000000040018e+00 5.165249055068164841e-02
1.158449999999993452e+01 -1.993500000000040018e+00 5.019400525680115660e-02
1.188630000000011933e+01 -1.993500000000040018e+00 4.958679913445092347e-02
1.218820000000005166e+01 -1.993500000000040018e+00 4.996183821002018327e-02
1.248860000000013315e+01 -1.993500000000040018e+00 5.016338982206081792e-02
1.279050000000006548e+01 -1.993500000000040018e+00 4.855522906944973599e-02
1.309230000000025029e+01 -1.993500000000040018e+00 4.859264793413237832e-02
1.339280000000007931e+01 -1.993500000000040018e+00 4.783916806802269994e-02
1.369470000000001164e+01 -1.993500000000040018e+00 4.890050313902144508e-02
1.399650000000019645e+01 -1.993500000000040018e+00 4.787573650396256125e-02
1.429700000000002547e+01 -1.993500000000040018e+00 4.865898137606980423e-02
1.459880000000021028e+01 -1.993500000000040018e+00 4.967269243747245155e-02
1.490070000000014261e+01 -1.993500000000040018e+00 5.032752256941879637e-02
-6.993300000000090222e+00 -1.704500000000280124e+00 7.493127652700264964e-03
-6.947000000000116415e+00 -1.704500000000280124e+00 7.628345822803470240e-03
-6.497699999999895226e+00 -1.704500000000280124e+00 9.415096611399912871e-03
-6.195799999999962893e+00 -1.704500000000280124e+00 1.016517476253844809e-02
-5.893999999999778083e+00 -1.704500000000280124e+00 1.154201889711133772e-02
-5.593499999999949068e+00 -1.704500000000280124e+00 1.080724846334297704e-02
-5.291600000000016735e+00 -1.704500000000280124e+00 1.340530827255865046e-02
-4.989799999999831925e+00 -1.704500000000280124e+00 1.412732227518520046e-02
-4.689300000000002910e+00 -1.704500000000280124e+00 1.973845112009682892e-02
-4.387499999999818101e+00 -1.704500000000280124e+00 2.712357432246308500e-02
-4.085599999999885767e+00 -1.704500000000280124e+00 4.223484265305337687e-02
-3.785199999999804277e+00 -1.704500000000280124e+00 7.145217254025917897e-02
-3.483299999999871943e+00 -1.704500000000280124e+00 1.200924444839876482e-01
-3.182800000000042928e+00 -1.704500000000280124e+00 1.824314226165364428e-01
-2.880999999999858119e+00 -1.704500000000280124e+00 2.590865182051692583e-01
-2.579099999999925785e+00 -1.704500000000280124e+00 3.595204518708821628e-01
-2.278699999999844295e+00 -1.704500000000280124e+00 4.888408986428564584e-01
-1.976799999999911961e+00 -1.704500000000280124e+00 6.148208613131617151e-01
-1.674899999999979627e+00 -1.704500000000280124e+00 6.933264898461000136e-01
-1.374499999999898137e+00 -1.704500000000280124e+00 7.046984229946539058e-01
-1.072599999999965803e+00 -1.704500000000280124e+00 6.533852535123444438e-01
-7.707999999997809937e-01 -1.704500000000280124e+00 5.768934402423266938e-01
-4.702999999999519787e-01 -1.704500000000280124e+00 5.101543437945956772e-01
-1.684000000000196451e-01 -1.704500000000280124e+00 4.694341147324467278e-01
1.334000000001651642e-01 -1.704500000000280124e+00 4.594653890094921866e-01
4.338999999999941792e-01 -1.704500000000280124e+00 4.435079440798284089e-01
7.357000000001789886e-01 -1.704500000000280124e+00 4.238723948376088013e-01
1.037600000000111322e+00 -1.704500000000280124e+00 3.735771885604159404e-01
1.338000000000192813e+00 -1.704500000000280124e+00 3.258052043630734751e-01
1.639900000000125146e+00 -1.704500000000280124e+00 2.758212550057408396e-01
1.941800000000057480e+00 -1.704500000000280124e+00 2.577887639436756695e-01
2.242200000000138971e+00 -1.704500000000280124e+00 2.432234708659548883e-01
2.544100000000071304e+00 -1.704500000000280124e+00 2.402937438470520992e-01
2.844500000000152795e+00 -1.704500000000280124e+00 2.247300474252988955e-01
3.146400000000085129e+00 -1.704500000000280124e+00 2.154076475468628127e-01
3.448300000000017462e+00 -1.704500000000280124e+00 2.028901868817742926e-01
3.748700000000098953e+00 -1.704500000000280124e+00 2.004885761121424914e-01
4.050600000000031287e+00 -1.704500000000280124e+00 2.020074418467608934e-01
4.352400000000216096e+00 -1.704500000000280124e+00 2.085940124596497303e-01
4.652900000000045111e+00 -1.704500000000280124e+00 2.022328054635995631e-01
4.954799999999977445e+00 -1.704500000000280124e+00 1.900733752992245507e-01
5.256600000000162254e+00 -1.704500000000280124e+00 1.760013308923205344e-01
5.557099999999991269e+00 -1.704500000000280124e+00 1.527412543483408214e-01
5.858900000000176078e+00 -1.704500000000280124e+00 1.337792446704089699e-01
6.160800000000108412e+00 -1.704500000000280124e+00 1.160920276779154603e-01
6.461200000000189902e+00 -1.704500000000280124e+00 9.731711232339683437e-02
6.763100000000122236e+00 -1.704500000000280124e+00 8.583547386702339299e-02
7.065000000000054570e+00 -1.704500000000280124e+00 7.988162223876842105e-02
7.365400000000136060e+00 -1.704500000000280124e+00 7.215207539557325078e-02
7.667300000000068394e+00 -1.704500000000280124e+00 6.690918219628858021e-02
7.969100000000253203e+00 -1.704500000000280124e+00 6.397265174744351524e-02
8.269600000000082218e+00 -1.704500000000280124e+00 6.115518132258867395e-02
8.571500000000014552e+00 -1.704500000000280124e+00 6.284668409199291317e-02
8.871900000000096043e+00 -1.704500000000280124e+00 6.321662059510545217e-02
9.173800000000028376e+00 -1.704500000000280124e+00 6.118834804355738344e-02
9.475600000000213186e+00 -1.704500000000280124e+00 6.135418164840093780e-02
9.776100000000042201e+00 -1.704500000000280124e+00 5.963546515922748398e-02
1.007799999999997453e+01 -1.704500000000280124e+00 5.863706181519501293e-02
1.037980000000015934e+01 -1.704500000000280124e+00 5.685456317031251094e-02
1.068029999999998836e+01 -1.704500000000280124e+00 5.832495446659202026e-02
1.098210000000017317e+01 -1.704500000000280124e+00 6.061430864217584591e-02
1.128400000000010550e+01 -1.704500000000280124e+00 5.898573759973787384e-02
1.158449999999993452e+01 -1.704500000000280124e+00 5.627712205395982159e-02
1.188630000000011933e+01 -1.704500000000280124e+00 5.498361993618011007e-02
1.218820000000005166e+01 -1.704500000000280124e+00 5.612404488025808658e-02
1.248860000000013315e+01 -1.704500000000280124e+00 5.553554819024916767e-02
1.279050000000006548e+01 -1.704500000000280124e+00 5.592504455444582273e-02
1.309230000000025029e+01 -1.704500000000280124e+00 5.530508200095377025e-02
1.339280000000007931e+01 -1.704500000000280124e+00 5.559507820224428992e-02
1.369470000000001164e+01 -1.704500000000280124e+00 5.302083039782666540e-02
1.399650000000019645e+01 -1.704500000000280124e+00 5.393419086758038938e-02
1.429700000000002547e+01 -1.704500000000280124e+00 5.315179642421592743e-02
1.459880000000021028e+01 -1.704500000000280124e+00 5.419442206287335140e-02
1.490070000000014261e+01 -1.704500000000280124e+00 5.502869265954784400e-02
-6.993300000000090222e+00 -1.400000000000090949e+00 7.538200376067999767e-03
-6.947000000000116415e+00 -1.400000000000090949e+00 7.235447743635666819e-03
-6.497699999999895226e+00 -1.400000000000090949e+00 9.072373828056569389e-03
-6.195799999999962893e+00 -1.400000000000090949e+00 9.485682197051271622e-03
-5.893999999999778083e+00 -1.400000000000090949e+00 1.104451808258067810e-02
-5.593499999999949068e+00 -1.400000000000090949e+00 1.220705417397112760e-02
-5.291600000000016735e+00 -1.400000000000090949e+00 1.267819169747537618e-02
-4.989799999999831925e+00 -1.400000000000090949e+00 1.308724792275614383e-02
-4.689300000000002910e+00 -1.400000000000090949e+00 1.630016771300714720e-02
-4.387499999999818101e+00 -1.400000000000090949e+00 2.110423968101347858e-02
-4.085599999999885767e+00 -1.400000000000090949e+00 3.052103714989896910e-02
-3.785199999999804277e+00 -1.400000000000090949e+00 4.791315536864521052e-02
-3.483299999999871943e+00 -1.400000000000090949e+00 8.612376921082834369e-02
-3.182800000000042928e+00 -1.400000000000090949e+00 1.416278515375943847e-01
-2.880999999999858119e+00 -1.400000000000090949e+00 2.134686700133074377e-01
-2.579099999999925785e+00 -1.400000000000090949e+00 2.961779678218441347e-01
-2.278699999999844295e+00 -1.400000000000090949e+00 4.007687971823020723e-01
-1.976799999999911961e+00 -1.400000000000090949e+00 5.414968951100272987e-01
-1.674899999999979627e+00 -1.400000000000090949e+00 6.878990536096305508e-01
-1.374499999999898137e+00 -1.400000000000090949e+00 7.806102438620904360e-01
-1.072599999999965803e+00 -1.400000000000090949e+00 7.824743836662804153e-01
-7.707999999997809937e-01 -1.400000000000090949e+00 7.235371205048816146e-01
-4.702999999999519787e-01 -1.400000000000090949e+00 6.309152252704143260e-01
-1.684000000000196451e-01 -1.400000000000090949e+00 5.529019949795498379e-01
1.334000000001651642e-01 -1.400000000000090949e+00 5.160537679833122615e-01
4.338999999999941792e-01 -1.400000000000090949e+00 5.093566416338610736e-01
7.357000000001789886e-01 -1.400000000000090949e+00 5.093243253416350758e-01
1.037600000000111322e+00 -1.400000000000090949e+00 4.806963425731810013e-01
1.338000000000192813e+00 -1.400000000000090949e+00 4.231758936972658813e-01
1.639900000000125146e+00 -1.400000000000090949e+00 3.481204545738162959e-01
1.941800000000057480e+00 -1.400000000000090949e+00 2.913755967113233480e-01
2.242200000000138971e+00 -1.400000000000090949e+00 2.635138502401207505e-01
2.544100000000071304e+00 -1.400000000000090949e+00 2.416799426977956633e-01
2.844500000000152795e+00 -1.400000000000090949e+00 2.418874473110358136e-01
3.146400000000085129e+00 -1.400000000000090949e+00 2.345924695554049977e-01
3.448300000000017462e+00 -1.400000000000090949e+00 2.180839468004149295e-01
3.748700000000098953e+00 -1.400000000000090949e+00 2.128852758957552327e-01
4.050600000000031287e+00 -1.400000000000090949e+00 2.109190846424306431e-01
4.352400000000216096e+00 -1.400000000000090949e+00 2.232137329769088574e-01
4.652900000000045111e+00 -1.400000000000090949e+00 2.271860856344690704e-01
4.954799999999977445e+00 -1.400000000000090949e+00 2.269250040104333066e-01
5.256600000000162254e+00 -1.400000000000090949e+00 2.124677153830465681e-01
5.557099999999991269e+00 -1.400000000000090949e+00 1.911066462217113071e-01
5.858900000000176078e+00 -1.400000000000090949e+00 1.652697705870856126e-01
6.160800000000108412e+00 -1.400000000000090949e+00 1.400690156520649765e-01
6.461200000000189902e+00 -1.400000000000090949e+00 1.214684381898177568e-01
6.763100000000122236e+00 -1.400000000000090949e+00 1.044122393244725638e-01
7.065000000000054570e+00 -1.400000000000090949e+00 9.141173513348073432e-02
7.365400000000136060e+00 -1.400000000000090949e+00 8.494677583081050587e-02
7.667300000000068394e+00 -1.400000000000090949e+00 7.361141111819652361e-02
7.969100000000253203e+00 -1.400000000000090949e+00 7.504098183482223183e-02
8.269600000000082218e+00 -1.400000000000090949e+00 7.274397380055332152e-02
8.571500000000014552e+00 -1.400000000000090949e+00 7.208404109615025590e-02
8.871900000000096043e+00 -1.400000000000090949e+00 6.672208787287535470e-02
9.173800000000028376e+00 -1.400000000000090949e+00 6.783359823969854763e-02
9.475600000000213186e+00 -1.400000000000090949e+00 6.552298334554503001e-02
9.776100000000042201e+00 -1.400000000000090949e+00 6.908202763411054603e-02
1.007799999999997453e+01 -1.400000000000090949e+00 6.669317329562057806e-02
1.037980000000015934e+01 -1.400000000000090949e+00 6.633174107993590474e-02
1.068029999999998836e+01 -1.400000000000090949e+00 6.462493059316148925e-02
1.098210000000017317e+01 -1.400000000000090949e+00 6.457815701230817940e-02
1.128400000000010550e+01 -1.400000000000090949e+00 6.259580761287061867e-02
1.158449999999993452e+01 -1.400000000000090949e+00 6.325574031727368429e-02
1.188630000000011933e+01 -1.400000000000090949e+00 6.335183876520866786e-02
1.218820000000005166e+01 -1.400000000000090949e+00 6.297509883215382520e-02
1.248860000000013315e+01 -1.400000000000090949e+00 6.351256979759549448e-02
1.279050000000006548e+01 -1.400000000000090949e+00 6.024097042409215508e-02
1.309230000000025029e+01 -1.400000000000090949e+00 6.088814669735340829e-02
1.339280000000007931e+01 -1.400000000000090949e+00 6.014402154741438356e-02
1.369470000000001164e+01 -1.400000000000090949e+00 6.033366715705598682e-02
1.399650000000019645e+01 -1.400000000000090949e+00 6.127509177532170642e-02
1.429700000000002547e+01 -1.400000000000090949e+00 6.038299202413766747e-02
1.459880000000021028e+01 -1.400000000000090949e+00 6.117729246990114000e-02
1.490070000000014261e+01 -1.400000000000090949e+00 6.043656903493326710e-02
-6.993300000000090222e+00 -1.097999999999956344e+00 6.898677961491833828e-03
-6.947000000000116415e+00 -1.097999999999956344e+00 6.989673836970091390e-03
-6.497699999999895226e+00 -1.097999999999956344e+00 7.420841209563332035e-03
-6.195799999999962893e+00 -1.097999999999956344e+00 8.848711068703468685e-03
-5.893999999999778083e+00 -1.097999999999956344e+00 1.173506622172409107e-02
-5.593499999999949068e+00 -1.097999999999956344e+00 1.243326821955259044e-02
-5.291600000000016735e+00 -1.097999999999956344e+00 1.243156736206701626e-02
-4.989799999999831925e+00 -1.097999999999956344e+00 1.513422990664554761e-02
-4.689300000000002910e+00 -1.097999999999956344e+00 1.520991806475363237e-02
-4.387499999999818101e+00 -1.097999999999956344e+00 1.900453111507125620e-02
-4.085599999999885767e+00 -1.097999999999956344e+00 2.334001684580170113e-02
-3.785199999999804277e+00 -1.097999999999956344e+00 3.426547490439213473e-02
-3.483299999999871943e+00 -1.097999999999956344e+00 5.987188434972239709e-02
-3.182800000000042928e+00 -1.097999999999956344e+00 9.811651534161702770e-02
-2.880999999999858119e+00 -1.097999999999956344e+00 1.612736059247273646e-01
-2.579099999999925785e+00 -1.097999999999956344e+00 2.429479319532917569e-01
-2.278699999999844295e+00 -1.097999999999956344e+00 3.328229423485555838e-01
-1.976799999999911961e+00 -1.097999999999956344e+00 4.542327009551209716e-01
-1.674899999999979627e+00 -1.097999999999956344e+00 6.097982291582589864e-01
-1.374499999999898137e+00 -1.097999999999956344e+00 7.681727234988238173e-01
-1.072599999999965803e+00 -1.097999999999956344e+00 8.536688762974751210e-01
-7.707999999997809937e-01 -1.097999999999956344e+00 8.507408501360578246e-01
-4.702999999999519787e-01 -1.097999999999956344e+00 7.818527202553029465e-01
-1.684000000000196451e-01 -1.097999999999956344e+00 6.759377733423248547e-01
1.334000000001651642e-01 -1.097999999999956344e+00 5.899075512932031584e-01
4.338999999999941792e-01 -1.097999999999956344e+00 5.571218224012611797e-01
7.357000000001789886e-01 -1.097999999999956344e+00 5.602607548908896673e-01
1.037600000000111322e+00 -1.097999999999956344e+00 5.643776804347236942e-01
1.338000000000192813e+00 -1.097999999999956344e+00 5.271050894958352329e-01
1.639900000000125146e+00 -1.097999999999956344e+00 4.506200796557598420e-01
1.941800000000057480e+00 -1.097999999999956344e+00 3.717734291969637672e-01
2.242200000000138971e+00 -1.097999999999956344e+00 3.007269111670142214e-01
2.544100000000071304e+00 -1.097999999999956344e+00 2.620800273797811442e-01
2.844500000000152795e+00 -1.097999999999956344e+00 2.450603969503757640e-01
3.146400000000085129e+00 -1.097999999999956344e+00 2.341281354618430510e-01
3.448300000000017462e+00 -1.097999999999956344e+00 2.340303361564225193e-01
3.748700000000098953e+00 -1.097999999999956344e+00 2.201453860729317147e-01
4.050600000000031287e+00 -1.097999999999956344e+00 2.212126741451299616e-01
4.352400000000216096e+00 -1.097999999999956344e+00 2.296599828472377647e-01
4.652900000000045111e+00 -1.097999999999956344e+00 2.380758256858624133e-01
4.954799999999977445e+00 -1.097999999999956344e+00 2.514794331009355122e-01
5.256600000000162254e+00 -1.097999999999956344e+00 2.427378760538232427e-01
5.557099999999991269e+00 -1.097999999999956344e+00 2.274046458213654365e-01
5.858900000000176078e+00 -1.097999999999956344e+00 2.069884029932670122e-01
6.160800000000108412e+00 -1.097999999999956344e+00 1.765966310122717431e-01
6.461200000000189902e+00 -1.097999999999956344e+00 1.504289385967017556e-01
6.763100000000122236e+00 -1.097999999999956344e+00 1.259195822295673117e-01
7.065000000000054570e+00 -1.097999999999956344e+00 1.101415777646316402e-01
7.365400000000136060e+00 -1.097999999999956344e+00 9.775168141096121643e-02
7.667300000000068394e+00 -1.097999999999956344e+00 8.913173567406756925e-02
7.969100000000253203e+00 -1.097999999999956344e+00 8.149148384886507890e-02
8.269600000000082218e+00 -1.097999999999956344e+00 7.827261105741456504e-02
8.571500000000014552e+00 -1.097999999999956344e+00 7.615504348787380251e-02
8.871900000000096043e+00 -1.097999999999956344e+00 7.724869485109846223e-02
9.173800000000028376e+00 -1.097999999999956344e+00 7.508945627316111759e-02
9.475600000000213186e+00 -1.097999999999956344e+00 7.690937378272627578e-02
9.776100000000042201e+00 -1.097999999999956344e+00 7.424413010283038850e-02
1.007799999999997453e+01 -1.097999999999956344e+00 7.541772176787707449e-02
1.037980000000015934e+01 -1.097999999999956344e+00 7.204066923026809788e-02
1.068029999999998836e+01 -1.097999999999956344e+00 7.294042284013721456e-02
1.098210000000017317e+01 -1.097999999999956344e+00 7.127103121804544139e-02
1.128400000000010550e+01 -1.097999999999956344e+00 7.222946441116691318e-02
1.158449999999993452e+01 -1.097999999999956344e+00 7.309350001383896345e-02
1.188630000000011933e+01 -1.097999999999956344e+00 6.973515690857129412e-02
1.218820000000005166e+01 -1.097999999999956344e+00 7.038998704051764588e-02
1.248860000000013315e+01 -1.097999999999956344e+00 6.615400147269333286e-02
1.279050000000006548e+01 -1.097999999999956344e+00 6.706225936999032911e-02
1.309230000000025029e+01 -1.097999999999956344e+00 6.680798117589688279e-02
1.339280000000007931e+01 -1.097999999999956344e+00 6.803770113796753227e-02
1.369470000000001164e+01 -1.097999999999956344e+00 6.612678775292413214e-02
1.399650000000019645e+01 -1.097999999999956344e+00 6.596435586305172960e-02
1.429700000000002547e+01 -1.097999999999956344e+00 6.416569907205625645e-02
1.459880000000021028e+01 -1.097999999999956344e+00 6.509351683043737569e-02
1.490070000000014261e+01 -1.097999999999956344e+00 6.653329269197653939e-02
-6.993300000000090222e+00 -8.000000000001818989e-01 7.400430919736432356e-03
-6.947000000000116415e+00 -8.000000000001818989e-01 7.490576366471902829e-03
-6.497699999999895226e+00 -8.000000000001818989e-01 7.139349295700683252e-03
-6.195799999999962893e+00 -8.000000000001818989e-01 8.335052108059844839e-03
-5.893999999999778083e+00 -8.000000000001818989e-01 9.974678724154058609e-03
-5.593499999999949068e+00 -8.000000000001818989e-01 1.228784490453593663e-02
-5.291600000000016735e+00 -8.000000000001818989e-01 1.275558071306903685e-02
-4.989799999999831925e+00 -8.000000000001818989e-01 1.436544232316568775e-02
-4.689300000000002910e+00 -8.000000000001818989e-01 1.475578911610512904e-02
-4.387499999999818101e+00 -8.000000000001818989e-01 1.693969012758331574e-02
-4.085599999999885767e+00 -8.000000000001818989e-01 2.232205364068511402e-02
-3.785199999999804277e+00 -8.000000000001818989e-01 2.791277219576984714e-02
-3.483299999999871943e+00 -8.000000000001818989e-01 4.064794261901197997e-02
-3.182800000000042928e+00 -8.000000000001818989e-01 6.753764903720851920e-02
-2.880999999999858119e+00 -8.000000000001818989e-01 1.186399121913066790e-01
-2.579099999999925785e+00 -8.000000000001818989e-01 1.898139945326743627e-01
-2.278699999999844295e+00 -8.000000000001818989e-01 2.749878348378090864e-01
-1.976799999999911961e+00 -8.000000000001818989e-01 3.778361357042955837e-01
-1.674899999999979627e+00 -8.000000000001818989e-01 5.023839763717466989e-01
-1.374499999999898137e+00 -8.000000000001818989e-01 6.813192864266839344e-01
-1.072599999999965803e+00 -8.000000000001818989e-01 8.431873420426196919e-01
-7.707999999997809937e-01 -8.000000000001818989e-01 9.273959457246906402e-01
-4.702999999999519787e-01 -8.000000000001818989e-01 8.984328940315783329e-01
-1.684000000000196451e-01 -8.000000000001818989e-01 8.098199198906110841e-01
1.334000000001651642e-01 -8.000000000001818989e-01 6.969033931382639935e-01
4.338999999999941792e-01 -8.000000000001818989e-01 6.155301188846463711e-01
7.357000000001789886e-01 -8.000000000001818989e-01 5.972110333362619095e-01
1.037600000000111322e+00 -8.000000000001818989e-01 6.093628096419517748e-01
1.338000000000192813e+00 -8.000000000001818989e-01 6.109514105334787892e-01
1.639900000000125146e+00 -8.000000000001818989e-01 5.571481856922876341e-01
1.941800000000057480e+00 -8.000000000001818989e-01 4.669091917951108117e-01
2.242200000000138971e+00 -8.000000000001818989e-01 3.710913853452482147e-01
2.544100000000071304e+00 -8.000000000001818989e-01 3.020153107123372260e-01
2.844500000000152795e+00 -8.000000000001818989e-01 2.494409554044739741e-01
3.146400000000085129e+00 -8.000000000001818989e-01 2.389815322969310596e-01
3.448300000000017462e+00 -8.000000000001818989e-01 2.329979156626785231e-01
3.748700000000098953e+00 -8.000000000001818989e-01 2.271988420656108898e-01
4.050600000000031287e+00 -8.000000000001818989e-01 2.225597532737053352e-01
4.352400000000216096e+00 -8.000000000001818989e-01 2.302348726773620902e-01
4.652900000000045111e+00 -8.000000000001818989e-01 2.439267754362401119e-01
4.954799999999977445e+00 -8.000000000001818989e-01 2.626302547763645912e-01
5.256600000000162254e+00 -8.000000000001818989e-01 2.727290960969656619e-01
5.557099999999991269e+00 -8.000000000001818989e-01 2.679003616954184763e-01
5.858900000000176078e+00 -8.000000000001818989e-01 2.434641422001637134e-01
6.160800000000108412e+00 -8.000000000001818989e-01 2.081373322247728475e-01
6.461200000000189902e+00 -8.000000000001818989e-01 1.806897445513077627e-01
6.763100000000122236e+00 -8.000000000001818989e-01 1.550841855347202813e-01
7.065000000000054570e+00 -8.000000000001818989e-01 1.291384550210178117e-01
7.365400000000136060e+00 -8.000000000001818989e-01 1.086040025976719309e-01
7.667300000000068394e+00 -8.000000000001818989e-01 9.868120002682789771e-02
7.969100000000253203e+00 -8.000000000001818989e-01 9.189307780189842623e-02
8.269600000000082218e+00 -8.000000000001818989e-01 8.623092323241957069e-02
8.571500000000014552e+00 -8.000000000001818989e-01 8.241419903478947040e-02
8.871900000000096043e+00 -8.000000000001818989e-01 8.236827588267894851e-02
9.173800000000028376e+00 -8.000000000001818989e-01 8.308943945656270536e-02
9.475600000000213186e+00 -8.000000000001818989e-01 8.136306910870416687e-02
9.776100000000042201e+00 -8.000000000001818989e-01 8.091489316125517750e-02
1.007799999999997453e+01 -8.000000000001818989e-01 8.180784334118201828e-02
1.037980000000015934e+01 -8.000000000001818989e-01 8.020563558977043817e-02
1.068029999999998836e+01 -8.000000000001818989e-01 7.979402807826131705e-02
1.098210000000017317e+01 -8.000000000001818989e-01 7.506734512584864460e-02
1.128400000000010550e+01 -8.000000000001818989e-01 7.785334968722035232e-02
1.158449999999993452e+01 -8.000000000001818989e-01 7.658876214669539662e-02
1.188630000000011933e+01 -8.000000000001818989e-01 7.476544292215910048e-02
1.218820000000005166e+01 -8.000000000001818989e-01 7.211975910334732232e-02
1.248860000000013315e+01 -8.000000000001818989e-01 7.398049719256627466e-02
1.279050000000006548e+01 -8.000000000001818989e-01 7.529696088640125406e-02
1.309230000000025029e+01 -8.000000000001818989e-01 7.239444758726766571e-02
1.339280000000007931e+01 -8.000000000001818989e-01 7.089259042750502282e-02
1.369470000000001164e+01 -8.000000000001818989e-01 7.083306041550990750e-02
1.399650000000019645e+01 -8.000000000001818989e-01 7.247353746034690403e-02
1.429700000000002547e+01 -8.000000000001818989e-01 6.962119945703779123e-02
1.459880000000021028e+01 -8.000000000001818989e-01 7.073526111008934802e-02
1.490070000000014261e+01 -8.000000000001818989e-01 7.065617123701010971e-02
-6.993300000000090222e+00 -4.960000000000945874e-01 8.468569420677475937e-03
-6.947000000000116415e+00 -4.960000000000945874e-01 8.895484649556778534e-03
-6.497699999999895226e+00 -4.960000000000945874e-01 7.611337247947720652e-03
-6.195799999999962893e+00 -4.960000000000945874e-01 7.658961257543818457e-03
-5.893999999999778083e+00 -4.960000000000945874e-01 9.196536424503536436e-03
-5.593499999999949068e+00 -4.960000000000945874e-01 1.054701726805001676e-02
-5.291600000000016735e+00 -4.960000000000945874e-01 1.223852003745426464e-02
-4.989799999999831925e+00 -4.960000000000945874e-01 1.468180181548262020e-02
-4.689300000000002910e+00 -4.960000000000945874e-01 1.418770271592311068e-02
-4.387499999999818101e+00 -4.960000000000945874e-01 1.563683329363293323e-02
-4.085599999999885767e+00 -4.960000000000945874e-01 1.714379302585230386e-02
-3.785199999999804277e+00 -4.960000000000945874e-01 2.371420549262817992e-02
-3.483299999999871943e+00 -4.960000000000945874e-01 3.070643061582663258e-02
-3.182800000000042928e+00 -4.960000000000945874e-01 4.487797518563678423e-02
-2.880999999999858119e+00 -4.960000000000945874e-01 7.285878168082962625e-02
-2.579099999999925785e+00 -4.960000000000945874e-01 1.269009769987440306e-01
-2.278699999999844295e+00 -4.960000000000945874e-01 2.130451564993992575e-01
-1.976799999999911961e+00 -4.960000000000945874e-01 3.046057166628677870e-01
-1.674899999999979627e+00 -4.960000000000945874e-01 4.017238286604523645e-01
-1.374499999999898137e+00 -4.960000000000945874e-01 5.447761483422157713e-01
-1.072599999999965803e+00 -4.960000000000945874e-01 7.127477310451371117e-01
-7.707999999997809937e-01 -4.960000000000945874e-01 8.996940798571321229e-01
-4.702999999999519787e-01 -4.960000000000945874e-01 9.859164988021239528e-01
-1.684000000000196451e-01 -4.960000000000945874e-01 9.583098809537574647e-01
1.334000000001651642e-01 -4.960000000000945874e-01 8.431660813240500207e-01
4.338999999999941792e-01 -4.960000000000945874e-01 7.151637991033962249e-01
7.357000000001789886e-01 -4.960000000000945874e-01 6.303029165756073304e-01
1.037600000000111322e+00 -4.960000000000945874e-01 6.217765180004202197e-01
1.338000000000192813e+00 -4.960000000000945874e-01 6.446845170448859408e-01
1.639900000000125146e+00 -4.960000000000945874e-01 6.438655541655815551e-01
1.941800000000057480e+00 -4.960000000000945874e-01 5.777523732725420302e-01
2.242200000000138971e+00 -4.960000000000945874e-01 4.710082583353463193e-01
2.544100000000071304e+00 -4.960000000000945874e-01 3.674915204770289323e-01
2.844500000000152795e+00 -4.960000000000945874e-01 2.891661828375615695e-01
3.146400000000085129e+00 -4.960000000000945874e-01 2.494154425421903354e-01
3.448300000000017462e+00 -4.960000000000945874e-01 2.277073984537977824e-01
3.748700000000098953e+00 -4.960000000000945874e-01 2.209566950935509810e-01
4.050600000000031287e+00 -4.960000000000945874e-01 2.246467054085057313e-01
4.352400000000216096e+00 -4.960000000000945874e-01 2.279404159293215160e-01
4.652900000000045111e+00 -4.960000000000945874e-01 2.348314400321282747e-01
4.954799999999977445e+00 -4.960000000000945874e-01 2.580098754168003716e-01
5.256600000000162254e+00 -4.960000000000945874e-01 2.619141937749375759e-01
5.557099999999991269e+00 -4.960000000000945874e-01 2.755210536595368853e-01
5.858900000000176078e+00 -4.960000000000945874e-01 2.625605196194560342e-01
6.160800000000108412e+00 -4.960000000000945874e-01 2.499741742262016897e-01
6.461200000000189902e+00 -4.960000000000945874e-01 2.107183834591327964e-01
6.763100000000122236e+00 -4.960000000000945874e-01 1.795952427593402734e-01
7.065000000000054570e+00 -4.960000000000945874e-01 1.480494389743824413e-01
7.365400000000136060e+00 -4.960000000000945874e-01 1.303707262693168389e-01
7.667300000000068394e+00 -4.960000000000945874e-01 1.109690449313638361e-01
7.969100000000253203e+00 -4.960000000000945874e-01 1.025744628113088724e-01
8.269600000000082218e+00 -4.960000000000945874e-01 9.075435371530604645e-02
8.571500000000014552e+00 -4.960000000000945874e-01 8.822262734802778505e-02
8.871900000000096043e+00 -4.960000000000945874e-01 8.604297848026352946e-02
9.173800000000028376e+00 -4.960000000000945874e-01 8.523507117461544269e-02
9.475600000000213186e+00 -4.960000000000945874e-01 8.761116908196360520e-02
9.776100000000042201e+00 -4.960000000000945874e-01 8.508284442965649563e-02
1.007799999999997453e+01 -4.960000000000945874e-01 8.537624234591816019e-02
1.037980000000015934e+01 -4.960000000000945874e-01 8.552931951961990908e-02
1.068029999999998836e+01 -4.960000000000945874e-01 8.202555309933559635e-02
1.098210000000017317e+01 -4.960000000000945874e-01 7.908306964929100180e-02
1.128400000000010550e+01 -4.960000000000945874e-01 8.050413607848884434e-02
1.158449999999993452e+01 -4.960000000000945874e-01 7.953464731171114299e-02
1.188630000000011933e+01 -4.960000000000945874e-01 8.065891410967615527e-02
1.218820000000005166e+01 -4.960000000000945874e-01 7.646885169396236415e-02
1.248860000000013315e+01 -4.960000000000945874e-01 7.578765827098961350e-02
1.279050000000006548e+01 -4.960000000000945874e-01 7.601982531777060070e-02
1.309230000000025029e+01 -4.960000000000945874e-01 7.696465165100745132e-02
1.339280000000007931e+01 -4.960000000000945874e-01 7.192075877753506541e-02
1.369470000000001164e+01 -4.960000000000945874e-01 7.259004619810879855e-02
1.399650000000019645e+01 -4.960000000000945874e-01 7.045461962496948893e-02
1.429700000000002547e+01 -4.960000000000945874e-01 7.329675248336516014e-02
1.459880000000021028e+01 -4.960000000000945874e-01 7.407914692672962209e-02
1.490070000000014261e+01 -4.960000000000945874e-01 7.297954256230543280e-02
-6.993300000000090222e+00 -2.000000000002728484e-01 1.004526430980541736e-02
-6.947000000000116415e+00 -2.000000000002728484e-01 9.427002613798937322e-03
-6.497699999999895226e+00 -2.000000000002728484e-01 9.028151533431621675e-03
-6.195799999999962893e+00 -2.000000000002728484e-01 7.902183877981031751e-03
-5.893999999999778083e+00 -2.000000000002728484e-01 8.738155332141098533e-03
-5.593499999999949068e+00 -2.000000000002728484e-01 9.802892118110992023e-03
-5.291600000000016735e+00 -2.000000000002728484e-01 1.199699827450262553e-02
-4.989799999999831925e+00 -2.000000000002728484e-01 1.319014980063342411e-02
-4.689300000000002910e+00 -2.000000000002728484e-01 1.551437155467154036e-02
-4.387499999999818101e+00 -2.000000000002728484e-01 1.782583687756784246e-02
-4.085599999999885767e+00 -2.000000000002728484e-01 1.743378922714282353e-02
-3.785199999999804277e+00 -2.000000000002728484e-01 2.067987573836254159e-02
-3.483299999999871943e+00 -2.000000000002728484e-01 2.614388041077194205e-02
-3.182800000000042928e+00 -2.000000000002728484e-01 3.506572835135512295e-02
-2.880999999999858119e+00 -2.000000000002728484e-01 5.304209111639635044e-02
-2.579099999999925785e+00 -2.000000000002728484e-01 9.029597262294360160e-02
-2.278699999999844295e+00 -2.000000000002728484e-01 1.490197781699029167e-01
-1.976799999999911961e+00 -2.000000000002728484e-01 2.371361019250822766e-01
-1.674899999999979627e+00 -2.000000000002728484e-01 3.347330053048561682e-01
-1.374499999999898137e+00 -2.000000000002728484e-01 4.486385806850650693e-01
-1.072599999999965803e+00 -2.000000000002728484e-01 5.828438901556105556e-01
-7.707999999997809937e-01 -2.000000000002728484e-01 7.794392034832721139e-01
-4.702999999999519787e-01 -2.000000000002728484e-01 9.404466252115070146e-01
-1.684000000000196451e-01 -2.000000000002728484e-01 1.012518760305258114e+00
1.334000000001651642e-01 -2.000000000002728484e-01 9.540798483871326674e-01
4.338999999999941792e-01 -2.000000000002728484e-01 8.264024299462237044e-01
7.357000000001789886e-01 -2.000000000002728484e-01 6.897682959862773133e-01
1.037600000000111322e+00 -2.000000000002728484e-01 6.362227510541508257e-01
1.338000000000192813e+00 -2.000000000002728484e-01 6.287304738301932039e-01
1.639900000000125146e+00 -2.000000000002728484e-01 6.655081152407795742e-01
1.941800000000057480e+00 -2.000000000002728484e-01 6.474526626026591014e-01
2.242200000000138971e+00 -2.000000000002728484e-01 5.585879615538268395e-01
2.544100000000071304e+00 -2.000000000002728484e-01 4.403732637339138334e-01
2.844500000000152795e+00 -2.000000000002728484e-01 3.374577789967472263e-01
3.146400000000085129e+00 -2.000000000002728484e-01 2.655123577856712824e-01
3.448300000000017462e+00 -2.000000000002728484e-01 2.269241535816905464e-01
3.748700000000098953e+00 -2.000000000002728484e-01 2.185295714616355689e-01
4.050600000000031287e+00 -2.000000000002728484e-01 2.147910867083419051e-01
4.352400000000216096e+00 -2.000000000002728484e-01 2.159714818033308670e-01
4.652900000000045111e+00 -2.000000000002728484e-01 2.279599757904056667e-01
4.954799999999977445e+00 -2.000000000002728484e-01 2.372781235251277820e-01
5.256600000000162254e+00 -2.000000000002728484e-01 2.556984100939040383e-01
5.557099999999991269e+00 -2.000000000002728484e-01 2.706115285274248716e-01
5.858900000000176078e+00 -2.000000000002728484e-01 2.700204805511876027e-01
6.160800000000108412e+00 -2.000000000002728484e-01 2.568617966140372966e-01
6.461200000000189902e+00 -2.000000000002728484e-01 2.327189750350442399e-01
6.763100000000122236e+00 -2.000000000002728484e-01 2.019819289844772547e-01
7.065000000000054570e+00 -2.000000000002728484e-01 1.695669870243906308e-01
7.365400000000136060e+00 -2.000000000002728484e-01 1.453722892920875365e-01
7.667300000000068394e+00 -2.000000000002728484e-01 1.208620824962103046e-01
7.969100000000253203e+00 -2.000000000002728484e-01 1.092367215823057819e-01
8.269600000000082218e+00 -2.000000000002728484e-01 9.691911167177230668e-02
8.571500000000014552e+00 -2.000000000002728484e-01 9.052048581103949720e-02
8.871900000000096043e+00 -2.000000000002728484e-01 8.727439929981976874e-02
9.173800000000028376e+00 -2.000000000002728484e-01 8.501821184520465258e-02
9.475600000000213186e+00 -2.000000000002728484e-01 8.592136717004492108e-02
9.776100000000042201e+00 -2.000000000002728484e-01 8.363966685314619398e-02
1.007799999999997453e+01 -2.000000000002728484e-01 8.604212805152074151e-02
1.037980000000015934e+01 -2.000000000002728484e-01 8.391350490832374942e-02
1.068029999999998836e+01 -2.000000000002728484e-01 8.344576909979065094e-02
1.098210000000017317e+01 -2.000000000002728484e-01 8.187162549689105950e-02
1.128400000000010550e+01 -2.000000000002728484e-01 8.316427718592800389e-02
1.158449999999993452e+01 -2.000000000002728484e-01 8.255877192106333973e-02
1.188630000000011933e+01 -2.000000000002728484e-01 7.609041090342195945e-02
1.218820000000005166e+01 -2.000000000002728484e-01 7.645439440533498276e-02
1.248860000000013315e+01 -2.000000000002728484e-01 7.817821346696515739e-02
1.279050000000006548e+01 -2.000000000002728484e-01 7.443292528372920380e-02
1.309230000000025029e+01 -2.000000000002728484e-01 7.437934827293359030e-02
1.339280000000007931e+01 -2.000000000002728484e-01 7.451031429932285233e-02
1.369470000000001164e+01 -2.000000000002728484e-01 7.294637584133673025e-02
1.399650000000019645e+01 -2.000000000002728484e-01 7.235617829384223543e-02
1.429700000000002547e+01 -2.000000000002728484e-01 7.424072838785923667e-02
1.459880000000021028e+01 -2.000000000002728484e-01 7.224732341476544639e-02
1.490070000000014261e+01 -2.000000000002728484e-01 7.043080762017144003e-02
-6.993300000000090222e+00 9.999999999990905053e-02 9.876028989990712909e-03
-6.947000000000116415e+00 9.999999999990905053e-02 1.098328721309997820e-02
-6.497699999999895226e+00 9.999999999990905053e-02 1.175292522532262601e-02
-6.195799999999962893e+00 9.999999999990905053e-02 9.770575825885070495e-03
-5.893999999999778083e+00 9.999999999990905053e-02 8.881877789672179904e-03
-5.593499999999949068e+00 9.999999999990905053e-02 8.670971461460889873e-03
-5.291600000000016735e+00 9.999999999990905053e-02 1.101730436281147738e-02
-4.989799999999831925e+00 9.999999999990905053e-02 1.335683383421976643e-02
-4.689300000000002910e+00 9.999999999990905053e-02 1.408735212427418906e-02
-4.387499999999818101e+00 9.999999999990905053e-02 1.772973842963285890e-02
-4.085599999999885767e+00 9.999999999990905053e-02 1.800952948600993350e-02
-3.785199999999804277e+00 9.999999999990905053e-02 2.054635842574491222e-02
-3.483299999999871943e+00 9.999999999990905053e-02 2.346162815602030605e-02
-3.182800000000042928e+00 9.999999999990905053e-02 2.776564802326761394e-02
-2.880999999999858119e+00 9.999999999990905053e-02 3.691881258188899062e-02
-2.579099999999925785e+00 9.999999999990905053e-02 5.837087761870254216e-02
-2.278699999999844295e+00 9.999999999990905053e-02 9.692081252925786872e-02
-1.976799999999911961e+00 9.999999999990905053e-02 1.608024684012231142e-01
-1.674899999999979627e+00 9.999999999990905053e-02 2.496569643051419762e-01
-1.374499999999898137e+00 9.999999999990905053e-02 3.547589013400151425e-01
-1.072599999999965803e+00 9.999999999990905053e-02 4.665826271578804030e-01
-7.707999999997809937e-01 9.999999999990905053e-02 6.193664029433606499e-01
-4.702999999999519787e-01 9.999999999990905053e-02 8.018811675766902569e-01
-1.684000000000196451e-01 9.999999999990905053e-02 9.738837825204240684e-01
1.334000000001651642e-01 9.999999999990905053e-02 1.023001995417599064e+00
4.338999999999941792e-01 9.999999999990905053e-02 9.346866713366075441e-01
7.357000000001789886e-01 9.999999999990905053e-02 7.833214106940968868e-01
1.037600000000111322e+00 9.999999999990905053e-02 6.637230653096687361e-01
1.338000000000192813e+00 9.999999999990905053e-02 6.096026305474179230e-01
1.639900000000125146e+00 9.999999999990905053e-02 6.259470205550499156e-01
1.941800000000057480e+00 9.999999999990905053e-02 6.506426208168548664e-01
2.242200000000138971e+00 9.999999999990905053e-02 6.195951682751704714e-01
2.544100000000071304e+00 9.999999999990905053e-02 5.306216123472613511e-01
2.844500000000152795e+00 9.999999999990905053e-02 4.092892427562895286e-01
3.146400000000085129e+00 9.999999999990905053e-02 3.060106249459527139e-01
3.448300000000017462e+00 9.999999999990905053e-02 2.436078646576947948e-01
3.748700000000098953e+00 9.999999999990905053e-02 2.109454479334570143e-01
4.050600000000031287e+00 9.999999999990905053e-02 2.006994824403537936e-01
4.352400000000216096e+00 9.999999999990905053e-02 2.035594743023479702e-01
4.652900000000045111e+00 9.999999999990905053e-02 2.019589674084220077e-01
4.954799999999977445e+00 9.999999999990905053e-02 2.138318030864776731e-01
5.256600000000162254e+00 9.999999999990905053e-02 2.258891818017181863e-01
5.557099999999991269e+00 9.999999999990905053e-02 2.441045150434826838e-01
5.858900000000176078e+00 9.999999999990905053e-02 2.623547158637015153e-01
6.160800000000108412e+00 9.999999999990905053e-02 2.565598944103477663e-01
6.461200000000189902e+00 9.999999999990905053e-02 2.438417325619613718e-01
6.763100000000122236e+00 9.999999999990905053e-02 2.177480274470138810e-01
7.065000000000054570e+00 9.999999999990905053e-02 1.851119740138024994e-01
7.365400000000136060e+00 9.999999999990905053e-02 1.585896528124901561e-01
7.667300000000068394e+00 9.999999999990905053e-02 1.353729481343926566e-01
7.969100000000253203e+00 9.999999999990905053e-02 1.144719609229053608e-01
8.269600000000082218e+00 9.999999999990905053e-02 1.026280398221044721e-01
8.571500000000014552e+00 9.999999999990905053e-02 9.478708681360413502e-02
8.871900000000096043e+00 9.999999999990905053e-02 9.033084020139788006e-02
9.173800000000028376e+00 9.999999999990905053e-02 8.379869702804744469e-02
9.475600000000213186e+00 9.999999999990905053e-02 8.604042719403517947e-02
9.776100000000042201e+00 9.999999999990905053e-02 8.516448558896409782e-02
1.007799999999997453e+01 9.999999999990905053e-02 8.535668248483405107e-02
1.037980000000015934e+01 9.999999999990905053e-02 8.301205044096904295e-02
1.068029999999998836e+01 9.999999999990905053e-02 8.392200919575162898e-02
1.098210000000017317e+01 9.999999999990905053e-02 8.152805228480494715e-02
1.128400000000010550e+01 9.999999999990905053e-02 7.847501309819797377e-02
1.158449999999993452e+01 9.999999999990905053e-02 7.893339419056041861e-02
1.188630000000011933e+01 9.999999999990905053e-02 7.801067900463602711e-02
1.218820000000005166e+01 9.999999999990905053e-02 7.435213455316438957e-02
1.248860000000013315e+01 9.999999999990905053e-02 7.445928857475561657e-02
1.279050000000006548e+01 9.999999999990905053e-02 7.355698367865812215e-02
1.309230000000025029e+01 9.999999999990905053e-02 7.376959086435498636e-02
1.339280000000007931e+01 9.999999999990905053e-02 7.143261267917506985e-02
1.369470000000001164e+01 9.999999999990905053e-02 7.219034468899868107e-02
1.399650000000019645e+01 9.999999999990905053e-02 7.053200864056315134e-02
1.429700000000002547e+01 9.999999999990905053e-02 6.774090150673471589e-02
1.459880000000021028e+01 9.999999999990905053e-02 6.875801428310851504e-02
1.490070000000014261e+01 9.999999999990905053e-02 6.958888316481186276e-02
-6.993300000000090222e+00 3.999999999996362021e-01 1.047558125365587005e-02
-6.947000000000116415e+00 3.999999999996362021e-01 9.734007389945209185e-03
-6.497699999999895226e+00 3.999999999996362021e-01 1.042795724405977224e-02
-6.195799999999962893e+00 3.999999999996362021e-01 1.057593184530478819e-02
-5.893999999999778083e+00 3.999999999996362021e-01 1.002655487746409446e-02
-5.593499999999949068e+00 3.999999999996362021e-01 9.579229358757893054e-03
-5.291600000000016735e+00 3.999999999996362021e-01 9.264570723926533052e-03
-4.989799999999831925e+00 3.999999999996362021e-01 1.085742375916743697e-02
-4.689300000000002910e+00 3.999999999996362021e-01 1.278364486158102206e-02
-4.387499999999818101e+00 3.999999999996362021e-01 1.645579617293725302e-02
-4.085599999999885767e+00 3.999999999996362021e-01 1.737000707143376496e-02
-3.785199999999804277e+00 3.999999999996362021e-01 2.033630252627640841e-02
-3.483299999999871943e+00 3.999999999996362021e-01 2.325752525775131793e-02
-3.182800000000042928e+00 3.999999999996362021e-01 2.658185121330747941e-02
-2.880999999999858119e+00 3.999999999996362021e-01 3.105765768659785389e-02
-2.579099999999925785e+00 3.999999999996362021e-01 4.243214212138006480e-02
-2.278699999999844295e+00 3.999999999996362021e-01 6.673059216030322038e-02
-1.976799999999911961e+00 3.999999999996362021e-01 1.034308445552958450e-01
-1.674899999999979627e+00 3.999999999996362021e-01 1.693475764087514768e-01
-1.374499999999898137e+00 3.999999999996362021e-01 2.601980285719924790e-01
-1.072599999999965803e+00 3.999999999996362021e-01 3.500883466846264613e-01
-7.707999999997809937e-01 3.999999999996362021e-01 4.667926830573488894e-01
-4.702999999999519787e-01 3.999999999996362021e-01 6.131820851258102945e-01
-1.684000000000196451e-01 3.999999999996362021e-01 8.115131235175010449e-01
1.334000000001651642e-01 3.999999999996362021e-01 9.488361047591051811e-01
4.338999999999941792e-01 3.999999999996362021e-01 9.889601832725600783e-01
7.357000000001789886e-01 3.999999999996362021e-01 8.957906119277377899e-01
1.037600000000111322e+00 3.999999999996362021e-01 7.371686428230217469e-01
1.338000000000192813e+00 3.999999999996362021e-01 6.339487045959371070e-01
1.639900000000125146e+00 3.999999999996362021e-01 5.905419711353225853e-01
1.941800000000057480e+00 3.999999999996362021e-01 5.996551655430329975e-01
2.242200000000138971e+00 3.999999999996362021e-01 6.169545870288153377e-01
2.544100000000071304e+00 3.999999999996362021e-01 5.796403250815301833e-01
2.844500000000152795e+00 3.999999999996362021e-01 4.821548278670614862e-01
3.146400000000085129e+00 3.999999999996362021e-01 3.724452679037658642e-01
3.448300000000017462e+00 3.999999999996362021e-01 2.786438280030523740e-01
3.748700000000098953e+00 3.999999999996362021e-01 2.145495649453902642e-01
4.050600000000031287e+00 3.999999999996362021e-01 1.867567032023534634e-01
4.352400000000216096e+00 3.999999999996362021e-01 1.824977560584738756e-01
4.652900000000045111e+00 3.999999999996362021e-01 1.797865892264674803e-01
4.954799999999977445e+00 3.999999999996362021e-01 1.871955244336317714e-01
5.256600000000162254e+00 3.999999999996362021e-01 1.974066223482807692e-01
5.557099999999991269e+00 3.999999999996362021e-01 2.066312229212962925e-01
5.858900000000176078e+00 3.999999999996362021e-01 2.262914345970566399e-01
6.160800000000108412e+00 3.999999999996362021e-01 2.378351543516535882e-01
6.461200000000189902e+00 3.999999999996362021e-01 2.343058750690856229e-01
6.763100000000122236e+00 3.999999999996362021e-01 2.227749117456305217e-01
7.065000000000054570e+00 3.999999999996362021e-01 1.994144846100019131e-01
7.365400000000136060e+00 3.999999999996362021e-01 1.691791915176795724e-01
7.667300000000068394e+00 3.999999999996362021e-01 1.478419343611423187e-01
7.969100000000253203e+00 3.999999999996362021e-01 1.227772480249676584e-01
8.269600000000082218e+00 3.999999999996362021e-01 1.069924401300896971e-01
8.571500000000014552e+00 3.999999999996362021e-01 9.646073057940986184e-02
8.871900000000096043e+00 3.999999999996362021e-01 8.518999845124772263e-02
9.173800000000028376e+00 3.999999999996362021e-01 8.132990238773546432e-02
9.475600000000213186e+00 3.999999999996362021e-01 7.892148818816138722e-02
9.776100000000042201e+00 3.999999999996362021e-01 8.003299855498459403e-02
1.007799999999997453e+01 3.999999999996362021e-01 7.971238691895372874e-02
1.037980000000015934e+01 3.999999999996362021e-01 8.236062202399385690e-02
1.068029999999998836e+01 3.999999999996362021e-01 7.913664666008661530e-02
1.098210000000017317e+01 3.999999999996362021e-01 7.920638181699518610e-02
1.128400000000010550e+01 3.999999999996362021e-01 7.795625156509762566e-02
1.158449999999993452e+01 3.999999999996362021e-01 7.679711718867832104e-02
1.188630000000011933e+01 3.999999999996362021e-01 7.501802025876697089e-02
1.218820000000005166e+01 3.999999999996362021e-01 7.402897163090516042e-02
1.248860000000013315e+01 3.999999999996362021e-01 7.031685016863792326e-02
1.279050000000006548e+01 3.999999999996362021e-01 7.090534685864682829e-02
1.309230000000025029e+01 3.999999999996362021e-01 6.903440362451444823e-02
1.339280000000007931e+01 3.999999999996362021e-01 6.647886525243813793e-02
1.369470000000001164e+01 3.999999999996362021e-01 6.712859281192774807e-02
1.399650000000019645e+01 3.999999999996362021e-01 6.441742597992133890e-02
1.429700000000002547e+01 3.999999999996362021e-01 6.416654950079904440e-02
1.459880000000021028e+01 3.999999999996362021e-01 6.524404271791076071e-02
1.490070000000014261e+01 3.999999999996362021e-01 6.306609470763208103e-02
-6.993300000000090222e+00 6.999999999998181011e-01 8.024645616942424620e-03
-6.947000000000116415e+00 6.999999999998181011e-01 7.434448069447930664e-03
-6.497699999999895226e+00 6.999999999998181011e-01 1.129539456170297607e-02
-6.195799999999962893e+00 6.999999999998181011e-01 1.265182840644896688e-02
-5.893999999999778083e+00 6.999999999998181011e-01 1.252086238005969791e-02
-5.593499999999949068e+00 6.999999999998181011e-01 1.152330946477001482e-02
-5.291600000000016735e+00 6.999999999998181011e-01 9.955118863069946020e-03
-4.989799999999831925e+00 6.999999999998181011e-01 9.716998815089460464e-03
-4.689300000000002910e+00 6.999999999998181011e-01 1.230060133567774730e-02
-4.387499999999818101e+00 6.999999999998181011e-01 1.428210030637251833e-02
-4.085599999999885767e+00 6.999999999998181011e-01 1.676450180656909733e-02
-3.785199999999804277e+00 6.999999999998181011e-01 2.140103931224630190e-02
-3.483299999999871943e+00 6.999999999998181011e-01 2.168763379856567669e-02
-3.182800000000042928e+00 6.999999999998181011e-01 2.575353361783249556e-02
-2.880999999999858119e+00 6.999999999998181011e-01 2.866710249062231694e-02
-2.579099999999925785e+00 6.999999999998181011e-01 3.661095737699993080e-02
-2.278699999999844295e+00 6.999999999998181011e-01 4.843701947420227943e-02
-1.976799999999911961e+00 6.999999999998181011e-01 7.419565566449150273e-02
-1.674899999999979627e+00 6.999999999998181011e-01 1.176950858580698145e-01
-1.374499999999898137e+00 6.999999999998181011e-01 1.867422459137260959e-01
-1.072599999999965803e+00 6.999999999998181011e-01 2.718523040631517507e-01
-7.707999999997809937e-01 6.999999999998181011e-01 3.700870290000162766e-01
-4.702999999999519787e-01 6.999999999998181011e-01 4.717523834852853093e-01
-1.684000000000196451e-01 6.999999999998181011e-01 6.362125459092373703e-01
1.334000000001651642e-01 6.999999999998181011e-01 8.081139598325794982e-01
4.338999999999941792e-01 6.999999999998181011e-01 9.247851294843332237e-01
7.357000000001789886e-01 6.999999999998181011e-01 9.278755875356228255e-01
1.037600000000111322e+00 6.999999999998181011e-01 8.060372128426924743e-01
1.338000000000192813e+00 6.999999999998181011e-01 6.691037279652849445e-01
1.639900000000125146e+00 6.999999999998181011e-01 5.730512031824130936e-01
1.941800000000057480e+00 6.999999999998181011e-01 5.467142754470283306e-01
2.242200000000138971e+00 6.999999999998181011e-01 5.571983609881120403e-01
2.544100000000071304e+00 6.999999999998181011e-01 5.661261619298948444e-01
2.844500000000152795e+00 6.999999999998181011e-01 5.155460620238681013e-01
3.146400000000085129e+00 6.999999999998181011e-01 4.178462567662169502e-01
3.448300000000017462e+00 6.999999999998181011e-01 3.227360070303535444e-01
3.748700000000098953e+00 6.999999999998181011e-01 2.352030773927263896e-01
4.050600000000031287e+00 6.999999999998181011e-01 1.952303751954876376e-01
4.352400000000216096e+00 6.999999999998181011e-01 1.720485380958444444e-01
4.652900000000045111e+00 6.999999999998181011e-01 1.639975291878755792e-01
4.954799999999977445e+00 6.999999999998181011e-01 1.688891953163890181e-01
5.256600000000162254e+00 6.999999999998181011e-01 1.745224353086131108e-01
5.557099999999991269e+00 6.999999999998181011e-01 1.833422318000618167e-01
5.858900000000176078e+00 6.999999999998181011e-01 1.908600218863029108e-01
6.160800000000108412e+00 6.999999999998181011e-01 2.086662989027866788e-01
6.461200000000189902e+00 6.999999999998181011e-01 2.142076925907897000e-01
6.763100000000122236e+00 6.999999999998181011e-01 2.110577045275049968e-01
7.065000000000054570e+00 6.999999999998181011e-01 1.944768953293779801e-01
7.365400000000136060e+00 6.999999999998181011e-01 1.738965197539215635e-01
7.667300000000068394e+00 6.999999999998181011e-01 1.500734593822165841e-01
7.969100000000253203e+00 6.999999999998181011e-01 1.256576501767887599e-01
8.269600000000082218e+00 6.999999999998181011e-01 1.087706866312582732e-01
8.571500000000014552e+00 6.999999999998181011e-01 9.847284498484498716e-02
8.871900000000096043e+00 6.999999999998181011e-01 8.529204990038222189e-02
9.173800000000028376e+00 6.999999999998181011e-01 8.114706020803615083e-02
9.475600000000213186e+00 6.999999999998181011e-01 7.964180133330236999e-02
9.776100000000042201e+00 6.999999999998181011e-01 7.322361561148543752e-02
1.007799999999997453e+01 6.999999999998181011e-01 7.429770711362600200e-02
1.037980000000015934e+01 6.999999999998181011e-01 7.452392115920745963e-02
1.068029999999998836e+01 6.999999999998181011e-01 7.667465544971692470e-02
1.098210000000017317e+01 6.999999999998181011e-01 7.533608060856947231e-02
1.128400000000010550e+01 6.999999999998181011e-01 7.074376539751722759e-02
1.158449999999993452e+01 6.999999999998181011e-01 7.043846147885651776e-02
1.188630000000011933e+01 6.999999999998181011e-01 7.034406388840712399e-02
1.218820000000005166e+01 6.999999999998181011e-01 6.806576528647953483e-02
1.248860000000013315e+01 6.999999999998181011e-01 6.517685884723053991e-02
1.279050000000006548e+01 6.999999999998181011e-01 6.490131993456740855e-02
1.309230000000025029e+01 6.999999999998181011e-01 6.332377461669667917e-02
1.339280000000007931e+01 6.999999999998181011e-01 6.151066053707382464e-02
1.369470000000001164e+01 6.999999999998181011e-01 6.048419304452936490e-02
1.399650000000019645e+01 6.999999999998181011e-01 6.123937376812462613e-02
1.429700000000002547e+01 6.999999999998181011e-01 5.861580109662532789e-02
1.459880000000021028e+01 6.999999999998181011e-01 6.103952301356957433e-02
1.490070000000014261e+01 6.999999999998181011e-01 5.758763274659529224e-02
-6.993300000000090222e+00 1.000000000000000000e+00 6.721788782992043840e-03
-6.947000000000116415e+00 1.000000000000000000e+00 6.393523288276085209e-03
-6.497699999999895226e+00 1.000000000000000000e+00 7.902183877981031751e-03
-6.195799999999962893e+00 1.000000000000000000e+00 1.258209324954039435e-02
-5.893999999999778083e+00 1.000000000000000000e+00 1.295288018139572478e-02
-5.593499999999949068e+00 1.000000000000000000e+00 1.234142191533154492e-02
-5.291600000000016735e+00 1.000000000000000000e+00 1.080044503340067685e-02
-4.989799999999831925e+00 1.000000000000000000e+00 1.056317541416297752e-02
-4.689300000000002910e+00 1.000000000000000000e+00 1.051044883211015545e-02
-4.387499999999818101e+00 1.000000000000000000e+00 1.222916532128360233e-02
-4.085599999999885767e+00 1.000000000000000000e+00 1.499816130779955438e-02
-3.785199999999804277e+00 1.000000000000000000e+00 1.825785467890386760e-02
-3.483299999999871943e+00 1.000000000000000000e+00 2.055401228442999689e-02
-3.182800000000042928e+00 1.000000000000000000e+00 2.514292578051110713e-02
-2.880999999999858119e+00 1.000000000000000000e+00 2.717715133325869850e-02
-2.579099999999925785e+00 1.000000000000000000e+00 3.013834421564461422e-02
-2.278699999999844295e+00 1.000000000000000000e+00 3.860606320757929699e-02
-1.976799999999911961e+00 1.000000000000000000e+00 5.430157608446456452e-02
-1.674899999999979627e+00 1.000000000000000000e+00 7.584548742549916678e-02
-1.374499999999898137e+00 1.000000000000000000e+00 1.191841865866906519e-01
-1.072599999999965803e+00 1.000000000000000000e+00 1.747614057853364156e-01
-7.707999999997809937e-01 1.000000000000000000e+00 2.590150821907751255e-01
-4.702999999999519787e-01 1.000000000000000000e+00 3.455411041969419506e-01
-1.684000000000196451e-01 1.000000000000000000e+00 4.529800194169950611e-01
1.334000000001651642e-01 1.000000000000000000e+00 5.972076316212906466e-01
4.338999999999941792e-01 1.000000000000000000e+00 7.408084778421519800e-01
7.357000000001789886e-01 1.000000000000000000e+00 8.634955804203842122e-01
1.037600000000111322e+00 1.000000000000000000e+00 8.410383086095958305e-01
1.338000000000192813e+00 1.000000000000000000e+00 7.387717010031759068e-01
1.639900000000125146e+00 1.000000000000000000e+00 6.213666113463967022e-01
1.941800000000057480e+00 1.000000000000000000e+00 5.297057005912793048e-01
2.242200000000138971e+00 1.000000000000000000e+00 4.944256641967416654e-01
2.544100000000071304e+00 1.000000000000000000e+00 5.072305697768924038e-01
2.844500000000152795e+00 1.000000000000000000e+00 4.974582930935217417e-01
3.146400000000085129e+00 1.000000000000000000e+00 4.574745353226267741e-01
3.448300000000017462e+00 1.000000000000000000e+00 3.698727209568337670e-01
3.748700000000098953e+00 1.000000000000000000e+00 2.883132028085457765e-01
4.050600000000031287e+00 1.000000000000000000e+00 2.172063043378582581e-01
4.352400000000216096e+00 1.000000000000000000e+00 1.696112093190155767e-01
4.652900000000045111e+00 1.000000000000000000e+00 1.488871112860280788e-01
4.954799999999977445e+00 1.000000000000000000e+00 1.443611295169132669e-01
5.256600000000162254e+00 1.000000000000000000e+00 1.488769061411146510e-01
5.557099999999991269e+00 1.000000000000000000e+00 1.519197401828081551e-01
5.858900000000176078e+00 1.000000000000000000e+00 1.592878548103186520e-01
6.160800000000108412e+00 1.000000000000000000e+00 1.692769908231001041e-01
6.461200000000189902e+00 1.000000000000000000e+00 1.776443592233858948e-01
6.763100000000122236e+00 1.000000000000000000e+00 1.827273718190264851e-01
7.065000000000054570e+00 1.000000000000000000e+00 1.833311762264055733e-01
7.365400000000136060e+00 1.000000000000000000e+00 1.704063601935218442e-01
7.667300000000068394e+00 1.000000000000000000e+00 1.491031201866961087e-01
7.969100000000253203e+00 1.000000000000000000e+00 1.279078846302043604e-01
8.269600000000082218e+00 1.000000000000000000e+00 1.103312233742732573e-01
8.571500000000014552e+00 1.000000000000000000e+00 9.448348375242902886e-02
8.871900000000096043e+00 1.000000000000000000e+00 8.586098672930701781e-02
9.173800000000028376e+00 1.000000000000000000e+00 7.787120869081888552e-02
9.475600000000213186e+00 1.000000000000000000e+00 7.181105346971547454e-02
9.776100000000042201e+00 1.000000000000000000e+00 6.823415017755143919e-02
1.007799999999997453e+01 1.000000000000000000e+00 6.935671611803088943e-02
1.037980000000015934e+01 1.000000000000000000e+00 6.709457566221625757e-02
1.068029999999998836e+01 1.000000000000000000e+00 6.938648112402844015e-02
1.098210000000017317e+01 1.000000000000000000e+00 6.700528064422357766e-02
1.128400000000010550e+01 1.000000000000000000e+00 6.433663524935653855e-02
1.158449999999993452e+01 1.000000000000000000e+00 6.693129334360106708e-02
1.188630000000011933e+01 1.000000000000000000e+00 6.557741078508343147e-02
1.218820000000005166e+01 1.000000000000000000e+00 6.271656849434643910e-02
1.248860000000013315e+01 1.000000000000000000e+00 6.099530071894462835e-02
1.279050000000006548e+01 1.000000000000000000e+00 5.988208949463584563e-02
1.309230000000025029e+01 1.000000000000000000e+00 5.930039623456923037e-02
1.339280000000007931e+01 1.000000000000000000e+00 5.723640567582408134e-02
1.369470000000001164e+01 1.000000000000000000e+00 5.715221323028811529e-02
1.399650000000019645e+01 1.000000000000000000e+00 5.243318413656053445e-02
1.429700000000002547e+01 1.000000000000000000e+00 5.419016991915941855e-02
1.459880000000021028e+01 1.000000000000000000e+00 5.277845820613223660e-02
1.490070000000014261e+01 1.000000000000000000e+00 5.344009176802087813e-02
-6.993300000000090222e+00 1.305499999999938154e+00 4.796418109321245841e-03
-6.947000000000116415e+00 1.305499999999938154e+00 4.798969395549607976e-03
-6.497699999999895226e+00 1.305499999999938154e+00 7.757610991707163291e-03
-6.195799999999962893e+00 1.305499999999938154e+00 9.272224582611621191e-03
-5.893999999999778083e+00 1.305499999999938154e+00 1.270455498850178895e-02
-5.593499999999949068e+00 1.305499999999938154e+00 1.400741182245216973e-02
-5.291600000000016735e+00 1.305499999999938154e+00 1.335513297673419225e-02
-4.989799999999831925e+00 1.305499999999938154e+00 1.214922501946157953e-02
-4.689300000000002910e+00 1.305499999999938154e+00 1.246048193932178944e-02
-4.387499999999818101e+00 1.305499999999938154e+00 1.256338381719907145e-02
-4.085599999999885767e+00 1.305499999999938154e+00 1.423957886923314479e-02
-3.785199999999804277e+00 1.305499999999938154e+00 1.530516608394582451e-02
-3.483299999999871943e+00 1.305499999999938154e+00 2.113485511575382766e-02
-3.182800000000042928e+00 1.305499999999938154e+00 2.449574950724985392e-02
-2.880999999999858119e+00 1.305499999999938154e+00 2.716184361588852222e-02
-2.579099999999925785e+00 1.305499999999938154e+00 3.154155164124391314e-02
-2.278699999999844295e+00 1.305499999999938154e+00 3.512355750586467623e-02
-1.976799999999911961e+00 1.305499999999938154e+00 4.357511835168640518e-02
-1.674899999999979627e+00 1.305499999999938154e+00 5.702549934761278611e-02
-1.374499999999898137e+00 1.305499999999938154e+00 8.303841373199545572e-02
-1.072599999999965803e+00 1.305499999999938154e+00 1.204232612649319689e-01
-7.707999999997809937e-01 1.305499999999938154e+00 1.808657833010647586e-01
-4.702999999999519787e-01 1.305499999999938154e+00 2.584138290696244011e-01
-1.684000000000196451e-01 1.305499999999938154e+00 3.401774501161814457e-01
1.334000000001651642e-01 1.305499999999938154e+00 4.380788069858733147e-01
4.338999999999941792e-01 1.305499999999938154e+00 5.661134054987528863e-01
7.357000000001789886e-01 1.305499999999938154e+00 7.017610421170659141e-01
1.037600000000111322e+00 1.305499999999938154e+00 7.855946067235676233e-01
1.338000000000192813e+00 1.305499999999938154e+00 7.583077500824894068e-01
1.639900000000125146e+00 1.305499999999938154e+00 6.668262797921000740e-01
1.941800000000057480e+00 1.305499999999938154e+00 5.583864099417862326e-01
2.242200000000138971e+00 1.305499999999938154e+00 4.810339627840676258e-01
2.544100000000071304e+00 1.305499999999938154e+00 4.462990512136568166e-01
2.844500000000152795e+00 1.305499999999938154e+00 4.448099504850359653e-01
3.146400000000085129e+00 1.305499999999938154e+00 4.381221788517554172e-01
3.448300000000017462e+00 1.305499999999938154e+00 3.961654263975935009e-01
3.748700000000098953e+00 1.305499999999938154e+00 3.262499785955513265e-01
4.050600000000031287e+00 1.305499999999938154e+00 2.423789951243669472e-01
4.352400000000216096e+00 1.305499999999938154e+00 1.846476399202405805e-01
4.652900000000045111e+00 1.305499999999938154e+00 1.541044916230291106e-01
4.954799999999977445e+00 1.305499999999938154e+00 1.297431098571396879e-01
5.256600000000162254e+00 1.305499999999938154e+00 1.299514648991226262e-01
5.557099999999991269e+00 1.305499999999938154e+00 1.326107555778189839e-01
5.858900000000176078e+00 1.305499999999938154e+00 1.343192669220789892e-01
6.160800000000108412e+00 1.305499999999938154e+00 1.403879264306102659e-01
6.461200000000189902e+00 1.305499999999938154e+00 1.507350929441052256e-01
6.763100000000122236e+00 1.305499999999938154e+00 1.536316532420392844e-01
7.065000000000054570e+00 1.305499999999938154e+00 1.587852514233312751e-01
7.365400000000136060e+00 1.305499999999938154e+00 1.554073484569795105e-01
7.667300000000068394e+00 1.305499999999938154e+00 1.457158625041736766e-01
7.969100000000253203e+00 1.305499999999938154e+00 1.294641692295054047e-01
8.269600000000082218e+00 1.305499999999938154e+00 1.139999729706583365e-01
8.571500000000014552e+00 1.305499999999938154e+00 9.568088742227374988e-02
8.871900000000096043e+00 1.305499999999938154e+00 8.498589555297873799e-02
9.173800000000028376e+00 1.305499999999938154e+00 7.689236520787051665e-02
9.475600000000213186e+00 1.305499999999938154e+00 6.780383323370099691e-02
9.776100000000042201e+00 1.305499999999938154e+00 6.465554602790182792e-02
1.007799999999997453e+01 1.305499999999938154e+00 6.244017915294051285e-02
1.037980000000015934e+01 1.305499999999938154e+00 6.248695273379382964e-02
1.068029999999998836e+01 1.305499999999938154e+00 5.944922126455703254e-02
1.098210000000017317e+01 1.305499999999938154e+00 5.814976614557780532e-02
1.128400000000010550e+01 1.305499999999938154e+00 6.109054873813682396e-02
1.158449999999993452e+01 1.305499999999938154e+00 5.999689737491215036e-02
1.188630000000011933e+01 1.305499999999938154e+00 5.757062417173954699e-02
1.218820000000005166e+01 1.305499999999938154e+00 5.827818088573871042e-02
1.248860000000013315e+01 1.305499999999938154e+00 5.484414962236296848e-02
1.279050000000006548e+01 1.305499999999938154e+00 5.195949532682791333e-02
1.309230000000025029e+01 1.305499999999938154e+00 5.265854775339920413e-02
1.339280000000007931e+01 1.305499999999938154e+00 5.140331492904492289e-02
1.369470000000001164e+01 1.305499999999938154e+00 4.931296107927336109e-02
1.399650000000019645e+01 1.305499999999938154e+00 4.864707537367078671e-02
1.429700000000002547e+01 1.305499999999938154e+00 4.847273748139935973e-02
1.459880000000021028e+01 1.305499999999938154e+00 4.783491592430876016e-02
1.490070000000014261e+01 1.305499999999938154e+00 4.853566920836562687e-02
-6.993300000000090222e+00 1.599999999999909051e+00 4.226630851653650697e-03
-6.947000000000116415e+00 1.599999999999909051e+00 4.387361884040479922e-03
-6.497699999999895226e+00 1.599999999999909051e+00 5.590718555084728779e-03
-6.195799999999962893e+00 1.599999999999909051e+00 7.738901559365839525e-03
-5.893999999999778083e+00 1.599999999999909051e+00 1.023065777573308258e-02
-5.593499999999949068e+00 1.599999999999909051e+00 1.484168241912666407e-02
-5.291600000000016735e+00 1.599999999999909051e+00 1.591832520749558028e-02
-4.989799999999831925e+00 1.599999999999909051e+00 1.476004125981906709e-02
-4.689300000000002910e+00 1.599999999999909051e+00 1.339510312764520365e-02
-4.387499999999818101e+00 1.599999999999909051e+00 1.174101922292360156e-02
-4.085599999999885767e+00 1.599999999999909051e+00 1.263396940285043020e-02
-3.785199999999804277e+00 1.599999999999909051e+00 1.640221916214164299e-02
-3.483299999999871943e+00 1.599999999999909051e+00 1.836415827175229970e-02
-3.182800000000042928e+00 1.599999999999909051e+00 2.301345220857131668e-02
-2.880999999999858119e+00 1.599999999999909051e+00 2.765084014299130574e-02
-2.579099999999925785e+00 1.599999999999909051e+00 3.138167103759987447e-02
-2.278699999999844295e+00 1.599999999999909051e+00 3.368123035809715560e-02
-1.976799999999911961e+00 1.599999999999909051e+00 3.929235920300877538e-02
-1.674899999999979627e+00 1.599999999999909051e+00 4.781025349076792330e-02
-1.374499999999898137e+00 1.599999999999909051e+00 6.405344247800831559e-02
-1.072599999999965803e+00 1.599999999999909051e+00 8.497143826435134273e-02
-7.707999999997809937e-01 1.599999999999909051e+00 1.281102866709877830e-01
-4.702999999999519787e-01 1.599999999999909051e+00 1.799201065390851062e-01
-1.684000000000196451e-01 1.599999999999909051e+00 2.474398965726951061e-01
1.334000000001651642e-01 1.599999999999909051e+00 3.236782820773620450e-01
4.338999999999941792e-01 1.599999999999909051e+00 4.254601453003930001e-01
7.357000000001789886e-01 1.599999999999909051e+00 5.401506664101948241e-01
1.037600000000111322e+00 1.599999999999909051e+00 6.516792934543127469e-01
1.338000000000192813e+00 1.599999999999909051e+00 7.155362868927371833e-01
1.639900000000125146e+00 1.599999999999909051e+00 6.966992902399949950e-01
1.941800000000057480e+00 1.599999999999909051e+00 5.914485281751340473e-01
2.242200000000138971e+00 1.599999999999909051e+00 5.057618793380984634e-01
2.544100000000071304e+00 1.599999999999909051e+00 4.320722287755654478e-01
2.844500000000152795e+00 1.599999999999909051e+00 4.031882669555323373e-01
3.146400000000085129e+00 1.599999999999909051e+00 3.930290451941934604e-01
3.448300000000017462e+00 1.599999999999909051e+00 3.842713300009681920e-01
3.748700000000098953e+00 1.599999999999909051e+00 3.388830975696589531e-01
4.050600000000031287e+00 1.599999999999909051e+00 2.719892230907405284e-01
4.352400000000216096e+00 1.599999999999909051e+00 2.132849774048653224e-01
4.652900000000045111e+00 1.599999999999909051e+00 1.654662196266695195e-01
4.954799999999977445e+00 1.599999999999909051e+00 1.300764779243123725e-01
5.256600000000162254e+00 1.599999999999909051e+00 1.182674244019657761e-01
5.557099999999991269e+00 1.599999999999909051e+00 1.121638973149802210e-01
5.858900000000176078e+00 1.599999999999909051e+00 1.128586975978375651e-01
6.160800000000108412e+00 1.599999999999909051e+00 1.139446951023771470e-01
6.461200000000189902e+00 1.599999999999909051e+00 1.257682059133511387e-01
6.763100000000122236e+00 1.599999999999909051e+00 1.306309574646097871e-01
7.065000000000054570e+00 1.599999999999909051e+00 1.356731494805966109e-01
7.365400000000136060e+00 1.599999999999909051e+00 1.371333356319626717e-01
7.667300000000068394e+00 1.599999999999909051e+00 1.352589906828591260e-01
7.969100000000253203e+00 1.599999999999909051e+00 1.253336368257867428e-01
8.269600000000082218e+00 1.599999999999909051e+00 1.121834571760643301e-01
8.571500000000014552e+00 1.599999999999909051e+00 9.987945412541543444e-02
8.871900000000096043e+00 1.599999999999909051e+00 8.385992789752813592e-02
9.173800000000028376e+00 1.599999999999909051e+00 7.534203360976898800e-02
9.475600000000213186e+00 1.599999999999909051e+00 6.814315430207318336e-02
9.776100000000042201e+00 1.599999999999909051e+00 6.120195490344197686e-02
1.007799999999997453e+01 1.599999999999909051e+00 5.837683061990205785e-02
1.037980000000015934e+01 1.599999999999909051e+00 5.609342944551774096e-02
1.068029999999998836e+01 1.599999999999909051e+00 5.429307179703669189e-02
1.098210000000017317e+01 1.599999999999909051e+00 5.458732014204115829e-02
1.128400000000010550e+01 1.599999999999909051e+00 5.490793177807202358e-02
1.158449999999993452e+01 1.599999999999909051e+00 5.314414256553084276e-02
1.188630000000011933e+01 1.599999999999909051e+00 5.424884950241175285e-02
1.218820000000005166e+01 1.599999999999909051e+00 5.301147568165599788e-02
1.248860000000013315e+01 1.599999999999909051e+00 5.136589606436227362e-02
1.279050000000006548e+01 1.599999999999909051e+00 5.104698528581697731e-02
1.309230000000025029e+01 1.599999999999909051e+00 4.847869048259886154e-02
1.339280000000007931e+01 1.599999999999909051e+00 4.718348750733357411e-02
1.369470000000001164e+01 1.599999999999909051e+00 4.534571099416987577e-02
1.399650000000019645e+01 1.599999999999909051e+00 4.360998593014069058e-02
1.429700000000002547e+01 1.599999999999909051e+00 4.400118315182291462e-02
1.459880000000021028e+01 1.599999999999909051e+00 4.305380553235769320e-02
1.490070000000014261e+01 1.599999999999909051e+00 4.306316024852835378e-02
-6.993300000000090222e+00 1.899999999999636202e+00 3.676403455070167275e-03
-6.947000000000116415e+00 1.899999999999636202e+00 2.679700968523270836e-03
-6.497699999999895226e+00 1.899999999999636202e+00 4.279357433706472771e-03
-6.195799999999962893e+00 1.899999999999636202e+00 6.561057750605214615e-03
-5.893999999999778083e+00 1.899999999999636202e+00 8.396282977540541273e-03
-5.593499999999949068e+00 1.899999999999636202e+00 1.148929231505851564e-02
-5.291600000000016735e+00 1.899999999999636202e+00 1.395383481165655970e-02
-4.989799999999831925e+00 1.899999999999636202e+00 1.725179747618631187e-02
-4.689300000000002910e+00 1.899999999999636202e+00 1.497009715928756743e-02
-4.387499999999818101e+00 1.899999999999636202e+00 1.449640834955495672e-02
-4.085599999999885767e+00 1.899999999999636202e+00 1.478130197838875212e-02
-3.785199999999804277e+00 1.899999999999636202e+00 1.388495008349077513e-02
-3.483299999999871943e+00 1.899999999999636202e+00 1.794829861652923533e-02
-3.182800000000042928e+00 1.899999999999636202e+00 2.168338165485173691e-02
-2.880999999999858119e+00 1.899999999999636202e+00 2.582411920348385431e-02
-2.579099999999925785e+00 1.899999999999636202e+00 2.856590147023060910e-02
-2.278699999999844295e+00 1.899999999999636202e+00 3.272619887994683563e-02
-1.976799999999911961e+00 1.899999999999636202e+00 3.598674267979393854e-02
-1.674899999999979627e+00 1.899999999999636202e+00 4.329277600908097018e-02
-1.374499999999898137e+00 1.899999999999636202e+00 4.982491918243140555e-02
-1.072599999999965803e+00 1.899999999999636202e+00 6.643209167158482809e-02
-7.707999999997809937e-01 1.899999999999636202e+00 8.876009831346945433e-02
-4.702999999999519787e-01 1.899999999999636202e+00 1.235860057593585193e-01
-1.684000000000196451e-01 1.899999999999636202e+00 1.704539842031179420e-01
1.334000000001651642e-01 1.899999999999636202e+00 2.315989603807931951e-01
4.338999999999941792e-01 1.899999999999636202e+00 3.074308409464077130e-01
7.357000000001789886e-01 1.899999999999636202e+00 3.832193496461401283e-01
1.037600000000111322e+00 1.899999999999636202e+00 4.880278887647516717e-01
1.338000000000192813e+00 1.899999999999636202e+00 5.881743775154023579e-01
1.639900000000125146e+00 1.899999999999636202e+00 6.493440161266184063e-01
1.941800000000057480e+00 1.899999999999636202e+00 6.212092820289810691e-01
2.242200000000138971e+00 1.899999999999636202e+00 5.435515309526017802e-01
2.544100000000071304e+00 1.899999999999636202e+00 4.509041228558509085e-01
2.844500000000152795e+00 1.899999999999636202e+00 3.865368721717540312e-01
3.146400000000085129e+00 1.899999999999636202e+00 3.560362453116819870e-01
3.448300000000017462e+00 1.899999999999636202e+00 3.409326308397767069e-01
3.748700000000098953e+00 1.899999999999636202e+00 3.248867413208630373e-01
4.050600000000031287e+00 1.899999999999636202e+00 2.910932543687179130e-01
4.352400000000216096e+00 1.899999999999636202e+00 2.353952742885963567e-01
4.652900000000045111e+00 1.899999999999636202e+00 1.822451787218660191e-01
4.954799999999977445e+00 1.899999999999636202e+00 1.414382059279527815e-01
5.256600000000162254e+00 1.899999999999636202e+00 1.156344970142958173e-01
5.557099999999991269e+00 1.899999999999636202e+00 1.032854212402791877e-01
5.858900000000176078e+00 1.899999999999636202e+00 9.764707867559835330e-02
6.160800000000108412e+00 1.899999999999636202e+00 9.897459794308957615e-02
6.461200000000189902e+00 1.899999999999636202e+00 9.714872743232490226e-02
6.763100000000122236e+00 1.899999999999636202e+00 1.042532091495712993e-01
7.065000000000054570e+00 1.899999999999636202e+00 1.096729915273557537e-01
7.365400000000136060e+00 1.899999999999636202e+00 1.156736167364640355e-01
7.667300000000068394e+00 1.899999999999636202e+00 1.157339971772019388e-01
7.969100000000253203e+00 1.899999999999636202e+00 1.145187345037586846e-01
8.269600000000082218e+00 1.899999999999636202e+00 1.071701797373322690e-01
8.571500000000014552e+00 1.899999999999636202e+00 9.826874208657600251e-02
8.871900000000096043e+00 1.899999999999636202e+00 8.551741351722087769e-02
9.173800000000028376e+00 1.899999999999636202e+00 7.428665153996975856e-02
9.475600000000213186e+00 1.899999999999636202e+00 6.696786177954092145e-02
9.776100000000042201e+00 1.899999999999636202e+00 5.842445462949815566e-02
1.007799999999997453e+01 1.899999999999636202e+00 5.170861884770561884e-02
1.037980000000015934e+01 1.899999999999636202e+00 5.151727238057843966e-02
1.068029999999998836e+01 1.899999999999636202e+00 4.849229734248346191e-02
1.098210000000017317e+01 1.899999999999636202e+00 4.723791494687196862e-02
1.128400000000010550e+01 1.899999999999636202e+00 4.967524372370081542e-02
1.158449999999993452e+01 1.899999999999636202e+00 4.832731416638270244e-02
1.188630000000011933e+01 1.899999999999636202e+00 4.917774290917015234e-02
1.218820000000005166e+01 1.899999999999636202e+00 4.784597149796500359e-02
1.248860000000013315e+01 1.899999999999636202e+00 4.328257086416751470e-02
1.279050000000006548e+01 1.899999999999636202e+00 4.476316730536047950e-02
1.309230000000025029e+01 1.899999999999636202e+00 4.298832251916305525e-02
1.339280000000007931e+01 1.899999999999636202e+00 4.273149303884124506e-02
1.369470000000001164e+01 1.899999999999636202e+00 4.071087434597825405e-02
1.399650000000019645e+01 1.899999999999636202e+00 3.836709273085602695e-02
1.429700000000002547e+01 1.899999999999636202e+00 3.836199015839929921e-02
1.459880000000021028e+01 1.899999999999636202e+00 3.673511997344690305e-02
1.490070000000014261e+01 1.899999999999636202e+00 3.717138991849686103e-02
-6.993300000000090222e+00 2.199999999999818101e+00 3.074299905176649736e-03
-6.947000000000116415e+00 2.199999999999818101e+00 3.208667646537067489e-03
-6.497699999999895226e+00 2.199999999999818101e+00 3.310719095671561980e-03
-6.195799999999962893e+00 2.199999999999818101e+00 4.937589280623963343e-03
-5.893999999999778083e+00 2.199999999999818101e+00 6.197924677434971455e-03
-5.593499999999949068e+00 2.199999999999818101e+00 9.292634872438520002e-03
-5.291600000000016735e+00 2.199999999999818101e+00 1.147483502643112906e-02
-4.989799999999831925e+00 2.199999999999818101e+00 1.577290189247892646e-02
-4.689300000000002910e+00 2.199999999999818101e+00 1.748651580919564560e-02
-4.387499999999818101e+00 2.199999999999818101e+00 1.692693369644150334e-02
-4.085599999999885767e+00 2.199999999999818101e+00 1.558920928403683542e-02
-3.785199999999804277e+00 2.199999999999818101e+00 1.560876914512094801e-02
-3.483299999999871943e+00 2.199999999999818101e+00 1.595319278594986567e-02
-3.182800000000042928e+00 2.199999999999818101e+00 1.870007762515334473e-02
-2.880999999999858119e+00 2.199999999999818101e+00 2.326092697272246629e-02
-2.579099999999925785e+00 2.199999999999818101e+00 2.663797951033144984e-02
-2.278699999999844295e+00 2.199999999999818101e+00 3.509634378609547550e-02
-1.976799999999911961e+00 2.199999999999818101e+00 3.631585860325269033e-02
-1.674899999999979627e+00 2.199999999999818101e+00 3.987575332056097349e-02
-1.374499999999898137e+00 2.199999999999818101e+00 4.788083907641928205e-02
-1.072599999999965803e+00 2.199999999999818101e+00 5.473104259957223272e-02
-7.707999999997809937e-01 2.199999999999818101e+00 6.519726913705743698e-02
-4.702999999999519787e-01 2.199999999999818101e+00 8.481155766070730406e-02
-1.684000000000196451e-01 2.199999999999818101e+00 1.145621063696408426e-01
1.334000000001651642e-01 2.199999999999818101e+00 1.560477213002984531e-01
4.338999999999941792e-01 2.199999999999818101e+00 2.104249855428711180e-01
7.357000000001789886e-01 2.199999999999818101e+00 2.703053741800213738e-01
1.037600000000111322e+00 2.199999999999818101e+00 3.442663115115035533e-01
1.338000000000192813e+00 2.199999999999818101e+00 4.340316165989477337e-01
1.639900000000125146e+00 2.199999999999818101e+00 5.167281579763426391e-01
1.941800000000057480e+00 2.199999999999818101e+00 5.748005351063267820e-01
2.242200000000138971e+00 2.199999999999818101e+00 5.529921404262853057e-01
2.544100000000071304e+00 2.199999999999818101e+00 4.889778176704452917e-01
2.844500000000152795e+00 2.199999999999818101e+00 4.011821055512967416e-01
3.146400000000085129e+00 2.199999999999818101e+00 3.420602993527129265e-01
3.448300000000017462e+00 2.199999999999818101e+00 3.045351310772164699e-01
3.748700000000098953e+00 2.199999999999818101e+00 2.911629895256264700e-01
4.050600000000031287e+00 2.199999999999818101e+00 2.800555397160795490e-01
4.352400000000216096e+00 2.199999999999818101e+00 2.520687802196872052e-01
4.652900000000045111e+00 2.199999999999818101e+00 2.054593321137351825e-01
4.954799999999977445e+00 2.199999999999818101e+00 1.602820060106371902e-01
5.256600000000162254e+00 2.199999999999818101e+00 1.243216266218696714e-01
5.557099999999991269e+00 2.199999999999818101e+00 1.003021172105807851e-01
5.858900000000176078e+00 2.199999999999818101e+00 9.086746073809676139e-02
6.160800000000108412e+00 2.199999999999818101e+00 8.516193430273573395e-02
6.461200000000189902e+00 2.199999999999818101e+00 8.318298661826932505e-02
6.763100000000122236e+00 2.199999999999818101e+00 8.377658588073497170e-02
7.065000000000054570e+00 2.199999999999818101e+00 8.750826720408633186e-02
7.365400000000136060e+00 2.199999999999818101e+00 9.402085051635264423e-02
7.667300000000068394e+00 2.199999999999818101e+00 9.829000280514567367e-02
7.969100000000253203e+00 2.199999999999818101e+00 1.023125307585303484e-01
8.269600000000082218e+00 2.199999999999818101e+00 1.008225796011667230e-01
8.571500000000014552e+00 2.199999999999818101e+00 9.390008963487682381e-02
8.871900000000096043e+00 2.199999999999818101e+00 8.471886092774347232e-02
9.173800000000028376e+00 2.199999999999818101e+00 7.485473794015178040e-02
9.475600000000213186e+00 2.199999999999818101e+00 6.174197715511201695e-02
9.776100000000042201e+00 2.199999999999818101e+00 5.720068766862700799e-02
1.007799999999997453e+01 2.199999999999818101e+00 4.933847394155698590e-02
1.037980000000015934e+01 2.199999999999818101e+00 4.805687782617628495e-02
1.068029999999998836e+01 2.199999999999818101e+00 4.485756489580988021e-02
1.098210000000017317e+01 2.199999999999818101e+00 4.316946384137677895e-02
1.128400000000010550e+01 2.199999999999818101e+00 4.324260071325650850e-02
1.158449999999993452e+01 2.199999999999818101e+00 4.243469340760842173e-02
1.188630000000011933e+01 2.199999999999818101e+00 4.258351843759623084e-02
1.218820000000005166e+01 2.199999999999818101e+00 3.968950942589052205e-02
1.248860000000013315e+01 2.199999999999818101e+00 4.115479814971330363e-02
1.279050000000006548e+01 2.199999999999818101e+00 4.099406711732647701e-02
1.309230000000025029e+01 2.199999999999818101e+00 3.832031915000271710e-02
1.339280000000007931e+01 2.199999999999818101e+00 3.733552266585484641e-02
1.369470000000001164e+01 2.199999999999818101e+00 3.702766746096578659e-02
1.399650000000019645e+01 2.199999999999818101e+00 3.457162925179561863e-02
1.429700000000002547e+01 2.199999999999818101e+00 3.323985784059046295e-02
1.459880000000021028e+01 2.199999999999818101e+00 3.556918216708530173e-02
1.490070000000014261e+01 2.199999999999818101e+00 3.231459136843770757e-02
-6.993300000000090222e+00 2.500000000000000000e+00 2.919521873989332737e-03
-6.947000000000116415e+00 2.500000000000000000e+00 2.211114731247382659e-03
-6.497699999999895226e+00 2.500000000000000000e+00 3.287757519616300601e-03
-6.195799999999962893e+00 2.500000000000000000e+00 3.444236408289192645e-03
-5.893999999999778083e+00 2.500000000000000000e+00 4.916328562054276576e-03
-5.593499999999949068e+00 2.500000000000000000e+00 6.963310545943680353e-03
-5.291600000000016735e+00 2.500000000000000000e+00 8.801937487850157102e-03
-4.989799999999831925e+00 2.500000000000000000e+00 1.421576686443509589e-02
-4.689300000000002910e+00 2.500000000000000000e+00 1.775355043443090780e-02
-4.387499999999818101e+00 2.500000000000000000e+00 1.853679530653815424e-02
-4.085599999999885767e+00 2.500000000000000000e+00 1.963725009970512109e-02
-3.785199999999804277e+00 2.500000000000000000e+00 1.789897374944756162e-02
-3.483299999999871943e+00 2.500000000000000000e+00 1.632312928906240815e-02
-3.182800000000042928e+00 2.500000000000000000e+00 1.783859330870965487e-02
-2.880999999999858119e+00 2.500000000000000000e+00 2.163745850274121502e-02
-2.579099999999925785e+00 2.500000000000000000e+00 2.627314557967563163e-02
-2.278699999999844295e+00 2.500000000000000000e+00 3.091053351409562416e-02
-1.976799999999911961e+00 2.500000000000000000e+00 3.435051777867087486e-02
-1.674899999999979627e+00 2.500000000000000000e+00 3.773522417496495002e-02
-1.374499999999898137e+00 2.500000000000000000e+00 4.264219802084855820e-02
-1.072599999999965803e+00 2.500000000000000000e+00 4.742756055651357189e-02
-7.707999999997809937e-01 2.500000000000000000e+00 5.665556284450024710e-02
-4.702999999999519787e-01 2.500000000000000000e+00 7.045887176868342872e-02
-1.684000000000196451e-01 2.500000000000000000e+00 8.911217581298346013e-02
1.334000000001651642e-01 2.500000000000000000e+00 1.148572051433880692e-01
4.338999999999941792e-01 2.500000000000000000e+00 1.513125340604579150e-01
7.357000000001789886e-01 2.500000000000000000e+00 2.031563710782667287e-01
1.037600000000111322e+00 2.500000000000000000e+00 2.584325385019657362e-01
1.338000000000192813e+00 2.500000000000000000e+00 3.272832495180381107e-01
1.639900000000125146e+00 2.500000000000000000e+00 4.057412540413802837e-01
1.941800000000057480e+00 2.500000000000000000e+00 4.916005399132017395e-01
2.242200000000138971e+00 2.500000000000000000e+00 5.334986127841112591e-01
2.544100000000071304e+00 2.500000000000000000e+00 5.088514869606451940e-01
2.844500000000152795e+00 2.500000000000000000e+00 4.332679315879245929e-01
3.146400000000085129e+00 2.500000000000000000e+00 3.645668960305828987e-01
3.448300000000017462e+00 2.500000000000000000e+00 3.020569817207338081e-01
3.748700000000098953e+00 2.500000000000000000e+00 2.653116566023734912e-01
4.050600000000031287e+00 2.500000000000000000e+00 2.570250789326524732e-01
4.352400000000216096e+00 2.500000000000000000e+00 2.467782630108064368e-01
4.652900000000045111e+00 2.500000000000000000e+00 2.198256248656436374e-01
4.954799999999977445e+00 2.500000000000000000e+00 1.779632700019311842e-01
5.256600000000162254e+00 2.500000000000000000e+00 1.361247271430167660e-01
5.557099999999991269e+00 2.500000000000000000e+00 1.075197059506179248e-01
5.858900000000176078e+00 2.500000000000000000e+00 8.946850545621140571e-02
6.160800000000108412e+00 2.500000000000000000e+00 7.838146593649135407e-02
6.461200000000189902e+00 2.500000000000000000e+00 7.596624830697498720e-02
6.763100000000122236e+00 2.500000000000000000e+00 7.413102308003964580e-02
7.065000000000054570e+00 2.500000000000000000e+00 7.469655819399331764e-02
7.365400000000136060e+00 2.500000000000000000e+00 7.981358793934542617e-02
7.667300000000068394e+00 2.500000000000000000e+00 8.362010699206207098e-02
7.969100000000253203e+00 2.500000000000000000e+00 8.771662224606924241e-02
8.269600000000082218e+00 2.500000000000000000e+00 8.954674490054784219e-02
8.571500000000014552e+00 2.500000000000000000e+00 8.700056124464221330e-02
8.871900000000096043e+00 2.500000000000000000e+00 8.375872687713643849e-02
9.173800000000028376e+00 2.500000000000000000e+00 7.422797195671743120e-02
9.475600000000213186e+00 2.500000000000000000e+00 6.537756003052838660e-02
9.776100000000042201e+00 2.500000000000000000e+00 5.889219043803125414e-02
1.007799999999997453e+01 2.500000000000000000e+00 4.997119292619085079e-02
1.037980000000015934e+01 2.500000000000000000e+00 4.729574410138151497e-02
1.068029999999998836e+01 2.500000000000000000e+00 4.379963153978228690e-02
1.098210000000017317e+01 2.500000000000000000e+00 3.920221375627330751e-02
1.128400000000010550e+01 2.500000000000000000e+00 3.975074029537122022e-02
1.158449999999993452e+01 2.500000000000000000e+00 3.720965921192229825e-02
1.188630000000011933e+01 2.500000000000000000e+00 3.795208350437574707e-02
1.218820000000005166e+01 2.500000000000000000e+00 3.873873009145414187e-02
1.248860000000013315e+01 2.500000000000000000e+00 3.768249759291212447e-02
1.279050000000006548e+01 2.500000000000000000e+00 3.459629168533645549e-02
1.309230000000025029e+01 2.500000000000000000e+00 3.577413549409707433e-02
1.339280000000007931e+01 2.500000000000000000e+00 3.459799254282203140e-02
1.369470000000001164e+01 2.500000000000000000e+00 3.249148054693750537e-02
1.399650000000019645e+01 2.500000000000000000e+00 3.294305820935763962e-02
1.429700000000002547e+01 2.500000000000000000e+00 3.006945948747883138e-02
1.459880000000021028e+01 2.500000000000000000e+00 2.970037341310907339e-02
1.490070000000014261e+01 2.500000000000000000e+00 2.931683005011193055e-02
-6.993300000000090222e+00 2.799999999999727152e+00 2.077597418629752429e-03
-6.947000000000116415e+00 2.799999999999727152e+00 2.528324652307103494e-03
-6.497699999999895226e+00 2.799999999999727152e+00 2.865094434450935184e-03
-6.195799999999962893e+00 2.799999999999727152e+00 3.205265931565917398e-03
-5.893999999999778083e+00 2.799999999999727152e+00 4.309972868446821856e-03
-5.593499999999949068e+00 2.799999999999727152e+00 5.620483561082289040e-03
-5.291600000000016735e+00 2.799999999999727152e+00 6.749852931504029055e-03
-4.989799999999831925e+00 2.799999999999727152e+00 1.011329860922841398e-02
-4.689300000000002910e+00 2.799999999999727152e+00 1.517760177252770737e-02
-4.387499999999818101e+00 2.799999999999727152e+00 1.853509444905257833e-02
-4.085599999999885767e+00 2.799999999999727152e+00 2.142400088830156285e-02
-3.785199999999804277e+00 2.799999999999727152e+00 2.117652612415041671e-02
-3.483299999999871943e+00 2.799999999999727152e+00 1.905045426718177462e-02
-3.182800000000042928e+00 2.799999999999727152e+00 1.775695214940205963e-02
-2.880999999999858119e+00 2.799999999999727152e+00 1.943654891640728133e-02
-2.579099999999925785e+00 2.799999999999727152e+00 2.173780909439013490e-02
-2.278699999999844295e+00 2.799999999999727152e+00 2.728940792730663936e-02
-1.976799999999911961e+00 2.799999999999727152e+00 3.272875016617520644e-02
-1.674899999999979627e+00 2.799999999999727152e+00 3.678784655549972860e-02
-1.374499999999898137e+00 2.799999999999727152e+00 4.065559647769706464e-02
-1.072599999999965803e+00 2.799999999999727152e+00 4.524280911629260243e-02
-7.707999999997809937e-01 2.799999999999727152e+00 4.871681053057935057e-02
-4.702999999999519787e-01 2.799999999999727152e+00 5.452353798633209625e-02
-1.684000000000196451e-01 2.799999999999727152e+00 6.834640677159939393e-02
1.334000000001651642e-01 2.799999999999727152e+00 8.321530291049525352e-02
4.338999999999941792e-01 2.799999999999727152e+00 1.052303517750340922e-01
7.357000000001789886e-01 2.799999999999727152e+00 1.402510074030214882e-01
1.037600000000111322e+00 2.799999999999727152e+00 1.816515794594003863e-01
1.338000000000192813e+00 2.799999999999727152e+00 2.339614514282567226e-01
1.639900000000125146e+00 2.799999999999727152e+00 2.910736945076338178e-01
1.941800000000057480e+00 2.799999999999727152e+00 3.701465590120113780e-01
2.242200000000138971e+00 2.799999999999727152e+00 4.392124285000089667e-01
2.544100000000071304e+00 2.799999999999727152e+00 4.775863246608072488e-01
2.844500000000152795e+00 2.799999999999727152e+00 4.669772260945337927e-01
3.146400000000085129e+00 2.799999999999727152e+00 3.931974300852653648e-01
3.448300000000017462e+00 2.799999999999727152e+00 3.178060716084146753e-01
3.748700000000098953e+00 2.799999999999727152e+00 2.622135446923987701e-01
4.050600000000031287e+00 2.799999999999727152e+00 2.370680676256592956e-01
4.352400000000216096e+00 2.799999999999727152e+00 2.165514742059119480e-01
4.652900000000045111e+00 2.799999999999727152e+00 2.078065154438285544e-01
4.954799999999977445e+00 2.799999999999727152e+00 1.904722263795918524e-01
5.256600000000162254e+00 2.799999999999727152e+00 1.570206117820473202e-01
5.557099999999991269e+00 2.799999999999727152e+00 1.228333763219916219e-01
5.858900000000176078e+00 2.799999999999727152e+00 9.331414423109626877e-02
6.160800000000108412e+00 2.799999999999727152e+00 7.376448829189827250e-02
6.461200000000189902e+00 2.799999999999727152e+00 6.875206128190901322e-02
6.763100000000122236e+00 2.799999999999727152e+00 6.502208081604322898e-02
7.065000000000054570e+00 2.799999999999727152e+00 6.330166346938420618e-02
7.365400000000136060e+00 2.799999999999727152e+00 6.531292744607654355e-02
7.667300000000068394e+00 2.799999999999727152e+00 6.599667215527764419e-02
7.969100000000253203e+00 2.799999999999727152e+00 7.071229953403408708e-02
8.269600000000082218e+00 2.799999999999727152e+00 7.607000061359504850e-02
8.571500000000014552e+00 2.799999999999727152e+00 7.381126187275156847e-02
8.871900000000096043e+00 2.799999999999727152e+00 7.940538214280745688e-02
9.173800000000028376e+00 2.799999999999727152e+00 7.385548416737652833e-02
9.475600000000213186e+00 2.799999999999727152e+00 6.528826501253570669e-02
9.776100000000042201e+00 2.799999999999727152e+00 5.805026598267166993e-02
1.007799999999997453e+01 2.799999999999727152e+00 5.031136442330583214e-02
1.037980000000015934e+01 2.799999999999727152e+00 4.700064532763426756e-02
1.068029999999998836e+01 2.799999999999727152e+00 3.975669329657072898e-02
1.098210000000017317e+01 2.799999999999727152e+00 3.638899547513240601e-02
1.128400000000010550e+01 2.799999999999727152e+00 3.731766366225630627e-02
1.158449999999993452e+01 2.799999999999727152e+00 3.464136440870418249e-02
1.188630000000011933e+01 2.799999999999727152e+00 3.325176384298948740e-02
1.218820000000005166e+01 2.799999999999727152e+00 3.262329700206955535e-02
1.248860000000013315e+01 2.799999999999727152e+00 3.194720615155353244e-02
1.279050000000006548e+01 2.799999999999727152e+00 3.355876861913575926e-02
1.309230000000025029e+01 2.799999999999727152e+00 3.148542334421994271e-02
1.339280000000007931e+01 2.799999999999727152e+00 2.974799742270517119e-02
1.369470000000001164e+01 2.799999999999727152e+00 3.136806417771527411e-02
1.399650000000019645e+01 2.799999999999727152e+00 2.838220886178851807e-02
1.429700000000002547e+01 2.799999999999727152e+00 2.626974386470448328e-02
1.459880000000021028e+01 2.799999999999727152e+00 2.849531588457925035e-02
1.490070000000014261e+01 2.799999999999727152e+00 2.475002770134330024e-02
-6.993300000000090222e+00 3.102499999999963620e+00 2.420320201973096344e-03
-6.947000000000116415e+00 3.102499999999963620e+00 2.055486271317278572e-03
-6.497699999999895226e+00 3.102499999999963620e+00 2.262990884557417644e-03
-6.195799999999962893e+00 3.102499999999963620e+00 2.762192556573653604e-03
-5.893999999999778083e+00 3.102499999999963620e+00 3.683206885012467457e-03
-5.593499999999949068e+00 3.102499999999963620e+00 4.287011292391560043e-03
-5.291600000000016735e+00 3.102499999999963620e+00 6.416484864331347023e-03
-4.989799999999831925e+00 3.102499999999963620e+00 8.650561171633991062e-03
-4.689300000000002910e+00 3.102499999999963620e+00 1.279895257895119487e-02
-4.387499999999818101e+00 3.102499999999963620e+00 1.618876154770199083e-02
-4.085599999999885767e+00 3.102499999999963620e+00 2.207372844779117993e-02
-3.785199999999804277e+00 3.102499999999963620e+00 2.261204984197564063e-02
-3.483299999999871943e+00 3.102499999999963620e+00 2.327198254637870278e-02
-3.182800000000042928e+00 3.102499999999963620e+00 1.992894715848121667e-02
-2.880999999999858119e+00 3.102499999999963620e+00 2.108042767621542968e-02
-2.579099999999925785e+00 3.102499999999963620e+00 2.256867797609347914e-02
-2.278699999999844295e+00 3.102499999999963620e+00 2.385112452021695764e-02
-1.976799999999911961e+00 3.102499999999963620e+00 3.057376373195179117e-02
-1.674899999999979627e+00 3.102499999999963620e+00 3.735423209819616758e-02
-1.374499999999898137e+00 3.102499999999963620e+00 4.209452191049344039e-02
-1.072599999999965803e+00 3.102499999999963620e+00 4.458797898434625762e-02
-7.707999999997809937e-01 3.102499999999963620e+00 4.885883213062486297e-02
-4.702999999999519787e-01 3.102499999999963620e+00 5.064558291922130473e-02
-1.684000000000196451e-01 3.102499999999963620e+00 5.518262026199237391e-02
1.334000000001651642e-01 3.102499999999963620e+00 6.854965924112559061e-02
4.338999999999941792e-01 3.102499999999963620e+00 7.911028336906020253e-02
7.357000000001789886e-01 3.102499999999963620e+00 9.785373286009571570e-02
1.037600000000111322e+00 3.102499999999963620e+00 1.212456258592074371e-01
1.338000000000192813e+00 3.102499999999963620e+00 1.608747548443600628e-01
1.639900000000125146e+00 3.102499999999963620e+00 2.030747299189591681e-01
1.941800000000057480e+00 3.102499999999963620e+00 2.570863098021331505e-01
2.242200000000138971e+00 3.102499999999963620e+00 3.245644288273465961e-01
2.544100000000071304e+00 3.102499999999963620e+00 3.923674116323048189e-01
2.844500000000152795e+00 3.102499999999963620e+00 4.328018966368771259e-01
3.146400000000085129e+00 3.102499999999963620e+00 4.149735084730808987e-01
3.448300000000017462e+00 3.102499999999963620e+00 3.539986180439631536e-01
3.748700000000098953e+00 3.102499999999963620e+00 2.854685186639216998e-01
4.050600000000031287e+00 3.102499999999963620e+00 2.283783867318570637e-01
4.352400000000216096e+00 3.102499999999963620e+00 2.080454859205518037e-01
4.652900000000045111e+00 3.102499999999963620e+00 1.938909499255974389e-01
4.954799999999977445e+00 3.102499999999963620e+00 1.853092734821291943e-01
5.256600000000162254e+00 3.102499999999963620e+00 1.674672784584483876e-01
5.557099999999991269e+00 3.102499999999963620e+00 1.384855173329947176e-01
5.858900000000176078e+00 3.102499999999963620e+00 1.068461663863302658e-01
6.160800000000108412e+00 3.102499999999963620e+00 8.566708897595147476e-02
6.461200000000189902e+00 3.102499999999963620e+00 7.120639863359359834e-02
6.763100000000122236e+00 3.102499999999963620e+00 5.927828508725675738e-02
7.065000000000054570e+00 3.102499999999963620e+00 5.580003152925606252e-02
7.365400000000136060e+00 3.102499999999963620e+00 5.445550368690909443e-02
7.667300000000068394e+00 3.102499999999963620e+00 5.532889400575181221e-02
7.969100000000253203e+00 3.102499999999963620e+00 5.607046786946248002e-02
8.269600000000082218e+00 3.102499999999963620e+00 6.133462178731682174e-02
8.571500000000014552e+00 3.102499999999963620e+00 6.541412846646824097e-02
8.871900000000096043e+00 3.102499999999963620e+00 6.835065891531331983e-02
9.173800000000028376e+00 3.102499999999963620e+00 6.818057316675583956e-02
9.475600000000213186e+00 3.102499999999963620e+00 6.634449751107772408e-02
9.776100000000042201e+00 3.102499999999963620e+00 6.096128356923312397e-02
1.007799999999997453e+01 3.102499999999963620e+00 5.076974551566827004e-02
1.037980000000015934e+01 3.102499999999963620e+00 4.592060082429419432e-02
1.068029999999998836e+01 3.102499999999963620e+00 4.047785687045449277e-02
1.098210000000017317e+01 3.102499999999963620e+00 3.699109902502592528e-02
1.128400000000010550e+01 3.102499999999963620e+00 3.357577719399150451e-02
1.158449999999993452e+01 3.102499999999963620e+00 3.424251332833687378e-02
1.188630000000011933e+01 3.102499999999963620e+00 2.865519648822329596e-02
1.218820000000005166e+01 3.102499999999963620e+00 2.841112343904329124e-02
1.248860000000013315e+01 3.102499999999963620e+00 3.035860526002656656e-02
1.279050000000006548e+01 3.102499999999963620e+00 2.788810976222900681e-02
1.309230000000025029e+01 3.102499999999963620e+00 2.845789701989660109e-02
1.339280000000007931e+01 3.102499999999963620e+00 2.886355153020621692e-02
1.369470000000001164e+01 3.102499999999963620e+00 2.788896019097179824e-02
1.399650000000019645e+01 3.102499999999963620e+00 2.623572671499298237e-02
1.429700000000002547e+01 3.102499999999963620e+00 2.605373496403647071e-02
1.459880000000021028e+01 3.102499999999963620e+00 2.381370565553431184e-02
1.490070000000014261e+01 3.102499999999963620e+00 2.224551505383424305e-02
-6.993300000000090222e+00 3.399999999999636202e+00 1.659186477178324409e-03
-6.947000000000116415e+00 3.399999999999636202e+00 2.136277001882086728e-03
-6.497699999999895226e+00 3.399999999999636202e+00 3.633882017930794607e-03
-6.195799999999962893e+00 3.399999999999636202e+00 3.000312604554140894e-03
-5.893999999999778083e+00 3.399999999999636202e+00 3.315821668128286250e-03
-5.593499999999949068e+00 3.399999999999636202e+00 3.420424403491143309e-03
-5.291600000000016735e+00 3.399999999999636202e+00 3.972352657560201776e-03
-4.989799999999831925e+00 3.399999999999636202e+00 6.968413118400405490e-03
-4.689300000000002910e+00 3.399999999999636202e+00 9.811396405538866383e-03
-4.387499999999818101e+00 3.399999999999636202e+00 1.327604310365495741e-02
-4.085599999999885767e+00 3.399999999999636202e+00 1.782413602008226655e-02
-3.785199999999804277e+00 3.399999999999636202e+00 2.417768915744734209e-02
-3.483299999999871943e+00 3.399999999999636202e+00 2.522286608233312646e-02
-3.182800000000042928e+00 3.399999999999636202e+00 2.486908772533354475e-02
-2.880999999999858119e+00 3.399999999999636202e+00 2.263331056054532220e-02
-2.579099999999925785e+00 3.399999999999636202e+00 2.352455988298657666e-02
-2.278699999999844295e+00 3.399999999999636202e+00 2.501536146909298652e-02
-1.976799999999911961e+00 3.399999999999636202e+00 2.736339522792914647e-02
-1.674899999999979627e+00 3.399999999999636202e+00 3.329173399390049359e-02
-1.374499999999898137e+00 3.399999999999636202e+00 3.850741347341595650e-02
-1.072599999999965803e+00 3.399999999999636202e+00 4.492304790900451816e-02
-7.707999999997809937e-01 3.399999999999636202e+00 4.650909751430312017e-02
-4.702999999999519787e-01 3.399999999999636202e+00 5.006984266035419129e-02
-1.684000000000196451e-01 3.399999999999636202e+00 5.161762297222736995e-02
1.334000000001651642e-01 3.399999999999636202e+00 5.632899820726985918e-02
4.338999999999941792e-01 3.399999999999636202e+00 6.163652399100637280e-02
7.357000000001789886e-01 3.399999999999636202e+00 7.426539082140007353e-02
1.037600000000111322e+00 3.399999999999636202e+00 9.016670745403990161e-02
1.338000000000192813e+00 3.399999999999636202e+00 1.174875812448296780e-01
1.639900000000125146e+00 3.399999999999636202e+00 1.550765316760351897e-01
1.941800000000057480e+00 3.399999999999636202e+00 1.910751803582281527e-01
2.242200000000138971e+00 3.399999999999636202e+00 2.494936819865267719e-01
2.544100000000071304e+00 3.399999999999636202e+00 3.045317293622452626e-01
2.844500000000152795e+00 3.399999999999636202e+00 3.670620539619213196e-01
3.146400000000085129e+00 3.399999999999636202e+00 3.951330059038495879e-01
3.448300000000017462e+00 3.399999999999636202e+00 3.703208969042828258e-01
3.748700000000098953e+00 3.399999999999636202e+00 3.118522199801597172e-01
4.050600000000031287e+00 3.399999999999636202e+00 2.509283552756092495e-01
4.352400000000216096e+00 3.399999999999636202e+00 2.034404142783577396e-01
4.652900000000045111e+00 3.399999999999636202e+00 1.815410237228380075e-01
4.954799999999977445e+00 3.399999999999636202e+00 1.736898655694242288e-01
5.256600000000162254e+00 3.399999999999636202e+00 1.631326431564607549e-01
5.557099999999991269e+00 3.399999999999636202e+00 1.502018741223774823e-01
5.858900000000176078e+00 3.399999999999636202e+00 1.220884007433098162e-01
6.160800000000108412e+00 3.399999999999636202e+00 9.392730335464603841e-02
6.461200000000189902e+00 3.399999999999636202e+00 7.444483128612823519e-02
6.763100000000122236e+00 3.399999999999636202e+00 6.176749001739563483e-02
7.065000000000054570e+00 3.399999999999636202e+00 5.199861504899613851e-02
7.365400000000136060e+00 3.399999999999636202e+00 4.794887337584228387e-02
7.667300000000068394e+00 3.399999999999636202e+00 4.704997019471594127e-02
7.969100000000253203e+00 3.399999999999636202e+00 4.886903727553831150e-02
8.269600000000082218e+00 3.399999999999636202e+00 5.015913767834687120e-02
8.571500000000014552e+00 3.399999999999636202e+00 5.540713345008826257e-02
8.871900000000096043e+00 3.399999999999636202e+00 5.594460441552993185e-02
9.173800000000028376e+00 3.399999999999636202e+00 5.944411869210031174e-02
9.475600000000213186e+00 3.399999999999636202e+00 6.000285037611166605e-02
9.776100000000042201e+00 3.399999999999636202e+00 5.385765228072951494e-02
1.007799999999997453e+01 3.399999999999636202e+00 5.152492623926353127e-02
1.037980000000015934e+01 3.399999999999636202e+00 4.522495011269406229e-02
1.068029999999998836e+01 3.399999999999636202e+00 4.108506299280473284e-02
1.098210000000017317e+01 3.399999999999636202e+00 3.704127432085038696e-02
1.128400000000010550e+01 3.399999999999636202e+00 3.230523665226704699e-02
1.158449999999993452e+01 3.399999999999636202e+00 2.987641216286607976e-02
1.188630000000011933e+01 3.399999999999636202e+00 2.766359657413312162e-02
1.218820000000005166e+01 3.399999999999636202e+00 2.641516717972113709e-02
1.248860000000013315e+01 3.399999999999636202e+00 2.721627105542691674e-02
1.279050000000006548e+01 3.399999999999636202e+00 2.597889723467116871e-02
1.309230000000025029e+01 3.399999999999636202e+00 2.592787151010392255e-02
1.339280000000007931e+01 3.399999999999636202e+00 2.573737547171953827e-02
1.369470000000001164e+01 3.399999999999636202e+00 2.412071043168058371e-02
1.399650000000019645e+01 3.399999999999636202e+00 2.441921092039897948e-02
1.429700000000002547e+01 3.399999999999636202e+00 2.195211713757257502e-02
1.459880000000021028e+01 3.399999999999636202e+00 2.389959895855584340e-02
1.490070000000014261e+01 3.399999999999636202e+00 2.223190819394964615e-02
-6.993300000000090222e+00 3.699999999999818101e+00 2.159238577937348108e-03
-6.947000000000116415e+00 3.699999999999818101e+00 1.686400196947523186e-03
-6.497699999999895226e+00 3.699999999999818101e+00 1.975545969495257938e-03
-6.195799999999962893e+00 3.699999999999818101e+00 2.948436451244105909e-03
-5.893999999999778083e+00 3.699999999999818101e+00 3.343885816640272766e-03
-5.593499999999949068e+00 3.699999999999818101e+00 3.394911541207519794e-03
-5.291600000000016735e+00 3.699999999999818101e+00 4.289562578619922177e-03
-4.989799999999831925e+00 3.699999999999818101e+00 5.526085970632881386e-03
-4.689300000000002910e+00 3.699999999999818101e+00 6.919088251318733507e-03
-4.387499999999818101e+00 3.699999999999818101e+00 1.031059807755510364e-02
-4.085599999999885767e+00 3.699999999999818101e+00 1.441221590401899934e-02
-3.785199999999804277e+00 3.699999999999818101e+00 1.892544124199202135e-02
-3.483299999999871943e+00 3.699999999999818101e+00 2.622807285630789770e-02
-3.182800000000042928e+00 3.699999999999818101e+00 2.785069089754636101e-02
-2.880999999999858119e+00 3.699999999999818101e+00 2.737700208781374683e-02
-2.579099999999925785e+00 3.699999999999818101e+00 2.603077338798120630e-02
-2.278699999999844295e+00 3.699999999999818101e+00 2.601971781432496980e-02
-1.976799999999911961e+00 3.699999999999818101e+00 2.616088898562768730e-02
-1.674899999999979627e+00 3.699999999999818101e+00 3.130598287949178798e-02
-1.374499999999898137e+00 3.699999999999818101e+00 3.606243083790202503e-02
-1.072599999999965803e+00 3.699999999999818101e+00 4.268556988673072317e-02
-7.707999999997809937e-01 3.699999999999818101e+00 4.658733695863957053e-02
-4.702999999999519787e-01 3.699999999999818101e+00 4.962761971410471762e-02
-1.684000000000196451e-01 3.699999999999818101e+00 5.094918598039641783e-02
1.334000000001651642e-01 3.699999999999818101e+00 5.011661624120750114e-02
4.338999999999941792e-01 3.699999999999818101e+00 5.397416101849139558e-02
7.357000000001789886e-01 3.699999999999818101e+00 5.945942640947048108e-02
1.037600000000111322e+00 3.699999999999818101e+00 6.806661571522230891e-02
1.338000000000192813e+00 3.699999999999818101e+00 8.384887232387189249e-02
1.639900000000125146e+00 3.699999999999818101e+00 1.078088517231656634e-01
1.941800000000057480e+00 3.699999999999818101e+00 1.355047645895247066e-01
2.242200000000138971e+00 3.699999999999818101e+00 1.733003692052275391e-01
2.544100000000071304e+00 3.699999999999818101e+00 2.172360693438558366e-01
2.844500000000152795e+00 3.699999999999818101e+00 2.711634567814939500e-01
3.146400000000085129e+00 3.699999999999818101e+00 3.235235040461747480e-01
3.448300000000017462e+00 3.699999999999818101e+00 3.523777008602103078e-01
3.748700000000098953e+00 3.699999999999818101e+00 3.372978983931031460e-01
4.050600000000031287e+00 3.699999999999818101e+00 2.825260352138770914e-01
4.352400000000216096e+00 3.699999999999818101e+00 2.267923371265584687e-01
4.652900000000045111e+00 3.699999999999818101e+00 1.841025150961138335e-01
4.954799999999977445e+00 3.699999999999818101e+00 1.654551640530132761e-01
5.256600000000162254e+00 3.699999999999818101e+00 1.536520635318661954e-01
5.557099999999991269e+00 3.699999999999818101e+00 1.491805092022897572e-01
5.858900000000176078e+00 3.699999999999818101e+00 1.299327554667812912e-01
6.160800000000108412e+00 3.699999999999818101e+00 1.099374748663626555e-01
6.461200000000189902e+00 3.699999999999818101e+00 8.802107573598716428e-02
6.763100000000122236e+00 3.699999999999818101e+00 6.882945029750266175e-02
7.065000000000054570e+00 3.699999999999818101e+00 5.513414582365349509e-02
7.365400000000136060e+00 3.699999999999818101e+00 4.818614299507997800e-02
7.667300000000068394e+00 3.699999999999818101e+00 4.352834477083308840e-02
7.969100000000253203e+00 3.699999999999818101e+00 4.341013517558563184e-02
8.269600000000082218e+00 3.699999999999818101e+00 4.372054166670305553e-02
8.571500000000014552e+00 3.699999999999818101e+00 4.311248511561002750e-02
8.871900000000096043e+00 3.699999999999818101e+00 4.815382670285405647e-02
9.173800000000028376e+00 3.699999999999818101e+00 5.053842889763007773e-02
9.475600000000213186e+00 3.699999999999818101e+00 5.205984591847684362e-02
9.776100000000042201e+00 3.699999999999818101e+00 5.404134488917160944e-02
1.007799999999997453e+01 3.699999999999818101e+00 5.048995445929119891e-02
1.037980000000015934e+01 3.699999999999818101e+00 4.553025403135475824e-02
1.068029999999998836e+01 3.699999999999818101e+00 4.257586457891113924e-02
1.098210000000017317e+01 3.699999999999818101e+00 3.638814504638961805e-02
1.128400000000010550e+01 3.699999999999818101e+00 3.053209272355520559e-02
1.158449999999993452e+01 3.699999999999818101e+00 2.849191416960810200e-02
1.188630000000011933e+01 3.699999999999818101e+00 2.606989311014942801e-02
1.218820000000005166e+01 3.699999999999818101e+00 2.659885978816322466e-02
1.248860000000013315e+01 3.699999999999818101e+00 2.271835343482406927e-02
1.279050000000006548e+01 3.699999999999818101e+00 2.268433628511256836e-02
1.309230000000025029e+01 3.699999999999818101e+00 2.513187020685486717e-02
1.339280000000007931e+01 3.699999999999818101e+00 2.239348965507926073e-02
1.369470000000001164e+01 3.699999999999818101e+00 2.347608544464769437e-02
1.399650000000019645e+01 3.699999999999818101e+00 2.249979324792769630e-02
1.429700000000002547e+01 3.699999999999818101e+00 2.347778630213326681e-02
1.459880000000021028e+01 3.699999999999818101e+00 2.010073376452428326e-02
1.490070000000014261e+01 3.699999999999818101e+00 2.027932380050965003e-02
-6.993300000000090222e+00 4.001999999999952706e+00 2.529175081049890583e-03
-6.947000000000116415e+00 4.001999999999952706e+00 2.110764139598462780e-03
-6.497699999999895226e+00 4.001999999999952706e+00 2.476448498997068509e-03
-6.195799999999962893e+00 4.001999999999952706e+00 2.686504398465570150e-03
-5.893999999999778083e+00 4.001999999999952706e+00 3.476552700515115474e-03
-5.593499999999949068e+00 4.001999999999952706e+00 3.158492350712607550e-03
-5.291600000000016735e+00 4.001999999999952706e+00 3.948540652762152874e-03
-4.989799999999831925e+00 4.001999999999952706e+00 6.053351791161102995e-03
-4.689300000000002910e+00 4.001999999999952706e+00 5.660453711993299573e-03
-4.387499999999818101e+00 4.001999999999952706e+00 7.948107030091553643e-03
-4.085599999999885767e+00 4.001999999999952706e+00 1.102665907898213969e-02
-3.785199999999804277e+00 4.001999999999952706e+00 1.612412896325014430e-02
-3.483299999999871943e+00 4.001999999999952706e+00 2.288333661092483567e-02
-3.182800000000042928e+00 4.001999999999952706e+00 2.774013516098398913e-02
-2.880999999999858119e+00 4.001999999999952706e+00 3.108912355008098746e-02
-2.579099999999925785e+00 4.001999999999952706e+00 2.953113809329437067e-02
-2.278699999999844295e+00 4.001999999999952706e+00 2.861097419359834651e-02
-1.976799999999911961e+00 4.001999999999952706e+00 2.746544667706364573e-02
-1.674899999999979627e+00 4.001999999999952706e+00 2.975139913767631955e-02
-1.374499999999898137e+00 4.001999999999952706e+00 3.265391243680990097e-02
-1.072599999999965803e+00 4.001999999999952706e+00 3.649104692426690527e-02
-7.707999999997809937e-01 4.001999999999952706e+00 4.310227997069657896e-02
-4.702999999999519787e-01 4.001999999999952706e+00 4.580579294401789653e-02
-1.684000000000196451e-01 4.001999999999952706e+00 5.064303163299294086e-02
1.334000000001651642e-01 4.001999999999952706e+00 5.029775756342123177e-02
4.338999999999941792e-01 4.001999999999952706e+00 4.873977210663461151e-02
7.357000000001789886e-01 4.001999999999952706e+00 5.026118912748137740e-02
1.037600000000111322e+00 4.001999999999952706e+00 5.495810707389648525e-02
1.338000000000192813e+00 4.001999999999952706e+00 6.387315158453737984e-02
1.639900000000125146e+00 4.001999999999952706e+00 7.661852715269296121e-02
1.941800000000057480e+00 4.001999999999952706e+00 9.528628848562037401e-02
2.242200000000138971e+00 4.001999999999952706e+00 1.233580908562914719e-01
2.544100000000071304e+00 4.001999999999952706e+00 1.542252525045049449e-01
2.844500000000152795e+00 4.001999999999952706e+00 1.930566793289228977e-01
3.146400000000085129e+00 4.001999999999952706e+00 2.464678565196890270e-01
3.448300000000017462e+00 4.001999999999952706e+00 2.950298890190810597e-01
3.748700000000098953e+00 4.001999999999952706e+00 3.132673334081580441e-01
4.050600000000031287e+00 4.001999999999952706e+00 2.994733792001455508e-01
4.352400000000216096e+00 4.001999999999952706e+00 2.515908392662406512e-01
4.652900000000045111e+00 4.001999999999952706e+00 2.000710155994338546e-01
4.954799999999977445e+00 4.001999999999952706e+00 1.651685695666939291e-01
5.256600000000162254e+00 4.001999999999952706e+00 1.462822480468701225e-01
5.557099999999991269e+00 4.001999999999952706e+00 1.361340818591874058e-01
5.858900000000176078e+00 4.001999999999952706e+00 1.278253930421539841e-01
6.160800000000108412e+00 4.001999999999952706e+00 1.172605167705054324e-01
6.461200000000189902e+00 4.001999999999952706e+00 9.777294212953091535e-02
6.763100000000122236e+00 4.001999999999952706e+00 7.752423376376160746e-02
7.065000000000054570e+00 4.001999999999952706e+00 6.024011999534936712e-02
7.365400000000136060e+00 4.001999999999952706e+00 4.965483343387391141e-02
7.667300000000068394e+00 4.001999999999952706e+00 4.430053406928410181e-02
7.969100000000253203e+00 4.001999999999952706e+00 3.981197116485191145e-02
8.269600000000082218e+00 4.001999999999952706e+00 3.792912192832048612e-02
8.571500000000014552e+00 4.001999999999952706e+00 3.730405680237170590e-02
8.871900000000096043e+00 4.001999999999952706e+00 4.033158312669504753e-02
9.173800000000028376e+00 4.001999999999952706e+00 4.407346959495984928e-02
9.475600000000213186e+00 4.001999999999952706e+00 4.534571099416987577e-02
9.776100000000042201e+00 4.001999999999952706e+00 4.648868722447621615e-02
1.007799999999997453e+01 4.001999999999952706e+00 4.910630689477600563e-02
1.037980000000015934e+01 4.001999999999952706e+00 4.628798604117839027e-02
1.068029999999998836e+01 4.001999999999952706e+00 4.026099754104368877e-02
1.098210000000017317e+01 4.001999999999952706e+00 3.831436614880320141e-02
1.128400000000010550e+01 4.001999999999952706e+00 3.307572509323248450e-02
1.158449999999993452e+01 4.001999999999952706e+00 2.763042985316441214e-02
1.188630000000011933e+01 4.001999999999952706e+00 2.670346252352608432e-02
1.218820000000005166e+01 4.001999999999952706e+00 2.535468253746517991e-02
1.248860000000013315e+01 4.001999999999952706e+00 2.336638013682811044e-02
1.279050000000006548e+01 4.001999999999952706e+00 2.206607458910609179e-02
1.309230000000025029e+01 4.001999999999952706e+00 2.073770489287208793e-02
1.339280000000007931e+01 4.001999999999952706e+00 1.985070771414476978e-02
1.369470000000001164e+01 4.001999999999952706e+00 2.131939815293871013e-02
1.399650000000019645e+01 4.001999999999952706e+00 1.935745904332804648e-02
1.429700000000002547e+01 4.001999999999952706e+00 1.979202813089243548e-02
1.459880000000021028e+01 4.001999999999952706e+00 1.952924564937111654e-02
1.490070000000014261e+01 4.001999999999952706e+00 1.872984263115090586e-02
-6.993300000000090222e+00 4.299999999999727152e+00 2.240879737244943354e-03
-6.947000000000116415e+00 4.299999999999727152e+00 1.715314774202296574e-03
-6.497699999999895226e+00 4.299999999999727152e+00 1.978097255723620072e-03
-6.195799999999962893e+00 4.299999999999727152e+00 2.582752091845500614e-03
-5.893999999999778083e+00 4.299999999999727152e+00 2.899111584162433926e-03
-5.593499999999949068e+00 4.299999999999727152e+00 3.240983938762990318e-03
-5.291600000000016735e+00 4.299999999999727152e+00 3.635582875416370086e-03
-4.989799999999831925e+00 4.299999999999727152e+00 3.530980140053513027e-03
-4.689300000000002910e+00 4.299999999999727152e+00 4.399267886439504373e-03
-4.387499999999818101e+00 4.299999999999727152e+00 6.083116797158664123e-03
-4.085599999999885767e+00 4.299999999999727152e+00 7.795880285132598779e-03
-3.785199999999804277e+00 4.299999999999727152e+00 1.282106372626366959e-02
-3.483299999999871943e+00 4.299999999999727152e+00 1.760982797689982990e-02
-3.182800000000042928e+00 4.299999999999727152e+00 2.420915502093047567e-02
-2.880999999999858119e+00 4.299999999999727152e+00 3.091308480032398456e-02
-2.579099999999925785e+00 4.299999999999727152e+00 3.450359495237262375e-02
-2.278699999999844295e+00 4.299999999999727152e+00 3.444831708409143434e-02
-1.976799999999911961e+00 4.299999999999727152e+00 3.008646806233457663e-02
-1.674899999999979627e+00 4.299999999999727152e+00 2.880147023198273773e-02
-1.374499999999898137e+00 4.299999999999727152e+00 3.039177198099527605e-02
-1.072599999999965803e+00 4.299999999999727152e+00 3.444406494037749455e-02
-7.707999999997809937e-01 4.299999999999727152e+00 4.029416426201239826e-02
-4.702999999999519787e-01 4.299999999999727152e+00 4.471129115205044191e-02
-1.684000000000196451e-01 4.299999999999727152e+00 4.781790734945301491e-02
1.334000000001651642e-01 4.299999999999727152e+00 4.648613593824785922e-02
4.338999999999941792e-01 4.299999999999727152e+00 4.618933630701503590e-02
7.357000000001789886e-01 4.299999999999727152e+00 4.801860853275085467e-02
1.037600000000111322e+00 4.299999999999727152e+00 4.818784385256555391e-02
1.338000000000192813e+00 4.299999999999727152e+00 5.174008471118875935e-02
1.639900000000125146e+00 4.299999999999727152e+00 5.980555090778497812e-02
1.941800000000057480e+00 4.299999999999727152e+00 7.160865142893206581e-02
2.242200000000138971e+00 4.299999999999727152e+00 8.923888969565878237e-02
2.544100000000071304e+00 4.299999999999727152e+00 1.111527375398059375e-01
2.844500000000152795e+00 4.299999999999727152e+00 1.441391676150457490e-01
3.146400000000085129e+00 4.299999999999727152e+00 1.807322659884471328e-01
3.448300000000017462e+00 4.299999999999727152e+00 2.253278988314784681e-01
3.748700000000098953e+00 4.299999999999727152e+00 2.632961404819672002e-01
4.050600000000031287e+00 4.299999999999727152e+00 2.823746588976609462e-01
4.352400000000216096e+00 4.299999999999727152e+00 2.596792670388921587e-01
4.652900000000045111e+00 4.299999999999727152e+00 2.235156351805984154e-01
4.954799999999977445e+00 4.299999999999727152e+00 1.830003594454612803e-01
5.256600000000162254e+00 4.299999999999727152e+00 1.539896837427528198e-01
5.557099999999991269e+00 4.299999999999727152e+00 1.258966206535120369e-01
5.858900000000176078e+00 4.299999999999727152e+00 1.231488853855657734e-01
6.160800000000108412e+00 4.299999999999727152e+00 1.160860746767159585e-01
6.461200000000189902e+00 4.299999999999727152e+00 1.069014442546114552e-01
6.763100000000122236e+00 4.299999999999727152e+00 8.883493604283473899e-02
7.065000000000054570e+00 4.299999999999727152e+00 7.285537996585847442e-02
7.365400000000136060e+00 4.299999999999727152e+00 5.768117990830191194e-02
7.667300000000068394e+00 4.299999999999727152e+00 4.396631557336862922e-02
7.969100000000253203e+00 4.299999999999727152e+00 3.757194185634975953e-02
8.269600000000082218e+00 4.299999999999727152e+00 3.625717902000034909e-02
8.571500000000014552e+00 4.299999999999727152e+00 3.513801479449205761e-02
8.871900000000096043e+00 4.299999999999727152e+00 3.431309891398823253e-02
9.173800000000028376e+00 4.299999999999727152e+00 3.632181160445219908e-02
9.475600000000213186e+00 4.299999999999727152e+00 3.749285198327052121e-02
9.776100000000042201e+00 4.299999999999727152e+00 4.189382072719560063e-02
1.007799999999997453e+01 4.299999999999727152e+00 4.394760614102730112e-02
1.037980000000015934e+01 4.299999999999727152e+00 4.228501794887783161e-02
1.068029999999998836e+01 4.299999999999727152e+00 4.068195976872348435e-02
1.098210000000017317e+01 4.299999999999727152e+00 3.708294532924696907e-02
1.128400000000010550e+01 4.299999999999727152e+00 3.509634378609547550e-02
1.158449999999993452e+01 4.299999999999727152e+00 2.819596496711806663e-02
1.188630000000011933e+01 4.299999999999727152e+00 2.948606536992663327e-02
1.218820000000005166e+01 4.299999999999727152e+00 2.372866278125556477e-02
1.248860000000013315e+01 4.299999999999727152e+00 2.267157985397075942e-02
1.279050000000006548e+01 4.299999999999727152e+00 2.032354609513459601e-02
1.309230000000025029e+01 4.299999999999727152e+00 2.029973409033654710e-02
1.339280000000007931e+01 4.299999999999727152e+00 2.083465376954985945e-02
1.369470000000001164e+01 4.299999999999727152e+00 1.941698905532316874e-02
1.399650000000019645e+01 4.299999999999727152e+00 2.018322535257466646e-02
1.429700000000002547e+01 4.299999999999727152e+00 1.758346468587341713e-02
1.459880000000021028e+01 4.299999999999727152e+00 1.752733638884944670e-02
1.490070000000014261e+01 4.299999999999727152e+00 1.690737383535739075e-02
-6.993300000000090222e+00 4.599999999999909051e+00 1.978097255723620072e-03
-6.947000000000116415e+00 4.599999999999909051e+00 1.927921959899160133e-03
-6.497699999999895226e+00 4.599999999999909051e+00 1.740827636485920088e-03
-6.195799999999962893e+00 4.599999999999909051e+00 2.188153155192121280e-03
-5.893999999999778083e+00 4.599999999999909051e+00 2.557239229561876666e-03
-5.593499999999949068e+00 4.599999999999909051e+00 2.766444700287591218e-03
-5.291600000000016735e+00 4.599999999999909051e+00 3.082804192604523662e-03
-4.989799999999831925e+00 4.599999999999909051e+00 3.924728647964103971e-03
-4.689300000000002910e+00 4.599999999999909051e+00 4.846593405145705781e-03
-4.387499999999818101e+00 4.599999999999909051e+00 5.109375886667029062e-03
-4.085599999999885767e+00 4.599999999999909051e+00 6.582318469174900516e-03
-3.785199999999804277e+00 4.599999999999909051e+00 8.368218829028556058e-03
-3.483299999999871943e+00 4.599999999999909051e+00 1.394788181045704747e-02
-3.182800000000042928e+00 4.599999999999909051e+00 2.075556389647062461e-02
-2.880999999999858119e+00 4.599999999999909051e+00 2.816534953237771755e-02
-2.579099999999925785e+00 4.599999999999909051e+00 3.489054003034091495e-02
-2.278699999999844295e+00 4.599999999999909051e+00 3.833392600988731747e-02
-1.976799999999911961e+00 4.599999999999909051e+00 3.828715242903400762e-02
-1.674899999999979627e+00 4.599999999999909051e+00 3.392190169230600155e-02
-1.374499999999898137e+00 4.599999999999909051e+00 3.160618422569575620e-02
-1.072599999999965803e+00 4.599999999999909051e+00 3.266496801046614440e-02
-7.707999999997809937e-01 4.599999999999909051e+00 3.693241944177359098e-02
-4.702999999999519787e-01 4.599999999999909051e+00 4.122708459285023830e-02
-1.684000000000196451e-01 4.599999999999909051e+00 4.404370458896229162e-02
1.334000000001651642e-01 4.599999999999909051e+00 4.936568766132617969e-02
4.338999999999941792e-01 4.599999999999909051e+00 4.802030939023643058e-02
7.357000000001789886e-01 4.599999999999909051e+00 4.546392058941733233e-02
1.037600000000111322e+00 4.599999999999909051e+00 4.501404378448277399e-02
1.338000000000192813e+00 4.599999999999909051e+00 4.389147784400333069e-02
1.639900000000125146e+00 4.599999999999909051e+00 4.715117121510765258e-02
1.941800000000057480e+00 4.599999999999909051e+00 5.208450835201768048e-02
2.242200000000138971e+00 4.599999999999909051e+00 6.526445300773764391e-02
2.544100000000071304e+00 4.599999999999909051e+00 8.207317710893170803e-02
2.844500000000152795e+00 4.599999999999909051e+00 1.091508282792842538e-01
3.146400000000085129e+00 4.599999999999909051e+00 1.356144698973442697e-01
3.448300000000017462e+00 4.599999999999909051e+00 1.663540672341396465e-01
3.748700000000098953e+00 4.599999999999909051e+00 2.063140130002365791e-01
4.050600000000031287e+00 4.599999999999909051e+00 2.473369946948178189e-01
4.352400000000216096e+00 4.599999999999909051e+00 2.575906140466061589e-01
4.652900000000045111e+00 4.599999999999909051e+00 2.423857985543092231e-01
4.954799999999977445e+00 4.599999999999909051e+00 2.035790341634320932e-01
5.256600000000162254e+00 4.599999999999909051e+00 1.603755531723438099e-01
5.557099999999991269e+00 4.599999999999909051e+00 1.327825421838620679e-01
5.858900000000176078e+00 4.599999999999909051e+00 1.175454103993392313e-01
6.160800000000108412e+00 4.599999999999909051e+00 1.075537231003294153e-01
6.461200000000189902e+00 4.599999999999909051e+00 1.080291127675476054e-01
6.763100000000122236e+00 4.599999999999909051e+00 9.711045813889947198e-02
7.065000000000054570e+00 4.599999999999909051e+00 8.234786559285205143e-02
7.365400000000136060e+00 4.599999999999909051e+00 6.500592266993027168e-02
7.667300000000068394e+00 4.599999999999909051e+00 5.131827205476617582e-02
7.969100000000253203e+00 4.599999999999909051e+00 4.041747642971658255e-02
8.269600000000082218e+00 4.599999999999909051e+00 3.444236408289192558e-02
8.571500000000014552e+00 4.599999999999909051e+00 3.327557584778753630e-02
8.871900000000096043e+00 4.599999999999909051e+00 3.206796703302935286e-02
9.173800000000028376e+00 4.599999999999909051e+00 3.112994412973478509e-02
9.475600000000213186e+00 4.599999999999909051e+00 3.599779825345017503e-02
9.776100000000042201e+00 4.599999999999909051e+00 3.619764900800523377e-02
1.007799999999997453e+01 4.599999999999909051e+00 3.799120322654397225e-02
1.037980000000015934e+01 4.599999999999909051e+00 3.815023340144522990e-02
1.068029999999998836e+01 4.599999999999909051e+00 4.031202326561093841e-02
1.098210000000017317e+01 4.599999999999909051e+00 3.727174051014578438e-02
1.128400000000010550e+01 4.599999999999909051e+00 3.433010748884397778e-02
1.158449999999993452e+01 4.599999999999909051e+00 3.063839631640363423e-02
1.188630000000011933e+01 4.599999999999909051e+00 2.885249595654998389e-02
1.218820000000005166e+01 4.599999999999909051e+00 2.425507817304100103e-02
1.248860000000013315e+01 4.599999999999909051e+00 2.211369859870218960e-02
1.279050000000006548e+01 4.599999999999909051e+00 2.032609738136295988e-02
1.309230000000025029e+01 4.599999999999909051e+00 1.929962988881850014e-02
1.339280000000007931e+01 4.599999999999909051e+00 1.766935798889495216e-02
1.369470000000001164e+01 4.599999999999909051e+00 1.745845166068366039e-02
1.399650000000019645e+01 4.599999999999909051e+00 1.696265170363857669e-02
1.429700000000002547e+01 4.599999999999909051e+00 1.791513189556052238e-02
1.459880000000021028e+01 4.599999999999909051e+00 1.755199882239028009e-02
1.490070000000014261e+01 4.599999999999909051e+00 1.644474059928101306e-02
-6.993300000000090222e+00 4.902499999999690772e+00 2.426273203172609003e-03
-6.947000000000116415e+00 4.902499999999690772e+00 1.848832086819926805e-03
-6.497699999999895226e+00 4.902499999999690772e+00 1.978097255723620072e-03
-6.195799999999962893e+00 4.902499999999690772e+00 2.346332901350587936e-03
-5.893999999999778083e+00 4.902499999999690772e+00 2.504512647509054592e-03
-5.593499999999949068e+00 4.902499999999690772e+00 3.004564748268078074e-03
-5.291600000000016735e+00 4.902499999999690772e+00 3.294560949558599915e-03
-4.989799999999831925e+00 4.902499999999690772e+00 3.058141759063687671e-03
-4.689300000000002910e+00 4.902499999999690772e+00 4.295515579819434403e-03
-4.387499999999818101e+00 4.902499999999690772e+00 4.637387934419991663e-03
-4.085599999999885767e+00 4.902499999999690772e+00 5.427436236469537420e-03
-3.785199999999804277e+00 4.902499999999690772e+00 6.900378818977409741e-03
-3.483299999999871943e+00 4.902499999999690772e+00 1.035141865720890127e-02
-3.182800000000042928e+00 4.902499999999690772e+00 1.411201455781502766e-02
-2.880999999999858119e+00 4.902499999999690772e+00 2.237988279519466384e-02
-2.579099999999925785e+00 4.902499999999690772e+00 3.216491590970711745e-02
-2.278699999999844295e+00 4.902499999999690772e+00 3.876594381122334260e-02
-1.976799999999911961e+00 4.902499999999690772e+00 4.063773747409853143e-02
-1.674899999999979627e+00 4.902499999999690772e+00 3.944883809168166916e-02
-1.374499999999898137e+00 4.902499999999690772e+00 3.512866007832139703e-02
-1.072599999999965803e+00 4.902499999999690772e+00 3.298047707404028889e-02
-7.707999999997809937e-01 4.902499999999690772e+00 3.313610553397039471e-02
-4.702999999999519787e-01 4.902499999999690772e+00 3.653867093386299614e-02
-1.684000000000196451e-01 4.902499999999690772e+00 4.112843485868689086e-02
1.334000000001651642e-01 4.902499999999690772e+00 4.538653157382367687e-02
4.338999999999941792e-01 4.902499999999690772e+00 4.758659073141482260e-02
7.357000000001789886e-01 4.902499999999690772e+00 4.577432708053476296e-02
1.037600000000111322e+00 4.902499999999690772e+00 4.290327964488430817e-02
1.338000000000192813e+00 4.902499999999690772e+00 4.274595032746863338e-02
1.639900000000125146e+00 4.902499999999690772e+00 4.150177307677058863e-02
1.941800000000057480e+00 4.902499999999690772e+00 4.377581953498424494e-02
2.242200000000138971e+00 4.902499999999690772e+00 4.858584450419008161e-02
2.544100000000071304e+00 4.902499999999690772e+00 5.805111641141446482e-02
2.844500000000152795e+00 4.902499999999690772e+00 7.244462288309212739e-02
3.146400000000085129e+00 4.902499999999690772e+00 9.370449102403571873e-02
3.448300000000017462e+00 4.902499999999690772e+00 1.188048953674074454e-01
3.748700000000098953e+00 4.902499999999690772e+00 1.482144221504832216e-01
4.050600000000031287e+00 4.902499999999690772e+00 1.814670364222155108e-01
4.352400000000216096e+00 4.902499999999690772e+00 2.145351076567628967e-01
4.652900000000045111e+00 4.902499999999690772e+00 2.263943364749339271e-01
4.954799999999977445e+00 4.902499999999690772e+00 2.183739430017054561e-01
5.256600000000162254e+00 4.902499999999690772e+00 1.844239771608874867e-01
5.557099999999991269e+00 4.902499999999690772e+00 1.487544444021532408e-01
5.858900000000176078e+00 4.902499999999690772e+00 1.209539288004313345e-01
6.160800000000108412e+00 4.902499999999690772e+00 1.069065468270681690e-01
6.461200000000189902e+00 4.902499999999690772e+00 1.016270851918436441e-01
6.763100000000122236e+00 4.902499999999690772e+00 1.003386856465206395e-01
7.065000000000054570e+00 4.902499999999690772e+00 8.486513467150290368e-02
7.365400000000136060e+00 4.902499999999690772e+00 7.550531592838417849e-02
7.667300000000068394e+00 4.902499999999690772e+00 5.774241077778261705e-02
7.969100000000253203e+00 4.902499999999690772e+00 4.508122765516298786e-02
8.269600000000082218e+00 4.902499999999690772e+00 3.705403075199219937e-02
8.571500000000014552e+00 4.902499999999690772e+00 3.253485241281966339e-02
8.871900000000096043e+00 4.902499999999690772e+00 3.057886630440851544e-02
9.173800000000028376e+00 4.902499999999690772e+00 2.912463315424196689e-02
9.475600000000213186e+00 4.902499999999690772e+00 2.960342453643130534e-02
9.776100000000042201e+00 4.902499999999690772e+00 3.003033976531060620e-02
1.007799999999997453e+01 4.902499999999690772e+00 3.191403943058481602e-02
1.037980000000015934e+01 4.902499999999690772e+00 3.285036147639380788e-02
1.068029999999998836e+01 4.902499999999690772e+00 3.452400524219952083e-02
1.098210000000017317e+01 4.902499999999690772e+00 3.598759310853672649e-02
1.128400000000010550e+01 4.902499999999690772e+00 3.608709327144286189e-02
1.158449999999993452e+01 4.902499999999690772e+00 3.139697875497005075e-02
1.188630000000011933e+01 4.902499999999690772e+00 2.903959027996322328e-02
1.218820000000005166e+01 4.902499999999690772e+00 2.510890863079960622e-02
1.248860000000013315e+01 4.902499999999690772e+00 2.281105016778790448e-02
1.279050000000006548e+01 4.902499999999690772e+00 2.120544070140518642e-02
1.309230000000025029e+01 4.902499999999690772e+00 1.883189408028540165e-02
1.339280000000007931e+01 4.902499999999690772e+00 1.655614676458617290e-02
1.369470000000001164e+01 4.902499999999690772e+00 1.671007436703069934e-02
1.399650000000019645e+01 4.902499999999690772e+00 1.665649735623509278e-02
1.429700000000002547e+01 4.902499999999690772e+00 1.619131283393035470e-02
1.459880000000021028e+01 4.902499999999690772e+00 1.582222675956059671e-02
1.490070000000014261e+01 4.902499999999690772e+00 1.613263325067802040e-02
-6.993300000000090222e+00 5.199999999999818101e+00 2.139678716853236386e-03
-6.947000000000116415e+00 5.199999999999818101e+00 1.744229351457069963e-03
-6.497699999999895226e+00 5.199999999999818101e+00 2.034225552747592237e-03
-6.195799999999962893e+00 5.199999999999818101e+00 1.742528493971495134e-03
-5.893999999999778083e+00 5.199999999999818101e+00 2.930577447645569232e-03
-5.593499999999949068e+00 5.199999999999818101e+00 3.192509500424105424e-03
-5.291600000000016735e+00 5.199999999999818101e+00 2.876150008107172546e-03
-4.989799999999831925e+00 5.199999999999818101e+00 3.244385653734140843e-03
-4.689300000000002910e+00 5.199999999999818101e+00 3.612621299361108273e-03
-4.387499999999818101e+00 5.199999999999818101e+00 4.008070664757275130e-03
-4.085599999999885767e+00 5.199999999999818101e+00 5.274359062767795467e-03
-3.785199999999804277e+00 5.199999999999818101e+00 6.800878656071276951e-03
-3.483299999999871943e+00 5.199999999999818101e+00 8.435402699708764718e-03
-3.182800000000042928e+00 5.199999999999818101e+00 1.043901281771600874e-02
-2.880999999999858119e+00 5.199999999999818101e+00 1.591747477875279232e-02
-2.579099999999925785e+00 5.199999999999818101e+00 2.302705906845591705e-02
-2.278699999999844295e+00 5.199999999999818101e+00 3.294986163929994327e-02
-1.976799999999911961e+00 5.199999999999818101e+00 4.163443996064542657e-02
-1.674899999999979627e+00 5.199999999999818101e+00 4.375625967390012888e-02
-1.374499999999898137e+00 5.199999999999818101e+00 4.335230602107608550e-02
-1.072599999999965803e+00 5.199999999999818101e+00 3.820636169846920033e-02
-7.707999999997809937e-01 5.199999999999818101e+00 3.469749270572815986e-02
-4.702999999999519787e-01 5.199999999999818101e+00 3.349838817839784905e-02
-1.684000000000196451e-01 5.199999999999818101e+00 3.727429179637414824e-02
1.334000000001651642e-01 5.199999999999818101e+00 4.321623742223009573e-02
4.338999999999941792e-01 5.199999999999818101e+00 4.441534194956040654e-02
7.357000000001789886e-01 5.199999999999818101e+00 4.404285416021949673e-02
1.037600000000111322e+00 5.199999999999818101e+00 4.188021386731100720e-02
1.338000000000192813e+00 5.199999999999818101e+00 4.098811411612696132e-02
1.639900000000125146e+00 5.199999999999818101e+00 3.964018455880884834e-02
1.941800000000057480e+00 5.199999999999818101e+00 3.961382126778243556e-02
2.242200000000138971e+00 5.199999999999818101e+00 4.148136278694368462e-02
2.544100000000071304e+00 5.199999999999818101e+00 4.566972434517190677e-02
2.844500000000152795e+00 5.199999999999818101e+00 5.435260180903182109e-02
3.146400000000085129e+00 5.199999999999818101e+00 6.957867801989840728e-02
3.448300000000017462e+00 5.199999999999818101e+00 8.899821836144994336e-02
3.748700000000098953e+00 5.199999999999818101e+00 1.112964599973370189e-01
4.050600000000031287e+00 5.199999999999818101e+00 1.358483378016108190e-01
4.352400000000216096e+00 5.199999999999818101e+00 1.654798264865541269e-01
4.652900000000045111e+00 5.199999999999818101e+00 1.931289657720598740e-01
4.954799999999977445e+00 5.199999999999818101e+00 2.065938040566136225e-01
5.256600000000162254e+00 5.199999999999818101e+00 2.013857784357832859e-01
5.557099999999991269e+00 5.199999999999818101e+00 1.648717699354610988e-01
5.858900000000176078e+00 5.199999999999818101e+00 1.342571856238554961e-01
6.160800000000108412e+00 5.199999999999818101e+00 1.130934159308468884e-01
6.461200000000189902e+00 5.199999999999818101e+00 1.004296815219989092e-01
6.763100000000122236e+00 5.199999999999818101e+00 9.300118645375049509e-02
7.065000000000054570e+00 5.199999999999818101e+00 8.468399334928917999e-02
7.365400000000136060e+00 5.199999999999818101e+00 8.172620218187441610e-02
7.667300000000068394e+00 5.199999999999818101e+00 6.883965544241611723e-02
7.969100000000253203e+00 5.199999999999818101e+00 5.301997996908387051e-02
8.269600000000082218e+00 5.199999999999818101e+00 4.265580488073316551e-02
8.571500000000014552e+00 5.199999999999818101e+00 3.420169274868307269e-02
8.871900000000096043e+00 5.199999999999818101e+00 2.887035496014852057e-02
9.173800000000028376e+00 5.199999999999818101e+00 2.767890429150329443e-02
9.475600000000213186e+00 5.199999999999818101e+00 2.794423805925298071e-02
9.776100000000042201e+00 5.199999999999818101e+00 2.786174647120259751e-02
1.007799999999997453e+01 5.199999999999818101e+00 2.813303324015179602e-02
1.037980000000015934e+01 5.199999999999818101e+00 2.858461090257193027e-02
1.068029999999998836e+01 5.199999999999818101e+00 3.150073106159011899e-02
1.098210000000017317e+01 5.199999999999818101e+00 3.210793718394035906e-02
1.128400000000010550e+01 5.199999999999818101e+00 3.336827258075136804e-02
1.158449999999993452e+01 5.199999999999818101e+00 3.183324870002000873e-02
1.188630000000011933e+01 5.199999999999818101e+00 2.959151853403228088e-02
1.218820000000005166e+01 5.199999999999818101e+00 2.537764411352044086e-02
1.248860000000013315e+01 5.199999999999818101e+00 2.214516446218532664e-02
1.279050000000006548e+01 5.199999999999818101e+00 2.000038317287536338e-02
1.309230000000025029e+01 5.199999999999818101e+00 1.899177468392944032e-02
1.339280000000007931e+01 5.199999999999818101e+00 1.706895529648700879e-02
1.369470000000001164e+01 5.199999999999818101e+00 1.624318898724038882e-02
1.399650000000019645e+01 5.199999999999818101e+00 1.494883644071788066e-02
1.429700000000002547e+01 5.199999999999818101e+00 1.517930263001328328e-02
1.459880000000021028e+01 5.199999999999818101e+00 1.478640455084547813e-02
1.490070000000014261e+01 5.199999999999818101e+00 1.424638229917544498e-02
-6.993300000000090222e+00 5.500000000000000000e+00 2.513867363679716475e-03
-6.947000000000116415e+00 5.500000000000000000e+00 2.251935310901180716e-03
-6.497699999999895226e+00 5.500000000000000000e+00 2.618470099042573534e-03
-6.195799999999962893e+00 5.500000000000000000e+00 3.093859766260761025e-03
-5.893999999999778083e+00 5.500000000000000000e+00 2.247683167187243102e-03
-5.593499999999949068e+00 5.500000000000000000e+00 3.065795617748774942e-03
-5.291600000000016735e+00 5.500000000000000000e+00 3.224825792650029121e-03
-4.989799999999831925e+00 5.500000000000000000e+00 3.567548575993373470e-03
-4.689300000000002910e+00 5.500000000000000000e+00 3.144035062085220964e-03
-4.387499999999818101e+00 5.500000000000000000e+00 3.513121136454975917e-03
-4.085599999999885767e+00 5.500000000000000000e+00 5.229286339400060664e-03
-3.785199999999804277e+00 5.500000000000000000e+00 5.095769026782429566e-03
-3.483299999999871943e+00 5.500000000000000000e+00 6.942900256116782409e-03
-3.182800000000042928e+00 5.500000000000000000e+00 8.999236956176846769e-03
-2.880999999999858119e+00 5.500000000000000000e+00 1.353542387020513146e-02
-2.579099999999925785e+00 5.500000000000000000e+00 1.891013352462184854e-02
-2.278699999999844295e+00 5.500000000000000000e+00 2.655463749353828215e-02
-1.976799999999911961e+00 5.500000000000000000e+00 3.595867853128195679e-02
-1.674899999999979627e+00 5.500000000000000000e+00 4.396971728833978105e-02
-1.374499999999898137e+00 5.500000000000000000e+00 4.661540110715155227e-02
-1.072599999999965803e+00 5.500000000000000000e+00 4.508888151384807252e-02
-7.707999999997809937e-01 5.500000000000000000e+00 3.982217630976536693e-02
-4.702999999999519787e-01 5.500000000000000000e+00 3.587788780071714256e-02
-1.684000000000196451e-01 5.500000000000000000e+00 3.503171120164363245e-02
1.334000000001651642e-01 5.500000000000000000e+00 3.866559321957442619e-02
4.338999999999941792e-01 5.500000000000000000e+00 3.919796161255936773e-02
7.357000000001789886e-01 5.500000000000000000e+00 4.248401827469009545e-02
1.037600000000111322e+00 5.500000000000000000e+00 4.146095249711678754e-02
1.338000000000192813e+00 5.500000000000000000e+00 3.978730873131107459e-02
1.639900000000125146e+00 5.500000000000000000e+00 3.888925597892751995e-02
1.941800000000057480e+00 5.500000000000000000e+00 3.634052103679352025e-02
2.242200000000138971e+00 5.500000000000000000e+00 3.485482202314384159e-02
2.544100000000071304e+00 5.500000000000000000e+00 3.855758876924041817e-02
2.844500000000152795e+00 5.500000000000000000e+00 4.240747968783922794e-02
3.146400000000085129e+00 5.500000000000000000e+00 5.018209925440214603e-02
3.448300000000017462e+00 5.500000000000000000e+00 6.187549446772964284e-02
3.748700000000098953e+00 5.500000000000000000e+00 7.983739994414347507e-02
4.050600000000031287e+00 5.500000000000000000e+00 1.010743065090317916e-01
4.352400000000216096e+00 5.500000000000000000e+00 1.235188218886783262e-01
4.652900000000045111e+00 5.500000000000000000e+00 1.505607550518338056e-01
4.954799999999977445e+00 5.500000000000000000e+00 1.776120429311599247e-01
5.256600000000162254e+00 5.500000000000000000e+00 1.930728374750358967e-01
5.557099999999991269e+00 5.500000000000000000e+00 1.801454701559237759e-01
5.858900000000176078e+00 5.500000000000000000e+00 1.575113091666356657e-01
6.160800000000108412e+00 5.500000000000000000e+00 1.269239385747992777e-01
6.461200000000189902e+00 5.500000000000000000e+00 1.050815267450462831e-01
6.763100000000122236e+00 5.500000000000000000e+00 8.926440255794240719e-02
7.065000000000054570e+00 5.500000000000000000e+00 8.321190119552410169e-02
7.365400000000136060e+00 5.500000000000000000e+00 7.957036531890820941e-02
7.667300000000068394e+00 5.500000000000000000e+00 7.164862157984307200e-02
7.969100000000253203e+00 5.500000000000000000e+00 6.355594166347765250e-02
8.269600000000082218e+00 5.500000000000000000e+00 5.150621680692221011e-02
8.571500000000014552e+00 5.500000000000000000e+00 3.977370187142647423e-02
8.871900000000096043e+00 5.500000000000000000e+00 3.041643441453610944e-02
9.173800000000028376e+00 5.500000000000000000e+00 2.916375287641019207e-02
9.475600000000213186e+00 5.500000000000000000e+00 2.699515958230217991e-02
9.776100000000042201e+00 5.500000000000000000e+00 2.696199286133347042e-02
1.007799999999997453e+01 5.500000000000000000e+00 2.392000924838274395e-02
1.037980000000015934e+01 5.500000000000000000e+00 2.624423100242085846e-02
1.068029999999998836e+01 5.500000000000000000e+00 2.758620755853946269e-02
1.098210000000017317e+01 5.500000000000000000e+00 2.910932543687179061e-02
1.128400000000010550e+01 5.500000000000000000e+00 3.051168243372830505e-02
1.158449999999993452e+01 5.500000000000000000e+00 3.210283461148363132e-02
1.188630000000011933e+01 5.500000000000000000e+00 2.836945243064670913e-02
1.218820000000005166e+01 5.500000000000000000e+00 2.642026975217786136e-02
1.248860000000013315e+01 5.500000000000000000e+00 2.445067678388211305e-02
1.279050000000006548e+01 5.500000000000000000e+00 2.167827908239501611e-02
1.309230000000025029e+01 5.500000000000000000e+00 1.883614622399933797e-02
1.339280000000007931e+01 5.500000000000000000e+00 1.774504614700303518e-02
1.369470000000001164e+01 5.500000000000000000e+00 1.655784762207174882e-02
1.399650000000019645e+01 5.500000000000000000e+00 1.409585641170206516e-02
1.429700000000002547e+01 5.500000000000000000e+00 1.512997776293161130e-02
1.459880000000021028e+01 5.500000000000000000e+00 1.445473734115837114e-02
1.490070000000014261e+01 5.500000000000000000e+00 1.427444644768743019e-02
-6.993300000000090222e+00 5.795999999999821739e+00 2.729876264347729908e-03
-6.947000000000116415e+00 5.795999999999821739e+00 2.970547598556580200e-03
-6.497699999999895226e+00 5.795999999999821739e+00 2.624423100242085759e-03
-6.195799999999962893e+00 5.795999999999821739e+00 2.649085533782922185e-03
-5.893999999999778083e+00 5.795999999999821739e+00 2.967996312328217631e-03
-5.593499999999949068e+00 5.795999999999821739e+00 2.701812115835744259e-03
-5.291600000000016735e+00 5.795999999999821739e+00 3.019022036895464660e-03
-4.989799999999831925e+00 5.795999999999821739e+00 3.521625423882850710e-03
-4.689300000000002910e+00 5.795999999999821739e+00 3.123624772258321719e-03
-4.387499999999818101e+00 5.795999999999821739e+00 4.232583852853162923e-03
-4.085599999999885767e+00 5.795999999999821739e+00 4.577007493682082317e-03
-3.785199999999804277e+00 5.795999999999821739e+00 5.104273314210303926e-03
-3.483299999999871943e+00 5.795999999999821739e+00 6.531292744607652620e-03
-3.182800000000042928e+00 5.795999999999821739e+00 8.007637042086674165e-03
-2.880999999999858119e+00 5.795999999999821739e+00 1.001549930380785623e-02
-2.579099999999925785e+00 5.795999999999821739e+00 1.344868013844081195e-02
-2.278699999999844295e+00 5.795999999999821739e+00 1.999783188664700298e-02
-1.976799999999911961e+00 5.795999999999821739e+00 2.991213017006314964e-02
-1.674899999999979627e+00 5.795999999999821739e+00 3.928895748803763049e-02
-1.374499999999898137e+00 5.795999999999821739e+00 4.825332686576019187e-02
-1.072599999999965803e+00 5.795999999999821739e+00 5.194758932442889582e-02
-7.707999999997809937e-01 5.795999999999821739e+00 4.769884732546277734e-02
-4.702999999999519787e-01 5.795999999999821739e+00 4.176200427206355065e-02
-1.684000000000196451e-01 5.795999999999821739e+00 3.508018563998251127e-02
1.334000000001651642e-01 5.795999999999821739e+00 3.532000654544857621e-02
4.338999999999941792e-01 5.795999999999821739e+00 3.546883157543637838e-02
7.357000000001789886e-01 5.795999999999821739e+00 3.977030015645532934e-02
1.037600000000111322e+00 5.795999999999821739e+00 3.940206451082835931e-02
1.338000000000192813e+00 5.795999999999821739e+00 4.036815156263490884e-02
1.639900000000125146e+00 5.795999999999821739e+00 3.815448554515916274e-02
1.941800000000057480e+00 5.795999999999821739e+00 3.589999894802962249e-02
2.242200000000138971e+00 5.795999999999821739e+00 3.384196139048398222e-02
2.544100000000071304e+00 5.795999999999821739e+00 3.564827204016453310e-02
2.844500000000152795e+00 5.795999999999821739e+00 3.430374419781757195e-02
3.146400000000085129e+00 5.795999999999821739e+00 3.920901718621561116e-02
3.448300000000017462e+00 5.795999999999821739e+00 4.491539405031943349e-02
3.748700000000098953e+00 5.795999999999821739e+00 6.025967985643347624e-02
4.050600000000031287e+00 5.795999999999821739e+00 7.127613379050216913e-02
4.352400000000216096e+00 5.795999999999821739e+00 9.304285746214709107e-02
4.652900000000045111e+00 5.795999999999821739e+00 1.185999420403956728e-01
4.954799999999977445e+00 5.795999999999821739e+00 1.381334398334807256e-01
5.256600000000162254e+00 5.795999999999821739e+00 1.631351944426890910e-01
5.557099999999991269e+00 5.795999999999821739e+00 1.736983698568520806e-01
5.858900000000176078e+00 5.795999999999821739e+00 1.677547233735105781e-01
6.160800000000108412e+00 5.795999999999821739e+00 1.407042859229271914e-01
6.461200000000189902e+00 5.795999999999821739e+00 1.158062836203388735e-01
6.763100000000122236e+00 5.795999999999821739e+00 9.591985789899702686e-02
7.065000000000054570e+00 5.795999999999821739e+00 8.180614248369644237e-02
7.365400000000136060e+00 5.795999999999821739e+00 7.681667704976244404e-02
7.667300000000068394e+00 5.795999999999821739e+00 7.527059759537485517e-02
7.969100000000253203e+00 5.795999999999821739e+00 6.590482585105660041e-02
8.269600000000082218e+00 5.795999999999821739e+00 5.773050477538358566e-02
8.571500000000014552e+00 5.795999999999821739e+00 4.729064152892479417e-02
8.871900000000096043e+00 5.795999999999821739e+00 3.874553352139644552e-02
9.173800000000028376e+00 5.795999999999821739e+00 2.921988117343416250e-02
9.475600000000213186e+00 5.795999999999821739e+00 2.749351082557563095e-02
9.776100000000042201e+00 5.795999999999821739e+00 2.440050148805765484e-02
1.007799999999997453e+01 5.795999999999821739e+00 2.317248238347257086e-02
1.037980000000015934e+01 5.795999999999821739e+00 2.237903236645187588e-02
1.068029999999998836e+01 5.795999999999821739e+00 2.505022904754727192e-02
1.098210000000017317e+01 5.795999999999821739e+00 2.584112777833960650e-02
1.128400000000010550e+01 5.795999999999821739e+00 2.666859494507179545e-02
1.158449999999993452e+01 5.795999999999821739e+00 2.746629710580643022e-02
1.188630000000011933e+01 5.795999999999821739e+00 2.806755022695716154e-02
1.218820000000005166e+01 5.795999999999821739e+00 2.602567081552448550e-02
1.248860000000013315e+01 5.795999999999821739e+00 2.538189625723438064e-02
1.279050000000006548e+01 5.795999999999821739e+00 2.131089386551083056e-02
1.309230000000025029e+01 5.795999999999821739e+00 1.908787313186442736e-02
1.339280000000007931e+01 5.795999999999821739e+00 1.801548248720944573e-02
1.369470000000001164e+01 5.795999999999821739e+00 1.597615436200512662e-02
1.399650000000019645e+01 5.795999999999821739e+00 1.436544232316568775e-02
1.429700000000002547e+01 5.795999999999821739e+00 1.425913873031725738e-02
1.459880000000021028e+01 5.795999999999821739e+00 1.420471129077885940e-02
1.490070000000014261e+01 5.795999999999821739e+00 1.350991100792150838e-02
-6.993300000000090222e+00 6.099999999999909051e+00 2.598059809215674722e-03
-6.947000000000116415e+00 6.099999999999909051e+00 3.132129059686196513e-03
-6.497699999999895226e+00 6.099999999999909051e+00 5.013277438732047231e-03
-6.195799999999962893e+00 6.099999999999909051e+00 2.491756216367242618e-03
-5.893999999999778083e+00 6.099999999999909051e+00 2.624423100242085759e-03
-5.593499999999949068e+00 6.099999999999909051e+00 3.735933467065289098e-03
-5.291600000000016735e+00 6.099999999999909051e+00 3.603266583190446390e-03
-4.989799999999831925e+00 6.099999999999909051e+00 3.867749922197344717e-03
-4.689300000000002910e+00 6.099999999999909051e+00 3.576052863421247396e-03
-4.387499999999818101e+00 6.099999999999909051e+00 4.052292959382221976e-03
-4.085599999999885767e+00 6.099999999999909051e+00 5.349196792133091398e-03
-3.785199999999804277e+00 6.099999999999909051e+00 4.420528605009190273e-03
-3.483299999999871943e+00 6.099999999999909051e+00 5.823736030608490932e-03
-3.182800000000042928e+00 6.099999999999909051e+00 6.746451216532879831e-03
-2.880999999999858119e+00 6.099999999999909051e+00 8.622497023122004112e-03
-2.579099999999925785e+00 6.099999999999909051e+00 1.068308586689600999e-02
-2.278699999999844295e+00 6.099999999999909051e+00 1.567680344454394289e-02
-1.976799999999911961e+00 6.099999999999909051e+00 2.087207263423250525e-02
-1.674899999999979627e+00 6.099999999999909051e+00 3.199142844617847842e-02
-1.374499999999898137e+00 6.099999999999909051e+00 4.250102684954584764e-02
-1.072599999999965803e+00 6.099999999999909051e+00 4.846083147900032834e-02
-7.707999999997809937e-01 6.099999999999909051e+00 5.383298984718867808e-02
-4.702999999999519787e-01 6.099999999999909051e+00 4.777538591231363790e-02
-1.684000000000196451e-01 6.099999999999909051e+00 4.124579402519155946e-02
1.334000000001651642e-01 6.099999999999909051e+00 3.508613864118202696e-02
4.338999999999941792e-01 6.099999999999909051e+00 3.631330731702432646e-02
7.357000000001789886e-01 6.099999999999909051e+00 3.569334476353227398e-02
1.037600000000111322e+00 6.099999999999909051e+00 3.639664933381749762e-02
1.338000000000192813e+00 6.099999999999909051e+00 3.847084503747609519e-02
1.639900000000125146e+00 6.099999999999909051e+00 3.730660808860006977e-02
1.941800000000057480e+00 6.099999999999909051e+00 3.483781344828808940e-02
2.242200000000138971e+00 6.099999999999909051e+00 3.456992839431003578e-02
2.544100000000071304e+00 6.099999999999909051e+00 3.233330080077903568e-02
2.844500000000152795e+00 6.099999999999909051e+00 3.074214862302370593e-02
3.146400000000085129e+00 6.099999999999909051e+00 3.254505755773311193e-02
3.448300000000017462e+00 6.099999999999909051e+00 3.415406873908697488e-02
3.748700000000098953e+00 6.099999999999909051e+00 4.401223872547915805e-02
4.050600000000031287e+00 6.099999999999909051e+00 5.143648165001363237e-02
4.352400000000216096e+00 6.099999999999909051e+00 6.780808537741493669e-02
4.652900000000045111e+00 6.099999999999909051e+00 8.350274782555741626e-02
4.954799999999977445e+00 6.099999999999909051e+00 1.050730224576184174e-01
5.256600000000162254e+00 6.099999999999909051e+00 1.251584485047725348e-01
5.557099999999991269e+00 6.099999999999909051e+00 1.481429861360890610e-01
5.858900000000176078e+00 6.099999999999909051e+00 1.612727554959845766e-01
6.160800000000108412e+00 6.099999999999909051e+00 1.520439027792551134e-01
6.461200000000189902e+00 6.099999999999909051e+00 1.315103007846520344e-01
6.763100000000122236e+00 6.099999999999909051e+00 1.081847412274777043e-01
7.065000000000054570e+00 6.099999999999909051e+00 8.945234731009843454e-02
7.365400000000136060e+00 6.099999999999909051e+00 7.761522963923986329e-02
7.667300000000068394e+00 6.099999999999909051e+00 7.323126947017052912e-02
7.969100000000253203e+00 6.099999999999909051e+00 7.042060247525799843e-02
8.269600000000082218e+00 6.099999999999909051e+00 6.372517698329235869e-02
8.571500000000014552e+00 6.099999999999909051e+00 5.233368397365440600e-02
8.871900000000096043e+00 6.099999999999909051e+00 4.295345494070876985e-02
9.173800000000028376e+00 6.099999999999909051e+00 3.558874202816941085e-02
9.475600000000213186e+00 6.099999999999909051e+00 2.803098179101730369e-02
9.776100000000042201e+00 6.099999999999909051e+00 2.456718552164400063e-02
1.007799999999997453e+01 6.099999999999909051e+00 2.404417184482970926e-02
1.037980000000015934e+01 6.099999999999909051e+00 2.265882342282895048e-02
1.068029999999998836e+01 6.099999999999909051e+00 2.228973734845919250e-02
1.098210000000017317e+01 6.099999999999909051e+00 2.277703301807640704e-02
1.128400000000010550e+01 6.099999999999909051e+00 2.563107187887110269e-02
1.158449999999993452e+01 6.099999999999909051e+00 2.520585750747737427e-02
1.188630000000011933e+01 6.099999999999909051e+00 2.593297408256065029e-02
1.218820000000005166e+01 6.099999999999909051e+00 2.589895693284914938e-02
1.248860000000013315e+01 6.099999999999909051e+00 2.540315697580406221e-02
1.279050000000006548e+01 6.099999999999909051e+00 2.257718226352135177e-02
1.309230000000025029e+01 6.099999999999909051e+00 2.050298655986275073e-02
1.339280000000007931e+01 6.099999999999909051e+00 1.862694075327362558e-02
1.369470000000001164e+01 6.099999999999909051e+00 1.704599372043174785e-02
1.399650000000019645e+01 6.099999999999909051e+00 1.582562847453174854e-02
1.429700000000002547e+01 6.099999999999909051e+00 1.579926518350533576e-02
1.459880000000021028e+01 6.099999999999909051e+00 1.312721807366715350e-02
1.490070000000014261e+01 6.099999999999909051e+00 1.258464453576875822e-02
-6.993300000000090222e+00 6.399999999999636202e+00 2.733277979318879999e-03
-6.947000000000116415e+00 6.399999999999636202e+00 3.348137960354209946e-03
-6.497699999999895226e+00 6.399999999999636202e+00 2.973098884784942334e-03
-6.195799999999962893e+00 6.399999999999636202e+00 3.741886468264801324e-03
-5.893999999999778083e+00 6.399999999999636202e+00 3.104064911174209997e-03
-5.593499999999949068e+00 6.399999999999636202e+00 3.474001414286752906e-03
-5.291600000000016735e+00 6.399999999999636202e+00 2.970547598556580200e-03
-4.989799999999831925e+00 6.399999999999636202e+00 3.896664499452118322e-03
-4.689300000000002910e+00 6.399999999999636202e+00 3.499514276570376854e-03
-4.387499999999818101e+00 6.399999999999636202e+00 3.790360906603686218e-03
-4.085599999999885767e+00 6.399999999999636202e+00 3.763147186834487658e-03
-3.785199999999804277e+00 6.399999999999636202e+00 4.793866823092883707e-03
-3.483299999999871943e+00 6.399999999999636202e+00 5.827137745579641023e-03
-3.182800000000042928e+00 6.399999999999636202e+00 5.665556284450024710e-03
-2.880999999999858119e+00 6.399999999999636202e+00 7.809487145017198276e-03
-2.579099999999925785e+00 6.399999999999636202e+00 9.102989262796916739e-03
-2.278699999999844295e+00 6.399999999999636202e+00 1.222406274882687806e-02
-1.976799999999911961e+00 6.399999999999636202e+00 1.631632585912011144e-02
-1.674899999999979627e+00 6.399999999999636202e+00 2.453742051564643603e-02
-1.374499999999898137e+00 6.399999999999636202e+00 3.429523991038969238e-02
-1.072599999999965803e+00 6.399999999999636202e+00 4.441534194956040654e-02
-7.707999999997809937e-01 6.399999999999636202e+00 5.268406061568283588e-02
-4.702999999999519787e-01 6.399999999999636202e+00 5.374879740165272590e-02
-1.684000000000196451e-01 6.399999999999636202e+00 4.791400579738799154e-02
1.334000000001651642e-01 6.399999999999636202e+00 4.047190386925497707e-02
4.338999999999941792e-01 6.399999999999636202e+00 3.577073377912592944e-02
7.357000000001789886e-01 6.399999999999636202e+00 3.095305495123499770e-02
1.037600000000111322e+00 6.399999999999636202e+00 3.294390863810042758e-02
1.338000000000192813e+00 6.399999999999636202e+00 3.516012594180453060e-02
1.639900000000125146e+00 6.399999999999636202e+00 3.739165096287881684e-02
1.941800000000057480e+00 6.399999999999636202e+00 3.528598939573707877e-02
2.242200000000138971e+00 6.399999999999636202e+00 3.483015958960299779e-02
2.544100000000071304e+00 6.399999999999636202e+00 3.157897050592656241e-02
2.844500000000152795e+00 6.399999999999636202e+00 2.995805332217367500e-02
3.146400000000085129e+00 6.399999999999636202e+00 2.854464075166092407e-02
3.448300000000017462e+00 6.399999999999636202e+00 3.011368178210378083e-02
3.748700000000098953e+00 6.399999999999636202e+00 3.344736245383059942e-02
4.050600000000031287e+00 6.399999999999636202e+00 3.894028170349477652e-02
4.352400000000216096e+00 6.399999999999636202e+00 5.046189031077921022e-02
4.652900000000045111e+00 6.399999999999636202e+00 6.132611749988894911e-02
4.954799999999977445e+00 6.399999999999636202e+00 8.054835837311379032e-02
5.256600000000162254e+00 6.399999999999636202e+00 9.477858252617626933e-02
5.557099999999991269e+00 6.399999999999636202e+00 1.167341013787199927e-01
5.858900000000176078e+00 6.399999999999636202e+00 1.379829139460073406e-01
6.160800000000108412e+00 6.399999999999636202e+00 1.509485505585448639e-01
6.461200000000189902e+00 6.399999999999636202e+00 1.413285006201331906e-01
6.763100000000122236e+00 6.399999999999636202e+00 1.229566884896958062e-01
7.065000000000054570e+00 6.399999999999636202e+00 9.875943947116434807e-02
7.365400000000136060e+00 6.399999999999636202e+00 8.544172535911281896e-02
7.667300000000068394e+00 6.399999999999636202e+00 7.121745420724984177e-02
7.969100000000253203e+00 6.399999999999636202e+00 6.578661625580914385e-02
8.269600000000082218e+00 6.399999999999636202e+00 6.320811630767758649e-02
8.571500000000014552e+00 6.399999999999636202e+00 5.859879252176958264e-02
8.871900000000096043e+00 6.399999999999636202e+00 4.914032404448750307e-02
9.173800000000028376e+00 6.399999999999636202e+00 3.873107623276905720e-02
9.475600000000213186e+00 6.399999999999636202e+00 3.164020137540726058e-02
9.776100000000042201e+00 6.399999999999636202e+00 2.788385761851507050e-02
1.007799999999997453e+01 6.399999999999636202e+00 2.416493272630553316e-02
1.037980000000015934e+01 6.399999999999636202e+00 2.430865518383660759e-02
1.068029999999998836e+01 6.399999999999636202e+00 2.241389994490616128e-02
1.098210000000017317e+01 6.399999999999636202e+00 2.139253502481842581e-02
1.128400000000010550e+01 6.399999999999636202e+00 2.154306091229180736e-02
1.158449999999993452e+01 6.399999999999636202e+00 2.355687617521250166e-02
1.188630000000011933e+01 6.399999999999636202e+00 2.444217249645424042e-02
1.218820000000005166e+01 6.399999999999636202e+00 2.508424619725876936e-02
1.248860000000013315e+01 6.399999999999636202e+00 2.689395856191047554e-02
1.279050000000006548e+01 6.399999999999636202e+00 2.377628679085166258e-02
1.309230000000025029e+01 6.399999999999636202e+00 2.123435527865995959e-02
1.339280000000007931e+01 6.399999999999636202e+00 2.080914090726623464e-02
1.369470000000001164e+01 6.399999999999636202e+00 1.819322209445202454e-02
1.399650000000019645e+01 6.399999999999636202e+00 1.663523663766540428e-02
1.429700000000002547e+01 6.399999999999636202e+00 1.481787041432861517e-02
1.459880000000021028e+01 6.399999999999636202e+00 1.468690438793934620e-02
1.490070000000014261e+01 6.399999999999636202e+00 1.352181701032053283e-02
-6.993300000000090222e+00 6.699999999999818101e+00 3.237582223791840661e-03
-6.947000000000116415e+00 6.699999999999818101e+00 3.585407579591910147e-03
-6.497699999999895226e+00 6.699999999999818101e+00 3.371099536409471326e-03
-6.195799999999962893e+00 6.699999999999818101e+00 3.342184959154697720e-03
-5.893999999999778083e+00 6.699999999999818101e+00 3.554792144851561062e-03
-5.593499999999949068e+00 6.699999999999818101e+00 3.633031589188007518e-03
-5.291600000000016735e+00 6.699999999999818101e+00 4.376306310384242559e-03
-4.989799999999831925e+00 6.699999999999818101e+00 4.270853146278598411e-03
-4.689300000000002910e+00 6.699999999999818101e+00 4.454545754720688581e-03
-4.387499999999818101e+00 6.699999999999818101e+00 4.347391733129469388e-03
-4.085599999999885767e+00 6.699999999999818101e+00 4.770905247037621894e-03
-3.785199999999804277e+00 6.699999999999818101e+00 4.449443182263963445e-03
-3.483299999999871943e+00 6.699999999999818101e+00 5.563504835315530653e-03
-3.182800000000042928e+00 6.699999999999818101e+00 6.197074248692184366e-03
-2.880999999999858119e+00 6.699999999999818101e+00 7.943854886377617330e-03
-2.579099999999925785e+00 6.699999999999818101e+00 8.523847288958660146e-03
-2.278699999999844295e+00 6.699999999999818101e+00 9.685532951606323424e-03
-1.976799999999911961e+00 6.699999999999818101e+00 1.385858679246436409e-02
-1.674899999999979627e+00 6.699999999999818101e+00 1.875025292097780641e-02
-1.374499999999898137e+00 6.699999999999818101e+00 2.458674538272810628e-02
-1.072599999999965803e+00 6.699999999999818101e+00 3.350689246582572167e-02
-7.707999999997809937e-01 6.699999999999818101e+00 4.339057531450152272e-02
-4.702999999999519787e-01 6.699999999999818101e+00 5.267980847196888916e-02
-1.684000000000196451e-01 6.699999999999818101e+00 5.340522418956659273e-02
1.334000000001651642e-01 6.699999999999818101e+00 4.656607624006988549e-02
4.338999999999941792e-01 6.699999999999818101e+00 3.909761102091045132e-02
7.357000000001789886e-01 6.699999999999818101e+00 3.551050258383296743e-02
1.037600000000111322e+00 6.699999999999818101e+00 3.239027952654579406e-02
1.338000000000192813e+00 6.699999999999818101e+00 3.250593783556488675e-02
1.639900000000125146e+00 6.699999999999818101e+00 3.283930590273757139e-02
1.941800000000057480e+00 6.699999999999818101e+00 3.350349075085456985e-02
2.242200000000138971e+00 6.699999999999818101e+00 3.359448662633283261e-02
2.544100000000071304e+00 6.699999999999818101e+00 3.204500545697408498e-02
2.844500000000152795e+00 6.699999999999818101e+00 2.980582657721472101e-02
3.146400000000085129e+00 6.699999999999818101e+00 2.834223871087751187e-02
3.448300000000017462e+00 6.699999999999818101e+00 2.636669274138225133e-02
3.748700000000098953e+00 6.699999999999818101e+00 2.728855749856385141e-02
4.050600000000031287e+00 6.699999999999818101e+00 3.134510260166001316e-02
4.352400000000216096e+00 6.699999999999818101e+00 3.626143116371428887e-02
4.652900000000045111e+00 6.699999999999818101e+00 4.320518184857385924e-02
4.954799999999977445e+00 6.699999999999818101e+00 5.696596933561766385e-02
5.256600000000162254e+00 6.699999999999818101e+00 7.112730876051436002e-02
5.557099999999991269e+00 6.699999999999818101e+00 8.431065513120548915e-02
5.858900000000176078e+00 6.699999999999818101e+00 1.082587285281002287e-01
6.160800000000108412e+00 6.699999999999818101e+00 1.253923164090390840e-01
6.461200000000189902e+00 6.699999999999818101e+00 1.350974092217295253e-01
6.763100000000122236e+00 6.699999999999818101e+00 1.325911957167348887e-01
7.065000000000054570e+00 6.699999999999818101e+00 1.126937144217367986e-01
7.365400000000136060e+00 6.699999999999818101e+00 9.287957514353188671e-02
7.667300000000068394e+00 6.699999999999818101e+00 7.396689033268168123e-02
7.969100000000253203e+00 6.699999999999818101e+00 6.644995067518336129e-02
8.269600000000082218e+00 6.699999999999818101e+00 6.253117502841877562e-02
8.571500000000014552e+00 6.699999999999818101e+00 5.938628953759075846e-02
8.871900000000096043e+00 6.699999999999818101e+00 5.431688380183474774e-02
9.173800000000028376e+00 6.699999999999818101e+00 4.665452082931977051e-02
9.475600000000213186e+00 6.699999999999818101e+00 3.786704063009700694e-02
9.776100000000042201e+00 6.699999999999818101e+00 3.081528549490342855e-02
1.007799999999997453e+01 6.699999999999818101e+00 2.502811790023479893e-02
1.037980000000015934e+01 6.699999999999818101e+00 2.248108381558636820e-02
1.068029999999998836e+01 6.699999999999818101e+00 2.250149410541326875e-02
1.098210000000017317e+01 6.699999999999818101e+00 1.992129329979613200e-02
1.128400000000010550e+01 6.699999999999818101e+00 2.098347879953766162e-02
1.158449999999993452e+01 6.699999999999818101e+00 2.128623143196999717e-02
1.188630000000011933e+01 6.699999999999818101e+00 2.105321395644623242e-02
1.218820000000005166e+01 6.699999999999818101e+00 2.200229243339703322e-02
1.248860000000013315e+01 6.699999999999818101e+00 2.304491807205445372e-02
1.279050000000006548e+01 6.699999999999818101e+00 2.446258278628114097e-02
1.309230000000025029e+01 6.699999999999818101e+00 2.275492187076392711e-02
1.339280000000007931e+01 6.699999999999818101e+00 2.095201293605452805e-02
1.369470000000001164e+01 6.699999999999818101e+00 2.022999893342797631e-02
1.399650000000019645e+01 6.699999999999818101e+00 1.770592642483481000e-02
1.429700000000002547e+01 6.699999999999818101e+00 1.653998861847320867e-02
1.459880000000021028e+01 6.699999999999818101e+00 1.619896669261544284e-02
1.490070000000014261e+01 6.699999999999818101e+00 1.283041844243433191e-02
-6.993300000000090222e+00 7.000000000000000000e+00 4.409473031352953779e-03
-6.947000000000116415e+00 7.000000000000000000e+00 4.709674377556925459e-03
-6.497699999999895226e+00 7.000000000000000000e+00 4.332084015759294846e-03
-6.195799999999962893e+00 7.000000000000000000e+00 4.249592427708912511e-03
-5.893999999999778083e+00 7.000000000000000000e+00 3.930681649163616197e-03
-5.593499999999949068e+00 7.000000000000000000e+00 4.778559105722709165e-03
-5.291600000000016735e+00 7.000000000000000000e+00 4.247891570223337465e-03
-4.989799999999831925e+00 7.000000000000000000e+00 3.848190061113233428e-03
-4.689300000000002910e+00 7.000000000000000000e+00 4.645041793105078934e-03
-4.387499999999818101e+00 7.000000000000000000e+00 4.644191364362290977e-03
-4.085599999999885767e+00 7.000000000000000000e+00 5.518432111947794982e-03
-3.785199999999804277e+00 7.000000000000000000e+00 5.252247915455321610e-03
-3.483299999999871943e+00 7.000000000000000000e+00 5.490367963435808900e-03
-3.182800000000042928e+00 7.000000000000000000e+00 6.046548361218803680e-03
-2.880999999999858119e+00 7.000000000000000000e+00 6.469211446384169097e-03
-2.579099999999925785e+00 7.000000000000000000e+00 7.313687187972111106e-03
-2.278699999999844295e+00 7.000000000000000000e+00 9.963623150497822115e-03
-1.976799999999911961e+00 7.000000000000000000e+00 1.173336536423851516e-02
-1.674899999999979627e+00 7.000000000000000000e+00 1.517505048629934350e-02
-1.374499999999898137e+00 7.000000000000000000e+00 2.017812278011794219e-02
-1.072599999999965803e+00 7.000000000000000000e+00 2.614302998202915063e-02
-7.707999999997809937e-01 7.000000000000000000e+00 3.805073323853909451e-02
-4.702999999999519787e-01 7.000000000000000000e+00 4.366271251219350918e-02
-1.684000000000196451e-01 7.000000000000000000e+00 5.178515743455648634e-02
1.334000000001651642e-01 7.000000000000000000e+00 5.117625045472067730e-02
4.338999999999941792e-01 7.000000000000000000e+00 4.680759800302151941e-02
7.357000000001789886e-01 7.000000000000000000e+00 3.655482907997596037e-02
1.037600000000111322e+00 7.000000000000000000e+00 3.179838112156573027e-02
1.338000000000192813e+00 7.000000000000000000e+00 3.148712420170551862e-02
1.639900000000125146e+00 7.000000000000000000e+00 3.021318194500990928e-02
1.941800000000057480e+00 7.000000000000000000e+00 3.137826932262872265e-02
2.242200000000138971e+00 7.000000000000000000e+00 3.162829537300823612e-02
2.544100000000071304e+00 7.000000000000000000e+00 3.087311464941297837e-02
2.844500000000152795e+00 7.000000000000000000e+00 2.959832196397458107e-02
3.146400000000085129e+00 7.000000000000000000e+00 2.903193642127813515e-02
3.448300000000017462e+00 7.000000000000000000e+00 2.712952732366260070e-02
3.748700000000098953e+00 7.000000000000000000e+00 2.632247044675730535e-02
4.050600000000031287e+00 7.000000000000000000e+00 2.465988225460782890e-02
4.352400000000216096e+00 7.000000000000000000e+00 2.876830351101402478e-02
4.652900000000045111e+00 7.000000000000000000e+00 3.554707101977282180e-02
4.954799999999977445e+00 7.000000000000000000e+00 4.320263056234549537e-02
5.256600000000162254e+00 7.000000000000000000e+00 5.261942803123097895e-02
5.557099999999991269e+00 7.000000000000000000e+00 6.703589607896391633e-02
5.858900000000176078e+00 7.000000000000000000e+00 8.273736195704869956e-02
6.160800000000108412e+00 7.000000000000000000e+00 1.006286818478111800e-01
6.461200000000189902e+00 7.000000000000000000e+00 1.165818746337610456e-01
6.763100000000122236e+00 7.000000000000000000e+00 1.275898242804018590e-01
7.065000000000054570e+00 7.000000000000000000e+00 1.200176067546223496e-01
7.365400000000136060e+00 7.000000000000000000e+00 1.089050543726186732e-01
7.667300000000068394e+00 7.000000000000000000e+00 8.338964080276667357e-02
7.969100000000253203e+00 7.000000000000000000e+00 7.149809569236968698e-02
8.269600000000082218e+00 7.000000000000000000e+00 6.227859769181089133e-02
8.571500000000014552e+00 7.000000000000000000e+00 5.562484320824184758e-02
8.871900000000096043e+00 7.000000000000000000e+00 5.630263491624345334e-02
9.173800000000028376e+00 7.000000000000000000e+00 5.184383701780882758e-02
9.475600000000213186e+00 7.000000000000000000e+00 4.594186154286389323e-02
9.776100000000042201e+00 7.000000000000000000e+00 3.802181866128431786e-02
1.007799999999997453e+01 7.000000000000000000e+00 2.887205581763409648e-02
1.037980000000015934e+01 7.000000000000000000e+00 2.555963586447695599e-02
1.068029999999998836e+01 7.000000000000000000e+00 2.131429558048198239e-02
1.098210000000017317e+01 7.000000000000000000e+00 2.096647022468191290e-02
1.128400000000010550e+01 7.000000000000000000e+00 2.046641812392288942e-02
1.158449999999993452e+01 7.000000000000000000e+00 2.082444862463640745e-02
1.188630000000011933e+01 7.000000000000000000e+00 2.048852927123536241e-02
1.218820000000005166e+01 7.000000000000000000e+00 2.164936450514023947e-02
1.248860000000013315e+01 7.000000000000000000e+00 2.141719745835926614e-02
1.279050000000006548e+01 7.000000000000000000e+00 2.138573159487612910e-02
1.309230000000025029e+01 7.000000000000000000e+00 2.325837568649410589e-02
1.339280000000007931e+01 7.000000000000000000e+00 2.140699231344581413e-02
1.369470000000001164e+01 7.000000000000000000e+00 1.902239011866978941e-02
1.399650000000019645e+01 7.000000000000000000e+00 1.870603062635285696e-02
1.429700000000002547e+01 7.000000000000000000e+00 1.660292034543947928e-02
1.459880000000021028e+01 7.000000000000000000e+00 1.617770597404575433e-02
1.490070000000014261e+01 7.000000000000000000e+00 1.420471129077885940e-02
-6.993300000000090222e+00 7.299999999999727152e+00 4.682460657787726466e-03
-6.947000000000116415e+00 7.299999999999727152e+00 4.793866823092883707e-03
-6.497699999999895226e+00 7.299999999999727152e+00 5.216529908258248256e-03
-6.195799999999962893e+00 7.299999999999727152e+00 4.388212312783267011e-03
-5.893999999999778083e+00 7.299999999999727152e+00 4.814277112919782518e-03
-5.593499999999949068e+00 7.299999999999727152e+00 4.413725175066890959e-03
-5.291600000000016735e+00 7.299999999999727152e+00 5.265854775339921107e-03
-4.989799999999831925e+00 7.299999999999727152e+00 4.891666128513440584e-03
-4.689300000000002910e+00 7.299999999999727152e+00 4.652695651790166205e-03
-4.387499999999818101e+00 7.299999999999727152e+00 5.049845874671907674e-03
-4.085599999999885767e+00 7.299999999999727152e+00 5.713180294046122515e-03
-3.785199999999804277e+00 7.299999999999727152e+00 5.445295240068074097e-03
-3.483299999999871943e+00 7.299999999999727152e+00 5.764206018613369543e-03
-3.182800000000042928e+00 7.299999999999727152e+00 5.549897975430930289e-03
-2.880999999999858119e+00 7.299999999999727152e+00 6.744750359047305653e-03
-2.579099999999925785e+00 7.299999999999727152e+00 7.643653540173644782e-03
-2.278699999999844295e+00 7.299999999999727152e+00 8.759416050710785301e-03
-1.976799999999911961e+00 7.299999999999727152e+00 9.790135686969181350e-03
-1.674899999999979627e+00 7.299999999999727152e+00 1.275983285678297316e-02
-1.374499999999898137e+00 7.299999999999727152e+00 1.619981712135822732e-02
-1.072599999999965803e+00 7.299999999999727152e+00 2.049278141494929872e-02
-7.707999999997809937e-01 7.299999999999727152e+00 2.746034410460692146e-02
-4.702999999999519787e-01 7.299999999999727152e+00 3.761361286474634164e-02
-1.684000000000196451e-01 7.299999999999727152e+00 4.703636333483134091e-02
1.334000000001651642e-01 7.299999999999727152e+00 4.968204715364311908e-02
4.338999999999941792e-01 7.299999999999727152e+00 5.081311738155043500e-02
7.357000000001789886e-01 7.299999999999727152e+00 4.422824762614716715e-02
1.037600000000111322e+00 7.299999999999727152e+00 3.559469502936891960e-02
1.338000000000192813e+00 7.299999999999727152e+00 3.055250301338210614e-02
1.639900000000125146e+00 7.299999999999727152e+00 2.774778901966908073e-02
1.941800000000057480e+00 7.299999999999727152e+00 2.952178337712371009e-02
2.242200000000138971e+00 7.299999999999727152e+00 2.906425271350406014e-02
2.544100000000071304e+00 7.299999999999727152e+00 3.176351354311143793e-02
2.844500000000152795e+00 7.299999999999727152e+00 3.045810542293269849e-02
3.146400000000085129e+00 7.299999999999727152e+00 2.935765062976573164e-02
3.448300000000017462e+00 7.299999999999727152e+00 2.697389886373249487e-02
3.748700000000098953e+00 7.299999999999727152e+00 2.508679748348712976e-02
4.050600000000031287e+00 7.299999999999727152e+00 2.560130687287354156e-02
4.352400000000216096e+00 7.299999999999727152e+00 2.381795779924824816e-02
4.652900000000045111e+00 7.299999999999727152e+00 2.850892274446384725e-02
4.954799999999977445e+00 7.299999999999727152e+00 3.301109250878063450e-02
5.256600000000162254e+00 7.299999999999727152e+00 4.062157932798556720e-02
5.557099999999991269e+00 7.299999999999727152e+00 4.923131991996575890e-02
5.858900000000176078e+00 7.299999999999727152e+00 6.621778362840238796e-02
6.160800000000108412e+00 7.299999999999727152e+00 7.662533058263526486e-02
6.461200000000189902e+00 7.299999999999727152e+00 9.282259641776512138e-02
6.763100000000122236e+00 7.299999999999727152e+00 1.095097092087405771e-01
7.065000000000054570e+00 7.299999999999727152e+00 1.183133475540762980e-01
7.365400000000136060e+00 7.299999999999727152e+00 1.139778618233458635e-01
7.667300000000068394e+00 7.299999999999727152e+00 9.667758990882066583e-02
7.969100000000253203e+00 7.299999999999727152e+00 8.301800344216855865e-02
8.269600000000082218e+00 7.299999999999727152e+00 6.826816732726294357e-02
8.571500000000014552e+00 7.299999999999727152e+00 6.026053028517627114e-02
8.871900000000096043e+00 7.299999999999727152e+00 5.491728649424268416e-02
9.173800000000028376e+00 7.299999999999727152e+00 5.336355318117000368e-02
9.475600000000213186e+00 7.299999999999727152e+00 5.029180456222171608e-02
9.776100000000042201e+00 7.299999999999727152e+00 4.313034411920856764e-02
1.007799999999997453e+01 7.299999999999727152e+00 3.460649683024990403e-02
1.037980000000015934e+01 7.299999999999727152e+00 2.882273095055242276e-02
1.068029999999998836e+01 7.299999999999727152e+00 2.378989365073626294e-02
1.098210000000017317e+01 7.299999999999727152e+00 2.115441497683794025e-02
1.128400000000010550e+01 7.299999999999727152e+00 2.036861881850233341e-02
1.158449999999993452e+01 7.299999999999727152e+00 2.065096116110776495e-02
1.188630000000011933e+01 7.299999999999727152e+00 2.051829427723292701e-02
1.218820000000005166e+01 7.299999999999727152e+00 2.030483666279327137e-02
1.248860000000013315e+01 7.299999999999727152e+00 2.045706340775222884e-02
1.279050000000006548e+01 7.299999999999727152e+00 2.214346360469975072e-02
1.309230000000025029e+01 7.299999999999727152e+00 2.365382505189026971e-02
1.339280000000007931e+01 7.299999999999727152e+00 2.252530611021131765e-02
1.369470000000001164e+01 7.299999999999727152e+00 2.148353090029668511e-02
1.399650000000019645e+01 7.299999999999727152e+00 1.940253176669578389e-02
1.429700000000002547e+01 7.299999999999727152e+00 1.906576198455195090e-02
1.459880000000021028e+01 7.299999999999727152e+00 1.747460980679662115e-02
1.490070000000014261e+01 7.299999999999727152e+00 1.609861610096651949e-02
-6.993300000000090222e+00 7.599999999999909051e+00 5.322833501106680361e-03
-6.947000000000116415e+00 7.599999999999909051e+00 4.875507982400478953e-03
-6.497699999999895226e+00 7.599999999999909051e+00 5.827137745579641023e-03
-6.195799999999962893e+00 7.599999999999909051e+00 5.612829702397202636e-03
-5.893999999999778083e+00 7.599999999999909051e+00 5.241192341799084248e-03
-5.593499999999949068e+00 7.599999999999909051e+00 5.293068495109119233e-03
-5.291600000000016735e+00 7.599999999999909051e+00 6.063556936074553268e-03
-4.989799999999831925e+00 7.599999999999909051e+00 5.530338114346819434e-03
-4.689300000000002910e+00 7.599999999999909051e+00 6.141796380411000157e-03
-4.387499999999818101e+00 7.599999999999909051e+00 6.167309242694623238e-03
-4.085599999999885767e+00 7.599999999999909051e+00 6.218334967261870266e-03
-3.785199999999804277e+00 7.599999999999909051e+00 6.056753506132253953e-03
-3.483299999999871943e+00 7.599999999999909051e+00 5.684265716791348476e-03
-3.182800000000042928e+00 7.599999999999909051e+00 6.664810057225283718e-03
-2.880999999999858119e+00 7.599999999999909051e+00 6.982019978285004987e-03
-2.579099999999925785e+00 7.599999999999909051e+00 7.907286450437754285e-03
-2.278699999999844295e+00 7.599999999999909051e+00 8.357163255372319563e-03
-1.976799999999911961e+00 7.599999999999909051e+00 8.803638345335733015e-03
-1.674899999999979627e+00 7.599999999999909051e+00 1.087018019030924765e-02
-1.374499999999898137e+00 7.599999999999909051e+00 1.261781125673746770e-02
-1.072599999999965803e+00 7.599999999999909051e+00 1.672112994068693584e-02
-7.707999999997809937e-01 7.599999999999909051e+00 2.069348259824713848e-02
-4.702999999999519787e-01 7.599999999999909051e+00 2.603162381672399425e-02
-1.684000000000196451e-01 7.599999999999909051e+00 3.488798874411255108e-02
1.334000000001651642e-01 7.599999999999909051e+00 4.391188813383023470e-02
4.338999999999941792e-01 7.599999999999909051e+00 4.839534846580569039e-02
7.357000000001789886e-01 7.599999999999909051e+00 4.884607569948305056e-02
1.037600000000111322e+00 7.599999999999909051e+00 4.386936669669086464e-02
1.338000000000192813e+00 7.599999999999909051e+00 3.525877567596788498e-02
1.639900000000125146e+00 7.599999999999909051e+00 2.772822915858496814e-02
1.941800000000057480e+00 7.599999999999909051e+00 2.810496909163980733e-02
2.242200000000138971e+00 7.599999999999909051e+00 2.716864704583081894e-02
2.544100000000071304e+00 7.599999999999909051e+00 3.031608382288719303e-02
2.844500000000152795e+00 7.599999999999909051e+00 3.038156683608182751e-02
3.146400000000085129e+00 7.599999999999909051e+00 2.807095194192830989e-02
3.448300000000017462e+00 7.599999999999909051e+00 2.566508902858260013e-02
3.748700000000098953e+00 7.599999999999909051e+00 2.478064313608364586e-02
4.050600000000031287e+00 7.599999999999909051e+00 2.156347120211870791e-02
4.352400000000216096e+00 7.599999999999909051e+00 2.284081517378546214e-02
4.652900000000045111e+00 7.599999999999909051e+00 2.088057692166038135e-02
4.954799999999977445e+00 7.599999999999909051e+00 2.631311573058664477e-02
5.256600000000162254e+00 7.599999999999909051e+00 2.985685230178196717e-02
5.557099999999991269e+00 7.599999999999909051e+00 3.660925651951435489e-02
5.858900000000176078e+00 7.599999999999909051e+00 4.554811303495329838e-02
6.160800000000108412e+00 7.599999999999909051e+00 5.677122115351933979e-02
6.461200000000189902e+00 7.599999999999909051e+00 7.349745366666300683e-02
6.763100000000122236e+00 7.599999999999909051e+00 8.682452249488520346e-02
7.065000000000054570e+00 7.599999999999909051e+00 1.005240791124483168e-01
7.365400000000136060e+00 7.599999999999909051e+00 1.149396967314384732e-01
7.667300000000068394e+00 7.599999999999909051e+00 1.086312163174411177e-01
7.969100000000253203e+00 7.599999999999909051e+00 9.440269302186422851e-02
8.269600000000082218e+00 7.599999999999909051e+00 7.907711664809148611e-02
8.571500000000014552e+00 7.599999999999909051e+00 6.282202165845207631e-02
8.871900000000096043e+00 7.599999999999909051e+00 5.677037072477655183e-02
9.173800000000028376e+00 7.599999999999909051e+00 5.185234130523670021e-02
9.475600000000213186e+00 7.599999999999909051e+00 5.046954416946429489e-02
9.776100000000042201e+00 7.599999999999909051e+00 4.582025023264528485e-02
1.007799999999997453e+01 7.599999999999909051e+00 3.993698419004167166e-02
1.037980000000015934e+01 7.599999999999909051e+00 3.230778793849541086e-02
1.068029999999998836e+01 7.599999999999909051e+00 2.852508089057681148e-02
1.098210000000017317e+01 7.599999999999909051e+00 2.380350051062085984e-02
1.128400000000010550e+01 7.599999999999909051e+00 2.148438132903947653e-02
1.158449999999993452e+01 7.599999999999909051e+00 2.079553404738163427e-02
1.188630000000011933e+01 7.599999999999909051e+00 1.983454956803180902e-02
1.218820000000005166e+01 7.599999999999909051e+00 1.953945079428456161e-02
1.248860000000013315e+01 7.599999999999909051e+00 1.917886900734268318e-02
1.279050000000006548e+01 7.599999999999909051e+00 2.011093890943773180e-02
1.309230000000025029e+01 7.599999999999909051e+00 2.218598504183912426e-02
1.339280000000007931e+01 7.599999999999909051e+00 1.999528060041863911e-02
1.369470000000001164e+01 7.599999999999909051e+00 2.275407144202114609e-02
1.399650000000019645e+01 7.599999999999909051e+00 2.077087161384080088e-02
1.429700000000002547e+01 7.599999999999909051e+00 2.001569089024553966e-02
1.459880000000021028e+01 7.599999999999909051e+00 1.878852221440324016e-02
1.490070000000014261e+01 7.599999999999909051e+00 1.606034680754108573e-02
-6.993300000000090222e+00 7.899999999999636202e+00 5.991270492937619471e-03
-6.947000000000116415e+00 7.899999999999636202e+00 6.476865305069257235e-03
-6.497699999999895226e+00 7.899999999999636202e+00 6.686070775794969619e-03
-6.195799999999962893e+00 7.899999999999636202e+00 6.416484864331347023e-03
-5.893999999999778083e+00 7.899999999999636202e+00 5.750599158728770047e-03
-5.593499999999949068e+00 7.899999999999636202e+00 6.306779556511765694e-03
-5.291600000000016735e+00 7.899999999999636202e+00 5.962355915682847167e-03
-4.989799999999831925e+00 7.899999999999636202e+00 5.855201894091626239e-03
-4.689300000000002910e+00 7.899999999999636202e+00 6.998178124397966618e-03
-4.387499999999818101e+00 7.899999999999636202e+00 7.022840557938802609e-03
-4.085599999999885767e+00 7.899999999999636202e+00 6.011680782764519150e-03
-3.785199999999804277e+00 7.899999999999636202e+00 7.099379144789673586e-03
-3.483299999999871943e+00 7.899999999999636202e+00 6.886771959092809377e-03
-3.182800000000042928e+00 7.899999999999636202e+00 7.042400419022913464e-03
-2.880999999999858119e+00 7.899999999999636202e+00 7.386824059851833726e-03
-2.579099999999925785e+00 7.899999999999636202e+00 8.526398575187022280e-03
-2.278699999999844295e+00 7.899999999999636202e+00 8.338453823030994930e-03
-1.976799999999911961e+00 7.899999999999636202e+00 8.494932711703886974e-03
-1.674899999999979627e+00 7.899999999999636202e+00 1.205227614278381147e-02
-1.374499999999898137e+00 7.899999999999636202e+00 1.239329806864158078e-02
-1.072599999999965803e+00 7.899999999999636202e+00 1.480086183947286471e-02
-7.707999999997809937e-01 7.899999999999636202e+00 1.644218931305265266e-02
-4.702999999999519787e-01 7.899999999999636202e+00 2.067222187967745345e-02
-1.684000000000196451e-01 7.899999999999636202e+00 2.464287367975208365e-02
1.334000000001651642e-01 7.899999999999636202e+00 3.585067408094794877e-02
4.338999999999941792e-01 7.899999999999636202e+00 4.439067951601956968e-02
7.357000000001789886e-01 7.899999999999636202e+00 4.775242433625837696e-02
1.037600000000111322e+00 7.899999999999636202e+00 4.639003749031288260e-02
1.338000000000192813e+00 7.899999999999636202e+00 3.999481334455121800e-02
1.639900000000125146e+00 7.899999999999636202e+00 3.350859332331129758e-02
1.941800000000057480e+00 7.899999999999636202e+00 2.801227235867597906e-02
2.242200000000138971e+00 7.899999999999636202e+00 2.687609955831193539e-02
2.544100000000071304e+00 7.899999999999636202e+00 2.481636114328072268e-02
2.844500000000152795e+00 7.899999999999636202e+00 2.697304843498970692e-02
3.146400000000085129e+00 7.899999999999636202e+00 2.793573377182510462e-02
3.448300000000017462e+00 7.899999999999636202e+00 2.492096387864357887e-02
3.748700000000098953e+00 7.899999999999636202e+00 2.453401880067528767e-02
4.050600000000031287e+00 7.899999999999636202e+00 2.321075167689800808e-02
4.352400000000216096e+00 7.899999999999636202e+00 2.083125205457870763e-02
4.652900000000045111e+00 7.899999999999636202e+00 2.047492241135076552e-02
4.954799999999977445e+00 7.899999999999636202e+00 2.246917781318734722e-02
5.256600000000162254e+00 7.899999999999636202e+00 2.377033378965215035e-02
5.557099999999991269e+00 7.899999999999636202e+00 2.858971347502865801e-02
5.858900000000176078e+00 7.899999999999636202e+00 3.566953275873422508e-02
6.160800000000108412e+00 7.899999999999636202e+00 4.582875452007315747e-02
6.461200000000189902e+00 7.899999999999636202e+00 5.644465651628895186e-02
6.763100000000122236e+00 7.899999999999636202e+00 7.008213183562858606e-02
7.065000000000054570e+00 7.899999999999636202e+00 8.512366500931030366e-02
7.365400000000136060e+00 7.899999999999636202e+00 9.580675087620631192e-02
7.667300000000068394e+00 7.899999999999636202e+00 1.068759313923278165e-01
7.969100000000253203e+00 7.899999999999636202e+00 1.016747092014397419e-01
8.269600000000082218e+00 7.899999999999636202e+00 9.008081415101837353e-02
8.571500000000014552e+00 7.899999999999636202e+00 7.456048959514731400e-02
8.871900000000096043e+00 7.899999999999636202e+00 6.211106322948177494e-02
9.173800000000028376e+00 7.899999999999636202e+00 5.471488445345926849e-02
9.475600000000213186e+00 7.899999999999636202e+00 5.173923428244596445e-02
9.776100000000042201e+00 7.899999999999636202e+00 4.762826173981141858e-02
1.007799999999997453e+01 7.899999999999636202e+00 4.528873226840312433e-02
1.037980000000015934e+01 7.899999999999636202e+00 3.863157606986292875e-02
1.068029999999998836e+01 7.899999999999636202e+00 3.319818683219387390e-02
1.098210000000017317e+01 7.899999999999636202e+00 2.733363022193158534e-02
1.128400000000010550e+01 7.899999999999636202e+00 2.225231848377654670e-02
1.158449999999993452e+01 7.899999999999636202e+00 2.224296376760588265e-02
1.188630000000011933e+01 7.899999999999636202e+00 2.010753719446658344e-02
1.218820000000005166e+01 7.899999999999636202e+00 1.963129709850560886e-02
1.248860000000013315e+01 7.899999999999636202e+00 1.915930914625857059e-02
1.279050000000006548e+01 7.899999999999636202e+00 2.050978998980505091e-02
1.309230000000025029e+01 7.899999999999636202e+00 2.059058072036985820e-02
1.339280000000007931e+01 7.899999999999636202e+00 1.998082331179125079e-02
1.369470000000001164e+01 7.899999999999636202e+00 2.099538480193668608e-02
1.399650000000019645e+01 7.899999999999636202e+00 2.124881256728734791e-02
1.429700000000002547e+01 7.899999999999636202e+00 1.968657496678679480e-02
1.459880000000021028e+01 7.899999999999636202e+00 1.828081625495913201e-02
1.490070000000014261e+01 7.899999999999636202e+00 1.732238306183767063e-02
-6.993300000000090222e+00 8.199999999999818101e+00 7.728696414452390119e-03
-6.947000000000116415e+00 8.199999999999818101e+00 7.576469669493436122e-03
-6.497699999999895226e+00 8.199999999999818101e+00 7.732098129423540210e-03
-6.195799999999962893e+00 8.199999999999818101e+00 8.206637367898939744e-03
-5.893999999999778083e+00 8.199999999999818101e+00 6.874865956693784926e-03
-5.593499999999949068e+00 8.199999999999818101e+00 7.564563667094411671e-03
-5.291600000000016735e+00 8.199999999999818101e+00 7.590926958120822708e-03
-4.989799999999831925e+00 8.199999999999818101e+00 7.215037453808767140e-03
-4.689300000000002910e+00 8.199999999999818101e+00 7.642803111430857693e-03
-4.387499999999818101e+00 8.199999999999818101e+00 7.080669712448349820e-03
-4.085599999999885767e+00 8.199999999999818101e+00 7.559461094637686535e-03
-3.785199999999804277e+00 8.199999999999818101e+00 8.063765339110648064e-03
-3.483299999999871943e+00 8.199999999999818101e+00 8.119043207391832273e-03
-3.182800000000042928e+00 8.199999999999818101e+00 7.156357870556432840e-03
-2.880999999999858119e+00 8.199999999999818101e+00 7.500781511385352235e-03
-2.579099999999925785e+00 8.199999999999818101e+00 9.068121684342631342e-03
-2.278699999999844295e+00 8.199999999999818101e+00 9.519699346762769063e-03
-1.976799999999911961e+00 8.199999999999818101e+00 9.194835567017962258e-03
-1.674899999999979627e+00 8.199999999999818101e+00 9.803742546853779979e-03
-1.374499999999898137e+00 8.199999999999818101e+00 1.126392869821984076e-02
-1.072599999999965803e+00 8.199999999999818101e+00 1.351501358037823439e-02
-7.707999999997809937e-01 8.199999999999818101e+00 1.444198091001655873e-02
-4.702999999999519787e-01 8.199999999999818101e+00 1.828081625495913201e-02
-1.684000000000196451e-01 8.199999999999818101e+00 2.090353849771563882e-02
1.334000000001651642e-01 8.199999999999818101e+00 2.865604691696607698e-02
4.338999999999941792e-01 8.199999999999818101e+00 3.424676547205080662e-02
7.357000000001789886e-01 8.199999999999818101e+00 4.076530178551664857e-02
1.037600000000111322e+00 8.199999999999818101e+00 4.583640837875824214e-02
1.338000000000192813e+00 8.199999999999818101e+00 4.457267126697608828e-02
1.639900000000125146e+00 8.199999999999818101e+00 3.792316892712097737e-02
1.941800000000057480e+00 8.199999999999818101e+00 3.025570338214927935e-02
2.242200000000138971e+00 8.199999999999818101e+00 2.669750952232657210e-02
2.544100000000071304e+00 8.199999999999818101e+00 2.752667754654434043e-02
2.844500000000152795e+00 8.199999999999818101e+00 2.582837134719779063e-02
3.146400000000085129e+00 8.199999999999818101e+00 2.826655055276942538e-02
3.448300000000017462e+00 8.199999999999818101e+00 2.677574896666301899e-02
3.748700000000098953e+00 8.199999999999818101e+00 2.647044504800231957e-02
4.050600000000031287e+00 8.199999999999818101e+00 2.234841693171153026e-02
4.352400000000216096e+00 8.199999999999818101e+00 2.109828667981396982e-02
4.652900000000045111e+00 8.199999999999818101e+00 2.074025617910045180e-02
4.954799999999977445e+00 8.199999999999818101e+00 2.054720885448769671e-02
5.256600000000162254e+00 8.199999999999818101e+00 2.232035278319954505e-02
5.557099999999991269e+00 8.199999999999818101e+00 2.359854718360908724e-02
5.858900000000176078e+00 8.199999999999818101e+00 2.662607350793242192e-02
6.160800000000108412e+00 8.199999999999818101e+00 3.575882777672690499e-02
6.461200000000189902e+00 8.199999999999818101e+00 4.424610662974570036e-02
6.763100000000122236e+00 8.199999999999818101e+00 5.620993818327961467e-02
7.065000000000054570e+00 8.199999999999818101e+00 6.380681814259996087e-02
7.365400000000136060e+00 8.199999999999818101e+00 7.848096609939748947e-02
7.667300000000068394e+00 8.199999999999818101e+00 9.328097751012756622e-02
7.969100000000253203e+00 8.199999999999818101e+00 1.022666076064198265e-01
8.269600000000082218e+00 8.199999999999818101e+00 9.401319665766756650e-02
8.571500000000014552e+00 8.199999999999818101e+00 8.530820804649517919e-02
8.871900000000096043e+00 8.199999999999818101e+00 6.992990509066962512e-02
9.173800000000028376e+00 8.199999999999818101e+00 5.702464891887000509e-02
9.475600000000213186e+00 8.199999999999818101e+00 5.144413550869872398e-02
9.776100000000042201e+00 8.199999999999818101e+00 4.960550856679224463e-02
1.007799999999997453e+01 8.199999999999818101e+00 4.609749000279399211e-02
1.037980000000015934e+01 8.199999999999818101e+00 4.257756543639671515e-02
1.068029999999998836e+01 8.199999999999818101e+00 3.835008415600028170e-02
1.098210000000017317e+01 8.199999999999818101e+00 2.967315969333987613e-02
1.128400000000010550e+01 8.199999999999818101e+00 2.849871759955040218e-02
1.158449999999993452e+01 8.199999999999818101e+00 2.306617879062414223e-02
1.188630000000011933e+01 8.199999999999818101e+00 2.121394498883306251e-02
1.218820000000005166e+01 8.199999999999818101e+00 2.055486271317278485e-02
1.248860000000013315e+01 8.199999999999818101e+00 1.875960763714846699e-02
1.279050000000006548e+01 8.199999999999818101e+00 1.846535929214400754e-02
1.309230000000025029e+01 8.199999999999818101e+00 1.916526214745808282e-02
1.339280000000007931e+01 8.199999999999818101e+00 2.053360199460309982e-02
1.369470000000001164e+01 8.199999999999818101e+00 2.160089006680135371e-02
1.399650000000019645e+01 8.199999999999818101e+00 2.114591068941006763e-02
1.429700000000002547e+01 8.199999999999818101e+00 2.085761534560512040e-02
1.459880000000021028e+01 8.199999999999818101e+00 2.067137145093466549e-02
1.490070000000014261e+01 8.199999999999818101e+00 1.809882450400261689e-02
-6.993300000000090222e+00 8.500000000000000000e+00 8.714343327343051365e-03
-6.947000000000116415e+00 8.500000000000000000e+00 9.105540549025278874e-03
-6.497699999999895226e+00 8.500000000000000000e+00 8.528949861415386149e-03
-6.195799999999962893e+00 8.500000000000000000e+00 9.296887016152456315e-03
-5.893999999999778083e+00 8.500000000000000000e+00 8.365667542800193923e-03
-5.593499999999949068e+00 8.500000000000000000e+00 8.573172156040332129e-03
-5.291600000000016735e+00 8.500000000000000000e+00 8.705839039915175270e-03
-4.989799999999831925e+00 8.500000000000000000e+00 8.040803763055385384e-03
-4.689300000000002910e+00 8.500000000000000000e+00 8.278923811035874408e-03
-4.387499999999818101e+00 8.500000000000000000e+00 8.887830790871692130e-03
-4.085599999999885767e+00 8.500000000000000000e+00 8.194731365499915293e-03
-3.785199999999804277e+00 8.500000000000000000e+00 8.085026057680333098e-03
-3.483299999999871943e+00 8.500000000000000000e+00 8.617394450665281577e-03
-3.182800000000042928e+00 8.500000000000000000e+00 9.250113435299148201e-03
-2.880999999999858119e+00 8.500000000000000000e+00 9.142959413707926405e-03
-2.579099999999925785e+00 8.500000000000000000e+00 8.422646268566954045e-03
-2.278699999999844295e+00 8.500000000000000000e+00 9.592836218642491683e-03
-1.976799999999911961e+00 8.500000000000000000e+00 1.078258602980214191e-02
-1.674899999999979627e+00 8.500000000000000000e+00 9.373425603003327292e-03
-1.374499999999898137e+00 8.500000000000000000e+00 1.125372355330639049e-02
-1.072599999999965803e+00 8.500000000000000000e+00 1.124947140959245417e-02
-7.707999999997809937e-01 8.500000000000000000e+00 1.419535657460819882e-02
-4.702999999999519787e-01 8.500000000000000000e+00 1.553988441695516344e-02
-1.684000000000196451e-01 8.500000000000000000e+00 1.762768698049836311e-02
1.334000000001651642e-01 8.500000000000000000e+00 2.201589929328163359e-02
4.338999999999941792e-01 8.500000000000000000e+00 2.678000111037695530e-02
7.357000000001789886e-01 8.500000000000000000e+00 3.195315915275304119e-02
1.037600000000111322e+00 8.500000000000000000e+00 4.102808426703797445e-02
1.338000000000192813e+00 8.500000000000000000e+00 4.197801317273155974e-02
1.639900000000125146e+00 8.500000000000000000e+00 4.156895694745079556e-02
1.941800000000057480e+00 8.500000000000000000e+00 3.622486272777442756e-02
2.242200000000138971e+00 8.500000000000000000e+00 3.008476720484900765e-02
2.544100000000071304e+00 8.500000000000000000e+00 2.462586510489633146e-02
2.844500000000152795e+00 8.500000000000000000e+00 2.414707372270699648e-02
3.146400000000085129e+00 8.500000000000000000e+00 2.384006894656072462e-02
3.448300000000017462e+00 8.500000000000000000e+00 2.515568221165291607e-02
3.748700000000098953e+00 8.500000000000000000e+00 2.508594705474434527e-02
4.050600000000031287e+00 8.500000000000000000e+00 2.467774125820636558e-02
4.352400000000216096e+00 8.500000000000000000e+00 2.258738740843480378e-02
4.652900000000045111e+00 8.500000000000000000e+00 2.246917781318734722e-02
4.954799999999977445e+00 8.500000000000000000e+00 2.043155054546860402e-02
5.256600000000162254e+00 8.500000000000000000e+00 2.149883861766686138e-02
5.557099999999991269e+00 8.500000000000000000e+00 2.027762294302407411e-02
5.858900000000176078e+00 8.500000000000000000e+00 2.356878217761152611e-02
6.160800000000108412e+00 8.500000000000000000e+00 2.681656954631681661e-02
6.461200000000189902e+00 8.500000000000000000e+00 3.440324436072370040e-02
6.763100000000122236e+00 8.500000000000000000e+00 4.370183223436173436e-02
7.065000000000054570e+00 8.500000000000000000e+00 5.276570177499042419e-02
7.365400000000136060e+00 8.500000000000000000e+00 6.124107462561020204e-02
7.667300000000068394e+00 8.500000000000000000e+00 7.743493874576891367e-02
7.969100000000253203e+00 8.500000000000000000e+00 8.984864710423740020e-02
8.269600000000082218e+00 8.500000000000000000e+00 9.353015313176429868e-02
8.571500000000014552e+00 8.500000000000000000e+00 9.371979874140590194e-02
8.871900000000096043e+00 8.500000000000000000e+00 7.836530779037839678e-02
9.173800000000028376e+00 8.500000000000000000e+00 6.731058456288427361e-02
9.475600000000213186e+00 8.500000000000000000e+00 5.551768918665062752e-02
9.776100000000042201e+00 8.500000000000000000e+00 5.058945462219732736e-02
1.007799999999997453e+01 8.500000000000000000e+00 4.652780694664444133e-02
1.037980000000015934e+01 8.500000000000000000e+00 4.565526705654451844e-02
1.068029999999998836e+01 8.500000000000000000e+00 4.390678556137351390e-02
1.098210000000017317e+01 8.500000000000000000e+00 3.657779065603122132e-02
1.128400000000010550e+01 8.500000000000000000e+00 3.113334584470593691e-02
1.158449999999993452e+01 8.500000000000000000e+00 2.619150442036803292e-02
1.188630000000011933e+01 8.500000000000000000e+00 2.291310161692239680e-02
1.218820000000005166e+01 8.500000000000000000e+00 2.241304951616337332e-02
1.248860000000013315e+01 8.500000000000000000e+00 2.029378108913703835e-02
1.279050000000006548e+01 8.500000000000000000e+00 2.029378108913703835e-02
1.309230000000025029e+01 8.500000000000000000e+00 1.990173343871201941e-02
1.339280000000007931e+01 8.500000000000000000e+00 1.992384458602449240e-02
1.369470000000001164e+01 8.500000000000000000e+00 2.057612343174246988e-02
1.399650000000019645e+01 8.500000000000000000e+00 2.108893196364330577e-02
1.429700000000002547e+01 8.500000000000000000e+00 2.234331435925480253e-02
1.459880000000021028e+01 8.500000000000000000e+00 2.365977805308978540e-02
1.490070000000014261e+01 8.500000000000000000e+00 2.069178174076156604e-02
-6.993300000000090222e+00 8.799999999999727152e+00 1.013370889905531279e-02
-6.947000000000116415e+00 8.799999999999727152e+00 1.016857647750959819e-02
-6.497699999999895226e+00 8.799999999999727152e+00 8.536603720100472553e-03
-6.195799999999962893e+00 8.799999999999727152e+00 9.170173133477125399e-03
-5.893999999999778083e+00 8.799999999999727152e+00 1.002740530620688068e-02
-5.593499999999949068e+00 8.799999999999727152e+00 9.701691097719285922e-03
-5.291600000000016735e+00 8.799999999999727152e+00 1.026042278173064197e-02
-4.989799999999831925e+00 8.799999999999727152e+00 9.539259207846881652e-03
-4.689300000000002910e+00 8.799999999999727152e+00 9.858169986392176232e-03
-4.387499999999818101e+00 8.799999999999727152e+00 8.602937162037893257e-03
-4.085599999999885767e+00 8.799999999999727152e+00 9.881131562447438912e-03
-3.785199999999804277e+00 8.799999999999727152e+00 9.982332582839145013e-03
-3.483299999999871943e+00 8.799999999999727152e+00 9.876028989990712909e-03
-3.182800000000042928e+00 8.799999999999727152e+00 8.994984812462910456e-03
-2.880999999999858119e+00 8.799999999999727152e+00 9.897289708560399676e-03
-2.579099999999925785e+00 8.799999999999727152e+00 9.602190934813152265e-03
-2.278699999999844295e+00 8.799999999999727152e+00 1.039734180931942316e-02
-1.976799999999911961e+00 8.799999999999727152e+00 9.939811145699773212e-03
-1.674899999999979627e+00 8.799999999999727152e+00 1.190515197028158174e-02
-1.374499999999898137e+00 8.799999999999727152e+00 1.097053078195816926e-02
-1.072599999999965803e+00 8.799999999999727152e+00 1.170870293069767830e-02
-7.707999999997809937e-01 8.799999999999727152e+00 1.279555086398004651e-02
-4.702999999999519787e-01 8.799999999999727152e+00 1.406354011947614016e-02
-1.684000000000196451e-01 8.799999999999727152e+00 1.615814611296164174e-02
1.334000000001651642e-01 8.799999999999727152e+00 1.967296810690219444e-02
4.338999999999941792e-01 8.799999999999727152e+00 2.064926030362219250e-02
7.357000000001789886e-01 8.799999999999727152e+00 2.603927767540908239e-02
1.037600000000111322e+00 8.799999999999727152e+00 3.223550149535847620e-02
1.338000000000192813e+00 8.799999999999727152e+00 3.766123687434243944e-02
1.639900000000125146e+00 8.799999999999727152e+00 4.128321288987420873e-02
1.941800000000057480e+00 8.799999999999727152e+00 4.040642085606034606e-02
2.242200000000138971e+00 8.799999999999727152e+00 3.528683982447986672e-02
2.544100000000071304e+00 8.799999999999727152e+00 2.964254425859952705e-02
2.844500000000152795e+00 8.799999999999727152e+00 2.479595085345382213e-02
3.146400000000085129e+00 8.799999999999727152e+00 2.382901337290448812e-02
3.448300000000017462e+00 8.799999999999727152e+00 2.480360471213890680e-02
3.748700000000098953e+00 8.799999999999727152e+00 2.391490667592601968e-02
4.050600000000031287e+00 8.799999999999727152e+00 2.427889017783904993e-02
4.352400000000216096e+00 8.799999999999727152e+00 2.303131121216985336e-02
4.652900000000045111e+00 8.799999999999727152e+00 2.309934551159284824e-02
4.954799999999977445e+00 8.799999999999727152e+00 1.974355369255355319e-02
5.256600000000162254e+00 8.799999999999727152e+00 1.996721645190665390e-02
5.557099999999991269e+00 8.799999999999727152e+00 1.974695540752470155e-02
5.858900000000176078e+00 8.799999999999727152e+00 2.038647782210086662e-02
6.160800000000108412e+00 8.799999999999727152e+00 2.247853252935800780e-02
6.461200000000189902e+00 8.799999999999727152e+00 2.802758007604614840e-02
6.763100000000122236e+00 8.799999999999727152e+00 3.281039132548279474e-02
7.065000000000054570e+00 8.799999999999727152e+00 4.145159778094612696e-02
7.365400000000136060e+00 8.799999999999727152e+00 5.099766041873531053e-02
7.667300000000068394e+00 8.799999999999727152e+00 6.152681868318678887e-02
7.969100000000253203e+00 8.799999999999727152e+00 7.279584995386335911e-02
8.269600000000082218e+00 8.799999999999727152e+00 8.515683173027900621e-02
8.571500000000014552e+00 8.799999999999727152e+00 8.821072134562875366e-02
8.871900000000096043e+00 8.799999999999727152e+00 8.697845009732972643e-02
9.173800000000028376e+00 8.799999999999727152e+00 7.852518839402243545e-02
9.475600000000213186e+00 8.799999999999727152e+00 6.398370732109974479e-02
9.776100000000042201e+00 8.799999999999727152e+00 5.289666780137969315e-02
1.007799999999997453e+01 8.799999999999727152e+00 4.820570285616409406e-02
1.037980000000015934e+01 8.799999999999727152e+00 4.502084721442507764e-02
1.068029999999998836e+01 8.799999999999727152e+00 4.315330569526382859e-02
1.098210000000017317e+01 8.799999999999727152e+00 4.021422396019037893e-02
1.128400000000010550e+01 8.799999999999727152e+00 3.634477318050746003e-02
1.158449999999993452e+01 8.799999999999727152e+00 3.114355098961938545e-02
1.188630000000011933e+01 8.799999999999727152e+00 2.671026595346838450e-02
1.218820000000005166e+01 8.799999999999727152e+00 2.398464183283459047e-02
1.248860000000013315e+01 8.799999999999727152e+00 2.343696572247946919e-02
1.279050000000006548e+01 8.799999999999727152e+00 1.991448986985383182e-02
1.309230000000025029e+01 8.799999999999727152e+00 2.108382939118658150e-02
1.339280000000007931e+01 8.799999999999727152e+00 2.037031967598790586e-02
1.369470000000001164e+01 8.799999999999727152e+00 1.951393793200094026e-02
1.399650000000019645e+01 8.799999999999727152e+00 2.070964074436009925e-02
1.429700000000002547e+01 8.799999999999727152e+00 2.177352710158720478e-02
1.459880000000021028e+01 8.799999999999727152e+00 2.208308316396184398e-02
1.490070000000014261e+01 8.799999999999727152e+00 2.176672367164490807e-02
-6.993300000000090222e+00 9.099999999999909051e+00 1.198084012838966476e-02
-6.947000000000116415e+00 9.099999999999909051e+00 1.199189570204590126e-02
-6.497699999999895226e+00 9.099999999999909051e+00 1.139489472460910799e-02
-6.195799999999962893e+00 9.099999999999909051e+00 1.211180615477893199e-02
-5.893999999999778083e+00 9.099999999999909051e+00 1.096542820950144326e-02
-5.593499999999949068e+00 9.099999999999909051e+00 1.106747965863593905e-02
-5.291600000000016735e+00 9.099999999999909051e+00 1.248004180040590029e-02
-4.989799999999831925e+00 9.099999999999909051e+00 1.239669978361273087e-02
-4.689300000000002910e+00 9.099999999999909051e+00 1.084891947173956088e-02
-4.387499999999818101e+00 9.099999999999909051e+00 1.063291057107154831e-02
-4.085599999999885767e+00 9.099999999999909051e+00 1.121885597485210509e-02
-3.785199999999804277e+00 9.099999999999909051e+00 1.190685282776715592e-02
-3.483299999999871943e+00 9.099999999999909051e+00 1.161090362527712229e-02
-3.182800000000042928e+00 9.099999999999909051e+00 1.088718876516499637e-02
-2.880999999999858119e+00 9.099999999999909051e+00 1.110149680834743476e-02
-2.579099999999925785e+00 9.099999999999909051e+00 1.059038913393217651e-02
-2.278699999999844295e+00 9.099999999999909051e+00 1.093651363224667009e-02
-1.976799999999911961e+00 9.099999999999909051e+00 1.125032183833524040e-02
-1.674899999999979627e+00 9.099999999999909051e+00 1.175377565406541397e-02
-1.374499999999898137e+00 9.099999999999909051e+00 1.076727831243196563e-02
-1.072599999999965803e+00 9.099999999999909051e+00 1.230485347939168535e-02
-7.707999999997809937e-01 9.099999999999909051e+00 1.174527136663753961e-02
-4.702999999999519787e-01 9.099999999999909051e+00 1.312041464372485332e-02
-1.684000000000196451e-01 9.099999999999909051e+00 1.364512917802471539e-02
1.334000000001651642e-01 9.099999999999909051e+00 1.642262945196854007e-02
4.338999999999941792e-01 9.099999999999909051e+00 1.756220396730373209e-02
7.357000000001789886e-01 9.099999999999909051e+00 2.121904756128978678e-02
1.037600000000111322e+00 9.099999999999909051e+00 2.444557421142538878e-02
1.338000000000192813e+00 9.099999999999909051e+00 3.051763543492782074e-02
1.639900000000125146e+00 9.099999999999909051e+00 3.525027138854000541e-02
1.941800000000057480e+00 9.099999999999909051e+00 3.851166561712988934e-02
2.242200000000138971e+00 9.099999999999909051e+00 3.784407905404174599e-02
2.544100000000071304e+00 9.099999999999909051e+00 3.416257302651485445e-02
2.844500000000152795e+00 9.099999999999909051e+00 2.744248510100838132e-02
3.146400000000085129e+00 9.099999999999909051e+00 2.488439544270371756e-02
3.448300000000017462e+00 9.099999999999909051e+00 2.303131121216985336e-02
3.748700000000098953e+00 9.099999999999909051e+00 2.301515306605688913e-02
4.050600000000031287e+00 9.099999999999909051e+00 2.171144580336372559e-02
4.352400000000216096e+00 9.099999999999909051e+00 2.417853958619013005e-02
4.652900000000045111e+00 9.099999999999909051e+00 2.295392219657619443e-02
4.954799999999977445e+00 9.099999999999909051e+00 2.336638013682811044e-02
5.256600000000162254e+00 9.099999999999909051e+00 2.003610118007243673e-02
5.557099999999991269e+00 9.099999999999909051e+00 2.097327365462421309e-02
5.858900000000176078e+00 9.099999999999909051e+00 2.074620918029996056e-02
6.160800000000108412e+00 9.099999999999909051e+00 2.142059917333041449e-02
6.461200000000189902e+00 9.099999999999909051e+00 2.195551885254372337e-02
6.763100000000122236e+00 9.099999999999909051e+00 2.853273474926189615e-02
7.065000000000054570e+00 9.099999999999909051e+00 3.352390104068147386e-02
7.365400000000136060e+00 9.099999999999909051e+00 4.111397757005950948e-02
7.667300000000068394e+00 9.099999999999909051e+00 5.043637744849558541e-02
7.969100000000253203e+00 9.099999999999909051e+00 5.910224633749974754e-02
8.269600000000082218e+00 9.099999999999909051e+00 6.860918925312071981e-02
8.571500000000014552e+00 9.099999999999909051e+00 7.833469235563804423e-02
8.871900000000096043e+00 9.099999999999909051e+00 8.571471298554758644e-02
9.173800000000028376e+00 9.099999999999909051e+00 8.212250197601336787e-02
9.475600000000213186e+00 9.099999999999909051e+00 7.542282434033380223e-02
9.776100000000042201e+00 9.099999999999909051e+00 6.188995175635703117e-02
1.007799999999997453e+01 9.099999999999909051e+00 5.346390377281892009e-02
1.037980000000015934e+01 9.099999999999909051e+00 4.459308155680299229e-02
1.068029999999998836e+01 9.099999999999909051e+00 4.541544615107845351e-02
1.098210000000017317e+01 9.099999999999909051e+00 4.198056445895992361e-02
1.128400000000010550e+01 9.099999999999909051e+00 4.025164282487302819e-02
1.158449999999993452e+01 9.099999999999909051e+00 3.459799254282203140e-02
1.188630000000011933e+01 9.099999999999909051e+00 3.236051452054823641e-02
1.218820000000005166e+01 9.099999999999909051e+00 2.674853524689381826e-02
1.248860000000013315e+01 9.099999999999909051e+00 2.460375395758385847e-02
1.279050000000006548e+01 9.099999999999909051e+00 2.402206069751723974e-02
1.309230000000025029e+01 9.099999999999909051e+00 2.261034898449006125e-02
1.339280000000007931e+01 9.099999999999909051e+00 2.127347500082818130e-02
1.369470000000001164e+01 9.099999999999909051e+00 2.101494466302079867e-02
1.399650000000019645e+01 9.099999999999909051e+00 2.129473571939786980e-02
1.429700000000002547e+01 9.099999999999909051e+00 2.129303486191229389e-02
1.459880000000021028e+01 9.099999999999909051e+00 2.336808099431368635e-02
1.490070000000014261e+01 9.099999999999909051e+00 2.219789104423814524e-02
-6.993300000000090222e+00 9.399999999999636202e+00 1.238904592492764273e-02
-6.947000000000116415e+00 9.399999999999636202e+00 1.280150386517955874e-02
-6.497699999999895226e+00 9.399999999999636202e+00 1.249960166149001115e-02
-6.195799999999962893e+00 9.399999999999636202e+00 1.137193314855384704e-02
-5.893999999999778083e+00 9.399999999999636202e+00 1.065162000341287295e-02
-5.593499999999949068e+00 9.399999999999636202e+00 1.264842669147781679e-02
-5.291600000000016735e+00 9.399999999999636202e+00 1.238224249498534428e-02
-4.989799999999831925e+00 9.399999999999636202e+00 1.115337296165747061e-02
-4.689300000000002910e+00 9.399999999999636202e+00 1.226998590093739822e-02
-4.387499999999818101e+00 9.399999999999636202e+00 1.149439488751523991e-02
-4.085599999999885767e+00 9.399999999999636202e+00 1.208034029129579842e-02
-3.785199999999804277e+00 9.399999999999636202e+00 1.164747206121698186e-02
-3.483299999999871943e+00 9.399999999999636202e+00 1.151650603482771464e-02
-3.182800000000042928e+00 9.399999999999636202e+00 1.238904592492764273e-02
-2.880999999999858119e+00 9.399999999999636202e+00 1.148163845637342750e-02
-2.579099999999925785e+00 9.399999999999636202e+00 1.150460003242869018e-02
-2.278699999999844295e+00 9.399999999999636202e+00 1.200720341941607580e-02
-1.976799999999911961e+00 9.399999999999636202e+00 1.176227994149328833e-02
-1.674899999999979627e+00 9.399999999999636202e+00 1.234397320155990706e-02
-1.374499999999898137e+00 9.399999999999636202e+00 1.218409259791586666e-02
-1.072599999999965803e+00 9.399999999999636202e+00 1.238564420995649264e-02
-7.707999999997809937e-01 9.399999999999636202e+00 1.289079888317224039e-02
-4.702999999999519787e-01 9.399999999999636202e+00 1.224702432488213727e-02
-1.684000000000196451e-01 9.399999999999636202e+00 1.274537556815558657e-02
1.334000000001651642e-01 9.399999999999636202e+00 1.383052264395237888e-02
4.338999999999941792e-01 9.399999999999636202e+00 1.621597526747118809e-02
7.357000000001789886e-01 9.399999999999636202e+00 1.830122654478602909e-02
1.037600000000111322e+00 9.399999999999636202e+00 2.075896561144177643e-02
1.338000000000192813e+00 9.399999999999636202e+00 2.405862913345709758e-02
1.639900000000125146e+00 9.399999999999636202e+00 3.012473735576001385e-02
1.941800000000057480e+00 9.399999999999636202e+00 3.577243463661150535e-02
2.242200000000138971e+00 9.399999999999636202e+00 3.753197170543874639e-02
2.544100000000071304e+00 9.399999999999636202e+00 3.645873063204097680e-02
2.844500000000152795e+00 9.399999999999636202e+00 3.123369643635485332e-02
3.146400000000085129e+00 9.399999999999636202e+00 2.822487954437284327e-02
3.448300000000017462e+00 9.399999999999636202e+00 2.522711822604706278e-02
3.748700000000098953e+00 9.399999999999636202e+00 2.349139316201786370e-02
4.050600000000031287e+00 9.399999999999636202e+00 2.343526486499389327e-02
4.352400000000216096e+00 9.399999999999636202e+00 2.344887172487849017e-02
4.652900000000045111e+00 9.399999999999636202e+00 2.383241508787563648e-02
4.954799999999977445e+00 9.399999999999636202e+00 2.144781289309961175e-02
5.256600000000162254e+00 9.399999999999636202e+00 2.171739880456323435e-02
5.557099999999991269e+00 9.399999999999636202e+00 2.104981224147508406e-02
5.858900000000176078e+00 9.399999999999636202e+00 2.003354989384407633e-02
6.160800000000108412e+00 9.399999999999636202e+00 2.047152069637961369e-02
6.461200000000189902e+00 9.399999999999636202e+00 2.192915556151731060e-02
6.763100000000122236e+00 9.399999999999636202e+00 2.354241888658511681e-02
7.065000000000054570e+00 9.399999999999636202e+00 2.882443180803799868e-02
7.365400000000136060e+00 9.399999999999636202e+00 3.311229352917234581e-02
7.667300000000068394e+00 9.399999999999636202e+00 3.909335887719651154e-02
7.969100000000253203e+00 9.399999999999636202e+00 4.879930211862973377e-02
8.269600000000082218e+00 9.399999999999636202e+00 5.608407472934707344e-02
8.571500000000014552e+00 9.399999999999636202e+00 6.504674324958406584e-02
8.871900000000096043e+00 9.399999999999636202e+00 7.641952682688069043e-02
9.173800000000028376e+00 9.399999999999636202e+00 8.334711936562730350e-02
9.475600000000213186e+00 9.399999999999636202e+00 8.087067086663023152e-02
9.776100000000042201e+00 9.399999999999636202e+00 6.984231093016252112e-02
1.007799999999997453e+01 9.399999999999636202e+00 6.115773260881703088e-02
1.037980000000015934e+01 9.399999999999636202e+00 5.159976396862882980e-02
1.068029999999998836e+01 9.399999999999636202e+00 4.520283896538158236e-02
1.098210000000017317e+01 9.399999999999636202e+00 4.332679315879246068e-02
1.128400000000010550e+01 9.399999999999636202e+00 4.277656576220897899e-02
1.158449999999993452e+01 9.399999999999636202e+00 3.928640620180926663e-02
1.188630000000011933e+01 9.399999999999636202e+00 3.565762675633519369e-02
1.218820000000005166e+01 9.399999999999636202e+00 3.322540055196307462e-02
1.248860000000013315e+01 9.399999999999636202e+00 2.842047815521395529e-02
1.279050000000006548e+01 9.399999999999636202e+00 2.436988605331730576e-02
1.309230000000025029e+01 9.399999999999636202e+00 2.523137036976099909e-02
1.339280000000007931e+01 9.399999999999636202e+00 2.402121026877444832e-02
1.369470000000001164e+01 9.399999999999636202e+00 2.159663792308741739e-02
1.399650000000019645e+01 9.399999999999636202e+00 2.210774559750268084e-02
1.429700000000002547e+01 9.399999999999636202e+00 2.120033812894846562e-02
1.459880000000021028e+01 9.399999999999636202e+00 2.166127050753926392e-02
1.490070000000014261e+01 9.399999999999636202e+00 2.283656303007152583e-02
-6.993300000000090222e+00 9.699999999999818101e+00 1.397424510148345851e-02
-6.947000000000116415e+00 9.699999999999818101e+00 1.345378271089753622e-02
-6.497699999999895226e+00 9.699999999999818101e+00 1.341891513244325256e-02
-6.195799999999962893e+00 9.699999999999818101e+00 1.375993705830102012e-02
-5.893999999999778083e+00 9.699999999999818101e+00 1.359920602591419177e-02
-5.593499999999949068e+00 9.699999999999818101e+00 1.367404375527948683e-02
-5.291600000000016735e+00 9.699999999999818101e+00 1.305918377424415688e-02
-4.989799999999831925e+00 9.699999999999818101e+00 1.404823240210596735e-02
-4.689300000000002910e+00 9.699999999999818101e+00 1.300220504847739850e-02
-4.387499999999818101e+00 9.699999999999818101e+00 1.326498752999872265e-02
-4.085599999999885767e+00 9.699999999999818101e+00 1.390706123080324985e-02
-3.785199999999804277e+00 9.699999999999818101e+00 1.269860198730227673e-02
-3.483299999999871943e+00 9.699999999999818101e+00 1.277854228912429779e-02
-3.182800000000042928e+00 9.699999999999818101e+00 1.258804625073990831e-02
-2.880999999999858119e+00 9.699999999999818101e+00 1.255913167348513514e-02
-2.579099999999925785e+00 9.699999999999818101e+00 1.175632694029377610e-02
-2.278699999999844295e+00 9.699999999999818101e+00 1.175632694029377610e-02
-1.976799999999911961e+00 9.699999999999818101e+00 1.361621460076994049e-02
-1.674899999999979627e+00 9.699999999999818101e+00 1.225552861231001163e-02
-1.374499999999898137e+00 9.699999999999818101e+00 1.214497287574764321e-02
-1.072599999999965803e+00 9.699999999999818101e+00 1.139234343838074585e-02
-7.707999999997809937e-01 9.699999999999818101e+00 1.181415609480332245e-02
-4.702999999999519787e-01 9.699999999999818101e+00 1.162110877019057083e-02
-1.684000000000196451e-01 9.699999999999818101e+00 1.265523012142011523e-02
1.334000000001651642e-01 9.699999999999818101e+00 1.434928417705272526e-02
4.338999999999941792e-01 9.699999999999818101e+00 1.551267069718596445e-02
7.357000000001789886e-01 9.699999999999818101e+00 1.688356183055934184e-02
1.037600000000111322e+00 9.699999999999818101e+00 1.810477750520212564e-02
1.338000000000192813e+00 9.699999999999818101e+00 2.031929395142065969e-02
1.639900000000125146e+00 9.699999999999818101e+00 2.522286608233312646e-02
1.941800000000057480e+00 9.699999999999818101e+00 2.883293609546587130e-02
2.242200000000138971e+00 9.699999999999818101e+00 3.346947360114307934e-02
2.544100000000071304e+00 9.699999999999818101e+00 3.664242324048306437e-02
2.844500000000152795e+00 9.699999999999818101e+00 3.425441933073589129e-02
3.146400000000085129e+00 9.699999999999818101e+00 2.970122384185186135e-02
3.448300000000017462e+00 9.699999999999818101e+00 2.646534247554559530e-02
3.748700000000098953e+00 9.699999999999818101e+00 2.335872627814302577e-02
4.050600000000031287e+00 9.699999999999818101e+00 2.319374310204225589e-02
4.352400000000216096e+00 9.699999999999818101e+00 2.249469067547097204e-02
4.652900000000045111e+00 9.699999999999818101e+00 2.269369100128323241e-02
4.954799999999977445e+00 9.699999999999818101e+00 2.392511182083947169e-02
5.256600000000162254e+00 9.699999999999818101e+00 2.150734290509473401e-02
5.557099999999991269e+00 9.699999999999818101e+00 2.261970370066072530e-02
5.858900000000176078e+00 9.699999999999818101e+00 2.133555629905166742e-02
6.160800000000108412e+00 9.699999999999818101e+00 1.983114785306066066e-02
6.461200000000189902e+00 9.699999999999818101e+00 2.186707426329383142e-02
6.763100000000122236e+00 9.699999999999818101e+00 2.235862207662497533e-02
7.065000000000054570e+00 9.699999999999818101e+00 2.436478348086058149e-02
7.365400000000136060e+00 9.699999999999818101e+00 2.779881474423632690e-02
7.667300000000068394e+00 9.699999999999818101e+00 3.392530340727715338e-02
7.969100000000253203e+00 9.699999999999818101e+00 3.974818900914285635e-02
8.269600000000082218e+00 9.699999999999818101e+00 4.859690007784631810e-02
8.571500000000014552e+00 9.699999999999818101e+00 5.597777113649864134e-02
8.871900000000096043e+00 9.699999999999818101e+00 6.491237550822365199e-02
9.173800000000028376e+00 9.699999999999818101e+00 7.592967987103511895e-02
9.475600000000213186e+00 9.699999999999818101e+00 7.774959738060027714e-02
9.776100000000042201e+00 9.699999999999818101e+00 7.561161952123261754e-02
1.007799999999997453e+01 9.699999999999818101e+00 6.998518295895081454e-02
1.037980000000015934e+01 9.699999999999818101e+00 5.748813258368916379e-02
1.068029999999998836e+01 9.699999999999818101e+00 4.899915287318478557e-02
1.098210000000017317e+01 9.699999999999818101e+00 4.429202978185622225e-02
1.128400000000010550e+01 9.699999999999818101e+00 4.295515579819434576e-02
1.158449999999993452e+01 9.699999999999818101e+00 4.210472705540688892e-02
1.188630000000011933e+01 9.699999999999818101e+00 3.930766692037895166e-02
1.218820000000005166e+01 9.699999999999818101e+00 3.602416154447658780e-02
1.248860000000013315e+01 9.699999999999818101e+00 3.101173453448732853e-02
1.279050000000006548e+01 9.699999999999818101e+00 2.825209326414204053e-02
1.309230000000025029e+01 9.699999999999818101e+00 2.741527138123918406e-02
1.339280000000007931e+01 9.699999999999818101e+00 2.278128516179034335e-02
1.369470000000001164e+01 9.699999999999818101e+00 2.291735376063633312e-02
1.399650000000019645e+01 9.699999999999818101e+00 2.337828613922713142e-02
1.429700000000002547e+01 9.699999999999818101e+00 2.210179259630316514e-02
1.459880000000021028e+01 9.699999999999818101e+00 2.229824163588706512e-02
1.490070000000014261e+01 9.699999999999818101e+00 2.268348585636978734e-02
