# Supplementary material for: Resonant inelastic X-ray scattering tools to count 5 f electrons of actinides and probe bond covalency
Source: Nat Commun. 2025 Feb 10;16:1221. doi: 10.1038/s41467-024-54574-7 (PMC11811144; doi:10.1038/s41467-024-54574-7)
Supplement: Supplementary file 3 — Source Data [file 41467_2024_54574_MOESM3_ESM.zip › Data_figures/Data_SI_figures/FigSI25/SI25_[U$^{/mathrm{VI}}$O$_2$]$^{/mathrm{2+}}$-Cd $/mathrm{(5f^0)}$_WLMap.txt]

# Ein | Eout | Intensity
-6.796000000000276486e+00 -5.099999999999909051e+00 2.882957599338188334e-02
-6.744200000000091677e+00 -5.099999999999909051e+00 3.338329431222847310e-02
-6.297700000000077125e+00 -5.099999999999909051e+00 6.496055061464101055e-02
-5.995800000000144792e+00 -5.099999999999909051e+00 1.105730651870440451e-01
-5.693999999999959982e+00 -5.099999999999909051e+00 1.709632990423099463e-01
-5.393500000000130967e+00 -5.099999999999909051e+00 2.362245367911408878e-01
-5.091600000000198634e+00 -5.099999999999909051e+00 2.658808428031553817e-01
-4.789800000000013824e+00 -5.099999999999909051e+00 2.621091663938261429e-01
-4.489300000000184809e+00 -5.099999999999909051e+00 2.406748340574635658e-01
-4.187500000000000000e+00 -5.099999999999909051e+00 2.005302288360938656e-01
-3.885600000000067666e+00 -5.099999999999909051e+00 1.712716469952053344e-01
-3.585199999999986176e+00 -5.099999999999909051e+00 1.542997415547824602e-01
-3.283300000000053842e+00 -5.099999999999909051e+00 1.487896977008689725e-01
-2.982800000000224827e+00 -5.099999999999909051e+00 1.442021440994065429e-01
-2.681000000000040018e+00 -5.099999999999909051e+00 1.257178653662109624e-01
-2.379100000000107684e+00 -5.099999999999909051e+00 1.158137035831482975e-01
-2.078700000000026193e+00 -5.099999999999909051e+00 1.090121733758033645e-01
-1.776800000000093860e+00 -5.099999999999909051e+00 1.081707601213185849e-01
-1.474900000000161526e+00 -5.099999999999909051e+00 1.244493614688959165e-01
-1.174500000000080036e+00 -5.099999999999909051e+00 1.373667786094457388e-01
-8.726000000001477019e-01 -5.099999999999909051e+00 1.502114179722935372e-01
-5.707999999999628926e-01 -5.099999999999909051e+00 1.486869150499038339e-01
-2.703000000001338776e-01 -5.099999999999909051e+00 1.381213692519351055e-01
3.159999999979845597e-02 -5.099999999999909051e+00 1.215535719982260565e-01
3.333999999999832653e-01 -5.099999999999909051e+00 1.056311987204533592e-01
6.338999999998122803e-01 -5.099999999999909051e+00 9.231924941657153327e-02
9.356999999999970896e-01 -5.099999999999909051e+00 9.318619873340788784e-02
1.237599999999929423e+00 -5.099999999999909051e+00 8.883549211025640324e-02
1.538000000000010914e+00 -5.099999999999909051e+00 8.503444922922281934e-02
1.839899999999943248e+00 -5.099999999999909051e+00 7.888600381651968141e-02
2.141799999999875581e+00 -5.099999999999909051e+00 7.136499505241879204e-02
2.442199999999957072e+00 -5.099999999999909051e+00 6.265464418429279869e-02
2.744099999999889405e+00 -5.099999999999909051e+00 5.457567245780974713e-02
3.044499999999970896e+00 -5.099999999999909051e+00 4.409184205936608758e-02
3.346399999999903230e+00 -5.099999999999909051e+00 4.023972705362932611e-02
3.648299999999835563e+00 -5.099999999999909051e+00 3.504505356975793490e-02
3.948699999999917054e+00 -5.099999999999909051e+00 3.098035084494421901e-02
4.250599999999849388e+00 -5.099999999999909051e+00 2.760320659894695966e-02
4.552400000000034197e+00 -5.099999999999909051e+00 2.416605260642347777e-02
4.852899999999863212e+00 -5.099999999999909051e+00 2.428798730415230103e-02
5.154799999999795546e+00 -5.099999999999909051e+00 2.378811888362000401e-02
5.456599999999980355e+00 -5.099999999999909051e+00 2.190355748207295158e-02
5.757099999999809370e+00 -5.099999999999909051e+00 2.251323097071707136e-02
6.058899999999994179e+00 -5.099999999999909051e+00 2.181481966540119166e-02
6.360799999999926513e+00 -5.099999999999909051e+00 1.997494637296941267e-02
6.661200000000008004e+00 -5.099999999999909051e+00 1.914247074030770920e-02
6.963099999999940337e+00 -5.099999999999909051e+00 1.876772902529818404e-02
7.264999999999872671e+00 -5.099999999999909051e+00 1.806038009815924550e-02
7.565399999999954161e+00 -5.099999999999909051e+00 1.754519004021599937e-02
7.867299999999886495e+00 -5.099999999999909051e+00 1.814464910391947947e-02
8.169100000000071304e+00 -5.099999999999909051e+00 1.905884013610626565e-02
8.469599999999900319e+00 -5.099999999999909051e+00 1.833361596532121982e-02
8.771499999999832653e+00 -5.099999999999909051e+00 1.800356235942696809e-02
9.071899999999914144e+00 -5.099999999999909051e+00 1.772458087823589046e-02
9.373799999999846477e+00 -5.099999999999909051e+00 1.853918126725148663e-02
9.675600000000031287e+00 -5.099999999999909051e+00 1.797228068304627599e-02
9.976099999999860302e+00 -5.099999999999909051e+00 1.834191518558548478e-02
1.027799999999979264e+01 -5.099999999999909051e+00 1.776799218423358653e-02
1.057979999999997744e+01 -5.099999999999909051e+00 1.769840641432551473e-02
1.088029999999980646e+01 -5.099999999999909051e+00 1.802143760307307885e-02
1.118209999999999127e+01 -5.099999999999909051e+00 1.807123292465867212e-02
1.148399999999992360e+01 -5.099999999999909051e+00 1.618092590908251291e-02
1.178449999999975262e+01 -5.099999999999909051e+00 1.698211986536352774e-02
1.208629999999993743e+01 -5.099999999999909051e+00 1.731089666814019865e-02
1.238819999999986976e+01 -5.099999999999909051e+00 1.622689082131537064e-02
1.268859999999995125e+01 -5.099999999999909051e+00 1.649118906665428264e-02
1.299049999999988358e+01 -5.099999999999909051e+00 1.609729530488106936e-02
1.329230000000006839e+01 -5.099999999999909051e+00 1.672675924184766766e-02
1.359279999999989741e+01 -5.099999999999909051e+00 1.623199803378568354e-02
1.389469999999982974e+01 -5.099999999999909051e+00 1.647331382300817187e-02
1.419650000000001455e+01 -5.099999999999909051e+00 1.667121830623296413e-02
1.449699999999984357e+01 -5.099999999999909051e+00 1.622050680572746997e-02
1.479880000000002838e+01 -5.099999999999909051e+00 1.542442006191677498e-02
1.510069999999996071e+01 -5.099999999999909051e+00 1.550932746923579936e-02
-6.796000000000276486e+00 -4.799999999999727152e+00 2.564522901813909989e-02
-6.744200000000091677e+00 -4.799999999999727152e+00 2.361064325027648070e-02
-6.297700000000077125e+00 -4.799999999999727152e+00 4.295038007225019522e-02
-5.995800000000144792e+00 -4.799999999999727152e+00 7.218214904766956375e-02
-5.693999999999959982e+00 -4.799999999999727152e+00 1.227071636149589529e-01
-5.393500000000130967e+00 -4.799999999999727152e+00 1.880833136443720299e-01
-5.091600000000198634e+00 -4.799999999999727152e+00 2.574169149367221965e-01
-4.789800000000013824e+00 -4.799999999999727152e+00 2.922583184092261699e-01
-4.489300000000184809e+00 -4.799999999999727152e+00 2.905142053506128974e-01
-4.187500000000000000e+00 -4.799999999999727152e+00 2.623115396879624472e-01
-3.885600000000067666e+00 -4.799999999999727152e+00 2.227312814445628064e-01
-3.585199999999986176e+00 -4.799999999999727152e+00 1.879447805061146837e-01
-3.283300000000053842e+00 -4.799999999999727152e+00 1.678727970962092253e-01
-2.982800000000224827e+00 -4.799999999999727152e+00 1.624438302402620438e-01
-2.681000000000040018e+00 -4.799999999999727152e+00 1.492091275249937676e-01
-2.379100000000107684e+00 -4.799999999999727152e+00 1.380671051194379828e-01
-2.078700000000026193e+00 -4.799999999999727152e+00 1.264494735525839020e-01
-1.776800000000093860e+00 -4.799999999999727152e+00 1.179223439318305283e-01
-1.474900000000161526e+00 -4.799999999999727152e+00 1.231725583513166161e-01
-1.174500000000080036e+00 -4.799999999999727152e+00 1.319480261784391761e-01
-8.726000000001477019e-01 -4.799999999999727152e+00 1.491216665114395712e-01
-5.707999999999628926e-01 -4.799999999999727152e+00 1.572836304405652863e-01
-2.703000000001338776e-01 -4.799999999999727152e+00 1.583203945720396966e-01
3.159999999979845597e-02 -4.799999999999727152e+00 1.437910134955459884e-01
3.333999999999832653e-01 -4.799999999999727152e+00 1.208615447084980671e-01
6.338999999998122803e-01 -4.799999999999727152e+00 1.096422757143287324e-01
9.356999999999970896e-01 -4.799999999999727152e+00 1.012102679258350124e-01
1.237599999999929423e+00 -4.799999999999727152e+00 9.494946383878491436e-02
1.538000000000010914e+00 -4.799999999999727152e+00 9.300680789538799675e-02
1.839899999999943248e+00 -4.799999999999727152e+00 8.574243655792054830e-02
2.141799999999875581e+00 -4.799999999999727152e+00 8.233464903710138727e-02
2.442199999999957072e+00 -4.799999999999727152e+00 7.602915684093600190e-02
2.744099999999889405e+00 -4.799999999999727152e+00 6.058366952757916063e-02
3.044499999999970896e+00 -4.799999999999727152e+00 5.354593074348203835e-02
3.346399999999903230e+00 -4.799999999999727152e+00 4.444360131825918214e-02
3.648299999999835563e+00 -4.799999999999727152e+00 4.066490249178323496e-02
3.948699999999917054e+00 -4.799999999999727152e+00 3.643166175544905461e-02
4.250599999999849388e+00 -4.799999999999727152e+00 3.302770464398262912e-02
4.552400000000034197e+00 -4.799999999999727152e+00 2.879191030141329405e-02
4.852899999999863212e+00 -4.799999999999727152e+00 2.697118905574520664e-02
5.154799999999795546e+00 -4.799999999999727152e+00 2.757000971788989979e-02
5.456599999999980355e+00 -4.799999999999727152e+00 2.511216371654973953e-02
5.757099999999809370e+00 -4.799999999999727152e+00 2.467677385345519794e-02
6.058899999999994179e+00 -4.799999999999727152e+00 2.342806040446263754e-02
6.360799999999926513e+00 -4.799999999999727152e+00 2.225020952849573325e-02
6.661200000000008004e+00 -4.799999999999727152e+00 2.064846001749249746e-02
6.963099999999940337e+00 -4.799999999999727152e+00 2.157861108864901623e-02
7.264999999999872671e+00 -4.799999999999727152e+00 1.895031187111202026e-02
7.565399999999954161e+00 -4.799999999999727152e+00 2.014859159696019697e-02
7.867299999999886495e+00 -4.799999999999727152e+00 1.984918126588785039e-02
8.169100000000071304e+00 -4.799999999999727152e+00 1.903011206596073174e-02
8.469599999999900319e+00 -4.799999999999727152e+00 1.828445904529441696e-02
8.771499999999832653e+00 -4.799999999999727152e+00 1.886987327470452530e-02
9.071899999999914144e+00 -4.799999999999727152e+00 2.024562863389622880e-02
9.373799999999846477e+00 -4.799999999999727152e+00 1.890051654952643045e-02
9.675600000000031287e+00 -4.799999999999727152e+00 2.043012668438643625e-02
9.976099999999860302e+00 -4.799999999999727152e+00 1.967106723098554014e-02
1.027799999999979264e+01 -4.799999999999727152e+00 1.887306528249847390e-02
1.057979999999997744e+01 -4.799999999999727152e+00 1.996217834179362174e-02
1.088029999999980646e+01 -4.799999999999727152e+00 1.869942005850768960e-02
1.118209999999999127e+01 -4.799999999999727152e+00 1.997303116829304490e-02
1.148399999999992360e+01 -4.799999999999727152e+00 1.804250485451313474e-02
1.178449999999975262e+01 -4.799999999999727152e+00 1.957658380028466996e-02
1.208629999999993743e+01 -4.799999999999727152e+00 1.991812863423713525e-02
1.238819999999986976e+01 -4.799999999999727152e+00 1.730898146346382740e-02
1.268859999999995125e+01 -4.799999999999727152e+00 1.877028263153334223e-02
1.299049999999988358e+01 -4.799999999999727152e+00 1.734281674607968116e-02
1.329230000000006839e+01 -4.799999999999727152e+00 1.924589179283163129e-02
1.359279999999989741e+01 -4.799999999999727152e+00 1.698978068406899883e-02
1.389469999999982974e+01 -4.799999999999727152e+00 1.772266567355952269e-02
1.419650000000001455e+01 -4.799999999999727152e+00 1.741048731131138172e-02
1.449699999999984357e+01 -4.799999999999727152e+00 1.795568224251774606e-02
1.479880000000002838e+01 -4.799999999999727152e+00 1.750177873421830330e-02
1.510069999999996071e+01 -4.799999999999727152e+00 1.722471245770359344e-02
-6.796000000000276486e+00 -4.500000000000000000e+00 1.860940543871834538e-02
-6.744200000000091677e+00 -4.500000000000000000e+00 1.828892785620594291e-02
-6.297700000000077125e+00 -4.500000000000000000e+00 2.901726605166603939e-02
-5.995800000000144792e+00 -4.500000000000000000e+00 5.005387421690264682e-02
-5.693999999999959982e+00 -4.500000000000000000e+00 8.163623773178549370e-02
-5.393500000000130967e+00 -4.500000000000000000e+00 1.327428361191322903e-01
-5.091600000000198634e+00 -4.500000000000000000e+00 2.073592103104667794e-01
-4.789800000000013824e+00 -4.500000000000000000e+00 2.789253018539042950e-01
-4.489300000000184809e+00 -4.500000000000000000e+00 3.091695757015640589e-01
-4.187500000000000000e+00 -4.500000000000000000e+00 3.169057257909770886e-01
-3.885600000000067666e+00 -4.500000000000000000e+00 2.789214714445515941e-01
-3.585199999999986176e+00 -4.500000000000000000e+00 2.390794685620482030e-01
-3.283300000000053842e+00 -4.500000000000000000e+00 2.077837473470618979e-01
-2.982800000000224827e+00 -4.500000000000000000e+00 1.838909306078004013e-01
-2.681000000000040018e+00 -4.500000000000000000e+00 1.757327970880274426e-01
-2.379100000000107684e+00 -4.500000000000000000e+00 1.655311401785688197e-01
-2.078700000000026193e+00 -4.500000000000000000e+00 1.488758819113055742e-01
-1.776800000000093860e+00 -4.500000000000000000e+00 1.352766519059684369e-01
-1.474900000000161526e+00 -4.500000000000000000e+00 1.263652045468236784e-01
-1.174500000000080036e+00 -4.500000000000000000e+00 1.297206431398220949e-01
-8.726000000001477019e-01 -4.500000000000000000e+00 1.409552337714023440e-01
-5.707999999999628926e-01 -4.500000000000000000e+00 1.529361158252077746e-01
-2.703000000001338776e-01 -4.500000000000000000e+00 1.616464666933337679e-01
3.159999999979845597e-02 -4.500000000000000000e+00 1.592218175730506502e-01
3.333999999999832653e-01 -4.500000000000000000e+00 1.462788643701492530e-01
6.338999999998122803e-01 -4.500000000000000000e+00 1.244653215078656699e-01
9.356999999999970896e-01 -4.500000000000000000e+00 1.092202922839687756e-01
1.237599999999929423e+00 -4.500000000000000000e+00 1.011732406354252101e-01
1.538000000000010914e+00 -4.500000000000000000e+00 9.590004375982269513e-02
1.839899999999943248e+00 -4.500000000000000000e+00 9.517226598280249805e-02
2.141799999999875581e+00 -4.500000000000000000e+00 8.849522407942153612e-02
2.442199999999957072e+00 -4.500000000000000000e+00 8.549090634375741682e-02
2.744099999999889405e+00 -4.500000000000000000e+00 7.234047263424939200e-02
3.044499999999970896e+00 -4.500000000000000000e+00 6.401954671698506516e-02
3.346399999999903230e+00 -4.500000000000000000e+00 5.816923483223670338e-02
3.648299999999835563e+00 -4.500000000000000000e+00 4.686633523386591477e-02
3.948699999999917054e+00 -4.500000000000000000e+00 4.215557013155707411e-02
4.250599999999849388e+00 -4.500000000000000000e+00 3.569366955348821785e-02
4.552400000000034197e+00 -4.500000000000000000e+00 3.389784596861292881e-02
4.852899999999863212e+00 -4.500000000000000000e+00 3.276787520955524308e-02
5.154799999999795546e+00 -4.500000000000000000e+00 3.018681770736868220e-02
5.456599999999980355e+00 -4.500000000000000000e+00 2.987272414044417346e-02
5.757099999999809370e+00 -4.500000000000000000e+00 2.819181283615102007e-02
6.058899999999994179e+00 -4.500000000000000000e+00 2.515302141631228089e-02
6.360799999999926513e+00 -4.500000000000000000e+00 2.563756819943362533e-02
6.661200000000008004e+00 -4.500000000000000000e+00 2.437289471147132541e-02
6.963099999999940337e+00 -4.500000000000000000e+00 2.342231479043353076e-02
7.264999999999872671e+00 -4.500000000000000000e+00 2.148731966574209812e-02
7.565399999999954161e+00 -4.500000000000000000e+00 2.229681284228737792e-02
7.867299999999886495e+00 -4.500000000000000000e+00 2.181162765760724306e-02
8.169100000000071304e+00 -4.500000000000000000e+00 2.113619880840779050e-02
8.469599999999900319e+00 -4.500000000000000000e+00 2.171267541599484693e-02
8.771499999999832653e+00 -4.500000000000000000e+00 2.036820173318383900e-02
9.071899999999914144e+00 -4.500000000000000000e+00 2.132963448072105681e-02
9.373799999999846477e+00 -4.500000000000000000e+00 2.010454188940371048e-02
9.675600000000031287e+00 -4.500000000000000000e+00 2.098936644988617234e-02
9.976099999999860302e+00 -4.500000000000000000e+00 2.084444929604092195e-02
1.027799999999979264e+01 -4.500000000000000000e+00 2.053737814626309388e-02
1.057979999999997744e+01 -4.500000000000000000e+00 2.137687619607148842e-02
1.088029999999980646e+01 -4.500000000000000000e+00 2.049907405273571764e-02
1.118209999999999127e+01 -4.500000000000000000e+00 1.974129140245240235e-02
1.148399999999992360e+01 -4.500000000000000000e+00 2.049013643091266226e-02
1.178449999999975262e+01 -4.500000000000000000e+00 2.009049705511033873e-02
1.208629999999993743e+01 -4.500000000000000000e+00 2.134623292124958674e-02
1.238819999999986976e+01 -4.500000000000000000e+00 1.934803604223797602e-02
1.268859999999995125e+01 -4.500000000000000000e+00 1.964936157798669036e-02
1.299049999999988358e+01 -4.500000000000000000e+00 2.034968808797893783e-02
1.329230000000006839e+01 -4.500000000000000000e+00 1.913800192939617978e-02
1.359279999999989741e+01 -4.500000000000000000e+00 1.973809939465845376e-02
1.389469999999982974e+01 -4.500000000000000000e+00 2.062930797072880587e-02
1.419650000000001455e+01 -4.500000000000000000e+00 1.956700777690282417e-02
1.449699999999984357e+01 -4.500000000000000000e+00 1.942272902461636419e-02
1.479880000000002838e+01 -4.500000000000000000e+00 1.903138886907830563e-02
1.510069999999996071e+01 -4.500000000000000000e+00 1.980513155833136738e-02
-6.796000000000276486e+00 -4.199999999999818101e+00 1.452874267493489517e-02
-6.744200000000091677e+00 -4.199999999999818101e+00 1.276803117579303551e-02
-6.297700000000077125e+00 -4.199999999999818101e+00 2.059228068031900699e-02
-5.995800000000144792e+00 -4.199999999999818101e+00 3.375995123191435909e-02
-5.693999999999959982e+00 -4.199999999999818101e+00 5.398068220501778952e-02
-5.393500000000130967e+00 -4.199999999999818101e+00 9.180086735083434202e-02
-5.091600000000198634e+00 -4.199999999999818101e+00 1.443598292844275877e-01
-4.789800000000013824e+00 -4.199999999999818101e+00 2.245456186746430105e-01
-4.489300000000184809e+00 -4.199999999999818101e+00 3.032369100157318309e-01
-4.187500000000000000e+00 -4.199999999999818101e+00 3.471761741025471970e-01
-3.885600000000067666e+00 -4.199999999999818101e+00 3.440326848270669480e-01
-3.585199999999986176e+00 -4.199999999999818101e+00 3.111537277462823048e-01
-3.283300000000053842e+00 -4.199999999999818101e+00 2.637971001152659700e-01
-2.982800000000224827e+00 -4.199999999999818101e+00 2.288395075590621830e-01
-2.681000000000040018e+00 -4.199999999999818101e+00 2.045336450112637816e-01
-2.379100000000107684e+00 -4.199999999999818101e+00 1.910116615945401941e-01
-2.078700000000026193e+00 -4.199999999999818101e+00 1.788564959151851819e-01
-1.776800000000093860e+00 -4.199999999999818101e+00 1.633254627929505431e-01
-1.474900000000161526e+00 -4.199999999999818101e+00 1.468744930245000357e-01
-1.174500000000080036e+00 -4.199999999999818101e+00 1.397192883535856023e-01
-8.726000000001477019e-01 -4.199999999999818101e+00 1.380702971272319279e-01
-5.707999999999628926e-01 -4.199999999999818101e+00 1.495168370763303722e-01
-2.703000000001338776e-01 -4.199999999999818101e+00 1.636880748783430539e-01
3.159999999979845597e-02 -4.199999999999818101e+00 1.702514813042594888e-01
3.333999999999832653e-01 -4.199999999999818101e+00 1.663221197099091775e-01
6.338999999998122803e-01 -4.199999999999818101e+00 1.489627045233009595e-01
9.356999999999970896e-01 -4.199999999999818101e+00 1.256195515261573359e-01
1.237599999999929423e+00 -4.199999999999818101e+00 1.141615203490006919e-01
1.538000000000010914e+00 -4.199999999999818101e+00 1.053375340034101160e-01
1.839899999999943248e+00 -4.199999999999818101e+00 1.018154726035676166e-01
2.141799999999875581e+00 -4.199999999999818101e+00 9.856600866932826999e-02
2.442199999999957072e+00 -4.199999999999818101e+00 9.763521919661295734e-02
2.744099999999889405e+00 -4.199999999999818101e+00 8.643510224920732121e-02
3.044499999999970896e+00 -4.199999999999818101e+00 7.509900576977947273e-02
3.346399999999903230e+00 -4.199999999999818101e+00 6.463113541030554576e-02
3.648299999999835563e+00 -4.199999999999818101e+00 5.699712957029889893e-02
3.948699999999917054e+00 -4.199999999999818101e+00 4.755325531112358090e-02
4.250599999999849388e+00 -4.199999999999818101e+00 4.320701749888362919e-02
4.552400000000034197e+00 -4.199999999999818101e+00 3.795680307939753445e-02
4.852899999999863212e+00 -4.199999999999818101e+00 3.669468319767039272e-02
5.154799999999795546e+00 -4.199999999999818101e+00 3.417746585136278992e-02
5.456599999999980355e+00 -4.199999999999818101e+00 3.228396682799269252e-02
5.757099999999809370e+00 -4.199999999999818101e+00 3.231014129190305784e-02
6.058899999999994179e+00 -4.199999999999818101e+00 2.931156917026806960e-02
6.360799999999926513e+00 -4.199999999999818101e+00 2.885702726040983643e-02
6.661200000000008004e+00 -4.199999999999818101e+00 2.771237326549999200e-02
6.963099999999940337e+00 -4.199999999999818101e+00 2.531645221536243245e-02
7.264999999999872671e+00 -4.199999999999818101e+00 2.542115007100393190e-02
7.565399999999954161e+00 -4.199999999999818101e+00 2.461867931160533970e-02
7.867299999999886495e+00 -4.199999999999818101e+00 2.315610134041824753e-02
8.169100000000071304e+00 -4.199999999999818101e+00 2.365980017030328356e-02
8.469599999999900319e+00 -4.199999999999818101e+00 2.370831868877129600e-02
8.771499999999832653e+00 -4.199999999999818101e+00 2.352318223672229813e-02
9.071899999999914144e+00 -4.199999999999818101e+00 2.356659354271999421e-02
9.373799999999846477e+00 -4.199999999999818101e+00 2.387430309405660922e-02
9.675600000000031287e+00 -4.199999999999818101e+00 2.198974169250955332e-02
9.976099999999860302e+00 -4.199999999999818101e+00 2.227383038617094732e-02
1.027799999999979264e+01 -4.199999999999818101e+00 2.313631089209576899e-02
1.057979999999997744e+01 -4.199999999999818101e+00 2.401858184634306920e-02
1.088029999999980646e+01 -4.199999999999818101e+00 2.425223681686007951e-02
1.118209999999999127e+01 -4.199999999999818101e+00 2.540519003203419238e-02
1.148399999999992360e+01 -4.199999999999818101e+00 2.310630601883265425e-02
1.178449999999975262e+01 -4.199999999999818101e+00 2.281072609711304669e-02
1.208629999999993743e+01 -4.199999999999818101e+00 2.260579919674157029e-02
1.238819999999986976e+01 -4.199999999999818101e+00 2.129771440278157429e-02
1.268859999999995125e+01 -4.199999999999818101e+00 2.279412765658451329e-02
1.299049999999988358e+01 -4.199999999999818101e+00 2.102256333094323221e-02
1.329230000000006839e+01 -4.199999999999818101e+00 2.106533623538213787e-02
1.359279999999989741e+01 -4.199999999999818101e+00 2.281519490802457265e-02
1.389469999999982974e+01 -4.199999999999818101e+00 2.188951264777957983e-02
1.419650000000001455e+01 -4.199999999999818101e+00 2.141773389583402631e-02
1.449699999999984357e+01 -4.199999999999818101e+00 2.070527775622477487e-02
1.479880000000002838e+01 -4.199999999999818101e+00 2.198591128315681431e-02
1.510069999999996071e+01 -4.199999999999818101e+00 1.982428360509505549e-02
-6.796000000000276486e+00 -3.900000000000090949e+00 1.234349413919791534e-02
-6.744200000000091677e+00 -3.900000000000090949e+00 1.233008770646333400e-02
-6.297700000000077125e+00 -3.900000000000090949e+00 1.648225144483123072e-02
-5.995800000000144792e+00 -3.900000000000090949e+00 2.299905455695599663e-02
-5.693999999999959982e+00 -3.900000000000090949e+00 3.713390347011767678e-02
-5.393500000000130967e+00 -3.900000000000090949e+00 5.762403990103033558e-02
-5.091600000000198634e+00 -3.900000000000090949e+00 9.684423966527258565e-02
-4.789800000000013824e+00 -3.900000000000090949e+00 1.566318224490410582e-01
-4.489300000000184809e+00 -3.900000000000090949e+00 2.408548632970422265e-01
-4.187500000000000000e+00 -3.900000000000090949e+00 3.288157452717568319e-01
-3.885600000000067666e+00 -3.900000000000090949e+00 3.799695853744540219e-01
-3.585199999999986176e+00 -3.900000000000090949e+00 3.793490590593104894e-01
-3.283300000000053842e+00 -3.900000000000090949e+00 3.402501555912382791e-01
-2.982800000000224827e+00 -3.900000000000090949e+00 2.979330698653073761e-01
-2.681000000000040018e+00 -3.900000000000090949e+00 2.548984207872970198e-01
-2.379100000000107684e+00 -3.900000000000090949e+00 2.240400046400815859e-01
-2.078700000000026193e+00 -3.900000000000090949e+00 2.082121147930097449e-01
-1.776800000000093860e+00 -3.900000000000090949e+00 1.951504189001734835e-01
-1.474900000000161526e+00 -3.900000000000090949e+00 1.762735232083222636e-01
-1.174500000000080036e+00 -3.900000000000090949e+00 1.596406089956166896e-01
-8.726000000001477019e-01 -3.900000000000090949e+00 1.473398877608576574e-01
-5.707999999999628926e-01 -3.900000000000090949e+00 1.498519978946949716e-01
-2.703000000001338776e-01 -3.900000000000090949e+00 1.558529725473176697e-01
3.159999999979845597e-02 -3.900000000000090949e+00 1.699214276983652405e-01
3.333999999999832653e-01 -3.900000000000090949e+00 1.763092736956144990e-01
6.338999999998122803e-01 -3.900000000000090949e+00 1.711133234086255339e-01
9.356999999999970896e-01 -3.900000000000090949e+00 1.546310719637942754e-01
1.237599999999929423e+00 -3.900000000000090949e+00 1.311155505457774484e-01
1.538000000000010914e+00 -3.900000000000090949e+00 1.213103410043272073e-01
1.839899999999943248e+00 -3.900000000000090949e+00 1.097705944276454598e-01
2.141799999999875581e+00 -3.900000000000090949e+00 1.081867201602883383e-01
2.442199999999957072e+00 -3.900000000000090949e+00 1.044112133416063293e-01
2.744099999999889405e+00 -3.900000000000090949e+00 1.017337572040425270e-01
3.044499999999970896e+00 -3.900000000000090949e+00 8.959327476053972894e-02
3.346399999999903230e+00 -3.900000000000090949e+00 7.672118413066397746e-02
3.648299999999835563e+00 -3.900000000000090949e+00 6.460049213548366143e-02
3.948699999999917054e+00 -3.900000000000090949e+00 5.963564321277652763e-02
4.250599999999849388e+00 -3.900000000000090949e+00 5.137217343580327555e-02
4.552400000000034197e+00 -3.900000000000090949e+00 4.746196388821666279e-02
4.852899999999863212e+00 -3.900000000000090949e+00 4.349685180657412997e-02
5.154799999999795546e+00 -3.900000000000090949e+00 3.938299216173361816e-02
5.456599999999980355e+00 -3.900000000000090949e+00 4.043763153685411837e-02
5.757099999999809370e+00 -3.900000000000090949e+00 3.681214908448769002e-02
6.058899999999994179e+00 -3.900000000000090949e+00 3.305515591101058914e-02
6.360799999999926513e+00 -3.900000000000090949e+00 3.369164226512387506e-02
6.661200000000008004e+00 -3.900000000000090949e+00 2.987655454979691247e-02
6.963099999999940337e+00 -3.900000000000090949e+00 3.011084792187271666e-02
7.264999999999872671e+00 -3.900000000000090949e+00 2.869487326447726569e-02
7.565399999999954161e+00 -3.900000000000090949e+00 2.728272901643455720e-02
7.867299999999886495e+00 -3.900000000000090949e+00 2.691628652168929700e-02
8.169100000000071304e+00 -3.900000000000090949e+00 2.587569198086216507e-02
8.469599999999900319e+00 -3.900000000000090949e+00 2.592229529465380974e-02
8.771499999999832653e+00 -3.900000000000090949e+00 2.657282648306046394e-02
9.071899999999914144e+00 -3.900000000000090949e+00 2.535220270265464704e-02
9.373799999999846477e+00 -3.900000000000090949e+00 2.724250971823080972e-02
9.675600000000031287e+00 -3.900000000000090949e+00 2.680711985513626813e-02
9.976099999999860302e+00 -3.900000000000090949e+00 2.625107209743048065e-02
1.027799999999979264e+01 -3.900000000000090949e+00 2.573588203948723105e-02
1.057979999999997744e+01 -3.900000000000090949e+00 2.586930796527426787e-02
1.088029999999980646e+01 -3.900000000000090949e+00 2.648983428041780733e-02
1.118209999999999127e+01 -3.900000000000090949e+00 2.637747560607082986e-02
1.148399999999992360e+01 -3.900000000000090949e+00 2.592293369621259669e-02
1.178449999999975262e+01 -3.900000000000090949e+00 2.469337229398372788e-02
1.208629999999993743e+01 -3.900000000000090949e+00 2.502151069520161183e-02
1.238819999999986976e+01 -3.900000000000090949e+00 2.492638886294195472e-02
1.268859999999995125e+01 -3.900000000000090949e+00 2.458229042275433124e-02
1.299049999999988358e+01 -3.900000000000090949e+00 2.319632063862199500e-02
1.329230000000006839e+01 -3.900000000000090949e+00 2.421457112489149369e-02
1.359279999999989741e+01 -3.900000000000090949e+00 2.392346001408341208e-02
1.389469999999982974e+01 -3.900000000000090949e+00 2.473486839530505618e-02
1.419650000000001455e+01 -3.900000000000090949e+00 2.428160328856440384e-02
1.449699999999984357e+01 -3.900000000000090949e+00 2.342678360134506019e-02
1.479880000000002838e+01 -3.900000000000090949e+00 2.523729042207251139e-02
1.510069999999996071e+01 -3.900000000000090949e+00 2.512429334616674351e-02
-6.796000000000276486e+00 -3.599999999999909051e+00 1.089751460853935483e-02
-6.744200000000091677e+00 -3.599999999999909051e+00 9.821169580420003112e-03
-6.297700000000077125e+00 -3.599999999999909051e+00 1.280952727711436208e-02
-5.995800000000144792e+00 -3.599999999999909051e+00 1.789439569287393922e-02
-5.693999999999959982e+00 -3.599999999999909051e+00 2.614190543087745178e-02
-5.393500000000130967e+00 -3.599999999999909051e+00 4.090941028879967190e-02
-5.091600000000198634e+00 -3.599999999999909051e+00 6.573748531168802089e-02
-4.789800000000013824e+00 -3.599999999999909051e+00 1.097533575855581395e-01
-4.489300000000184809e+00 -3.599999999999909051e+00 1.726308039138685080e-01
-4.187500000000000000e+00 -3.599999999999909051e+00 2.701159987441659194e-01
-3.885600000000067666e+00 -3.599999999999909051e+00 3.582773388083404509e-01
-3.585199999999986176e+00 -3.599999999999909051e+00 4.090775044474682098e-01
-3.283300000000053842e+00 -3.599999999999909051e+00 4.078434742343278185e-01
-2.982800000000224827e+00 -3.599999999999909051e+00 3.673234888963898270e-01
-2.681000000000040018e+00 -3.599999999999909051e+00 3.167167589295753483e-01
-2.379100000000107684e+00 -3.599999999999909051e+00 2.739815201826372726e-01
-2.078700000000026193e+00 -3.599999999999909051e+00 2.401290007246983937e-01
-1.776800000000093860e+00 -3.599999999999909051e+00 2.305619149646766508e-01
-1.474900000000161526e+00 -3.599999999999909051e+00 2.092833526086587681e-01
-1.174500000000080036e+00 -3.599999999999909051e+00 1.869603653024610457e-01
-8.726000000001477019e-01 -3.599999999999909051e+00 1.691081041124672113e-01
-5.707999999999628926e-01 -3.599999999999909051e+00 1.558625485706995328e-01
-2.703000000001338776e-01 -3.599999999999909051e+00 1.598851167926331196e-01
3.159999999979845597e-02 -3.599999999999909051e+00 1.639306674706831335e-01
3.333999999999832653e-01 -3.599999999999909051e+00 1.760136937738948637e-01
6.338999999998122803e-01 -3.599999999999909051e+00 1.790007746674716627e-01
9.356999999999970896e-01 -3.599999999999909051e+00 1.746953945549942488e-01
1.237599999999929423e+00 -3.599999999999909051e+00 1.544069930166591109e-01
1.538000000000010914e+00 -3.599999999999909051e+00 1.390361986856806786e-01
1.839899999999943248e+00 -3.599999999999909051e+00 1.256770076664484315e-01
2.141799999999875581e+00 -3.599999999999909051e+00 1.161156675204558092e-01
2.442199999999957072e+00 -3.599999999999909051e+00 1.163442152785024997e-01
2.744099999999889405e+00 -3.599999999999909051e+00 1.106247757133060061e-01
3.044499999999970896e+00 -3.599999999999909051e+00 1.025119687042071182e-01
3.346399999999903230e+00 -3.599999999999909051e+00 9.361648138403211306e-02
3.648299999999835563e+00 -3.599999999999909051e+00 8.158835761487628901e-02
3.948699999999917054e+00 -3.599999999999909051e+00 6.717005840961200180e-02
4.250599999999849388e+00 -3.599999999999909051e+00 6.002698336831458620e-02
4.552400000000034197e+00 -3.599999999999909051e+00 5.670921046728476245e-02
4.852899999999863212e+00 -3.599999999999909051e+00 4.927949312609079813e-02
5.154799999999795546e+00 -3.599999999999909051e+00 4.517265589839697393e-02
5.456599999999980355e+00 -3.599999999999909051e+00 4.280737812308130913e-02
5.757099999999809370e+00 -3.599999999999909051e+00 4.110859157514204498e-02
6.058899999999994179e+00 -3.599999999999909051e+00 3.645847462091821728e-02
6.360799999999926513e+00 -3.599999999999909051e+00 3.657211009838277904e-02
6.661200000000008004e+00 -3.599999999999909051e+00 3.650635473782744278e-02
6.963099999999940337e+00 -3.599999999999909051e+00 3.457263641625359096e-02
7.264999999999872671e+00 -3.599999999999909051e+00 3.456433719598932253e-02
7.565399999999954161e+00 -3.599999999999909051e+00 3.263955649623852262e-02
7.867299999999886495e+00 -3.599999999999909051e+00 3.249017053148174627e-02
8.169100000000071304e+00 -3.599999999999909051e+00 2.965502920889690266e-02
8.469599999999900319e+00 -3.599999999999909051e+00 2.950819685037528450e-02
8.771499999999832653e+00 -3.599999999999909051e+00 2.878935669517813586e-02
9.071899999999914144e+00 -3.599999999999909051e+00 2.952862570025655345e-02
9.373799999999846477e+00 -3.599999999999909051e+00 2.930071634376864645e-02
9.675600000000031287e+00 -3.599999999999909051e+00 2.928858671415164247e-02
9.976099999999860302e+00 -3.599999999999909051e+00 2.865401556471473127e-02
1.027799999999979264e+01 -3.599999999999909051e+00 2.917048242577555822e-02
1.057979999999997744e+01 -3.599999999999909051e+00 2.897896195813866316e-02
1.088029999999980646e+01 -3.599999999999909051e+00 2.953756332207960536e-02
1.118209999999999127e+01 -3.599999999999909051e+00 2.898662277684413771e-02
1.148399999999992360e+01 -3.599999999999909051e+00 2.817266078938733195e-02
1.178449999999975262e+01 -3.599999999999909051e+00 2.746531186224839688e-02
1.208629999999993743e+01 -3.599999999999909051e+00 2.886596488223289181e-02
1.238819999999986976e+01 -3.599999999999909051e+00 2.858889860571818542e-02
1.268859999999995125e+01 -3.599999999999909051e+00 2.775961498085042709e-02
1.299049999999988358e+01 -3.599999999999909051e+00 2.831247073076226597e-02
1.329230000000006839e+01 -3.599999999999909051e+00 2.693671537157056595e-02
1.359279999999989741e+01 -3.599999999999909051e+00 2.660474656099994645e-02
1.389469999999982974e+01 -3.599999999999909051e+00 2.729805065384550630e-02
1.419650000000001455e+01 -3.599999999999909051e+00 2.694182258404088232e-02
1.449699999999984357e+01 -3.599999999999909051e+00 2.726804578058239503e-02
1.479880000000002838e+01 -3.599999999999909051e+00 2.523282161116098543e-02
1.510069999999996071e+01 -3.599999999999909051e+00 2.588399120112643004e-02
-6.796000000000276486e+00 -3.299999999999727152e+00 1.053681772782320142e-02
-6.744200000000091677e+00 -3.299999999999727152e+00 1.085218809786528925e-02
-6.297700000000077125e+00 -3.299999999999727152e+00 1.242457113716420071e-02
-5.995800000000144792e+00 -3.299999999999727152e+00 1.584129627980641886e-02
-5.693999999999959982e+00 -3.299999999999727152e+00 2.011794832213829529e-02
-5.393500000000130967e+00 -3.299999999999727152e+00 3.018937131360384038e-02
-5.091600000000198634e+00 -3.299999999999727152e+00 4.853511690854206417e-02
-4.789800000000013824e+00 -3.299999999999727152e+00 7.269861590873037682e-02
-4.489300000000184809e+00 -3.299999999999727152e+00 1.211449950006006776e-01
-4.187500000000000000e+00 -3.299999999999727152e+00 2.011469247418846973e-01
-3.885600000000067666e+00 -3.299999999999727152e+00 2.975487521269160607e-01
-3.585199999999986176e+00 -3.299999999999727152e+00 3.975026457850530659e-01
-3.283300000000053842e+00 -3.299999999999727152e+00 4.525188153184276363e-01
-2.982800000000224827e+00 -3.299999999999727152e+00 4.523534693147011065e-01
-2.681000000000040018e+00 -3.299999999999727152e+00 4.091943319327266959e-01
-2.379100000000107684e+00 -3.299999999999727152e+00 3.546237666873872652e-01
-2.078700000000026193e+00 -3.299999999999727152e+00 2.993318076806155137e-01
-1.776800000000093860e+00 -3.299999999999727152e+00 2.651128457279314232e-01
-1.474900000000161526e+00 -3.299999999999727152e+00 2.455598827853219812e-01
-1.174500000000080036e+00 -3.299999999999727152e+00 2.300045904038532929e-01
-8.726000000001477019e-01 -3.299999999999727152e+00 2.073726167432013712e-01
-5.707999999999628926e-01 -3.299999999999727152e+00 1.795912961093520943e-01
-2.703000000001338776e-01 -3.299999999999727152e+00 1.691310865685836662e-01
3.159999999979845597e-02 -3.299999999999727152e+00 1.680202678562896512e-01
3.333999999999832653e-01 -3.299999999999727152e+00 1.713859208742287144e-01
6.338999999998122803e-01 -3.299999999999727152e+00 1.781612766176632612e-01
9.356999999999970896e-01 -3.299999999999727152e+00 1.859274315803393640e-01
1.237599999999929423e+00 -3.299999999999727152e+00 1.835793906471110404e-01
1.538000000000010914e+00 -3.299999999999727152e+00 1.619669442758461808e-01
1.839899999999943248e+00 -3.299999999999727152e+00 1.465182649546953875e-01
2.141799999999875581e+00 -3.299999999999727152e+00 1.336021246172631738e-01
2.442199999999957072e+00 -3.299999999999727152e+00 1.221019589372263764e-01
2.744099999999889405e+00 -3.299999999999727152e+00 1.218606431480038915e-01
3.044499999999970896e+00 -3.299999999999727152e+00 1.189367640087472811e-01
3.346399999999903230e+00 -3.299999999999727152e+00 1.079332747414488425e-01
3.648299999999835563e+00 -3.299999999999727152e+00 9.605326013393221396e-02
3.948699999999917054e+00 -3.299999999999727152e+00 8.590267534917675474e-02
4.250599999999849388e+00 -3.299999999999727152e+00 7.628834787380459059e-02
4.552400000000034197e+00 -3.299999999999727152e+00 6.762460031947023498e-02
4.852899999999863212e+00 -3.299999999999727152e+00 6.064814808501690913e-02
5.154799999999795546e+00 -3.299999999999727152e+00 5.407899604507139524e-02
5.456599999999980355e+00 -3.299999999999727152e+00 5.357338201050999837e-02
5.757099999999809370e+00 -3.299999999999727152e+00 4.909818708339453580e-02
6.058899999999994179e+00 -3.299999999999727152e+00 4.647435667676906579e-02
6.360799999999926513e+00 -3.299999999999727152e+00 4.281057013087525426e-02
6.661200000000008004e+00 -3.299999999999727152e+00 3.982412763885726653e-02
6.963099999999940337e+00 -3.299999999999727152e+00 4.001628650805295201e-02
7.264999999999872671e+00 -3.299999999999727152e+00 3.722583329458338530e-02
7.565399999999954161e+00 -3.299999999999727152e+00 3.613352822749428539e-02
7.867299999999886495e+00 -3.299999999999727152e+00 3.616544830543377137e-02
8.169100000000071304e+00 -3.299999999999727152e+00 3.376186643659073727e-02
8.469599999999900319e+00 -3.299999999999727152e+00 3.421002433086106631e-02
8.771499999999832653e+00 -3.299999999999727152e+00 3.278000483917224706e-02
9.071899999999914144e+00 -3.299999999999727152e+00 3.302451263618868399e-02
9.373799999999846477e+00 -3.299999999999727152e+00 3.158236351488286076e-02
9.675600000000031287e+00 -3.299999999999727152e+00 3.440409840473312303e-02
9.976099999999860302e+00 -3.299999999999727152e+00 3.328498047217486044e-02
1.027799999999979264e+01 -3.299999999999727152e+00 3.212308963517769567e-02
1.057979999999997744e+01 -3.299999999999727152e+00 3.229035084358058971e-02
1.088029999999980646e+01 -3.299999999999727152e+00 3.153065298862089971e-02
1.118209999999999127e+01 -3.299999999999727152e+00 3.102248534782433426e-02
1.148399999999992360e+01 -3.299999999999727152e+00 3.265743173988463338e-02
1.178449999999975262e+01 -3.299999999999727152e+00 3.226992199369931730e-02
1.208629999999993743e+01 -3.299999999999727152e+00 3.270403505367627806e-02
1.238819999999986976e+01 -3.299999999999727152e+00 3.002913252234764088e-02
1.268859999999995125e+01 -3.299999999999727152e+00 3.146681283274193469e-02
1.299049999999988358e+01 -3.299999999999727152e+00 3.062093076734564642e-02
1.329230000000006839e+01 -3.299999999999727152e+00 2.979739275650699487e-02
1.359279999999989741e+01 -3.299999999999727152e+00 3.041217345762143101e-02
1.389469999999982974e+01 -3.299999999999727152e+00 2.936264129497124370e-02
1.419650000000001455e+01 -3.299999999999727152e+00 3.037386936409404783e-02
1.449699999999984357e+01 -3.299999999999727152e+00 2.944307989137873866e-02
1.479880000000002838e+01 -3.299999999999727152e+00 2.910600386833780279e-02
1.510069999999996071e+01 -3.299999999999727152e+00 3.046643759011855024e-02
-6.796000000000276486e+00 -3.000000000000000000e+00 1.017739765022462883e-02
-6.744200000000091677e+00 -3.000000000000000000e+00 1.018952727984163108e-02
-6.297700000000077125e+00 -3.000000000000000000e+00 1.092432747400852097e-02
-5.995800000000144792e+00 -3.000000000000000000e+00 1.316447854380140871e-02
-5.693999999999959982e+00 -3.000000000000000000e+00 1.724641811070244321e-02
-5.393500000000130967e+00 -3.000000000000000000e+00 2.201336255018477087e-02
-5.091600000000198634e+00 -3.000000000000000000e+00 3.213330406011832840e-02
-4.789800000000013824e+00 -3.000000000000000000e+00 5.097317246155974590e-02
-4.489300000000184809e+00 -3.000000000000000000e+00 8.290601843221813427e-02
-4.187500000000000000e+00 -3.000000000000000000e+00 1.391728166192616467e-01
-3.885600000000067666e+00 -3.000000000000000000e+00 2.143535377885662230e-01
-3.585199999999986176e+00 -3.000000000000000000e+00 3.269082014140933246e-01
-3.283300000000053842e+00 -3.000000000000000000e+00 4.378074897976789170e-01
-2.982800000000224827e+00 -3.000000000000000000e+00 5.006728064963722469e-01
-2.681000000000040018e+00 -3.000000000000000000e+00 4.959888542595325966e-01
-2.379100000000107684e+00 -3.000000000000000000e+00 4.532912812045631346e-01
-2.078700000000026193e+00 -3.000000000000000000e+00 3.853398192869925687e-01
-1.776800000000093860e+00 -3.000000000000000000e+00 3.303836595001442000e-01
-1.474900000000161526e+00 -3.000000000000000000e+00 2.916594977470815531e-01
-1.174500000000080036e+00 -3.000000000000000000e+00 2.734963349979571690e-01
-8.726000000001477019e-01 -3.000000000000000000e+00 2.488572268364705187e-01
-5.707999999999628926e-01 -3.000000000000000000e+00 2.229438691636397574e-01
-2.703000000001338776e-01 -3.000000000000000000e+00 1.938174364454206822e-01
3.159999999979845597e-02 -3.000000000000000000e+00 1.813334939632890441e-01
3.333999999999832653e-01 -3.000000000000000000e+00 1.760602970876865014e-01
6.338999999998122803e-01 -3.000000000000000000e+00 1.817561157952077844e-01
9.356999999999970896e-01 -3.000000000000000000e+00 1.875611011692820962e-01
1.237599999999929423e+00 -3.000000000000000000e+00 1.932882015531840747e-01
1.538000000000010914e+00 -3.000000000000000000e+00 1.897572025315184818e-01
1.839899999999943248e+00 -3.000000000000000000e+00 1.739024998189775129e-01
2.141799999999875581e+00 -3.000000000000000000e+00 1.549917688445104358e-01
2.442199999999957072e+00 -3.000000000000000000e+00 1.418477191505903012e-01
2.744099999999889405e+00 -3.000000000000000000e+00 1.362036109693309793e-01
3.044499999999970896e+00 -3.000000000000000000e+00 1.280435622448816702e-01
3.346399999999903230e+00 -3.000000000000000000e+00 1.236022026003820579e-01
3.648299999999835563e+00 -3.000000000000000000e+00 1.170055992934085770e-01
3.948699999999917054e+00 -3.000000000000000000e+00 1.065958234757845152e-01
4.250599999999849388e+00 -3.000000000000000000e+00 9.267739269105253197e-02
4.552400000000034197e+00 -3.000000000000000000e+00 8.187946872568435674e-02
4.852899999999863212e+00 -3.000000000000000000e+00 7.562377185110456812e-02
5.154799999999795546e+00 -3.000000000000000000e+00 6.800636445162644428e-02
5.456599999999980355e+00 -3.000000000000000000e+00 6.305619876477149000e-02
5.757099999999809370e+00 -3.000000000000000000e+00 5.745550188950986764e-02
6.058899999999994179e+00 -3.000000000000000000e+00 5.299179819045261863e-02
6.360799999999926513e+00 -3.000000000000000000e+00 5.115064809490326575e-02
6.661200000000008004e+00 -3.000000000000000000e+00 4.711211983399993253e-02
6.963099999999940337e+00 -3.000000000000000000e+00 4.626815297328001203e-02
7.264999999999872671e+00 -3.000000000000000000e+00 4.312657890247613424e-02
7.565399999999954161e+00 -3.000000000000000000e+00 4.231134011190174765e-02
7.867299999999886495e+00 -3.000000000000000000e+00 4.051679333014403944e-02
8.169100000000071304e+00 -3.000000000000000000e+00 3.980880600144631049e-02
8.469599999999900319e+00 -3.000000000000000000e+00 3.856456136336527951e-02
8.771499999999832653e+00 -3.000000000000000000e+00 3.642463933830236700e-02
9.071899999999914144e+00 -3.000000000000000000e+00 3.672724167716866911e-02
9.373799999999846477e+00 -3.000000000000000000e+00 3.693536058533408717e-02
9.675600000000031287e+00 -3.000000000000000000e+00 3.616034109296345500e-02
9.976099999999860302e+00 -3.000000000000000000e+00 3.749268514615745895e-02
1.027799999999979264e+01 -3.000000000000000000e+00 3.474564323868558485e-02
1.057979999999997744e+01 -3.000000000000000000e+00 3.533169586965449055e-02
1.088029999999980646e+01 -3.000000000000000000e+00 3.727499021461018469e-02
1.118209999999999127e+01 -3.000000000000000000e+00 3.833090639284826573e-02
1.148399999999992360e+01 -3.000000000000000000e+00 3.782018514581654556e-02
1.178449999999975262e+01 -3.000000000000000000e+00 3.635952237930582809e-02
1.208629999999993743e+01 -3.000000000000000000e+00 3.715369391844015878e-02
1.238819999999986976e+01 -3.000000000000000000e+00 3.515485863786975418e-02
1.268859999999995125e+01 -3.000000000000000000e+00 3.381485376597027914e-02
1.299049999999988358e+01 -3.000000000000000000e+00 3.335009743117140629e-02
1.329230000000006839e+01 -3.000000000000000000e+00 3.451390347284494231e-02
1.359279999999989741e+01 -3.000000000000000000e+00 3.305898632036332468e-02
1.389469999999982974e+01 -3.000000000000000000e+00 3.356460035492472849e-02
1.419650000000001455e+01 -3.000000000000000000e+00 3.418257306383311322e-02
1.449699999999984357e+01 -3.000000000000000000e+00 3.389784596861292881e-02
1.479880000000002838e+01 -3.000000000000000000e+00 3.376952725529620836e-02
1.510069999999996071e+01 -3.000000000000000000e+00 3.370441029629966251e-02
-6.796000000000276486e+00 -2.699999999999818101e+00 1.162848439335350745e-02
-6.744200000000091677e+00 -2.699999999999818101e+00 1.107499024188287814e-02
-6.297700000000077125e+00 -2.699999999999818101e+00 1.152059452991805594e-02
-5.995800000000144792e+00 -2.699999999999818101e+00 1.186916178101720537e-02
-5.693999999999959982e+00 -2.699999999999818101e+00 1.496094053023548816e-02
-5.393500000000130967e+00 -2.699999999999818101e+00 1.717683234079437141e-02
-5.091600000000198634e+00 -2.699999999999818101e+00 2.315546293885945711e-02
-4.789800000000013824e+00 -2.699999999999818101e+00 3.663020464023263728e-02
-4.489300000000184809e+00 -2.699999999999818101e+00 5.664920072075853991e-02
-4.187500000000000000e+00 -2.699999999999818101e+00 9.157870360837555568e-02
-3.885600000000067666e+00 -2.699999999999818101e+00 1.479878653430291569e-01
-3.585199999999986176e+00 -2.699999999999818101e+00 2.354354724644768804e-01
-3.283300000000053842e+00 -2.699999999999818101e+00 3.579657988476511177e-01
-2.982800000000224827e+00 -2.699999999999818101e+00 4.820104137282744117e-01
-2.681000000000040018e+00 -2.699999999999818101e+00 5.476189419250869772e-01
-2.379100000000107684e+00 -2.699999999999818101e+00 5.443222362754971400e-01
-2.078700000000026193e+00 -2.699999999999818101e+00 4.986382207285096624e-01
-1.776800000000093860e+00 -2.699999999999818101e+00 4.321563591992729214e-01
-1.474900000000161526e+00 -2.699999999999818101e+00 3.671817637503385079e-01
-1.174500000000080036e+00 -2.699999999999818101e+00 3.285878359152689110e-01
-8.726000000001477019e-01 -2.699999999999818101e+00 3.023705991004542737e-01
-5.707999999999628926e-01 -2.699999999999818101e+00 2.744628749579646754e-01
-2.703000000001338776e-01 -2.699999999999818101e+00 2.495715981807561379e-01
3.159999999979845597e-02 -2.699999999999818101e+00 2.183307794998257390e-01
3.333999999999832653e-01 -2.699999999999818101e+00 2.051260816578205914e-01
6.338999999998122803e-01 -2.699999999999818101e+00 1.933079920015065567e-01
9.356999999999970896e-01 -2.699999999999818101e+00 1.909273925887799428e-01
1.237599999999929423e+00 -2.699999999999818101e+00 1.967604676314409773e-01
1.538000000000010914e+00 -2.699999999999818101e+00 2.018638496924054504e-01
1.839899999999943248e+00 -2.699999999999818101e+00 1.941940933651065682e-01
2.141799999999875581e+00 -2.699999999999818101e+00 1.863551606247284553e-01
2.442199999999957072e+00 -2.699999999999818101e+00 1.631447951518130712e-01
2.744099999999889405e+00 -2.699999999999818101e+00 1.514748146571382459e-01
3.044499999999970896e+00 -2.699999999999818101e+00 1.417462133027427573e-01
3.346399999999903230e+00 -2.699999999999818101e+00 1.420085963434052911e-01
3.648299999999835563e+00 -2.699999999999818101e+00 1.393190105762245057e-01
3.948699999999917054e+00 -2.699999999999818101e+00 1.312879189666506519e-01
4.250599999999849388e+00 -2.699999999999818101e+00 1.208806967552617656e-01
4.552400000000034197e+00 -2.699999999999818101e+00 1.115459891626394834e-01
4.852899999999863212e+00 -2.699999999999818101e+00 9.538932251279096108e-02
5.154799999999795546e+00 -2.699999999999818101e+00 8.572966852674475391e-02
5.456599999999980355e+00 -2.699999999999818101e+00 7.543799699749677290e-02
5.757099999999809370e+00 -2.699999999999818101e+00 6.847750480201320045e-02
6.058899999999994179e+00 -2.699999999999818101e+00 6.427809934829488425e-02
6.360799999999926513e+00 -2.699999999999818101e+00 5.910960032833385142e-02
6.661200000000008004e+00 -2.699999999999818101e+00 5.567755354828068937e-02
6.963099999999940337e+00 -2.699999999999818101e+00 5.194928844494912240e-02
7.264999999999872671e+00 -2.699999999999818101e+00 4.978957597156372789e-02
7.565399999999954161e+00 -2.699999999999818101e+00 4.692123776792182094e-02
7.867299999999886495e+00 -2.699999999999818101e+00 4.697869390821288876e-02
8.169100000000071304e+00 -2.699999999999818101e+00 4.581935667745088564e-02
8.469599999999900319e+00 -2.699999999999818101e+00 4.644945901597626742e-02
8.771499999999832653e+00 -2.699999999999818101e+00 4.193595999533342861e-02
9.071899999999914144e+00 -2.699999999999818101e+00 4.322999995500005632e-02
9.373799999999846477e+00 -2.699999999999818101e+00 4.131543368018989609e-02
9.675600000000031287e+00 -2.699999999999818101e+00 4.292292880522223519e-02
9.976099999999860302e+00 -2.699999999999818101e+00 4.226856720746284546e-02
1.027799999999979264e+01 -2.699999999999818101e+00 4.186190541451383779e-02
1.057979999999997744e+01 -2.699999999999818101e+00 4.274098436096718245e-02
1.088029999999980646e+01 -2.699999999999818101e+00 4.119796779337259185e-02
1.118209999999999127e+01 -2.699999999999818101e+00 4.179423484928213028e-02
1.148399999999992360e+01 -2.699999999999818101e+00 4.064064323254923394e-02
1.178449999999975262e+01 -2.699999999999818101e+00 4.249966857174469759e-02
1.208629999999993743e+01 -2.699999999999818101e+00 4.130266564901410170e-02
1.238819999999986976e+01 -2.699999999999818101e+00 3.956302140131229966e-02
1.268859999999995125e+01 -2.699999999999818101e+00 4.142843075609566050e-02
1.299049999999988358e+01 -2.699999999999818101e+00 3.816683719223933069e-02
1.329230000000006839e+01 -2.699999999999818101e+00 3.983370366223910886e-02
1.359279999999989741e+01 -2.699999999999818101e+00 3.980242198585841329e-02
1.389469999999982974e+01 -2.699999999999818101e+00 3.820450288420791651e-02
1.419650000000001455e+01 -2.699999999999818101e+00 3.877970268867739906e-02
1.449699999999984357e+01 -2.699999999999818101e+00 3.863478553483214867e-02
1.479880000000002838e+01 -2.699999999999818101e+00 3.789232452195977902e-02
1.510069999999996071e+01 -2.699999999999818101e+00 3.944108670358346946e-02
-6.796000000000276486e+00 -2.400000000000090949e+00 1.114457601179094995e-02
-6.744200000000091677e+00 -2.400000000000090949e+00 1.058661304940879469e-02
-6.297700000000077125e+00 -2.400000000000090949e+00 1.221836743367514522e-02
-5.995800000000144792e+00 -2.400000000000090949e+00 1.157294345773880739e-02
-5.693999999999959982e+00 -2.400000000000090949e+00 1.317022415783051549e-02
-5.393500000000130967e+00 -2.400000000000090949e+00 1.571872318051880518e-02
-5.091600000000198634e+00 -2.400000000000090949e+00 1.978151070065614983e-02
-4.789800000000013824e+00 -2.400000000000090949e+00 2.742892297339738494e-02
-4.489300000000184809e+00 -2.400000000000090949e+00 4.280290931216978317e-02
-4.187500000000000000e+00 -2.400000000000090949e+00 6.914591123406596540e-02
-3.885600000000067666e+00 -2.400000000000090949e+00 1.106388205475993813e-01
-3.585199999999986176e+00 -2.400000000000090949e+00 1.769936401666369896e-01
-3.283300000000053842e+00 -2.400000000000090949e+00 2.740740884086617091e-01
-2.982800000000224827e+00 -2.400000000000090949e+00 3.995091418843289000e-01
-2.681000000000040018e+00 -2.400000000000090949e+00 5.307715247886278798e-01
-2.379100000000107684e+00 -2.400000000000090949e+00 5.976185520094924319e-01
-2.078700000000026193e+00 -2.400000000000090949e+00 5.988404525930157707e-01
-1.776800000000093860e+00 -2.400000000000090949e+00 5.319219243975670253e-01
-1.474900000000161526e+00 -2.400000000000090949e+00 4.622946583881735738e-01
-1.174500000000080036e+00 -2.400000000000090949e+00 3.894383572944221106e-01
-8.726000000001477019e-01 -2.400000000000090949e+00 3.468863397948567240e-01
-5.707999999999628926e-01 -2.400000000000090949e+00 3.238164226648750921e-01
-2.703000000001338776e-01 -2.400000000000090949e+00 2.981973681106463436e-01
3.159999999979845597e-02 -2.400000000000090949e+00 2.629333428062235467e-01
3.333999999999832653e-01 -2.400000000000090949e+00 2.398978993604165277e-01
6.338999999998122803e-01 -2.400000000000090949e+00 2.188957648793545818e-01
9.356999999999970896e-01 -2.400000000000090949e+00 2.084879042664068705e-01
1.237599999999929423e+00 -2.400000000000090949e+00 2.015152824413062871e-01
1.538000000000010914e+00 -2.400000000000090949e+00 2.062566908184370607e-01
1.839899999999943248e+00 -2.400000000000090949e+00 2.136091615710174751e-01
2.141799999999875581e+00 -2.400000000000090949e+00 2.076669198618033840e-01
2.442199999999957072e+00 -2.400000000000090949e+00 1.921850436595955447e-01
2.744099999999889405e+00 -2.400000000000090949e+00 1.720383672673117259e-01
3.044499999999970896e+00 -2.400000000000090949e+00 1.585610719597033702e-01
3.346399999999903230e+00 -2.400000000000090949e+00 1.543297464280455611e-01
3.648299999999835563e+00 -2.400000000000090949e+00 1.539211694304201961e-01
3.948699999999917054e+00 -2.400000000000090949e+00 1.521987620248057005e-01
4.250599999999849388e+00 -2.400000000000090949e+00 1.450199364962160842e-01
4.552400000000034197e+00 -2.400000000000090949e+00 1.327971002516294130e-01
4.852899999999863212e+00 -2.400000000000090949e+00 1.198305261910527914e-01
5.154799999999795546e+00 -2.400000000000090949e+00 1.042579969674968243e-01
5.456599999999980355e+00 -2.400000000000090949e+00 9.314534103364534301e-02
5.757099999999809370e+00 -2.400000000000090949e+00 8.432518509740752344e-02
6.058899999999994179e+00 -2.400000000000090949e+00 7.342511688263300695e-02
6.360799999999926513e+00 -2.400000000000090949e+00 6.957108667221986731e-02
6.661200000000008004e+00 -2.400000000000090949e+00 6.334922508025593590e-02
6.963099999999940337e+00 -2.400000000000090949e+00 6.034873775394456602e-02
7.264999999999872671e+00 -2.400000000000090949e+00 5.705777771838391188e-02
7.565399999999954161e+00 -2.400000000000090949e+00 5.693839662689024333e-02
7.867299999999886495e+00 -2.400000000000090949e+00 5.319225627991257255e-02
8.169100000000071304e+00 -2.400000000000090949e+00 4.876174946191239035e-02
8.469599999999900319e+00 -2.400000000000090949e+00 5.087230501527097853e-02
8.771499999999832653e+00 -2.400000000000090949e+00 4.944739273605247565e-02
9.071899999999914144e+00 -2.400000000000090949e+00 5.014261203357441021e-02
9.373799999999846477e+00 -2.400000000000090949e+00 4.934141807729339191e-02
9.675600000000031287e+00 -2.400000000000090949e+00 4.846233913084004724e-02
9.976099999999860302e+00 -2.400000000000090949e+00 4.723469293328754620e-02
1.027799999999979264e+01 -2.400000000000090949e+00 4.769051164626335326e-02
1.057979999999997744e+01 -2.400000000000090949e+00 4.577211496210045055e-02
1.088029999999980646e+01 -2.400000000000090949e+00 4.787245609051840600e-02
1.118209999999999127e+01 -2.400000000000090949e+00 4.635306038059903294e-02
1.148399999999992360e+01 -2.400000000000090949e+00 4.712424946361693651e-02
1.178449999999975262e+01 -2.400000000000090949e+00 4.640285570218462274e-02
1.208629999999993743e+01 -2.400000000000090949e+00 4.472385960256784060e-02
1.238819999999986976e+01 -2.400000000000090949e+00 4.582382548836241160e-02
1.268859999999995125e+01 -2.400000000000090949e+00 4.575998533248344657e-02
1.299049999999988358e+01 -2.400000000000090949e+00 4.440146681537906342e-02
1.329230000000006839e+01 -2.400000000000090949e+00 4.428400092856177306e-02
1.359279999999989741e+01 -2.400000000000090949e+00 4.520457597633645297e-02
1.389469999999982974e+01 -2.400000000000090949e+00 4.355749995465914293e-02
1.419650000000001455e+01 -2.400000000000090949e+00 4.418313348227300569e-02
1.449699999999984357e+01 -2.400000000000090949e+00 4.281248533555162550e-02
1.479880000000002838e+01 -2.400000000000090949e+00 4.374455161138451897e-02
1.510069999999996071e+01 -2.400000000000090949e+00 4.323702237214674393e-02
-6.796000000000276486e+00 -2.099999999999909051e+00 1.103668614835550017e-02
-6.744200000000091677e+00 -2.099999999999909051e+00 1.106605262005982276e-02
-6.297700000000077125e+00 -2.099999999999909051e+00 1.163614521205898200e-02
-5.995800000000144792e+00 -2.099999999999909051e+00 1.233902532828638939e-02
-5.693999999999959982e+00 -2.099999999999909051e+00 1.399695417646311391e-02
-5.393500000000130967e+00 -2.099999999999909051e+00 1.359986840689595029e-02
-5.091600000000198634e+00 -2.099999999999909051e+00 1.579980017848509055e-02
-4.789800000000013824e+00 -2.099999999999909051e+00 2.112981479281989330e-02
-4.489300000000184809e+00 -2.099999999999909051e+00 2.924645221127152722e-02
-4.187500000000000000e+00 -2.099999999999909051e+00 4.862960033924292741e-02
-3.885600000000067666e+00 -2.099999999999909051e+00 7.348768023539438421e-02
-3.585199999999986176e+00 -2.099999999999909051e+00 1.193223585502562328e-01
-3.283300000000053842e+00 -2.099999999999909051e+00 1.898427483403963278e-01
-2.982800000000224827e+00 -2.099999999999909051e+00 2.986410571940051328e-01
-2.681000000000040018e+00 -2.099999999999909051e+00 4.337721535445695498e-01
-2.379100000000107684e+00 -2.099999999999909051e+00 5.794553892603681033e-01
-2.078700000000026193e+00 -2.099999999999909051e+00 6.659773141215707959e-01
-1.776800000000093860e+00 -2.099999999999909051e+00 6.585712176380519312e-01
-1.474900000000161526e+00 -2.099999999999909051e+00 6.013263882629427126e-01
-1.174500000000080036e+00 -2.099999999999909051e+00 5.181567099869444082e-01
-8.726000000001477019e-01 -2.099999999999909051e+00 4.402819342395475899e-01
-5.707999999999628926e-01 -2.099999999999909051e+00 3.874216467702056299e-01
-2.703000000001338776e-01 -2.099999999999909051e+00 3.624237569326792530e-01
3.159999999979845597e-02 -2.099999999999909051e+00 3.373415980893926247e-01
3.333999999999832653e-01 -2.099999999999909051e+00 3.091050971441263173e-01
6.338999999998122803e-01 -2.099999999999909051e+00 2.770656381131501034e-01
9.356999999999970896e-01 -2.099999999999909051e+00 2.522816127978181888e-01
1.237599999999929423e+00 -2.099999999999909051e+00 2.356135864993791906e-01
1.538000000000010914e+00 -2.099999999999909051e+00 2.143918418820935923e-01
1.839899999999943248e+00 -2.099999999999909051e+00 2.196414179000208966e-01
2.141799999999875581e+00 -2.099999999999909051e+00 2.250301654577643584e-01
2.442199999999957072e+00 -2.099999999999909051e+00 2.239914861216135977e-01
2.744099999999889405e+00 -2.099999999999909051e+00 2.018312912129071879e-01
3.044499999999970896e+00 -2.099999999999909051e+00 1.835525777816418846e-01
3.346399999999903230e+00 -2.099999999999909051e+00 1.754448779850133200e-01
3.648299999999835563e+00 -2.099999999999909051e+00 1.725707941673423063e-01
3.948699999999917054e+00 -2.099999999999909051e+00 1.750197025468593903e-01
4.250599999999849388e+00 -2.099999999999909051e+00 1.733394296441250204e-01
4.552400000000034197e+00 -2.099999999999909051e+00 1.697209696089052866e-01
4.852899999999863212e+00 -2.099999999999909051e+00 1.585144686459117325e-01
5.154799999999795546e+00 -2.099999999999909051e+00 1.410790836738075593e-01
5.456599999999980355e+00 -2.099999999999909051e+00 1.242329433404662231e-01
5.757099999999809370e+00 -2.099999999999909051e+00 1.069941860484692614e-01
6.058899999999994179e+00 -2.099999999999909051e+00 9.444895701669381305e-02
6.360799999999926513e+00 -2.099999999999909051e+00 8.646063831155891000e-02
6.661200000000008004e+00 -2.099999999999909051e+00 7.464063345056851095e-02
6.963099999999940337e+00 -2.099999999999909051e+00 7.255816756579665239e-02
7.264999999999872671e+00 -2.099999999999909051e+00 6.580387907380214063e-02
7.565399999999954161e+00 -2.099999999999909051e+00 6.487181279796924716e-02
7.867299999999886495e+00 -2.099999999999909051e+00 6.197283131950544199e-02
8.169100000000071304e+00 -2.099999999999909051e+00 6.180557011110255489e-02
8.469599999999900319e+00 -2.099999999999909051e+00 5.912492196574480052e-02
8.771499999999832653e+00 -2.099999999999909051e+00 5.708842099320581703e-02
9.071899999999914144e+00 -2.099999999999909051e+00 5.791068220092689123e-02
9.373799999999846477e+00 -2.099999999999909051e+00 5.571075042933774923e-02
9.675600000000031287e+00 -2.099999999999909051e+00 5.578352820703977311e-02
9.976099999999860302e+00 -2.099999999999909051e+00 5.439245121043712050e-02
1.027799999999979264e+01 -2.099999999999909051e+00 5.650556037003086340e-02
1.057979999999997744e+01 -2.099999999999909051e+00 5.753594048591736260e-02
1.088029999999980646e+01 -2.099999999999909051e+00 5.522109643374608495e-02
1.118209999999999127e+01 -2.099999999999909051e+00 5.223720754796325888e-02
1.148399999999992360e+01 -2.099999999999909051e+00 5.574267050727723521e-02
1.178449999999975262e+01 -2.099999999999909051e+00 5.091060910879835477e-02
1.208629999999993743e+01 -2.099999999999909051e+00 5.291582840495664963e-02
1.238819999999986976e+01 -2.099999999999909051e+00 5.392833327719704500e-02
1.268859999999995125e+01 -2.099999999999909051e+00 5.260237323959093131e-02
1.299049999999988358e+01 -2.099999999999909051e+00 5.154581865979405986e-02
1.329230000000006839e+01 -2.099999999999909051e+00 5.100636934261680577e-02
1.359279999999989741e+01 -2.099999999999909051e+00 4.935929332093950267e-02
1.389469999999982974e+01 -2.099999999999909051e+00 5.089273386515224401e-02
1.419650000000001455e+01 -2.099999999999909051e+00 5.153432743173584629e-02
1.449699999999984357e+01 -2.099999999999909051e+00 5.108680793902430073e-02
1.479880000000002838e+01 -2.099999999999909051e+00 5.063673484007759351e-02
1.510069999999996071e+01 -2.099999999999909051e+00 5.117426895257848329e-02
-6.796000000000276486e+00 -1.799999999999727152e+00 1.034657406330388545e-02
-6.744200000000091677e+00 -1.799999999999727152e+00 1.034146685083356908e-02
-6.297700000000077125e+00 -1.799999999999727152e+00 1.213792883726764853e-02
-5.995800000000144792e+00 -1.799999999999727152e+00 1.309042396298180921e-02
-5.693999999999959982e+00 -1.799999999999727152e+00 1.308787035674665103e-02
-5.393500000000130967e+00 -1.799999999999727152e+00 1.372563351397751256e-02
-5.091600000000198634e+00 -1.799999999999727152e+00 1.534461986706806870e-02
-4.789800000000013824e+00 -1.799999999999727152e+00 1.937165689991319009e-02
-4.489300000000184809e+00 -1.799999999999727152e+00 2.536177872603649630e-02
-4.187500000000000000e+00 -1.799999999999727152e+00 3.535787033356485587e-02
-3.885600000000067666e+00 -1.799999999999727152e+00 5.280027772281572357e-02
-3.585199999999986176e+00 -1.799999999999727152e+00 8.724331862263501325e-02
-3.283300000000053842e+00 -1.799999999999727152e+00 1.434501070631523378e-01
-2.982800000000224827e+00 -1.799999999999727152e+00 2.170112034778075294e-01
-2.681000000000040018e+00 -1.799999999999727152e+00 3.400618271313953223e-01
-2.379100000000107684e+00 -1.799999999999727152e+00 4.992798142950932716e-01
-2.078700000000026193e+00 -1.799999999999727152e+00 6.457457303219679146e-01
-1.776800000000093860e+00 -1.799999999999727152e+00 7.191753160155124336e-01
-1.474900000000161526e+00 -1.799999999999727152e+00 7.129291951643145220e-01
-1.174500000000080036e+00 -1.799999999999727152e+00 6.424611543019951299e-01
-8.726000000001477019e-01 -1.799999999999727152e+00 5.469039321792424913e-01
-5.707999999999628926e-01 -1.799999999999727152e+00 4.675359351858366375e-01
-2.703000000001338776e-01 -1.799999999999727152e+00 4.135463153589957197e-01
3.159999999979845597e-02 -1.799999999999727152e+00 3.973168709314452429e-01
3.333999999999832653e-01 -1.799999999999727152e+00 3.753813933714327811e-01
6.338999999998122803e-01 -1.799999999999727152e+00 3.441871780042940476e-01
9.356999999999970896e-01 -1.799999999999727152e+00 3.095379334009856764e-01
1.237599999999929423e+00 -1.799999999999727152e+00 2.674181137567208100e-01
1.538000000000010914e+00 -1.799999999999727152e+00 2.478389763502010235e-01
1.839899999999943248e+00 -1.799999999999727152e+00 2.290840153560786407e-01
2.141799999999875581e+00 -1.799999999999727152e+00 2.291204042449296596e-01
2.442199999999957072e+00 -1.799999999999727152e+00 2.339971537525238066e-01
2.744099999999889405e+00 -1.799999999999727152e+00 2.230677190660449449e-01
3.044499999999970896e+00 -1.799999999999727152e+00 2.078246050468244288e-01
3.346399999999903230e+00 -1.799999999999727152e+00 1.926127727039846360e-01
3.648299999999835563e+00 -1.799999999999727152e+00 1.860487278765094177e-01
3.948699999999917054e+00 -1.799999999999727152e+00 1.892579725125450030e-01
4.250599999999849388e+00 -1.799999999999727152e+00 1.957792444355812844e-01
4.552400000000034197e+00 -1.799999999999727152e+00 1.989227337110615612e-01
4.852899999999863212e+00 -1.799999999999727152e+00 1.924027385911428190e-01
5.154799999999795546e+00 -1.799999999999727152e+00 1.783470514712710564e-01
5.456599999999980355e+00 -1.799999999999727152e+00 1.557840251789683883e-01
5.757099999999809370e+00 -1.799999999999727152e+00 1.323227678934486840e-01
6.058899999999994179e+00 -1.799999999999727152e+00 1.171307259989313593e-01
6.360799999999926513e+00 -1.799999999999727152e+00 9.992069677707991759e-02
6.661200000000008004e+00 -1.799999999999727152e+00 9.133228060668273363e-02
6.963099999999940337e+00 -1.799999999999727152e+00 8.426709055555767214e-02
7.264999999999872671e+00 -1.799999999999727152e+00 7.559249017472387255e-02
7.565399999999954161e+00 -1.799999999999727152e+00 7.630558471589191094e-02
7.867299999999886495e+00 -1.799999999999727152e+00 7.046101844517264901e-02
8.169100000000071304e+00 -1.799999999999727152e+00 6.703088686979584432e-02
8.469599999999900319e+00 -1.799999999999727152e+00 6.798785080642154310e-02
8.771499999999832653e+00 -1.799999999999727152e+00 6.749372799991834593e-02
9.071899999999914144e+00 -1.799999999999727152e+00 6.759076503685437776e-02
9.373799999999846477e+00 -1.799999999999727152e+00 6.537423482473671277e-02
9.675600000000031287e+00 -1.799999999999727152e+00 6.512334301213237864e-02
9.976099999999860302e+00 -1.799999999999727152e+00 6.576046776780444802e-02
1.027799999999979264e+01 -1.799999999999727152e+00 6.478435178441507847e-02
1.057979999999997744e+01 -1.799999999999727152e+00 6.351967829645276120e-02
1.088029999999980646e+01 -1.799999999999727152e+00 6.079753404977369241e-02
1.118209999999999127e+01 -1.799999999999727152e+00 6.000527771531573989e-02
1.148399999999992360e+01 -1.799999999999727152e+00 5.807538980309461668e-02
1.178449999999975262e+01 -1.799999999999727152e+00 6.184004379527719558e-02
1.208629999999993743e+01 -1.799999999999727152e+00 6.346924457330838099e-02
1.238819999999986976e+01 -1.799999999999727152e+00 5.953094535713502472e-02
1.268859999999995125e+01 -1.799999999999727152e+00 6.042917635035206791e-02
1.299049999999988358e+01 -1.799999999999727152e+00 5.727930305928392168e-02
1.329230000000006839e+01 -1.799999999999727152e+00 5.884402527987735859e-02
1.359279999999989741e+01 -1.799999999999727152e+00 5.921749019176930640e-02
1.389469999999982974e+01 -1.799999999999727152e+00 5.677943463875162466e-02
1.419650000000001455e+01 -1.799999999999727152e+00 5.556200286613976330e-02
1.449699999999984357e+01 -1.799999999999727152e+00 5.573692489324812843e-02
1.479880000000002838e+01 -1.799999999999727152e+00 5.691860617856777521e-02
1.510069999999996071e+01 -1.799999999999727152e+00 5.589269487359280197e-02
-6.796000000000276486e+00 -1.500000000000000000e+00 9.476432738673589221e-03
-6.744200000000091677e+00 -1.500000000000000000e+00 9.131695896927178799e-03
-6.297700000000077125e+00 -1.500000000000000000e+00 1.070471733778488067e-02
-5.995800000000144792e+00 -1.500000000000000000e+00 1.336685183793772866e-02
-5.693999999999959982e+00 -1.500000000000000000e+00 1.394971246111268055e-02
-5.393500000000130967e+00 -1.500000000000000000e+00 1.520927873660466410e-02
-5.091600000000198634e+00 -1.500000000000000000e+00 1.404738789960749759e-02
-4.789800000000013824e+00 -1.500000000000000000e+00 1.682826508969521850e-02
-4.489300000000184809e+00 -1.500000000000000000e+00 1.928164228012385281e-02
-4.187500000000000000e+00 -1.500000000000000000e+00 2.833609158843748005e-02
-3.885600000000067666e+00 -1.500000000000000000e+00 3.939639859446820297e-02
-3.585199999999986176e+00 -1.500000000000000000e+00 6.049620851402497806e-02
-3.283300000000053842e+00 -1.500000000000000000e+00 1.009925729942877520e-01
-2.982800000000224827e+00 -1.500000000000000000e+00 1.561491908705960607e-01
-2.681000000000040018e+00 -1.500000000000000000e+00 2.448882843454752434e-01
-2.379100000000107684e+00 -1.500000000000000000e+00 3.762726019475031713e-01
-2.078700000000026193e+00 -1.500000000000000000e+00 5.476802284747306349e-01
-1.776800000000093860e+00 -1.500000000000000000e+00 7.038798530684712285e-01
-1.474900000000161526e+00 -1.500000000000000000e+00 7.928538783169848392e-01
-1.174500000000080036e+00 -1.500000000000000000e+00 7.714450820429739064e-01
-8.726000000001477019e-01 -1.500000000000000000e+00 7.004752575554459293e-01
-5.707999999999628926e-01 -1.500000000000000000e+00 6.025674408932297776e-01
-2.703000000001338776e-01 -1.500000000000000000e+00 5.081363591201820684e-01
3.159999999979845597e-02 -1.500000000000000000e+00 4.575034546894572451e-01
3.333999999999832653e-01 -1.500000000000000000e+00 4.440619098691411248e-01
6.338999999998122803e-01 -1.500000000000000000e+00 4.299028016967454402e-01
9.356999999999970896e-01 -1.500000000000000000e+00 4.017550385681509240e-01
1.237599999999929423e+00 -1.500000000000000000e+00 3.612222851990370964e-01
1.538000000000010914e+00 -1.500000000000000000e+00 3.112750240424523307e-01
1.839899999999943248e+00 -1.500000000000000000e+00 2.681465299352998599e-01
2.141799999999875581e+00 -1.500000000000000000e+00 2.459435621221545409e-01
2.442199999999957072e+00 -1.500000000000000000e+00 2.389364666128793169e-01
2.744099999999889405e+00 -1.500000000000000000e+00 2.409729675854183351e-01
3.044499999999970896e+00 -1.500000000000000000e+00 2.313918369911032447e-01
3.346399999999903230e+00 -1.500000000000000000e+00 2.178755991884087084e-01
3.648299999999835563e+00 -1.500000000000000000e+00 2.066933574846491761e-01
3.948699999999917054e+00 -1.500000000000000000e+00 2.030429773714899355e-01
4.250599999999849388e+00 -1.500000000000000000e+00 2.156514081575855724e-01
4.552400000000034197e+00 -1.500000000000000000e+00 2.244543272517360855e-01
4.852899999999863212e+00 -1.500000000000000000e+00 2.274912034668984395e-01
5.154799999999795546e+00 -1.500000000000000000e+00 2.192934890504805168e-01
5.456599999999980355e+00 -1.500000000000000000e+00 2.028042151885026401e-01
5.757099999999809370e+00 -1.500000000000000000e+00 1.797285524444918736e-01
6.058899999999994179e+00 -1.500000000000000000e+00 1.539601119255063488e-01
6.360799999999926513e+00 -1.500000000000000000e+00 1.303826655562869696e-01
6.661200000000008004e+00 -1.500000000000000000e+00 1.118428458874766579e-01
6.963099999999940337e+00 -1.500000000000000000e+00 1.006740106164517035e-01
7.264999999999872671e+00 -1.500000000000000000e+00 9.132589659109482949e-02
7.565399999999954161e+00 -1.500000000000000000e+00 8.381063344102306079e-02
7.867299999999886495e+00 -1.500000000000000000e+00 8.237486833530513475e-02
8.169100000000071304e+00 -1.500000000000000000e+00 7.942928354304967797e-02
8.469599999999900319e+00 -1.500000000000000000e+00 7.948993169113469093e-02
8.771499999999832653e+00 -1.500000000000000000e+00 7.769027769690667329e-02
9.071899999999914144e+00 -1.500000000000000000e+00 7.345320655121974351e-02
9.373799999999846477e+00 -1.500000000000000000e+00 7.620088686025040803e-02
9.675600000000031287e+00 -1.500000000000000000e+00 7.328403013814048517e-02
9.976099999999860302e+00 -1.500000000000000000e+00 7.301717828656642539e-02
1.027799999999979264e+01 -1.500000000000000000e+00 7.400670070269037282e-02
1.057979999999997744e+01 -1.500000000000000000e+00 7.478938101376648995e-02
1.088029999999980646e+01 -1.500000000000000000e+00 7.438527282705265087e-02
1.118209999999999127e+01 -1.500000000000000000e+00 7.363195898768085113e-02
1.148399999999992360e+01 -1.500000000000000000e+00 7.043420557970349327e-02
1.178449999999975262e+01 -1.500000000000000000e+00 7.136371824930122509e-02
1.208629999999993743e+01 -1.500000000000000000e+00 6.934190051261439336e-02
1.238819999999986976e+01 -1.500000000000000000e+00 6.713558472543736111e-02
1.268859999999995125e+01 -1.500000000000000000e+00 6.750904963732930197e-02
1.299049999999988358e+01 -1.500000000000000000e+00 6.775291903278694849e-02
1.329230000000006839e+01 -1.500000000000000000e+00 6.559767537031309381e-02
1.359279999999989741e+01 -1.500000000000000000e+00 6.700407400432668859e-02
1.389469999999982974e+01 -1.500000000000000000e+00 6.545978063361451715e-02
1.419650000000001455e+01 -1.500000000000000000e+00 6.387399116158101742e-02
1.449699999999984357e+01 -1.500000000000000000e+00 6.474540928932891182e-02
1.479880000000002838e+01 -1.500000000000000000e+00 6.536082839200212102e-02
1.510069999999996071e+01 -1.500000000000000000e+00 6.332049701011040199e-02
-6.796000000000276486e+00 -1.199999999999818101e+00 8.192607203947601183e-03
-6.744200000000091677e+00 -1.199999999999818101e+00 8.490740731902368665e-03
-6.297700000000077125e+00 -1.199999999999818101e+00 9.693489268662073069e-03
-5.995800000000144792e+00 -1.199999999999818101e+00 1.235690057193250015e-02
-5.693999999999959982e+00 -1.199999999999818101e+00 1.406334793857723885e-02
-5.393500000000130967e+00 -1.199999999999818101e+00 1.458109160275564489e-02
-5.091600000000198634e+00 -1.199999999999818101e+00 1.536951752786086534e-02
-4.789800000000013824e+00 -1.199999999999818101e+00 1.659269491450183695e-02
-4.489300000000184809e+00 -1.199999999999818101e+00 1.690615007986755874e-02
-4.187500000000000000e+00 -1.199999999999818101e+00 2.299139373825051860e-02
-3.885600000000067666e+00 -1.199999999999818101e+00 2.976355747389114459e-02
-3.585199999999986176e+00 -1.199999999999818101e+00 4.571785082960333479e-02
-3.283300000000053842e+00 -1.199999999999818101e+00 6.832620363258005980e-02
-2.982800000000224827e+00 -1.199999999999818101e+00 1.126925583622257060e-01
-2.681000000000040018e+00 -1.199999999999818101e+00 1.847297902560499916e-01
-2.379100000000107684e+00 -1.199999999999818101e+00 2.759037472761529108e-01
-2.078700000000026193e+00 -1.199999999999818101e+00 4.239580063812962152e-01
-1.776800000000093860e+00 -1.199999999999818101e+00 5.950119584449542476e-01
-1.474900000000161526e+00 -1.199999999999818101e+00 7.584810615886324880e-01
-1.174500000000080036e+00 -1.199999999999818101e+00 8.578629474500939489e-01
-8.726000000001477019e-01 -1.199999999999818101e+00 8.331216950392009712e-01
-5.707999999999628926e-01 -1.199999999999818101e+00 7.392504914332118648e-01
-2.703000000001338776e-01 -1.199999999999818101e+00 6.341893853047576579e-01
3.159999999979845597e-02 -1.199999999999818101e+00 5.412668464151297876e-01
3.333999999999832653e-01 -1.199999999999818101e+00 4.978823532829027010e-01
6.338999999998122803e-01 -1.199999999999818101e+00 4.901742928620764217e-01
9.356999999999970896e-01 -1.199999999999818101e+00 4.848398094368301381e-01
1.237599999999929423e+00 -1.199999999999818101e+00 4.585880989378408046e-01
1.538000000000010914e+00 -1.199999999999818101e+00 4.012360181008549076e-01
1.839899999999943248e+00 -1.199999999999818101e+00 3.385839275227972567e-01
2.141799999999875581e+00 -1.199999999999818101e+00 2.885255844949831117e-01
2.442199999999957072e+00 -1.199999999999818101e+00 2.576237570417699851e-01
2.744099999999889405e+00 -1.199999999999818101e+00 2.463604383400442022e-01
3.044499999999970896e+00 -1.199999999999818101e+00 2.432571683627677006e-01
3.346399999999903230e+00 -1.199999999999818101e+00 2.347683428355416824e-01
3.648299999999835563e+00 -1.199999999999818101e+00 2.268406722784917784e-01
3.948699999999917054e+00 -1.199999999999818101e+00 2.215266177031267325e-01
4.250599999999849388e+00 -1.199999999999818101e+00 2.268106674052286775e-01
4.552400000000034197e+00 -1.199999999999818101e+00 2.452655796667199406e-01
4.852899999999863212e+00 -1.199999999999818101e+00 2.587001020698893594e-01
5.154799999999795546e+00 -1.199999999999818101e+00 2.554685133792961582e-01
5.456599999999980355e+00 -1.199999999999818101e+00 2.461082697243222872e-01
5.757099999999809370e+00 -1.199999999999818101e+00 2.237546391433025972e-01
6.058899999999994179e+00 -1.199999999999818101e+00 1.959982161702461256e-01
6.360799999999926513e+00 -1.199999999999818101e+00 1.673320709759144043e-01
6.661200000000008004e+00 -1.199999999999818101e+00 1.393764667165155458e-01
6.963099999999940337e+00 -1.199999999999818101e+00 1.193249121564913806e-01
7.264999999999872671e+00 -1.199999999999818101e+00 1.092253994964390990e-01
7.565399999999954161e+00 -1.199999999999818101e+00 9.902565779165682647e-02
7.867299999999886495e+00 -1.199999999999818101e+00 9.498138391672439340e-02
8.169100000000071304e+00 -1.199999999999818101e+00 9.120268509024843928e-02
8.469599999999900319e+00 -1.199999999999818101e+00 8.894721238304460764e-02
8.771499999999832653e+00 -1.199999999999818101e+00 8.636679328241682330e-02
9.071899999999914144e+00 -1.199999999999818101e+00 8.525150575921131013e-02
9.373799999999846477e+00 -1.199999999999818101e+00 8.473823090594442831e-02
9.675600000000031287e+00 -1.199999999999818101e+00 8.412345020482998870e-02
9.976099999999860302e+00 -1.199999999999818101e+00 8.448733909334009418e-02
1.027799999999979264e+01 -1.199999999999818101e+00 8.448159347931097352e-02
1.057979999999997744e+01 -1.199999999999818101e+00 8.290793363689449857e-02
1.088029999999980646e+01 -1.199999999999818101e+00 7.918732935226839575e-02
1.118209999999999127e+01 -1.199999999999818101e+00 8.221079913469619971e-02
1.148399999999992360e+01 -1.199999999999818101e+00 8.170135469078204649e-02
1.178449999999975262e+01 -1.199999999999818101e+00 8.049158373687564927e-02
1.208629999999993743e+01 -1.199999999999818101e+00 7.791435664404183781e-02
1.238819999999986976e+01 -1.199999999999818101e+00 7.913753403068279901e-02
1.268859999999995125e+01 -1.199999999999818101e+00 7.433228549767309512e-02
1.299049999999988358e+01 -1.199999999999818101e+00 7.492153013643595982e-02
1.329230000000006839e+01 -1.199999999999818101e+00 7.340660323742810578e-02
1.359279999999989741e+01 -1.199999999999818101e+00 7.520817243633250160e-02
1.389469999999982974e+01 -1.199999999999818101e+00 7.391796288601860943e-02
1.419650000000001455e+01 -1.199999999999818101e+00 7.132669095889142274e-02
1.449699999999984357e+01 -1.199999999999818101e+00 7.185975626048078657e-02
1.479880000000002838e+01 -1.199999999999818101e+00 7.276820167863845557e-02
1.510069999999996071e+01 -1.199999999999818101e+00 7.448997068269413990e-02
-6.796000000000276486e+00 -9.000000000000909495e-01 8.147280693273535601e-03
-6.744200000000091677e+00 -9.000000000000909495e-01 8.174731960301490422e-03
-6.297700000000077125e+00 -9.000000000000909495e-01 8.647787515364623034e-03
-5.995800000000144792e+00 -9.000000000000909495e-01 1.155953702500422432e-02
-5.693999999999959982e+00 -9.000000000000909495e-01 1.401802142790317326e-02
-5.393500000000130967e+00 -9.000000000000909495e-01 1.384565300702996632e-02
-5.091600000000198634e+00 -9.000000000000909495e-01 1.613240739061449699e-02
-4.789800000000013824e+00 -9.000000000000909495e-01 1.681613546007821453e-02
-4.489300000000184809e+00 -9.000000000000909495e-01 1.775267054682263396e-02
-4.187500000000000000e+00 -9.000000000000909495e-01 1.945018029164432075e-02
-3.885600000000067666e+00 -9.000000000000909495e-01 2.454717833702090013e-02
-3.585199999999986176e+00 -9.000000000000909495e-01 3.333094538440771470e-02
-3.283300000000053842e+00 -9.000000000000909495e-01 4.980170560118073186e-02
-2.982800000000224827e+00 -9.000000000000909495e-01 8.073864514012725480e-02
-2.681000000000040018e+00 -9.000000000000909495e-01 1.325979189652870538e-01
-2.379100000000107684e+00 -9.000000000000909495e-01 2.037752239594216586e-01
-2.078700000000026193e+00 -9.000000000000909495e-01 3.141746439224749055e-01
-1.776800000000093860e+00 -9.000000000000909495e-01 4.543420901703308368e-01
-1.474900000000161526e+00 -9.000000000000909495e-01 6.498493755418678353e-01
-1.174500000000080036e+00 -9.000000000000909495e-01 8.337007252530231893e-01
-8.726000000001477019e-01 -9.000000000000909495e-01 9.188264659051529337e-01
-5.707999999999628926e-01 -9.000000000000909495e-01 8.923653596948807332e-01
-2.703000000001338776e-01 -9.000000000000909495e-01 7.881686492770276775e-01
3.159999999979845597e-02 -9.000000000000909495e-01 6.647164710429611656e-01
3.333999999999832653e-01 -9.000000000000909495e-01 5.736855159720272157e-01
6.338999999998122803e-01 -9.000000000000909495e-01 5.337030647465900168e-01
9.356999999999970896e-01 -9.000000000000909495e-01 5.388849701992857177e-01
1.237599999999929423e+00 -9.000000000000909495e-01 5.442507353009126136e-01
1.538000000000010914e+00 -9.000000000000909495e-01 5.097885423543296879e-01
1.839899999999943248e+00 -9.000000000000909495e-01 4.362932013002298604e-01
2.141799999999875581e+00 -9.000000000000909495e-01 3.569379723379997871e-01
2.442199999999957072e+00 -9.000000000000909495e-01 2.988293856538480897e-01
2.744099999999889405e+00 -9.000000000000909495e-01 2.574896927144242342e-01
3.044499999999970896e+00 -9.000000000000909495e-01 2.435923291811322444e-01
3.346399999999903230e+00 -9.000000000000909495e-01 2.455445611479110113e-01
3.648299999999835563e+00 -9.000000000000909495e-01 2.417990592024921448e-01
3.948699999999917054e+00 -9.000000000000909495e-01 2.328984646698467886e-01
4.250599999999849388e+00 -9.000000000000909495e-01 2.326514032665952247e-01
4.552400000000034197e+00 -9.000000000000909495e-01 2.523058720570522384e-01
4.852899999999863212e+00 -9.000000000000909495e-01 2.692745854896811397e-01
5.154799999999795546e+00 -9.000000000000909495e-01 2.847545464872126009e-01
5.456599999999980355e+00 -9.000000000000909495e-01 2.822303067237583729e-01
5.757099999999809370e+00 -9.000000000000909495e-01 2.717720123876662397e-01
6.058899999999994179e+00 -9.000000000000909495e-01 2.423085036464062703e-01
6.360799999999926513e+00 -9.000000000000909495e-01 2.078297122592947521e-01
6.661200000000008004e+00 -9.000000000000909495e-01 1.736037278894639324e-01
6.963099999999940337e+00 -9.000000000000909495e-01 1.492889277198424791e-01
7.264999999999872671e+00 -9.000000000000909495e-01 1.292737620486693328e-01
7.565399999999954161e+00 -9.000000000000909495e-01 1.139687230782462091e-01
7.867299999999886495e+00 -9.000000000000909495e-01 1.075272513500586252e-01
8.169100000000071304e+00 -9.000000000000909495e-01 9.960341120236146373e-02
8.469599999999900319e+00 -9.000000000000909495e-01 9.651801646873107987e-02
8.771499999999832653e+00 -9.000000000000909495e-01 9.469538001838662122e-02
9.071899999999914144e+00 -9.000000000000909495e-01 9.704150574693859443e-02
9.373799999999846477e+00 -9.000000000000909495e-01 9.559807982251519731e-02
9.675600000000031287e+00 -9.000000000000909495e-01 9.307703206685485897e-02
9.976099999999860302e+00 -9.000000000000909495e-01 9.420955643214770636e-02
1.027799999999979264e+01 -9.000000000000909495e-01 9.207027280864356344e-02
1.057979999999997744e+01 -9.000000000000909495e-01 9.239841120986146128e-02
1.088029999999980646e+01 -9.000000000000909495e-01 9.071047748842162028e-02
1.118209999999999127e+01 -9.000000000000909495e-01 9.285422992283726140e-02
1.148399999999992360e+01 -9.000000000000909495e-01 8.995907885372619872e-02
1.178449999999975262e+01 -9.000000000000909495e-01 8.691581862297591277e-02
1.208629999999993743e+01 -9.000000000000909495e-01 8.742909347624280847e-02
1.238819999999986976e+01 -9.000000000000909495e-01 8.566199796151305335e-02
1.268859999999995125e+01 -9.000000000000909495e-01 8.277003890019592192e-02
1.299049999999988358e+01 -9.000000000000909495e-01 8.540599893643839591e-02
1.329230000000006839e+01 -9.000000000000909495e-01 8.219420069416766284e-02
1.359279999999989741e+01 -9.000000000000909495e-01 7.769602331093576619e-02
1.389469999999982974e+01 -9.000000000000909495e-01 8.049413734311081092e-02
1.419650000000001455e+01 -9.000000000000909495e-01 7.925116950814736771e-02
1.449699999999984357e+01 -9.000000000000909495e-01 7.741704182974469550e-02
1.479880000000002838e+01 -9.000000000000909495e-01 8.084078938953359605e-02
1.510069999999996071e+01 -9.000000000000909495e-01 7.914838685718222910e-02
-6.796000000000276486e+00 -5.999999999999090505e-01 7.659541902358241693e-03
-6.744200000000091677e+00 -5.999999999999090505e-01 7.374814807138056413e-03
-6.297700000000077125e+00 -5.999999999999090505e-01 7.513986346954200889e-03
-5.995800000000144792e+00 -5.999999999999090505e-01 1.047425437506181549e-02
-5.693999999999959982e+00 -5.999999999999090505e-01 1.176765593316964932e-02
-5.393500000000130967e+00 -5.999999999999090505e-01 1.355709550245704463e-02
-5.091600000000198634e+00 -5.999999999999090505e-01 1.639223682504188651e-02
-4.789800000000013824e+00 -5.999999999999090505e-01 1.705425924150675426e-02
-4.489300000000184809e+00 -5.999999999999090505e-01 1.796908867525232739e-02
-4.187500000000000000e+00 -5.999999999999090505e-01 1.937740251394230034e-02
-3.885600000000067666e+00 -5.999999999999090505e-01 2.162649120555824173e-02
-3.585199999999986176e+00 -5.999999999999090505e-01 2.597209061623940302e-02
-3.283300000000053842e+00 -5.999999999999090505e-01 3.786487325493182593e-02
-2.982800000000224827e+00 -5.999999999999090505e-01 5.641171534088878364e-02
-2.681000000000040018e+00 -5.999999999999090505e-01 9.110245604551846232e-02
-2.379100000000107684e+00 -5.999999999999090505e-01 1.459341275284028738e-01
-2.078700000000026193e+00 -5.999999999999090505e-01 2.341746293858673333e-01
-1.776800000000093860e+00 -5.999999999999090505e-01 3.393263885356696541e-01
-1.474900000000161526e+00 -5.999999999999090505e-01 4.940327918834011012e-01
-1.174500000000080036e+00 -5.999999999999090505e-01 7.006955060932283930e-01
-8.726000000001477019e-01 -5.999999999999090505e-01 8.854055059009559026e-01
-5.707999999999628926e-01 -5.999999999999090505e-01 9.641976646883335667e-01
-2.703000000001338776e-01 -5.999999999999090505e-01 9.336278060456909555e-01
3.159999999979845597e-02 -5.999999999999090505e-01 8.170103549000266030e-01
3.333999999999832653e-01 -5.999999999999090505e-01 6.785659544593438675e-01
6.338999999998122803e-01 -5.999999999999090505e-01 5.939426358339815470e-01
9.356999999999970896e-01 -5.999999999999090505e-01 5.685961787453560623e-01
1.237599999999929423e+00 -5.999999999999090505e-01 5.938602820328977572e-01
1.538000000000010914e+00 -5.999999999999090505e-01 5.942943950928747388e-01
1.839899999999943248e+00 -5.999999999999090505e-01 5.549714126776672529e-01
2.141799999999875581e+00 -5.999999999999090505e-01 4.583876408483809062e-01
2.442199999999957072e+00 -5.999999999999090505e-01 3.646390103416793371e-01
2.744099999999889405e+00 -5.999999999999090505e-01 2.960593612902597815e-01
3.044499999999970896e+00 -5.999999999999090505e-01 2.523422609459032295e-01
3.346399999999903230e+00 -5.999999999999090505e-01 2.400689909781721920e-01
3.648299999999835563e+00 -5.999999999999090505e-01 2.429481820083135013e-01
3.948699999999917054e+00 -5.999999999999090505e-01 2.401973096914888917e-01
4.250599999999849388e+00 -5.999999999999090505e-01 2.406690884434344313e-01
4.552400000000034197e+00 -5.999999999999090505e-01 2.494483866799097338e-01
4.852899999999863212e+00 -5.999999999999090505e-01 2.678969149258130789e-01
5.154799999999795546e+00 -5.999999999999090505e-01 2.931514421899729106e-01
5.456599999999980355e+00 -5.999999999999090505e-01 3.021797170343761829e-01
5.757099999999809370e+00 -5.999999999999090505e-01 3.033026653762871394e-01
6.058899999999994179e+00 -5.999999999999090505e-01 2.880767881991539991e-01
6.360799999999926513e+00 -5.999999999999090505e-01 2.484607794684621229e-01
6.661200000000008004e+00 -5.999999999999090505e-01 2.159476264808639634e-01
6.963099999999940337e+00 -5.999999999999090505e-01 1.826339179385435552e-01
7.264999999999872671e+00 -5.999999999999090505e-01 1.534257698207994181e-01
7.565399999999954161e+00 -5.999999999999090505e-01 1.304662961604883820e-01
7.867299999999886495e+00 -5.999999999999090505e-01 1.205755408101603227e-01
8.169100000000071304e+00 -5.999999999999090505e-01 1.107147903330953642e-01
8.469599999999900319e+00 -5.999999999999090505e-01 1.079741324412113734e-01
8.771499999999832653e+00 -5.999999999999090505e-01 1.039502874161602058e-01
9.071899999999914144e+00 -5.999999999999090505e-01 1.041609599305607925e-01
9.373799999999846477e+00 -5.999999999999090505e-01 1.033265690932227143e-01
9.675600000000031287e+00 -5.999999999999090505e-01 1.031171733819397085e-01
9.976099999999860302e+00 -5.999999999999090505e-01 9.884307494584299025e-02
1.027799999999979264e+01 -5.999999999999090505e-01 1.021525486266085525e-01
1.057979999999997744e+01 -5.999999999999090505e-01 1.008023293297684309e-01
1.088029999999980646e+01 -5.999999999999090505e-01 1.023306626615108489e-01
1.118209999999999127e+01 -5.999999999999090505e-01 1.020133770867923950e-01
1.148399999999992360e+01 -5.999999999999090505e-01 1.000253946327214205e-01
1.178449999999975262e+01 -5.999999999999090505e-01 9.809614512205909465e-02
1.208629999999993743e+01 -5.999999999999090505e-01 9.507012173339614292e-02
1.238819999999986976e+01 -5.999999999999090505e-01 9.432255350805346383e-02
1.268859999999995125e+01 -5.999999999999090505e-01 9.121162271207149119e-02
1.299049999999988358e+01 -5.999999999999090505e-01 8.924534591099936298e-02
1.329230000000006839e+01 -5.999999999999090505e-01 8.627677866262749296e-02
1.359279999999989741e+01 -5.999999999999090505e-01 8.675813343795488186e-02
1.389469999999982974e+01 -5.999999999999090505e-01 8.440115488290349244e-02
1.419650000000001455e+01 -5.999999999999090505e-01 8.585224162603236064e-02
1.449699999999984357e+01 -5.999999999999090505e-01 8.457735371312942452e-02
1.479880000000002838e+01 -5.999999999999090505e-01 8.452372798219109917e-02
1.510069999999996071e+01 -5.999999999999090505e-01 8.508232934613205178e-02
-6.796000000000276486e+00 -2.999999999997271516e-01 9.380672504855141688e-03
-6.744200000000091677e+00 -2.999999999997271516e-01 9.143187124985390629e-03
-6.297700000000077125e+00 -2.999999999997271516e-01 8.666939562128311153e-03
-5.995800000000144792e+00 -2.999999999997271516e-01 9.498138391672438993e-03
-5.693999999999959982e+00 -2.999999999997271516e-01 9.602197845755151492e-03
-5.393500000000130967e+00 -2.999999999997271516e-01 1.216601850585439203e-02
-5.091600000000198634e+00 -2.999999999997271516e-01 1.448086255802567140e-02
-4.789800000000013824e+00 -2.999999999997271516e-01 1.744176898769207729e-02
-4.489300000000184809e+00 -2.999999999997271516e-01 1.877155943465091958e-02
-4.187500000000000000e+00 -2.999999999997271516e-01 2.010071148005097147e-02
-3.885600000000067666e+00 -2.999999999997271516e-01 2.132963448072105681e-02
-3.585199999999986176e+00 -2.999999999997271516e-01 2.314780212015398256e-02
-3.283300000000053842e+00 -2.999999999997271516e-01 3.064902043593238992e-02
-2.982800000000224827e+00 -2.999999999997271516e-01 4.204384985876889053e-02
-2.681000000000040018e+00 -2.999999999997271516e-01 6.390144242860898438e-02
-2.379100000000107684e+00 -2.999999999997271516e-01 9.998389853140009220e-02
-2.078700000000026193e+00 -2.999999999997271516e-01 1.634971928122649909e-01
-1.776800000000093860e+00 -2.999999999997271516e-01 2.470811936999176839e-01
-1.474900000000161526e+00 -2.999999999997271516e-01 3.677039762254284416e-01
-1.174500000000080036e+00 -2.999999999997271516e-01 5.333653503219902836e-01
-8.726000000001477019e-01 -2.999999999997271516e-01 7.356658666806079605e-01
-5.707999999999628926e-01 -2.999999999997271516e-01 9.235640438729310064e-01
-2.703000000001338776e-01 -2.999999999997271516e-01 1.009794857623325548e+00
3.159999999979845597e-02 -2.999999999997271516e-01 9.593432592352969523e-01
3.333999999999832653e-01 -2.999999999997271516e-01 8.235354572324156130e-01
6.338999999998122803e-01 -2.999999999997271516e-01 6.910007400214487339e-01
9.356999999999970896e-01 -2.999999999997271516e-01 5.919150724832656918e-01
1.237599999999929423e+00 -2.999999999997271516e-01 5.862869243409760678e-01
1.538000000000010914e+00 -2.999999999997271516e-01 6.219448434071720433e-01
1.839899999999943248e+00 -2.999999999997271516e-01 6.311844291675348106e-01
2.141799999999875581e+00 -2.999999999997271516e-01 5.768264516412722198e-01
2.442199999999957072e+00 -2.999999999997271516e-01 4.636774361645119580e-01
2.744099999999889405e+00 -2.999999999997271516e-01 3.632306965029893364e-01
3.044499999999970896e+00 -2.999999999997271516e-01 2.908002092489506141e-01
3.346399999999903230e+00 -2.999999999997271516e-01 2.477087424322079179e-01
3.648299999999835563e+00 -2.999999999997271516e-01 2.345787375725811585e-01
3.948699999999917054e+00 -2.999999999997271516e-01 2.333983330903791065e-01
4.250599999999849388e+00 -2.999999999997271516e-01 2.383970172957020628e-01
4.552400000000034197e+00 -2.999999999997271516e-01 2.469286157273669624e-01
4.852899999999863212e+00 -2.999999999997271516e-01 2.595747122054312128e-01
5.154799999999795546e+00 -2.999999999997271516e-01 2.834528457088404951e-01
5.456599999999980355e+00 -2.999999999997271516e-01 3.068694148852449954e-01
5.757099999999809370e+00 -2.999999999997271516e-01 3.175632793965304512e-01
6.058899999999994179e+00 -2.999999999997271516e-01 3.081072755077380876e-01
6.360799999999926513e+00 -2.999999999997271516e-01 2.881106234817698009e-01
6.661200000000008004e+00 -2.999999999997271516e-01 2.521603165016481629e-01
6.963099999999940337e+00 -2.999999999997271516e-01 2.176221537695691988e-01
7.264999999999872671e+00 -2.999999999997271516e-01 1.804352629700720356e-01
7.565399999999954161e+00 -2.999999999997271516e-01 1.524062425314123281e-01
7.867299999999886495e+00 -2.999999999997271516e-01 1.328085914796876266e-01
8.169100000000071304e+00 -2.999999999997271516e-01 1.195636743394787177e-01
8.469599999999900319e+00 -2.999999999997271516e-01 1.137267688874649407e-01
8.771499999999832653e+00 -2.999999999997271516e-01 1.101536353629192500e-01
9.071899999999914144e+00 -2.999999999997271516e-01 1.073644589525672571e-01
9.373799999999846477e+00 -2.999999999997271516e-01 1.083309989125747913e-01
9.675600000000031287e+00 -2.999999999997271516e-01 1.075412961843519866e-01
9.976099999999860302e+00 -2.999999999997271516e-01 1.043499267919625190e-01
1.027799999999979264e+01 -2.999999999997271516e-01 1.053917981359072387e-01
1.057979999999997744e+01 -2.999999999997271516e-01 1.056088546658957156e-01
1.088029999999980646e+01 -2.999999999997271516e-01 1.052960379020887877e-01
1.118209999999999127e+01 -2.999999999997271516e-01 1.042694881955550240e-01
1.148399999999992360e+01 -2.999999999997271516e-01 1.033476363446627633e-01
1.178449999999975262e+01 -2.999999999997271516e-01 1.034019004771598860e-01
1.208629999999993743e+01 -2.999999999997271516e-01 1.027858429729278794e-01
1.238819999999986976e+01 -2.999999999997271516e-01 9.973045311256059642e-02
1.268859999999995125e+01 -2.999999999997271516e-01 9.586620847720683791e-02
1.299049999999988358e+01 -2.999999999997271516e-01 9.372564805058514192e-02
1.329230000000006839e+01 -2.999999999997271516e-01 9.107372797537292841e-02
1.359279999999989741e+01 -2.999999999997271516e-01 8.947580887372241776e-02
1.389469999999982974e+01 -2.999999999997271516e-01 8.848628645759847033e-02
1.419650000000001455e+01 -2.999999999997271516e-01 8.882719288999213481e-02
1.449699999999984357e+01 -2.999999999997271516e-01 8.843649113601288747e-02
1.479880000000002838e+01 -2.999999999997271516e-01 8.538237807876318530e-02
1.510069999999996071e+01 -2.999999999997271516e-01 8.673195897404449572e-02
-6.796000000000276486e+00 0.000000000000000000e+00 1.123778263937423930e-02
-6.744200000000091677e+00 0.000000000000000000e+00 1.183468809684256294e-02
-6.297700000000077125e+00 0.000000000000000000e+00 1.002609648079147951e-02
-5.995800000000144792e+00 0.000000000000000000e+00 8.914639366938696685e-03
-5.693999999999959982e+00 0.000000000000000000e+00 9.144463928102971456e-03
-5.393500000000130967e+00 0.000000000000000000e+00 1.024634501857391022e-02
-5.091600000000198634e+00 0.000000000000000000e+00 1.320788984979910478e-02
-4.789800000000013824e+00 0.000000000000000000e+00 1.482687620288966265e-02
-4.489300000000184809e+00 0.000000000000000000e+00 1.772585768135347128e-02
-4.187500000000000000e+00 0.000000000000000000e+00 1.967553604189706609e-02
-3.885600000000067666e+00 0.000000000000000000e+00 2.182822609813577300e-02
-3.585199999999986176e+00 0.000000000000000000e+00 2.365724656406812537e-02
-3.283300000000053842e+00 0.000000000000000000e+00 2.631810426110339426e-02
-2.982800000000224827e+00 0.000000000000000000e+00 3.326263641761722373e-02
-2.681000000000040018e+00 0.000000000000000000e+00 4.818846486211927904e-02
-2.379100000000107684e+00 0.000000000000000000e+00 7.155843072473205835e-02
-2.078700000000026193e+00 0.000000000000000000e+00 1.197111450995591297e-01
-1.776800000000093860e+00 0.000000000000000000e+00 1.874002239764671063e-01
-1.474900000000161526e+00 0.000000000000000000e+00 2.765778993222347548e-01
-1.174500000000080036e+00 0.000000000000000000e+00 4.078811399262963766e-01
-8.726000000001477019e-01 0.000000000000000000e+00 5.748397459903188400e-01
-5.707999999999628926e-01 0.000000000000000000e+00 7.819563637084455676e-01
-2.703000000001338776e-01 0.000000000000000000e+00 9.564506617724211068e-01
3.159999999979845597e-02 0.000000000000000000e+00 1.017633151962144877e+00
3.333999999999832653e-01 0.000000000000000000e+00 9.374416169579004032e-01
6.338999999998122803e-01 0.000000000000000000e+00 8.004151063792895870e-01
9.356999999999970896e-01 0.000000000000000000e+00 6.597497069155777716e-01
1.237599999999929423e+00 0.000000000000000000e+00 5.943633424612240201e-01
1.538000000000010914e+00 0.000000000000000000e+00 5.964324019132611898e-01
1.839899999999943248e+00 0.000000000000000000e+00 6.377363443653929487e-01
2.141799999999875581e+00 0.000000000000000000e+00 6.397224116147874895e-01
2.442199999999957072e+00 0.000000000000000000e+00 5.566759448396356724e-01
2.744099999999889405e+00 0.000000000000000000e+00 4.463735619135184574e-01
3.044499999999970896e+00 0.000000000000000000e+00 3.352227433157697334e-01
3.346399999999903230e+00 0.000000000000000000e+00 2.695842102456941780e-01
3.648299999999835563e+00 0.000000000000000000e+00 2.351960718799307737e-01
3.948699999999917054e+00 0.000000000000000000e+00 2.229949412883429349e-01
4.250599999999849388e+00 0.000000000000000000e+00 2.231590104889518700e-01
4.552400000000034197e+00 0.000000000000000000e+00 2.321674948850326325e-01
4.852899999999863212e+00 0.000000000000000000e+00 2.421074071553875329e-01
5.154799999999795546e+00 0.000000000000000000e+00 2.601192687350787347e-01
5.456599999999980355e+00 0.000000000000000000e+00 2.830749119860370699e-01
5.757099999999809370e+00 0.000000000000000000e+00 3.096132647849229036e-01
6.058899999999994179e+00 0.000000000000000000e+00 3.142448680939418093e-01
6.360799999999926513e+00 0.000000000000000000e+00 3.046375630357163744e-01
6.661200000000008004e+00 0.000000000000000000e+00 2.803170172520657588e-01
6.963099999999940337e+00 0.000000000000000000e+00 2.431652385383019643e-01
7.264999999999872671e+00 0.000000000000000000e+00 2.017106333182959454e-01
7.565399999999954161e+00 0.000000000000000000e+00 1.696788351060251610e-01
7.867299999999886495e+00 0.000000000000000000e+00 1.446100826954731244e-01
8.169100000000071304e+00 0.000000000000000000e+00 1.306252581486269937e-01
8.469599999999900319e+00 0.000000000000000000e+00 1.150335768783073559e-01
8.771499999999832653e+00 0.000000000000000000e+00 1.144558234676027186e-01
9.071899999999914144e+00 0.000000000000000000e+00 1.096205700613298861e-01
9.373799999999846477e+00 0.000000000000000000e+00 1.113053117749757820e-01
9.675600000000031287e+00 0.000000000000000000e+00 1.072686987187488061e-01
9.976099999999860302e+00 0.000000000000000000e+00 1.056171538861599840e-01
1.027799999999979264e+01 0.000000000000000000e+00 1.085889131423258130e-01
1.057979999999997744e+01 0.000000000000000000e+00 1.073976558336243309e-01
1.088029999999980646e+01 0.000000000000000000e+00 1.109095028085261975e-01
1.118209999999999127e+01 0.000000000000000000e+00 1.064943176279369574e-01
1.148399999999992360e+01 0.000000000000000000e+00 1.062070369264816183e-01
1.178449999999975262e+01 0.000000000000000000e+00 1.020395515507027812e-01
1.208629999999993743e+01 0.000000000000000000e+00 1.003784306947321098e-01
1.238819999999986976e+01 0.000000000000000000e+00 9.838597942974960930e-02
1.268859999999995125e+01 0.000000000000000000e+00 9.978663244973409729e-02
1.299049999999988358e+01 0.000000000000000000e+00 9.546848430608088909e-02
1.329230000000006839e+01 0.000000000000000000e+00 9.399696871307074153e-02
1.359279999999989741e+01 0.000000000000000000e+00 8.988119386355385154e-02
1.389469999999982974e+01 0.000000000000000000e+00 8.946878645657574403e-02
1.419650000000001455e+01 0.000000000000000000e+00 8.832030205231315712e-02
1.449699999999984357e+01 0.000000000000000000e+00 8.819709055146675303e-02
1.479880000000002838e+01 0.000000000000000000e+00 8.916235370835670637e-02
1.510069999999996071e+01 0.000000000000000000e+00 8.767232447014167152e-02
-6.796000000000276486e+00 3.000000000001818989e-01 1.123395223002150028e-02
-6.744200000000091677e+00 3.000000000001818989e-01 1.341537035640574110e-02
-6.297700000000077125e+00 3.000000000001818989e-01 1.223751948043883334e-02
-5.995800000000144792e+00 3.000000000001818989e-01 1.032806041809898601e-02
-5.693999999999959982e+00 3.000000000001818989e-01 9.406208567206728738e-03
-5.393500000000130967e+00 3.000000000001818989e-01 9.527504863376763319e-03
-5.091600000000198634e+00 3.000000000001818989e-01 1.184809452957714775e-02
-4.789800000000013824e+00 3.000000000001818989e-01 1.414187133030836430e-02
-4.489300000000184809e+00 3.000000000001818989e-01 1.723365007952664882e-02
-4.187500000000000000e+00 3.000000000001818989e-01 2.019072609984031569e-02
-3.885600000000067666e+00 3.000000000001818989e-01 2.225723194564241739e-02
-3.585199999999986176e+00 3.000000000001818989e-01 2.280689568776030768e-02
-3.283300000000053842e+00 3.000000000001818989e-01 2.622936644443163087e-02
-2.982800000000224827e+00 3.000000000001818989e-01 3.024746585545369862e-02
-2.681000000000040018e+00 3.000000000001818989e-01 3.864563836133157182e-02
-2.379100000000107684e+00 3.000000000001818989e-01 5.093422996647357232e-02
-2.078700000000026193e+00 3.000000000001818989e-01 8.262831375414463053e-02
-1.776800000000093860e+00 3.000000000001818989e-01 1.282746636091635362e-01
-1.474900000000161526e+00 3.000000000001818989e-01 2.002033672379935902e-01
-1.174500000000080036e+00 3.000000000001818989e-01 2.939034792262271156e-01
-8.726000000001477019e-01 3.000000000001818989e-01 4.157679527835837496e-01
-5.707999999999628926e-01 3.000000000001818989e-01 5.860015588441971346e-01
-2.703000000001338776e-01 3.000000000001818989e-01 7.949312369892864716e-01
3.159999999979845597e-02 3.000000000001818989e-01 9.717869824192248984e-01
3.333999999999832653e-01 3.000000000001818989e-01 1.006346850804302751e+00
6.338999999998122803e-01 3.000000000001818989e-01 9.091980935954874221e-01
9.356999999999970896e-01 3.000000000001818989e-01 7.571870216289658950e-01
1.237599999999929423e+00 3.000000000001818989e-01 6.317028112332719880e-01
1.538000000000010914e+00 3.000000000001818989e-01 5.785488590468866876e-01
1.839899999999943248e+00 3.000000000001818989e-01 6.011974311480672295e-01
2.141799999999875581e+00 3.000000000001818989e-01 6.302874749774352026e-01
2.442199999999957072e+00 3.000000000001818989e-01 6.237796094871336239e-01
2.744099999999889405e+00 3.000000000001818989e-01 5.430830988498863698e-01
3.044499999999970896e+00 3.000000000001818989e-01 4.116062130218340331e-01
3.346399999999903230e+00 3.000000000001818989e-01 3.161307062986064009e-01
3.648299999999835563e+00 3.000000000001818989e-01 2.484907843417252515e-01
3.948699999999917054e+00 3.000000000001818989e-01 2.186378506496035601e-01
4.250599999999849388e+00 3.000000000001818989e-01 2.118280212219943448e-01
4.552400000000034197e+00 3.000000000001818989e-01 2.106584695662917228e-01
4.852899999999863212e+00 3.000000000001818989e-01 2.206641371972019317e-01
5.154799999999795546e+00 3.000000000001818989e-01 2.331934061900076127e-01
5.456599999999980355e+00 3.000000000001818989e-01 2.534977677673124763e-01
5.757099999999809370e+00 3.000000000001818989e-01 2.767924022459880562e-01
6.058899999999994179e+00 3.000000000001818989e-01 2.969831283458284066e-01
6.360799999999926513e+00 3.000000000001818989e-01 2.983333476426685005e-01
6.661200000000008004e+00 3.000000000001818989e-01 2.898834646105287183e-01
6.963099999999940337e+00 3.000000000001818989e-01 2.664477433873606027e-01
7.264999999999872671e+00 3.000000000001818989e-01 2.265910572690050528e-01
7.565399999999954161e+00 3.000000000001818989e-01 1.942151606165466449e-01
7.867299999999886495e+00 3.000000000001818989e-01 1.597325388200823704e-01
8.169100000000071304e+00 3.000000000001818989e-01 1.364130066806139852e-01
8.469599999999900319e+00 3.000000000001818989e-01 1.221160037715197516e-01
8.771499999999832653e+00 3.000000000001818989e-01 1.141851412066759025e-01
9.071899999999914144e+00 3.000000000001818989e-01 1.094526704513682086e-01
9.373799999999846477e+00 3.000000000001818989e-01 1.092847708414065450e-01
9.675600000000031287e+00 3.000000000001818989e-01 1.025406967743526521e-01
9.976099999999860302e+00 3.000000000001818989e-01 1.062306577841568428e-01
1.027799999999979264e+01 3.000000000001818989e-01 1.038443127574011221e-01
1.057979999999997744e+01 3.000000000001818989e-01 1.052232601243867777e-01
1.088029999999980646e+01 3.000000000001818989e-01 1.066283819552827916e-01
1.118209999999999127e+01 3.000000000001818989e-01 1.018671831298295777e-01
1.148399999999992360e+01 3.000000000001818989e-01 1.035397952138584626e-01
1.178449999999975262e+01 3.000000000001818989e-01 1.021123293284047912e-01
1.208629999999993743e+01 3.000000000001818989e-01 1.013985963856779693e-01
1.238819999999986976e+01 3.000000000001818989e-01 9.640055058191378257e-02
1.268859999999995125e+01 3.000000000001818989e-01 9.628946871068437552e-02
1.299049999999988358e+01 3.000000000001818989e-01 9.402186637386353296e-02
1.329230000000006839e+01 3.000000000001818989e-01 8.853352817294890542e-02
1.359279999999989741e+01 3.000000000001818989e-01 8.911447359144748781e-02
1.389469999999982974e+01 3.000000000001818989e-01 8.740738782324394829e-02
1.419650000000001455e+01 3.000000000001818989e-01 8.557836735731161326e-02
1.449699999999984357e+01 3.000000000001818989e-01 8.317606229158615305e-02
1.479880000000002838e+01 3.000000000001818989e-01 8.522150088594819539e-02
1.510069999999996071e+01 3.000000000001818989e-01 8.372253402591008087e-02
-6.796000000000276486e+00 5.999999999999090505e-01 1.122309940352207887e-02
-6.744200000000091677e+00 5.999999999999090505e-01 1.165082844791114416e-02
-6.297700000000077125e+00 5.999999999999090505e-01 1.302275339775010692e-02
-5.995800000000144792e+00 5.999999999999090505e-01 1.265822610768121623e-02
-5.693999999999959982e+00 5.999999999999090505e-01 1.058852825408516420e-02
-5.393500000000130967e+00 5.999999999999090505e-01 1.043786548621080702e-02
-5.091600000000198634e+00 5.999999999999090505e-01 1.073216860481283549e-02
-4.789800000000013824e+00 5.999999999999090505e-01 1.269142298873827610e-02
-4.489300000000184809e+00 5.999999999999090505e-01 1.515820661190149174e-02
-4.187500000000000000e+00 5.999999999999090505e-01 2.010454188940371048e-02
-3.885600000000067666e+00 5.999999999999090505e-01 2.261218321232946402e-02
-3.585199999999986176e+00 5.999999999999090505e-01 2.195590640989370304e-02
-3.283300000000053842e+00 5.999999999999090505e-01 2.377471245088542268e-02
-2.982800000000224827e+00 5.999999999999090505e-01 2.733443954269651824e-02
-2.681000000000040018e+00 5.999999999999090505e-01 3.395147169955125416e-02
-2.379100000000107684e+00 5.999999999999090505e-01 4.191170073609942759e-02
-2.078700000000026193e+00 5.999999999999090505e-01 5.949072605893127724e-02
-1.776800000000093860e+00 5.999999999999090505e-01 9.012697846368786236e-02
-1.474900000000161526e+00 5.999999999999090505e-01 1.372576119428927099e-01
-1.174500000000080036e+00 5.999999999999090505e-01 2.122780943209410243e-01
-8.726000000001477019e-01 5.999999999999090505e-01 3.075103700502697657e-01
-5.707999999999628926e-01 5.999999999999090505e-01 4.298344927299549423e-01
-2.703000000001338776e-01 5.999999999999090505e-01 5.968013980142415909e-01
3.159999999979845597e-02 5.999999999999090505e-01 7.995494338655708688e-01
3.333999999999832653e-01 5.999999999999090505e-01 9.483218947243524655e-01
6.338999999998122803e-01 5.999999999999090505e-01 9.564659834098320212e-01
9.356999999999970896e-01 5.999999999999090505e-01 8.541717096371721496e-01
1.237599999999929423e+00 5.999999999999090505e-01 7.046618949779884788e-01
1.538000000000010914e+00 5.999999999999090505e-01 5.977104818339581405e-01
1.839899999999943248e+00 5.999999999999090505e-01 5.525097362669744161e-01
2.141799999999875581e+00 5.999999999999090505e-01 5.841655159611180981e-01
2.442199999999957072e+00 5.999999999999090505e-01 6.132376845468400228e-01
2.744099999999889405e+00 5.999999999999090505e-01 5.811739662566297593e-01
3.044499999999970896e+00 5.999999999999090505e-01 4.877585813636164391e-01
3.346399999999903230e+00 5.999999999999090505e-01 3.744531575049526162e-01
3.648299999999835563e+00 5.999999999999090505e-01 2.850213983387867578e-01
3.948699999999917054e+00 5.999999999999090505e-01 2.290910377732253145e-01
4.250599999999849388e+00 5.999999999999090505e-01 1.990976557381698986e-01
4.552400000000034197e+00 5.999999999999090505e-01 1.955704871258570621e-01
4.852899999999863212e+00 5.999999999999090505e-01 1.965402190936585414e-01
5.154799999999795546e+00 5.999999999999090505e-01 2.103603360383369536e-01
5.456599999999980355e+00 5.999999999999090505e-01 2.223476021077302467e-01
5.757099999999809370e+00 5.999999999999090505e-01 2.385655553072225377e-01
6.058899999999994179e+00 5.999999999999090505e-01 2.623492053799310053e-01
6.360799999999926513e+00 5.999999999999090505e-01 2.758488447420969769e-01
6.661200000000008004e+00 5.999999999999090505e-01 2.745918320728401585e-01
6.963099999999940337e+00 5.999999999999090505e-01 2.636272853006279004e-01
7.264999999999872671e+00 5.999999999999090505e-01 2.389958379578467906e-01
7.565399999999954161e+00 5.999999999999090505e-01 2.084751362352310899e-01
7.867299999999886495e+00 5.999999999999090505e-01 1.750382161920643054e-01
8.169100000000071304e+00 5.999999999999090505e-01 1.478225193393026549e-01
8.469599999999900319e+00 5.999999999999090505e-01 1.287885768639891737e-01
8.771499999999832653e+00 5.999999999999090505e-01 1.130730456912643345e-01
9.071899999999914144e+00 5.999999999999090505e-01 1.083737718170137004e-01
9.373799999999846477e+00 5.999999999999090505e-01 1.013207113955056221e-01
9.675600000000031287e+00 5.999999999999090505e-01 1.010813108109595154e-01
9.976099999999860302e+00 5.999999999999090505e-01 9.963788488653610442e-02
1.027799999999979264e+01 5.999999999999090505e-01 9.859984395194414108e-02
1.057979999999997744e+01 5.999999999999090505e-01 1.013187961908292578e-01
1.088029999999980646e+01 5.999999999999090505e-01 9.680274356395125734e-02
1.118209999999999127e+01 5.999999999999090505e-01 1.007027386865972512e-01
1.148399999999992360e+01 5.999999999999090505e-01 1.016526802060762485e-01
1.178449999999975262e+01 5.999999999999090505e-01 9.649184200482070761e-02
1.208629999999993743e+01 5.999999999999090505e-01 9.295637417224361654e-02
1.238819999999986976e+01 5.999999999999090505e-01 9.166680302348852172e-02
1.268859999999995125e+01 5.999999999999090505e-01 9.002228060804637333e-02
1.299049999999988358e+01 5.999999999999090505e-01 9.030956130950171246e-02
1.329230000000006839e+01 5.999999999999090505e-01 8.391469289510576635e-02
1.359279999999989741e+01 5.999999999999090505e-01 8.444392778734240157e-02
1.389469999999982974e+01 5.999999999999090505e-01 8.543536540814272717e-02
1.419650000000001455e+01 5.999999999999090505e-01 8.109615001304945614e-02
1.449699999999984357e+01 5.999999999999090505e-01 8.039965391240995463e-02
1.479880000000002838e+01 5.999999999999090505e-01 7.752046288226863147e-02
1.510069999999996071e+01 5.999999999999090505e-01 8.020430303542031014e-02
-6.796000000000276486e+00 9.000000000000909495e-01 9.197451257482513326e-03
-6.744200000000091677e+00 9.000000000000909495e-01 9.168723187336977679e-03
-6.297700000000077125e+00 9.000000000000909495e-01 1.219602337911750677e-02
-5.995800000000144792e+00 9.000000000000909495e-01 1.445085768476255667e-02
-5.693999999999959982e+00 9.000000000000909495e-01 1.245776801822126405e-02
-5.393500000000130967e+00 9.000000000000909495e-01 1.205429823306620324e-02
-5.091600000000198634e+00 9.000000000000909495e-01 1.063385476475922804e-02
-4.789800000000013824e+00 9.000000000000909495e-01 1.207600388606505128e-02
-4.489300000000184809e+00 9.000000000000909495e-01 1.343388400161064228e-02
-4.187500000000000000e+00 9.000000000000909495e-01 1.692466372507245645e-02
-3.885600000000067666e+00 9.000000000000909495e-01 2.002027288364347651e-02
-3.585199999999986176e+00 9.000000000000909495e-01 2.216274851494155068e-02
-3.283300000000053842e+00 9.000000000000909495e-01 2.615467346205324270e-02
-2.982800000000224827e+00 9.000000000000909495e-01 2.901981965790119758e-02
-2.681000000000040018e+00 9.000000000000909495e-01 3.076776312586726458e-02
-2.379100000000107684e+00 9.000000000000909495e-01 3.510634011940173826e-02
-2.078700000000026193e+00 9.000000000000909495e-01 4.782266076893280926e-02
-1.776800000000093860e+00 9.000000000000909495e-01 6.414339661939026660e-02
-1.474900000000161526e+00 9.000000000000909495e-01 9.646439073779275453e-02
-1.174500000000080036e+00 9.000000000000909495e-01 1.515150339553419934e-01
-8.726000000001477019e-01 9.000000000000909495e-01 2.208588496726327788e-01
-5.707999999999628926e-01 9.000000000000909495e-01 3.088203700489061121e-01
-2.703000000001338776e-01 9.000000000000909495e-01 4.285027870783196802e-01
3.159999999979845597e-02 9.000000000000909495e-01 6.003330354374659672e-01
3.333999999999832653e-01 9.000000000000909495e-01 7.830703744285334444e-01
6.338999999998122803e-01 9.000000000000909495e-01 9.112205497337330096e-01
9.356999999999970896e-01 9.000000000000909495e-01 8.976928207029802875e-01
1.237599999999929423e+00 9.000000000000909495e-01 7.894754572678701621e-01
1.538000000000010914e+00 9.000000000000909495e-01 6.477126455245987291e-01
1.839899999999943248e+00 9.000000000000909495e-01 5.502753308112106057e-01
2.141799999999875581e+00 9.000000000000909495e-01 5.215517294765878997e-01
2.442199999999957072e+00 9.000000000000909495e-01 5.547498873367672223e-01
2.744099999999889405e+00 9.000000000000909495e-01 5.679782060364476637e-01
3.044499999999970896e+00 9.000000000000909495e-01 5.263186739160701233e-01
3.346399999999903230e+00 9.000000000000909495e-01 4.423841905726419443e-01
3.648299999999835563e+00 9.000000000000909495e-01 3.419783086108818537e-01
3.948699999999917054e+00 9.000000000000909495e-01 2.539044295602614909e-01
4.250599999999849388e+00 9.000000000000909495e-01 2.043925582667712737e-01
4.552400000000034197e+00 9.000000000000909495e-01 1.841826801201672803e-01
4.852899999999863212e+00 9.000000000000909495e-01 1.796800339260238577e-01
5.154799999999795546e+00 9.000000000000909495e-01 1.811758087782679993e-01
5.456599999999980355e+00 9.000000000000909495e-01 1.912274413214110902e-01
5.757099999999809370e+00 9.000000000000909495e-01 2.049696732759171136e-01
6.058899999999994179e+00 9.000000000000909495e-01 2.208716177038085593e-01
6.360799999999926513e+00 9.000000000000909495e-01 2.368169734376976698e-01
6.661200000000008004e+00 9.000000000000909495e-01 2.518883574376037937e-01
6.963099999999940337e+00 9.000000000000909495e-01 2.506281527605530024e-01
7.264999999999872671e+00 9.000000000000909495e-01 2.346176800676673391e-01
7.565399999999954161e+00 9.000000000000909495e-01 2.109080845757784484e-01
7.867299999999886495e+00 9.000000000000909495e-01 1.817158964970040647e-01
8.169100000000071304e+00 9.000000000000909495e-01 1.557655115337635010e-01
8.469599999999900319e+00 9.000000000000909495e-01 1.339851655525369500e-01
8.771499999999832653e+00 9.000000000000909495e-01 1.121422562185490079e-01
9.071899999999914144e+00 9.000000000000909495e-01 1.052953995005299903e-01
9.373799999999846477e+00 9.000000000000909495e-01 9.840640827963086090e-02
9.675600000000031287e+00 9.000000000000909495e-01 9.621988294077631065e-02
9.976099999999860302e+00 9.000000000000909495e-01 9.377033615970041536e-02
1.027799999999979264e+01 9.000000000000909495e-01 9.351561393774333875e-02
1.057979999999997744e+01 9.000000000000909495e-01 9.299467826577098584e-02
1.088029999999980646e+01 9.000000000000909495e-01 9.142421043114844215e-02
1.118209999999999127e+01 9.000000000000909495e-01 9.087710029526571698e-02
1.148399999999992360e+01 9.000000000000909495e-01 9.171404473883894293e-02
1.178449999999975262e+01 9.000000000000909495e-01 9.277315292487096909e-02
1.208629999999993743e+01 9.000000000000909495e-01 8.966605253824173893e-02
1.238819999999986976e+01 9.000000000000909495e-01 8.549920556402168526e-02
1.268859999999995125e+01 9.000000000000909495e-01 8.545260225023004752e-02
1.299049999999988358e+01 9.000000000000909495e-01 8.343397652133717479e-02
1.329230000000006839e+01 9.000000000000909495e-01 8.426836735867523909e-02
1.359279999999989741e+01 9.000000000000909495e-01 7.903347457660009345e-02
1.389469999999982974e+01 9.000000000000909495e-01 7.816780206288131971e-02
1.419650000000001455e+01 9.000000000000909495e-01 7.454934202766158591e-02
1.449699999999984357e+01 9.000000000000909495e-01 7.359301649259468447e-02
1.479880000000002838e+01 9.000000000000909495e-01 7.330509738958054800e-02
1.510069999999996071e+01 9.000000000000909495e-01 7.343980011848516565e-02
-6.796000000000276486e+00 1.200000000000272848e+00 6.564044827475199254e-03
-6.744200000000091677e+00 1.200000000000272848e+00 7.053060421508072254e-03
-6.297700000000077125e+00 1.200000000000272848e+00 9.833937611595795769e-03
-5.995800000000144792e+00 1.200000000000272848e+00 1.425295320153776440e-02
-5.693999999999959982e+00 1.200000000000272848e+00 1.429125729506514411e-02
-5.393500000000130967e+00 1.200000000000272848e+00 1.388651070679250421e-02
-5.091600000000198634e+00 1.200000000000272848e+00 1.260906918765441163e-02
-4.789800000000013824e+00 1.200000000000272848e+00 1.248011207277890250e-02
-4.489300000000184809e+00 1.200000000000272848e+00 1.214558965597312482e-02
-4.187500000000000000e+00 1.200000000000272848e+00 1.435892786029684814e-02
-3.885600000000067666e+00 1.200000000000272848e+00 1.908437619845784750e-02
-3.585199999999986176e+00 1.200000000000272848e+00 2.273539471317586810e-02
-3.283300000000053842e+00 1.200000000000272848e+00 2.516834305372323000e-02
-2.982800000000224827e+00 1.200000000000272848e+00 2.893874265993491221e-02
-2.681000000000040018e+00 1.200000000000272848e+00 3.129699801810388593e-02
-2.379100000000107684e+00 1.200000000000272848e+00 3.325114518955901016e-02
-2.078700000000026193e+00 1.200000000000272848e+00 4.107858670187893024e-02
-1.776800000000093860e+00 1.200000000000272848e+00 5.111745121384620588e-02
-1.474900000000161526e+00 1.200000000000272848e+00 6.916506328082966393e-02
-1.174500000000080036e+00 1.200000000000272848e+00 1.016737474575163114e-01
-8.726000000001477019e-01 1.200000000000272848e+00 1.489971782074756002e-01
-5.707999999999628926e-01 1.200000000000272848e+00 2.080914568983985302e-01
-2.703000000001338776e-01 1.200000000000272848e+00 2.953066858524467930e-01
3.159999999979845597e-02 1.200000000000272848e+00 4.155381282224194783e-01
3.333999999999832653e-01 1.200000000000272848e+00 5.625192343072373813e-01
6.338999999998122803e-01 1.200000000000272848e+00 7.338547214583216460e-01
9.356999999999970896e-01 1.200000000000272848e+00 8.449499991204556526e-01
1.237599999999929423e+00 1.200000000000272848e+00 8.258771141500560464e-01
1.538000000000010914e+00 1.200000000000272848e+00 7.116689904872637307e-01
1.839899999999943248e+00 1.200000000000272848e+00 5.933265783297495544e-01
2.141799999999875581e+00 1.200000000000272848e+00 5.083687372875814736e-01
2.442199999999957072e+00 1.200000000000272848e+00 4.830593074893657635e-01
2.744099999999889405e+00 1.200000000000272848e+00 4.976710423669433170e-01
3.044499999999970896e+00 1.200000000000272848e+00 5.099392051222040312e-01
3.346399999999903230e+00 1.200000000000272848e+00 4.805491125602048830e-01
3.648299999999835563e+00 1.200000000000272848e+00 3.933932549511240384e-01
3.948699999999917054e+00 1.200000000000272848e+00 3.019422316545063989e-01
4.250599999999849388e+00 1.200000000000272848e+00 2.272741469369099765e-01
4.552400000000034197e+00 1.200000000000272848e+00 1.898484939544254069e-01
4.852899999999863212e+00 1.200000000000272848e+00 1.614670758553138907e-01
5.154799999999795546e+00 1.200000000000272848e+00 1.585483039285275897e-01
5.456599999999980355e+00 1.200000000000272848e+00 1.625817249769606065e-01
5.757099999999809370e+00 1.200000000000272848e+00 1.706332454364156981e-01
6.058899999999994179e+00 1.200000000000272848e+00 1.782027727189845756e-01
6.360799999999926513e+00 1.200000000000272848e+00 1.950859403427357142e-01
6.661200000000008004e+00 1.200000000000272848e+00 2.068459354571999254e-01
6.963099999999940337e+00 1.200000000000272848e+00 2.169499169281637330e-01
7.264999999999872671e+00 1.200000000000272848e+00 2.189864179007026956e-01
7.565399999999954161e+00 1.200000000000272848e+00 2.091524802891069346e-01
7.867299999999886495e+00 1.200000000000272848e+00 1.879888302136711598e-01
8.169100000000071304e+00 1.200000000000272848e+00 1.615787961281020813e-01
8.469599999999900319e+00 1.200000000000272848e+00 1.376649121374005080e-01
8.771499999999832653e+00 1.200000000000272848e+00 1.195323926630980221e-01
9.071899999999914144e+00 1.200000000000272848e+00 1.020255067164093921e-01
9.373799999999846477e+00 1.200000000000272848e+00 9.194259249688563340e-02
9.675600000000031287e+00 1.200000000000272848e+00 9.034786540302909563e-02
9.976099999999860302e+00 1.200000000000272848e+00 8.617208080698597616e-02
1.027799999999979264e+01 1.200000000000272848e+00 8.718139367143241947e-02
1.057979999999997744e+01 1.200000000000272848e+00 8.433603792390695353e-02
1.088029999999980646e+01 1.200000000000272848e+00 8.493613538916920669e-02
1.118209999999999127e+01 1.200000000000272848e+00 8.300880108318325901e-02
1.148399999999992360e+01 1.200000000000272848e+00 8.323479523499480170e-02
1.178449999999975262e+01 1.200000000000272848e+00 8.302731472838816018e-02
1.208629999999993743e+01 1.200000000000272848e+00 8.148302135767598875e-02
1.238819999999986976e+01 1.200000000000272848e+00 7.712465391581904695e-02
1.268859999999995125e+01 1.200000000000272848e+00 7.707038978332192425e-02
1.299049999999988358e+01 1.200000000000272848e+00 7.322338199005548609e-02
1.329230000000006839e+01 1.200000000000272848e+00 7.332871824725577248e-02
1.359279999999989741e+01 1.200000000000272848e+00 7.325530206799496513e-02
1.389469999999982974e+01 1.200000000000272848e+00 7.143713442856203244e-02
1.419650000000001455e+01 1.200000000000272848e+00 6.750075041706503354e-02
1.449699999999984357e+01 1.200000000000272848e+00 6.702833326356069654e-02
1.479880000000002838e+01 1.200000000000272848e+00 6.317366465158877342e-02
1.510069999999996071e+01 1.200000000000272848e+00 6.682149115851283849e-02
-6.796000000000276486e+00 1.500000000000000000e+00 5.641554575024152439e-03
-6.744200000000091677e+00 1.500000000000000000e+00 4.745238786483481352e-03
-6.297700000000077125e+00 1.500000000000000000e+00 7.609746580772648421e-03
-5.995800000000144792e+00 1.500000000000000000e+00 1.097986840962322103e-02
-5.693999999999959982e+00 1.500000000000000000e+00 1.462386450719455229e-02
-5.393500000000130967e+00 1.500000000000000000e+00 1.547740739129631685e-02
-5.091600000000198634e+00 1.500000000000000000e+00 1.543463448685741118e-02
-4.789800000000013824e+00 1.500000000000000000e+00 1.325130115579680086e-02
-4.489300000000184809e+00 1.500000000000000000e+00 1.231157406125843283e-02
-4.187500000000000000e+00 1.500000000000000000e+00 1.356156431336857232e-02
-3.885600000000067666e+00 1.500000000000000000e+00 1.640564325777646784e-02
-3.585199999999986176e+00 1.500000000000000000e+00 1.964744637331031912e-02
-3.283300000000053842e+00 1.500000000000000000e+00 2.435246586159005647e-02
-2.982800000000224827e+00 1.500000000000000000e+00 2.714036546882446499e-02
-2.681000000000040018e+00 1.500000000000000000e+00 2.947946878022975059e-02
-2.379100000000107684e+00 1.500000000000000000e+00 3.271233427394054649e-02
-2.078700000000026193e+00 1.500000000000000000e+00 3.619992198960841207e-02
-1.776800000000093860e+00 1.500000000000000000e+00 4.346620853175223176e-02
-1.474900000000161526e+00 1.500000000000000000e+00 5.599356231988156934e-02
-1.174500000000080036e+00 1.500000000000000000e+00 7.648369875079423508e-02
-8.726000000001477019e-01 1.500000000000000000e+00 1.071014375103459260e-01
-5.707999999999628926e-01 1.500000000000000000e+00 1.579028799525912519e-01
-2.703000000001338776e-01 1.500000000000000000e+00 2.188038350548888455e-01
3.159999999979845597e-02 1.500000000000000000e+00 3.051667979279529819e-01
3.333999999999832653e-01 1.500000000000000000e+00 4.189344245151804258e-01
6.338999999998122803e-01 1.500000000000000000e+00 5.672210617877232464e-01
9.356999999999970896e-01 1.500000000000000000e+00 7.065228355218603484e-01
1.237599999999929423e+00 1.500000000000000000e+00 7.773247603994266619e-01
1.538000000000010914e+00 1.500000000000000000e+00 7.488648189085839180e-01
1.839899999999943248e+00 1.500000000000000000e+00 6.385324311092036575e-01
2.141799999999875581e+00 1.500000000000000000e+00 5.323432694263681153e-01
2.442199999999957072e+00 1.500000000000000000e+00 4.616747704745888248e-01
2.744099999999889405e+00 1.500000000000000000e+00 4.447660667884861252e-01
3.044499999999970896e+00 1.500000000000000000e+00 4.602849702811037114e-01
3.346399999999903230e+00 1.500000000000000000e+00 4.556584741845551290e-01
3.648299999999835563e+00 1.500000000000000000e+00 4.138731769570960783e-01
3.948699999999917054e+00 1.500000000000000000e+00 3.404327384370521292e-01
4.250599999999849388e+00 1.500000000000000000e+00 2.531632453505067160e-01
4.552400000000034197e+00 1.500000000000000000e+00 1.987573877073350315e-01
4.852899999999863212e+00 1.500000000000000000e+00 1.622152824822153672e-01
5.154799999999795546e+00 1.500000000000000000e+00 1.482036450699000807e-01
5.456599999999980355e+00 1.500000000000000000e+00 1.451871977046189921e-01
5.757099999999809370e+00 1.500000000000000000e+00 1.474707600804095464e-01
6.058899999999994179e+00 1.500000000000000000e+00 1.561574900908603569e-01
6.360799999999926513e+00 1.500000000000000000e+00 1.666738789688022582e-01
6.661200000000008004e+00 1.500000000000000000e+00 1.787562668704552327e-01
6.963099999999940337e+00 1.500000000000000000e+00 1.908226947331384260e-01
7.264999999999872671e+00 1.500000000000000000e+00 1.902194052600822138e-01
7.565399999999954161e+00 1.500000000000000000e+00 1.918837181238468304e-01
7.867299999999886495e+00 1.500000000000000000e+00 1.847393662794318547e-01
8.169100000000071304e+00 1.500000000000000000e+00 1.621763399871291866e-01
8.469599999999900319e+00 1.500000000000000000e+00 1.392347415704642544e-01
8.771499999999832653e+00 1.500000000000000000e+00 1.215114374953459447e-01
9.071899999999914144e+00 1.500000000000000000e+00 1.051243078827743677e-01
9.373799999999846477e+00 1.500000000000000000e+00 9.028019483779739507e-02
9.675600000000031287e+00 1.500000000000000000e+00 8.359357691103458388e-02
9.976099999999860302e+00 1.500000000000000000e+00 7.943119874772605615e-02
1.027799999999979264e+01 1.500000000000000000e+00 7.908710030753843268e-02
1.057979999999997744e+01 1.500000000000000000e+00 7.716104280467005194e-02
1.088029999999980646e+01 1.500000000000000000e+00 7.780327477281244464e-02
1.118209999999999127e+01 1.500000000000000000e+00 7.438463442549385352e-02
1.148399999999992360e+01 1.500000000000000000e+00 7.697207594326831159e-02
1.178449999999975262e+01 1.500000000000000000e+00 7.548906912219995047e-02
1.208629999999993743e+01 1.500000000000000000e+00 7.442804573149154612e-02
1.238819999999986976e+01 1.500000000000000000e+00 7.334020947531398604e-02
1.268859999999995125e+01 1.500000000000000000e+00 7.039207107682336761e-02
1.299049999999988358e+01 1.500000000000000000e+00 6.875457107852792071e-02
1.329230000000006839e+01 1.500000000000000000e+00 6.548403989284852511e-02
1.359279999999989741e+01 1.500000000000000000e+00 6.652463443367565010e-02
1.389469999999982974e+01 1.500000000000000000e+00 6.510099895757473498e-02
1.419650000000001455e+01 1.500000000000000000e+00 6.034171533679788535e-02
1.449699999999984357e+01 1.500000000000000000e+00 6.319281669835245807e-02
1.479880000000002838e+01 1.500000000000000000e+00 6.083392293862470435e-02
1.510069999999996071e+01 1.500000000000000000e+00 5.896595997760618185e-02
-6.796000000000276486e+00 1.800000000000181899e+00 3.905740736675089413e-03
-6.744200000000091677e+00 1.800000000000181899e+00 3.868713446265289665e-03
-6.297700000000077125e+00 1.800000000000181899e+00 5.649853795288417406e-03
-5.995800000000144792e+00 1.800000000000181899e+00 8.815687125326300555e-03
-5.693999999999959982e+00 1.800000000000181899e+00 1.242393273560541203e-02
-5.393500000000130967e+00 1.800000000000181899e+00 1.489454676812136495e-02
-5.091600000000198634e+00 1.800000000000181899e+00 1.717810914391194876e-02
-4.789800000000013824e+00 1.800000000000181899e+00 1.713533623947303963e-02
-4.489300000000184809e+00 1.800000000000181899e+00 1.434360622288589557e-02
-4.187500000000000000e+00 1.800000000000181899e+00 1.393758283149567657e-02
-3.885600000000067666e+00 1.800000000000181899e+00 1.441893760682307415e-02
-3.585199999999986176e+00 1.800000000000181899e+00 1.675995612290472753e-02
-3.283300000000053842e+00 1.800000000000181899e+00 2.231213447969832703e-02
-2.982800000000224827e+00 1.800000000000181899e+00 2.623638886157831848e-02
-2.681000000000040018e+00 1.800000000000181899e+00 2.958225143119488226e-02
-2.379100000000107684e+00 1.800000000000181899e+00 3.342096000419705892e-02
-2.078700000000026193e+00 1.800000000000181899e+00 3.842475142199035243e-02
-1.776800000000093860e+00 1.800000000000181899e+00 3.868521925797652888e-02
-1.474900000000161526e+00 1.800000000000181899e+00 4.902477090413372846e-02
-1.174500000000080036e+00 1.800000000000181899e+00 5.796494633342401392e-02
-8.726000000001477019e-01 1.800000000000181899e+00 8.015961492630503671e-02
-5.707999999999628926e-01 1.800000000000181899e+00 1.079071002775384563e-01
-2.703000000001338776e-01 1.800000000000181899e+00 1.519306333701140599e-01
3.159999999979845597e-02 1.800000000000181899e+00 2.091199218096086443e-01
3.333999999999832653e-01 1.800000000000181899e+00 2.774652774889523887e-01
6.338999999998122803e-01 1.800000000000181899e+00 3.744295366472774056e-01
9.356999999999970896e-01 1.800000000000181899e+00 5.089573435247856104e-01
1.237599999999929423e+00 1.800000000000181899e+00 6.319830695175805424e-01
1.538000000000010914e+00 1.800000000000181899e+00 7.041779865964258311e-01
1.839899999999943248e+00 1.800000000000181899e+00 6.678440002794716612e-01
2.141799999999875581e+00 1.800000000000181899e+00 5.845364272667749050e-01
2.442199999999957072e+00 1.800000000000181899e+00 4.881014030006864401e-01
2.744099999999889405e+00 1.800000000000181899e+00 4.177635960563602091e-01
3.044499999999970896e+00 1.800000000000181899e+00 4.017020512387713405e-01
3.346399999999903230e+00 1.800000000000181899e+00 4.055069245291577085e-01
3.648299999999835563e+00 1.800000000000181899e+00 4.008734060154623968e-01
3.948699999999917054e+00 1.800000000000181899e+00 3.629989567371487147e-01
4.250599999999849388e+00 1.800000000000181899e+00 2.956999412126611881e-01
4.552400000000034197e+00 1.800000000000181899e+00 2.265923340721226198e-01
4.852899999999863212e+00 1.800000000000181899e+00 1.789426801256217836e-01
5.154799999999795546e+00 1.800000000000181899e+00 1.428729920540064702e-01
5.456599999999980355e+00 1.800000000000181899e+00 1.312049267640080230e-01
5.757099999999809370e+00 1.800000000000181899e+00 1.216557162476323978e-01
6.058899999999994179e+00 1.800000000000181899e+00 1.234311109826264352e-01
6.360799999999926513e+00 1.800000000000181899e+00 1.330894881655550754e-01
6.661200000000008004e+00 1.800000000000181899e+00 1.391989910831720190e-01
6.963099999999940337e+00 1.800000000000181899e+00 1.494504433142162525e-01
7.264999999999872671e+00 1.800000000000181899e+00 1.600421635760953809e-01
7.565399999999954161e+00 1.800000000000181899e+00 1.648952922260142895e-01
7.867299999999886495e+00 1.800000000000181899e+00 1.666496197095682641e-01
8.169100000000071304e+00 1.800000000000181899e+00 1.559602240091943481e-01
8.469599999999900319e+00 1.800000000000181899e+00 1.403123634017011956e-01
8.771499999999832653e+00 1.800000000000181899e+00 1.199875729745150388e-01
9.071899999999914144e+00 1.800000000000181899e+00 1.054147805920236658e-01
9.373799999999846477e+00 1.800000000000181899e+00 9.071430789777434889e-02
9.675600000000031287e+00 1.800000000000181899e+00 8.087845508150219576e-02
9.976099999999860302e+00 1.800000000000181899e+00 7.447464904528318386e-02
1.027799999999979264e+01 1.800000000000181899e+00 7.107643754784588597e-02
1.057979999999997744e+01 1.800000000000181899e+00 7.153417146549805039e-02
1.088029999999980646e+01 1.800000000000181899e+00 6.668423482337307306e-02
1.118209999999999127e+01 1.800000000000181899e+00 6.697917634353388328e-02
1.148399999999992360e+01 1.800000000000181899e+00 6.782122799957744641e-02
1.178449999999975262e+01 1.800000000000181899e+00 6.524017049739087859e-02
1.208629999999993743e+01 1.800000000000181899e+00 6.791315782404315493e-02
1.238819999999986976e+01 1.800000000000181899e+00 6.580068706600819550e-02
1.268859999999995125e+01 1.800000000000181899e+00 6.448238784710756677e-02
1.299049999999988358e+01 1.800000000000181899e+00 6.174811397081148706e-02
1.329230000000006839e+01 1.800000000000181899e+00 6.134975139812674089e-02
1.359279999999989741e+01 1.800000000000181899e+00 5.874379623514738857e-02
1.389469999999982974e+01 1.800000000000181899e+00 5.723014613925712230e-02
1.419650000000001455e+01 1.800000000000181899e+00 5.596483424973602849e-02
1.449699999999984357e+01 1.800000000000181899e+00 5.334036544155177501e-02
1.479880000000002838e+01 1.800000000000181899e+00 5.273133035446644218e-02
1.510069999999996071e+01 1.800000000000181899e+00 5.143282158388828851e-02
-6.796000000000276486e+00 2.099999999999909051e+00 3.550151068429253237e-03
-6.744200000000091677e+00 2.099999999999909051e+00 3.470350873580546960e-03
-6.297700000000077125e+00 2.099999999999909051e+00 4.620112080960709494e-03
-5.995800000000144792e+00 2.099999999999909051e+00 5.856057498777475501e-03
-5.693999999999959982e+00 2.099999999999909051e+00 8.982948333729189397e-03
-5.393500000000130967e+00 2.099999999999909051e+00 1.256565788165671556e-02
-5.091600000000198634e+00 2.099999999999909051e+00 1.680336742890242360e-02
-4.789800000000013824e+00 2.099999999999909051e+00 1.795440543940016523e-02
-4.489300000000184809e+00 2.099999999999909051e+00 1.757200290568516551e-02
-4.187500000000000000e+00 2.099999999999909051e+00 1.628881577251796442e-02
-3.885600000000067666e+00 2.099999999999909051e+00 1.532355261562801108e-02
-3.585199999999986176e+00 2.099999999999909051e+00 1.653396197109319177e-02
-3.283300000000053842e+00 2.099999999999909051e+00 1.844597463966819728e-02
-2.982800000000224827e+00 2.099999999999909051e+00 2.229042882669948072e-02
-2.681000000000040018e+00 2.099999999999909051e+00 2.948329918958248613e-02
-2.379100000000107684e+00 2.099999999999909051e+00 3.305643271412816997e-02
-2.078700000000026193e+00 2.099999999999909051e+00 3.669340639455281189e-02
-1.776800000000093860e+00 2.099999999999909051e+00 4.114306525931668568e-02
-1.474900000000161526e+00 2.099999999999909051e+00 4.442253406681912625e-02
-1.174500000000080036e+00 2.099999999999909051e+00 5.089784107762256732e-02
-8.726000000001477019e-01 2.099999999999909051e+00 5.926920071803126744e-02
-5.707999999999628926e-01 2.099999999999909051e+00 7.816907886599891442e-02
-2.703000000001338776e-01 2.099999999999909051e+00 1.031018517445287525e-01
3.159999999979845597e-02 2.099999999999909051e+00 1.418847464410001036e-01
3.333999999999832653e-01 2.099999999999909051e+00 1.927838643217402448e-01
6.338999999998122803e-01 2.099999999999909051e+00 2.583023778987634245e-01
9.356999999999970896e-01 2.099999999999909051e+00 3.521831575281344495e-01
1.237599999999929423e+00 2.099999999999909051e+00 4.634405891862009574e-01
1.538000000000010914e+00 2.099999999999909051e+00 5.682622947301090299e-01
1.839899999999943248e+00 2.099999999999909051e+00 6.269875773200516145e-01
2.141799999999875581e+00 2.099999999999909051e+00 6.135792293807924569e-01
2.442199999999957072e+00 2.099999999999909051e+00 5.352326748814500990e-01
2.744099999999889405e+00 2.099999999999909051e+00 4.425980550948364067e-01
3.044499999999970896e+00 2.099999999999909051e+00 3.840164128556216028e-01
3.346399999999903230e+00 2.099999999999909051e+00 3.563193612275326050e-01
3.648299999999835563e+00 2.099999999999909051e+00 3.513136546050629749e-01
3.948699999999917054e+00 2.099999999999909051e+00 3.503598826762311935e-01
4.250599999999849388e+00 2.099999999999909051e+00 3.174292150691845893e-01
4.552400000000034197e+00 2.099999999999909051e+00 2.590518613287824956e-01
4.852899999999863212e+00 2.099999999999909051e+00 2.000699413122065395e-01
5.154799999999795546e+00 2.099999999999909051e+00 1.549381431135720966e-01
5.456599999999980355e+00 2.099999999999909051e+00 1.270974511347554015e-01
5.757099999999809370e+00 2.099999999999909051e+00 1.105730651870440451e-01
6.058899999999994179e+00 2.099999999999909051e+00 1.081630993026131138e-01
6.360799999999926513e+00 2.099999999999909051e+00 1.111195369213680006e-01
6.661200000000008004e+00 2.099999999999909051e+00 1.133673488098663612e-01
6.963099999999940337e+00 2.099999999999909051e+00 1.170911451022863953e-01
7.264999999999872671e+00 2.099999999999909051e+00 1.309993614620777458e-01
7.565399999999954161e+00 2.099999999999909051e+00 1.367079482007748092e-01
7.867299999999886495e+00 2.099999999999909051e+00 1.404974998537501796e-01
8.169100000000071304e+00 2.099999999999909051e+00 1.407879725629994638e-01
8.469599999999900319e+00 2.099999999999909051e+00 1.389966177890357146e-01
8.771499999999832653e+00 2.099999999999909051e+00 1.207625924668856848e-01
9.071899999999914144e+00 2.099999999999909051e+00 1.064904872185842288e-01
9.373799999999846477e+00 2.099999999999909051e+00 9.176000965107181107e-02
9.675600000000031287e+00 2.099999999999909051e+00 8.047434689478832892e-02
9.976099999999860302e+00 2.099999999999909051e+00 6.891034105887258732e-02
1.027799999999979264e+01 2.099999999999909051e+00 6.624692975560216024e-02
1.057979999999997744e+01 2.099999999999909051e+00 6.294511689354208295e-02
1.088029999999980646e+01 2.099999999999909051e+00 5.915939564991944122e-02
1.118209999999999127e+01 2.099999999999909051e+00 5.870485374006121498e-02
1.148399999999992360e+01 2.099999999999909051e+00 5.767128161638077066e-02
1.178449999999975262e+01 2.099999999999909051e+00 5.982716368041342270e-02
1.208629999999993743e+01 2.099999999999909051e+00 5.813667635273842699e-02
1.238819999999986976e+01 2.099999999999909051e+00 5.801665685968597497e-02
1.268859999999995125e+01 2.099999999999909051e+00 5.679475627616257377e-02
1.299049999999988358e+01 2.099999999999909051e+00 5.347698337513275696e-02
1.329230000000006839e+01 2.099999999999909051e+00 5.509469292510573574e-02
1.359279999999989741e+01 2.099999999999909051e+00 5.108233912811277477e-02
1.389469999999982974e+01 2.099999999999909051e+00 5.161540442970213166e-02
1.419650000000001455e+01 2.099999999999909051e+00 4.989299702408764997e-02
1.449699999999984357e+01 2.099999999999909051e+00 5.035200774485740910e-02
1.479880000000002838e+01 2.099999999999909051e+00 4.612004381164080957e-02
1.510069999999996071e+01 2.099999999999909051e+00 4.615260229113908597e-02
-6.796000000000276486e+00 2.400000000000090949e+00 2.796198827498674357e-03
-6.744200000000091677e+00 2.400000000000090949e+00 3.028576994898108179e-03
-6.297700000000077125e+00 2.400000000000090949e+00 3.825302140267593156e-03
-5.995800000000144792e+00 2.400000000000090949e+00 5.232339175839985715e-03
-5.693999999999959982e+00 2.400000000000090949e+00 6.491267049773179719e-03
-5.393500000000130967e+00 2.400000000000090949e+00 9.344283616004133222e-03
-5.091600000000198634e+00 2.400000000000090949e+00 1.327045320256049071e-02
-4.789800000000013824e+00 2.400000000000090949e+00 1.748326508901340212e-02
-4.489300000000184809e+00 2.400000000000090949e+00 2.138772902257091157e-02
-4.187500000000000000e+00 2.400000000000090949e+00 2.016072122657720442e-02
-3.885600000000067666e+00 2.400000000000090949e+00 1.594535573388913136e-02
-3.585199999999986176e+00 2.400000000000090949e+00 1.585278750786463242e-02
-3.283300000000053842e+00 2.400000000000090949e+00 1.662972220491163930e-02
-2.982800000000224827e+00 2.400000000000090949e+00 2.024562863389622880e-02
-2.681000000000040018e+00 2.400000000000090949e+00 2.625873291613595520e-02
-2.379100000000107684e+00 2.400000000000090949e+00 3.085713934409781839e-02
-2.078700000000026193e+00 2.400000000000090949e+00 3.529530698080347167e-02
-1.776800000000093860e+00 2.400000000000090949e+00 3.964537520239615892e-02
-1.474900000000161526e+00 2.400000000000090949e+00 4.244540443924757489e-02
-1.174500000000080036e+00 2.400000000000090949e+00 4.537056038162175925e-02
-8.726000000001477019e-01 2.400000000000090949e+00 4.971679819386170401e-02
-5.707999999999628926e-01 2.400000000000090949e+00 6.131783132018725491e-02
-2.703000000001338776e-01 2.400000000000090949e+00 7.734554085516025246e-02
3.159999999979845597e-02 2.400000000000090949e+00 9.829149599904872525e-02
3.333999999999832653e-01 2.400000000000090949e+00 1.326030261777573493e-01
6.338999999998122803e-01 2.400000000000090949e+00 1.760328458206585622e-01
9.356999999999970896e-01 2.400000000000090949e+00 2.386249266521899559e-01
1.237599999999929423e+00 2.400000000000090949e+00 3.119210864199474798e-01
1.538000000000010914e+00 2.400000000000090949e+00 4.072484839815358471e-01
1.839899999999943248e+00 2.400000000000090949e+00 5.082921291005267905e-01
2.141799999999875581e+00 2.400000000000090949e+00 5.726800335169334177e-01
2.442199999999957072e+00 2.400000000000090949e+00 5.535733132639178988e-01
2.744099999999889405e+00 2.400000000000090949e+00 4.893150043639455937e-01
3.044499999999970896e+00 2.400000000000090949e+00 4.067639371984144714e-01
3.346399999999903230e+00 2.400000000000090949e+00 3.374737472120620807e-01
3.648299999999835563e+00 2.400000000000090949e+00 3.170602189682041883e-01
3.948699999999917054e+00 2.400000000000090949e+00 3.110209402220540653e-01
4.250599999999849388e+00 2.400000000000090949e+00 3.067142833064590568e-01
4.552400000000034197e+00 2.400000000000090949e+00 2.811373632551104618e-01
4.852899999999863212e+00 2.400000000000090949e+00 2.260899120453551681e-01
5.154799999999795546e+00 2.400000000000090949e+00 1.747266762313749444e-01
5.456599999999980355e+00 2.400000000000090949e+00 1.346657016142067120e-01
5.757099999999809370e+00 2.400000000000090949e+00 1.120656480314942555e-01
6.058899999999994179e+00 2.400000000000090949e+00 1.003311889793816747e-01
6.360799999999926513e+00 2.400000000000090949e+00 9.301574551721104867e-02
6.661200000000008004e+00 2.400000000000090949e+00 9.261419093673235736e-02
6.963099999999940337e+00 2.400000000000090949e+00 9.832916169101732495e-02
7.264999999999872671e+00 2.400000000000090949e+00 1.011553653917791201e-01
7.565399999999954161e+00 2.400000000000090949e+00 1.104204872144933236e-01
7.867299999999886495e+00 2.400000000000090949e+00 1.153904433496707599e-01
8.169100000000071304e+00 2.400000000000090949e+00 1.187803556268438171e-01
8.469599999999900319e+00 2.400000000000090949e+00 1.228520807688042032e-01
8.771499999999832653e+00 2.400000000000090949e+00 1.189501704414818589e-01
9.071899999999914144e+00 2.400000000000090949e+00 1.075515106092926332e-01
9.373799999999846477e+00 2.400000000000090949e+00 9.807890827997177430e-02
9.675600000000031287e+00 2.400000000000090949e+00 7.887898139937300768e-02
9.976099999999860302e+00 2.400000000000090949e+00 7.165227575387414505e-02
1.027799999999979264e+01 2.400000000000090949e+00 6.505184203754793559e-02
1.057979999999997744e+01 2.400000000000090949e+00 5.851971728801221712e-02
1.088029999999980646e+01 2.400000000000090949e+00 5.515470267163196522e-02
1.118209999999999127e+01 2.400000000000090949e+00 5.449331865672588093e-02
1.148399999999992360e+01 2.400000000000090949e+00 5.363339175703622091e-02
1.178449999999975262e+01 2.400000000000090949e+00 5.160774361099666058e-02
1.208629999999993743e+01 2.400000000000090949e+00 5.287752431142927340e-02
1.238819999999986976e+01 2.400000000000090949e+00 5.076505355339431397e-02
1.268859999999995125e+01 2.400000000000090949e+00 5.229147168046037464e-02
1.299049999999988358e+01 2.400000000000090949e+00 4.832061398478874198e-02
1.329230000000006839e+01 2.400000000000090949e+00 4.780989273775702181e-02
1.359279999999989741e+01 2.400000000000090949e+00 4.624836252495753003e-02
1.389469999999982974e+01 2.400000000000090949e+00 4.651010716406128731e-02
1.419650000000001455e+01 2.400000000000090949e+00 4.478642295532923173e-02
1.449699999999984357e+01 2.400000000000090949e+00 4.098538007429564090e-02
1.479880000000002838e+01 2.400000000000090949e+00 4.189127188621816211e-02
1.510069999999996071e+01 2.400000000000090949e+00 4.128798241316193607e-02
-6.796000000000276486e+00 2.700000000000272848e+00 2.502534110455434564e-03
-6.744200000000091677e+00 2.700000000000272848e+00 2.421457112489148761e-03
-6.297700000000077125e+00 2.700000000000272848e+00 2.713206624856019916e-03
-5.995800000000144792e+00 2.700000000000272848e+00 3.888503894587768631e-03
-5.693999999999959982e+00 2.700000000000272848e+00 5.234254380516354353e-03
-5.393500000000130967e+00 2.700000000000272848e+00 7.059444437095968583e-03
-5.091600000000198634e+00 2.700000000000272848e+00 1.046084794232723415e-02
-4.789800000000013824e+00 2.700000000000272848e+00 1.543335768373983036e-02
-4.489300000000184809e+00 2.700000000000272848e+00 1.982364520353626855e-02
-4.187500000000000000e+00 2.700000000000272848e+00 2.054886937432131092e-02
-3.885600000000067666e+00 2.700000000000272848e+00 2.054823097276252050e-02
-3.585199999999986176e+00 2.700000000000272848e+00 1.810634501039210323e-02
-3.283300000000053842e+00 2.700000000000272848e+00 1.758540933841974685e-02
-2.982800000000224827e+00 2.700000000000272848e+00 1.929313350818206291e-02
-2.681000000000040018e+00 2.700000000000272848e+00 2.229298243293463891e-02
-2.379100000000107684e+00 2.700000000000272848e+00 2.854867930751443447e-02
-2.078700000000026193e+00 2.700000000000272848e+00 3.342798242134373959e-02
-1.776800000000093860e+00 2.700000000000272848e+00 3.859967344909871062e-02
-1.474900000000161526e+00 2.700000000000272848e+00 4.166017052193630305e-02
-1.174500000000080036e+00 2.700000000000272848e+00 4.453042393025457429e-02
-8.726000000001477019e-01 2.700000000000272848e+00 4.651840638432555575e-02
-5.707999999999628926e-01 2.700000000000272848e+00 5.459035569366191276e-02
-2.703000000001338776e-01 2.700000000000272848e+00 6.215541416531927821e-02
3.159999999979845597e-02 2.700000000000272848e+00 7.710869387684929355e-02
3.333999999999832653e-01 2.700000000000272848e+00 9.655951257005240818e-02
6.338999999998122803e-01 2.700000000000272848e+00 1.278667250130969268e-01
9.356999999999970896e-01 2.700000000000272848e+00 1.690812912469980556e-01
1.237599999999929423e+00 2.700000000000272848e+00 2.265042346570096399e-01
1.538000000000010914e+00 2.700000000000272848e+00 2.971606039791719334e-01
1.839899999999943248e+00 2.700000000000272848e+00 3.832177725055757600e-01
2.141799999999875581e+00 2.700000000000272848e+00 4.727025190011212574e-01
2.442199999999957072e+00 2.700000000000272848e+00 5.271600871705549585e-01
2.744099999999889405e+00 2.700000000000272848e+00 5.104326895271484865e-01
3.044499999999970896e+00 2.700000000000272848e+00 4.380896632866639329e-01
3.346399999999903230e+00 2.700000000000272848e+00 3.660958426988373260e-01
3.648299999999835563e+00 2.700000000000272848e+00 3.089461351559876778e-01
3.948699999999917054e+00 2.700000000000272848e+00 2.820055893750643694e-01
4.250599999999849388e+00 2.700000000000272848e+00 2.761986887963137072e-01
4.552400000000034197e+00 2.700000000000272848e+00 2.654716274039712332e-01
4.852899999999863212e+00 2.700000000000272848e+00 2.353652482930100043e-01
5.154799999999795546e+00 2.700000000000272848e+00 1.946894929747273739e-01
5.456599999999980355e+00 2.700000000000272848e+00 1.540405505219138715e-01
5.757099999999809370e+00 2.700000000000272848e+00 1.195445222927150331e-01
6.058899999999994179e+00 2.700000000000272848e+00 9.421338684150043497e-02
6.360799999999926513e+00 2.700000000000272848e+00 8.759507788152812169e-02
6.661200000000008004e+00 2.700000000000272848e+00 8.167773383310683588e-02
6.963099999999940337e+00 2.700000000000272848e+00 8.085930303473851111e-02
7.264999999999872671e+00 2.700000000000272848e+00 8.278408373448929714e-02
7.565399999999954161e+00 2.700000000000272848e+00 8.736972213127537634e-02
7.867299999999886495e+00 2.700000000000272848e+00 9.567915682048146186e-02
8.169100000000071304e+00 2.700000000000272848e+00 1.029805554483587265e-01
8.469599999999900319e+00 2.700000000000272848e+00 1.074219150928583388e-01
8.771499999999832653e+00 2.700000000000272848e+00 1.049449170447544766e-01
9.071899999999914144e+00 2.700000000000272848e+00 9.944636441889920242e-02
9.373799999999846477e+00 2.700000000000272848e+00 9.112416169851732251e-02
9.675600000000031287e+00 2.700000000000272848e+00 8.327246092696337365e-02
9.976099999999860302e+00 2.700000000000272848e+00 7.099089173896805383e-02
1.027799999999979264e+01 2.700000000000272848e+00 5.991845510332034774e-02
1.057979999999997744e+01 2.700000000000272848e+00 5.616912274854871795e-02
1.088029999999980646e+01 2.700000000000272848e+00 5.116150092140268890e-02
1.118209999999999127e+01 2.700000000000272848e+00 4.772115492108525842e-02
1.148399999999992360e+01 2.700000000000272848e+00 4.718362080858436863e-02
1.178449999999975262e+01 2.700000000000272848e+00 4.716510716337947440e-02
1.208629999999993743e+01 2.700000000000272848e+00 4.558442490381629103e-02
1.238819999999986976e+01 2.700000000000272848e+00 4.536289956291628817e-02
1.268859999999995125e+01 2.700000000000272848e+00 4.608620852902495929e-02
1.299049999999988358e+01 2.700000000000272848e+00 4.474492685400790343e-02
1.329230000000006839e+01 2.700000000000272848e+00 4.297974654395451261e-02
1.359279999999989741e+01 2.700000000000272848e+00 4.223537032640577865e-02
1.389469999999982974e+01 2.700000000000272848e+00 4.123946389469392015e-02
1.419650000000001455e+01 2.700000000000272848e+00 4.024611106921722331e-02
1.449699999999984357e+01 2.700000000000272848e+00 3.893802627525722732e-02
1.479880000000002838e+01 2.700000000000272848e+00 3.865776799094856886e-02
1.510069999999996071e+01 2.700000000000272848e+00 3.676873777848999048e-02
-6.796000000000276486e+00 3.000000000000000000e+00 2.169288496767236840e-03
-6.744200000000091677e+00 3.000000000000000000e+00 1.707085768203528680e-03
-6.297700000000077125e+00 3.000000000000000000e+00 2.211422999647353390e-03
-5.995800000000144792e+00 3.000000000000000000e+00 3.010063349693207872e-03
-5.693999999999959982e+00 3.000000000000000000e+00 4.273460034537928699e-03
-5.393500000000130967e+00 3.000000000000000000e+00 5.261705647544309174e-03
-5.091600000000198634e+00 3.000000000000000000e+00 7.302675430994826425e-03
-4.789800000000013824e+00 3.000000000000000000e+00 1.156911304838606838e-02
-4.489300000000184809e+00 3.000000000000000000e+00 1.691253409545545247e-02
-4.187500000000000000e+00 3.000000000000000000e+00 2.188823584466199901e-02
-3.885600000000067666e+00 3.000000000000000000e+00 2.338337229534736411e-02
-3.585199999999986176e+00 3.000000000000000000e+00 2.160925436347092138e-02
-3.283300000000053842e+00 3.000000000000000000e+00 2.091595027062535805e-02
-2.982800000000224827e+00 3.000000000000000000e+00 1.806804091686472352e-02
-2.681000000000040018e+00 3.000000000000000000e+00 1.995579432620572108e-02
-2.379100000000107684e+00 3.000000000000000000e+00 2.438310913641195815e-02
-2.078700000000026193e+00 3.000000000000000000e+00 3.105823583511655578e-02
-1.776800000000093860e+00 3.000000000000000000e+00 3.415639859992273403e-02
-1.474900000000161526e+00 3.000000000000000000e+00 3.937980015393966610e-02
-1.174500000000080036e+00 3.000000000000000000e+00 4.351281184554387643e-02
-8.726000000001477019e-01 3.000000000000000000e+00 4.702976603291606633e-02
-5.707999999999628926e-01 3.000000000000000000e+00 4.932737324300001669e-02
-2.703000000001338776e-01 3.000000000000000000e+00 5.433818707793999780e-02
3.159999999979845597e-02 3.000000000000000000e+00 6.124122313313250243e-02
3.333999999999832653e-01 3.000000000000000000e+00 7.355662760374366560e-02
6.338999999998122803e-01 3.000000000000000000e+00 8.910745117430080020e-02
9.356999999999970896e-01 3.000000000000000000e+00 1.175105749264111904e-01
1.237599999999929423e+00 3.000000000000000000e+00 1.505950973091260969e-01
1.538000000000010914e+00 3.000000000000000000e+00 2.012101264962048441e-01
1.839899999999943248e+00 3.000000000000000000e+00 2.631586985564763337e-01
2.141799999999875581e+00 3.000000000000000000e+00 3.452756526620303634e-01
2.442199999999957072e+00 3.000000000000000000e+00 4.259996145663054734e-01
2.744099999999889405e+00 3.000000000000000000e+00 4.788675628543528906e-01
3.044499999999970896e+00 3.000000000000000000e+00 4.641543221289278209e-01
3.346399999999903230e+00 3.000000000000000000e+00 4.054041418781925143e-01
3.648299999999835563e+00 3.000000000000000000e+00 3.297414275320018073e-01
3.948699999999917054e+00 3.000000000000000000e+00 2.782575338234103968e-01
4.250599999999849388e+00 3.000000000000000000e+00 2.479079237185503048e-01
4.552400000000034197e+00 3.000000000000000000e+00 2.407252677806079322e-01
4.852899999999863212e+00 3.000000000000000000e+00 2.324994636956032867e-01
5.154799999999795546e+00 3.000000000000000000e+00 2.090662960786703328e-01
5.456599999999980355e+00 3.000000000000000000e+00 1.698422659050753125e-01
5.757099999999809370e+00 3.000000000000000000e+00 1.326234550276386148e-01
6.058899999999994179e+00 3.000000000000000000e+00 1.054269102216406767e-01
6.360799999999926513e+00 3.000000000000000000e+00 8.893252914719243507e-02
6.661200000000008004e+00 3.000000000000000000e+00 7.552609641260973894e-02
6.963099999999940337e+00 3.000000000000000000e+00 7.107452234316950779e-02
7.264999999999872671e+00 3.000000000000000000e+00 7.179527770304303114e-02
7.565399999999954161e+00 3.000000000000000000e+00 7.453210518557426556e-02
7.867299999999886495e+00 3.000000000000000000e+00 7.900857691580730202e-02
8.169100000000071304e+00 3.000000000000000000e+00 8.607823577784390334e-02
8.469599999999900319e+00 3.000000000000000000e+00 9.075580399909567719e-02
8.771499999999832653e+00 3.000000000000000000e+00 9.147209054805767459e-02
9.071899999999914144e+00 3.000000000000000000e+00 9.475028255244254127e-02
9.373799999999846477e+00 3.000000000000000000e+00 8.795960517159701064e-02
9.675600000000031287e+00 3.000000000000000000e+00 8.415537028276946774e-02
9.976099999999860302e+00 3.000000000000000000e+00 7.244772409612604269e-02
1.027799999999979264e+01 3.000000000000000000e+00 6.323495120123258373e-02
1.057979999999997744e+01 3.000000000000000000e+00 5.387598434937628661e-02
1.088029999999980646e+01 3.000000000000000000e+00 4.875600384788327663e-02
1.118209999999999127e+01 3.000000000000000000e+00 4.492814810138053699e-02
1.148399999999992360e+01 3.000000000000000000e+00 4.283865979946200470e-02
1.178449999999975262e+01 3.000000000000000000e+00 4.319871827861936076e-02
1.208629999999993743e+01 3.000000000000000000e+00 4.312721730403492465e-02
1.238819999999986976e+01 3.000000000000000000e+00 4.088451262800687352e-02
1.268859999999995125e+01 3.000000000000000000e+00 4.016822607904488307e-02
1.299049999999988358e+01 3.000000000000000000e+00 4.113923484996395014e-02
1.329230000000006839e+01 3.000000000000000000e+00 3.907655941351458051e-02
1.359279999999989741e+01 3.000000000000000000e+00 3.952471730778491649e-02
1.389469999999982974e+01 3.000000000000000000e+00 3.681342588760526391e-02
1.419650000000001455e+01 3.000000000000000000e+00 3.773336253382116035e-02
1.449699999999984357e+01 3.000000000000000000e+00 3.495759255620374539e-02
1.479880000000002838e+01 3.000000000000000000e+00 3.529594538236226903e-02
1.510069999999996071e+01 3.000000000000000000e+00 3.247740250030595188e-02
-6.796000000000276486e+00 3.300000000000181899e+00 1.645799218559722277e-03
-6.744200000000091677e+00 3.300000000000181899e+00 1.943294344955699780e-03
-6.297700000000077125e+00 3.300000000000181899e+00 2.342933720758022011e-03
-5.995800000000144792e+00 3.300000000000181899e+00 2.489127677720851927e-03
-5.693999999999959982e+00 3.300000000000181899e+00 3.289683232443075481e-03
-5.393500000000130967e+00 3.300000000000181899e+00 4.721617928808263809e-03
-5.091600000000198634e+00 3.300000000000181899e+00 5.838820656690155153e-03
-4.789800000000013824e+00 3.300000000000181899e+00 8.154303110420221476e-03
-4.489300000000184809e+00 3.300000000000181899e+00 1.156783624526848929e-02
-4.187500000000000000e+00 3.300000000000181899e+00 1.756434208697968749e-02
-3.885600000000067666e+00 3.300000000000181899e+00 2.175353311575738136e-02
-3.585199999999986176e+00 3.300000000000181899e+00 2.493788009100016481e-02
-3.283300000000053842e+00 3.300000000000181899e+00 2.578184695172008531e-02
-2.982800000000224827e+00 3.300000000000181899e+00 2.124791908119598102e-02
-2.681000000000040018e+00 3.300000000000181899e+00 2.148348925638935911e-02
-2.379100000000107684e+00 3.300000000000181899e+00 2.262814325129920354e-02
-2.078700000000026193e+00 3.300000000000181899e+00 2.798560913266196284e-02
-1.776800000000093860e+00 3.300000000000181899e+00 3.257124752944803164e-02
-1.474900000000161526e+00 3.300000000000181899e+00 3.803724167580502941e-02
-1.174500000000080036e+00 3.300000000000181899e+00 4.406566759545571532e-02
-8.726000000001477019e-01 3.300000000000181899e+00 4.522500482621771845e-02
-5.707999999999628926e-01 3.300000000000181899e+00 4.736875726063337344e-02
-2.703000000001338776e-01 3.300000000000181899e+00 4.956996583534008932e-02
3.159999999979845597e-02 3.300000000000181899e+00 5.434648629820425930e-02
3.333999999999832653e-01 3.300000000000181899e+00 6.045215880646849504e-02
6.338999999998122803e-01 3.300000000000181899e+00 7.021331864036227388e-02
9.356999999999970896e-01 3.300000000000181899e+00 8.488506326446604300e-02
1.237599999999929423e+00 3.300000000000181899e+00 1.079332747414488425e-01
1.538000000000010914e+00 3.300000000000181899e+00 1.385688887446466511e-01
1.839899999999943248e+00 3.300000000000181899e+00 1.822451313892406721e-01
2.141799999999875581e+00 3.300000000000181899e+00 2.407425046226952525e-01
2.442199999999957072e+00 3.300000000000181899e+00 3.168572072725090449e-01
2.744099999999889405e+00 3.300000000000181899e+00 3.900078114848625210e-01
3.044499999999970896e+00 3.300000000000181899e+00 4.421249995397733557e-01
3.346399999999903230e+00 3.300000000000181899e+00 4.297144732369024833e-01
3.648299999999835563e+00 3.300000000000181899e+00 3.657070561495344152e-01
3.948699999999917054e+00 3.300000000000181899e+00 2.966632891648747772e-01
4.250599999999849388e+00 3.300000000000181899e+00 2.462276508158159349e-01
4.552400000000034197e+00 3.300000000000181899e+00 2.192245416821312354e-01
4.852899999999863212e+00 3.300000000000181899e+00 2.097934354541317326e-01
5.154799999999795546e+00 3.300000000000181899e+00 2.070898048526575441e-01
5.456599999999980355e+00 3.300000000000181899e+00 1.856752629646174768e-01
5.757099999999809370e+00 3.300000000000181899e+00 1.519191421420558463e-01
6.058899999999994179e+00 3.300000000000181899e+00 1.238479872005160687e-01
6.360799999999926513e+00 3.300000000000181899e+00 9.542443459852439913e-02
6.661200000000008004e+00 3.300000000000181899e+00 7.575400576909765982e-02
6.963099999999940337e+00 3.300000000000181899e+00 6.623926893689667528e-02
7.264999999999872671e+00 3.300000000000181899e+00 6.344434691251558955e-02
7.565399999999954161e+00 3.300000000000181899e+00 6.170278746013742321e-02
7.867299999999886495e+00 3.300000000000181899e+00 6.388739759431560916e-02
8.169100000000071304e+00 3.300000000000181899e+00 7.100174456546748392e-02
8.469599999999900319e+00 3.300000000000181899e+00 7.399393267151457843e-02
8.771499999999832653e+00 3.300000000000181899e+00 7.732511200527898698e-02
9.071899999999914144e+00 3.300000000000181899e+00 8.065820654371975984e-02
9.373799999999846477e+00 3.300000000000181899e+00 8.413302622821183796e-02
9.675600000000031287e+00 3.300000000000181899e+00 8.097549211843821371e-02
9.976099999999860302e+00 3.300000000000181899e+00 7.407564807103966809e-02
1.027799999999979264e+01 3.300000000000181899e+00 6.248036055874321704e-02
1.057979999999997744e+01 3.300000000000181899e+00 5.532643269094637828e-02
1.088029999999980646e+01 3.300000000000181899e+00 4.852362568048385061e-02
1.118209999999999127e+01 3.300000000000181899e+00 4.248115492653979641e-02
1.148399999999992360e+01 3.300000000000181899e+00 4.060233913902185077e-02
1.178449999999975262e+01 3.300000000000181899e+00 3.659636935761678700e-02
1.208629999999993743e+01 3.300000000000181899e+00 3.762100385947417941e-02
1.238819999999986976e+01 3.300000000000181899e+00 3.687981964971939058e-02
1.268859999999995125e+01 3.300000000000181899e+00 3.699090152094879069e-02
1.299049999999988358e+01 3.300000000000181899e+00 3.662892783711506339e-02
1.329230000000006839e+01 3.300000000000181899e+00 3.577027774054297726e-02
1.359279999999989741e+01 3.300000000000181899e+00 3.472010717633400301e-02
1.389469999999982974e+01 3.300000000000181899e+00 3.394189567616941183e-02
1.419650000000001455e+01 3.300000000000181899e+00 3.283937618413968612e-02
1.449699999999984357e+01 3.300000000000181899e+00 3.244229041457252077e-02
1.479880000000002838e+01 3.300000000000181899e+00 3.159002433358833878e-02
1.510069999999996071e+01 3.300000000000181899e+00 2.972078456945223893e-02
-6.796000000000276486e+00 3.599999999999909051e+00 1.539824559800639838e-03
-6.744200000000091677e+00 3.599999999999909051e+00 1.773479530317652536e-03
-6.297700000000077125e+00 3.599999999999909051e+00 2.109917151799799075e-03
-5.995800000000144792e+00 3.599999999999909051e+00 1.983513643159448125e-03
-5.693999999999959982e+00 3.599999999999909051e+00 3.184985376801572135e-03
-5.393500000000130967e+00 3.599999999999909051e+00 3.605692004043953292e-03
-5.091600000000198634e+00 3.599999999999909051e+00 4.091515590282877694e-03
-4.789800000000013824e+00 3.599999999999909051e+00 6.241013638727635135e-03
-4.489300000000184809e+00 3.599999999999909051e+00 8.894210517057427740e-03
-4.187500000000000000e+00 3.599999999999909051e+00 1.462003409784181328e-02
-3.885600000000067666e+00 3.599999999999909051e+00 1.902755845972557008e-02
-3.585199999999986176e+00 3.599999999999909051e+00 2.534326508083159513e-02
-3.283300000000053842e+00 3.599999999999909051e+00 2.603976118147110358e-02
-2.982800000000224827e+00 3.599999999999909051e+00 2.696672024483368069e-02
-2.681000000000040018e+00 3.599999999999909051e+00 2.378748048206121360e-02
-2.379100000000107684e+00 3.599999999999909051e+00 2.218126216014644839e-02
-2.078700000000026193e+00 3.599999999999909051e+00 2.367320660303786489e-02
-1.776800000000093860e+00 3.599999999999909051e+00 2.918963447253924981e-02
-1.474900000000161526e+00 3.599999999999909051e+00 3.478139372597780637e-02
-1.174500000000080036e+00 3.599999999999909051e+00 4.128479040536799094e-02
-8.726000000001477019e-01 3.599999999999909051e+00 4.548036544973357853e-02
-5.707999999999628926e-01 3.599999999999909051e+00 4.825549702579219613e-02
-2.703000000001338776e-01 3.599999999999909051e+00 4.841956622640113117e-02
3.159999999979845597e-02 3.599999999999909051e+00 5.090358669165166716e-02
3.333999999999832653e-01 3.599999999999909051e+00 5.048415686752687204e-02
6.338999999998122803e-01 3.599999999999909051e+00 5.798984399421680536e-02
9.356999999999970896e-01 3.599999999999909051e+00 6.517377673527675885e-02
1.237599999999929423e+00 3.599999999999909051e+00 8.098762174805521075e-02
1.538000000000010914e+00 3.599999999999909051e+00 9.727579911901440557e-02
1.839899999999943248e+00 3.599999999999909051e+00 1.271874657545447318e-01
2.141799999999875581e+00 3.599999999999909051e+00 1.666413204893039957e-01
2.442199999999957072e+00 3.599999999999909051e+00 2.214059598085154901e-01
2.744099999999889405e+00 3.599999999999909051e+00 2.892501702642093497e-01
3.044499999999970896e+00 3.599999999999909051e+00 3.691084596547656860e-01
3.346399999999903230e+00 3.599999999999909051e+00 3.957853455919088659e-01
3.648299999999835563e+00 3.599999999999909051e+00 3.865534206502517223e-01
3.948699999999917054e+00 3.599999999999909051e+00 3.340155259680985256e-01
4.250599999999849388e+00 3.599999999999909051e+00 2.649289860789999507e-01
4.552400000000034197e+00 3.599999999999909051e+00 2.172984841792628685e-01
4.852899999999863212e+00 3.599999999999909051e+00 1.968600582746121708e-01
5.154799999999795546e+00 3.599999999999909051e+00 1.843097220303663852e-01
5.456599999999980355e+00 3.599999999999909051e+00 1.789375729131514881e-01
5.757099999999809370e+00 3.599999999999909051e+00 1.634620807265315390e-01
6.058899999999994179e+00 3.599999999999909051e+00 1.386282600896140693e-01
6.360799999999926513e+00 3.599999999999909051e+00 1.069705651907940508e-01
6.661200000000008004e+00 3.599999999999909051e+00 8.432837710520146857e-02
6.963099999999940337e+00 3.599999999999909051e+00 6.959151552210114666e-02
7.264999999999872671e+00 3.599999999999909051e+00 6.097884009246995474e-02
7.565399999999954161e+00 3.599999999999909051e+00 5.517513152151323069e-02
7.867299999999886495e+00 3.599999999999909051e+00 5.275175920434771459e-02
8.169100000000071304e+00 3.599999999999909051e+00 5.468930793527430195e-02
8.469599999999900319e+00 3.599999999999909051e+00 6.082817732459559756e-02
8.771499999999832653e+00 3.599999999999909051e+00 6.370992196097208238e-02
9.071899999999914144e+00 3.599999999999909051e+00 6.906036542518814714e-02
9.373799999999846477e+00 3.599999999999909051e+00 7.135988783994848261e-02
9.675600000000031287e+00 3.599999999999909051e+00 7.040292390332279771e-02
9.976099999999860302e+00 3.599999999999909051e+00 7.081852331809486423e-02
1.027799999999979264e+01 3.599999999999909051e+00 6.371630597655997263e-02
1.057979999999997744e+01 3.599999999999909051e+00 5.621508766078157221e-02
1.088029999999980646e+01 3.599999999999909051e+00 5.041265589294242899e-02
1.118209999999999127e+01 3.599999999999909051e+00 4.408673484689577121e-02
1.148399999999992360e+01 3.599999999999909051e+00 3.892334303940506862e-02
1.178449999999975262e+01 3.599999999999909051e+00 3.645336740844790785e-02
1.208629999999993743e+01 3.599999999999909051e+00 3.455539957416627062e-02
1.238819999999986976e+01 3.599999999999909051e+00 3.192135474260016786e-02
1.268859999999995125e+01 3.599999999999909051e+00 3.265998534611979504e-02
1.299049999999988358e+01 3.599999999999909051e+00 3.148341127327046463e-02
1.329230000000006839e+01 3.599999999999909051e+00 3.156321146811917611e-02
1.359279999999989741e+01 3.599999999999909051e+00 3.045239275582517849e-02
1.389469999999982974e+01 3.599999999999909051e+00 2.943095026176173468e-02
1.419650000000001455e+01 3.599999999999909051e+00 3.234269977140133423e-02
1.449699999999984357e+01 3.599999999999909051e+00 2.958608184054762127e-02
1.479880000000002838e+01 3.599999999999909051e+00 2.854484889816169893e-02
1.510069999999996071e+01 3.599999999999909051e+00 2.800412277786686402e-02
-6.796000000000276486e+00 3.900000000000090949e+00 1.709000972879897535e-03
-6.744200000000091677e+00 3.900000000000090949e+00 1.626008770237242877e-03
-6.297700000000077125e+00 3.900000000000090949e+00 1.793269978640131719e-03
-5.995800000000144792e+00 3.900000000000090949e+00 2.171842103002395458e-03
-5.693999999999959982e+00 3.900000000000090949e+00 2.382514617402980376e-03
-5.393500000000130967e+00 3.900000000000090949e+00 2.697884987445068206e-03
-5.091600000000198634e+00 3.900000000000090949e+00 4.004692978287484675e-03
-4.789800000000013824e+00 3.900000000000090949e+00 5.225955160252089386e-03
-4.489300000000184809e+00 3.900000000000090949e+00 7.204361590941219841e-03
-4.187500000000000000e+00 3.900000000000090949e+00 1.002545807923269257e-02
-3.885600000000067666e+00 3.900000000000090949e+00 1.467940544280925234e-02
-3.585199999999986176e+00 3.900000000000090949e+00 1.997366956985183184e-02
-3.283300000000053842e+00 3.900000000000090949e+00 2.694820659962877951e-02
-2.982800000000224827e+00 3.900000000000090949e+00 2.773216371382247053e-02
-2.681000000000040018e+00 3.900000000000090949e+00 2.970865493983523148e-02
-2.379100000000107684e+00 3.900000000000090949e+00 2.410221245054450928e-02
-2.078700000000026193e+00 3.900000000000090949e+00 2.363809451730443378e-02
-1.776800000000093860e+00 3.900000000000090949e+00 2.654856722382645945e-02
-1.474900000000161526e+00 3.900000000000090949e+00 3.066370367178455555e-02
-1.174500000000080036e+00 3.900000000000090949e+00 3.725009255381738632e-02
-8.726000000001477019e-01 3.900000000000090949e+00 4.154845024914811252e-02
-5.707999999999628926e-01 3.900000000000090949e+00 4.646350385026964264e-02
-2.703000000001338776e-01 3.900000000000090949e+00 4.778563347852300691e-02
3.159999999979845597e-02 3.900000000000090949e+00 4.844254868251756524e-02
3.333999999999832653e-01 3.900000000000090949e+00 4.807802139244866935e-02
6.338999999998122803e-01 3.900000000000090949e+00 5.065971729619402758e-02
9.356999999999970896e-01 3.900000000000090949e+00 5.467207109318698161e-02
1.237599999999929423e+00 3.900000000000090949e+00 6.212094048114464445e-02
1.538000000000010914e+00 3.900000000000090949e+00 7.090853793788419457e-02
1.839899999999943248e+00 3.900000000000090949e+00 8.855268021971259007e-02
2.141799999999875581e+00 3.900000000000090949e+00 1.152831918877940953e-01
2.442199999999957072e+00 3.900000000000090949e+00 1.527120368780726101e-01
2.744099999999889405e+00 3.900000000000090949e+00 2.061628457892949740e-01
3.044499999999970896e+00 3.900000000000090949e+00 2.705903311023465929e-01
3.346399999999903230e+00 3.900000000000090949e+00 3.360922462388412635e-01
3.648299999999835563e+00 3.900000000000090949e+00 3.674211643348846423e-01
3.948699999999917054e+00 3.900000000000090949e+00 3.516194489517232014e-01
4.250599999999849388e+00 3.900000000000090949e+00 3.023903895487767279e-01
4.552400000000034197e+00 3.900000000000090949e+00 2.431614081289492357e-01
4.852899999999863212e+00 3.900000000000090949e+00 1.984535085653511555e-01
5.154799999999795546e+00 3.900000000000090949e+00 1.752948536186977324e-01
5.456599999999980355e+00 3.900000000000090949e+00 1.651021343310621614e-01
5.757099999999809370e+00 3.900000000000090949e+00 1.614402629898447072e-01
6.058899999999994179e+00 3.900000000000090949e+00 1.483051509177476246e-01
6.360799999999926513e+00 3.900000000000090949e+00 1.235900729707650469e-01
6.661200000000008004e+00 3.900000000000090949e+00 9.733772407021698547e-02
6.963099999999940337e+00 3.900000000000090949e+00 7.769666171249456355e-02
7.264999999999872671e+00 3.900000000000090949e+00 6.077008278274573932e-02
7.565399999999954161e+00 3.900000000000090949e+00 5.122980988819318682e-02
7.867299999999886495e+00 3.900000000000090949e+00 4.962359156627841467e-02
8.169100000000071304e+00 3.900000000000090949e+00 5.014771924604472658e-02
8.469599999999900319e+00 3.900000000000090949e+00 5.091124751035714519e-02
8.771499999999832653e+00 3.900000000000090949e+00 5.163647168114219449e-02
9.071899999999914144e+00 3.900000000000090949e+00 5.891807986069696329e-02
9.373799999999846477e+00 3.900000000000090949e+00 5.985780695523532785e-02
9.675600000000031287e+00 3.900000000000090949e+00 6.379099895893837469e-02
9.976099999999860302e+00 3.900000000000090949e+00 6.642823579829842950e-02
1.027799999999979264e+01 3.900000000000090949e+00 6.272614515887722786e-02
1.057979999999997744e+01 3.900000000000090949e+00 5.635617440527408706e-02
1.088029999999980646e+01 3.900000000000090949e+00 4.909754868183574539e-02
1.118209999999999127e+01 3.900000000000090949e+00 4.399352821931247493e-02
1.148399999999992360e+01 3.900000000000090949e+00 3.769952725120530312e-02
1.178449999999975262e+01 3.900000000000090949e+00 3.437728553926396036e-02
1.208629999999993743e+01 3.900000000000090949e+00 3.274553115499760636e-02
1.238819999999986976e+01 3.900000000000090949e+00 3.097971244338542859e-02
1.268859999999995125e+01 3.900000000000090949e+00 2.957586741560698854e-02
1.299049999999988358e+01 3.900000000000090949e+00 2.841333817705102988e-02
1.329230000000006839e+01 3.900000000000090949e+00 2.711929821738440563e-02
1.359279999999989741e+01 3.900000000000090949e+00 2.908621342001532425e-02
1.389469999999982974e+01 3.900000000000090949e+00 2.694565299339362133e-02
1.419650000000001455e+01 3.900000000000090949e+00 2.786112082869797793e-02
1.449699999999984357e+01 3.900000000000090949e+00 2.713653505947172598e-02
1.479880000000002838e+01 3.900000000000090949e+00 2.583100387174688817e-02
1.510069999999996071e+01 3.900000000000090949e+00 2.531453701068606121e-02
-6.796000000000276486e+00 4.200000000000272848e+00 1.374478556074120285e-03
-6.744200000000091677e+00 4.200000000000272848e+00 1.163167640114745388e-03
-6.297700000000077125e+00 4.200000000000272848e+00 1.437041908835505997e-03
-5.995800000000144792e+00 4.200000000000272848e+00 1.668781674676149624e-03
-5.693999999999959982e+00 4.200000000000272848e+00 2.006496099275875255e-03
-5.393500000000130967e+00 4.200000000000272848e+00 2.787261205675619410e-03
-5.091600000000198634e+00 4.200000000000272848e+00 2.936008768873608378e-03
-4.789800000000013824e+00 4.200000000000272848e+00 4.517967831554365633e-03
-4.489300000000184809e+00 4.200000000000272848e+00 5.889892781393326650e-03
-4.187500000000000000e+00 4.200000000000272848e+00 7.596978549596855763e-03
-3.885600000000067666e+00 4.200000000000272848e+00 1.084452727915981296e-02
-3.585199999999986176e+00 4.200000000000272848e+00 1.651353312121192282e-02
-3.283300000000053842e+00 4.200000000000272848e+00 2.244172999613262831e-02
-2.982800000000224827e+00 4.200000000000272848e+00 2.875424460944470129e-02
-2.681000000000040018e+00 4.200000000000272848e+00 3.032343564094967109e-02
-2.379100000000107684e+00 4.200000000000272848e+00 3.130785084460330908e-02
-2.078700000000026193e+00 4.200000000000272848e+00 2.873892297203375218e-02
-1.776800000000093860e+00 4.200000000000272848e+00 2.878807989206055504e-02
-1.474900000000161526e+00 4.200000000000272848e+00 2.756426410386079301e-02
-1.174500000000080036e+00 4.200000000000272848e+00 3.229354285137453484e-02
-8.726000000001477019e-01 4.200000000000272848e+00 3.884481964767393797e-02
-5.707999999999628926e-01 4.200000000000272848e+00 4.346301652395827969e-02
-2.703000000001338776e-01 4.200000000000272848e+00 4.659629137449789599e-02
3.159999999979845597e-02 4.200000000000272848e+00 4.771349410237978039e-02
3.333999999999832653e-01 4.200000000000272848e+00 4.690655453206966224e-02
6.338999999998122803e-01 4.200000000000272848e+00 4.899923484178213967e-02
9.356999999999970896e-01 4.200000000000272848e+00 4.742110618845411796e-02
1.237599999999929423e+00 4.200000000000272848e+00 4.996002918776056706e-02
1.538000000000010914e+00 4.200000000000272848e+00 5.597504867467666817e-02
1.839899999999943248e+00 4.200000000000272848e+00 6.554596484405113277e-02
2.141799999999875581e+00 4.200000000000272848e+00 8.439221726108044053e-02
2.442199999999957072e+00 4.200000000000272848e+00 1.080973439420577775e-01
2.744099999999889405e+00 4.200000000000272848e+00 1.388663838710426091e-01
3.044499999999970896e+00 4.200000000000272848e+00 1.865019929832500700e-01
3.346399999999903230e+00 4.200000000000272848e+00 2.455669052024686549e-01
3.648299999999835563e+00 4.200000000000272848e+00 3.068049363278071984e-01
3.948699999999917054e+00 4.200000000000272848e+00 3.336720659294696856e-01
4.250599999999849388e+00 4.200000000000272848e+00 3.188547657499618548e-01
4.552400000000034197e+00 4.200000000000272848e+00 2.692107453338021816e-01
4.852899999999863212e+00 4.200000000000272848e+00 2.196675923639312689e-01
5.154799999999795546e+00 4.200000000000272848e+00 1.775911840256641228e-01
5.456599999999980355e+00 4.200000000000272848e+00 1.600185427184201425e-01
5.757099999999809370e+00 4.200000000000272848e+00 1.474643760648216562e-01
6.058899999999994179e+00 4.200000000000272848e+00 1.440642493627079801e-01
6.360799999999926513e+00 4.200000000000272848e+00 1.334220953776844576e-01
6.661200000000008004e+00 4.200000000000272848e+00 1.120075534896443903e-01
6.963099999999940337e+00 4.200000000000272848e+00 8.786831374869008560e-02
7.264999999999872671e+00 4.200000000000272848e+00 6.963748043433400092e-02
7.565399999999954161e+00 4.200000000000272848e+00 5.554604282717001684e-02
7.867299999999886495e+00 4.200000000000272848e+00 4.833338201596453637e-02
8.169100000000071304e+00 4.200000000000272848e+00 4.531055063509552977e-02
8.469599999999900319e+00 4.200000000000272848e+00 4.331235375608392252e-02
8.771499999999832653e+00 4.200000000000272848e+00 4.604215882146847627e-02
9.071899999999914144e+00 4.200000000000272848e+00 4.860342587533255515e-02
9.373799999999846477e+00 4.200000000000272848e+00 5.075483912845368123e-02
9.675600000000031287e+00 4.200000000000272848e+00 5.339590637716647159e-02
9.976099999999860302e+00 4.200000000000272848e+00 5.854972216127533186e-02
1.027799999999979264e+01 4.200000000000272848e+00 5.785194925751824258e-02
1.057979999999997744e+01 4.200000000000272848e+00 5.549880111181958176e-02
1.088029999999980646e+01 4.200000000000272848e+00 5.281687616334426044e-02
1.118209999999999127e+01 4.200000000000272848e+00 4.589021925047653133e-02
1.148399999999992360e+01 4.200000000000272848e+00 3.979667637182931345e-02
1.178449999999975262e+01 4.200000000000272848e+00 3.587625239930205406e-02
1.208629999999993743e+01 4.200000000000272848e+00 3.221948827055493014e-02
1.238819999999986976e+01 4.200000000000272848e+00 2.748382550745329805e-02
1.268859999999995125e+01 4.200000000000272848e+00 2.742253895780949122e-02
1.299049999999988358e+01 4.200000000000272848e+00 2.611509256540828217e-02
1.329230000000006839e+01 4.200000000000272848e+00 2.551371829702843083e-02
1.359279999999989741e+01 4.200000000000272848e+00 2.600401069417888553e-02
1.389469999999982974e+01 4.200000000000272848e+00 2.429117931194624963e-02
1.419650000000001455e+01 4.200000000000272848e+00 2.430522414623962138e-02
1.449699999999984357e+01 4.200000000000272848e+00 2.492192005203042529e-02
1.479880000000002838e+01 4.200000000000272848e+00 2.429500972129898864e-02
1.510069999999996071e+01 4.200000000000272848e+00 2.514280699137164468e-02
-6.796000000000276486e+00 4.500000000000000000e+00 1.099965885794569912e-03
-6.744200000000091677e+00 4.500000000000000000e+00 1.059108186032032238e-03
-6.297700000000077125e+00 4.500000000000000000e+00 1.163806041673535151e-03
-5.995800000000144792e+00 4.500000000000000000e+00 1.543654969153377982e-03
-5.693999999999959982e+00 4.500000000000000000e+00 1.712192980673845916e-03
-5.393500000000130967e+00 4.500000000000000000e+00 1.774756333435231629e-03
-5.091600000000198634e+00 4.500000000000000000e+00 3.211798242270737843e-03
-4.789800000000013824e+00 4.500000000000000000e+00 3.315857696353451210e-03
-4.489300000000184809e+00 4.500000000000000000e+00 5.048479526908566072e-03
-4.187500000000000000e+00 4.500000000000000000e+00 6.080774847471433035e-03
-3.885600000000067666e+00 4.500000000000000000e+00 7.916817730550470417e-03
-3.585199999999986176e+00 4.500000000000000000e+00 1.181808965631403301e-02
-3.283300000000053842e+00 4.500000000000000000e+00 1.772841128758862947e-02
-2.982800000000224827e+00 4.500000000000000000e+00 2.370704188565371864e-02
-2.681000000000040018e+00 4.500000000000000000e+00 3.177835279343128178e-02
-2.379100000000107684e+00 4.500000000000000000e+00 3.565472705840205120e-02
-2.078700000000026193e+00 4.500000000000000000e+00 3.510059450537263148e-02
-1.776800000000093860e+00 4.500000000000000000e+00 3.091395708283009580e-02
-1.474900000000161526e+00 4.500000000000000000e+00 2.863358671483345885e-02
-1.174500000000080036e+00 4.500000000000000000e+00 3.011787033901940080e-02
-8.726000000001477019e-01 4.500000000000000000e+00 3.301238300657168001e-02
-5.707999999999628926e-01 4.500000000000000000e+00 3.850391321528026656e-02
-2.703000000001338776e-01 4.500000000000000000e+00 4.493389371540963684e-02
3.159999999979845597e-02 4.500000000000000000e+00 4.641881574115436920e-02
3.333999999999832653e-01 4.500000000000000000e+00 4.640796291465494605e-02
6.338999999998122803e-01 4.500000000000000000e+00 4.677376700784141583e-02
9.356999999999970896e-01 4.500000000000000000e+00 4.394373289772688512e-02
1.237599999999929423e+00 4.500000000000000000e+00 4.568976116101659130e-02
1.538000000000010914e+00 4.500000000000000000e+00 4.662757305087858462e-02
1.839899999999943248e+00 4.500000000000000000e+00 5.313926895053303068e-02
2.141799999999875581e+00 4.500000000000000000e+00 6.073943950792383417e-02
2.442199999999957072e+00 4.500000000000000000e+00 7.676204183042650842e-02
2.744099999999889405e+00 4.500000000000000000e+00 1.009402240664669936e-01
3.044499999999970896e+00 4.500000000000000000e+00 1.333454871906297190e-01
3.346399999999903230e+00 4.500000000000000000e+00 1.698837620063966547e-01
3.648299999999835563e+00 4.500000000000000000e+00 2.264263496668373066e-01
3.948699999999917054e+00 4.500000000000000000e+00 2.788161351873512661e-01
4.250599999999849388e+00 4.500000000000000000e+00 3.051265786297491789e-01
4.552400000000034197e+00 4.500000000000000000e+00 2.911998486247529550e-01
4.852899999999863212e+00 4.500000000000000000e+00 2.469330845382785022e-01
5.154799999999795546e+00 4.500000000000000000e+00 1.954657892702155730e-01
5.456599999999980355e+00 4.500000000000000000e+00 1.629666811169107610e-01
5.757099999999809370e+00 4.500000000000000000e+00 1.407164715884150485e-01
6.058899999999994179e+00 4.500000000000000000e+00 1.334846587304458765e-01
6.360799999999926513e+00 4.500000000000000000e+00 1.325098195501740739e-01
6.661200000000008004e+00 4.500000000000000000e+00 1.201139764831554019e-01
6.963099999999940337e+00 4.500000000000000000e+00 1.022355408292511952e-01
7.264999999999872671e+00 4.500000000000000000e+00 7.922499504423699546e-02
7.565399999999954161e+00 4.500000000000000000e+00 6.155148629070426869e-02
7.867299999999886495e+00 4.500000000000000000e+00 5.024794829077469660e-02
8.169100000000071304e+00 4.500000000000000000e+00 4.320127188485452241e-02
8.469599999999900319e+00 4.500000000000000000e+00 3.948832841893391149e-02
8.771499999999832653e+00 4.500000000000000000e+00 3.924382062191747456e-02
9.071899999999914144e+00 4.500000000000000000e+00 4.059659352499274398e-02
9.373799999999846477e+00 4.500000000000000000e+00 4.265288494585421641e-02
9.675600000000031287e+00 4.500000000000000000e+00 4.445956135722892860e-02
9.976099999999860302e+00 4.500000000000000000e+00 4.899029721995908776e-02
1.027799999999979264e+01 4.500000000000000000e+00 5.153688103797100795e-02
1.057979999999997744e+01 4.500000000000000000e+00 5.328929331684859744e-02
1.088029999999980646e+01 4.500000000000000000e+00 4.997407402205394228e-02
1.118209999999999127e+01 4.500000000000000000e+00 4.628602821692611585e-02
1.148399999999992360e+01 4.500000000000000000e+00 3.957451262937051323e-02
1.178449999999975262e+01 4.500000000000000000e+00 3.537446877409339274e-02
1.208629999999993743e+01 4.500000000000000000e+00 3.236504382595897789e-02
1.238819999999986976e+01 4.500000000000000000e+00 2.759937618959422412e-02
1.268859999999995125e+01 4.500000000000000000e+00 2.621021439766793928e-02
1.299049999999988358e+01 4.500000000000000000e+00 2.546009256609010202e-02
1.329230000000006839e+01 4.500000000000000000e+00 2.465826020825029677e-02
1.359279999999989741e+01 4.500000000000000000e+00 2.184482453866430293e-02
1.389469999999982974e+01 4.500000000000000000e+00 2.306864032686406496e-02
1.419650000000001455e+01 4.500000000000000000e+00 2.309481479077444416e-02
1.449699999999984357e+01 4.500000000000000000e+00 2.239384987922340281e-02
1.479880000000002838e+01 4.500000000000000000e+00 2.195143759898217362e-02
1.510069999999996071e+01 4.500000000000000000e+00 2.184929334957583236e-02
-6.796000000000276486e+00 4.800000000000181899e+00 1.121033137234628404e-03
-6.744200000000091677e+00 4.800000000000181899e+00 8.675877183951367401e-04
-6.297700000000077125e+00 4.800000000000181899e+00 1.036125729915604891e-03
-5.995800000000144792e+00 4.800000000000181899e+00 1.247436645874979355e-03
-5.693999999999959982e+00 4.800000000000181899e+00 1.670058477793728933e-03
-5.393500000000130967e+00 4.800000000000181899e+00 1.901798243634372559e-03
-5.091600000000198634e+00 4.800000000000181899e+00 2.134176411033805731e-03
-4.789800000000013824e+00 4.800000000000181899e+00 3.062412277513959329e-03
-4.489300000000184809e+00 4.800000000000181899e+00 3.315857696353451210e-03
-4.187500000000000000e+00 4.800000000000181899e+00 4.750984400512588135e-03
-3.885600000000067666e+00 4.800000000000181899e+00 5.890531182952117063e-03
-3.585199999999986176e+00 4.800000000000181899e+00 8.839946384560308512e-03
-3.283300000000053842e+00 4.800000000000181899e+00 1.274377191655902755e-02
-2.982800000000224827e+00 4.800000000000181899e+00 1.813571148209642755e-02
-2.681000000000040018e+00 4.800000000000181899e+00 2.890363057420148110e-02
-2.379100000000107684e+00 4.800000000000181899e+00 3.466839665007204196e-02
-2.078700000000026193e+00 4.800000000000181899e+00 3.807171535997967010e-02
-1.776800000000093860e+00 4.800000000000181899e+00 3.629376701875049183e-02
-1.474900000000161526e+00 4.800000000000181899e+00 3.221055064873188517e-02
-1.174500000000080036e+00 4.800000000000181899e+00 3.015106722007646067e-02
-8.726000000001477019e-01 4.800000000000181899e+00 3.032215883783209026e-02
-5.707999999999628926e-01 4.800000000000181899e+00 3.419278748877374596e-02
-2.703000000001338776e-01 4.800000000000181899e+00 4.026015590351059853e-02
3.159999999979845597e-02 4.800000000000181899e+00 4.344067246940063604e-02
3.333999999999832653e-01 4.800000000000181899e+00 4.688293367439444470e-02
6.338999999998122803e-01 4.800000000000181899e+00 4.650436155003218053e-02
9.356999999999970896e-01 4.800000000000181899e+00 4.393288007122746197e-02
1.237599999999929423e+00 4.800000000000181899e+00 4.153185180861958259e-02
1.538000000000010914e+00 4.800000000000181899e+00 4.140289469374407172e-02
1.839899999999943248e+00 4.800000000000181899e+00 4.384158864832054386e-02
2.141799999999875581e+00 4.800000000000181899e+00 4.816484400444406844e-02
2.442199999999957072e+00 4.800000000000181899e+00 5.620359643272336558e-02
2.744099999999889405e+00 4.800000000000181899e+00 6.873350382708785788e-02
3.044499999999970896e+00 4.800000000000181899e+00 9.274634005940181336e-02
3.346399999999903230e+00 4.800000000000181899e+00 1.228865544529788439e-01
3.648299999999835563e+00 4.800000000000181899e+00 1.607456820938815700e-01
3.948699999999917054e+00 4.800000000000181899e+00 2.084623682040553094e-01
4.250599999999849388e+00 4.800000000000181899e+00 2.531549461302424753e-01
4.552400000000034197e+00 4.800000000000181899e+00 2.807817735868646247e-01
4.852899999999863212e+00 4.800000000000181899e+00 2.659268077153882359e-01
5.154799999999795546e+00 4.800000000000181899e+00 2.231002775455432352e-01
5.456599999999980355e+00 4.800000000000181899e+00 1.807895758352002780e-01
5.757099999999809370e+00 4.800000000000181899e+00 1.483958039390957662e-01
6.058899999999994179e+00 4.800000000000181899e+00 1.291179920683246385e-01
6.360799999999926513e+00 4.800000000000181899e+00 1.217948877874485553e-01
6.661200000000008004e+00 4.800000000000181899e+00 1.224288205353266795e-01
6.963099999999940337e+00 4.800000000000181899e+00 1.101983234720345234e-01
7.264999999999872671e+00 4.800000000000181899e+00 9.070600867751009433e-02
7.565399999999954161e+00 4.800000000000181899e+00 7.332105742855028752e-02
7.867299999999886495e+00 4.800000000000181899e+00 5.741719779598249140e-02
8.169100000000071304e+00 4.800000000000181899e+00 4.535843075200475527e-02
8.469599999999900319e+00 4.800000000000181899e+00 3.987966857447196312e-02
8.771499999999832653e+00 4.800000000000181899e+00 3.685236838269143750e-02
9.071899999999914144e+00 4.800000000000181899e+00 3.756737812853584713e-02
9.373799999999846477e+00 4.800000000000181899e+00 3.556790444640665211e-02
9.675600000000031287e+00 4.800000000000181899e+00 3.871777773747479834e-02
9.976099999999860302e+00 4.800000000000181899e+00 4.084684693603828770e-02
1.027799999999979264e+01 4.800000000000181899e+00 4.501752431961108386e-02
1.057979999999997744e+01 4.800000000000181899e+00 4.672397168625582603e-02
1.088029999999980646e+01 4.800000000000181899e+00 4.720724166625958618e-02
1.118209999999999127e+01 4.800000000000181899e+00 4.501816272116986734e-02
1.148399999999992360e+01 4.800000000000181899e+00 4.314700775235740665e-02
1.178449999999975262e+01 4.800000000000181899e+00 3.606138885135105887e-02
1.208629999999993743e+01 4.800000000000181899e+00 3.386975630002618531e-02
1.238819999999986976e+01 4.800000000000181899e+00 2.903833330310609875e-02
1.268859999999995125e+01 4.800000000000181899e+00 2.606529724382268889e-02
1.299049999999988358e+01 4.800000000000181899e+00 2.425542882465402811e-02
1.329230000000006839e+01 4.800000000000181899e+00 2.233128652646201862e-02
1.359279999999989741e+01 4.800000000000181899e+00 2.147838204391904274e-02
1.389469999999982974e+01 4.800000000000181899e+00 2.088275338956829819e-02
1.419650000000001455e+01 4.800000000000181899e+00 2.073017541701757324e-02
1.449699999999984357e+01 4.800000000000181899e+00 2.013326995954924439e-02
1.479880000000002838e+01 4.800000000000181899e+00 1.960914227978294289e-02
1.510069999999996071e+01 4.800000000000181899e+00 1.997686157764578044e-02
-6.796000000000276486e+00 5.099999999999909051e+00 7.616130596360545183e-04
-6.744200000000091677e+00 5.099999999999909051e+00 8.682261199539262862e-04
-6.297700000000077125e+00 5.099999999999909051e+00 8.254532155150197566e-04
-5.995800000000144792e+00 5.099999999999909051e+00 9.518567241553707071e-04
-5.693999999999959982e+00 5.099999999999909051e+00 1.460024364951933561e-03
-5.393500000000130967e+00 5.099999999999909051e+00 1.628562376472401712e-03
-5.091600000000198634e+00 5.099999999999909051e+00 1.966915202630916890e-03
-4.789800000000013824e+00 5.099999999999909051e+00 2.748318710589450591e-03
-4.489300000000184809e+00 5.099999999999909051e+00 3.149873291068141894e-03
-4.187500000000000000e+00 5.099999999999909051e+00 4.015545804786909562e-03
-3.885600000000067666e+00 5.099999999999909051e+00 4.923991222944583759e-03
-3.585199999999986176e+00 5.099999999999909051e+00 6.907504866104032318e-03
-3.283300000000053842e+00 5.099999999999909051e+00 9.591345019255728341e-03
-2.982800000000224827e+00 5.099999999999909051e+00 1.522268516933924544e-02
-2.681000000000040018e+00 5.099999999999909051e+00 2.014348438448988060e-02
-2.379100000000107684e+00 5.099999999999909051e+00 2.841078457081587169e-02
-2.078700000000026193e+00 5.099999999999909051e+00 3.779592588658254454e-02
-1.776800000000093860e+00 5.099999999999909051e+00 4.064766564969591461e-02
-1.474900000000161526e+00 5.099999999999909051e+00 3.893930307837480814e-02
-1.174500000000080036e+00 5.099999999999909051e+00 3.433642783950142247e-02
-8.726000000001477019e-01 5.099999999999909051e+00 3.181921049319381967e-02
-5.707999999999628926e-01 5.099999999999909051e+00 3.130657404148572825e-02
-2.703000000001338776e-01 5.099999999999909051e+00 3.591711009906459889e-02
3.159999999979845597e-02 5.099999999999909051e+00 3.907145220104426414e-02
3.333999999999832653e-01 5.099999999999909051e+00 4.215876213935101924e-02
6.338999999998122803e-01 5.099999999999909051e+00 4.429293855038483191e-02
9.356999999999970896e-01 5.099999999999909051e+00 4.295931769407324019e-02
1.237599999999929423e+00 5.099999999999909051e+00 4.228835765578532746e-02
1.538000000000010914e+00 5.099999999999909051e+00 3.919785570968461336e-02
1.839899999999943248e+00 5.099999999999909051e+00 3.899931282490103762e-02
2.141799999999875581e+00 5.099999999999909051e+00 3.960643270730999227e-02
2.442199999999957072e+00 5.099999999999909051e+00 4.482791905665055310e-02
2.744099999999889405e+00 5.099999999999909051e+00 5.090103308541651245e-02
3.044499999999970896e+00 5.099999999999909051e+00 6.642504379050447050e-02
3.346399999999903230e+00 5.099999999999909051e+00 8.559368899472256931e-02
3.648299999999835563e+00 5.099999999999909051e+00 1.106509501772163784e-01
3.948699999999917054e+00 5.099999999999909051e+00 1.467755407828876257e-01
4.250599999999849388e+00 5.099999999999909051e+00 1.873880943468501092e-01
4.552400000000034197e+00 5.099999999999909051e+00 2.342250631090116997e-01
4.852899999999863212e+00 5.099999999999909051e+00 2.511133379452331060e-01
5.154799999999795546e+00 5.099999999999909051e+00 2.421967833736180797e-01
5.456599999999980355e+00 5.099999999999909051e+00 2.057817200586975759e-01
5.757099999999809370e+00 5.099999999999909051e+00 1.655534842331264356e-01
6.058899999999994179e+00 5.099999999999909051e+00 1.363536353356465669e-01
6.360799999999926513e+00 5.099999999999909051e+00 1.167936499758904095e-01
6.661200000000008004e+00 5.099999999999909051e+00 1.142323829220263376e-01
6.963099999999940337e+00 5.099999999999909051e+00 1.101906626533290523e-01
7.264999999999872671e+00 5.099999999999909051e+00 1.030028995029163702e-01
7.565399999999954161e+00 5.099999999999909051e+00 8.610377184019549213e-02
7.867299999999886495e+00 5.099999999999909051e+00 6.601327478508514646e-02
8.169100000000071304e+00 5.099999999999909051e+00 5.344697850186964916e-02
8.469599999999900319e+00 5.099999999999909051e+00 4.225835278252220578e-02
8.771499999999832653e+00 5.099999999999909051e+00 3.712943465920614389e-02
9.071899999999914144e+00 5.099999999999909051e+00 3.489375240032478037e-02
9.373799999999846477e+00 5.099999999999909051e+00 3.401850386322417125e-02
9.675600000000031287e+00 5.099999999999909051e+00 3.109909353487909714e-02
9.976099999999860302e+00 5.099999999999909051e+00 3.590051165853606896e-02
1.027799999999979264e+01 5.099999999999909051e+00 3.908549703533763936e-02
1.057979999999997744e+01 5.099999999999909051e+00 3.930957598247280388e-02
1.088029999999980646e+01 5.099999999999909051e+00 4.371773874591534936e-02
1.118209999999999127e+01 5.099999999999909051e+00 4.367688104615281147e-02
1.148399999999992360e+01 5.099999999999909051e+00 4.007246584522643901e-02
1.178449999999975262e+01 5.099999999999909051e+00 3.607990249655596005e-02
1.208629999999993743e+01 5.099999999999909051e+00 3.532084304315506740e-02
1.238819999999986976e+01 5.099999999999909051e+00 3.000615006623121028e-02
1.268859999999995125e+01 5.099999999999909051e+00 2.582398145460020056e-02
1.299049999999988358e+01 5.099999999999909051e+00 2.376960523841510284e-02
1.329230000000006839e+01 5.099999999999909051e+00 2.087764617709797835e-02
1.359279999999989741e+01 5.099999999999909051e+00 1.909650582807485147e-02
1.389469999999982974e+01 5.099999999999909051e+00 1.967425923877948873e-02
1.419650000000001455e+01 5.099999999999909051e+00 1.971320173386565539e-02
1.449699999999984357e+01 5.099999999999909051e+00 1.952806528181665752e-02
1.479880000000002838e+01 5.099999999999909051e+00 1.786502922116961142e-02
1.510069999999996071e+01 5.099999999999909051e+00 1.877666664712123595e-02
-6.796000000000276486e+00 5.400000000000090949e+00 9.103606228340433782e-04
-6.744200000000091677e+00 5.400000000000090949e+00 5.930750481155864758e-04
-6.297700000000077125e+00 5.400000000000090949e+00 8.471588685138679029e-04
-5.995800000000144792e+00 5.400000000000090949e+00 1.058469784473242692e-03
-5.693999999999959982e+00 5.400000000000090949e+00 1.037402533033184200e-03
-5.393500000000130967e+00 5.400000000000090949e+00 1.523226119272109037e-03
-5.091600000000198634e+00 5.400000000000090949e+00 1.840511693990566156e-03
-4.789800000000013824e+00 5.400000000000090949e+00 2.157797268709022841e-03
-4.489300000000184809e+00 5.400000000000090949e+00 2.199931771589139825e-03
-4.187500000000000000e+00 5.400000000000090949e+00 3.340116955587457866e-03
-3.885600000000067666e+00 5.400000000000090949e+00 4.164931769543688510e-03
-3.585199999999986176e+00 5.400000000000090949e+00 5.156369390344016715e-03
-3.283300000000053842e+00 5.400000000000090949e+00 6.805360616697687590e-03
-2.982800000000224827e+00 5.400000000000090949e+00 1.043403507685806801e-02
-2.681000000000040018e+00 5.400000000000090949e+00 1.493157405853116383e-02
-2.379100000000107684e+00 5.400000000000090949e+00 2.280561888464273032e-02
-2.078700000000026193e+00 5.400000000000090949e+00 3.172791907028690156e-02
-1.776800000000093860e+00 5.400000000000090949e+00 4.083088689706854818e-02
-1.474900000000161526e+00 5.400000000000090949e+00 4.393224166966867156e-02
-1.174500000000080036e+00 5.400000000000090949e+00 4.146673484962303674e-02
-8.726000000001477019e-01 5.400000000000090949e+00 3.714284109194072869e-02
-5.707999999999628926e-01 5.400000000000090949e+00 3.178537521057796938e-02
-2.703000000001338776e-01 5.400000000000090949e+00 3.326519002385238538e-02
3.159999999979845597e-02 5.400000000000090949e+00 3.538085278968128994e-02
3.333999999999832653e-01 5.400000000000090949e+00 3.704771925968106810e-02
6.338999999998122803e-01 5.400000000000090949e+00 4.200809937147666900e-02
9.356999999999970896e-01 5.400000000000090949e+00 4.259415200244556776e-02
1.237599999999929423e+00 5.400000000000090949e+00 4.125606233522245703e-02
1.538000000000010914e+00 5.400000000000090949e+00 3.844262666563645625e-02
1.839899999999943248e+00 5.400000000000090949e+00 3.783806038946265632e-02
2.141799999999875581e+00 5.400000000000090949e+00 3.818854284523817699e-02
2.442199999999957072e+00 5.400000000000090949e+00 3.939831379914456727e-02
2.744099999999889405e+00 5.400000000000090949e+00 4.222004868899482954e-02
3.044499999999970896e+00 5.400000000000090949e+00 5.051416174078997984e-02
3.346399999999903230e+00 5.400000000000090949e+00 5.963564321277652763e-02
3.648299999999835563e+00 5.400000000000090949e+00 7.746364514353634712e-02
3.948699999999917054e+00 5.400000000000090949e+00 1.049570466743714875e-01
4.250599999999849388e+00 5.400000000000090949e+00 1.371114179859298787e-01
4.552400000000034197e+00 5.400000000000090949e+00 1.734492347122368605e-01
4.852899999999863212e+00 5.400000000000090949e+00 2.107555066032277269e-01
5.154799999999795546e+00 5.400000000000090949e+00 2.285752093137232710e-01
5.456599999999980355e+00 5.400000000000090949e+00 2.172340056218250992e-01
5.757099999999809370e+00 5.400000000000090949e+00 1.902455797239925861e-01
6.058899999999994179e+00 5.400000000000090949e+00 1.509647318116653369e-01
6.360799999999926513e+00 5.400000000000090949e+00 1.235249560117684942e-01
6.661200000000008004e+00 5.400000000000090949e+00 1.078624121684231968e-01
6.963099999999940337e+00 5.400000000000090949e+00 1.044290885852524470e-01
7.264999999999872671e+00 5.400000000000090949e+00 1.005201558407834012e-01
7.565399999999954161e+00 5.400000000000090949e+00 9.413294824509294001e-02
7.867299999999886495e+00 5.400000000000090949e+00 7.639687613879883599e-02
8.169100000000071304e+00 5.400000000000090949e+00 6.192878161194895897e-02
8.469599999999900319e+00 5.400000000000090949e+00 4.889517538769942717e-02
8.771499999999832653e+00 5.400000000000090949e+00 3.835388884896469286e-02
9.071899999999914144e+00 5.400000000000090949e+00 3.410213446742561827e-02
9.373799999999846477e+00 5.400000000000090949e+00 3.126954675107593284e-02
9.675600000000031287e+00 5.400000000000090949e+00 3.102248534782433426e-02
9.976099999999860302e+00 5.400000000000090949e+00 3.107802628343903778e-02
1.027799999999979264e+01 5.400000000000090949e+00 3.149937131224020415e-02
1.057979999999997744e+01 5.400000000000090949e+00 3.407468320039765824e-02
1.088029999999980646e+01 5.400000000000090949e+00 3.486757793641441505e-02
1.118209999999999127e+01 5.400000000000090949e+00 3.928659352635637675e-02
1.148399999999992360e+01 5.400000000000090949e+00 3.883460522273330523e-02
1.178449999999975262e+01 5.400000000000090949e+00 3.877331867308949492e-02
1.208629999999993743e+01 5.400000000000090949e+00 3.522252920310146168e-02
1.238819999999986976e+01 5.400000000000090949e+00 3.030492199574476991e-02
1.268859999999995125e+01 5.400000000000090949e+00 2.667241712623165048e-02
1.299049999999988358e+01 5.400000000000090949e+00 2.180269003578418421e-02
1.329230000000006839e+01 5.400000000000090949e+00 2.091658867218414847e-02
1.359279999999989741e+01 5.400000000000090949e+00 1.907096976572326616e-02
1.389469999999982974e+01 5.400000000000090949e+00 1.851109159866474313e-02
1.419650000000001455e+01 5.400000000000090949e+00 1.858642298260192172e-02
1.449699999999984357e+01 5.400000000000090949e+00 1.825381577047251180e-02
1.479880000000002838e+01 5.400000000000090949e+00 1.734473195075604893e-02
1.510069999999996071e+01 5.400000000000090949e+00 1.679379140552058128e-02
-6.796000000000276486e+00 5.700000000000272848e+00 6.147807011144346221e-04
-6.744200000000091677e+00 5.700000000000272848e+00 7.852339173112716283e-04
-6.297700000000077125e+00 5.700000000000272848e+00 7.418226113135753357e-04
-5.995800000000144792e+00 5.700000000000272848e+00 1.080813839030880493e-03
-5.693999999999959982e+00 5.700000000000272848e+00 1.249990252110138190e-03
-5.393500000000130967e+00 5.700000000000272848e+00 1.291486353431465627e-03
-5.091600000000198634e+00 5.700000000000272848e+00 1.313192006430313665e-03
-4.789800000000013824e+00 5.700000000000272848e+00 1.927334305985958741e-03
-4.489300000000184809e+00 5.700000000000272848e+00 2.222914227705566955e-03
-4.187500000000000000e+00 5.700000000000272848e+00 2.709376215503281771e-03
-3.885600000000067666e+00 5.700000000000272848e+00 2.920687131462656669e-03
-3.585199999999986176e+00 5.700000000000272848e+00 4.251754381539080661e-03
-3.283300000000053842e+00 5.700000000000272848e+00 6.262719291726484040e-03
-2.982800000000224827e+00 5.700000000000272848e+00 7.824249504525971483e-03
-2.681000000000040018e+00 5.700000000000272848e+00 1.169232454923247247e-02
-2.379100000000107684e+00 5.700000000000272848e+00 1.616879627946550893e-02
-2.078700000000026193e+00 5.700000000000272848e+00 2.535603311200738605e-02
-1.776800000000093860e+00 5.700000000000272848e+00 3.585199314006805305e-02
-1.474900000000161526e+00 5.700000000000272848e+00 4.496645219490790629e-02
-1.174500000000080036e+00 5.700000000000272848e+00 4.470215394956899430e-02
-8.726000000001477019e-01 5.700000000000272848e+00 4.322042393161821400e-02
-5.707999999999628926e-01 5.700000000000272848e+00 3.726477578966955195e-02
-2.703000000001338776e-01 5.700000000000272848e+00 3.157917150708891563e-02
3.159999999979845597e-02 5.700000000000272848e+00 3.119166176090359607e-02
3.333999999999832653e-01 5.700000000000272848e+00 3.465499021733745716e-02
6.338999999998122803e-01 5.700000000000272848e+00 3.648464908482859648e-02
9.356999999999970896e-01 5.700000000000272848e+00 3.734840639387099898e-02
1.237599999999929423e+00 5.700000000000272848e+00 3.874714420917912266e-02
1.538000000000010914e+00 5.700000000000272848e+00 3.856136935557133438e-02
1.839899999999943248e+00 5.700000000000272848e+00 3.598541906585508987e-02
2.141799999999875581e+00 5.700000000000272848e+00 3.421449314177259227e-02
2.442199999999957072e+00 5.700000000000272848e+00 3.493014128917579925e-02
2.744099999999889405e+00 5.700000000000272848e+00 3.435047267379479768e-02
3.044499999999970896e+00 5.700000000000272848e+00 3.915763641148086588e-02
3.346399999999903230e+00 5.700000000000272848e+00 4.477940053818254412e-02
3.648299999999835563e+00 5.700000000000272848e+00 5.549752430870200093e-02
3.948699999999917054e+00 5.700000000000272848e+00 7.295206132756987261e-02
4.250599999999849388e+00 5.700000000000272848e+00 9.190939561582858741e-02
4.552400000000034197e+00 5.700000000000272848e+00 1.264756480164942742e-01
4.852899999999863212e+00 5.700000000000272848e+00 1.569842201094929501e-01
5.154799999999795546e+00 5.700000000000272848e+00 1.892317980486346307e-01
5.456599999999980355e+00 5.700000000000272848e+00 2.128213740474710347e-01
5.757099999999809370e+00 5.700000000000272848e+00 1.980340787412263326e-01
6.058899999999994179e+00 5.700000000000272848e+00 1.741527532300230496e-01
6.360799999999926513e+00 5.700000000000272848e+00 1.411416470265689227e-01
6.661200000000008004e+00 5.700000000000272848e+00 1.159356382808771208e-01
6.963099999999940337e+00 5.700000000000272848e+00 9.873135467305479973e-02
7.264999999999872671e+00 5.700000000000272848e+00 9.662782153684289221e-02
7.565399999999954161e+00 5.700000000000272848e+00 9.264419580999547210e-02
7.867299999999886495e+00 5.700000000000272848e+00 8.532683714314848178e-02
8.169100000000071304e+00 5.700000000000272848e+00 7.045654963426112305e-02
8.469599999999900319e+00 5.700000000000272848e+00 5.774150578784763288e-02
8.771499999999832653e+00 5.700000000000272848e+00 4.397820658190153276e-02
9.071899999999914144e+00 5.700000000000272848e+00 3.541915688320867311e-02
9.373799999999846477e+00 5.700000000000272848e+00 2.901279724075450997e-02
9.675600000000031287e+00 5.700000000000272848e+00 2.914239275718881125e-02
9.976099999999860302e+00 5.700000000000272848e+00 2.934668125600150071e-02
1.027799999999979264e+01 5.700000000000272848e+00 2.796198827498674530e-02
1.057979999999997744e+01 5.700000000000272848e+00 2.886213447288015627e-02
1.088029999999980646e+01 5.700000000000272848e+00 3.336861107637630747e-02
1.118209999999999127e+01 5.700000000000272848e+00 3.393806526681667629e-02
1.148399999999992360e+01 5.700000000000272848e+00 3.444878651384839646e-02
1.178449999999975262e+01 5.700000000000272848e+00 3.441942004214407214e-02
1.208629999999993743e+01 5.700000000000272848e+00 3.376186643659073727e-02
1.238819999999986976e+01 5.700000000000272848e+00 3.065476604996149670e-02
1.268859999999995125e+01 5.700000000000272848e+00 2.930901556403291142e-02
1.299049999999988358e+01 5.700000000000272848e+00 2.531964422315637758e-02
1.329230000000006839e+01 5.700000000000272848e+00 2.239129627298824463e-02
1.359279999999989741e+01 5.700000000000272848e+00 1.917247561357082047e-02
1.389469999999982974e+01 5.700000000000272848e+00 1.728344540111224209e-02
1.419650000000001455e+01 5.700000000000272848e+00 1.756689569321484914e-02
1.449699999999984357e+01 5.700000000000272848e+00 1.615602824828971801e-02
1.479880000000002838e+01 5.700000000000272848e+00 1.652566275082892333e-02
1.510069999999996071e+01 5.700000000000272848e+00 1.617326509037703836e-02
-6.796000000000276486e+00 6.000000000000000000e+00 4.883771924740835631e-04
-6.744200000000091677e+00 6.000000000000000000e+00 4.462426895939665254e-04
-6.297700000000077125e+00 6.000000000000000000e+00 8.918469776291435046e-04
-5.995800000000144792e+00 6.000000000000000000e+00 8.063011687513302285e-04
-5.693999999999959982e+00 6.000000000000000000e+00 1.209132552347600299e-03
-5.393500000000130967e+00 6.000000000000000000e+00 1.103157893588518294e-03
-5.091600000000198634e+00 6.000000000000000000e+00 8.912085760703538501e-04
-4.789800000000013824e+00 6.000000000000000000e+00 1.484283624185940217e-03
-4.489300000000184809e+00 6.000000000000000000e+00 2.141837229739282020e-03
-4.187500000000000000e+00 6.000000000000000000e+00 2.204400582500667515e-03
-3.885600000000067666e+00 6.000000000000000000e+00 2.903450289375335888e-03
-3.585199999999986176e+00 6.000000000000000000e+00 3.369483427291781758e-03
-3.283300000000053842e+00 6.000000000000000000e+00 4.533927870524106889e-03
-2.982800000000224827e+00 6.000000000000000000e+00 6.500204671596233365e-03
-2.681000000000040018e+00 6.000000000000000000e+00 8.214312856946449221e-03
-2.379100000000107684e+00 6.000000000000000000e+00 1.331386450855818852e-02
-2.078700000000026193e+00 6.000000000000000000e+00 1.936271927809013818e-02
-1.776800000000093860e+00 6.000000000000000000e+00 2.680073583954837094e-02
-1.474900000000161526e+00 6.000000000000000000e+00 3.601350873444183337e-02
-1.174500000000080036e+00 6.000000000000000000e+00 4.645137422065264560e-02
-8.726000000001477019e-01 6.000000000000000000e+00 4.804099410203887394e-02
-5.707999999999628926e-01 6.000000000000000000e+00 4.514520463136901390e-02
-2.703000000001338776e-01 6.000000000000000000e+00 3.867308962835952491e-02
3.159999999979845597e-02 6.000000000000000000e+00 3.191560912857106108e-02
3.333999999999832653e-01 6.000000000000000000e+00 3.162641322243935071e-02
6.338999999998122803e-01 6.000000000000000000e+00 3.423939080256539064e-02
9.356999999999970896e-01 6.000000000000000000e+00 3.531318222444958937e-02
1.237599999999929423e+00 6.000000000000000000e+00 3.714156428882314787e-02
1.538000000000010914e+00 6.000000000000000000e+00 3.673234888963898548e-02
1.839899999999943248e+00 6.000000000000000000e+00 3.506037520716888400e-02
2.141799999999875581e+00 6.000000000000000000e+00 3.579389859821818787e-02
2.442199999999957072e+00 6.000000000000000000e+00 3.212436643829527649e-02
2.744099999999889405e+00 6.000000000000000000e+00 3.141063349556844769e-02
3.044499999999970896e+00 6.000000000000000000e+00 3.194114519092264987e-02
3.346399999999903230e+00 6.000000000000000000e+00 3.608373290590869559e-02
3.648299999999835563e+00 6.000000000000000000e+00 4.065149605904865016e-02
3.948699999999917054e+00 6.000000000000000000e+00 5.100892294885196049e-02
4.250599999999849388e+00 6.000000000000000000e+00 6.445876698943234229e-02
4.552400000000034197e+00 6.000000000000000000e+00 8.410812856741903265e-02
4.852899999999863212e+00 6.000000000000000000e+00 1.123267542690392223e-01
5.154799999999795546e+00 6.000000000000000000e+00 1.429425778239145350e-01
5.456599999999980355e+00 6.000000000000000000e+00 1.720888009904560922e-01
5.757099999999809370e+00 6.000000000000000000e+00 1.924384890784350544e-01
6.058899999999994179e+00 6.000000000000000000e+00 1.857627239781716455e-01
6.360799999999926513e+00 6.000000000000000000e+00 1.594822854090368336e-01
6.661200000000008004e+00 6.000000000000000000e+00 1.299376996698105580e-01
6.963099999999940337e+00 6.000000000000000000e+00 1.047578653880291144e-01
7.264999999999872671e+00 6.000000000000000000e+00 9.307703206685485897e-02
7.565399999999954161e+00 6.000000000000000000e+00 8.753506813500187833e-02
7.867299999999886495e+00 6.000000000000000000e+00 8.644276306791279230e-02
8.169100000000071304e+00 6.000000000000000000e+00 7.851126210151015972e-02
8.469599999999900319e+00 6.000000000000000000e+00 6.774015100161116798e-02
8.771499999999832653e+00 6.000000000000000000e+00 5.264706134870621168e-02
9.071899999999914144e+00 6.000000000000000000e+00 4.087429820306624773e-02
9.373799999999846477e+00 6.000000000000000000e+00 3.471244635762852498e-02
9.675600000000031287e+00 6.000000000000000000e+00 2.947180796152427257e-02
9.976099999999860302e+00 6.000000000000000000e+00 2.561713934955235639e-02
1.027799999999979264e+01 6.000000000000000000e+00 2.722846488393743797e-02
1.057979999999997744e+01 6.000000000000000000e+00 2.659389373450052330e-02
1.088029999999980646e+01 6.000000000000000000e+00 2.760512180362333090e-02
1.118209999999999127e+01 6.000000000000000000e+00 3.051240250235140450e-02
1.148399999999992360e+01 6.000000000000000000e+00 3.169599899234741558e-02
1.178449999999975262e+01 6.000000000000000000e+00 3.307558476089185462e-02
1.208629999999993743e+01 6.000000000000000000e+00 3.226353797811142010e-02
1.238819999999986976e+01 6.000000000000000000e+00 3.193922998624627169e-02
1.268859999999995125e+01 6.000000000000000000e+00 2.982739762977010961e-02
1.299049999999988358e+01 6.000000000000000000e+00 2.583419587954083677e-02
1.329230000000006839e+01 6.000000000000000000e+00 2.266517054170900589e-02
1.359279999999989741e+01 6.000000000000000000e+00 1.962765592498784406e-02
1.389469999999982974e+01 6.000000000000000000e+00 1.809868419168662521e-02
1.419650000000001455e+01 6.000000000000000000e+00 1.678868419305026144e-02
1.449699999999984357e+01 6.000000000000000000e+00 1.636989277048424979e-02
1.479880000000002838e+01 6.000000000000000000e+00 1.551251947702974796e-02
1.510069999999996071e+01 6.000000000000000000e+00 1.593003409647817878e-02
-6.796000000000276486e+00 6.300000000000181899e+00 6.160575042320139312e-04
-6.744200000000091677e+00 6.300000000000181899e+00 6.588304086709205693e-04
-6.297700000000077125e+00 6.300000000000181899e+00 5.949902527919554394e-04
-5.995800000000144792e+00 6.300000000000181899e+00 1.083367445266038894e-03
-5.693999999999959982e+00 6.300000000000181899e+00 7.641666658712131365e-04
-5.393500000000130967e+00 6.300000000000181899e+00 1.040594540827132148e-03
-5.091600000000198634e+00 6.300000000000181899e+00 1.422358672983344051e-03
-4.789800000000013824e+00 6.300000000000181899e+00 1.294678361225413792e-03
-4.489300000000184809e+00 6.300000000000181899e+00 1.633669588942718949e-03
-4.187500000000000000e+00 6.300000000000181899e+00 1.930526313779906905e-03
-3.885600000000067666e+00 6.300000000000181899e+00 2.672987326652271570e-03
-3.585199999999986176e+00 6.300000000000181899e+00 2.883659841052856922e-03
-3.283300000000053842e+00 6.300000000000181899e+00 4.072363543519188708e-03
-2.982800000000224827e+00 6.300000000000181899e+00 5.044010715997038381e-03
-2.681000000000040018e+00 6.300000000000181899e+00 7.353109154139209243e-03
-2.379100000000107684e+00 6.300000000000181899e+00 9.722217338807606982e-03
-2.078700000000026193e+00 6.300000000000181899e+00 1.285740739402358584e-02
-1.776800000000093860e+00 6.300000000000181899e+00 2.038416177215357852e-02
-1.474900000000161526e+00 6.300000000000181899e+00 3.011212472499029402e-02
-1.174500000000080036e+00 6.300000000000181899e+00 3.925339664529931688e-02
-8.726000000001477019e-01 6.300000000000181899e+00 4.664161788517195983e-02
-5.707999999999628926e-01 6.300000000000181899e+00 4.894050189837349102e-02
-2.703000000001338776e-01 6.300000000000181899e+00 4.480238299429897125e-02
3.159999999979845597e-02 6.300000000000181899e+00 3.604032159991100298e-02
3.333999999999832653e-01 6.300000000000181899e+00 3.144063836883155549e-02
6.338999999998122803e-01 6.300000000000181899e+00 3.044345513400212311e-02
9.356999999999970896e-01 6.300000000000181899e+00 3.159832355385260028e-02
1.237599999999929423e+00 6.300000000000181899e+00 3.488417637694293805e-02
1.538000000000010914e+00 6.300000000000181899e+00 3.368589665109476827e-02
1.839899999999943248e+00 6.300000000000181899e+00 3.485225629900345901e-02
2.141799999999875581e+00 6.300000000000181899e+00 3.436707111432332068e-02
2.442199999999957072e+00 6.300000000000181899e+00 3.170940542508200038e-02
2.744099999999889405e+00 6.300000000000181899e+00 3.144446877818429797e-02
3.044499999999970896e+00 6.300000000000181899e+00 2.963013154810410429e-02
3.346399999999903230e+00 6.300000000000181899e+00 3.003934694728827362e-02
3.648299999999835563e+00 6.300000000000181899e+00 3.379506331764779714e-02
3.948699999999917054e+00 6.300000000000181899e+00 3.730116467852055695e-02
4.250599999999849388e+00 6.300000000000181899e+00 5.007494146834270271e-02
4.552400000000034197e+00 6.300000000000181899e+00 6.168172020869736039e-02
4.852899999999863212e+00 6.300000000000181899e+00 8.013535566707102875e-02
5.154799999999795546e+00 6.300000000000181899e+00 1.045720905344213331e-01
5.456599999999980355e+00 6.300000000000181899e+00 1.326470758853138254e-01
5.757099999999809370e+00 6.300000000000181899e+00 1.602094247844982611e-01
6.058899999999994179e+00 6.300000000000181899e+00 1.773441226224125311e-01
6.360799999999926513e+00 6.300000000000181899e+00 1.743755553740406472e-01
6.661200000000008004e+00 6.300000000000181899e+00 1.492825437042545889e-01
6.963099999999940337e+00 6.300000000000181899e+00 1.203278410053499337e-01
7.264999999999872671e+00 6.300000000000181899e+00 9.697447358326567735e-02
7.565399999999954161e+00 6.300000000000181899e+00 8.929450283102616237e-02
7.867299999999886495e+00 6.300000000000181899e+00 7.853424455762658685e-02
8.169100000000071304e+00 6.300000000000181899e+00 7.912604280262459933e-02
8.469599999999900319e+00 6.300000000000181899e+00 7.458573091651259090e-02
8.771499999999832653e+00 6.300000000000181899e+00 6.019169097048231165e-02
9.071899999999914144e+00 6.300000000000181899e+00 4.782457597360918050e-02
9.373799999999846477e+00 6.300000000000181899e+00 3.930829917935522999e-02
9.675600000000031287e+00 6.300000000000181899e+00 3.063306039696264693e-02
9.976099999999860302e+00 6.300000000000181899e+00 2.756617930853716425e-02
1.027799999999979264e+01 6.300000000000181899e+00 2.574545806286907684e-02
1.057979999999997744e+01 6.300000000000181899e+00 2.407539958507534661e-02
1.088029999999980646e+01 6.300000000000181899e+00 2.278391323164388055e-02
1.118209999999999127e+01 6.300000000000181899e+00 2.547413740038347377e-02
1.148399999999992360e+01 6.300000000000181899e+00 2.759873778803543717e-02
1.178449999999975262e+01 6.300000000000181899e+00 2.871977092527006406e-02
1.208629999999993743e+01 6.300000000000181899e+00 2.808392297271557203e-02
1.238819999999986976e+01 6.300000000000181899e+00 3.092544831088830937e-02
1.268859999999995125e+01 6.300000000000181899e+00 2.872487813774038043e-02
1.299049999999988358e+01 6.300000000000181899e+00 2.668390835428986405e-02
1.329230000000006839e+01 6.300000000000181899e+00 2.589101361827311418e-02
1.359279999999989741e+01 6.300000000000181899e+00 2.146306040650809016e-02
1.389469999999982974e+01 6.300000000000181899e+00 1.851300680334111090e-02
1.419650000000001455e+01 6.300000000000181899e+00 1.738622805207737723e-02
1.449699999999984357e+01 6.300000000000181899e+00 1.634882551904419043e-02
1.479880000000002838e+01 6.300000000000181899e+00 1.458109160275564489e-02
1.510069999999996071e+01 6.300000000000181899e+00 1.414378653498473380e-02
-6.796000000000276486e+00 6.599999999999909051e+00 4.468810911527562341e-04
-6.744200000000091677e+00 6.599999999999909051e+00 5.956286543507450940e-04
-6.297700000000077125e+00 6.599999999999909051e+00 7.016033131098272074e-04
-5.995800000000144792e+00 6.599999999999909051e+00 7.865107204288509374e-04
-5.693999999999959982e+00 6.599999999999909051e+00 4.890155940328732177e-04
-5.393500000000130967e+00 6.599999999999909051e+00 8.075779718689094291e-04
-5.091600000000198634e+00 6.599999999999909051e+00 1.083367445266038894e-03
-4.789800000000013824e+00 6.599999999999909051e+00 1.125501948146156094e-03
-4.489300000000184809e+00 6.599999999999909051e+00 1.104434696706097386e-03
-4.187500000000000000e+00 6.599999999999909051e+00 1.527694930183636510e-03
-3.885600000000067666e+00 6.599999999999909051e+00 2.058206625537837165e-03
-3.585199999999986176e+00 6.599999999999909051e+00 2.672987326652271570e-03
-3.283300000000053842e+00 6.599999999999909051e+00 3.966388884760105836e-03
-2.982800000000224827e+00 6.599999999999909051e+00 4.069809937284029656e-03
-2.681000000000040018e+00 6.599999999999909051e+00 5.425774848153250285e-03
-2.379100000000107684e+00 6.599999999999909051e+00 7.732958081619051641e-03
-2.078700000000026193e+00 6.599999999999909051e+00 1.008291421952375866e-02
-1.776800000000093860e+00 6.599999999999909051e+00 1.403781187622565180e-02
-1.474900000000161526e+00 6.599999999999909051e+00 2.163415202426371975e-02
-1.174500000000080036e+00 6.599999999999909051e+00 2.918771926786287857e-02
-8.726000000001477019e-01 6.599999999999909051e+00 3.971368416918664990e-02
-5.707999999999628926e-01 6.599999999999909051e+00 4.799758279604117439e-02
-2.703000000001338776e-01 6.599999999999909051e+00 4.862576992989019187e-02
3.159999999979845597e-02 6.599999999999909051e+00 4.172401067781526807e-02
3.333999999999832653e-01 6.599999999999909051e+00 3.715816272935167780e-02
6.338999999998122803e-01 6.599999999999909051e+00 3.128614519160446278e-02
9.356999999999970896e-01 6.599999999999909051e+00 2.807243174465735500e-02
1.237599999999929423e+00 6.599999999999909051e+00 3.030428359418597950e-02
1.538000000000010914e+00 6.599999999999909051e+00 3.269190542405928102e-02
1.839899999999943248e+00 6.599999999999909051e+00 3.422087715736048946e-02
2.141799999999875581e+00 6.599999999999909051e+00 3.466009742980776659e-02
2.442199999999957072e+00 6.599999999999909051e+00 3.258976117465293282e-02
2.744099999999889405e+00 6.599999999999909051e+00 3.097013642000358627e-02
3.044499999999970896e+00 6.599999999999909051e+00 2.923368418009573283e-02
3.346399999999903230e+00 6.599999999999909051e+00 2.847909353760636267e-02
3.648299999999835563e+00 6.599999999999909051e+00 2.819628164706254950e-02
3.948699999999917054e+00 6.599999999999909051e+00 3.040259743423958522e-02
4.250599999999849388e+00 6.599999999999909051e+00 3.477628651350749001e-02
4.552400000000034197e+00 6.599999999999909051e+00 4.566230989398863127e-02
4.852899999999863212e+00 6.599999999999909051e+00 5.797196875057069460e-02
5.154799999999795546e+00 6.599999999999909051e+00 7.475043851868032330e-02
5.456599999999980355e+00 6.599999999999909051e+00 9.312235857752891588e-02
5.757099999999809370e+00 6.599999999999909051e+00 1.246191762835339722e-01
6.058899999999994179e+00 6.599999999999909051e+00 1.517269832728601608e-01
6.360799999999926513e+00 6.599999999999909051e+00 1.655317785801275754e-01
6.661200000000008004e+00 6.599999999999909051e+00 1.623659452500897105e-01
6.963099999999940337e+00 6.599999999999909051e+00 1.367602971285955815e-01
7.264999999999872671e+00 6.599999999999909051e+00 1.096365301002996256e-01
7.565399999999954161e+00 6.599999999999909051e+00 8.897913246098408668e-02
7.867299999999886495e+00 6.599999999999909051e+00 7.957356229533614489e-02
8.169100000000071304e+00 6.599999999999909051e+00 7.496941025334517839e-02
8.469599999999900319e+00 6.599999999999909051e+00 7.459211493210049504e-02
8.771499999999832653e+00 6.599999999999909051e+00 6.904695899245358315e-02
9.071899999999914144e+00 6.599999999999909051e+00 5.653173483394124260e-02
9.373799999999846477e+00 6.599999999999909051e+00 4.530991223353674630e-02
9.675600000000031287e+00 6.599999999999909051e+00 3.530488300418532094e-02
9.976099999999860302e+00 6.599999999999909051e+00 2.882510718247035392e-02
1.027799999999979264e+01 6.599999999999909051e+00 2.596506819909271888e-02
1.057979999999997744e+01 6.599999999999909051e+00 2.275454675993955969e-02
1.088029999999980646e+01 6.599999999999909051e+00 2.308715397206896613e-02
1.118209999999999127e+01 6.599999999999909051e+00 2.230319685787527512e-02
1.148399999999992360e+01 6.599999999999909051e+00 2.325824558982459225e-02
1.178449999999975262e+01 6.599999999999909051e+00 2.596315299441634764e-02
1.208629999999993743e+01 6.599999999999909051e+00 2.752021439630430999e-02
1.238819999999986976e+01 6.599999999999909051e+00 2.763576507844523258e-02
1.268859999999995125e+01 6.599999999999909051e+00 2.765683232988529194e-02
1.299049999999988358e+01 6.599999999999909051e+00 2.682754870501753361e-02
1.329230000000006839e+01 6.599999999999909051e+00 2.577610133769097853e-02
1.359279999999989741e+01 6.599999999999909051e+00 2.132325046513315614e-02
1.389469999999982974e+01 6.599999999999909051e+00 1.962510231875268588e-02
1.419650000000001455e+01 6.599999999999909051e+00 1.642543370609894984e-02
1.449699999999984357e+01 6.599999999999909051e+00 1.441255359123517696e-02
1.479880000000002838e+01 6.599999999999909051e+00 1.361902045365964015e-02
1.510069999999996071e+01 6.599999999999909051e+00 1.264481967494663142e-02
-6.796000000000276486e+00 6.900000000000090949e+00 5.522173483530486929e-04
-6.744200000000091677e+00 6.900000000000090949e+00 6.805360616697687156e-04
-6.297700000000077125e+00 6.900000000000090949e+00 6.377631572308620775e-04
-5.995800000000144792e+00 6.900000000000090949e+00 9.346198820680501427e-04
-5.693999999999959982e+00 6.900000000000090949e+00 4.883771924740835631e-04
-5.393500000000130967e+00 6.900000000000090949e+00 8.918469776291435046e-04
-5.091600000000198634e+00 6.900000000000090949e+00 9.767543849481671262e-04
-4.789800000000013824e+00 6.900000000000090949e+00 1.231476606905238316e-03
-4.489300000000184809e+00 6.900000000000090949e+00 1.146569199586214586e-03
-4.187500000000000000e+00 6.900000000000090949e+00 1.591535086062601748e-03
-3.885600000000067666e+00 6.900000000000090949e+00 1.995004871217661690e-03
-3.585199999999986176e+00 6.900000000000090949e+00 2.164181284296919170e-03
-3.283300000000053842e+00 6.900000000000090949e+00 2.969844051489459961e-03
-2.982800000000224827e+00 6.900000000000090949e+00 3.901271925763561722e-03
-2.681000000000040018e+00 6.900000000000090949e+00 4.770136447276277121e-03
-2.379100000000107684e+00 6.900000000000090949e+00 6.421681279865107048e-03
-2.078700000000026193e+00 6.900000000000090949e+00 7.586764124656221291e-03
-1.776800000000093860e+00 6.900000000000090949e+00 1.160741714191344809e-02
-1.474900000000161526e+00 6.900000000000090949e+00 1.592684208868423365e-02
-1.174500000000080036e+00 6.900000000000090949e+00 2.233830894360870276e-02
-8.726000000001477019e-01 6.900000000000090949e+00 3.123379626378371132e-02
-5.707999999999628926e-01 6.900000000000090949e+00 3.990137422747081636e-02
-2.703000000001338776e-01 6.900000000000090949e+00 4.544780697023530908e-02
3.159999999979845597e-02 6.900000000000090949e+00 4.745111106171723964e-02
3.333999999999832653e-01 6.900000000000090949e+00 4.218876701261414092e-02
6.338999999998122803e-01 6.900000000000090949e+00 3.413469294692388772e-02
9.356999999999970896e-01 6.900000000000090949e+00 2.944818710384905849e-02
1.237599999999929423e+00 6.900000000000090949e+00 2.811009743662594429e-02
1.538000000000010914e+00 6.900000000000090949e+00 2.874658379073923020e-02
1.839899999999943248e+00 6.900000000000090949e+00 2.980058476430094347e-02
2.141799999999875581e+00 6.900000000000090949e+00 3.322816273344258303e-02
2.442199999999957072e+00 6.900000000000090949e+00 3.064646682969723174e-02
2.744099999999889405e+00 6.900000000000090949e+00 2.932369879988507358e-02
3.044499999999970896e+00 6.900000000000090949e+00 2.607168125941058609e-02
3.346399999999903230e+00 6.900000000000090949e+00 2.670369880261234258e-02
3.648299999999835563e+00 6.900000000000090949e+00 2.577865494392613671e-02
3.948699999999917054e+00 6.900000000000090949e+00 2.369618905915429549e-02
4.250599999999849388e+00 6.900000000000090949e+00 2.776153018552679833e-02
4.552400000000034197e+00 6.900000000000090949e+00 3.264594051182641982e-02
4.852899999999863212e+00 6.900000000000090949e+00 4.106390346602676461e-02
5.154799999999795546e+00 6.900000000000090949e+00 5.414283620095036026e-02
5.456599999999980355e+00 6.900000000000090949e+00 6.875010226761638088e-02
5.757099999999809370e+00 6.900000000000090949e+00 8.798258762771342389e-02
6.058899999999994179e+00 6.900000000000090949e+00 1.134924755153891296e-01
6.360799999999926513e+00 6.900000000000090949e+00 1.382592639886336683e-01
6.661200000000008004e+00 6.900000000000090949e+00 1.502484452627033396e-01
6.963099999999940337e+00 6.900000000000090949e+00 1.504125144633122746e-01
7.264999999999872671e+00 6.900000000000090949e+00 1.293478166294889375e-01
7.565399999999954161e+00 6.900000000000090949e+00 1.012249511616871711e-01
7.867299999999886495e+00 6.900000000000090949e+00 8.541174455046751657e-02
8.169100000000071304e+00 6.900000000000090949e+00 7.418289953291631877e-02
8.469599999999900319e+00 6.900000000000090949e+00 7.134775821033147170e-02
8.771499999999832653e+00 6.900000000000090949e+00 6.879223677049649266e-02
9.071899999999914144e+00 6.900000000000090949e+00 6.267315782949769987e-02
9.373799999999846477e+00 6.900000000000090949e+00 5.419199312097716659e-02
9.675600000000031287e+00 6.900000000000090949e+00 4.360538007156836843e-02
9.976099999999860302e+00 6.900000000000090949e+00 3.447942978867030162e-02
1.027799999999979264e+01 6.900000000000090949e+00 2.846504870331299092e-02
1.057979999999997744e+01 6.900000000000090949e+00 2.404347950713586410e-02
1.088029999999980646e+01 6.900000000000090949e+00 2.196037522080523247e-02
1.118209999999999127e+01 6.900000000000090949e+00 2.213912765726633314e-02
1.148399999999992360e+01 6.900000000000090949e+00 2.211359159491474435e-02
1.178449999999975262e+01 6.900000000000090949e+00 2.362341128145227162e-02
1.208629999999993743e+01 6.900000000000090949e+00 2.379577970232547857e-02
1.238819999999986976e+01 6.900000000000090949e+00 2.592357209777138710e-02
1.268859999999995125e+01 6.900000000000090949e+00 2.436331868808947962e-02
1.299049999999988358e+01 6.900000000000090949e+00 2.578823096730797904e-02
1.329230000000006839e+01 6.900000000000090949e+00 2.560181771214140381e-02
1.359279999999989741e+01 6.900000000000090949e+00 2.326590640853006681e-02
1.389469999999982974e+01 6.900000000000090949e+00 2.001133526182042460e-02
1.419650000000001455e+01 6.900000000000090949e+00 1.944443467761521396e-02
1.449699999999984357e+01 6.900000000000090949e+00 1.630860622084044295e-02
1.479880000000002838e+01 6.900000000000090949e+00 1.497626216764643900e-02
1.510069999999996071e+01 6.900000000000090949e+00 1.362859647704148594e-02
-6.796000000000276486e+00 7.200000000000272848e+00 6.805360616697687156e-04
-6.744200000000091677e+00 7.200000000000272848e+00 4.468810911527562341e-04
-6.297700000000077125e+00 7.200000000000272848e+00 7.443762175487339539e-04
-5.995800000000144792e+00 7.200000000000272848e+00 5.949902527919554394e-04
-5.693999999999959982e+00 7.200000000000272848e+00 6.166959057908035858e-04
-5.393500000000130967e+00 7.200000000000272848e+00 7.648050674300027911e-04
-5.091600000000198634e+00 7.200000000000272848e+00 7.437378159899442993e-04
-4.789800000000013824e+00 7.200000000000272848e+00 8.707797261890849044e-04
-4.489300000000184809e+00 7.200000000000272848e+00 2.421457112489148761e-03
-4.187500000000000000e+00 7.200000000000272848e+00 1.465131577422250798e-03
-3.885600000000067666e+00 7.200000000000272848e+00 2.080550680095475183e-03
-3.585199999999986176e+00 7.200000000000272848e+00 1.931164715338696452e-03
-3.283300000000053842e+00 7.200000000000272848e+00 2.779600386970143989e-03
-2.982800000000224827e+00 7.200000000000272848e+00 3.669532159922918313e-03
-2.681000000000040018e+00 7.200000000000272848e+00 3.795935668563269264e-03
-2.379100000000107684e+00 7.200000000000272848e+00 4.960380111795593960e-03
-2.078700000000026193e+00 7.200000000000272848e+00 6.847495119577804573e-03
-1.776800000000093860e+00 7.200000000000272848e+00 8.814410322208721463e-03
-1.474900000000161526e+00 7.200000000000272848e+00 1.218517055261808361e-02
-1.174500000000080036e+00 7.200000000000272848e+00 1.662844540179405847e-02
-8.726000000001477019e-01 7.200000000000272848e+00 2.380152531635458535e-02
-5.707999999999628926e-01 7.200000000000272848e+00 3.317517540406304116e-02
-2.703000000001338776e-01 7.200000000000272848e+00 4.162378163308529805e-02
3.159999999979845597e-02 7.200000000000272848e+00 4.605748045887942538e-02
3.333999999999832653e-01 7.200000000000272848e+00 4.638306525386214768e-02
6.338999999998122803e-01 7.200000000000272848e+00 4.108943952837836033e-02
9.356999999999970896e-01 7.200000000000272848e+00 3.272063349420480799e-02
1.237599999999929423e+00 7.200000000000272848e+00 2.648791907574143956e-02
1.538000000000010914e+00 7.200000000000272848e+00 2.545945416453131160e-02
1.839899999999943248e+00 7.200000000000272848e+00 2.691245611233655799e-02
2.141799999999875581e+00 7.200000000000272848e+00 2.906514616857526490e-02
2.442199999999957072e+00 7.200000000000272848e+00 3.172025825158142354e-02
2.744099999999889405e+00 7.200000000000272848e+00 2.954075532987355396e-02
3.044499999999970896e+00 7.200000000000272848e+00 2.639215884192299202e-02
3.346399999999903230e+00 7.200000000000272848e+00 2.536560913538923531e-02
3.648299999999835563e+00 7.200000000000272848e+00 2.386089666132202095e-02
3.948699999999917054e+00 7.200000000000272848e+00 2.283817736414100324e-02
4.250599999999849388e+00 7.200000000000272848e+00 2.402751946816612111e-02
4.552400000000034197e+00 7.200000000000272848e+00 2.620383038208004556e-02
4.852899999999863212e+00 7.200000000000272848e+00 2.999785084596694532e-02
5.154799999999795546e+00 7.200000000000272848e+00 3.705027286591622976e-02
5.456599999999980355e+00 7.200000000000272848e+00 4.902732451036889011e-02
5.757099999999809370e+00 7.200000000000272848e+00 6.652591123679324481e-02
6.058899999999994179e+00 7.200000000000272848e+00 8.209524845255526670e-02
6.360799999999926513e+00 7.200000000000272848e+00 1.058488936520006196e-01
6.661200000000008004e+00 7.200000000000272848e+00 1.334246489839196470e-01
6.963099999999940337e+00 7.200000000000272848e+00 1.446630700248526802e-01
7.264999999999872671e+00 7.200000000000272848e+00 1.399676265599547886e-01
7.565399999999954161e+00 7.200000000000272848e+00 1.214067396397044418e-01
7.867299999999886495e+00 7.200000000000272848e+00 9.604879132302068800e-02
8.169100000000071304e+00 7.200000000000272848e+00 7.947205644748858711e-02
8.469599999999900319e+00 7.200000000000272848e+00 7.048783131064181862e-02
8.771499999999832653e+00 7.200000000000272848e+00 6.571577965868917459e-02
9.071899999999914144e+00 7.200000000000272848e+00 6.383632546961244547e-02
9.373799999999846477e+00 7.200000000000272848e+00 5.833330403284563842e-02
9.675600000000031287e+00 7.200000000000272848e+00 4.912563835042249583e-02
9.976099999999860302e+00 7.200000000000272848e+00 3.992052627423450101e-02
1.027799999999979264e+01 7.200000000000272848e+00 3.238483427428145295e-02
1.057979999999997744e+01 7.200000000000272848e+00 2.537454675721228722e-02
1.088029999999980646e+01 7.200000000000272848e+00 2.108959549461614236e-02
1.118209999999999127e+01 7.200000000000272848e+00 2.180460524046055545e-02
1.148399999999992360e+01 7.200000000000272848e+00 2.066314325334465962e-02
1.178449999999975262e+01 7.200000000000272848e+00 1.988684695785644316e-02
1.208629999999993743e+01 7.200000000000272848e+00 2.133346489007379235e-02
1.238819999999986976e+01 7.200000000000272848e+00 2.165075046479224968e-02
1.268859999999995125e+01 7.200000000000272848e+00 2.345742687616696187e-02
1.299049999999988358e+01 7.200000000000272848e+00 2.214104286194270438e-02
1.329230000000006839e+01 7.200000000000272848e+00 2.280689568776030768e-02
1.359279999999989741e+01 7.200000000000272848e+00 2.287520465455080212e-02
1.389469999999982974e+01 7.200000000000272848e+00 2.074038984195820598e-02
1.419650000000001455e+01 7.200000000000272848e+00 1.918077483383508544e-02
1.449699999999984357e+01 7.200000000000272848e+00 1.670952239976034384e-02
1.479880000000002838e+01 7.200000000000272848e+00 1.506819199211214926e-02
1.510069999999996071e+01 7.200000000000272848e+00 1.452682747025852567e-02
-6.796000000000276486e+00 7.500000000000000000e+00 3.396296292760947575e-04
-6.744200000000091677e+00 7.500000000000000000e+00 5.528557499118383475e-04
-6.297700000000077125e+00 7.500000000000000000e+00 4.462426895939665254e-04
-5.995800000000144792e+00 7.500000000000000000e+00 6.160575042320139312e-04
-5.693999999999959982e+00 7.500000000000000000e+00 5.522173483530486929e-04
-5.393500000000130967e+00 7.500000000000000000e+00 5.726461982343176386e-04
-5.091600000000198634e+00 7.500000000000000000e+00 9.761159833893774717e-04
-4.789800000000013824e+00 7.500000000000000000e+00 9.544103303905293254e-04
-4.489300000000184809e+00 7.500000000000000000e+00 1.039317737709553055e-03
-4.187500000000000000e+00 7.500000000000000000e+00 1.250628653668927736e-03
-3.885600000000067666e+00 7.500000000000000000e+00 1.590258282945022656e-03
-3.585199999999986176e+00 7.500000000000000000e+00 1.885838204664631304e-03
-3.283300000000053842e+00 7.500000000000000000e+00 2.330804091141018466e-03
-2.982800000000224827e+00 7.500000000000000000e+00 2.668518515740743880e-03
-2.681000000000040018e+00 7.500000000000000000e+00 3.705921048773928080e-03
-2.379100000000107684e+00 7.500000000000000000e+00 4.277290443890666843e-03
-2.078700000000026193e+00 7.500000000000000000e+00 5.355550676686388935e-03
-1.776800000000093860e+00 7.500000000000000000e+00 6.920911298838614521e-03
-1.474900000000161526e+00 7.500000000000000000e+00 9.141271920309024593e-03
-1.174500000000080036e+00 7.500000000000000000e+00 1.300679335878036566e-02
-8.726000000001477019e-01 7.500000000000000000e+00 1.805591128724772301e-02
-5.707999999999628926e-01 7.500000000000000000e+00 2.332144734414477033e-02
-2.703000000001338776e-01 7.500000000000000000e+00 2.966269002760237722e-02
3.159999999979845597e-02 7.500000000000000000e+00 4.004373777508090509e-02
3.333999999999832653e-01 7.500000000000000000e+00 4.363410814171390928e-02
6.338999999998122803e-01 7.500000000000000000e+00 4.538013640500360851e-02
9.356999999999970896e-01 7.500000000000000000e+00 3.617502432881561369e-02
1.237599999999929423e+00 7.500000000000000000e+00 3.068860133257735046e-02
1.538000000000010914e+00 7.500000000000000000e+00 2.725846975720055271e-02
1.839899999999943248e+00 7.500000000000000000e+00 2.406710036481108164e-02
2.141799999999875581e+00 7.500000000000000000e+00 2.548115981753015791e-02
2.442199999999957072e+00 7.500000000000000000e+00 2.819628164706254950e-02
2.744099999999889405e+00 7.500000000000000000e+00 2.907919100286863665e-02
3.044499999999970896e+00 7.500000000000000000e+00 2.779153505878990960e-02
3.346399999999903230e+00 7.500000000000000000e+00 2.582078944680625196e-02
3.648299999999835563e+00 7.500000000000000000e+00 2.400326020893211662e-02
3.948699999999917054e+00 7.500000000000000000e+00 2.294415202290008352e-02
4.250599999999849388e+00 7.500000000000000000e+00 2.165585767726256605e-02
4.552400000000034197e+00 7.500000000000000000e+00 2.061398633331785676e-02
4.852899999999863212e+00 7.500000000000000000e+00 2.335272902052546243e-02
5.154799999999795546e+00 7.500000000000000000e+00 2.916984402421676781e-02
5.456599999999980355e+00 7.500000000000000000e+00 3.433132062703109916e-02
5.757099999999809370e+00 7.500000000000000000e+00 4.630518026368981438e-02
6.058899999999994179e+00 7.500000000000000000e+00 6.084158375733018237e-02
6.360799999999926513e+00 7.500000000000000000e+00 7.641602818556252064e-02
6.661200000000008004e+00 7.500000000000000000e+00 9.846961003395104939e-02
6.963099999999940337e+00 7.500000000000000000e+00 1.183085768748982636e-01
7.264999999999872671e+00 7.500000000000000000e+00 1.353187864088485348e-01
7.565399999999954161e+00 7.500000000000000000e+00 1.318031090245939119e-01
7.867299999999886495e+00 7.500000000000000000e+00 1.124148536841522023e-01
8.169100000000071304e+00 7.500000000000000000e+00 9.106989756602019981e-02
8.469599999999900319e+00 7.500000000000000000e+00 7.537032643226507234e-02
8.771499999999832653e+00 7.500000000000000000e+00 6.460942975730669946e-02
9.071899999999914144e+00 7.500000000000000000e+00 6.232650578307490780e-02
9.373799999999846477e+00 7.500000000000000000e+00 5.647619389832654602e-02
9.675600000000031287e+00 7.500000000000000000e+00 5.316161300509066739e-02
9.976099999999860302e+00 7.500000000000000000e+00 4.578488299327624494e-02
1.027799999999979264e+01 7.500000000000000000e+00 3.742820658871970352e-02
1.057979999999997744e+01 7.500000000000000000e+00 2.905046293272310273e-02
1.088029999999980646e+01 7.500000000000000000e+00 2.432309938988573214e-02
1.118209999999999127e+01 7.500000000000000000e+00 2.125430309678387475e-02
1.148399999999992360e+01 7.500000000000000000e+00 1.896691031164055019e-02
1.178449999999975262e+01 7.500000000000000000e+00 2.095297756103516040e-02
1.208629999999993743e+01 7.500000000000000000e+00 2.038863058306510795e-02
1.238819999999986976e+01 7.500000000000000000e+00 1.969341128554317685e-02
1.268859999999995125e+01 7.500000000000000000e+00 2.046843077791381596e-02
1.299049999999988358e+01 7.500000000000000000e+00 2.149753409068273086e-02
1.329230000000006839e+01 7.500000000000000000e+00 2.143816274571529526e-02
1.359279999999989741e+01 7.500000000000000000e+00 2.242257794936893672e-02
1.389469999999982974e+01 7.500000000000000000e+00 2.169926898326026213e-02
1.419650000000001455e+01 7.500000000000000000e+00 1.911948828419127860e-02
1.449699999999984357e+01 7.500000000000000000e+00 1.802016079995550149e-02
1.479880000000002838e+01 7.500000000000000000e+00 1.446490251905593015e-02
1.510069999999996071e+01 7.500000000000000000e+00 1.477835768442164847e-02
-6.796000000000276486e+00 7.800000000000181899e+00 5.745614029106864938e-04
-6.744200000000091677e+00 7.800000000000181899e+00 5.107212470317213640e-04
-6.297700000000077125e+00 7.800000000000181899e+00 5.745614029106864938e-04
-5.995800000000144792e+00 7.800000000000181899e+00 4.679483425928147259e-04
-5.693999999999959982e+00 7.800000000000181899e+00 7.233089661086754621e-04
-5.393500000000130967e+00 7.800000000000181899e+00 5.956286543507450940e-04
-5.091600000000198634e+00 7.800000000000181899e+00 8.720565293066643220e-04
-4.789800000000013824e+00 7.800000000000181899e+00 7.654434689887924456e-04
-4.489300000000184809e+00 7.800000000000181899e+00 8.931237807467228137e-04
-4.187500000000000000e+00 7.800000000000181899e+00 1.232753410022817625e-03
-3.885600000000067666e+00 7.800000000000181899e+00 1.360433721780747885e-03
-3.585199999999986176e+00 7.800000000000181899e+00 1.550677386300064074e-03
-3.283300000000053842e+00 7.800000000000181899e+00 1.634946392060298258e-03
-2.982800000000224827e+00 7.800000000000181899e+00 2.462314812251686653e-03
-2.681000000000040018e+00 7.800000000000181899e+00 3.269254382561806536e-03
-2.379100000000107684e+00 7.800000000000181899e+00 3.884035083676240941e-03
-2.078700000000026193e+00 7.800000000000181899e+00 4.264522412714873319e-03
-1.776800000000093860e+00 7.800000000000181899e+00 4.772051651952646627e-03
-1.474900000000161526e+00 7.800000000000181899e+00 7.061359641772338089e-03
-1.174500000000080036e+00 7.800000000000181899e+00 9.604751451990309677e-03
-8.726000000001477019e-01 7.800000000000181899e+00 1.254459063021665793e-02
-5.707999999999628926e-01 7.800000000000181899e+00 1.678357698057994507e-02
-2.703000000001338776e-01 7.800000000000181899e+00 2.339933233431710710e-02
3.159999999979845597e-02 7.800000000000181899e+00 3.016575045592862284e-02
3.333999999999832653e-01 7.800000000000181899e+00 3.754439567241941306e-02
6.338999999998122803e-01 7.800000000000181899e+00 4.488601359850041134e-02
9.356999999999970896e-01 7.800000000000181899e+00 4.045103796958870318e-02
1.237599999999929423e+00 7.800000000000181899e+00 3.669212959143523106e-02
1.538000000000010914e+00 7.800000000000181899e+00 2.936838690900034701e-02
1.839899999999943248e+00 7.800000000000181899e+00 2.607040445629300873e-02
2.141799999999875581e+00 7.800000000000181899e+00 2.377790445867937127e-02
2.442199999999957072e+00 7.800000000000181899e+00 2.266772414794416407e-02
2.744099999999889405e+00 7.800000000000181899e+00 2.425670562777160894e-02
3.044499999999970896e+00 7.800000000000181899e+00 2.551116469079327612e-02
3.346399999999903230e+00 7.800000000000181899e+00 2.648983428041780733e-02
3.648299999999835563e+00 7.800000000000181899e+00 2.290520952781391339e-02
3.948699999999917054e+00 7.800000000000181899e+00 2.292691518081276317e-02
4.250599999999849388e+00 7.800000000000181899e+00 1.993664227944203643e-02
4.552400000000034197e+00 7.800000000000181899e+00 1.954785573013913952e-02
4.852899999999863212e+00 7.800000000000181899e+00 2.006496099275875689e-02
5.154799999999795546e+00 7.800000000000181899e+00 2.011858672369708223e-02
5.456599999999980355e+00 7.800000000000181899e+00 2.549967346273505908e-02
5.757099999999809370e+00 7.800000000000181899e+00 3.094268515297562971e-02
6.058899999999994179e+00 7.800000000000181899e+00 4.312849410715250548e-02
6.360799999999926513e+00 7.800000000000181899e+00 5.404707596713191620e-02
6.661200000000008004e+00 7.800000000000181899e+00 6.956853306598471953e-02
6.963099999999940337e+00 7.800000000000181899e+00 9.214432738946316814e-02
7.264999999999872671e+00 7.800000000000181899e+00 1.162299413994791614e-01
7.565399999999954161e+00 7.800000000000181899e+00 1.270463790100522239e-01
7.867299999999886495e+00 7.800000000000181899e+00 1.245610817416841209e-01
8.169100000000071304e+00 7.800000000000181899e+00 1.074340447224753359e-01
8.469599999999900319e+00 7.800000000000181899e+00 8.874675429358463985e-02
8.771499999999832653e+00 7.800000000000181899e+00 7.002945899143085684e-02
9.071899999999914144e+00 7.800000000000181899e+00 6.367353307212107738e-02
9.373799999999846477e+00 7.800000000000181899e+00 5.663770949270031940e-02
9.675600000000031287e+00 7.800000000000181899e+00 5.478634497221033378e-02
9.976099999999860302e+00 7.800000000000181899e+00 5.099104770520585667e-02
1.027799999999979264e+01 7.800000000000181899e+00 4.413653016848136101e-02
1.057979999999997744e+01 7.800000000000181899e+00 3.516060425189886096e-02
1.088029999999980646e+01 7.800000000000181899e+00 2.701396196018411577e-02
1.118209999999999127e+01 7.800000000000181899e+00 2.398346976060963809e-02
1.148399999999992360e+01 7.800000000000181899e+00 1.780246586840822723e-02
1.178449999999975262e+01 7.800000000000181899e+00 1.812932746650853036e-02
1.208629999999993743e+01 7.800000000000181899e+00 1.841788497108145031e-02
1.238819999999986976e+01 7.800000000000181899e+00 1.839426411340623624e-02
1.268859999999995125e+01 7.800000000000181899e+00 1.710724657088629613e-02
1.299049999999988358e+01 7.800000000000181899e+00 1.859216859663102850e-02
1.329230000000006839e+01 7.800000000000181899e+00 2.050992687923514080e-02
1.359279999999989741e+01 7.800000000000181899e+00 2.121344539702133686e-02
1.389469999999982974e+01 7.800000000000181899e+00 2.067591128452045054e-02
1.419650000000001455e+01 7.800000000000181899e+00 1.960978068134173330e-02
1.449699999999984357e+01 7.800000000000181899e+00 1.867069198836215568e-02
1.479880000000002838e+01 7.800000000000181899e+00 1.710341616153355712e-02
1.510069999999996071e+01 7.800000000000181899e+00 1.484092103718303440e-02
-6.796000000000276486e+00 8.099999999999909051e+00 6.818128647873480247e-04
-6.744200000000091677e+00 8.099999999999909051e+00 4.264522412714873969e-04
-6.297700000000077125e+00 8.099999999999909051e+00 4.685867441516043804e-04
-5.995800000000144792e+00 8.099999999999909051e+00 6.818128647873480247e-04
-5.693999999999959982e+00 8.099999999999909051e+00 5.113596485905110185e-04
-5.393500000000130967e+00 8.099999999999909051e+00 6.811744632285584786e-04
-5.091600000000198634e+00 8.099999999999909051e+00 6.601072117884998784e-04
-4.789800000000013824e+00 8.099999999999909051e+00 6.384015587896517321e-04
-4.489300000000184809e+00 8.099999999999909051e+00 8.299220264265472300e-04
-4.187500000000000000e+00 8.099999999999909051e+00 7.233089661086754621e-04
-3.885600000000067666e+00 8.099999999999909051e+00 1.106349901382466675e-03
-3.585199999999986176e+00 8.099999999999909051e+00 1.467685183657409416e-03
-3.283300000000053842e+00 8.099999999999909051e+00 1.659205651294304914e-03
-2.982800000000224827e+00 8.099999999999909051e+00 1.892222220252527632e-03
-2.681000000000040018e+00 8.099999999999909051e+00 2.657027287682530315e-03
-2.379100000000107684e+00 8.099999999999909051e+00 3.251379138915696642e-03
-2.078700000000026193e+00 8.099999999999909051e+00 3.505462959313977635e-03
-1.776800000000093860e+00 8.099999999999909051e+00 4.652032158900192872e-03
-1.474900000000161526e+00 8.099999999999909051e+00 6.350818706839455284e-03
-1.174500000000080036e+00 8.099999999999909051e+00 8.326033129734638008e-03
-8.726000000001477019e-01 8.099999999999909051e+00 9.725409346601555580e-03
-5.707999999999628926e-01 8.099999999999909051e+00 1.344026801719853774e-02
-2.703000000001338776e-01 8.099999999999909051e+00 1.742580894872233430e-02
3.159999999979845597e-02 8.099999999999909051e+00 2.251450777383464524e-02
3.333999999999832653e-01 8.099999999999909051e+00 2.879893271855998166e-02
6.338999999998122803e-01 8.099999999999909051e+00 3.519060912516197570e-02
9.356999999999970896e-01 8.099999999999909051e+00 4.099687130235385446e-02
1.237599999999929423e+00 8.099999999999909051e+00 3.992499508514602696e-02
1.538000000000010914e+00 8.099999999999909051e+00 3.338712472158120864e-02
1.839899999999943248e+00 8.099999999999909051e+00 2.653452238953308423e-02
2.141799999999875581e+00 8.099999999999909051e+00 2.323653993682574595e-02
2.442199999999957072e+00 8.099999999999909051e+00 2.201080894394961268e-02
2.744099999999889405e+00 8.099999999999909051e+00 2.233192492802080903e-02
3.044499999999970896e+00 8.099999999999909051e+00 2.374151556982835934e-02
3.346399999999903230e+00 8.099999999999909051e+00 2.383025338650011926e-02
3.648299999999835563e+00 8.099999999999909051e+00 2.287392785143322130e-02
3.948699999999917054e+00 8.099999999999909051e+00 2.134112570877926690e-02
4.250599999999849388e+00 8.099999999999909051e+00 2.004517054443627488e-02
4.552400000000034197e+00 8.099999999999909051e+00 1.825892298294282817e-02
4.852899999999863212e+00 8.099999999999909051e+00 1.829084306088231068e-02
5.154799999999795546e+00 8.099999999999909051e+00 1.891647658849617344e-02
5.456599999999980355e+00 8.099999999999909051e+00 2.092041908153688748e-02
5.757099999999809370e+00 8.099999999999909051e+00 2.437800192394163831e-02
6.058899999999994179e+00 8.099999999999909051e+00 3.117442491881627226e-02
6.360799999999926513e+00 8.099999999999909051e+00 4.206044829929741352e-02
6.661200000000008004e+00 8.099999999999909051e+00 4.907328942260173743e-02
6.963099999999940337e+00 8.099999999999909051e+00 6.698364515444540923e-02
7.264999999999872671e+00 8.099999999999909051e+00 8.845947359212930072e-02
7.565399999999954161e+00 8.099999999999909051e+00 1.087395759102001702e-01
7.867299999999886495e+00 8.099999999999909051e+00 1.204816957810182360e-01
8.169100000000071304e+00 8.099999999999909051e+00 1.112950973500351354e-01
8.469599999999900319e+00 8.099999999999909051e+00 1.011164228966929396e-01
8.771499999999832653e+00 8.099999999999909051e+00 8.265001940714347684e-02
9.071899999999914144e+00 8.099999999999909051e+00 6.546680305076120476e-02
9.373799999999846477e+00 8.099999999999909051e+00 5.468037031345125004e-02
9.675600000000031287e+00 8.099999999999909051e+00 5.373362080176619787e-02
9.976099999999860302e+00 8.099999999999909051e+00 5.054352821249430416e-02
1.027799999999979264e+01 8.099999999999909051e+00 4.755900092515268768e-02
1.057979999999997744e+01 8.099999999999909051e+00 4.192255356259885074e-02
1.088029999999980646e+01 8.099999999999909051e+00 3.307749996556822586e-02
1.118209999999999127e+01 8.099999999999909051e+00 2.640109646374604740e-02
1.148399999999992360e+01 8.099999999999909051e+00 2.142284110830434268e-02
1.178449999999975262e+01 8.099999999999909051e+00 1.859344539974860586e-02
1.208629999999993743e+01 8.099999999999909051e+00 1.672037522625976699e-02
1.238819999999986976e+01 8.099999999999909051e+00 1.714555066441367584e-02
1.268859999999995125e+01 8.099999999999909051e+00 1.671016080131913425e-02
1.299049999999988358e+01 8.099999999999909051e+00 1.657673487553209743e-02
1.329230000000006839e+01 8.099999999999909051e+00 1.789439569287393922e-02
1.359279999999989741e+01 8.099999999999909051e+00 1.861770465898261381e-02
1.389469999999982974e+01 8.099999999999909051e+00 1.957658380028466996e-02
1.419650000000001455e+01 8.099999999999909051e+00 1.971575534010081357e-02
1.449699999999984357e+01 8.099999999999909051e+00 1.936208087653134777e-02
1.479880000000002838e+01 8.099999999999909051e+00 1.729429822761166524e-02
1.510069999999996071e+01 8.099999999999909051e+00 1.639606723439462552e-02
-6.796000000000276486e+00 8.400000000000090949e+00 4.692251457103940350e-04
-6.744200000000091677e+00 8.400000000000090949e+00 3.632504869513118132e-04
-6.297700000000077125e+00 8.400000000000090949e+00 3.843177383913703592e-04
-5.995800000000144792e+00 8.400000000000090949e+00 6.824512663461376792e-04
-5.693999999999959982e+00 8.400000000000090949e+00 6.824512663461376792e-04
-5.393500000000130967e+00 8.400000000000090949e+00 5.541325530294177650e-04
-5.091600000000198634e+00 8.400000000000090949e+00 5.969054574683244031e-04
-4.789800000000013824e+00 8.400000000000090949e+00 6.396783619072310412e-04
-4.489300000000184809e+00 8.400000000000090949e+00 7.673586736651614093e-04
-4.187500000000000000e+00 8.400000000000090949e+00 1.129332357498894022e-03
-3.885600000000067666e+00 8.400000000000090949e+00 1.363625729574696049e-03
-3.585199999999986176e+00 8.400000000000090949e+00 1.235307016257976027e-03
-3.283300000000053842e+00 8.400000000000090949e+00 1.491306041332626309e-03
-2.982800000000224827e+00 8.400000000000090949e+00 2.001388886805558452e-03
-2.681000000000040018e+00 8.400000000000090949e+00 1.894775826487686467e-03
-2.379100000000107684e+00 8.400000000000090949e+00 2.596379139597513458e-03
-2.078700000000026193e+00 8.400000000000090949e+00 3.190730990830679351e-03
-1.776800000000093860e+00 8.400000000000090949e+00 3.933830405261833779e-03
-1.474900000000161526e+00 8.400000000000090949e+00 4.975701749206545670e-03
-1.174500000000080036e+00 8.400000000000090949e+00 6.972621825100576431e-03
-8.726000000001477019e-01 8.400000000000090949e+00 7.097110129064558744e-03
-5.707999999999628926e-01 8.400000000000090949e+00 1.002737328390905860e-02
-2.703000000001338776e-01 8.400000000000090949e+00 1.308020953804117301e-02
3.159999999979845597e-02 8.400000000000090949e+00 1.638904481724794138e-02
3.333999999999832653e-01 8.400000000000090949e+00 2.091786547530172929e-02
6.338999999998122803e-01 8.400000000000090949e+00 2.658112570332473237e-02
9.356999999999970896e-01 8.400000000000090949e+00 3.376633524750225629e-02
1.237599999999929423e+00 8.400000000000090949e+00 3.666148631661332591e-02
1.538000000000010914e+00 8.400000000000090949e+00 3.758780697841711260e-02
1.839899999999943248e+00 8.400000000000090949e+00 3.209436156503216175e-02
2.141799999999875581e+00 8.400000000000090949e+00 2.673881088834577369e-02
2.442199999999957072e+00 8.400000000000090949e+00 2.061909354578816966e-02
2.744099999999889405e+00 8.400000000000090949e+00 2.026350387754233609e-02
3.044499999999970896e+00 8.400000000000090949e+00 2.000175923843857881e-02
3.346399999999903230e+00 8.400000000000090949e+00 2.250237814421764473e-02
3.648299999999835563e+00 8.400000000000090949e+00 2.190547268674931936e-02
3.948699999999917054e+00 8.400000000000090949e+00 2.138326021165938562e-02
4.250599999999849388e+00 8.400000000000090949e+00 1.931228555494575450e-02
4.552400000000034197e+00 8.400000000000090949e+00 1.757136450412637510e-02
4.852899999999863212e+00 8.400000000000090949e+00 1.684805553801769704e-02
5.154799999999795546e+00 8.400000000000090949e+00 1.540846002294703372e-02
5.456599999999980355e+00 8.400000000000090949e+00 1.678166177590357383e-02
5.757099999999809370e+00 8.400000000000090949e+00 1.746602824692608177e-02
6.058899999999994179e+00 8.400000000000090949e+00 2.183971732619398656e-02
6.360799999999926513e+00 8.400000000000090949e+00 2.784324558505187411e-02
6.661200000000008004e+00 8.400000000000090949e+00 3.799702237760128193e-02
6.963099999999940337e+00 8.400000000000090949e+00 4.744025823521781648e-02
7.264999999999872671e+00 8.400000000000090949e+00 6.261570168920661816e-02
7.565399999999954161e+00 8.400000000000090949e+00 8.216419582090454810e-02
7.867299999999886495e+00 8.400000000000090949e+00 9.695276793026683104e-02
8.169100000000071304e+00 8.400000000000090949e+00 1.111310281494262003e-01
8.469599999999900319e+00 8.400000000000090949e+00 1.081554384839076427e-01
8.771499999999832653e+00 8.400000000000090949e+00 9.304958079982690589e-02
9.071899999999914144e+00 8.400000000000090949e+00 7.746364514353634712e-02
9.373799999999846477e+00 8.400000000000090949e+00 6.086328941032902867e-02
9.675600000000031287e+00 8.400000000000090949e+00 5.366211982718176177e-02
9.976099999999860302e+00 8.400000000000090949e+00 5.020964419724732036e-02
1.027799999999979264e+01 8.400000000000090949e+00 4.845212470589940756e-02
1.057979999999997744e+01 8.400000000000090949e+00 4.333788981843550436e-02
1.088029999999980646e+01 8.400000000000090949e+00 3.834814323493558608e-02
1.118209999999999127e+01 8.400000000000090949e+00 3.150575532782810134e-02
1.148399999999992360e+01 8.400000000000090949e+00 2.430650094935720221e-02
1.178449999999975262e+01 8.400000000000090949e+00 2.025265105104291294e-02
1.208629999999993743e+01 8.400000000000090949e+00 1.770862083926615094e-02
1.238819999999986976e+01 8.400000000000090949e+00 1.616113546076003438e-02
1.268859999999995125e+01 8.400000000000090949e+00 1.482368419509571232e-02
1.299049999999988358e+01 8.400000000000090949e+00 1.571744637740122436e-02
1.329230000000006839e+01 8.400000000000090949e+00 1.588406918424532452e-02
1.359279999999989741e+01 8.400000000000090949e+00 1.689912766272087113e-02
1.389469999999982974e+01 8.400000000000090949e+00 1.739963448481195857e-02
1.419650000000001455e+01 8.400000000000090949e+00 1.689402045025055130e-02
1.449699999999984357e+01 8.400000000000090949e+00 1.764222707715202426e-02
1.479880000000002838e+01 8.400000000000090949e+00 1.742900095651627942e-02
1.510069999999996071e+01 8.400000000000090949e+00 1.707596489450560404e-02
-6.796000000000276486e+00 8.700000000000272848e+00 3.843177383913703592e-04
-6.744200000000091677e+00 8.700000000000272848e+00 5.771150091458451120e-04
-6.297700000000077125e+00 8.700000000000272848e+00 6.837280694637170968e-04
-5.995800000000144792e+00 8.700000000000272848e+00 6.403167634660206957e-04
-5.693999999999959982e+00 8.700000000000272848e+00 5.126364517080904360e-04
-5.393500000000130967e+00 8.700000000000272848e+00 5.764766075870554575e-04
-5.091600000000198634e+00 8.700000000000272848e+00 7.252241707850444257e-04
-4.789800000000013824e+00 8.700000000000272848e+00 7.252241707850444257e-04
-4.489300000000184809e+00 8.700000000000272848e+00 7.679970752239510638e-04
-4.187500000000000000e+00 8.700000000000272848e+00 1.023357698739811583e-03
-3.885600000000067666e+00 8.700000000000272848e+00 9.167446384219398153e-04
-3.585199999999986176e+00 8.700000000000272848e+00 1.086559453059987275e-03
-3.283300000000053842e+00 8.700000000000272848e+00 1.618986353090556786e-03
-2.982800000000224827e+00 8.700000000000272848e+00 1.661120855970673986e-03
-2.681000000000040018e+00 8.700000000000272848e+00 1.831574072167510775e-03
-2.379100000000107684e+00 8.700000000000272848e+00 2.128430797004698949e-03
-2.078700000000026193e+00 8.700000000000272848e+00 3.427577969141640431e-03
-1.776800000000093860e+00 8.700000000000272848e+00 3.702090639421190370e-03
-1.474900000000161526e+00 8.700000000000272848e+00 4.403693952531017794e-03
-1.174500000000080036e+00 8.700000000000272848e+00 5.380448337479184703e-03
-8.726000000001477019e-01 8.700000000000272848e+00 6.631076991148112873e-03
-5.707999999999628926e-01 8.700000000000272848e+00 8.053435664131457575e-03
-2.703000000001338776e-01 8.700000000000272848e+00 1.017612084710704801e-02
3.159999999979845597e-02 8.700000000000272848e+00 1.367711499550950012e-02
3.333999999999832653e-01 8.700000000000272848e+00 1.621539959325715360e-02
6.338999999998122803e-01 8.700000000000272848e+00 2.033181284433282707e-02
9.356999999999970896e-01 8.700000000000272848e+00 2.517919588022265315e-02
1.237599999999929423e+00 8.700000000000272848e+00 3.139020464568717528e-02
1.538000000000010914e+00 8.700000000000272848e+00 3.585710035253836941e-02
1.839899999999943248e+00 8.700000000000272848e+00 3.544724655179541661e-02
2.141799999999875581e+00 8.700000000000272848e+00 2.972780698659892307e-02
2.442199999999957072e+00 8.700000000000272848e+00 2.550541907676416586e-02
2.744099999999889405e+00 8.700000000000272848e+00 2.024307502766106714e-02
3.044499999999970896e+00 8.700000000000272848e+00 1.956253896599129821e-02
3.346399999999903230e+00 8.700000000000272848e+00 1.845299705681488142e-02
3.648299999999835563e+00 8.700000000000272848e+00 1.928866469727054042e-02
3.948699999999917054e+00 8.700000000000272848e+00 2.020923974504521686e-02
4.250599999999849388e+00 8.700000000000272848e+00 2.039118418930026960e-02
4.552400000000034197e+00 8.700000000000272848e+00 1.698339666848110510e-02
4.852899999999863212e+00 8.700000000000272848e+00 1.689210524557418353e-02
5.154799999999795546e+00 8.700000000000272848e+00 1.437169589147263907e-02
5.456599999999980355e+00 8.700000000000272848e+00 1.484538984809456209e-02
5.757099999999809370e+00 8.700000000000272848e+00 1.761924462103560060e-02
6.058899999999994179e+00 8.700000000000272848e+00 1.726493175590734092e-02
6.360799999999926513e+00 8.700000000000272848e+00 2.190036547427900299e-02
6.661200000000008004e+00 8.700000000000272848e+00 2.577993174704371754e-02
6.963099999999940337e+00 8.700000000000272848e+00 3.515166663007580211e-02
7.264999999999872671e+00 8.700000000000272848e+00 4.813100872182821122e-02
7.565399999999954161e+00 8.700000000000272848e+00 6.131655451706968102e-02
7.867299999999886495e+00 8.700000000000272848e+00 7.811800674129572297e-02
8.169100000000071304e+00 8.700000000000272848e+00 9.469474161682782387e-02
8.469599999999900319e+00 8.700000000000272848e+00 1.051262230874507320e-01
8.771499999999832653e+00 8.700000000000272848e+00 1.008336110061491125e-01
9.071899999999914144e+00 8.700000000000272848e+00 8.733205643930677664e-02
9.373799999999846477e+00 8.700000000000272848e+00 7.235451746854275334e-02
9.675600000000031287e+00 8.700000000000272848e+00 5.561562859707808865e-02
9.976099999999860302e+00 8.700000000000272848e+00 4.887730014405331641e-02
1.027799999999979264e+01 8.700000000000272848e+00 4.587808962085952735e-02
1.057979999999997744e+01 8.700000000000272848e+00 4.463895219524881969e-02
1.088029999999980646e+01 8.700000000000272848e+00 4.168379137961152059e-02
1.118209999999999127e+01 8.700000000000272848e+00 3.596626701909139828e-02
1.148399999999992360e+01 8.700000000000272848e+00 2.824352336241298458e-02
1.178449999999975262e+01 8.700000000000272848e+00 2.426372804491829654e-02
1.208629999999993743e+01 8.700000000000272848e+00 1.889923974640885310e-02
1.238819999999986976e+01 8.700000000000272848e+00 1.667632551870328397e-02
1.268859999999995125e+01 8.700000000000272848e+00 1.573787522728249330e-02
1.299049999999988358e+01 8.700000000000272848e+00 1.437616470238416849e-02
1.329230000000006839e+01 8.700000000000272848e+00 1.525652045195509746e-02
1.359279999999989741e+01 8.700000000000272848e+00 1.578958575354445781e-02
1.389469999999982974e+01 8.700000000000272848e+00 1.575000485689949728e-02
1.419650000000001455e+01 8.700000000000272848e+00 1.664249023608743022e-02
1.449699999999984357e+01 8.700000000000272848e+00 1.762307503038833614e-02
1.479880000000002838e+01 8.700000000000272848e+00 1.584321148448278663e-02
1.510069999999996071e+01 8.700000000000272848e+00 1.621795319949231179e-02
-6.796000000000276486e+00 9.000000000000000000e+00 4.487962958291251436e-04
-6.744200000000091677e+00 9.000000000000000000e+00 4.277290443890667060e-04
-6.297700000000077125e+00 9.000000000000000000e+00 5.771150091458451120e-04
-5.995800000000144792e+00 9.000000000000000000e+00 5.981822605859037122e-04
-5.693999999999959982e+00 9.000000000000000000e+00 5.981822605859037122e-04
-5.393500000000130967e+00 9.000000000000000000e+00 5.337037031481488194e-04
-5.091600000000198634e+00 9.000000000000000000e+00 5.764766075870554575e-04
-4.789800000000013824e+00 9.000000000000000000e+00 5.975438590271140576e-04
-4.489300000000184809e+00 9.000000000000000000e+00 8.324756326617058482e-04
-4.187500000000000000e+00 9.000000000000000000e+00 7.679970752239510638e-04
-3.885600000000067666e+00 9.000000000000000000e+00 1.066769004737508093e-03
-3.585199999999986176e+00 9.000000000000000000e+00 8.535428841017643400e-04
-3.283300000000053842e+00 9.000000000000000000e+00 1.493221246008995598e-03
-2.982800000000224827e+00 9.000000000000000000e+00 1.172743663496590314e-03
-2.681000000000040018e+00 9.000000000000000000e+00 1.747943467966066571e-03
-2.379100000000107684e+00 9.000000000000000000e+00 2.429117931194625050e-03
-2.078700000000026193e+00 9.000000000000000000e+00 2.514663740072438109e-03
-1.776800000000093860e+00 9.000000000000000000e+00 3.087948339865545511e-03
-1.474900000000161526e+00 9.000000000000000000e+00 3.066242686866697473e-03
-1.174500000000080036e+00 9.000000000000000000e+00 4.341769001328421411e-03
-8.726000000001477019e-01 9.000000000000000000e+00 5.127002918639693256e-03
-5.707999999999628926e-01 9.000000000000000000e+00 6.361033131780090624e-03
-2.703000000001338776e-01 9.000000000000000000e+00 7.762962954882165513e-03
3.159999999979845597e-02 9.000000000000000000e+00 9.925867436061506024e-03
3.333999999999832653e-01 9.000000000000000000e+00 1.249160330083711606e-02
6.338999999998122803e-01 9.000000000000000000e+00 1.527184208936604830e-02
9.356999999999970896e-01 9.000000000000000000e+00 1.934037522353249799e-02
1.237599999999929423e+00 9.000000000000000000e+00 2.502661790767192473e-02
1.538000000000010914e+00 9.000000000000000000e+00 3.015489762942919968e-02
1.839899999999943248e+00 9.000000000000000000e+00 3.222523388458404386e-02
2.141799999999875581e+00 9.000000000000000000e+00 3.360354285001090208e-02
2.442199999999957072e+00 9.000000000000000000e+00 2.734018515672562502e-02
2.744099999999889405e+00 9.000000000000000000e+00 2.270538983991275336e-02
3.044499999999970896e+00 9.000000000000000000e+00 1.871793370371259077e-02
3.346399999999903230e+00 9.000000000000000000e+00 1.682571148346006379e-02
3.648299999999835563e+00 9.000000000000000000e+00 1.750241713577709371e-02
3.948699999999917054e+00 9.000000000000000000e+00 1.859089179351345114e-02
4.250599999999849388e+00 9.000000000000000000e+00 1.756817249633242650e-02
4.552400000000034197e+00 9.000000000000000000e+00 1.791737814899036635e-02
4.852899999999863212e+00 9.000000000000000000e+00 1.657545807241451660e-02
5.154799999999795546e+00 9.000000000000000000e+00 1.638202240010125377e-02
5.456599999999980355e+00 9.000000000000000000e+00 1.427848926388935145e-02
5.757099999999809370e+00 9.000000000000000000e+00 1.437744150550174585e-02
6.058899999999994179e+00 9.000000000000000000e+00 1.581639861901362049e-02
6.360799999999926513e+00 9.000000000000000000e+00 1.665206625946927602e-02
6.661200000000008004e+00 9.000000000000000000e+00 1.939783136382356929e-02
6.963099999999940337e+00 9.000000000000000000e+00 2.498448340479180949e-02
7.264999999999872671e+00 9.000000000000000000e+00 3.251379138915696382e-02
7.565399999999954161e+00 9.000000000000000000e+00 4.138884985945070344e-02
7.867299999999886495e+00 9.000000000000000000e+00 5.554795803184638808e-02
8.169100000000071304e+00 9.000000000000000000e+00 7.373027282773444990e-02
8.469599999999900319e+00 9.000000000000000000e+00 8.637190049488714660e-02
8.771499999999832653e+00 9.000000000000000000e+00 9.941125233316577825e-02
9.071899999999914144e+00 9.000000000000000000e+00 9.433340633455288005e-02
9.373799999999846477e+00 9.000000000000000000e+00 8.295900576159766227e-02
9.675600000000031287e+00 9.000000000000000000e+00 6.677105743536845828e-02
9.976099999999860302e+00 9.000000000000000000e+00 5.206866953644278401e-02
1.027799999999979264e+01 9.000000000000000000e+00 4.646158864559327140e-02
1.057979999999997744e+01 9.000000000000000000e+00 4.393415687434504280e-02
1.088029999999980646e+01 9.000000000000000000e+00 4.176997559004812927e-02
1.118209999999999127e+01 9.000000000000000000e+00 3.811384986285978882e-02
1.148399999999992360e+01 9.000000000000000000e+00 3.336414226546477457e-02
1.178449999999975262e+01 9.000000000000000000e+00 2.791857696898904923e-02
1.208629999999993743e+01 9.000000000000000000e+00 2.257387911880208778e-02
1.238819999999986976e+01 9.000000000000000000e+00 1.882582356714803881e-02
1.268859999999995125e+01 9.000000000000000000e+00 1.567467347296231869e-02
1.299049999999988358e+01 9.000000000000000000e+00 1.537590154344876253e-02
1.329230000000006839e+01 9.000000000000000000e+00 1.493795807411906103e-02
1.359279999999989741e+01 9.000000000000000000e+00 1.461811889316544551e-02
1.389469999999982974e+01 9.000000000000000000e+00 1.290720271560917912e-02
1.419650000000001455e+01 9.000000000000000000e+00 1.392417639876109350e-02
1.449699999999984357e+01 9.000000000000000000e+00 1.563573097787615204e-02
1.479880000000002838e+01 9.000000000000000000e+00 1.646309939806753914e-02
1.510069999999996071e+01 9.000000000000000000e+00 1.561083331708335367e-02
-6.796000000000276486e+00 9.300000000000181899e+00 3.849561399501599595e-04
-6.744200000000091677e+00 9.300000000000181899e+00 4.711403503867629987e-04
-6.297700000000077125e+00 9.300000000000181899e+00 4.283674459478563064e-04
-5.995800000000144792e+00 9.300000000000181899e+00 2.717037034208758060e-03
-5.693999999999959982e+00 9.300000000000181899e+00 4.277290443890667060e-04
-5.393500000000130967e+00 9.300000000000181899e+00 4.277290443890667060e-04
-5.091600000000198634e+00 9.300000000000181899e+00 6.198879135847518585e-04
-4.789800000000013824e+00 9.300000000000181899e+00 7.482066269014717727e-04
-4.489300000000184809e+00 9.300000000000181899e+00 7.909795313403785192e-04
-4.187500000000000000e+00 9.300000000000181899e+00 6.198879135847518585e-04
-3.885600000000067666e+00 9.300000000000181899e+00 4.698635472691836895e-04
-3.585199999999986176e+00 9.300000000000181899e+00 8.324756326617058482e-04
-3.283300000000053842e+00 9.300000000000181899e+00 1.003567250417332617e-03
-2.982800000000224827e+00 9.300000000000181899e+00 1.195087718054228115e-03
-2.681000000000040018e+00 9.300000000000181899e+00 1.451086743128878398e-03
-2.379100000000107684e+00 9.300000000000181899e+00 2.111832356476167714e-03
-2.078700000000026193e+00 9.300000000000181899e+00 1.855833331401517431e-03
-1.776800000000093860e+00 9.300000000000181899e+00 2.835779724143633156e-03
-1.474900000000161526e+00 9.300000000000181899e+00 2.856846975583691214e-03
-1.174500000000080036e+00 9.300000000000181899e+00 3.644634499130122111e-03
-8.726000000001477019e-01 9.300000000000181899e+00 4.494985375437937636e-03
-5.707999999999628926e-01 9.300000000000181899e+00 5.495999019620111635e-03
-2.703000000001338776e-01 9.300000000000181899e+00 6.705769973526501913e-03
3.159999999979845597e-02 9.300000000000181899e+00 7.980657886429437173e-03
3.333999999999832653e-01 9.300000000000181899e+00 9.125311881339283337e-03
6.338999999998122803e-01 9.300000000000181899e+00 1.180659842825581944e-02
9.356999999999970896e-01 9.300000000000181899e+00 1.335472220832072468e-02
1.237599999999929423e+00 9.300000000000181899e+00 1.822061888941544847e-02
1.538000000000010914e+00 9.300000000000181899e+00 2.309162278298049209e-02
1.839899999999943248e+00 9.300000000000181899e+00 2.708290932853339716e-02
2.141799999999875581e+00 9.300000000000181899e+00 3.083990250201049804e-02
2.442199999999957072e+00 9.300000000000181899e+00 3.149490250132867819e-02
2.744099999999889405e+00 9.300000000000181899e+00 2.665518028414433013e-02
3.044499999999970896e+00 9.300000000000181899e+00 2.026158867286596832e-02
3.346399999999903230e+00 9.300000000000181899e+00 1.688252922219234120e-02
3.648299999999835563e+00 9.300000000000181899e+00 1.583874267357125720e-02
3.948699999999917054e+00 9.300000000000181899e+00 1.652757795550529457e-02
4.250599999999849388e+00 9.300000000000181899e+00 1.652055553835860696e-02
4.552400000000034197e+00 9.300000000000181899e+00 1.716661791585373520e-02
4.852899999999863212e+00 9.300000000000181899e+00 1.618347951531767109e-02
5.154799999999795546e+00 9.300000000000181899e+00 1.474133039401184786e-02
5.456599999999980355e+00 9.300000000000181899e+00 1.487539472135767510e-02
5.757099999999809370e+00 9.300000000000181899e+00 1.358326996636741862e-02
6.058899999999994179e+00 9.300000000000181899e+00 1.302275339775010692e-02
6.360799999999926513e+00 9.300000000000181899e+00 1.320725144824031611e-02
6.661200000000008004e+00 9.300000000000181899e+00 1.576724169898681763e-02
6.963099999999940337e+00 9.300000000000181899e+00 1.680911304293153039e-02
7.264999999999872671e+00 9.300000000000181899e+00 2.314269490768366619e-02
7.565399999999954161e+00 9.300000000000181899e+00 3.072626702454593975e-02
7.867299999999886495e+00 9.300000000000181899e+00 4.177316759784207439e-02
8.169100000000071304e+00 9.300000000000181899e+00 5.366595023653449037e-02
8.469599999999900319e+00 9.300000000000181899e+00 6.614925431710734494e-02
8.771499999999832653e+00 9.300000000000181899e+00 8.158452720552353266e-02
9.071899999999914144e+00 9.300000000000181899e+00 9.037978548096858855e-02
9.373799999999846477e+00 9.300000000000181899e+00 8.883740731493276754e-02
9.675600000000031287e+00 9.300000000000181899e+00 7.726893266810549998e-02
9.976099999999860302e+00 9.300000000000181899e+00 6.436939077120179542e-02
1.027799999999979264e+01 9.300000000000181899e+00 5.168882060896294595e-02
1.057979999999997744e+01 9.300000000000181899e+00 4.385691028573149991e-02
1.088029999999980646e+01 9.300000000000181899e+00 4.031058962665498568e-02
1.118209999999999127e+01 9.300000000000181899e+00 4.002841613766994905e-02
1.148399999999992360e+01 9.300000000000181899e+00 3.555449801367207424e-02
1.178449999999975262e+01 9.300000000000181899e+00 3.235802140881228334e-02
1.208629999999993743e+01 9.300000000000181899e+00 2.507832843393388925e-02
1.238819999999986976e+01 9.300000000000181899e+00 2.183269490904730242e-02
1.268859999999995125e+01 9.300000000000181899e+00 1.645735378403843235e-02
1.299049999999988358e+01 9.300000000000181899e+00 1.523736840519140760e-02
1.329230000000006839e+01 9.300000000000181899e+00 1.413038010225015247e-02
1.359279999999989741e+01 9.300000000000181899e+00 1.326534599009017434e-02
1.389469999999982974e+01 9.300000000000181899e+00 1.297487328084088141e-02
1.419650000000001455e+01 9.300000000000181899e+00 1.288741226728669885e-02
1.449699999999984357e+01 9.300000000000181899e+00 1.434871343535621194e-02
1.479880000000002838e+01 9.300000000000181899e+00 1.601366470067962580e-02
1.510069999999996071e+01 9.300000000000181899e+00 1.465514618357524439e-02
-6.796000000000276486e+00 9.599999999999909051e+00 3.638888885101015220e-04
-6.744200000000091677e+00 9.599999999999909051e+00 5.356189078245177830e-04
-6.297700000000077125e+00 9.599999999999909051e+00 5.349805062657281285e-04
-5.995800000000144792e+00 9.599999999999909051e+00 5.132748532668799822e-04
-5.693999999999959982e+00 9.599999999999909051e+00 4.922076018268214904e-04
-5.393500000000130967e+00 9.599999999999909051e+00 5.349805062657281285e-04
-5.091600000000198634e+00 9.599999999999909051e+00 6.415935665836000048e-04
-4.789800000000013824e+00 9.599999999999909051e+00 5.343421047069385824e-04
-4.489300000000184809e+00 9.599999999999909051e+00 7.916179328991681738e-04
-4.187500000000000000e+00 9.599999999999909051e+00 8.120467827804370110e-04
-3.885600000000067666e+00 9.599999999999909051e+00 7.482066269014717727e-04
-3.585199999999986176e+00 9.599999999999909051e+00 7.265009739026236264e-04
-3.283300000000053842e+00 9.599999999999909051e+00 8.337524357792851573e-04
-2.982800000000224827e+00 9.599999999999909051e+00 1.217431772611865916e-03
-2.681000000000040018e+00 9.599999999999909051e+00 1.709000972879897535e-03
-2.379100000000107684e+00 9.599999999999909051e+00 1.751135475760014736e-03
-2.078700000000026193e+00 9.599999999999909051e+00 1.879454189076734758e-03
-1.776800000000093860e+00 9.599999999999909051e+00 2.838971731937581320e-03
-1.474900000000161526e+00 9.599999999999909051e+00 2.816627677379943302e-03
-1.174500000000080036e+00 9.599999999999909051e+00 3.668255356805338787e-03
-8.726000000001477019e-01 9.599999999999909051e+00 3.901910327322351268e-03
-5.707999999999628926e-01 9.599999999999909051e+00 4.050657890520340670e-03
-2.703000000001338776e-01 9.599999999999909051e+00 5.795409350692458210e-03
3.159999999979845597e-02 9.599999999999909051e+00 6.581920071121309147e-03
3.333999999999832653e-01 9.599999999999909051e+00 7.643581863388500437e-03
6.338999999998122803e-01 9.599999999999909051e+00 9.069132544165792870e-03
9.356999999999970896e-01 9.599999999999909051e+00 1.080622318563243499e-02
1.237599999999929423e+00 9.599999999999909051e+00 1.395226606734783874e-02
1.538000000000010914e+00 9.599999999999909051e+00 1.706638887112376171e-02
1.839899999999943248e+00 9.599999999999909051e+00 2.173757307678764183e-02
2.141799999999875581e+00 9.599999999999909051e+00 2.569119393037195415e-02
2.442199999999957072e+00 9.599999999999909051e+00 2.948457599270006349e-02
2.744099999999889405e+00 9.599999999999909051e+00 2.881106234817698217e-02
3.044499999999970896e+00 9.599999999999909051e+00 2.330676410829260817e-02
3.346399999999903230e+00 9.599999999999909051e+00 1.941698341058725741e-02
3.648299999999835563e+00 9.599999999999909051e+00 1.547102337570841965e-02
3.948699999999917054e+00 9.599999999999909051e+00 1.401482942010922467e-02
4.250599999999849388e+00 9.599999999999909051e+00 1.492391323982568928e-02
4.552400000000034197e+00 9.599999999999909051e+00 1.533951265459775233e-02
4.852899999999863212e+00 9.599999999999909051e+00 1.475856723609916821e-02
5.154799999999795546e+00 9.599999999999909051e+00 1.582852824863062446e-02
5.456599999999980355e+00 9.599999999999909051e+00 1.418975144721758980e-02
5.757099999999809370e+00 9.599999999999909051e+00 1.247181285251463753e-02
6.058899999999994179e+00 9.599999999999909051e+00 1.235498536725613064e-02
6.360799999999926513e+00 9.599999999999909051e+00 1.234987815478581427e-02
6.661200000000008004e+00 9.599999999999909051e+00 1.268057016223885294e-02
6.963099999999940337e+00 9.599999999999909051e+00 1.439723195382422612e-02
7.264999999999872671e+00 9.599999999999909051e+00 1.701787035265574580e-02
7.565399999999954161e+00 9.599999999999909051e+00 2.218700777417555864e-02
7.867299999999886495e+00 9.599999999999909051e+00 2.936327969653003411e-02
8.169100000000071304e+00 9.599999999999909051e+00 4.019759255074921434e-02
8.469599999999900319e+00 9.599999999999909051e+00 4.880899117726281849e-02
8.771499999999832653e+00 9.599999999999909051e+00 6.540232449332344933e-02
9.071899999999914144e+00 9.599999999999909051e+00 7.908071629195054242e-02
9.373799999999846477e+00 9.599999999999909051e+00 8.739334298895058695e-02
9.675600000000031287e+00 9.599999999999909051e+00 8.402385956165880909e-02
9.976099999999860302e+00 9.599999999999909051e+00 7.154374748887989965e-02
1.027799999999979264e+01 9.599999999999909051e+00 5.959031670210246379e-02
1.057979999999997744e+01 9.599999999999909051e+00 4.849936642124984265e-02
1.088029999999980646e+01 9.599999999999909051e+00 4.403949313154533612e-02
1.118209999999999127e+01 9.599999999999909051e+00 4.043890833997169920e-02
1.148399999999992360e+01 9.599999999999909051e+00 3.673234888963898548e-02
1.178449999999975262e+01 9.599999999999909051e+00 3.346947852266507484e-02
1.208629999999993743e+01 9.599999999999909051e+00 3.112654480190705023e-02
1.238819999999986976e+01 9.599999999999909051e+00 2.371534110591798014e-02
1.268859999999995125e+01 9.599999999999909051e+00 1.990982941397286682e-02
1.299049999999988358e+01 9.599999999999909051e+00 1.745453701886786821e-02
1.329230000000006839e+01 9.599999999999909051e+00 1.404994150584265578e-02
1.359279999999989741e+01 9.599999999999909051e+00 1.410995125236888179e-02
1.389469999999982974e+01 9.599999999999909051e+00 1.279292883658583214e-02
1.419650000000001455e+01 9.599999999999909051e+00 1.268120856379764336e-02
1.449699999999984357e+01 9.599999999999909051e+00 1.272078946044260042e-02
1.479880000000002838e+01 9.599999999999909051e+00 1.286379140961148304e-02
1.510069999999996071e+01 9.599999999999909051e+00 1.466344540383951109e-02
-6.796000000000276486e+00 9.900000000000090949e+00 4.494346973879148523e-04
-6.744200000000091677e+00 9.900000000000090949e+00 3.855945415089496683e-04
-6.297700000000077125e+00 9.900000000000090949e+00 4.494346973879148523e-04
-5.995800000000144792e+00 9.900000000000090949e+00 5.139132548256696367e-04
-5.693999999999959982e+00 9.900000000000090949e+00 3.855945415089496683e-04
-5.393500000000130967e+00 9.900000000000090949e+00 6.205263151435414046e-04
-5.091600000000198634e+00 9.900000000000090949e+00 5.349805062657281285e-04
-4.789800000000013824e+00 9.900000000000090949e+00 4.277290443890667060e-04
-4.489300000000184809e+00 9.900000000000090949e+00 5.560477577057867287e-04
-4.187500000000000000e+00 9.900000000000090949e+00 6.415935665836000048e-04
-3.885600000000067666e+00 9.900000000000090949e+00 1.026549706533759964e-03
-3.585199999999986176e+00 9.900000000000090949e+00 6.626608180236584966e-04
-3.283300000000053842e+00 9.900000000000090949e+00 9.831384005360636717e-04
-2.982800000000224827e+00 9.900000000000090949e+00 8.331140342204956112e-04
-2.681000000000040018e+00 9.900000000000090949e+00 1.431296294806399215e-03
-2.379100000000107684e+00 9.900000000000090949e+00 1.473430797686516198e-03
-2.078700000000026193e+00 9.900000000000090949e+00 1.921588691956851525e-03
-1.776800000000093860e+00 9.900000000000090949e+00 1.813698828521400665e-03
-1.474900000000161526e+00 9.900000000000090949e+00 2.369108184668397305e-03
-1.174500000000080036e+00 9.900000000000090949e+00 3.285214421531547791e-03
-8.726000000001477019e-01 9.900000000000090949e+00 3.859137422883444739e-03
-5.707999999999628926e-01 9.900000000000090949e+00 4.113859644840515278e-03
-2.703000000001338776e-01 9.900000000000090949e+00 3.877651068088344612e-03
3.159999999979845597e-02 9.900000000000090949e+00 5.176159838666496114e-03
3.333999999999832653e-01 9.900000000000090949e+00 6.301023385253862012e-03
6.338999999998122803e-01 9.900000000000090949e+00 7.109239758681561855e-03
9.356999999999970896e-01 9.900000000000090949e+00 8.381574065349336328e-03
1.237599999999929423e+00 9.900000000000090949e+00 1.065619881931686823e-02
1.538000000000010914e+00 9.900000000000090949e+00 1.296721246213540513e-02
1.839899999999943248e+00 9.900000000000090949e+00 1.442851363020491821e-02
2.141799999999875581e+00 9.900000000000090949e+00 2.004580894599506530e-02
2.442199999999957072e+00 9.900000000000090949e+00 2.392856722655372498e-02
2.744099999999889405e+00 9.900000000000090949e+00 2.607742687343969634e-02
3.044499999999970896e+00 9.900000000000090949e+00 2.622170562572615632e-02
3.346399999999903230e+00 9.900000000000090949e+00 2.109597951020404302e-02
3.648299999999835563e+00 9.900000000000090949e+00 1.820721245668086713e-02
3.948699999999917054e+00 9.900000000000090949e+00 1.529290934080610766e-02
4.250599999999849388e+00 9.900000000000090949e+00 1.230008283320022100e-02
4.552400000000034197e+00 9.900000000000090949e+00 1.337642786131957272e-02
4.852899999999863212e+00 9.900000000000090949e+00 1.385203702261786352e-02
5.154799999999795546e+00 9.900000000000090949e+00 1.515629140722512223e-02
5.456599999999980355e+00 9.900000000000090949e+00 1.455236353261011271e-02
5.757099999999809370e+00 9.900000000000090949e+00 1.304701265698411314e-02
6.058899999999994179e+00 9.900000000000090949e+00 1.278271441164519594e-02
6.360799999999926513e+00 9.900000000000090949e+00 1.191448829169126922e-02
6.661200000000008004e+00 9.900000000000090949e+00 1.173828946146532673e-02
6.963099999999940337e+00 9.900000000000090949e+00 1.257459550347977094e-02
7.264999999999872671e+00 9.900000000000090949e+00 1.290273390469765143e-02
7.565399999999954161e+00 9.900000000000090949e+00 1.712703701920877813e-02
7.867299999999886495e+00 9.900000000000090949e+00 2.121791420793286281e-02
8.169100000000071304e+00 9.900000000000090949e+00 2.748127190121813987e-02
8.469599999999900319e+00 9.900000000000090949e+00 3.675916175510814815e-02
8.771499999999832653e+00 9.900000000000090949e+00 4.765348435585355091e-02
9.071899999999914144e+00 9.900000000000090949e+00 6.011827479122150431e-02
9.373799999999846477e+00 9.900000000000090949e+00 7.568952721165990438e-02
9.675600000000031287e+00 9.900000000000090949e+00 8.400981472736543387e-02
9.976099999999860302e+00 9.900000000000090949e+00 7.969166658371222567e-02
1.027799999999979264e+01 9.900000000000090949e+00 6.804977575762415076e-02
1.057979999999997744e+01 9.900000000000090949e+00 5.598845510741124604e-02
1.088029999999980646e+01 9.900000000000090949e+00 4.501880112272866469e-02
1.118209999999999127e+01 9.900000000000090949e+00 3.812278748468284767e-02
1.148399999999992360e+01 9.900000000000090949e+00 3.752141321630299287e-02
1.178449999999975262e+01 9.900000000000090949e+00 3.494993173749826737e-02
1.208629999999993743e+01 9.900000000000090949e+00 3.298493173954372693e-02
1.238819999999986976e+01 9.900000000000090949e+00 3.041536546541537961e-02
1.268859999999995125e+01 9.900000000000090949e+00 2.390303116420213966e-02
1.299049999999988358e+01 9.900000000000090949e+00 1.856280212492670070e-02
1.329230000000006839e+01 9.900000000000090949e+00 1.575894247872255266e-02
1.359279999999989741e+01 9.900000000000090949e+00 1.472856236283605520e-02
1.389469999999982974e+01 9.900000000000090949e+00 1.318235378744751947e-02
1.419650000000001455e+01 9.900000000000090949e+00 1.223624267732125598e-02
1.449699999999984357e+01 9.900000000000090949e+00 1.211175437335727280e-02
1.479880000000002838e+01 9.900000000000090949e+00 1.208494150788810666e-02
1.510069999999996071e+01 9.900000000000090949e+00 1.233711012361001988e-02
