# Supplementary material for: Resonant inelastic X-ray scattering tools to count 5 f electrons of actinides and probe bond covalency
Source: Nat Commun. 2025 Feb 10;16:1221. doi: 10.1038/s41467-024-54574-7 (PMC11811144; doi:10.1038/s41467-024-54574-7)
Supplement: Supplementary file 3 — Source Data [file 41467_2024_54574_MOESM3_ESM.zip › Data_figures/Data_SI_figures/FigSI25/SI25_[U$^{/mathrm{VI}}$O$_2$]$^{/mathrm{2+}}$-Pb $/mathrm{(5f^0)}$_WLMap.txt]

# Ein | Eout | Intensity
-6.996099999999842112e+00 -5.300000000000181899e+00 2.212286785654309432e-02
-6.947000000000116415e+00 -5.300000000000181899e+00 2.440571704920222254e-02
-6.497699999999895226e+00 -5.300000000000181899e+00 4.734604373406531980e-02
-6.195799999999962893e+00 -5.300000000000181899e+00 7.312928098039311875e-02
-5.893999999999778083e+00 -5.300000000000181899e+00 1.118214446100935372e-01
-5.593499999999949068e+00 -5.300000000000181899e+00 1.542511968674329936e-01
-5.291600000000016735e+00 -5.300000000000181899e+00 1.737965398190452482e-01
-4.989799999999831925e+00 -5.300000000000181899e+00 1.814288182823718121e-01
-4.689300000000002910e+00 -5.300000000000181899e+00 1.653814180478161699e-01
-4.387499999999818101e+00 -5.300000000000181899e+00 1.442624002833794161e-01
-4.085599999999885767e+00 -5.300000000000181899e+00 1.238126159136801879e-01
-3.785199999999804277e+00 -5.300000000000181899e+00 1.149581433063833619e-01
-3.483299999999871943e+00 -5.300000000000181899e+00 1.093628550830073182e-01
-3.182800000000042928e+00 -5.300000000000181899e+00 1.081113708832991682e-01
-2.880999999999858119e+00 -5.300000000000181899e+00 1.010915208581276703e-01
-2.579099999999925785e+00 -5.300000000000181899e+00 9.308290955744208395e-02
-2.278699999999844295e+00 -5.300000000000181899e+00 9.078319639329752999e-02
-1.976799999999911961e+00 -5.300000000000181899e+00 9.267018604477236798e-02
-1.674899999999979627e+00 -5.300000000000181899e+00 1.034160861907770651e-01
-1.374499999999898137e+00 -5.300000000000181899e+00 1.159380288074314397e-01
-1.072599999999965803e+00 -5.300000000000181899e+00 1.313437105480941558e-01
-7.707999999997809937e-01 -5.300000000000181899e+00 1.295641177676581102e-01
-4.702999999999519787e-01 -5.300000000000181899e+00 1.268002015989409259e-01
-1.684000000000196451e-01 -5.300000000000181899e+00 1.148329948864125344e-01
1.334000000001651642e-01 -5.300000000000181899e+00 1.022915255659329337e-01
4.338999999999941792e-01 -5.300000000000181899e+00 1.001888545949339154e-01
7.357000000001789886e-01 -5.300000000000181899e+00 9.788647869844956106e-02
1.037600000000111322e+00 -5.300000000000181899e+00 9.730689062581875104e-02
1.338000000000192813e+00 -5.300000000000181899e+00 9.010686237898717088e-02
1.639900000000125146e+00 -5.300000000000181899e+00 8.188612006856380021e-02
1.941800000000057480e+00 -5.300000000000181899e+00 6.961713702419088101e-02
2.242200000000138971e+00 -5.300000000000181899e+00 6.070674703775813530e-02
2.544100000000071304e+00 -5.300000000000181899e+00 5.290405370468409529e-02
2.844500000000152795e+00 -5.300000000000181899e+00 4.315224029887310825e-02
3.146400000000085129e+00 -5.300000000000181899e+00 3.556611586276984399e-02
3.448300000000017462e+00 -5.300000000000181899e+00 3.069242810348084965e-02
3.748700000000098953e+00 -5.300000000000181899e+00 2.746253377529788917e-02
4.050600000000031287e+00 -5.300000000000181899e+00 2.551607643490073907e-02
4.352400000000216096e+00 -5.300000000000181899e+00 2.327139307244547109e-02
4.652900000000045111e+00 -5.300000000000181899e+00 2.279210125128064771e-02
4.954799999999977445e+00 -5.300000000000181899e+00 2.101073331595137983e-02
5.256600000000162254e+00 -5.300000000000181899e+00 1.949386345970936796e-02
5.557099999999991269e+00 -5.300000000000181899e+00 1.852107857823409240e-02
5.858900000000176078e+00 -5.300000000000181899e+00 1.635006414384675491e-02
6.160800000000108412e+00 -5.300000000000181899e+00 1.642107033957487805e-02
6.461200000000189902e+00 -5.300000000000181899e+00 1.578112700057517429e-02
6.763100000000122236e+00 -5.300000000000181899e+00 1.601988533371098700e-02
7.065000000000054570e+00 -5.300000000000181899e+00 1.487136011780860849e-02
7.365400000000136060e+00 -5.300000000000181899e+00 1.366247963553732757e-02
7.667300000000068394e+00 -5.300000000000181899e+00 1.413467083712934003e-02
7.969100000000253203e+00 -5.300000000000181899e+00 1.273141089405232379e-02
8.269600000000082218e+00 -5.300000000000181899e+00 1.407165283842062853e-02
8.571500000000014552e+00 -5.300000000000181899e+00 1.293555370677067565e-02
8.871900000000096043e+00 -5.300000000000181899e+00 1.331454927646952627e-02
9.173800000000028376e+00 -5.300000000000181899e+00 1.275892579489696851e-02
9.475600000000213186e+00 -5.300000000000181899e+00 1.301277294462500553e-02
9.776100000000042201e+00 -5.300000000000181899e+00 1.380892991422657742e-02
1.007799999999997453e+01 -5.300000000000181899e+00 1.353910637045971366e-02
1.037980000000015934e+01 -5.300000000000181899e+00 1.259206123493588313e-02
1.068029999999998836e+01 -5.300000000000181899e+00 1.268614444427564394e-02
1.098210000000017317e+01 -5.300000000000181899e+00 1.349739023046944188e-02
1.128400000000010550e+01 -5.300000000000181899e+00 1.243762275922721643e-02
1.158449999999993452e+01 -5.300000000000181899e+00 1.375390011253728277e-02
1.188630000000011933e+01 -5.300000000000181899e+00 1.240922028093596752e-02
1.218820000000005166e+01 -5.300000000000181899e+00 1.295330525570270383e-02
1.248860000000013315e+01 -5.300000000000181899e+00 1.206484023165457428e-02
1.279050000000006548e+01 -5.300000000000181899e+00 1.088347465022794155e-02
1.309230000000025029e+01 -5.300000000000181899e+00 1.187046077084884070e-02
1.339280000000007931e+01 -5.300000000000181899e+00 1.212608307547007915e-02
1.369470000000001164e+01 -5.300000000000181899e+00 1.191040175594590932e-02
1.399650000000019645e+01 -5.300000000000181899e+00 1.128288450119862944e-02
1.429700000000002547e+01 -5.300000000000181899e+00 1.235862836647968165e-02
1.459880000000021028e+01 -5.300000000000181899e+00 1.218555076439238258e-02
1.490070000000014261e+01 -5.300000000000181899e+00 1.247401343453787871e-02
-6.996099999999842112e+00 -5.002500000000054570e+00 1.924977966189394749e-02
-6.947000000000116415e+00 -5.002500000000054570e+00 1.967581683626267938e-02
-6.497699999999895226e+00 -5.002500000000054570e+00 3.247823392604312631e-02
-6.195799999999962893e+00 -5.002500000000054570e+00 5.194635763980105098e-02
-5.893999999999778083e+00 -5.002500000000054570e+00 8.278789875431095957e-02
-5.593499999999949068e+00 -5.002500000000054570e+00 1.236182364528744665e-01
-5.291600000000016735e+00 -5.002500000000054570e+00 1.651923640516900493e-01
-4.989799999999831925e+00 -5.002500000000054570e+00 1.910235304801343459e-01
-4.689300000000002910e+00 -5.002500000000054570e+00 2.035392600546624964e-01
-4.387499999999818101e+00 -5.002500000000054570e+00 1.783169717545868560e-01
-4.085599999999885767e+00 -5.002500000000054570e+00 1.637988674605256600e-01
-3.785199999999804277e+00 -5.002500000000054570e+00 1.358339648504512942e-01
-3.483299999999871943e+00 -5.002500000000054570e+00 1.246265244322137949e-01
-3.182800000000042928e+00 -5.002500000000054570e+00 1.209022494662737868e-01
-2.880999999999858119e+00 -5.002500000000054570e+00 1.155954239130432548e-01
-2.579099999999925785e+00 -5.002500000000054570e+00 1.111238087370647470e-01
-2.278699999999844295e+00 -5.002500000000054570e+00 9.997406085285635846e-02
-1.976799999999911961e+00 -5.002500000000054570e+00 9.815718981966302381e-02
-1.674899999999979627e+00 -5.002500000000054570e+00 1.044625400003202920e-01
-1.374499999999898137e+00 -5.002500000000054570e+00 1.142605074333545578e-01
-1.072599999999965803e+00 -5.002500000000054570e+00 1.284129298194159052e-01
-7.707999999997809937e-01 -5.002500000000054570e+00 1.383564599536928341e-01
-4.702999999999519787e-01 -5.002500000000054570e+00 1.443121046203890978e-01
-1.684000000000196451e-01 -5.002500000000054570e+00 1.324540699337926897e-01
1.334000000001651642e-01 -5.002500000000054570e+00 1.215643822414385344e-01
4.338999999999941792e-01 -5.002500000000054570e+00 1.089430309507647826e-01
7.357000000001789886e-01 -5.002500000000054570e+00 1.004533526740211680e-01
1.037600000000111322e+00 -5.002500000000054570e+00 9.854594874127448056e-02
1.338000000000192813e+00 -5.002500000000054570e+00 9.982317268693409462e-02
1.639900000000125146e+00 -5.002500000000054570e+00 9.332699335525750095e-02
1.941800000000057480e+00 -5.002500000000054570e+00 8.367370104601927483e-02
2.242200000000138971e+00 -5.002500000000054570e+00 6.956565753228798055e-02
2.544100000000071304e+00 -5.002500000000054570e+00 6.042272225484564968e-02
2.844500000000152795e+00 -5.002500000000054570e+00 4.959072709652059124e-02
3.146400000000085129e+00 -5.002500000000054570e+00 4.234631997735891634e-02
3.448300000000017462e+00 -5.002500000000054570e+00 3.753742537167183840e-02
3.748700000000098953e+00 -5.002500000000054570e+00 3.247912150348972182e-02
4.050600000000031287e+00 -5.002500000000054570e+00 2.855780434440417445e-02
4.352400000000216096e+00 -5.002500000000054570e+00 2.747673501444351449e-02
4.652900000000045111e+00 -5.002500000000054570e+00 2.410837860459071058e-02
4.954799999999977445e+00 -5.002500000000054570e+00 2.303174716186305940e-02
5.256600000000162254e+00 -5.002500000000054570e+00 2.199683185912567826e-02
5.557099999999991269e+00 -5.002500000000054570e+00 2.021812665613621426e-02
5.858900000000176078e+00 -5.002500000000054570e+00 1.963853858350541812e-02
6.160800000000108412e+00 -5.002500000000054570e+00 1.849711398717585054e-02
6.461200000000189902e+00 -5.002500000000054570e+00 1.727758257554535062e-02
6.763100000000122236e+00 -5.002500000000054570e+00 1.745864837465206307e-02
7.065000000000054570e+00 -5.002500000000054570e+00 1.650183988721561426e-02
7.365400000000136060e+00 -5.002500000000054570e+00 1.451455398427479310e-02
7.667300000000068394e+00 -5.002500000000054570e+00 1.414354661159535412e-02
7.969100000000253203e+00 -5.002500000000054570e+00 1.515094701348808880e-02
8.269600000000082218e+00 -5.002500000000054570e+00 1.444709809833307629e-02
8.571500000000014552e+00 -5.002500000000054570e+00 1.278289038595521211e-02
8.871900000000096043e+00 -5.002500000000054570e+00 1.426425714433316068e-02
9.173800000000028376e+00 -5.002500000000054570e+00 1.484295763951735785e-02
9.475600000000213186e+00 -5.002500000000054570e+00 1.548378855596366233e-02
9.776100000000042201e+00 -5.002500000000054570e+00 1.500094642501243088e-02
1.007799999999997453e+01 -5.002500000000054570e+00 1.485272099142997439e-02
1.037980000000015934e+01 -5.002500000000054570e+00 1.441070742302241400e-02
1.068029999999998836e+01 -5.002500000000054570e+00 1.335271510667339172e-02
1.098210000000017317e+01 -5.002500000000054570e+00 1.582373071801204678e-02
1.128400000000010550e+01 -5.002500000000054570e+00 1.476041293698341673e-02
1.158449999999993452e+01 -5.002500000000054570e+00 1.333673871263456497e-02
1.188630000000011933e+01 -5.002500000000054570e+00 1.285744689146973811e-02
1.218820000000005166e+01 -5.002500000000054570e+00 1.383289450528481755e-02
1.248860000000013315e+01 -5.002500000000054570e+00 1.301721083185801604e-02
1.279050000000006548e+01 -5.002500000000054570e+00 1.351425420195487108e-02
1.309230000000025029e+01 -5.002500000000054570e+00 1.250685380006213640e-02
1.339280000000007931e+01 -5.002500000000054570e+00 1.319738905351812430e-02
1.369470000000001164e+01 -5.002500000000054570e+00 1.372461005679943141e-02
1.399650000000019645e+01 -5.002500000000054570e+00 1.158288567814994528e-02
1.429700000000002547e+01 -5.002500000000054570e+00 1.295064252336290168e-02
1.459880000000021028e+01 -5.002500000000054570e+00 1.311484435098418319e-02
1.490070000000014261e+01 -5.002500000000054570e+00 1.338111758496464236e-02
-6.996099999999842112e+00 -4.700000000000272848e+00 1.447816330896412908e-02
-6.947000000000116415e+00 -4.700000000000272848e+00 1.428999689028460744e-02
-6.497699999999895226e+00 -4.700000000000272848e+00 2.291458693891165743e-02
-6.195799999999962893e+00 -4.700000000000272848e+00 3.680162366843917066e-02
-5.893999999999778083e+00 -4.700000000000272848e+00 5.794993148861379145e-02
-5.593499999999949068e+00 -4.700000000000272848e+00 8.981218666671543505e-02
-5.291600000000016735e+00 -4.700000000000272848e+00 1.383493593341200145e-01
-4.989799999999831925e+00 -4.700000000000272848e+00 1.839983549902832471e-01
-4.689300000000002910e+00 -4.700000000000272848e+00 2.118460973774061729e-01
-4.387499999999818101e+00 -4.700000000000272848e+00 2.165644590835399119e-01
-4.085599999999885767e+00 -4.700000000000272848e+00 2.007442786753142472e-01
-3.785199999999804277e+00 -4.700000000000272848e+00 1.750196215404621891e-01
-3.483299999999871943e+00 -4.700000000000272848e+00 1.482600491028726875e-01
-3.182800000000042928e+00 -4.700000000000272848e+00 1.389768765888673152e-01
-2.880999999999858119e+00 -4.700000000000272848e+00 1.295579047255318861e-01
-2.579099999999925785e+00 -4.700000000000272848e+00 1.320484470406957933e-01
-2.278699999999844295e+00 -4.700000000000272848e+00 1.205072775025361059e-01
-1.976799999999911961e+00 -4.700000000000272848e+00 1.138149435551605859e-01
-1.674899999999979627e+00 -4.700000000000272848e+00 1.109675951064628685e-01
-1.374499999999898137e+00 -4.700000000000272848e+00 1.142507440814419378e-01
-1.072599999999965803e+00 -4.700000000000272848e+00 1.287537595589109130e-01
-7.707999999997809937e-01 -4.700000000000272848e+00 1.430002651543120229e-01
-4.702999999999519787e-01 -4.700000000000272848e+00 1.553083016063354360e-01
-1.684000000000196451e-01 -4.700000000000272848e+00 1.502278083019882859e-01
1.334000000001651642e-01 -4.700000000000272848e+00 1.385739164281102331e-01
4.338999999999941792e-01 -4.700000000000272848e+00 1.201123055387984112e-01
7.357000000001789886e-01 -4.700000000000272848e+00 1.115223310105888377e-01
1.037600000000111322e+00 -4.700000000000272848e+00 1.045965641947571023e-01
1.338000000000192813e+00 -4.700000000000272848e+00 1.044927176335047336e-01
1.639900000000125146e+00 -4.700000000000272848e+00 1.015832387635449280e-01
1.941800000000057480e+00 -4.700000000000272848e+00 9.007224685856969615e-02
2.242200000000138971e+00 -4.700000000000272848e+00 8.395772582893176739e-02
2.544100000000071304e+00 -4.700000000000272848e+00 6.900470858603581503e-02
2.844500000000152795e+00 -4.700000000000272848e+00 5.805732835965256994e-02
3.146400000000085129e+00 -4.700000000000272848e+00 4.911232285280237031e-02
3.448300000000017462e+00 -4.700000000000272848e+00 4.050015888842773554e-02
3.748700000000098953e+00 -4.700000000000272848e+00 3.422054845372192455e-02
4.050600000000031287e+00 -4.700000000000272848e+00 3.198829117551908047e-02
4.352400000000216096e+00 -4.700000000000272848e+00 3.052201323373335967e-02
4.652900000000045111e+00 -4.700000000000272848e+00 2.729921952512320837e-02
4.954799999999977445e+00 -4.700000000000272848e+00 2.575394719058994586e-02
5.256600000000162254e+00 -4.700000000000272848e+00 2.394240162207622591e-02
5.557099999999991269e+00 -4.700000000000272848e+00 2.391488672123158118e-02
5.858900000000176078e+00 -4.700000000000272848e+00 2.214594487015473373e-02
6.160800000000108412e+00 -4.700000000000272848e+00 2.075688616622334282e-02
6.461200000000189902e+00 -4.700000000000272848e+00 1.909711634107848222e-02
6.763100000000122236e+00 -4.700000000000272848e+00 1.803024825026344410e-02
7.065000000000054570e+00 -4.700000000000272848e+00 1.866841643436994644e-02
7.365400000000136060e+00 -4.700000000000272848e+00 1.721456457683664260e-02
7.667300000000068394e+00 -4.700000000000272848e+00 1.621248963962351741e-02
7.969100000000253203e+00 -4.700000000000272848e+00 1.647521256381756852e-02
8.269600000000082218e+00 -4.700000000000272848e+00 1.532757492536179419e-02
8.571500000000014552e+00 -4.700000000000272848e+00 1.583171891503146189e-02
8.871900000000096043e+00 -4.700000000000272848e+00 1.490863837056587322e-02
9.173800000000028376e+00 -4.700000000000272848e+00 1.565686615805095966e-02
9.475600000000213186e+00 -4.700000000000272848e+00 1.706456398836098121e-02
9.776100000000042201e+00 -4.700000000000272848e+00 1.610154245879832566e-02
1.007799999999997453e+01 -4.700000000000272848e+00 1.580864190141981901e-02
1.037980000000015934e+01 -4.700000000000272848e+00 1.546071154235202291e-02
1.068029999999998836e+01 -4.700000000000272848e+00 1.568171832655580397e-02
1.098210000000017317e+01 -4.700000000000272848e+00 1.617787411920605656e-02
1.128400000000010550e+01 -4.700000000000272848e+00 1.444532294343987486e-02
1.158449999999993452e+01 -4.700000000000272848e+00 1.602698595328379966e-02
1.188630000000011933e+01 -4.700000000000272848e+00 1.571367111463345748e-02
1.218820000000005166e+01 -4.700000000000272848e+00 1.447638815407092765e-02
1.248860000000013315e+01 -4.700000000000272848e+00 1.454916950469225395e-02
1.279050000000006548e+01 -4.700000000000272848e+00 1.487846073738141942e-02
1.309230000000025029e+01 -4.700000000000272848e+00 1.444798567577967874e-02
1.339280000000007931e+01 -4.700000000000272848e+00 1.379561625252755629e-02
1.369470000000001164e+01 -4.700000000000272848e+00 1.466011668551744397e-02
1.399650000000019645e+01 -4.700000000000272848e+00 1.481988062590572017e-02
1.429700000000002547e+01 -4.700000000000272848e+00 1.407609072565363904e-02
1.459880000000021028e+01 -4.700000000000272848e+00 1.433881364984769015e-02
1.490070000000014261e+01 -4.700000000000272848e+00 1.446484964726510794e-02
-6.996099999999842112e+00 -4.400000000000090949e+00 1.052045547456791595e-02
-6.947000000000116415e+00 -4.400000000000090949e+00 1.100063487317934179e-02
-6.497699999999895226e+00 -4.400000000000090949e+00 1.686929695010864691e-02
-6.195799999999962893e+00 -4.400000000000090949e+00 2.779448774032685851e-02
-5.893999999999778083e+00 -4.400000000000090949e+00 4.391733205784362215e-02
-5.593499999999949068e+00 -4.400000000000090949e+00 6.385853455064016693e-02
-5.291600000000016735e+00 -4.400000000000090949e+00 9.979832051842923990e-02
-4.989799999999831925e+00 -4.400000000000090949e+00 1.488209980491248530e-01
-4.689300000000002910e+00 -4.400000000000090949e+00 2.025540490889347622e-01
-4.387499999999818101e+00 -4.400000000000090949e+00 2.330822753647943668e-01
-4.085599999999885767e+00 -4.400000000000090949e+00 2.371695695063943954e-01
-3.785199999999804277e+00 -4.400000000000090949e+00 2.201875502205673518e-01
-3.483299999999871943e+00 -4.400000000000090949e+00 1.926344835457161064e-01
-3.182800000000042928e+00 -4.400000000000090949e+00 1.739332267458219006e-01
-2.880999999999858119e+00 -4.400000000000090949e+00 1.529482331758219571e-01
-2.579099999999925785e+00 -4.400000000000090949e+00 1.499757363071534677e-01
-2.278699999999844295e+00 -4.400000000000090949e+00 1.427428676947976038e-01
-1.976799999999911961e+00 -4.400000000000090949e+00 1.370526086846352021e-01
-1.674899999999979627e+00 -4.400000000000090949e+00 1.261913234705722975e-01
-1.374499999999898137e+00 -4.400000000000090949e+00 1.241072916259518960e-01
-1.072599999999965803e+00 -4.400000000000090949e+00 1.256925049455822341e-01
-7.707999999997809937e-01 -4.400000000000090949e+00 1.414638685942447849e-01
-4.702999999999519787e-01 -4.400000000000090949e+00 1.535411349101517831e-01
-1.684000000000196451e-01 -4.400000000000090949e+00 1.666098252339126840e-01
1.334000000001651642e-01 -4.400000000000090949e+00 1.617050722639926663e-01
4.338999999999941792e-01 -4.400000000000090949e+00 1.473618207269119518e-01
7.357000000001789886e-01 -4.400000000000090949e+00 1.272209133086300570e-01
1.037600000000111322e+00 -4.400000000000090949e+00 1.158315195138392428e-01
1.338000000000192813e+00 -4.400000000000090949e+00 1.117531011467052249e-01
1.639900000000125146e+00 -4.400000000000090949e+00 1.075450964723673880e-01
1.941800000000057480e+00 -4.400000000000090949e+00 1.032998135452722760e-01
2.242200000000138971e+00 -4.400000000000090949e+00 9.253438669544233885e-02
2.544100000000071304e+00 -4.400000000000090949e+00 8.462252133643631546e-02
2.844500000000152795e+00 -4.400000000000090949e+00 7.136211428420947966e-02
3.146400000000085129e+00 -4.400000000000090949e+00 5.932390137595294766e-02
3.448300000000017462e+00 -4.400000000000090949e+00 4.835521929085125764e-02
3.748700000000098953e+00 -4.400000000000090949e+00 4.408863450503771458e-02
4.050600000000031287e+00 -4.400000000000090949e+00 3.719925836451665191e-02
4.352400000000216096e+00 -4.400000000000090949e+00 3.506108429565357038e-02
4.652900000000045111e+00 -4.400000000000090949e+00 3.115396837571364139e-02
4.954799999999977445e+00 -4.400000000000090949e+00 2.929183089274363730e-02
5.256600000000162254e+00 -4.400000000000090949e+00 2.509358957031841350e-02
5.557099999999991269e+00 -4.400000000000090949e+00 2.787792002030740207e-02
5.858900000000176078e+00 -4.400000000000090949e+00 2.491341134865830004e-02
6.160800000000108412e+00 -4.400000000000090949e+00 2.330334586052312806e-02
6.461200000000189902e+00 -4.400000000000090949e+00 2.275216026618357909e-02
6.763100000000122236e+00 -4.400000000000090949e+00 2.022433969826242448e-02
7.065000000000054570e+00 -4.400000000000090949e+00 2.124949164908719254e-02
7.365400000000136060e+00 -4.400000000000090949e+00 1.952936655757342779e-02
7.667300000000068394e+00 -4.400000000000090949e+00 1.900747101897172844e-02
7.969100000000253203e+00 -4.400000000000090949e+00 1.798498180048676773e-02
8.269600000000082218e+00 -4.400000000000090949e+00 1.685775844330282547e-02
8.571500000000014552e+00 -4.400000000000090949e+00 1.734237572914726355e-02
8.871900000000096043e+00 -4.400000000000090949e+00 1.769563155289467088e-02
9.173800000000028376e+00 -4.400000000000090949e+00 1.634030079193413837e-02
9.475600000000213186e+00 -4.400000000000090949e+00 1.647787529615737587e-02
9.776100000000042201e+00 -4.400000000000090949e+00 1.708497826963282021e-02
1.007799999999997453e+01 -4.400000000000090949e+00 1.712758198706969270e-02
1.037980000000015934e+01 -4.400000000000090949e+00 1.740628130530257403e-02
1.068029999999998836e+01 -4.400000000000090949e+00 1.807995258727313273e-02
1.098210000000017317e+01 -4.400000000000090949e+00 1.713290745174930393e-02
1.128400000000010550e+01 -4.400000000000090949e+00 1.731929871553562414e-02
1.158449999999993452e+01 -4.400000000000090949e+00 1.709030373431242797e-02
1.188630000000011933e+01 -4.400000000000090949e+00 1.737787882701132339e-02
1.218820000000005166e+01 -4.400000000000090949e+00 1.738852975637054238e-02
1.248860000000013315e+01 -4.400000000000090949e+00 1.606515178348766337e-02
1.279050000000006548e+01 -4.400000000000090949e+00 1.569680714314802827e-02
1.309230000000025029e+01 -4.400000000000090949e+00 1.625154304727398358e-02
1.339280000000007931e+01 -4.400000000000090949e+00 1.578734004270138450e-02
1.369470000000001164e+01 -4.400000000000090949e+00 1.622225299153613395e-02
1.399650000000019645e+01 -4.400000000000090949e+00 1.631101073619628528e-02
1.429700000000002547e+01 -4.400000000000090949e+00 1.645746101488554033e-02
1.459880000000021028e+01 -4.400000000000090949e+00 1.573053508611888668e-02
1.490070000000014261e+01 -4.400000000000090949e+00 1.525479357474046789e-02
-6.996099999999842112e+00 -4.100000000000363798e+00 7.966895160695319777e-03
-6.947000000000116415e+00 -4.100000000000363798e+00 8.538495036306702549e-03
-6.497699999999895226e+00 -4.100000000000363798e+00 1.254856994005240818e-02
-6.195799999999962893e+00 -4.100000000000363798e+00 1.952492867034042248e-02
-5.893999999999778083e+00 -4.100000000000363798e+00 3.034094743462664376e-02
-5.593499999999949068e+00 -4.100000000000363798e+00 4.505343118949358544e-02
-5.291600000000016735e+00 -4.100000000000363798e+00 7.334052441268429368e-02
-4.989799999999831925e+00 -4.100000000000363798e+00 1.097090102871819128e-01
-4.689300000000002910e+00 -4.100000000000363798e+00 1.622340684221671714e-01
-4.387499999999818101e+00 -4.100000000000363798e+00 2.236224749389152666e-01
-4.085599999999885767e+00 -4.100000000000363798e+00 2.554039605693761983e-01
-3.785199999999804277e+00 -4.100000000000363798e+00 2.639406804507897220e-01
-3.483299999999871943e+00 -4.100000000000363798e+00 2.471521530483217766e-01
-3.182800000000042928e+00 -4.100000000000363798e+00 2.143526160866088826e-01
-2.880999999999858119e+00 -4.100000000000363798e+00 1.959504728862194178e-01
-2.579099999999925785e+00 -4.100000000000363798e+00 1.757838257219860867e-01
-2.278699999999844295e+00 -4.100000000000363798e+00 1.679651559948732442e-01
-1.976799999999911961e+00 -4.100000000000363798e+00 1.630692787994191817e-01
-1.674899999999979627e+00 -4.100000000000363798e+00 1.476928871144942979e-01
-1.374499999999898137e+00 -4.100000000000363798e+00 1.405212613459539683e-01
-1.072599999999965803e+00 -4.100000000000363798e+00 1.339256733402580113e-01
-7.707999999997809937e-01 -4.100000000000363798e+00 1.408558780433227520e-01
-4.702999999999519787e-01 -4.100000000000363798e+00 1.498124220569787834e-01
-1.684000000000196451e-01 -4.100000000000363798e+00 1.656379279298840212e-01
1.334000000001651642e-01 -4.100000000000363798e+00 1.736509771178026129e-01
4.338999999999941792e-01 -4.100000000000363798e+00 1.639568562460207157e-01
7.357000000001789886e-01 -4.100000000000363798e+00 1.561612635325194953e-01
1.037600000000111322e+00 -4.100000000000363798e+00 1.339718273674812832e-01
1.338000000000192813e+00 -4.100000000000363798e+00 1.249638038619223790e-01
1.639900000000125146e+00 -4.100000000000363798e+00 1.162611069979943984e-01
1.941800000000057480e+00 -4.100000000000363798e+00 1.122119786865982266e-01
2.242200000000138971e+00 -4.100000000000363798e+00 1.050687553963491200e-01
2.544100000000071304e+00 -4.100000000000363798e+00 9.554149908452831685e-02
2.844500000000152795e+00 -4.100000000000363798e+00 8.184085361878712384e-02
3.146400000000085129e+00 -4.100000000000363798e+00 6.934820105787060929e-02
3.448300000000017462e+00 -4.100000000000363798e+00 5.765880608612847930e-02
3.748700000000098953e+00 -4.100000000000363798e+00 5.123895841485962693e-02
4.050600000000031287e+00 -4.100000000000363798e+00 4.422975931904735841e-02
4.352400000000216096e+00 -4.100000000000363798e+00 3.746375644360391138e-02
4.652900000000045111e+00 -4.100000000000363798e+00 3.663209637613827618e-02
4.954799999999977445e+00 -4.100000000000363798e+00 3.170781670239299771e-02
5.256600000000162254e+00 -4.100000000000363798e+00 3.080426286175264039e-02
5.557099999999991269e+00 -4.100000000000363798e+00 2.811579077599661233e-02
5.858900000000176078e+00 -4.100000000000363798e+00 2.967970223690850895e-02
6.160800000000108412e+00 -4.100000000000363798e+00 2.615424461900723446e-02
6.461200000000189902e+00 -4.100000000000363798e+00 2.521607525794942323e-02
6.763100000000122236e+00 -4.100000000000363798e+00 2.360600976981424431e-02
7.065000000000054570e+00 -4.100000000000363798e+00 2.186902070681505730e-02
7.365400000000136060e+00 -4.100000000000363798e+00 2.142434440606769130e-02
7.667300000000068394e+00 -4.100000000000363798e+00 2.189476045276650060e-02
7.969100000000253203e+00 -4.100000000000363798e+00 1.872167108116603793e-02
8.269600000000082218e+00 -4.100000000000363798e+00 2.044534648246620553e-02
8.571500000000014552e+00 -4.100000000000363798e+00 1.926043059125316648e-02
8.871900000000096043e+00 -4.100000000000363798e+00 2.105866249806786009e-02
9.173800000000028376e+00 -4.100000000000363798e+00 1.847669970590401500e-02
9.475600000000213186e+00 -4.100000000000363798e+00 1.834267551146718730e-02
9.776100000000042201e+00 -4.100000000000363798e+00 2.041960673651475877e-02
1.007799999999997453e+01 -4.100000000000363798e+00 1.948232495290354652e-02
1.037980000000015934e+01 -4.100000000000363798e+00 1.953646717714624045e-02
1.068029999999998836e+01 -4.100000000000363798e+00 2.021013845911680262e-02
1.098210000000017317e+01 -4.100000000000363798e+00 1.801072154643821102e-02
1.128400000000010550e+01 -4.100000000000363798e+00 1.957640816224330907e-02
1.158449999999993452e+01 -4.100000000000363798e+00 1.855214378886514692e-02
1.188630000000011933e+01 -4.100000000000363798e+00 1.917522315637941802e-02
1.218820000000005166e+01 -4.100000000000363798e+00 1.726160618150652040e-02
1.248860000000013315e+01 -4.100000000000363798e+00 1.755184400654522317e-02
1.279050000000006548e+01 -4.100000000000363798e+00 1.802581036303043879e-02
1.309230000000025029e+01 -4.100000000000363798e+00 1.868173009606896931e-02
1.339280000000007931e+01 -4.100000000000363798e+00 1.730154716660359249e-02
1.369470000000001164e+01 -4.100000000000363798e+00 1.864800215309811091e-02
1.399650000000019645e+01 -4.100000000000363798e+00 1.700953418667168829e-02
1.429700000000002547e+01 -4.100000000000363798e+00 1.797078056134114588e-02
1.459880000000021028e+01 -4.100000000000363798e+00 1.796012963198192688e-02
1.490070000000014261e+01 -4.100000000000363798e+00 1.767521727162283535e-02
-6.996099999999842112e+00 -3.797500000000127329e+00 8.147960959802030487e-03
-6.947000000000116415e+00 -3.797500000000127329e+00 8.127546678530194954e-03
-6.497699999999895226e+00 -3.797500000000127329e+00 9.357729019519913857e-03
-6.195799999999962893e+00 -3.797500000000127329e+00 1.310685615396476808e-02
-5.893999999999778083e+00 -3.797500000000127329e+00 2.117493514357266307e-02
-5.593499999999949068e+00 -3.797500000000127329e+00 3.438741301368301168e-02
-5.291600000000016735e+00 -3.797500000000127329e+00 5.239103394054841351e-02
-4.989799999999831925e+00 -3.797500000000127329e+00 7.899794305732243949e-02
-4.689300000000002910e+00 -3.797500000000127329e+00 1.215847965227103561e-01
-4.387499999999818101e+00 -3.797500000000127329e+00 1.792995199879747203e-01
-4.085599999999885767e+00 -3.797500000000127329e+00 2.441441530817891892e-01
-3.785199999999804277e+00 -3.797500000000127329e+00 2.864869227493617165e-01
-3.483299999999871943e+00 -3.797500000000127329e+00 2.948789675069791727e-01
-3.182800000000042928e+00 -3.797500000000127329e+00 2.769108496779777995e-01
-2.880999999999858119e+00 -3.797500000000127329e+00 2.458287750754389045e-01
-2.579099999999925785e+00 -3.797500000000127329e+00 2.166514416733068549e-01
-2.278699999999844295e+00 -3.797500000000127329e+00 1.960809467708698184e-01
-1.976799999999911961e+00 -3.797500000000127329e+00 1.839229109073221013e-01
-1.674899999999979627e+00 -3.797500000000127329e+00 1.796075093619454721e-01
-1.374499999999898137e+00 -3.797500000000127329e+00 1.660968054697770091e-01
-1.072599999999965803e+00 -3.797500000000127329e+00 1.574154104645674457e-01
-7.707999999997809937e-01 -3.797500000000127329e+00 1.482449602862804805e-01
-4.702999999999519787e-01 -3.797500000000127329e+00 1.528763394026472489e-01
-1.684000000000196451e-01 -3.797500000000127329e+00 1.636888078571470673e-01
1.334000000001651642e-01 -3.797500000000127329e+00 1.773583881122571815e-01
4.338999999999941792e-01 -3.797500000000127329e+00 1.823785261502354482e-01
7.357000000001789886e-01 -3.797500000000127329e+00 1.772359024246261960e-01
1.037600000000111322e+00 -3.797500000000127329e+00 1.618932386826721637e-01
1.338000000000192813e+00 -3.797500000000127329e+00 1.395147485215078309e-01
1.639900000000125146e+00 -3.797500000000127329e+00 1.303789138636383127e-01
1.941800000000057480e+00 -3.797500000000127329e+00 1.219123126005063201e-01
2.242200000000138971e+00 -3.797500000000127329e+00 1.166037118923825833e-01
2.544100000000071304e+00 -3.797500000000127329e+00 1.109684826839094779e-01
2.844500000000152795e+00 -3.797500000000127329e+00 9.697404908334318618e-02
3.146400000000085129e+00 -3.797500000000127329e+00 8.395861340637837678e-02
3.448300000000017462e+00 -3.797500000000127329e+00 6.939257993020069015e-02
3.748700000000098953e+00 -3.797500000000127329e+00 6.246947584670876907e-02
4.050600000000031287e+00 -3.797500000000127329e+00 5.403926525888745613e-02
4.352400000000216096e+00 -3.797500000000127329e+00 4.637680916237645751e-02
4.652900000000045111e+00 -3.797500000000127329e+00 4.300490244273725421e-02
4.954799999999977445e+00 -3.797500000000127329e+00 3.937648584103019961e-02
5.256600000000162254e+00 -3.797500000000127329e+00 3.562558355169214569e-02
5.557099999999991269e+00 -3.797500000000127329e+00 3.476374585104206189e-02
5.858900000000176078e+00 -3.797500000000127329e+00 3.288296924169342023e-02
6.160800000000108412e+00 -3.797500000000127329e+00 3.104834665956806433e-02
6.461200000000189902e+00 -3.797500000000127329e+00 2.946845880461734443e-02
6.763100000000122236e+00 -3.797500000000127329e+00 2.773590762885115926e-02
7.065000000000054570e+00 -3.797500000000127329e+00 2.594832665139568117e-02
7.365400000000136060e+00 -3.797500000000127329e+00 2.220985044631004421e-02
7.667300000000068394e+00 -3.797500000000127329e+00 2.369121720468799278e-02
7.969100000000253203e+00 -3.797500000000127329e+00 2.305926206270770412e-02
8.269600000000082218e+00 -3.797500000000127329e+00 2.209712811059164755e-02
8.571500000000014552e+00 -3.797500000000127329e+00 2.049327566458268926e-02
8.871900000000096043e+00 -3.797500000000127329e+00 2.178913873662092007e-02
9.173800000000028376e+00 -3.797500000000127329e+00 2.239357897775656400e-02
9.475600000000213186e+00 -3.797500000000127329e+00 2.133736181630074141e-02
9.776100000000042201e+00 -3.797500000000127329e+00 2.097434264064071407e-02
1.007799999999997453e+01 -3.797500000000127329e+00 2.193115112807716288e-02
1.037980000000015934e+01 -3.797500000000127329e+00 2.203943557656255076e-02
1.068029999999998836e+01 -3.797500000000127329e+00 2.317464713076590466e-02
1.098210000000017317e+01 -3.797500000000127329e+00 2.156990710731034391e-02
1.128400000000010550e+01 -3.797500000000127329e+00 2.117848545335906593e-02
1.158449999999993452e+01 -3.797500000000127329e+00 2.092375072618442994e-02
1.188630000000011933e+01 -3.797500000000127329e+00 2.099386934446595063e-02
1.218820000000005166e+01 -3.797500000000127329e+00 2.149180029200940811e-02
1.248860000000013315e+01 -3.797500000000127329e+00 1.980451556601990279e-02
1.279050000000006548e+01 -3.797500000000127329e+00 2.104446125892223823e-02
1.309230000000025029e+01 -3.797500000000127329e+00 2.030510924590316416e-02
1.339280000000007931e+01 -3.797500000000127329e+00 2.050836448117491356e-02
1.369470000000001164e+01 -3.797500000000127329e+00 2.005392482851493102e-02
1.399650000000019645e+01 -3.797500000000127329e+00 1.983114288941794853e-02
1.429700000000002547e+01 -3.797500000000127329e+00 2.033617445653421521e-02
1.459880000000021028e+01 -3.797500000000127329e+00 2.056871974754381771e-02
1.490070000000014261e+01 -3.797500000000127329e+00 1.946989886865112609e-02
-6.996099999999842112e+00 -3.500000000000000000e+00 6.892926450307469873e-03
-6.947000000000116415e+00 -3.500000000000000000e+00 6.575173724424121513e-03
-6.497699999999895226e+00 -3.500000000000000000e+00 7.682870377782828955e-03
-6.195799999999962893e+00 -3.500000000000000000e+00 1.047075113755823079e-02
-5.893999999999778083e+00 -3.500000000000000000e+00 1.471780921954654250e-02
-5.593499999999949068e+00 -3.500000000000000000e+00 2.339920422475608858e-02
-5.291600000000016735e+00 -3.500000000000000000e+00 3.796612527838037765e-02
-4.989799999999831925e+00 -3.500000000000000000e+00 6.034106512975830061e-02
-4.689300000000002910e+00 -3.500000000000000000e+00 8.851188570744421280e-02
-4.387499999999818101e+00 -3.500000000000000000e+00 1.354824841815970848e-01
-4.085599999999885767e+00 -3.500000000000000000e+00 1.935531262029486776e-01
-3.785199999999804277e+00 -3.500000000000000000e+00 2.716235508285725353e-01
-3.483299999999871943e+00 -3.500000000000000000e+00 3.255421055547221276e-01
-3.182800000000042928e+00 -3.500000000000000000e+00 3.309261503458070242e-01
-2.880999999999858119e+00 -3.500000000000000000e+00 3.143746061215817456e-01
-2.579099999999925785e+00 -3.500000000000000000e+00 2.778747587849870748e-01
-2.278699999999844295e+00 -3.500000000000000000e+00 2.447965225050413307e-01
-1.976799999999911961e+00 -3.500000000000000000e+00 2.209224643463534310e-01
-1.674899999999979627e+00 -3.500000000000000000e+00 2.098534860097857335e-01
-1.374499999999898137e+00 -3.500000000000000000e+00 2.015697257006536791e-01
-1.072599999999965803e+00 -3.500000000000000000e+00 1.863140445484666452e-01
-7.707999999997809937e-01 -3.500000000000000000e+00 1.736030479356861500e-01
-4.702999999999519787e-01 -3.500000000000000000e+00 1.651541982214861926e-01
-1.684000000000196451e-01 -3.500000000000000000e+00 1.679252150097761687e-01
1.334000000001651642e-01 -3.500000000000000000e+00 1.751314562987339452e-01
4.338999999999941792e-01 -3.500000000000000000e+00 1.889430489453003681e-01
7.357000000001789886e-01 -3.500000000000000000e+00 1.913430583609108948e-01
1.037600000000111322e+00 -3.500000000000000000e+00 1.808660941812264278e-01
1.338000000000192813e+00 -3.500000000000000000e+00 1.676376399170772802e-01
1.639900000000125146e+00 -3.500000000000000000e+00 1.513026645898227218e-01
1.941800000000057480e+00 -3.500000000000000000e+00 1.363008305873636972e-01
2.242200000000138971e+00 -3.500000000000000000e+00 1.285975459283090483e-01
2.544100000000071304e+00 -3.500000000000000000e+00 1.182865587311390798e-01
2.844500000000152795e+00 -3.500000000000000000e+00 1.116661185569382819e-01
3.146400000000085129e+00 -3.500000000000000000e+00 1.040329525161651364e-01
3.448300000000017462e+00 -3.500000000000000000e+00 8.897786386691002025e-02
3.748700000000098953e+00 -3.500000000000000000e+00 7.612307970778008082e-02
4.050600000000031287e+00 -3.500000000000000000e+00 6.677156373038638237e-02
4.352400000000216096e+00 -3.500000000000000000e+00 5.912064614068119478e-02
4.652900000000045111e+00 -3.500000000000000000e+00 5.058481383671430132e-02
4.954799999999977445e+00 -3.500000000000000000e+00 4.734515615661872429e-02
5.256600000000162254e+00 -3.500000000000000000e+00 4.479425857508593373e-02
5.557099999999991269e+00 -3.500000000000000000e+00 3.983003791624357970e-02
5.858900000000176078e+00 -3.500000000000000000e+00 3.840281338210832507e-02
6.160800000000108412e+00 -3.500000000000000000e+00 3.484629055357600647e-02
6.461200000000189902e+00 -3.500000000000000000e+00 3.335604802073203340e-02
6.763100000000122236e+00 -3.500000000000000000e+00 3.151521239648046729e-02
7.065000000000054570e+00 -3.500000000000000000e+00 3.015189343850051967e-02
7.365400000000136060e+00 -3.500000000000000000e+00 3.046254554481105450e-02
7.667300000000068394e+00 -3.500000000000000000e+00 2.733561020043386719e-02
7.969100000000253203e+00 -3.500000000000000000e+00 2.651016317509444914e-02
8.269600000000082218e+00 -3.500000000000000000e+00 2.634329861513336202e-02
8.571500000000014552e+00 -3.500000000000000000e+00 2.628826881344406563e-02
8.871900000000096043e+00 -3.500000000000000000e+00 2.327405580478527844e-02
9.173800000000028376e+00 -3.500000000000000000e+00 2.431607172709546877e-02
9.475600000000213186e+00 -3.500000000000000000e+00 2.406133699992083277e-02
9.776100000000042201e+00 -3.500000000000000000e+00 2.473145797210498514e-02
1.007799999999997453e+01 -3.500000000000000000e+00 2.488944675760005817e-02
1.037980000000015934e+01 -3.500000000000000000e+00 2.487435794100783040e-02
1.068029999999998836e+01 -3.500000000000000000e+00 2.386074449698888725e-02
1.098210000000017317e+01 -3.500000000000000000e+00 2.315423284949406912e-02
1.128400000000010550e+01 -3.500000000000000000e+00 2.312405521630961705e-02
1.158449999999993452e+01 -3.500000000000000000e+00 2.479536354826029562e-02
1.188630000000011933e+01 -3.500000000000000000e+00 2.346843526559101029e-02
1.218820000000005166e+01 -3.500000000000000000e+00 2.220186224929062910e-02
1.248860000000013315e+01 -3.500000000000000000e+00 2.193736417020337309e-02
1.279050000000006548e+01 -3.500000000000000000e+00 2.228884483905758246e-02
1.309230000000025029e+01 -3.500000000000000000e+00 2.125659226866000173e-02
1.339280000000007931e+01 -3.500000000000000000e+00 2.217967281312559213e-02
1.369470000000001164e+01 -3.500000000000000000e+00 2.184239338341701156e-02
1.399650000000019645e+01 -3.500000000000000000e+00 2.243973300497983936e-02
1.429700000000002547e+01 -3.500000000000000000e+00 2.210156599782465980e-02
1.459880000000021028e+01 -3.500000000000000000e+00 2.075067312409713260e-02
1.490070000000014261e+01 -3.500000000000000000e+00 2.375867309062970958e-02
-6.996099999999842112e+00 -3.200000000000272848e+00 7.239969231928666989e-03
-6.947000000000116415e+00 -3.200000000000272848e+00 6.353279362773740606e-03
-6.497699999999895226e+00 -3.200000000000272848e+00 7.215117063423824410e-03
-6.195799999999962893e+00 -3.200000000000272848e+00 8.446186981860143161e-03
-5.893999999999778083e+00 -3.200000000000272848e+00 1.180566761724692777e-02
-5.593499999999949068e+00 -3.200000000000272848e+00 1.769918186268107721e-02
-5.291600000000016735e+00 -3.200000000000272848e+00 2.745010769104546527e-02
-4.989799999999831925e+00 -3.200000000000272848e+00 4.143477793969915085e-02
-4.689300000000002910e+00 -3.200000000000272848e+00 6.658162215681365237e-02
-4.387499999999818101e+00 -3.200000000000272848e+00 1.053873956996790734e-01
-4.085599999999885767e+00 -3.200000000000272848e+00 1.515742632884828078e-01
-3.785199999999804277e+00 -3.200000000000272848e+00 2.271745598802145660e-01
-3.483299999999871943e+00 -3.200000000000272848e+00 3.035550370475091353e-01
-3.182800000000042928e+00 -3.200000000000272848e+00 3.619815976249479150e-01
-2.880999999999858119e+00 -3.200000000000272848e+00 3.662313184392760324e-01
-2.579099999999925785e+00 -3.200000000000272848e+00 3.435581525658399915e-01
-2.278699999999844295e+00 -3.200000000000272848e+00 3.097787301030789919e-01
-1.976799999999911961e+00 -3.200000000000272848e+00 2.688969129126126401e-01
-1.674899999999979627e+00 -3.200000000000272848e+00 2.458935682290407931e-01
-1.374499999999898137e+00 -3.200000000000272848e+00 2.360645355853754901e-01
-1.072599999999965803e+00 -3.200000000000272848e+00 2.221881497852071785e-01
-7.707999999997809937e-01 -3.200000000000272848e+00 2.051937044151277423e-01
-4.702999999999519787e-01 -3.200000000000272848e+00 1.874341672860777297e-01
-1.684000000000196451e-01 -3.200000000000272848e+00 1.796705273606541975e-01
1.334000000001651642e-01 -3.200000000000272848e+00 1.791734839905572974e-01
4.338999999999941792e-01 -3.200000000000272848e+00 1.866566494428548162e-01
7.357000000001789886e-01 -3.200000000000272848e+00 1.981632034605970150e-01
1.037600000000111322e+00 -3.200000000000272848e+00 1.999232695372078761e-01
1.338000000000192813e+00 -3.200000000000272848e+00 1.897622829285135759e-01
1.639900000000125146e+00 -3.200000000000272848e+00 1.742314527678800185e-01
1.941800000000057480e+00 -3.200000000000272848e+00 1.531559262983267222e-01
2.242200000000138971e+00 -3.200000000000272848e+00 1.452600373333595152e-01
2.544100000000071304e+00 -3.200000000000272848e+00 1.354310046896941844e-01
2.844500000000152795e+00 -3.200000000000272848e+00 1.263439867913877523e-01
3.146400000000085129e+00 -3.200000000000272848e+00 1.173137738496638077e-01
3.448300000000017462e+00 -3.200000000000272848e+00 1.048575119640579589e-01
3.748700000000098953e+00 -3.200000000000272848e+00 9.244562895078217712e-02
4.050600000000031287e+00 -3.200000000000272848e+00 8.050061167441882604e-02
4.352400000000216096e+00 -3.200000000000272848e+00 7.031743562955948545e-02
4.652900000000045111e+00 -3.200000000000272848e+00 6.441859591944572305e-02
4.954799999999977445e+00 -3.200000000000272848e+00 5.512299732118791651e-02
5.256600000000162254e+00 -3.200000000000272848e+00 5.132949131441298662e-02
5.557099999999991269e+00 -3.200000000000272848e+00 4.690846805289076993e-02
5.858900000000176078e+00 -3.200000000000272848e+00 4.452887291855207180e-02
6.160800000000108412e+00 -3.200000000000272848e+00 3.914660328236040793e-02
6.461200000000189902e+00 -3.200000000000272848e+00 3.620517162432294184e-02
6.763100000000122236e+00 -3.200000000000272848e+00 3.612262692178900420e-02
7.065000000000054570e+00 -3.200000000000272848e+00 3.403770749972200721e-02
7.365400000000136060e+00 -3.200000000000272848e+00 3.345101880751839840e-02
7.667300000000068394e+00 -3.200000000000272848e+00 3.259894445878093461e-02
7.969100000000253203e+00 -3.200000000000272848e+00 3.038710146184992258e-02
8.269600000000082218e+00 -3.200000000000272848e+00 2.893502475920982364e-02
8.571500000000014552e+00 -3.200000000000272848e+00 2.894390053367584120e-02
8.871900000000096043e+00 -3.200000000000272848e+00 2.880543845200600125e-02
9.173800000000028376e+00 -3.200000000000272848e+00 2.650927559764784669e-02
9.475600000000213186e+00 -3.200000000000272848e+00 2.716253259834657333e-02
9.776100000000042201e+00 -3.200000000000272848e+00 2.629181912323047196e-02
1.007799999999997453e+01 -3.200000000000272848e+00 2.645069548617214744e-02
1.037980000000015934e+01 -3.200000000000272848e+00 2.907348684087966359e-02
1.068029999999998836e+01 -3.200000000000272848e+00 2.672229418483221264e-02
1.098210000000017317e+01 -3.200000000000272848e+00 2.663353644017206132e-02
1.128400000000010550e+01 -3.200000000000272848e+00 2.647554765467698829e-02
1.158449999999993452e+01 -3.200000000000272848e+00 2.713768042984173248e-02
1.188630000000011933e+01 -3.200000000000272848e+00 2.569714223400744804e-02
1.218820000000005166e+01 -3.200000000000272848e+00 2.546104663321144268e-02
1.248860000000013315e+01 -3.200000000000272848e+00 2.580631425993943837e-02
1.279050000000006548e+01 -3.200000000000272848e+00 2.446962262535753302e-02
1.309230000000025029e+01 -3.200000000000272848e+00 2.476518591507584355e-02
1.339280000000007931e+01 -3.200000000000272848e+00 2.458056980618272824e-02
1.369470000000001164e+01 -3.200000000000272848e+00 2.523737711666785427e-02
1.399650000000019645e+01 -3.200000000000272848e+00 2.542199322556097651e-02
1.429700000000002547e+01 -3.200000000000272848e+00 2.515660756902711806e-02
1.459880000000021028e+01 -3.200000000000272848e+00 2.502613368437669322e-02
1.490070000000014261e+01 -3.200000000000272848e+00 2.470039276147393062e-02
-6.996099999999842112e+00 -2.900000000000090949e+00 6.751801636297826044e-03
-6.947000000000116415e+00 -2.900000000000090949e+00 7.027838222190901755e-03
-6.497699999999895226e+00 -2.900000000000090949e+00 7.493816381656704002e-03
-6.195799999999962893e+00 -2.900000000000090949e+00 7.639379082899354009e-03
-5.893999999999778083e+00 -2.900000000000090949e+00 1.033140147844179013e-02
-5.593499999999949068e+00 -2.900000000000090949e+00 1.269768295108146365e-02
-5.291600000000016735e+00 -2.900000000000090949e+00 1.922492749338910317e-02
-4.989799999999831925e+00 -2.900000000000090949e+00 3.009863879170442819e-02
-4.689300000000002910e+00 -2.900000000000090949e+00 4.897297319368593138e-02
-4.387499999999818101e+00 -2.900000000000090949e+00 7.336360142629592962e-02
-4.085599999999885767e+00 -2.900000000000090949e+00 1.157711642474703456e-01
-3.785199999999804277e+00 -2.900000000000090949e+00 1.715749334702016404e-01
-3.483299999999871943e+00 -2.900000000000090949e+00 2.525566121206784809e-01
-3.182800000000042928e+00 -2.900000000000090949e+00 3.427176167239083804e-01
-2.880999999999858119e+00 -2.900000000000090949e+00 3.973923874345624552e-01
-2.579099999999925785e+00 -2.900000000000090949e+00 4.140264763613217269e-01
-2.278699999999844295e+00 -2.900000000000090949e+00 3.894033028377021366e-01
-1.976799999999911961e+00 -2.900000000000090949e+00 3.559922250152808276e-01
-1.674899999999979627e+00 -2.900000000000090949e+00 3.102331697557390022e-01
-1.374499999999898137e+00 -2.900000000000090949e+00 2.783513878738121394e-01
-1.072599999999965803e+00 -2.900000000000090949e+00 2.692022395542435498e-01
-7.707999999997809937e-01 -2.900000000000090949e+00 2.517702185029895290e-01
-4.702999999999519787e-01 -2.900000000000090949e+00 2.343053570862112522e-01
-1.684000000000196451e-01 -2.900000000000090949e+00 2.126129642912699125e-01
1.334000000001651642e-01 -2.900000000000090949e+00 2.010549307816248132e-01
4.338999999999941792e-01 -2.900000000000090949e+00 1.955066841629186647e-01
7.357000000001789886e-01 -2.900000000000090949e+00 2.039910369749826646e-01
1.037600000000111322e+00 -2.900000000000090949e+00 2.026232801297697117e-01
1.338000000000192813e+00 -2.900000000000090949e+00 2.043593816153222720e-01
1.639900000000125146e+00 -2.900000000000090949e+00 1.986380573945288330e-01
1.941800000000057480e+00 -2.900000000000090949e+00 1.864888973054471266e-01
2.242200000000138971e+00 -2.900000000000090949e+00 1.670704779286988906e-01
2.544100000000071304e+00 -2.900000000000090949e+00 1.516079912314536593e-01
2.844500000000152795e+00 -2.900000000000090949e+00 1.403756986447113331e-01
3.146400000000085129e+00 -2.900000000000090949e+00 1.360265691563638246e-01
3.448300000000017462e+00 -2.900000000000090949e+00 1.232827321780590873e-01
3.748700000000098953e+00 -2.900000000000090949e+00 1.110457019217638147e-01
4.050600000000031287e+00 -2.900000000000090949e+00 1.015326468490886230e-01
4.352400000000216096e+00 -2.900000000000090949e+00 8.696572579546434090e-02
4.652900000000045111e+00 -2.900000000000090949e+00 7.921894984152620667e-02
4.954799999999977445e+00 -2.900000000000090949e+00 6.984613200541407718e-02
5.256600000000162254e+00 -2.900000000000090949e+00 6.159609963925286730e-02
5.557099999999991269e+00 -2.900000000000090949e+00 5.535021714751790778e-02
5.858900000000176078e+00 -2.900000000000090949e+00 5.146972855097602800e-02
6.160800000000108412e+00 -2.900000000000090949e+00 4.606083159138631838e-02
6.461200000000189902e+00 -2.900000000000090949e+00 4.446319218750355989e-02
6.763100000000122236e+00 -2.900000000000090949e+00 4.151732264223308849e-02
7.065000000000054570e+00 -2.900000000000090949e+00 4.046731852290347958e-02
7.365400000000136060e+00 -2.900000000000090949e+00 3.810103705026380433e-02
7.667300000000068394e+00 -2.900000000000090949e+00 3.654333863147812139e-02
7.969100000000253203e+00 -2.900000000000090949e+00 3.563889721339116856e-02
8.269600000000082218e+00 -2.900000000000090949e+00 3.154539002966491590e-02
8.571500000000014552e+00 -2.900000000000090949e+00 3.165722478793671357e-02
8.871900000000096043e+00 -2.900000000000090949e+00 3.285190403106236917e-02
9.173800000000028376e+00 -2.900000000000090949e+00 3.130396896418930625e-02
9.475600000000213186e+00 -2.900000000000090949e+00 3.230071843672282367e-02
9.776100000000042201e+00 -2.900000000000090949e+00 3.200426756955791069e-02
1.007799999999997453e+01 -2.900000000000090949e+00 3.027970459081114063e-02
1.037980000000015934e+01 -2.900000000000090949e+00 3.129509318972328868e-02
1.068029999999998836e+01 -2.900000000000090949e+00 3.056994241584983993e-02
1.098210000000017317e+01 -2.900000000000090949e+00 3.011994065042286270e-02
1.128400000000010550e+01 -2.900000000000090949e+00 2.969834136328713958e-02
1.158449999999993452e+01 -2.900000000000090949e+00 2.932112094848148692e-02
1.188630000000011933e+01 -2.900000000000090949e+00 2.867762729969538030e-02
1.218820000000005166e+01 -2.900000000000090949e+00 2.920573588042328986e-02
1.248860000000013315e+01 -2.900000000000090949e+00 3.010218910149083452e-02
1.279050000000006548e+01 -2.900000000000090949e+00 2.950662463482120815e-02
1.309230000000025029e+01 -2.900000000000090949e+00 2.762584802547257343e-02
1.339280000000007931e+01 -2.900000000000090949e+00 2.710484006431746959e-02
1.369470000000001164e+01 -2.900000000000090949e+00 2.966550099776288363e-02
1.399650000000019645e+01 -2.900000000000090949e+00 2.777851134628803523e-02
1.429700000000002547e+01 -2.900000000000090949e+00 2.939478987654941394e-02
1.459880000000021028e+01 -2.900000000000090949e+00 2.673472026908463306e-02
1.490070000000014261e+01 -2.900000000000090949e+00 2.793472497688990336e-02
-6.996099999999842112e+00 -2.600000000000363798e+00 8.066303834714690091e-03
-6.947000000000116415e+00 -2.600000000000363798e+00 7.310975427656789261e-03
-6.497699999999895226e+00 -2.600000000000363798e+00 7.495591536549906300e-03
-6.195799999999962893e+00 -2.600000000000363798e+00 8.483465234617407896e-03
-5.893999999999778083e+00 -2.600000000000363798e+00 8.606838499695020073e-03
-5.593499999999949068e+00 -2.600000000000363798e+00 1.065092935921833905e-02
-5.291600000000016735e+00 -2.600000000000363798e+00 1.354088152535291682e-02
-4.989799999999831925e+00 -2.600000000000363798e+00 2.322257631288238491e-02
-4.689300000000002910e+00 -2.600000000000363798e+00 3.416374349713942327e-02
-4.387499999999818101e+00 -2.600000000000363798e+00 5.659637588254645690e-02
-4.085599999999885767e+00 -2.600000000000363798e+00 8.471660454577607802e-02
-3.785199999999804277e+00 -2.600000000000363798e+00 1.236351004243598783e-01
-3.483299999999871943e+00 -2.600000000000363798e+00 1.954711810650545945e-01
-3.182800000000042928e+00 -2.600000000000363798e+00 2.882176987702346760e-01
-2.880999999999858119e+00 -2.600000000000363798e+00 3.884890980677025984e-01
-2.579099999999925785e+00 -2.600000000000363798e+00 4.521701171290223864e-01
-2.278699999999844295e+00 -2.600000000000363798e+00 4.650080373166669001e-01
-1.976799999999911961e+00 -2.600000000000363798e+00 4.397023167366107543e-01
-1.674899999999979627e+00 -2.600000000000363798e+00 3.921707693162057029e-01
-1.374499999999898137e+00 -2.600000000000363798e+00 3.508602522190307771e-01
-1.072599999999965803e+00 -2.600000000000363798e+00 3.197036211109773318e-01
-7.707999999997809937e-01 -2.600000000000363798e+00 3.039624350954991949e-01
-4.702999999999519787e-01 -2.600000000000363798e+00 2.842005232469161369e-01
-1.684000000000196451e-01 -2.600000000000363798e+00 2.664250097238273773e-01
1.334000000001651642e-01 -2.600000000000363798e+00 2.441681176728474345e-01
4.338999999999941792e-01 -2.600000000000363798e+00 2.206020488881302588e-01
7.357000000001789886e-01 -2.600000000000363798e+00 2.088815887057570986e-01
1.037600000000111322e+00 -2.600000000000363798e+00 2.112026037286200697e-01
1.338000000000192813e+00 -2.600000000000363798e+00 2.184532238899079548e-01
1.639900000000125146e+00 -2.600000000000363798e+00 2.211070804552465463e-01
1.941800000000057480e+00 -2.600000000000363798e+00 2.118212452089013320e-01
2.242200000000138971e+00 -2.600000000000363798e+00 1.893202693601059861e-01
2.544100000000071304e+00 -2.600000000000363798e+00 1.761273181938208809e-01
2.844500000000152795e+00 -2.600000000000363798e+00 1.598287335418770161e-01
3.146400000000085129e+00 -2.600000000000363798e+00 1.528159841362783378e-01
3.448300000000017462e+00 -2.600000000000363798e+00 1.464813438998832373e-01
3.748700000000098953e+00 -2.600000000000363798e+00 1.351141395412574775e-01
4.050600000000031287e+00 -2.600000000000363798e+00 1.258913222936209608e-01
4.352400000000216096e+00 -2.600000000000363798e+00 1.152412805118492450e-01
4.652900000000045111e+00 -2.600000000000363798e+00 9.882109774972096250e-02
4.954799999999977445e+00 -2.600000000000363798e+00 8.561660807663001860e-02
5.256600000000162254e+00 -2.600000000000363798e+00 7.728846889516788332e-02
5.557099999999991269e+00 -2.600000000000363798e+00 6.811801871688089038e-02
5.858900000000176078e+00 -2.600000000000363798e+00 6.097745815897159805e-02
6.160800000000108412e+00 -2.600000000000363798e+00 5.521974326286748641e-02
6.461200000000189902e+00 -2.600000000000363798e+00 5.256943700731532554e-02
6.763100000000122236e+00 -2.600000000000363798e+00 4.745432818255070767e-02
7.065000000000054570e+00 -2.600000000000363798e+00 4.499130076823147639e-02
7.365400000000136060e+00 -2.600000000000363798e+00 4.262501929559179420e-02
7.667300000000068394e+00 -2.600000000000363798e+00 4.300934032997025952e-02
7.969100000000253203e+00 -2.600000000000363798e+00 3.977589569200089270e-02
8.269600000000082218e+00 -2.600000000000363798e+00 3.900459089090416165e-02
8.571500000000014552e+00 -2.600000000000363798e+00 3.864512202503054411e-02
8.871900000000096043e+00 -2.600000000000363798e+00 3.784718990053577425e-02
9.173800000000028376e+00 -2.600000000000363798e+00 3.811168797962302679e-02
9.475600000000213186e+00 -2.600000000000363798e+00 3.479303590677991498e-02
9.776100000000042201e+00 -2.600000000000363798e+00 3.554215127171160560e-02
1.007799999999997453e+01 -2.600000000000363798e+00 3.615369213242005525e-02
1.037980000000015934e+01 -2.600000000000363798e+00 3.585901642014834717e-02
1.068029999999998836e+01 -2.600000000000363798e+00 3.576138290102217482e-02
1.098210000000017317e+01 -2.600000000000363798e+00 3.532735752963402781e-02
1.128400000000010550e+01 -2.600000000000363798e+00 3.333740889435340277e-02
1.158449999999993452e+01 -2.600000000000363798e+00 3.370841626703284521e-02
1.188630000000011933e+01 -2.600000000000363798e+00 3.337468714711067097e-02
1.218820000000005166e+01 -2.600000000000363798e+00 3.310131329355740087e-02
1.248860000000013315e+01 -2.600000000000363798e+00 3.101195598425739858e-02
1.279050000000006548e+01 -2.600000000000363798e+00 3.415841803245982244e-02
1.309230000000025029e+01 -2.600000000000363798e+00 3.338888838625629629e-02
1.339280000000007931e+01 -2.600000000000363798e+00 3.214006691888793982e-02
1.369470000000001164e+01 -2.600000000000363798e+00 3.326995300841168596e-02
1.399650000000019645e+01 -2.600000000000363798e+00 3.210456382102387651e-02
1.429700000000002547e+01 -2.600000000000363798e+00 3.234509730905289759e-02
1.459880000000021028e+01 -2.600000000000363798e+00 3.271521710428573065e-02
1.490070000000014261e+01 -2.600000000000363798e+00 3.305959715356712736e-02
-6.996099999999842112e+00 -2.298000000000229193e+00 7.289673568938352145e-03
-6.947000000000116415e+00 -2.298000000000229193e+00 8.392044757617449224e-03
-6.497699999999895226e+00 -2.298000000000229193e+00 7.830208233918682995e-03
-6.195799999999962893e+00 -2.298000000000229193e+00 7.998847948772973282e-03
-5.893999999999778083e+00 -2.298000000000229193e+00 8.518080755034867016e-03
-5.593499999999949068e+00 -2.298000000000229193e+00 9.498853833529555951e-03
-5.291600000000016735e+00 -2.298000000000229193e+00 1.144708632881991095e-02
-4.989799999999831925e+00 -2.298000000000229193e+00 1.607935302263328523e-02
-4.689300000000002910e+00 -2.298000000000229193e+00 2.294121426230969971e-02
-4.387499999999818101e+00 -2.298000000000229193e+00 3.688771868075951810e-02
-4.085599999999885767e+00 -2.298000000000229193e+00 6.136444192568987072e-02
-3.785199999999804277e+00 -2.298000000000229193e+00 9.636783368731433042e-02
-3.483299999999871943e+00 -2.298000000000229193e+00 1.434138762444283621e-01
-3.182800000000042928e+00 -2.298000000000229193e+00 2.182712705133546538e-01
-2.880999999999858119e+00 -2.298000000000229193e+00 3.202299545368120226e-01
-2.579099999999925785e+00 -2.298000000000229193e+00 4.299389648239939077e-01
-2.278699999999844295e+00 -2.298000000000229193e+00 5.135247957027996302e-01
-1.976799999999911961e+00 -2.298000000000229193e+00 5.390959019393897211e-01
-1.674899999999979627e+00 -2.298000000000229193e+00 5.020422062761157322e-01
-1.374499999999898137e+00 -2.298000000000229193e+00 4.561304876957584242e-01
-1.072599999999965803e+00 -2.298000000000229193e+00 3.990113286971637141e-01
-7.707999999997809937e-01 -2.298000000000229193e+00 3.626179906541611708e-01
-4.702999999999519787e-01 -2.298000000000229193e+00 3.451060876327130544e-01
-1.684000000000196451e-01 -2.298000000000229193e+00 3.322681674450685407e-01
1.334000000001651642e-01 -2.298000000000229193e+00 3.031014849722957205e-01
4.338999999999941792e-01 -2.298000000000229193e+00 2.743493011670858350e-01
7.357000000001789886e-01 -2.298000000000229193e+00 2.459441601434970981e-01
1.037600000000111322e+00 -2.298000000000229193e+00 2.297219071519609745e-01
1.338000000000192813e+00 -2.298000000000229193e+00 2.242846077140800143e-01
1.639900000000125146e+00 -2.298000000000229193e+00 2.261627215910888555e-01
1.941800000000057480e+00 -2.298000000000229193e+00 2.290091824623399219e-01
2.242200000000138971e+00 -2.298000000000229193e+00 2.171200825651124766e-01
2.544100000000071304e+00 -2.298000000000229193e+00 1.982146829524999154e-01
2.844500000000152795e+00 -2.298000000000229193e+00 1.827832614658857213e-01
3.146400000000085129e+00 -2.298000000000229193e+00 1.722370662453663881e-01
3.448300000000017462e+00 -2.298000000000229193e+00 1.641130698766225804e-01
3.748700000000098953e+00 -2.298000000000229193e+00 1.544890676231222282e-01
4.050600000000031287e+00 -2.298000000000229193e+00 1.486372695176783332e-01
4.352400000000216096e+00 -2.298000000000229193e+00 1.410724469402935277e-01
4.652900000000045111e+00 -2.298000000000229193e+00 1.247090691347477326e-01
4.954799999999977445e+00 -2.298000000000229193e+00 1.085382956351144956e-01
5.256600000000162254e+00 -2.298000000000229193e+00 9.658972804896473474e-02
5.557099999999991269e+00 -2.298000000000229193e+00 8.525536405586320310e-02
5.858900000000176078e+00 -2.298000000000229193e+00 7.458668314771282892e-02
6.160800000000108412e+00 -2.298000000000229193e+00 6.500262187930952451e-02
6.461200000000189902e+00 -2.298000000000229193e+00 5.952981934356450094e-02
6.763100000000122236e+00 -2.298000000000229193e+00 5.631323867708056680e-02
7.065000000000054570e+00 -2.298000000000229193e+00 5.406056711760588718e-02
7.365400000000136060e+00 -2.298000000000229193e+00 5.104990441873350632e-02
7.667300000000068394e+00 -2.298000000000229193e+00 4.921705699150134145e-02
7.969100000000253203e+00 -2.298000000000229193e+00 4.917445327406447936e-02
8.269600000000082218e+00 -2.298000000000229193e+00 4.652237186361910665e-02
8.571500000000014552e+00 -2.298000000000229193e+00 4.634219364195900359e-02
8.871900000000096043e+00 -2.298000000000229193e+00 4.317087942525173888e-02
9.173800000000028376e+00 -2.298000000000229193e+00 4.427591334627063724e-02
9.475600000000213186e+00 -2.298000000000229193e+00 4.241466344074723560e-02
9.776100000000042201e+00 -2.298000000000229193e+00 4.275283044790241516e-02
1.007799999999997453e+01 -2.298000000000229193e+00 4.216525417825220390e-02
1.037980000000015934e+01 -2.298000000000229193e+00 4.188034181789311583e-02
1.068029999999998836e+01 -2.298000000000229193e+00 4.195667347830085020e-02
1.098210000000017317e+01 -2.298000000000229193e+00 3.976435718519507473e-02
1.128400000000010550e+01 -2.298000000000229193e+00 3.937204795379719430e-02
1.158449999999993452e+01 -2.298000000000229193e+00 3.922648525255454516e-02
1.188630000000011933e+01 -2.298000000000229193e+00 3.712115154921571958e-02
1.218820000000005166e+01 -2.298000000000229193e+00 4.012471362851529472e-02
1.248860000000013315e+01 -2.298000000000229193e+00 3.640310139491508695e-02
1.279050000000006548e+01 -2.298000000000229193e+00 3.651671130808008259e-02
1.309230000000025029e+01 -2.298000000000229193e+00 3.734127075597289819e-02
1.339280000000007931e+01 -2.298000000000229193e+00 3.647943305532281438e-02
1.369470000000001164e+01 -2.298000000000229193e+00 3.774866880396299945e-02
1.399650000000019645e+01 -2.298000000000229193e+00 3.626730204558504395e-02
1.429700000000002547e+01 -2.298000000000229193e+00 3.561759535467273058e-02
1.459880000000021028e+01 -2.298000000000229193e+00 3.558297983425526972e-02
1.490070000000014261e+01 -2.298000000000229193e+00 3.683978949864303437e-02
-6.996099999999842112e+00 -2.000000000000000000e+00 7.589674745889668853e-03
-6.947000000000116415e+00 -2.000000000000000000e+00 7.099731995365625610e-03
-6.497699999999895226e+00 -2.000000000000000000e+00 7.789379671375012797e-03
-6.195799999999962893e+00 -2.000000000000000000e+00 8.034351046637034852e-03
-5.893999999999778083e+00 -2.000000000000000000e+00 8.946780661743406263e-03
-5.593499999999949068e+00 -2.000000000000000000e+00 9.089680630646251522e-03
-5.291600000000016735e+00 -2.000000000000000000e+00 9.976370499801177905e-03
-4.989799999999831925e+00 -2.000000000000000000e+00 1.310951888630457370e-02
-4.689300000000002910e+00 -2.000000000000000000e+00 1.699178263773966011e-02
-4.387499999999818101e+00 -2.000000000000000000e+00 2.719448538642422683e-02
-4.085599999999885767e+00 -2.000000000000000000e+00 4.433005557051333118e-02
-3.785199999999804277e+00 -2.000000000000000000e+00 7.191685018833543497e-02
-3.483299999999871943e+00 -2.000000000000000000e+00 1.076897715961634416e-01
-3.182800000000042928e+00 -2.000000000000000000e+00 1.631251961785550875e-01
-2.880999999999858119e+00 -2.000000000000000000e+00 2.447920846178082976e-01
-2.579099999999925785e+00 -2.000000000000000000e+00 3.653570546543735142e-01
-2.278699999999844295e+00 -2.000000000000000000e+00 4.977818345324283578e-01
-1.976799999999911961e+00 -2.000000000000000000e+00 5.862191637343580064e-01
-1.674899999999979627e+00 -2.000000000000000000e+00 6.032766271031462235e-01
-1.374499999999898137e+00 -2.000000000000000000e+00 5.616448069703015022e-01
-1.072599999999965803e+00 -2.000000000000000000e+00 5.042549368504932739e-01
-7.707999999997809937e-01 -2.000000000000000000e+00 4.483828241643736945e-01
-4.702999999999519787e-01 -2.000000000000000000e+00 4.123738071557497276e-01
-1.684000000000196451e-01 -2.000000000000000000e+00 4.026530589605696875e-01
1.334000000001651642e-01 -2.000000000000000000e+00 3.783973424998431367e-01
4.338999999999941792e-01 -2.000000000000000000e+00 3.516368824848070673e-01
7.357000000001789886e-01 -2.000000000000000000e+00 3.157539014736004956e-01
1.037600000000111322e+00 -2.000000000000000000e+00 2.737865770659404507e-01
1.338000000000192813e+00 -2.000000000000000000e+00 2.478551143860301953e-01
1.639900000000125146e+00 -2.000000000000000000e+00 2.390139554404323852e-01
1.941800000000057480e+00 -2.000000000000000000e+00 2.392704653225002087e-01
2.242200000000138971e+00 -2.000000000000000000e+00 2.381840705278599479e-01
2.544100000000071304e+00 -2.000000000000000000e+00 2.254056180291377220e-01
2.844500000000152795e+00 -2.000000000000000000e+00 2.068357226913405678e-01
3.146400000000085129e+00 -2.000000000000000000e+00 1.902300362428725744e-01
3.448300000000017462e+00 -2.000000000000000000e+00 1.841155152132346318e-01
3.748700000000098953e+00 -2.000000000000000000e+00 1.842752791536228785e-01
4.050600000000031287e+00 -2.000000000000000000e+00 1.813879897198281133e-01
4.352400000000216096e+00 -2.000000000000000000e+00 1.745962470984332437e-01
4.652900000000045111e+00 -2.000000000000000000e+00 1.557387766679371732e-01
4.954799999999977445e+00 -2.000000000000000000e+00 1.406472973433713913e-01
5.256600000000162254e+00 -2.000000000000000000e+00 1.238419059694180480e-01
5.557099999999991269e+00 -2.000000000000000000e+00 1.055498223724071483e-01
5.858900000000176078e+00 -2.000000000000000000e+00 9.204000605768528076e-02
6.160800000000108412e+00 -2.000000000000000000e+00 8.059380730631197920e-02
6.461200000000189902e+00 -2.000000000000000000e+00 7.166744092584040327e-02
6.763100000000122236e+00 -2.000000000000000000e+00 6.613783343351288535e-02
7.065000000000054570e+00 -2.000000000000000000e+00 6.084077123219496647e-02
7.365400000000136060e+00 -2.000000000000000000e+00 5.872123628971051557e-02
7.667300000000068394e+00 -2.000000000000000000e+00 5.705347826754624679e-02
7.969100000000253203e+00 -2.000000000000000000e+00 5.545140097643048299e-02
8.269600000000082218e+00 -2.000000000000000000e+00 5.165700739220894372e-02
8.571500000000014552e+00 -2.000000000000000000e+00 5.083866098644233833e-02
8.871900000000096043e+00 -2.000000000000000000e+00 4.908125764217131926e-02
9.173800000000028376e+00 -2.000000000000000000e+00 4.971676309393800730e-02
9.475600000000213186e+00 -2.000000000000000000e+00 5.144931426970418553e-02
9.776100000000042201e+00 -2.000000000000000000e+00 4.750403251956039630e-02
1.007799999999997453e+01 -2.000000000000000000e+00 4.690669289799756503e-02
1.037980000000015934e+01 -2.000000000000000000e+00 4.742681328170606642e-02
1.068029999999998836e+01 -2.000000000000000000e+00 4.683302396992963801e-02
1.098210000000017317e+01 -2.000000000000000000e+00 4.664663270614331780e-02
1.128400000000010550e+01 -2.000000000000000000e+00 4.442591393474629863e-02
1.158449999999993452e+01 -2.000000000000000000e+00 4.466911015511512012e-02
1.188630000000011933e+01 -2.000000000000000000e+00 4.527621312859055752e-02
1.218820000000005166e+01 -2.000000000000000000e+00 4.372206501959128438e-02
1.248860000000013315e+01 -2.000000000000000000e+00 4.187856666299991787e-02
1.279050000000006548e+01 -2.000000000000000000e+00 4.272975343429077921e-02
1.309230000000025029e+01 -2.000000000000000000e+00 4.367413583747480066e-02
1.339280000000007931e+01 -2.000000000000000000e+00 4.138684875758266712e-02
1.369470000000001164e+01 -2.000000000000000000e+00 4.288152917765963856e-02
1.399650000000019645e+01 -2.000000000000000000e+00 3.951672307759324793e-02
1.429700000000002547e+01 -2.000000000000000000e+00 4.120755811336915958e-02
1.459880000000021028e+01 -2.000000000000000000e+00 4.071495263050530639e-02
1.490070000000014261e+01 -2.000000000000000000e+00 4.122885997208759062e-02
-6.996099999999842112e+00 -1.697000000000116415e+00 6.259196153433978053e-03
-6.947000000000116415e+00 -1.697000000000116415e+00 6.170438408773824997e-03
-6.497699999999895226e+00 -1.697000000000116415e+00 7.990859751753559906e-03
-6.195799999999962893e+00 -1.697000000000116415e+00 8.234055972122379663e-03
-5.893999999999778083e+00 -1.697000000000116415e+00 8.382281405704832683e-03
-5.593499999999949068e+00 -1.697000000000116415e+00 9.687020252209081056e-03
-5.291600000000016735e+00 -1.697000000000116415e+00 1.010950711679140836e-02
-4.989799999999831925e+00 -1.697000000000116415e+00 1.161661362112080195e-02
-4.689300000000002910e+00 -1.697000000000116415e+00 1.413999630180894952e-02
-4.387499999999818101e+00 -1.697000000000116415e+00 1.963942616095201710e-02
-4.085599999999885767e+00 -1.697000000000116415e+00 3.062053433030612754e-02
-3.785199999999804277e+00 -1.697000000000116415e+00 5.052268341545219227e-02
-3.483299999999871943e+00 -1.697000000000116415e+00 8.183109026687450382e-02
-3.182800000000042928e+00 -1.697000000000116415e+00 1.237336215209326740e-01
-2.880999999999858119e+00 -1.697000000000116415e+00 1.851300162347001566e-01
-2.579099999999925785e+00 -1.697000000000116415e+00 2.791715094344718873e-01
-2.278699999999844295e+00 -1.697000000000116415e+00 4.183108126960673467e-01
-1.976799999999911961e+00 -1.697000000000116415e+00 5.568323620548280006e-01
-1.674899999999979627e+00 -1.697000000000116415e+00 6.530093665911230749e-01
-1.374499999999898137e+00 -1.697000000000116415e+00 6.780585772891113416e-01
-1.072599999999965803e+00 -1.697000000000116415e+00 6.394391950100323241e-01
-7.707999999997809937e-01 -1.697000000000116415e+00 5.642232194526789479e-01
-4.702999999999519787e-01 -1.697000000000116415e+00 5.030948731277851138e-01
-1.684000000000196451e-01 -1.697000000000116415e+00 4.621118721084060965e-01
1.334000000001651642e-01 -1.697000000000116415e+00 4.577991332953693093e-01
4.338999999999941792e-01 -1.697000000000116415e+00 4.305300914034305704e-01
7.357000000001789886e-01 -1.697000000000116415e+00 3.992740516213577617e-01
1.037600000000111322e+00 -1.697000000000116415e+00 3.565629373134456270e-01
1.338000000000192813e+00 -1.697000000000116415e+00 3.018127225198302677e-01
1.639900000000125146e+00 -1.697000000000116415e+00 2.668670232922349395e-01
1.941800000000057480e+00 -1.697000000000116415e+00 2.461838060540795237e-01
2.242200000000138971e+00 -1.697000000000116415e+00 2.431074626241586101e-01
2.544100000000071304e+00 -1.697000000000116415e+00 2.419589374082562194e-01
2.844500000000152795e+00 -1.697000000000116415e+00 2.311029776588729157e-01
3.146400000000085129e+00 -1.697000000000116415e+00 2.131064573515803751e-01
3.448300000000017462e+00 -1.697000000000116415e+00 2.064327625305834579e-01
3.748700000000098953e+00 -1.697000000000116415e+00 2.013265294802848437e-01
4.050600000000031287e+00 -1.697000000000116415e+00 2.006013787064114262e-01
4.352400000000216096e+00 -1.697000000000116415e+00 2.011259369773529260e-01
4.652900000000045111e+00 -1.697000000000116415e+00 1.903223442973191182e-01
4.954799999999977445e+00 -1.697000000000116415e+00 1.758353052138889872e-01
5.256600000000162254e+00 -1.697000000000116415e+00 1.533298914778606359e-01
5.557099999999991269e+00 -1.697000000000116415e+00 1.382801282932850928e-01
5.858900000000176078e+00 -1.697000000000116415e+00 1.173146614271104032e-01
6.160800000000108412e+00 -1.697000000000116415e+00 1.024717037875930437e-01
6.461200000000189902e+00 -1.697000000000116415e+00 8.780182375016298835e-02
6.763100000000122236e+00 -1.697000000000116415e+00 7.516715879779023446e-02
7.065000000000054570e+00 -1.697000000000116415e+00 7.378076282619865089e-02
7.365400000000136060e+00 -1.697000000000116415e+00 6.786417156715285337e-02
7.667300000000068394e+00 -1.697000000000116415e+00 6.739641825279384102e-02
7.969100000000253203e+00 -1.697000000000116415e+00 6.305438938401917992e-02
8.269600000000082218e+00 -1.697000000000116415e+00 6.202657470085460450e-02
8.571500000000014552e+00 -1.697000000000116415e+00 5.820644137068162888e-02
8.871900000000096043e+00 -1.697000000000116415e+00 6.044846200079709297e-02
9.173800000000028376e+00 -1.697000000000116415e+00 5.765525577634208337e-02
9.475600000000213186e+00 -1.697000000000116415e+00 5.466589493618813356e-02
9.776100000000042201e+00 -1.697000000000116415e+00 5.596264558567296682e-02
1.007799999999997453e+01 -1.697000000000116415e+00 5.442092356092611410e-02
1.037980000000015934e+01 -1.697000000000116415e+00 5.458512538854739388e-02
1.068029999999998836e+01 -1.697000000000116415e+00 5.163925584327691554e-02
1.098210000000017317e+01 -1.697000000000116415e+00 5.151854531053910724e-02
1.128400000000010550e+01 -1.697000000000116415e+00 5.034516792613188269e-02
1.158449999999993452e+01 -1.697000000000116415e+00 5.204221600403401149e-02
1.188630000000011933e+01 -1.697000000000116415e+00 4.984989971092824296e-02
1.218820000000005166e+01 -1.697000000000116415e+00 4.991291770963694752e-02
1.248860000000013315e+01 -1.697000000000116415e+00 4.836587022021048010e-02
1.279050000000006548e+01 -1.697000000000116415e+00 4.896320984177331137e-02
1.309230000000025029e+01 -1.697000000000116415e+00 4.699545064265771982e-02
1.339280000000007931e+01 -1.697000000000116415e+00 4.789634175095827673e-02
1.369470000000001164e+01 -1.697000000000116415e+00 4.786971442756022405e-02
1.399650000000019645e+01 -1.697000000000116415e+00 4.635284457131821911e-02
1.429700000000002547e+01 -1.697000000000116415e+00 4.824160937768626894e-02
1.459880000000021028e+01 -1.697000000000116415e+00 4.600757694459021996e-02
1.490070000000014261e+01 -1.697000000000116415e+00 4.688006557459951928e-02
-6.996099999999842112e+00 -1.402500000000145519e+00 6.407421587016433676e-03
-6.947000000000116415e+00 -1.402500000000145519e+00 6.685233327802711685e-03
-6.497699999999895226e+00 -1.402500000000145519e+00 6.951506561783169988e-03
-6.195799999999962893e+00 -1.402500000000145519e+00 8.678732272869743927e-03
-5.893999999999778083e+00 -1.402500000000145519e+00 9.541457550966430182e-03
-5.593499999999949068e+00 -1.402500000000145519e+00 9.461575580772292951e-03
-5.291600000000016735e+00 -1.402500000000145519e+00 1.059944986731545073e-02
-4.989799999999831925e+00 -1.402500000000145519e+00 1.059589955752904614e-02
-4.689300000000002910e+00 -1.402500000000145519e+00 1.306514001397449630e-02
-4.387499999999818101e+00 -1.402500000000145519e+00 1.595065429287606529e-02
-4.085599999999885767e+00 -1.402500000000145519e+00 2.184416853831021299e-02
-3.785199999999804277e+00 -1.402500000000145519e+00 3.502735635268271197e-02
-3.483299999999871943e+00 -1.402500000000145519e+00 5.653424546128434786e-02
-3.182800000000042928e+00 -1.402500000000145519e+00 9.050449707506463826e-02
-2.880999999999858119e+00 -1.402500000000145519e+00 1.421100249753707023e-01
-2.579099999999925785e+00 -1.402500000000145519e+00 2.161916765559672715e-01
-2.278699999999844295e+00 -1.402500000000145519e+00 3.268592704854788034e-01
-1.976799999999911961e+00 -1.402500000000145519e+00 4.635515227267938410e-01
-1.674899999999979627e+00 -1.402500000000145519e+00 6.308261434682110869e-01
-1.374499999999898137e+00 -1.402500000000145519e+00 7.402706556763057888e-01
-1.072599999999965803e+00 -1.402500000000145519e+00 7.580115536789769903e-01
-7.707999999997809937e-01 -1.402500000000145519e+00 7.125027952593768754e-01
-4.702999999999519787e-01 -1.402500000000145519e+00 6.267867785087274379e-01
-1.684000000000196451e-01 -1.402500000000145519e+00 5.555169722789645714e-01
1.334000000001651642e-01 -1.402500000000145519e+00 5.174620892559240737e-01
4.338999999999941792e-01 -1.402500000000145519e+00 5.054354148544732972e-01
7.357000000001789886e-01 -1.402500000000145519e+00 4.981395282434087912e-01
1.037600000000111322e+00 -1.402500000000145519e+00 4.549287078330599976e-01
1.338000000000192813e+00 -1.402500000000145519e+00 3.932509510687197118e-01
1.639900000000125146e+00 -1.402500000000145519e+00 3.268521698659059838e-01
1.941800000000057480e+00 -1.402500000000145519e+00 2.768726838477739705e-01
2.242200000000138971e+00 -1.402500000000145519e+00 2.491634035423208604e-01
2.544100000000071304e+00 -1.402500000000145519e+00 2.486006794411754761e-01
2.844500000000152795e+00 -1.402500000000145519e+00 2.397302304398398198e-01
3.146400000000085129e+00 -1.402500000000145519e+00 2.291671712478350054e-01
3.448300000000017462e+00 -1.402500000000145519e+00 2.222893336141197607e-01
3.748700000000098953e+00 -1.402500000000145519e+00 2.177866532275102296e-01
4.050600000000031287e+00 -1.402500000000145519e+00 2.190408001595581522e-01
4.352400000000216096e+00 -1.402500000000145519e+00 2.269233754628263433e-01
4.652900000000045111e+00 -1.402500000000145519e+00 2.230739520769155215e-01
4.954799999999977445e+00 -1.402500000000145519e+00 2.128188822588814311e-01
5.256600000000162254e+00 -1.402500000000145519e+00 1.911211639992605182e-01
5.557099999999991269e+00 -1.402500000000145519e+00 1.687808396683000145e-01
5.858900000000176078e+00 -1.402500000000145519e+00 1.466783860930287731e-01
6.160800000000108412e+00 -1.402500000000145519e+00 1.232294775312629820e-01
6.461200000000189902e+00 -1.402500000000145519e+00 1.087708409261240877e-01
6.763100000000122236e+00 -1.402500000000145519e+00 9.403084227041251519e-02
7.065000000000054570e+00 -1.402500000000145519e+00 7.959439510143866137e-02
7.365400000000136060e+00 -1.402500000000145519e+00 7.779971350441036715e-02
7.667300000000068394e+00 -1.402500000000145519e+00 7.235708860184979219e-02
7.969100000000253203e+00 -1.402500000000145519e+00 7.079850260561751374e-02
8.269600000000082218e+00 -1.402500000000145519e+00 6.859908569293891867e-02
8.571500000000014552e+00 -1.402500000000145519e+00 6.957187057441419076e-02
8.871900000000096043e+00 -1.402500000000145519e+00 6.655854514320200255e-02
9.173800000000028376e+00 -1.402500000000145519e+00 6.494404176783383220e-02
9.475600000000213186e+00 -1.402500000000145519e+00 6.405291401144588836e-02
9.776100000000042201e+00 -1.402500000000145519e+00 6.338013030692193905e-02
1.007799999999997453e+01 -1.402500000000145519e+00 6.259462426667958268e-02
1.037980000000015934e+01 -1.402500000000145519e+00 6.214639765614581729e-02
1.068029999999998836e+01 -1.402500000000145519e+00 6.218811379613608387e-02
1.098210000000017317e+01 -1.402500000000145519e+00 6.076621472668043006e-02
1.128400000000010550e+01 -1.402500000000145519e+00 5.738454465512861369e-02
1.158449999999993452e+01 -1.402500000000145519e+00 5.652625726426493274e-02
1.188630000000011933e+01 -1.402500000000145519e+00 5.753720797594407549e-02
1.218820000000005166e+01 -1.402500000000145519e+00 5.514518675735295000e-02
1.248860000000013315e+01 -1.402500000000145519e+00 5.516382588373158757e-02
1.279050000000006548e+01 -1.402500000000145519e+00 5.353068338198477966e-02
1.309230000000025029e+01 -1.402500000000145519e+00 5.503956504120737642e-02
1.339280000000007931e+01 -1.402500000000145519e+00 5.262624196389781989e-02
1.369470000000001164e+01 -1.402500000000145519e+00 5.324044555694607689e-02
1.399650000000019645e+01 -1.402500000000145519e+00 5.162771733647110450e-02
1.429700000000002547e+01 -1.402500000000145519e+00 4.999368725727768720e-02
1.459880000000021028e+01 -1.402500000000145519e+00 5.354665977602360294e-02
1.490070000000014261e+01 -1.402500000000145519e+00 5.048274243035513059e-02
-6.996099999999842112e+00 -1.100000000000363798e+00 5.867774499482704409e-03
-6.947000000000116415e+00 -1.100000000000363798e+00 5.629016166346893432e-03
-6.497699999999895226e+00 -1.100000000000363798e+00 6.879612788608446133e-03
-6.195799999999962893e+00 -1.100000000000363798e+00 8.658317991597908395e-03
-5.893999999999778083e+00 -1.100000000000363798e+00 8.607726077141620788e-03
-5.593499999999949068e+00 -1.100000000000363798e+00 9.840571150471145306e-03
-5.291600000000016735e+00 -1.100000000000363798e+00 1.001276117511184019e-02
-4.989799999999831925e+00 -1.100000000000363798e+00 1.107341622380066809e-02
-4.689300000000002910e+00 -1.100000000000363798e+00 1.085240943959688703e-02
-4.387499999999818101e+00 -1.100000000000363798e+00 1.460331172893494615e-02
-4.085599999999885767e+00 -1.100000000000363798e+00 1.672817213609900308e-02
-3.785199999999804277e+00 -1.100000000000363798e+00 2.503412188139610833e-02
-3.483299999999871943e+00 -1.100000000000363798e+00 4.061998184371894832e-02
-3.182800000000042928e+00 -1.100000000000363798e+00 6.233988953950494322e-02
-2.880999999999858119e+00 -1.100000000000363798e+00 1.083199515832505150e-01
-2.579099999999925785e+00 -1.100000000000363798e+00 1.611467860500802873e-01
-2.278699999999844295e+00 -1.100000000000363798e+00 2.482669503212533157e-01
-1.976799999999911961e+00 -1.100000000000363798e+00 3.599153173292595764e-01
-1.674899999999979627e+00 -1.100000000000363798e+00 5.272210032813078318e-01
-1.374499999999898137e+00 -1.100000000000363798e+00 7.121593027875421367e-01
-1.072599999999965803e+00 -1.100000000000363798e+00 8.125372113786021311e-01
-7.707999999997809937e-01 -1.100000000000363798e+00 8.380816902917940237e-01
-4.702999999999519787e-01 -1.100000000000363798e+00 7.679444328838946898e-01
-1.684000000000196451e-01 -1.100000000000363798e+00 6.801949762030812252e-01
1.334000000001651642e-01 -1.100000000000363798e+00 5.953212704492566454e-01
4.338999999999941792e-01 -1.100000000000363798e+00 5.639551710638052162e-01
7.357000000001789886e-01 -1.100000000000363798e+00 5.670803312532892715e-01
1.037600000000111322e+00 -1.100000000000363798e+00 5.576941997554781816e-01
1.338000000000192813e+00 -1.100000000000363798e+00 5.013525586001063017e-01
1.639900000000125146e+00 -1.100000000000363798e+00 4.222383428972790731e-01
1.941800000000057480e+00 -1.100000000000363798e+00 3.427424688924131657e-01
2.242200000000138971e+00 -1.100000000000363798e+00 2.761377697219878913e-01
2.544100000000071304e+00 -1.100000000000363798e+00 2.511888552754655279e-01
2.844500000000152795e+00 -1.100000000000363798e+00 2.463142799387299242e-01
3.146400000000085129e+00 -1.100000000000363798e+00 2.366441236580063001e-01
3.448300000000017462e+00 -1.100000000000363798e+00 2.307390709057663136e-01
3.748700000000098953e+00 -1.100000000000363798e+00 2.275934964350105061e-01
4.050600000000031287e+00 -1.100000000000363798e+00 2.326899661333964864e-01
4.352400000000216096e+00 -1.100000000000363798e+00 2.380216438551318869e-01
4.652900000000045111e+00 -1.100000000000363798e+00 2.411610052837614704e-01
4.954799999999977445e+00 -1.100000000000363798e+00 2.426397093097996116e-01
5.256600000000162254e+00 -1.100000000000363798e+00 2.280133205672530139e-01
5.557099999999991269e+00 -1.100000000000363798e+00 2.065206326977969964e-01
5.858900000000176078e+00 -1.100000000000363798e+00 1.808163898442167461e-01
6.160800000000108412e+00 -1.100000000000363798e+00 1.540612552938602775e-01
6.461200000000189902e+00 -1.100000000000363798e+00 1.298126394527065186e-01
6.763100000000122236e+00 -1.100000000000363798e+00 1.119146402419867042e-01
7.065000000000054570e+00 -1.100000000000363798e+00 9.611664926992610769e-02
7.365400000000136060e+00 -1.100000000000363798e+00 8.835922238662874406e-02
7.667300000000068394e+00 -1.100000000000363798e+00 8.021658689150631960e-02
7.969100000000253203e+00 -1.100000000000363798e+00 7.732663472537175398e-02
8.269600000000082218e+00 -1.100000000000363798e+00 7.654024110768278821e-02
8.571500000000014552e+00 -1.100000000000363798e+00 7.486627004339231617e-02
8.871900000000096043e+00 -1.100000000000363798e+00 7.329880827269401322e-02
9.173800000000028376e+00 -1.100000000000363798e+00 7.622958900137226379e-02
9.475600000000213186e+00 -1.100000000000363798e+00 7.003962388877320311e-02
9.776100000000042201e+00 -1.100000000000363798e+00 7.174199743135492580e-02
1.007799999999997453e+01 -1.100000000000363798e+00 7.160886081436471096e-02
1.037980000000015934e+01 -1.100000000000363798e+00 6.816239758921097125e-02
1.068029999999998836e+01 -1.100000000000363798e+00 6.678576496953199382e-02
1.098210000000017317e+01 -1.100000000000363798e+00 6.636061537260987131e-02
1.128400000000010550e+01 -1.100000000000363798e+00 6.425173135948464287e-02
1.158449999999993452e+01 -1.100000000000363798e+00 6.336060360309671291e-02
1.188630000000011933e+01 -1.100000000000363798e+00 6.495735542953284813e-02
1.218820000000005166e+01 -1.100000000000363798e+00 6.093840475132113188e-02
1.248860000000013315e+01 -1.100000000000363798e+00 5.926709641937045331e-02
1.279050000000006548e+01 -1.100000000000363798e+00 6.048662783100094975e-02
1.309230000000025029e+01 -1.100000000000363798e+00 5.808040537326421282e-02
1.339280000000007931e+01 -1.100000000000363798e+00 5.792951720734194898e-02
1.369470000000001164e+01 -1.100000000000363798e+00 5.626619707241068552e-02
1.399650000000019645e+01 -1.100000000000363798e+00 5.701620001478897165e-02
1.429700000000002547e+01 -1.100000000000363798e+00 5.856679781400184887e-02
1.459880000000021028e+01 -1.100000000000363798e+00 5.671531126039105336e-02
1.490070000000014261e+01 -1.100000000000363798e+00 5.909490639472975149e-02
-6.996099999999842112e+00 -7.960000000002764864e-01 5.172801358793706859e-03
-6.947000000000116415e+00 -7.960000000002764864e-01 4.784042437182237963e-03
-6.497699999999895226e+00 -7.960000000002764864e-01 6.014224778171955998e-03
-6.195799999999962893e+00 -7.960000000002764864e-01 6.829020874152158527e-03
-5.893999999999778083e+00 -7.960000000002764864e-01 8.807431002626965599e-03
-5.593499999999949068e+00 -7.960000000002764864e-01 9.150035897015155670e-03
-5.291600000000016735e+00 -7.960000000002764864e-01 1.048495237670385438e-02
-4.989799999999831925e+00 -7.960000000002764864e-01 1.201513589464488913e-02
-4.689300000000002910e+00 -7.960000000002764864e-01 1.209590544228562881e-02
-4.387499999999818101e+00 -7.960000000002764864e-01 1.309975553439195715e-02
-4.085599999999885767e+00 -7.960000000002764864e-01 1.561958790529369492e-02
-3.785199999999804277e+00 -7.960000000002764864e-01 2.020747572677699527e-02
-3.483299999999871943e+00 -7.960000000002764864e-01 2.816549511300629749e-02
-3.182800000000042928e+00 -7.960000000002764864e-01 4.475609274488206307e-02
-2.880999999999858119e+00 -7.960000000002764864e-01 7.134347515783084903e-02
-2.579099999999925785e+00 -7.960000000002764864e-01 1.179270898652654692e-01
-2.278699999999844295e+00 -7.960000000002764864e-01 1.857255807013697968e-01
-1.976799999999911961e+00 -7.960000000002764864e-01 2.666051879454874873e-01
-1.674899999999979627e+00 -7.960000000002764864e-01 3.973222688162809102e-01
-1.374499999999898137e+00 -7.960000000002764864e-01 5.854105806805040002e-01
-1.072599999999965803e+00 -7.960000000002764864e-01 7.760799677594443224e-01
-7.707999999997809937e-01 -7.960000000002764864e-01 8.939555781328069051e-01
-4.702999999999519787e-01 -7.960000000002764864e-01 9.068653920936261548e-01
-1.684000000000196451e-01 -7.960000000002764864e-01 8.209239306715400142e-01
1.334000000001651642e-01 -7.960000000002764864e-01 7.149782487579484647e-01
4.338999999999941792e-01 -7.960000000002764864e-01 6.347945022319664288e-01
7.357000000001789886e-01 -7.960000000002764864e-01 6.059872886250672330e-01
1.037600000000111322e+00 -7.960000000002764864e-01 6.235373574767192340e-01
1.338000000000192813e+00 -7.960000000002764864e-01 6.130240026217241844e-01
1.639900000000125146e+00 -7.960000000002764864e-01 5.406731270620006580e-01
1.941800000000057480e+00 -7.960000000002764864e-01 4.365638428854277109e-01
2.242200000000138971e+00 -7.960000000002764864e-01 3.458418893359457291e-01
2.544100000000071304e+00 -7.960000000002764864e-01 2.825416409992179134e-01
2.844500000000152795e+00 -7.960000000002764864e-01 2.443012542898376771e-01
3.146400000000085129e+00 -7.960000000002764864e-01 2.335020994970368746e-01
3.448300000000017462e+00 -7.960000000002764864e-01 2.363441224810549635e-01
3.748700000000098953e+00 -7.960000000002764864e-01 2.359296238134920565e-01
4.050600000000031287e+00 -7.960000000002764864e-01 2.379746022504619640e-01
4.352400000000216096e+00 -7.960000000002764864e-01 2.419145585359261663e-01
4.652900000000045111e+00 -7.960000000002764864e-01 2.526808729632026851e-01
4.954799999999977445e+00 -7.960000000002764864e-01 2.619658206321012761e-01
5.256600000000162254e+00 -7.960000000002764864e-01 2.615841623300625973e-01
5.557099999999991269e+00 -7.960000000002764864e-01 2.408423649804315170e-01
5.858900000000176078e+00 -7.960000000002764864e-01 2.177342861581607059e-01
6.160800000000108412e+00 -7.960000000002764864e-01 1.849800156462245160e-01
6.461200000000189902e+00 -7.960000000002764864e-01 1.614396866074588044e-01
6.763100000000122236e+00 -7.960000000002764864e-01 1.344954980609761874e-01
7.065000000000054570e+00 -7.960000000002764864e-01 1.120965936185400191e-01
7.365400000000136060e+00 -7.960000000002764864e-01 1.002660738327882661e-01
7.667300000000068394e+00 -7.960000000002764864e-01 9.206663338108332650e-02
7.969100000000253203e+00 -7.960000000002764864e-01 8.445476919902862589e-02
8.269600000000082218e+00 -7.960000000002764864e-01 8.174233252221435597e-02
8.571500000000014552e+00 -7.960000000002764864e-01 8.080416316115654474e-02
8.871900000000096043e+00 -7.960000000002764864e-01 8.112724135171948958e-02
9.173800000000028376e+00 -7.960000000002764864e-01 8.071096752926337770e-02
9.475600000000213186e+00 -7.960000000002764864e-01 7.799498054266269798e-02
9.776100000000042201e+00 -7.960000000002764864e-01 7.926954175598249774e-02
1.007799999999997453e+01 -7.960000000002764864e-01 7.587455802273164462e-02
1.037980000000015934e+01 -7.960000000002764864e-01 7.356153119688807474e-02
1.068029999999998836e+01 -7.960000000002764864e-01 7.549289972069299359e-02
1.098210000000017317e+01 -7.960000000002764864e-01 7.554615436748908508e-02
1.128400000000010550e+01 -7.960000000002764864e-01 6.818103671558960188e-02
1.158449999999993452e+01 -7.960000000002764864e-01 7.012128101386054524e-02
1.188630000000011933e+01 -7.960000000002764864e-01 7.082424235156896397e-02
1.218820000000005166e+01 -7.960000000002764864e-01 6.637570418920209214e-02
1.248860000000013315e+01 -7.960000000002764864e-01 6.679197801165820403e-02
1.279050000000006548e+01 -7.960000000002764864e-01 6.412036989738760517e-02
1.309230000000025029e+01 -7.960000000002764864e-01 6.393131590126148456e-02
1.339280000000007931e+01 -7.960000000002764864e-01 6.349551537498013265e-02
1.369470000000001164e+01 -7.960000000002764864e-01 6.210468151615554377e-02
1.399650000000019645e+01 -7.960000000002764864e-01 6.039875766378740435e-02
1.429700000000002547e+01 -7.960000000002764864e-01 6.194935546300027462e-02
1.459880000000021028e+01 -7.960000000002764864e-01 6.178781636771879526e-02
1.490070000000014261e+01 -7.960000000002764864e-01 6.073603709349598145e-02
-6.996099999999842112e+00 -5.000000000000000000e-01 5.901502442453561079e-03
-6.947000000000116415e+00 -5.000000000000000000e-01 6.236119139822338640e-03
-6.497699999999895226e+00 -5.000000000000000000e-01 5.679608080803180171e-03
-6.195799999999962893e+00 -5.000000000000000000e-01 6.990559969433637021e-03
-5.893999999999778083e+00 -5.000000000000000000e-01 7.533757366753772618e-03
-5.593499999999949068e+00 -5.000000000000000000e-01 9.562759409684866430e-03
-5.291600000000016735e+00 -5.000000000000000000e-01 1.057814800859701448e-02
-4.989799999999831925e+00 -5.000000000000000000e-01 1.255833329196502472e-02
-4.689300000000002910e+00 -5.000000000000000000e-01 1.154383227049947912e-02
-4.387499999999818101e+00 -5.000000000000000000e-01 1.163614032494603677e-02
-4.085599999999885767e+00 -5.000000000000000000e-01 1.430774843921663736e-02
-3.785199999999804277e+00 -5.000000000000000000e-01 1.640509394553604783e-02
-3.483299999999871943e+00 -5.000000000000000000e-01 2.343559490006675433e-02
-3.182800000000042928e+00 -5.000000000000000000e-01 3.109095037700493683e-02
-2.880999999999858119e+00 -5.000000000000000000e-01 5.061232873755894951e-02
-2.579099999999925785e+00 -5.000000000000000000e-01 8.345535699415530806e-02
-2.278699999999844295e+00 -5.000000000000000000e-01 1.400082415818182935e-01
-1.976799999999911961e+00 -5.000000000000000000e-01 2.033058271862062949e-01
-1.674899999999979627e+00 -5.000000000000000000e-01 2.993230677821130392e-01
-1.374499999999898137e+00 -5.000000000000000000e-01 4.456890266139380552e-01
-1.072599999999965803e+00 -5.000000000000000000e-01 6.428900961224189858e-01
-7.707999999997809937e-01 -5.000000000000000000e-01 8.468962219139939407e-01
-4.702999999999519787e-01 -5.000000000000000000e-01 9.671966938714718909e-01
-1.684000000000196451e-01 -5.000000000000000000e-01 9.534916105184976232e-01
1.334000000001651642e-01 -5.000000000000000000e-01 8.542453631718545104e-01
4.338999999999941792e-01 -5.000000000000000000e-01 7.317215097106397614e-01
7.357000000001789886e-01 -5.000000000000000000e-01 6.482421881254262219e-01
1.037600000000111322e+00 -5.000000000000000000e-01 6.340240850083163071e-01
1.338000000000192813e+00 -5.000000000000000000e-01 6.540815601466176687e-01
1.639900000000125146e+00 -5.000000000000000000e-01 6.452537148627188746e-01
1.941800000000057480e+00 -5.000000000000000000e-01 5.528311629255483473e-01
2.242200000000138971e+00 -5.000000000000000000e-01 4.384561580015821636e-01
2.544100000000071304e+00 -5.000000000000000000e-01 3.399492626679581631e-01
2.844500000000152795e+00 -5.000000000000000000e-01 2.673525281555259592e-01
3.146400000000085129e+00 -5.000000000000000000e-01 2.337657099986775178e-01
3.448300000000017462e+00 -5.000000000000000000e-01 2.350012178043468791e-01
3.748700000000098953e+00 -5.000000000000000000e-01 2.267360966215934137e-01
4.050600000000031287e+00 -5.000000000000000000e-01 2.288396551700390691e-01
4.352400000000216096e+00 -5.000000000000000000e-01 2.427231415897801448e-01
4.652900000000045111e+00 -5.000000000000000000e-01 2.499950636097864887e-01
4.954799999999977445e+00 -5.000000000000000000e-01 2.627992558544601231e-01
5.256600000000162254e+00 -5.000000000000000000e-01 2.653306267321676737e-01
5.557099999999991269e+00 -5.000000000000000000e-01 2.602101924427234758e-01
5.858900000000176078e+00 -5.000000000000000000e-01 2.405769793238976550e-01
6.160800000000108412e+00 -5.000000000000000000e-01 2.145301315759292060e-01
6.461200000000189902e+00 -5.000000000000000000e-01 1.856190714077776138e-01
6.763100000000122236e+00 -5.000000000000000000e-01 1.548050451941123673e-01
7.065000000000054570e+00 -5.000000000000000000e-01 1.313747757587252207e-01
7.365400000000136060e+00 -5.000000000000000000e-01 1.138477839206848419e-01
7.667300000000068394e+00 -5.000000000000000000e-01 1.034400507818353104e-01
7.969100000000253203e+00 -5.000000000000000000e-01 9.146308071739429890e-02
8.269600000000082218e+00 -5.000000000000000000e-01 8.794738645140563749e-02
8.571500000000014552e+00 -5.000000000000000000e-01 8.560861987961061736e-02
8.871900000000096043e+00 -5.000000000000000000e-01 8.288730742833032294e-02
9.173800000000028376e+00 -5.000000000000000000e-01 8.318198314060203102e-02
9.475600000000213186e+00 -5.000000000000000000e-01 8.395683825148517188e-02
9.776100000000042201e+00 -5.000000000000000000e-01 8.079173707690412432e-02
1.007799999999997453e+01 -5.000000000000000000e-01 8.257843047691298954e-02
1.037980000000015934e+01 -5.000000000000000000e-01 7.778551226526474183e-02
1.068029999999998836e+01 -5.000000000000000000e-01 7.797634141628406734e-02
1.098210000000017317e+01 -5.000000000000000000e-01 7.647988584131389100e-02
1.128400000000010550e+01 -5.000000000000000000e-01 7.320028717612124536e-02
1.158449999999993452e+01 -5.000000000000000000e-01 7.485473153658649126e-02
1.188630000000011933e+01 -5.000000000000000000e-01 7.052335359717104568e-02
1.218820000000005166e+01 -5.000000000000000000e-01 6.974583575394810442e-02
1.248860000000013315e+01 -5.000000000000000000e-01 7.035116357253033692e-02
1.279050000000006548e+01 -5.000000000000000000e-01 6.760056106551221022e-02
1.309230000000025029e+01 -5.000000000000000000e-01 6.562392609193060111e-02
1.339280000000007931e+01 -5.000000000000000000e-01 6.563280186639661173e-02
1.369470000000001164e+01 -5.000000000000000000e-01 6.262125159007762842e-02
1.399650000000019645e+01 -5.000000000000000000e-01 6.372273520131012392e-02
1.429700000000002547e+01 -5.000000000000000000e-01 6.290083848575711567e-02
1.459880000000021028e+01 -5.000000000000000000e-01 6.204698898212644004e-02
1.490070000000014261e+01 -5.000000000000000000e-01 6.302243659594151948e-02
-6.996099999999842112e+00 -2.000000000002728484e-01 7.929616907938055043e-03
-6.947000000000116415e+00 -2.000000000002728484e-01 7.144110867695702138e-03
-6.497699999999895226e+00 -2.000000000002728484e-01 6.445587417220299126e-03
-6.195799999999962893e+00 -2.000000000002728484e-01 6.268959505346594595e-03
-5.893999999999778083e+00 -2.000000000002728484e-01 7.656243054384784079e-03
-5.593499999999949068e+00 -2.000000000002728484e-01 7.504467311015922126e-03
-5.291600000000016735e+00 -2.000000000002728484e-01 1.042637226522815340e-02
-4.989799999999831925e+00 -2.000000000002728484e-01 1.149146520114998835e-02
-4.689300000000002910e+00 -2.000000000002728484e-01 1.290005060890661234e-02
-4.387499999999818101e+00 -2.000000000002728484e-01 1.326750767179964673e-02
-4.085599999999885767e+00 -2.000000000002728484e-01 1.413467083712934003e-02
-3.785199999999804277e+00 -2.000000000002728484e-01 1.694296587817657393e-02
-3.483299999999871943e+00 -2.000000000002728484e-01 1.828232024509827969e-02
-3.182800000000042928e+00 -2.000000000002728484e-01 2.586311921652193271e-02
-2.880999999999858119e+00 -2.000000000002728484e-01 3.639688835278886980e-02
-2.579099999999925785e+00 -2.000000000002728484e-01 5.795525695329339227e-02
-2.278699999999844295e+00 -2.000000000002728484e-01 9.712049936203243083e-02
-1.976799999999911961e+00 -2.000000000002728484e-01 1.478269113089311637e-01
-1.674899999999979627e+00 -2.000000000002728484e-01 2.266384631024672691e-01
-1.374499999999898137e+00 -2.000000000002728484e-01 3.334131423511845216e-01
-1.072599999999965803e+00 -2.000000000002728484e-01 4.834998258391631221e-01
-7.707999999997809937e-01 -2.000000000002728484e-01 6.964420813631222451e-01
-4.702999999999519787e-01 -2.000000000002728484e-01 9.105222111736244184e-01
-1.684000000000196451e-01 -2.000000000002728484e-01 1.016665822857808044e+00
1.334000000001651642e-01 -2.000000000002728484e-01 9.760289770426036071e-01
4.338999999999941792e-01 -2.000000000002728484e-01 8.486030333438087103e-01
7.357000000001789886e-01 -2.000000000002728484e-01 7.122666996585808041e-01
1.037600000000111322e+00 -2.000000000002728484e-01 6.551919195323162581e-01
1.338000000000192813e+00 -2.000000000002728484e-01 6.474158535226401945e-01
1.639900000000125146e+00 -2.000000000002728484e-01 6.674298373660580985e-01
1.941800000000057480e+00 -2.000000000002728484e-01 6.409960058513713976e-01
2.242200000000138971e+00 -2.000000000002728484e-01 5.309763434578789187e-01
2.544100000000071304e+00 -2.000000000002728484e-01 4.141107962187489111e-01
2.844500000000152795e+00 -2.000000000002728484e-01 3.139778590029508321e-01
3.146400000000085129e+00 -2.000000000002728484e-01 2.486317446518065133e-01
3.448300000000017462e+00 -2.000000000002728484e-01 2.172017396901998187e-01
3.748700000000098953e+00 -2.000000000002728484e-01 2.094247861030772428e-01
4.050600000000031287e+00 -2.000000000002728484e-01 2.156475915812005317e-01
4.352400000000216096e+00 -2.000000000002728484e-01 2.279671665400297698e-01
4.652900000000045111e+00 -2.000000000002728484e-01 2.388346647962188429e-01
4.954799999999977445e+00 -2.000000000002728484e-01 2.461962321383319441e-01
5.256600000000162254e+00 -2.000000000002728484e-01 2.525219966002610339e-01
5.557099999999991269e+00 -2.000000000002728484e-01 2.632634588590327396e-01
5.858900000000176078e+00 -2.000000000002728484e-01 2.563891715351038769e-01
6.160800000000108412e+00 -2.000000000002728484e-01 2.324290183640956298e-01
6.461200000000189902e+00 -2.000000000002728484e-01 2.049043541675356350e-01
6.763100000000122236e+00 -2.000000000002728484e-01 1.748447687834816799e-01
7.065000000000054570e+00 -2.000000000002728484e-01 1.457774949847282231e-01
7.365400000000136060e+00 -2.000000000002728484e-01 1.246549269105050456e-01
7.667300000000068394e+00 -2.000000000002728484e-01 1.116146390650353953e-01
7.969100000000253203e+00 -2.000000000002728484e-01 9.713115029139166023e-02
8.269600000000082218e+00 -2.000000000002728484e-01 9.160953099608354355e-02
8.571500000000014552e+00 -2.000000000002728484e-01 8.478494800916439034e-02
8.871900000000096043e+00 -2.000000000002728484e-01 8.213197902127242211e-02
9.173800000000028376e+00 -2.000000000002728484e-01 8.544353047454272820e-02
9.475600000000213186e+00 -2.000000000002728484e-01 8.270180374199061213e-02
9.776100000000042201e+00 -2.000000000002728484e-01 8.383080225406774888e-02
1.007799999999997453e+01 -2.000000000002728484e-01 8.393464881532013144e-02
1.037980000000015934e+01 -2.000000000002728484e-01 8.394263701233954655e-02
1.068029999999998836e+01 -2.000000000002728484e-01 7.960948391803088220e-02
1.098210000000017317e+01 -2.000000000002728484e-01 7.766036384529392822e-02
1.128400000000010550e+01 -2.000000000002728484e-01 7.659172059958568868e-02
1.158449999999993452e+01 -2.000000000002728484e-01 7.428845712565471104e-02
1.188630000000011933e+01 -2.000000000002728484e-01 7.261714879370403941e-02
1.218820000000005166e+01 -2.000000000002728484e-01 7.331123435694643364e-02
1.248860000000013315e+01 -2.000000000002728484e-01 7.071862063542337651e-02
1.279050000000006548e+01 -2.000000000002728484e-01 6.772570948548302383e-02
1.309230000000025029e+01 -2.000000000002728484e-01 6.525380629669776111e-02
1.339280000000007931e+01 -2.000000000002728484e-01 6.796801812840523593e-02
1.369470000000001164e+01 -2.000000000002728484e-01 6.283427017726199437e-02
1.399650000000019645e+01 -2.000000000002728484e-01 6.234610258163115343e-02
1.429700000000002547e+01 -2.000000000002728484e-01 6.327184585843655118e-02
1.459880000000021028e+01 -2.000000000002728484e-01 6.419048851566913627e-02
1.490070000000014261e+01 -2.000000000002728484e-01 6.371119669450429901e-02
-6.996099999999842112e+00 9.799999999995634425e-02 7.329614554035420761e-03
-6.947000000000116415e+00 9.799999999995634425e-02 8.111570284491368202e-03
-6.497699999999895226e+00 9.799999999995634425e-02 7.626952998646933587e-03
-6.195799999999962893e+00 9.799999999995634425e-02 7.125471741317069771e-03
-5.893999999999778083e+00 9.799999999995634425e-02 6.801505973307512068e-03
-5.593499999999949068e+00 9.799999999995634425e-02 7.195590359598590460e-03
-5.291600000000016735e+00 9.799999999995634425e-02 8.757726665617280443e-03
-4.989799999999831925e+00 9.799999999995634425e-02 1.079027901833477972e-02
-4.689300000000002910e+00 9.799999999995634425e-02 1.242785940731459988e-02
-4.387499999999818101e+00 9.799999999995634425e-02 1.316721142033367396e-02
-4.085599999999885767e+00 9.799999999995634425e-02 1.467786823444947389e-02
-3.785199999999804277e+00 9.799999999995634425e-02 1.561337486316748645e-02
-3.483299999999871943e+00 9.799999999995634425e-02 1.784563214137032880e-02
-3.182800000000042928e+00 9.799999999995634425e-02 2.180245239831994294e-02
-2.880999999999858119e+00 9.799999999995634425e-02 2.949064824078238140e-02
-2.579099999999925785e+00 9.799999999995634425e-02 4.015932914893274863e-02
-2.278699999999844295e+00 9.799999999995634425e-02 6.409107984164975902e-02
-1.976799999999911961e+00 9.799999999995634425e-02 1.034595774856605505e-01
-1.674899999999979627e+00 9.799999999995634425e-02 1.609754836028861880e-01
-1.374499999999898137e+00 9.799999999995634425e-02 2.387405815868790804e-01
-1.072599999999965803e+00 9.799999999995634425e-02 3.479179329835466739e-01
-7.707999999997809937e-01 9.799999999995634425e-02 5.163561677574585174e-01
-4.702999999999519787e-01 9.799999999995634425e-02 7.349522916162694042e-01
-1.684000000000196451e-01 9.799999999995634425e-02 9.363773421931270713e-01
1.334000000001651642e-01 9.799999999995634425e-02 1.021885665821271605e+00
4.338999999999941792e-01 9.799999999995634425e-02 9.542496016578954077e-01
7.357000000001789886e-01 9.799999999995634425e-02 8.079058322622354460e-01
1.037600000000111322e+00 9.799999999995634425e-02 6.895606934196205628e-01
1.338000000000192813e+00 9.799999999995634425e-02 6.333113603186952822e-01
1.639900000000125146e+00 9.799999999995634425e-02 6.436711642754283647e-01
1.941800000000057480e+00 9.799999999995634425e-02 6.523241568023466774e-01
2.242200000000138971e+00 9.799999999995634425e-02 6.149944245531795417e-01
2.544100000000071304e+00 9.799999999995634425e-02 5.075806895429092469e-01
2.844500000000152795e+00 9.799999999995634425e-02 3.760789902093200077e-01
3.146400000000085129e+00 9.799999999995634425e-02 2.818564312104415159e-01
3.448300000000017462e+00 9.799999999995634425e-02 2.268142034368943460e-01
3.748700000000098953e+00 9.799999999995634425e-02 2.043256536723514205e-01
4.050600000000031287e+00 9.799999999995634425e-02 1.991785920595091630e-01
4.352400000000216096e+00 9.799999999995634425e-02 2.066546568922338345e-01
4.652900000000045111e+00 9.799999999995634425e-02 2.130807176056289109e-01
4.954799999999977445e+00 9.799999999995634425e-02 2.252263273849242076e-01
5.256600000000162254e+00 9.799999999995634425e-02 2.321831594113870079e-01
5.557099999999991269e+00 9.799999999995634425e-02 2.489139942798258009e-01
5.858900000000176078e+00 9.799999999995634425e-02 2.532648989230665282e-01
6.160800000000108412e+00 9.799999999995634425e-02 2.357858362671426122e-01
6.461200000000189902e+00 9.799999999995634425e-02 2.145549837444340469e-01
6.763100000000122236e+00 9.799999999995634425e-02 1.896193829596106994e-01
7.065000000000054570e+00 9.799999999995634425e-02 1.620352510741284169e-01
7.365400000000136060e+00 9.799999999995634425e-02 1.419005566979727462e-01
7.667300000000068394e+00 9.799999999995634425e-02 1.174202831432559907e-01
7.969100000000253203e+00 9.799999999995634425e-02 1.023935969722921113e-01
8.269600000000082218e+00 9.799999999995634425e-02 9.368024917900491522e-02
8.571500000000014552e+00 9.799999999995634425e-02 8.693466058483328984e-02
8.871900000000096043e+00 9.799999999995634425e-02 8.484086538830029611e-02
9.173800000000028376e+00 9.799999999995634425e-02 8.108108732449621769e-02
9.475600000000213186e+00 9.799999999995634425e-02 8.477074677001877889e-02
9.776100000000042201e+00 9.799999999995634425e-02 8.340565265714561249e-02
1.007799999999997453e+01 9.799999999995634425e-02 8.335506074268933530e-02
1.037980000000015934e+01 9.799999999995634425e-02 8.057605575737994408e-02
1.068029999999998836e+01 9.799999999995634425e-02 7.854705371444885287e-02
1.098210000000017317e+01 9.799999999995634425e-02 7.675148453997396314e-02
1.128400000000010550e+01 9.799999999995634425e-02 7.550443822749881850e-02
1.158449999999993452e+01 9.799999999995634425e-02 7.516627122034363895e-02
1.188630000000011933e+01 9.799999999995634425e-02 7.215117063423823196e-02
1.218820000000005166e+01 9.799999999995634425e-02 7.068933057968551648e-02
1.248860000000013315e+01 9.799999999995634425e-02 6.769908216208496421e-02
1.279050000000006548e+01 9.799999999995634425e-02 6.675736249124074317e-02
1.309230000000025029e+01 9.799999999995634425e-02 6.340320732053357500e-02
1.339280000000007931e+01 9.799999999995634425e-02 6.430498600628073436e-02
1.369470000000001164e+01 9.799999999995634425e-02 6.464581574577571432e-02
1.399650000000019645e+01 9.799999999995634425e-02 5.965408018608872598e-02
1.429700000000002547e+01 9.799999999995634425e-02 6.012005834555452649e-02
1.459880000000021028e+01 9.799999999995634425e-02 6.083544576751535177e-02
1.490070000000014261e+01 9.799999999995634425e-02 6.067656940457367976e-02
-6.996099999999842112e+00 3.999999999996362021e-01 7.338490328501436587e-03
-6.947000000000116415e+00 3.999999999996362021e-01 7.495591536549906300e-03
-6.497699999999895226e+00 3.999999999996362021e-01 8.009498878132192273e-03
-6.195799999999962893e+00 3.999999999996362021e-01 8.179913747879685726e-03
-5.893999999999778083e+00 3.999999999996362021e-01 7.558609535258615196e-03
-5.593499999999949068e+00 3.999999999996362021e-01 7.182276697899567589e-03
-5.291600000000016735e+00 3.999999999996362021e-01 7.256833203414095324e-03
-4.989799999999831925e+00 3.999999999996362021e-01 9.392344539937372977e-03
-4.689300000000002910e+00 3.999999999996362021e-01 1.231957495882921375e-02
-4.387499999999818101e+00 3.999999999996362021e-01 1.373526098615865040e-02
-4.085599999999885767e+00 3.999999999996362021e-01 1.534710162918702728e-02
-3.785199999999804277e+00 3.999999999996362021e-01 1.538793019173069661e-02
-3.483299999999871943e+00 3.999999999996362021e-01 1.647876287360397485e-02
-3.182800000000042928e+00 3.999999999996362021e-01 1.932344858996187104e-02
-2.880999999999858119e+00 3.999999999996362021e-01 2.358914579832881858e-02
-2.579099999999925785e+00 3.999999999996362021e-01 2.965041218117065933e-02
-2.278699999999844295e+00 3.999999999996362021e-01 4.578923289272623931e-02
-1.976799999999911961e+00 3.999999999996362021e-01 6.819523795473522720e-02
-1.674899999999979627e+00 3.999999999996362021e-01 1.105175933410359052e-01
-1.374499999999898137e+00 3.999999999996362021e-01 1.680299491484751329e-01
-1.072599999999965803e+00 3.999999999996362021e-01 2.499125189072525233e-01
-7.707999999997809937e-01 3.999999999996362021e-01 3.639289425427916780e-01
-4.702999999999519787e-01 3.999999999996362021e-01 5.276834311309872572e-01
-1.684000000000196451e-01 3.999999999996362021e-01 7.470677237623802869e-01
1.334000000001651642e-01 3.999999999996362021e-01 9.409661175920568388e-01
4.338999999999941792e-01 3.999999999996362021e-01 9.844680634048910139e-01
7.357000000001789886e-01 3.999999999996362021e-01 9.147896835368846125e-01
1.037600000000111322e+00 3.999999999996362021e-01 7.651778539828377745e-01
1.338000000000192813e+00 3.999999999996362021e-01 6.462264997441941050e-01
1.639900000000125146e+00 3.999999999996362021e-01 6.073470572732607708e-01
1.941800000000057480e+00 3.999999999996362021e-01 6.195157440661677173e-01
2.242200000000138971e+00 3.999999999996362021e-01 6.246583677917770805e-01
2.544100000000071304e+00 3.999999999996362021e-01 5.691696885625893154e-01
2.844500000000152795e+00 3.999999999996362021e-01 4.501970324652271871e-01
3.146400000000085129e+00 3.999999999996362021e-01 3.334539709137281926e-01
3.448300000000017462e+00 3.999999999996362021e-01 2.556391685927255630e-01
3.748700000000098953e+00 3.999999999996362021e-01 2.045271337527299893e-01
4.050600000000031287e+00 3.999999999996362021e-01 1.817226064171969246e-01
4.352400000000216096e+00 3.999999999996362021e-01 1.839379997239143361e-01
4.652900000000045111e+00 3.999999999996362021e-01 1.904874337023869935e-01
4.954799999999977445e+00 3.999999999996362021e-01 1.971611285233839106e-01
5.256600000000162254e+00 3.999999999996362021e-01 2.031842290760218772e-01
5.557099999999991269e+00 3.999999999996362021e-01 2.268701208160302518e-01
5.858900000000176078e+00 3.999999999996362021e-01 2.281562205361558626e-01
6.160800000000108412e+00 3.999999999996362021e-01 2.267218953824478023e-01
6.461200000000189902e+00 3.999999999996362021e-01 2.173961191510055679e-01
6.763100000000122236e+00 3.999999999996362021e-01 1.985049207775385904e-01
7.065000000000054570e+00 3.999999999996362021e-01 1.715296670204249641e-01
7.365400000000136060e+00 3.999999999996362021e-01 1.502926014555902023e-01
7.667300000000068394e+00 3.999999999996362021e-01 1.274135176145425874e-01
7.969100000000253203e+00 3.999999999996362021e-01 1.078024939318818209e-01
8.269600000000082218e+00 3.999999999996362021e-01 9.621872067628528535e-02
8.571500000000014552e+00 3.999999999996362021e-01 8.954591343273499149e-02
8.871900000000096043e+00 3.999999999996362021e-01 8.334973527800972060e-02
9.173800000000028376e+00 3.999999999996362021e-01 7.740740427301248672e-02
9.475600000000213186e+00 3.999999999996362021e-01 7.700444411225540464e-02
9.776100000000042201e+00 3.999999999996362021e-01 7.884883004629338055e-02
1.007799999999997453e+01 3.999999999996362021e-01 7.680828949655645055e-02
1.037980000000015934e+01 3.999999999996362021e-01 7.563313695725604191e-02
1.068029999999998836e+01 3.999999999996362021e-01 7.637337654772170803e-02
1.098210000000017317e+01 3.999999999996362021e-01 7.656686843108084783e-02
1.128400000000010550e+01 3.999999999996362021e-01 7.402662177890727280e-02
1.158449999999993452e+01 3.999999999996362021e-01 7.124584163870467668e-02
1.188630000000011933e+01 3.999999999996362021e-01 7.155738132246181049e-02
1.218820000000005166e+01 3.999999999996362021e-01 6.789346162289071340e-02
1.248860000000013315e+01 3.999999999996362021e-01 6.587777324165863813e-02
1.279050000000006548e+01 3.999999999996362021e-01 6.388249914169841226e-02
1.309230000000025029e+01 3.999999999996362021e-01 6.066325574287465688e-02
1.339280000000007931e+01 3.999999999996362021e-01 5.911620825344818947e-02
1.369470000000001164e+01 3.999999999996362021e-01 6.077420292369984517e-02
1.399650000000019645e+01 3.999999999996362021e-01 5.588720150271183490e-02
1.429700000000002547e+01 3.999999999996362021e-01 5.725762108026459518e-02
1.459880000000021028e+01 3.999999999996362021e-01 5.609578220266318860e-02
1.490070000000014261e+01 3.999999999996362021e-01 5.579045556103226500e-02
-6.996099999999842112e+00 6.999999999998181011e-01 5.552684505939161665e-03
-6.947000000000116415e+00 6.999999999998181011e-01 6.127834691336952501e-03
-6.497699999999895226e+00 6.999999999998181011e-01 7.667781561190602918e-03
-6.195799999999962893e+00 6.999999999998181011e-01 8.905952099199735197e-03
-5.893999999999778083e+00 6.999999999998181011e-01 8.011274033025395439e-03
-5.593499999999949068e+00 6.999999999998181011e-01 8.182576480219489606e-03
-5.291600000000016735e+00 6.999999999998181011e-01 8.831395593685207462e-03
-4.989799999999831925e+00 6.999999999998181011e-01 8.876662043461885573e-03
-4.689300000000002910e+00 6.999999999998181011e-01 1.052223062946111912e-02
-4.387499999999818101e+00 6.999999999998181011e-01 1.344768589345975672e-02
-4.085599999999885767e+00 6.999999999998181011e-01 1.466455457275045102e-02
-3.785199999999804277e+00 6.999999999998181011e-01 1.672107151652619389e-02
-3.483299999999871943e+00 6.999999999998181011e-01 1.773557253799173949e-02
-3.182800000000042928e+00 6.999999999998181011e-01 1.991191243705868821e-02
-2.880999999999858119e+00 6.999999999998181011e-01 2.249565038411573820e-02
-2.579099999999925785e+00 6.999999999998181011e-01 2.774833371310358315e-02
-2.278699999999844295e+00 6.999999999998181011e-01 3.563445932615816325e-02
-1.976799999999911961e+00 6.999999999998181011e-01 5.188067690875253907e-02
-1.674899999999979627e+00 6.999999999998181011e-01 7.930504485384655411e-02
-1.374499999999898137e+00 6.999999999998181011e-01 1.176510532793723918e-01
-1.072599999999965803e+00 6.999999999998181011e-01 1.819631399052259457e-01
-7.707999999997809937e-01 6.999999999998181011e-01 2.528867909308142314e-01
-4.702999999999519787e-01 6.999999999998181011e-01 3.791251560060564518e-01
-1.684000000000196451e-01 6.999999999998181011e-01 5.494823332195207799e-01
1.334000000001651642e-01 6.999999999998181011e-01 7.643710460838769594e-01
4.338999999999941792e-01 6.999999999998181011e-01 9.135275484078172470e-01
7.357000000001789886e-01 6.999999999998181011e-01 9.411285442647848720e-01
1.037600000000111322e+00 6.999999999998181011e-01 8.476116093359548076e-01
1.338000000000192813e+00 6.999999999998181011e-01 6.940092315819874624e-01
1.639900000000125146e+00 6.999999999998181011e-01 6.080242788650177532e-01
1.941800000000057480e+00 6.999999999998181011e-01 5.760617274354501438e-01
2.242200000000138971e+00 6.999999999998181011e-01 5.675258951314832156e-01
2.544100000000071304e+00 6.999999999998181011e-01 5.738587602129850973e-01
2.844500000000152795e+00 6.999999999998181011e-01 4.976584612673507491e-01
3.146400000000085129e+00 6.999999999998181011e-01 3.941438539800009022e-01
3.448300000000017462e+00 6.999999999998181011e-01 2.958135865582505741e-01
3.748700000000098953e+00 6.999999999998181011e-01 2.206277886340817229e-01
4.050600000000031287e+00 6.999999999998181011e-01 1.820563355371190850e-01
4.352400000000216096e+00 6.999999999998181011e-01 1.625145428952932403e-01
4.652900000000045111e+00 6.999999999998181011e-01 1.636328904780111615e-01
4.954799999999977445e+00 6.999999999998181011e-01 1.717906147897258207e-01
5.256600000000162254e+00 6.999999999998181011e-01 1.758397431011219925e-01
5.557099999999991269e+00 6.999999999998181011e-01 1.890025166342226559e-01
5.858900000000176078e+00 6.999999999998181011e-01 1.991102485961208646e-01
6.160800000000108412e+00 6.999999999998181011e-01 2.035108575763712180e-01
6.461200000000189902e+00 6.999999999998181011e-01 2.043682573897883104e-01
6.763100000000122236e+00 6.999999999998181011e-01 1.936196945114437851e-01
7.065000000000054570e+00 6.999999999998181011e-01 1.741994999798023580e-01
7.365400000000136060e+00 6.999999999998181011e-01 1.531088846936568548e-01
7.667300000000068394e+00 6.999999999998181011e-01 1.303647126244926735e-01
7.969100000000253203e+00 6.999999999998181011e-01 1.104039834278709165e-01
8.269600000000082218e+00 6.999999999998181011e-01 9.653558582472203387e-02
8.571500000000014552e+00 6.999999999998181011e-01 8.625743899307632134e-02
8.871900000000096043e+00 6.999999999998181011e-01 7.951806344103093394e-02
9.173800000000028376e+00 6.999999999998181011e-01 7.284436862003403068e-02
9.475600000000213186e+00 6.999999999998181011e-01 7.399378141338300297e-02
9.776100000000042201e+00 6.999999999998181011e-01 7.706213664628448756e-02
1.007799999999997453e+01 6.999999999998181011e-01 7.419171118397514808e-02
1.037980000000015934e+01 6.999999999998181011e-01 7.345058401606288645e-02
1.068029999999998836e+01 6.999999999998181011e-01 7.261448606136423900e-02
1.098210000000017317e+01 6.999999999998181011e-01 7.201448370746160732e-02
1.128400000000010550e+01 6.999999999998181011e-01 6.923370356725901120e-02
1.158449999999993452e+01 6.999999999998181011e-01 6.762363807912384617e-02
1.188630000000011933e+01 6.999999999998181011e-01 6.664375257807575448e-02
1.218820000000005166e+01 6.999999999998181011e-01 6.522895412819292027e-02
1.248860000000013315e+01 6.999999999998181011e-01 6.234699015907775588e-02
1.279050000000006548e+01 6.999999999998181011e-01 5.595732012099335212e-02
1.309230000000025029e+01 6.999999999998181011e-01 5.917390078747729321e-02
1.339280000000007931e+01 6.999999999998181011e-01 5.458335023365418898e-02
1.369470000000001164e+01 6.999999999998181011e-01 5.434459190051837973e-02
1.399650000000019645e+01 6.999999999998181011e-01 5.484074769316863579e-02
1.429700000000002547e+01 6.999999999998181011e-01 5.234487991332513468e-02
1.459880000000021028e+01 6.999999999998181011e-01 5.107120627745194430e-02
1.490070000000014261e+01 6.999999999998181011e-01 5.265375686474246808e-02
-6.996099999999842112e+00 1.002999999999701686e+00 3.937293553124379328e-03
-6.947000000000116415e+00 1.002999999999701686e+00 4.513331315968771747e-03
-6.497699999999895226e+00 1.002999999999701686e+00 6.876950056268641386e-03
-6.195799999999962893e+00 1.002999999999701686e+00 8.541157768646506429e-03
-5.893999999999778083e+00 1.002999999999701686e+00 9.763351912616811956e-03
-5.593499999999949068e+00 1.002999999999701686e+00 9.904476726626454050e-03
-5.291600000000016735e+00 1.002999999999701686e+00 7.888788345394383977e-03
-4.989799999999831925e+00 1.002999999999701686e+00 8.930804267704577776e-03
-4.689300000000002910e+00 1.002999999999701686e+00 1.050092877074268113e-02
-4.387499999999818101e+00 1.002999999999701686e+00 1.164057821217904382e-02
-4.085599999999885767e+00 1.002999999999701686e+00 1.479502845740087585e-02
-3.785199999999804277e+00 1.002999999999701686e+00 1.635538960852636267e-02
-3.483299999999871943e+00 1.002999999999701686e+00 1.675746219183685617e-02
-3.182800000000042928e+00 1.002999999999701686e+00 1.828942086467109235e-02
-2.880999999999858119e+00 1.002999999999701686e+00 2.074978554665053015e-02
-2.579099999999925785e+00 1.002999999999701686e+00 2.488500887036704939e-02
-2.278699999999844295e+00 1.002999999999701686e+00 3.059301942946147934e-02
-1.976799999999911961e+00 1.002999999999701686e+00 3.931790572955450036e-02
-1.674899999999979627e+00 1.002999999999701686e+00 5.482477129912979863e-02
-1.374499999999898137e+00 1.002999999999701686e+00 8.285712979514588128e-02
-1.072599999999965803e+00 1.002999999999701686e+00 1.216842051967297333e-01
-7.707999999997809937e-01 1.002999999999701686e+00 1.871528052355050653e-01
-4.702999999999519787e-01 1.002999999999701686e+00 2.603353408626942755e-01
-1.684000000000196451e-01 1.002999999999701686e+00 3.764020683998829386e-01
1.334000000001651642e-01 1.002999999999701686e+00 5.516622234283741211e-01
4.338999999999941792e-01 1.002999999999701686e+00 7.356517026441912188e-01
7.357000000001789886e-01 1.002999999999701686e+00 8.629161072477048444e-01
1.037600000000111322e+00 1.002999999999701686e+00 8.624847446086565395e-01
1.338000000000192813e+00 1.002999999999701686e+00 7.621112739048295781e-01
1.639900000000125146e+00 1.002999999999701686e+00 6.369095992872179091e-01
1.941800000000057480e+00 1.002999999999701686e+00 5.515441756279760854e-01
2.242200000000138971e+00 1.002999999999701686e+00 5.246603423478624073e-01
2.544100000000071304e+00 1.002999999999701686e+00 5.105088075392476554e-01
2.844500000000152795e+00 1.002999999999701686e+00 4.986924889926414584e-01
3.146400000000085129e+00 1.002999999999701686e+00 4.411774704528624858e-01
3.448300000000017462e+00 1.002999999999701686e+00 3.417403939552000613e-01
3.748700000000098953e+00 1.002999999999701686e+00 2.571516005617345835e-01
4.050600000000031287e+00 1.002999999999701686e+00 1.928190996546091940e-01
4.352400000000216096e+00 1.002999999999701686e+00 1.570266515429560028e-01
4.652900000000045111e+00 1.002999999999701686e+00 1.434280774835739736e-01
4.954799999999977445e+00 1.002999999999701686e+00 1.460686203872135214e-01
5.256600000000162254e+00 1.002999999999701686e+00 1.530529673145209490e-01
5.557099999999991269e+00 1.002999999999701686e+00 1.621142454668759725e-01
5.858900000000176078e+00 1.002999999999701686e+00 1.644405859544185444e-01
6.160800000000108412e+00 1.002999999999701686e+00 1.765258404673449577e-01
6.461200000000189902e+00 1.002999999999701686e+00 1.787110561408779275e-01
6.763100000000122236e+00 1.002999999999701686e+00 1.753666643220833654e-01
7.065000000000054570e+00 1.002999999999701686e+00 1.683636782683973210e-01
7.365400000000136060e+00 1.002999999999701686e+00 1.502650865547455472e-01
7.667300000000068394e+00 1.002999999999701686e+00 1.343091067971898533e-01
7.969100000000253203e+00 1.002999999999701686e+00 1.106525051129193388e-01
8.269600000000082218e+00 1.002999999999701686e+00 9.823263390262414185e-02
8.571500000000014552e+00 1.002999999999701686e+00 8.795448707097845709e-02
8.871900000000096043e+00 1.002999999999701686e+00 7.648964919322651101e-02
9.173800000000028376e+00 1.002999999999701686e+00 7.143578321227740668e-02
9.475600000000213186e+00 1.002999999999701686e+00 6.879524030863785888e-02
9.776100000000042201e+00 1.002999999999701686e+00 6.720115121454151019e-02
1.007799999999997453e+01 1.002999999999701686e+00 6.514108396097936793e-02
1.037980000000015934e+01 1.002999999999701686e+00 6.638990542834771746e-02
1.068029999999998836e+01 1.002999999999701686e+00 6.706801459755129535e-02
1.098210000000017317e+01 1.002999999999701686e+00 6.472658529341644706e-02
1.128400000000010550e+01 1.002999999999701686e+00 6.227332123100982886e-02
1.158449999999993452e+01 1.002999999999701686e+00 6.166976856732079432e-02
1.188630000000011933e+01 1.002999999999701686e+00 6.182775735281586388e-02
1.218820000000005166e+01 1.002999999999701686e+00 5.937981875508884649e-02
1.248860000000013315e+01 1.002999999999701686e+00 5.691590376332300583e-02
1.279050000000006548e+01 1.002999999999701686e+00 5.483719738338222599e-02
1.309230000000025029e+01 1.002999999999701686e+00 5.245227678436392010e-02
1.339280000000007931e+01 1.002999999999701686e+00 5.402683917463502877e-02
1.369470000000001164e+01 1.002999999999701686e+00 5.159576454839344406e-02
1.399650000000019645e+01 1.002999999999701686e+00 4.898273654559854445e-02
1.429700000000002547e+01 1.002999999999701686e+00 4.713124999198775589e-02
1.459880000000021028e+01 1.002999999999701686e+00 4.740817415532743578e-02
1.490070000000014261e+01 1.002999999999701686e+00 4.710994813326931790e-02
-6.996099999999842112e+00 1.299999999999727152e+00 2.818945970406453762e-03
-6.947000000000116415e+00 1.299999999999727152e+00 3.644392995745875281e-03
-6.497699999999895226e+00 1.299999999999727152e+00 4.764515733357004013e-03
-6.195799999999962893e+00 1.299999999999727152e+00 6.606238935055175170e-03
-5.893999999999778083e+00 1.299999999999727152e+00 8.898851479626922537e-03
-5.593499999999949068e+00 1.299999999999727152e+00 1.073879952643189140e-02
-5.291600000000016735e+00 1.299999999999727152e+00 1.011660773636421928e-02
-4.989799999999831925e+00 1.299999999999727152e+00 9.341752625481085370e-03
-4.689300000000002910e+00 1.299999999999727152e+00 9.192639614452028166e-03
-4.387499999999818101e+00 1.299999999999727152e+00 1.041039587118932665e-02
-4.085599999999885767e+00 1.299999999999727152e+00 1.304827604248906883e-02
-3.785199999999804277e+00 1.299999999999727152e+00 1.573053508611888668e-02
-3.483299999999871943e+00 1.299999999999727152e+00 1.714622111344832334e-02
-3.182800000000042928e+00 1.299999999999727152e+00 1.972729632816556944e-02
-2.880999999999858119e+00 1.299999999999727152e+00 2.151931519285405631e-02
-2.579099999999925785e+00 1.299999999999727152e+00 2.300156952867860732e-02
-2.278699999999844295e+00 1.299999999999727152e+00 2.762673560291916894e-02
-1.976799999999911961e+00 1.299999999999727152e+00 3.400841744398416105e-02
-1.674899999999979627e+00 1.299999999999727152e+00 4.476141820956167777e-02
-1.374499999999898137e+00 1.299999999999727152e+00 6.171858532688387355e-02
-1.072599999999965803e+00 1.299999999999727152e+00 8.878792229333729025e-02
-7.707999999997809937e-01 1.299999999999727152e+00 1.326040705222683302e-01
-4.702999999999519787e-01 1.299999999999727152e+00 1.828791198301187304e-01
-1.684000000000196451e-01 1.299999999999727152e+00 2.649622820918280386e-01
1.334000000001651642e-01 1.299999999999727152e+00 3.732573815065737266e-01
4.338999999999941792e-01 1.299999999999727152e+00 5.277952658892589577e-01
7.357000000001789886e-01 1.299999999999727152e+00 6.985980069809173409e-01
1.037600000000111322e+00 1.299999999999727152e+00 7.997365694437148509e-01
1.338000000000192813e+00 1.299999999999727152e+00 7.903690770722824332e-01
1.639900000000125146e+00 1.299999999999727152e+00 6.917459090931534771e-01
1.941800000000057480e+00 1.299999999999727152e+00 5.764993031166246729e-01
2.242200000000138971e+00 1.299999999999727152e+00 5.036354077927653883e-01
2.544100000000071304e+00 1.299999999999727152e+00 4.744625122778663440e-01
2.844500000000152795e+00 1.299999999999727152e+00 4.578115593796217020e-01
3.146400000000085129e+00 1.299999999999727152e+00 4.431736321302693349e-01
3.448300000000017462e+00 1.299999999999727152e+00 3.770393490065428455e-01
3.748700000000098953e+00 1.299999999999727152e+00 2.939212714420961214e-01
4.050600000000031287e+00 1.299999999999727152e+00 2.200588514908101145e-01
4.352400000000216096e+00 1.299999999999727152e+00 1.686308390798243739e-01
4.652900000000045111e+00 1.299999999999727152e+00 1.363292330656549478e-01
4.954799999999977445e+00 1.299999999999727152e+00 1.334064405339961124e-01
5.256600000000162254e+00 1.299999999999727152e+00 1.278351169016783140e-01
5.557099999999991269e+00 1.299999999999727152e+00 1.338866199326075590e-01
5.858900000000176078e+00 1.299999999999727152e+00 1.372496508777807378e-01
6.160800000000108412e+00 1.299999999999727152e+00 1.489230694554840306e-01
6.461200000000189902e+00 1.299999999999727152e+00 1.539520832679283080e-01
6.763100000000122236e+00 1.299999999999727152e+00 1.546213166626658475e-01
7.065000000000054570e+00 1.299999999999727152e+00 1.550331525978889402e-01
7.365400000000136060e+00 1.299999999999727152e+00 1.431360645036420798e-01
7.667300000000068394e+00 1.299999999999727152e+00 1.320857252934530268e-01
7.969100000000253203e+00 1.299999999999727152e+00 1.145471949486068369e-01
8.269600000000082218e+00 1.299999999999727152e+00 9.779150791166318912e-02
8.571500000000014552e+00 1.299999999999727152e+00 8.486039209212552226e-02
8.871900000000096043e+00 1.299999999999727152e+00 7.637071381538190762e-02
9.173800000000028376e+00 1.299999999999727152e+00 6.921861475066679037e-02
9.475600000000213186e+00 1.299999999999727152e+00 6.434403941393120052e-02
9.776100000000042201e+00 1.299999999999727152e+00 6.163692820179653142e-02
1.007799999999997453e+01 1.299999999999727152e+00 6.048840298589415465e-02
1.037980000000015934e+01 1.299999999999727152e+00 5.861738972845813300e-02
1.068029999999998836e+01 1.299999999999727152e+00 6.041029617059322232e-02
1.098210000000017317e+01 1.299999999999727152e+00 5.902123746666182447e-02
1.128400000000010550e+01 1.299999999999727152e+00 5.736324279641017571e-02
1.158449999999993452e+01 1.299999999999727152e+00 5.814253579452632187e-02
1.188630000000011933e+01 1.299999999999727152e+00 5.616501324349811031e-02
1.218820000000005166e+01 1.299999999999727152e+00 5.455849806514934119e-02
1.248860000000013315e+01 1.299999999999727152e+00 5.198984893468452245e-02
1.279050000000006548e+01 1.299999999999727152e+00 4.937593335444302040e-02
1.309230000000025029e+01 1.299999999999727152e+00 4.970167427734577953e-02
1.339280000000007931e+01 1.299999999999727152e+00 4.720314376516247801e-02
1.369470000000001164e+01 1.299999999999727152e+00 4.754752381444386777e-02
1.399650000000019645e+01 1.299999999999727152e+00 4.533745597240607106e-02
1.429700000000002547e+01 1.299999999999727152e+00 4.278034534874706335e-02
1.459880000000021028e+01 1.299999999999727152e+00 4.342295142008657099e-02
1.490070000000014261e+01 1.299999999999727152e+00 4.337857254775649707e-02
-6.996099999999842112e+00 1.602999999999610736e+00 2.448826175173616799e-03
-6.947000000000116415e+00 1.602999999999610736e+00 3.150899935435425275e-03
-6.497699999999895226e+00 1.602999999999610736e+00 3.498830294503224407e-03
-6.195799999999962893e+00 1.602999999999610736e+00 5.194103217512143975e-03
-5.893999999999778083e+00 1.602999999999610736e+00 8.939680042170593602e-03
-5.593499999999949068e+00 1.602999999999610736e+00 1.115951123612101727e-02
-5.291600000000016735e+00 1.602999999999610736e+00 1.175507570279064190e-02
-4.989799999999831925e+00 1.602999999999610736e+00 1.097755785956770237e-02
-4.689300000000002910e+00 1.602999999999610736e+00 9.954181063636140941e-03
-4.387499999999818101e+00 1.602999999999610736e+00 1.005181458276230809e-02
-4.085599999999885767e+00 1.602999999999610736e+00 1.144708632881991095e-02
-3.785199999999804277e+00 1.602999999999610736e+00 1.428200869326519233e-02
-3.483299999999871943e+00 1.602999999999610736e+00 1.741959496700159343e-02
-3.182800000000042928e+00 1.602999999999610736e+00 1.888321017644751382e-02
-2.880999999999858119e+00 1.602999999999610736e+00 2.234298706330027293e-02
-2.579099999999925785e+00 1.602999999999610736e+00 2.413056804075575101e-02
-2.278699999999844295e+00 1.602999999999610736e+00 2.778827469820065177e-02
-1.976799999999911961e+00 1.602999999999610736e+00 2.921461165488930395e-02
-1.674899999999979627e+00 1.602999999999610736e+00 3.638268711364325142e-02
-1.374499999999898137e+00 1.602999999999610736e+00 4.813687523898729087e-02
-1.072599999999965803e+00 1.602999999999610736e+00 6.364729111834899200e-02
-7.707999999997809937e-01 1.602999999999610736e+00 8.819235782666766388e-02
-4.702999999999519787e-01 1.602999999999610736e+00 1.228824347496418057e-01
-1.684000000000196451e-01 1.602999999999610736e+00 1.751607463544718191e-01
1.334000000001651642e-01 1.602999999999610736e+00 2.457062893878078635e-01
4.338999999999941792e-01 1.602999999999610736e+00 3.433912880058789252e-01
7.357000000001789886e-01 1.602999999999610736e+00 4.695302444071017267e-01
1.037600000000111322e+00 1.602999999999610736e+00 6.186547939429642984e-01
1.338000000000192813e+00 1.602999999999610736e+00 7.141474762679295152e-01
1.639900000000125146e+00 1.602999999999610736e+00 7.186164287115681670e-01
1.941800000000057480e+00 1.602999999999610736e+00 6.281092689041637422e-01
2.242200000000138971e+00 1.602999999999610736e+00 5.255931862442406732e-01
2.544100000000071304e+00 1.602999999999610736e+00 4.508423012689065090e-01
2.844500000000152795e+00 1.602999999999610736e+00 4.124164108731865341e-01
3.146400000000085129e+00 1.602999999999610736e+00 3.944207781433405335e-01
3.448300000000017462e+00 1.602999999999610736e+00 3.760417119565627186e-01
3.748700000000098953e+00 1.602999999999610736e+00 3.306314746335353161e-01
4.050600000000031287e+00 1.602999999999610736e+00 2.576379930024721987e-01
4.352400000000216096e+00 1.602999999999610736e+00 1.910874360562896390e-01
4.652900000000045111e+00 1.602999999999610736e+00 1.450452435912819582e-01
4.954799999999977445e+00 1.602999999999610736e+00 1.226099484735351242e-01
5.256600000000162254e+00 1.602999999999610736e+00 1.128190816600736779e-01
5.557099999999991269e+00 1.602999999999610736e+00 1.078495355365517161e-01
5.858900000000176078e+00 1.602999999999610736e+00 1.132957107488986870e-01
6.160800000000108412e+00 1.602999999999610736e+00 1.148542967451309654e-01
6.461200000000189902e+00 1.602999999999610736e+00 1.252753435456795128e-01
6.763100000000122236e+00 1.602999999999610736e+00 1.297105680463473687e-01
7.065000000000054570e+00 1.602999999999610736e+00 1.328073257575400623e-01
7.365400000000136060e+00 1.602999999999610736e+00 1.286614515044643414e-01
7.667300000000068394e+00 1.602999999999610736e+00 1.233874663167580654e-01
7.969100000000253203e+00 1.602999999999610736e+00 1.105468833967737513e-01
8.269600000000082218e+00 1.602999999999610736e+00 1.013986226546517988e-01
8.571500000000014552e+00 1.602999999999610736e+00 8.462518406877611588e-02
8.871900000000096043e+00 1.602999999999610736e+00 7.364762620920842218e-02
9.173800000000028376e+00 1.602999999999610736e+00 6.688961153078437638e-02
9.475600000000213186e+00 1.602999999999610736e+00 5.986976150561288540e-02
9.776100000000042201e+00 1.602999999999610736e+00 5.779016754822551005e-02
1.007799999999997453e+01 1.602999999999610736e+00 5.271588728600457019e-02
1.037980000000015934e+01 1.602999999999610736e+00 5.181854648749043002e-02
1.068029999999998836e+01 1.602999999999610736e+00 5.139250931312169118e-02
1.098210000000017317e+01 1.602999999999610736e+00 5.266440779410169054e-02
1.128400000000010550e+01 1.602999999999610736e+00 5.245760224904352786e-02
1.158449999999993452e+01 1.602999999999610736e+00 5.082623490218992485e-02
1.188630000000011933e+01 1.602999999999610736e+00 4.932179113020033340e-02
1.218820000000005166e+01 1.602999999999610736e+00 4.749870705488078854e-02
1.248860000000013315e+01 1.602999999999610736e+00 4.593568317141549784e-02
1.279050000000006548e+01 1.602999999999610736e+00 4.548035594130891979e-02
1.309230000000025029e+01 1.602999999999610736e+00 4.448981951090160564e-02
1.339280000000007931e+01 1.602999999999610736e+00 4.030932973740841002e-02
1.369470000000001164e+01 1.602999999999610736e+00 4.143122762991274105e-02
1.399650000000019645e+01 1.602999999999610736e+00 3.964187149756406153e-02
1.429700000000002547e+01 1.602999999999610736e+00 4.105134448276728798e-02
1.459880000000021028e+01 1.602999999999610736e+00 3.682203794971100619e-02
1.490070000000014261e+01 1.602999999999610736e+00 3.498120232545944008e-02
-6.996099999999842112e+00 1.899999999999636202e+00 2.174564744173744686e-03
-6.947000000000116415e+00 1.899999999999636202e+00 2.425749161561976952e-03
-6.497699999999895226e+00 1.899999999999636202e+00 3.248533454561593724e-03
-6.195799999999962893e+00 1.899999999999636202e+00 4.370431347065925620e-03
-5.893999999999778083e+00 1.899999999999636202e+00 5.843809908424462546e-03
-5.593499999999949068e+00 1.899999999999636202e+00 9.986133851713796181e-03
-5.291600000000016735e+00 1.899999999999636202e+00 1.123495531908214572e-02
-4.989799999999831925e+00 1.899999999999636202e+00 1.178259060363529009e-02
-4.689300000000002910e+00 1.899999999999636202e+00 1.080803056726681137e-02
-4.387499999999818101e+00 1.899999999999636202e+00 1.057992316349021765e-02
-4.085599999999885767e+00 1.899999999999636202e+00 1.127933419141222138e-02
-3.785199999999804277e+00 1.899999999999636202e+00 1.276957672425618751e-02
-3.483299999999871943e+00 1.899999999999636202e+00 1.646722436679815688e-02
-3.182800000000042928e+00 1.899999999999636202e+00 1.800095819452559448e-02
-2.880999999999858119e+00 1.899999999999636202e+00 2.049860112926229702e-02
-2.579099999999925785e+00 1.899999999999636202e+00 2.409772767523149506e-02
-2.278699999999844295e+00 1.899999999999636202e+00 2.741549217062800789e-02
-1.976799999999911961e+00 1.899999999999636202e+00 2.780158835989967464e-02
-1.674899999999979627e+00 1.899999999999636202e+00 3.387261809465413193e-02
-1.374499999999898137e+00 1.899999999999636202e+00 3.979364724093292088e-02
-1.072599999999965803e+00 1.899999999999636202e+00 4.991824317431655528e-02
-7.707999999997809937e-01 1.899999999999636202e+00 6.769198154251215849e-02
-4.702999999999519787e-01 1.899999999999636202e+00 9.177195766881161842e-02
-1.684000000000196451e-01 1.899999999999636202e+00 1.250312597478640819e-01
1.334000000001651642e-01 1.899999999999636202e+00 1.683858677045623475e-01
4.338999999999941792e-01 1.899999999999636202e+00 2.325239891508819878e-01
7.357000000001789886e-01 1.899999999999636202e+00 3.289015861901089521e-01
1.037600000000111322e+00 1.899999999999636202e+00 4.424049900615123487e-01
1.338000000000192813e+00 1.899999999999636202e+00 5.789436914045652527e-01
1.639900000000125146e+00 1.899999999999636202e+00 6.584830567043146177e-01
1.941800000000057480e+00 1.899999999999636202e+00 6.500998877211632276e-01
2.242200000000138971e+00 1.899999999999636202e+00 5.578805910192644602e-01
2.544100000000071304e+00 1.899999999999636202e+00 4.731613237411486095e-01
2.844500000000152795e+00 1.899999999999636202e+00 3.980793723782320437e-01
3.146400000000085129e+00 1.899999999999636202e+00 3.648236206089660039e-01
3.448300000000017462e+00 1.899999999999636202e+00 3.453927751479653474e-01
3.748700000000098953e+00 1.899999999999636202e+00 3.262628184413625676e-01
4.050600000000031287e+00 1.899999999999636202e+00 2.808011016264322923e-01
4.352400000000216096e+00 1.899999999999636202e+00 2.243369747834294825e-01
4.652900000000045111e+00 1.899999999999636202e+00 1.678302442229897828e-01
4.954799999999977445e+00 1.899999999999636202e+00 1.267478345295914577e-01
5.256600000000162254e+00 1.899999999999636202e+00 1.057885807055429644e-01
5.557099999999991269e+00 1.899999999999636202e+00 9.562138105472244021e-02
5.858900000000176078e+00 1.899999999999636202e+00 9.596487352655723446e-02
6.160800000000108412e+00 1.899999999999636202e+00 9.663144418895500132e-02
6.461200000000189902e+00 1.899999999999636202e+00 1.061684638526884106e-01
6.763100000000122236e+00 1.899999999999636202e+00 1.054734907119994208e-01
7.065000000000054570e+00 1.899999999999636202e+00 1.133924566905782499e-01
7.365400000000136060e+00 1.899999999999636202e+00 1.109303168537056211e-01
7.667300000000068394e+00 1.899999999999636202e+00 1.102424443325894232e-01
7.969100000000253203e+00 1.899999999999636202e+00 1.079294175067458395e-01
8.269600000000082218e+00 1.899999999999636202e+00 9.723677200753721994e-02
8.571500000000014552e+00 1.899999999999636202e+00 8.601424277270751373e-02
8.871900000000096043e+00 1.899999999999636202e+00 7.580355182700353189e-02
9.173800000000028376e+00 1.899999999999636202e+00 6.595499247951297495e-02
9.475600000000213186e+00 1.899999999999636202e+00 5.927064672915686311e-02
9.776100000000042201e+00 1.899999999999636202e+00 5.321648096588783849e-02
1.007799999999997453e+01 1.899999999999636202e+00 5.143511303055856715e-02
1.037980000000015934e+01 1.899999999999636202e+00 4.732651703024008671e-02
1.068029999999998836e+01 1.899999999999636202e+00 4.651260851170648664e-02
1.098210000000017317e+01 1.899999999999636202e+00 4.650284515979387356e-02
1.128400000000010550e+01 1.899999999999636202e+00 4.700166368478393003e-02
1.158449999999993452e+01 1.899999999999636202e+00 4.654367372233754463e-02
1.188630000000011933e+01 1.899999999999636202e+00 4.588065336972620839e-02
1.218820000000005166e+01 1.899999999999636202e+00 4.448271889132879992e-02
1.248860000000013315e+01 1.899999999999636202e+00 4.309188503250419716e-02
1.279050000000006548e+01 1.899999999999636202e+00 4.205696972976681602e-02
1.309230000000025029e+01 1.899999999999636202e+00 4.102737989170904265e-02
1.339280000000007931e+01 1.899999999999636202e+00 3.806464637495314551e-02
1.369470000000001164e+01 1.899999999999636202e+00 3.738919993808938191e-02
1.399650000000019645e+01 1.899999999999636202e+00 3.718328197047782863e-02
1.429700000000002547e+01 1.899999999999636202e+00 3.440338940772184190e-02
1.459880000000021028e+01 1.899999999999636202e+00 3.309598782887778617e-02
1.490070000000014261e+01 1.899999999999636202e+00 3.188533219171330729e-02
-6.996099999999842112e+00 2.199999999999818101e+00 1.876338722115630927e-03
-6.947000000000116415e+00 2.199999999999818101e+00 1.726338133639972574e-03
-6.497699999999895226e+00 2.199999999999818101e+00 2.525157835581348133e-03
-6.195799999999962893e+00 2.199999999999818101e+00 3.149124780542222543e-03
-5.893999999999778083e+00 2.199999999999818101e+00 4.724574748259935397e-03
-5.593499999999949068e+00 2.199999999999818101e+00 5.670732306337165213e-03
-5.291600000000016735e+00 2.199999999999818101e+00 8.667193766063924221e-03
-4.989799999999831925e+00 2.199999999999818101e+00 1.186069741893622242e-02
-4.689300000000002910e+00 2.199999999999818101e+00 1.313614620970261944e-02
-4.387499999999818101e+00 2.199999999999818101e+00 1.256010844685822789e-02
-4.085599999999885767e+00 2.199999999999818101e+00 1.158111052325674385e-02
-3.785199999999804277e+00 2.199999999999818101e+00 1.159974964963537448e-02
-3.483299999999871943e+00 2.199999999999818101e+00 1.255212024983881278e-02
-3.182800000000042928e+00 2.199999999999818101e+00 1.636160265065257288e-02
-2.880999999999858119e+00 2.199999999999818101e+00 2.094682773979606935e-02
-2.579099999999925785e+00 2.199999999999818101e+00 2.353589115153272709e-02
-2.278699999999844295e+00 2.199999999999818101e+00 2.802614545388985856e-02
-1.976799999999911961e+00 2.199999999999818101e+00 2.958473145012214395e-02
-1.674899999999979627e+00 2.199999999999818101e+00 3.164479870368429315e-02
-1.374499999999898137e+00 2.199999999999818101e+00 3.474510672466342431e-02
-1.072599999999965803e+00 2.199999999999818101e+00 4.217501753016482391e-02
-7.707999999997809937e-01 2.199999999999818101e+00 5.418749069246990568e-02
-4.702999999999519787e-01 2.199999999999818101e+00 6.723842946729877146e-02
-1.684000000000196451e-01 2.199999999999818101e+00 9.066869890268593191e-02
1.334000000001651642e-01 2.199999999999818101e+00 1.187454362710320815e-01
4.338999999999941792e-01 2.199999999999818101e+00 1.582674848133049095e-01
7.357000000001789886e-01 2.199999999999818101e+00 2.129209536652406087e-01
1.037600000000111322e+00 2.199999999999818101e+00 2.949810389133383781e-01
1.338000000000192813e+00 2.199999999999818101e+00 3.959456361966019466e-01
1.639900000000125146e+00 2.199999999999818101e+00 5.119440202704023113e-01
1.941800000000057480e+00 2.199999999999818101e+00 5.989612255577695388e-01
2.242200000000138971e+00 2.199999999999818101e+00 5.809922201513216811e-01
2.544100000000071304e+00 2.199999999999818101e+00 4.970557961811082892e-01
2.844500000000152795e+00 2.199999999999818101e+00 4.186285654219505936e-01
3.146400000000085129e+00 2.199999999999818101e+00 3.486217818987016881e-01
3.448300000000017462e+00 2.199999999999818101e+00 3.160601156926780009e-01
3.748700000000098953e+00 2.199999999999818101e+00 2.936257081523778179e-01
4.050600000000031287e+00 2.199999999999818101e+00 2.782031624402296344e-01
4.352400000000216096e+00 2.199999999999818101e+00 2.359376120105114716e-01
4.652900000000045111e+00 2.199999999999818101e+00 1.880945249063492863e-01
4.954799999999977445e+00 2.199999999999818101e+00 1.428555900305159831e-01
5.256600000000162254e+00 2.199999999999818101e+00 1.088063440239881580e-01
5.557099999999991269e+00 2.199999999999818101e+00 9.429445277205317222e-02
5.858900000000176078e+00 2.199999999999818101e+00 8.596986390037743286e-02
6.160800000000108412e+00 2.199999999999818101e+00 8.170771700179689512e-02
6.461200000000189902e+00 2.199999999999818101e+00 8.267961430582557170e-02
6.763100000000122236e+00 2.199999999999818101e+00 8.565743663917368966e-02
7.065000000000054570e+00 2.199999999999818101e+00 9.231426748868516718e-02
7.365400000000136060e+00 2.199999999999818101e+00 9.500984019401401137e-02
7.667300000000068394e+00 2.199999999999818101e+00 9.302521702341297327e-02
7.969100000000253203e+00 2.199999999999818101e+00 9.872967727272100036e-02
8.269600000000082218e+00 2.199999999999818101e+00 9.355243802669428732e-02
8.571500000000014552e+00 2.199999999999818101e+00 8.568051365278533948e-02
8.871900000000096043e+00 2.199999999999818101e+00 7.392011248531507595e-02
9.173800000000028376e+00 2.199999999999818101e+00 6.531771187285306812e-02
9.475600000000213186e+00 2.199999999999818101e+00 5.941354669805971184e-02
9.776100000000042201e+00 2.199999999999818101e+00 5.073570200263656516e-02
1.007799999999997453e+01 2.199999999999818101e+00 4.617799181433771688e-02
1.037980000000015934e+01 2.199999999999818101e+00 4.391644448039701970e-02
1.068029999999998836e+01 2.199999999999818101e+00 4.300401486529065176e-02
1.098210000000017317e+01 2.199999999999818101e+00 4.257353980368890761e-02
1.128400000000010550e+01 2.199999999999818101e+00 4.138596118013606467e-02
1.158449999999993452e+01 2.199999999999818101e+00 4.227708893652400157e-02
1.188630000000011933e+01 2.199999999999818101e+00 4.061288122414612872e-02
1.218820000000005166e+01 2.199999999999818101e+00 3.893269711772943953e-02
1.248860000000013315e+01 2.199999999999818101e+00 4.126081276016525107e-02
1.279050000000006548e+01 2.199999999999818101e+00 4.116761712827209096e-02
1.309230000000025029e+01 2.199999999999818101e+00 3.562558355169214569e-02
1.339280000000007931e+01 2.199999999999818101e+00 3.564777298785717918e-02
1.369470000000001164e+01 2.199999999999818101e+00 3.349095979261546702e-02
1.399650000000019645e+01 2.199999999999818101e+00 3.069509083582065700e-02
1.429700000000002547e+01 2.199999999999818101e+00 2.959538237948136294e-02
1.459880000000021028e+01 2.199999999999818101e+00 3.072526846900510561e-02
1.490070000000014261e+01 2.199999999999818101e+00 2.880543845200600125e-02
-6.996099999999842112e+00 2.500000000000000000e+00 1.826634385105945337e-03
-6.947000000000116415e+00 2.500000000000000000e+00 1.627817037067202975e-03
-6.497699999999895226e+00 2.500000000000000000e+00 2.077818802494177820e-03
-6.195799999999962893e+00 2.500000000000000000e+00 2.576637327484236888e-03
-5.893999999999778083e+00 2.500000000000000000e+00 3.326640269862528223e-03
-5.593499999999949068e+00 2.500000000000000000e+00 4.900315082687038346e-03
-5.291600000000016735e+00 2.500000000000000000e+00 7.875474683695361106e-03
-4.989799999999831925e+00 2.500000000000000000e+00 1.019826486145156141e-02
-4.689300000000002910e+00 2.500000000000000000e+00 1.247401343453787871e-02
-4.387499999999818101e+00 2.500000000000000000e+00 1.431662421368265145e-02
-4.085599999999885767e+00 2.500000000000000000e+00 1.356395853896455797e-02
-3.785199999999804277e+00 2.500000000000000000e+00 1.438141736728456438e-02
-3.483299999999871943e+00 2.500000000000000000e+00 1.333673871263456497e-02
-3.182800000000042928e+00 2.500000000000000000e+00 1.525035568750746084e-02
-2.880999999999858119e+00 2.500000000000000000e+00 1.919297470531144620e-02
-2.579099999999925785e+00 2.500000000000000000e+00 2.399831900121212475e-02
-2.278699999999844295e+00 2.500000000000000000e+00 2.766401385567643714e-02
-1.976799999999911961e+00 2.500000000000000000e+00 3.036934991291789440e-02
-1.674899999999979627e+00 2.500000000000000000e+00 3.228829235247039631e-02
-1.374499999999898137e+00 2.500000000000000000e+00 3.579688599888623812e-02
-1.072599999999965803e+00 2.500000000000000000e+00 4.013092667064150493e-02
-7.707999999997809937e-01 2.500000000000000000e+00 4.840403605041435076e-02
-4.702999999999519787e-01 2.500000000000000000e+00 5.375612805342156603e-02
-1.684000000000196451e-01 2.500000000000000000e+00 6.772925979526941975e-02
1.334000000001651642e-01 2.500000000000000000e+00 8.630625575263942140e-02
4.338999999999941792e-01 2.500000000000000000e+00 1.110474770766570196e-01
7.357000000001789886e-01 2.500000000000000000e+00 1.486044291521540772e-01
1.037600000000111322e+00 2.500000000000000000e+00 1.998061093142564359e-01
1.338000000000192813e+00 2.500000000000000000e+00 2.742232651696683843e-01
1.639900000000125146e+00 2.500000000000000000e+00 3.657520266181112367e-01
1.941800000000057480e+00 2.500000000000000000e+00 4.692843854543931048e-01
2.242200000000138971e+00 2.500000000000000000e+00 5.298961617053647988e-01
2.544100000000071304e+00 2.500000000000000000e+00 5.212538201078057432e-01
2.844500000000152795e+00 2.500000000000000000e+00 4.456135825309768816e-01
3.146400000000085129e+00 2.500000000000000000e+00 3.712532316321474624e-01
3.448300000000017462e+00 2.500000000000000000e+00 3.098745884673119733e-01
3.748700000000098953e+00 2.500000000000000000e+00 2.746706042027555750e-01
4.050600000000031287e+00 2.500000000000000000e+00 2.531663778264937048e-01
4.352400000000216096e+00 2.500000000000000000e+00 2.374260793884622467e-01
4.652900000000045111e+00 2.500000000000000000e+00 2.089295178878735615e-01
4.954799999999977445e+00 2.500000000000000000e+00 1.633923569899821682e-01
5.256600000000162254e+00 2.500000000000000000e+00 1.297913375939880876e-01
5.557099999999991269e+00 2.500000000000000000e+00 9.746487941131383448e-02
5.858900000000176078e+00 2.500000000000000000e+00 8.205032189618507998e-02
6.160800000000108412e+00 2.500000000000000000e+00 7.287365867577187684e-02
6.461200000000189902e+00 2.500000000000000000e+00 6.889553656010383165e-02
6.763100000000122236e+00 2.500000000000000000e+00 7.327750641397558218e-02
7.065000000000054570e+00 2.500000000000000000e+00 7.531893454115909381e-02
7.365400000000136060e+00 2.500000000000000000e+00 7.713491799690581907e-02
7.667300000000068394e+00 2.500000000000000000e+00 8.194470018003949252e-02
7.969100000000253203e+00 2.500000000000000000e+00 8.489412003509638760e-02
8.269600000000082218e+00 2.500000000000000000e+00 8.387429354895123423e-02
8.571500000000014552e+00 2.500000000000000000e+00 7.963078577674932712e-02
8.871900000000096043e+00 2.500000000000000000e+00 7.295531580085923284e-02
9.173800000000028376e+00 2.500000000000000000e+00 6.536475347752294940e-02
9.475600000000213186e+00 2.500000000000000000e+00 5.704726522542003658e-02
9.776100000000042201e+00 2.500000000000000000e+00 5.184162350110207290e-02
1.007799999999997453e+01 2.500000000000000000e+00 4.714367607624017631e-02
1.037980000000015934e+01 2.500000000000000000e+00 4.287087824830042304e-02
1.068029999999998836e+01 2.500000000000000000e+00 3.950518457078742302e-02
1.098210000000017317e+01 2.500000000000000000e+00 3.853950030888496359e-02
1.128400000000010550e+01 2.500000000000000000e+00 3.541611527429418260e-02
1.158449999999993452e+01 2.500000000000000000e+00 3.667292493868194725e-02
1.188630000000011933e+01 2.500000000000000000e+00 3.591759653162404642e-02
1.218820000000005166e+01 2.500000000000000000e+00 3.662677091145866842e-02
1.248860000000013315e+01 2.500000000000000000e+00 3.331255672584856192e-02
1.279050000000006548e+01 2.500000000000000000e+00 3.556966617255624685e-02
1.309230000000025029e+01 2.500000000000000000e+00 3.376610880106194201e-02
1.339280000000007931e+01 2.500000000000000000e+00 3.164479870368429315e-02
1.369470000000001164e+01 2.500000000000000000e+00 2.998769161087923643e-02
1.399650000000019645e+01 2.500000000000000000e+00 2.938946441186980965e-02
1.429700000000002547e+01 2.500000000000000000e+00 2.871135524266623870e-02
1.459880000000021028e+01 2.500000000000000000e+00 2.547613544980367045e-02
1.490070000000014261e+01 2.500000000000000000e+00 2.682880347842439561e-02
-6.996099999999842112e+00 2.799999999999727152e+00 1.077519020174255368e-03
-6.947000000000116415e+00 2.799999999999727152e+00 1.178702849086829714e-03
-6.497699999999895226e+00 2.799999999999727152e+00 1.529295940494433161e-03
-6.195799999999962893e+00 2.799999999999727152e+00 2.479891385804670022e-03
-5.893999999999778083e+00 2.799999999999727152e+00 2.980485065687932256e-03
-5.593499999999949068e+00 2.799999999999727152e+00 3.605339588095408249e-03
-5.291600000000016735e+00 2.799999999999727152e+00 4.881675956308405978e-03
-4.989799999999831925e+00 2.799999999999727152e+00 7.633166040773142931e-03
-4.689300000000002910e+00 2.799999999999727152e+00 9.736724589218766213e-03
-4.387499999999818101e+00 2.799999999999727152e+00 1.441070742302241400e-02
-4.085599999999885767e+00 2.799999999999727152e+00 1.453585584299322934e-02
-3.785199999999804277e+00 2.799999999999727152e+00 1.435656519877972180e-02
-3.483299999999871943e+00 2.799999999999727152e+00 1.413112052734293196e-02
-3.182800000000042928e+00 2.799999999999727152e+00 1.602254806605079088e-02
-2.880999999999858119e+00 2.799999999999727152e+00 1.736989062999191175e-02
-2.579099999999925785e+00 2.799999999999727152e+00 1.951694047332100737e-02
-2.278699999999844295e+00 2.799999999999727152e+00 2.509092683797860615e-02
-1.976799999999911961e+00 2.799999999999727152e+00 3.162349684496585517e-02
-1.674899999999979627e+00 2.799999999999727152e+00 3.191994771213076121e-02
-1.374499999999898137e+00 2.799999999999727152e+00 3.820932149874919220e-02
-1.072599999999965803e+00 2.799999999999727152e+00 4.003063041917553216e-02
-7.707999999997809937e-01 2.799999999999727152e+00 4.271910250493155675e-02
-4.702999999999519787e-01 2.799999999999727152e+00 4.886291359030733861e-02
-1.684000000000196451e-01 2.799999999999727152e+00 5.546560221557610831e-02
1.334000000001651642e-01 2.799999999999727152e+00 6.688961153078437638e-02
4.338999999999941792e-01 2.799999999999727152e+00 8.285269190791286209e-02
7.357000000001789886e-01 2.799999999999727152e+00 1.049178672304268561e-01
1.037600000000111322e+00 2.799999999999727152e+00 1.348878072923740679e-01
1.338000000000192813e+00 2.799999999999727152e+00 1.809335500671681585e-01
1.639900000000125146e+00 2.799999999999727152e+00 2.438849804673815513e-01
1.941800000000057480e+00 2.799999999999727152e+00 3.303119467527587672e-01
2.242200000000138971e+00 2.799999999999727152e+00 4.157048853128451626e-01
2.544100000000071304e+00 2.799999999999727152e+00 4.814770368383582966e-01
2.844500000000152795e+00 2.799999999999727152e+00 4.684837905975584582e-01
3.146400000000085129e+00 2.799999999999727152e+00 4.097465779138091402e-01
3.448300000000017462e+00 2.799999999999727152e+00 3.282438913021771820e-01
3.748700000000098953e+00 2.799999999999727152e+00 2.701466219574275573e-01
4.050600000000031287e+00 2.799999999999727152e+00 2.376710507637242731e-01
4.352400000000216096e+00 2.799999999999727152e+00 2.198609217202179833e-01
4.652900000000045111e+00 2.799999999999727152e+00 2.067114618488163358e-01
4.954799999999977445e+00 2.799999999999727152e+00 1.798604689342268859e-01
5.256600000000162254e+00 2.799999999999727152e+00 1.463597457896988197e-01
5.557099999999991269e+00 2.799999999999727152e+00 1.089643328094832275e-01
5.858900000000176078e+00 2.799999999999727152e+00 8.841780249810445025e-02
6.160800000000108412e+00 2.799999999999727152e+00 7.082868023880196928e-02
6.461200000000189902e+00 2.799999999999727152e+00 6.103515069300070178e-02
6.763100000000122236e+00 2.799999999999727152e+00 5.938958210700146650e-02
7.065000000000054570e+00 2.799999999999727152e+00 5.997449564431187735e-02
7.365400000000136060e+00 2.799999999999727152e+00 6.249344043776700747e-02
7.667300000000068394e+00 2.799999999999727152e+00 6.620795205179441645e-02
7.969100000000253203e+00 2.799999999999727152e+00 6.931624826979296272e-02
8.269600000000082218e+00 2.799999999999727152e+00 7.532514758328530402e-02
8.571500000000014552e+00 2.799999999999727152e+00 6.934997621276381419e-02
8.871900000000096043e+00 2.799999999999727152e+00 6.857423352443407782e-02
9.173800000000028376e+00 2.799999999999727152e+00 6.482599396743582432e-02
9.475600000000213186e+00 2.799999999999727152e+00 5.910023185940936619e-02
9.776100000000042201e+00 2.799999999999727152e+00 5.349340512922750451e-02
1.007799999999997453e+01 2.799999999999727152e+00 4.516349079287216434e-02
1.037980000000015934e+01 2.799999999999727152e+00 3.944305414952532091e-02
1.068029999999998836e+01 2.799999999999727152e+00 3.555812766575042888e-02
1.098210000000017317e+01 2.799999999999727152e+00 3.428977949455684626e-02
1.128400000000010550e+01 2.799999999999727152e+00 3.380249947637260777e-02
1.158449999999993452e+01 2.799999999999727152e+00 3.233533395714028452e-02
1.188630000000011933e+01 2.799999999999727152e+00 3.400220440185795084e-02
1.218820000000005166e+01 2.799999999999727152e+00 3.361699579003288307e-02
1.248860000000013315e+01 2.799999999999727152e+00 2.987319412026763835e-02
1.279050000000006548e+01 2.799999999999727152e+00 3.125870251441262293e-02
1.309230000000025029e+01 2.799999999999727152e+00 2.908236261534567768e-02
1.339280000000007931e+01 2.799999999999727152e+00 2.885603036646228886e-02
1.369470000000001164e+01 2.799999999999727152e+00 2.836342488359843914e-02
1.399650000000019645e+01 2.799999999999727152e+00 2.554270375829878134e-02
1.429700000000002547e+01 2.799999999999727152e+00 2.463293687553221728e-02
1.459880000000021028e+01 2.799999999999727152e+00 2.391843703101798405e-02
1.490070000000014261e+01 2.799999999999727152e+00 2.384388052550345805e-02
-6.996099999999842112e+00 3.102499999999963620e+00 1.705923852368137475e-03
-6.947000000000116415e+00 3.102499999999963620e+00 1.104146343572301328e-03
-6.497699999999895226e+00 3.102499999999963620e+00 1.604740023455563129e-03
-6.195799999999962893e+00 3.102499999999963620e+00 1.679296528970091514e-03
-5.893999999999778083e+00 3.102499999999963620e+00 2.180777786299955331e-03
-5.593499999999949068e+00 3.102499999999963620e+00 2.931668306124847814e-03
-5.291600000000016735e+00 3.102499999999963620e+00 3.283148974979053711e-03
-4.989799999999831925e+00 3.102499999999963620e+00 5.085818769026756968e-03
-4.689300000000002910e+00 3.102499999999963620e+00 8.094706313005939000e-03
-4.387499999999818101e+00 3.102499999999963620e+00 1.134767765480053890e-02
-4.085599999999885767e+00 3.102499999999963620e+00 1.545449850022581097e-02
-3.785199999999804277e+00 3.102499999999963620e+00 1.642018276212827560e-02
-3.483299999999871943e+00 3.102499999999963620e+00 1.699710810241926787e-02
-3.182800000000042928e+00 3.102499999999963620e+00 1.691367582243872431e-02
-2.880999999999858119e+00 3.102499999999963620e+00 1.710983043813766105e-02
-2.579099999999925785e+00 3.102499999999963620e+00 1.915658403000078738e-02
-2.278699999999844295e+00 3.102499999999963620e+00 2.343825763240656168e-02
-1.976799999999911961e+00 3.102499999999963620e+00 2.787348213307439329e-02
-1.674899999999979627e+00 3.102499999999963620e+00 3.194124957084920613e-02
-1.374499999999898137e+00 3.102499999999963620e+00 3.440338940772184190e-02
-1.072599999999965803e+00 3.102499999999963620e+00 3.791819609626389392e-02
-7.707999999997809937e-01 3.102499999999963620e+00 4.180756046727179126e-02
-4.702999999999519787e-01 3.102499999999963620e+00 4.595876018502714072e-02
-1.684000000000196451e-01 3.102499999999963620e+00 4.967238422160793337e-02
1.334000000001651642e-01 3.102499999999963620e+00 5.440760989922709123e-02
4.338999999999941792e-01 3.102499999999963620e+00 6.349107748774712734e-02
7.357000000001789886e-01 3.102499999999963620e+00 7.849646179999256179e-02
1.037600000000111322e+00 3.102499999999963620e+00 9.677700689019763658e-02
1.338000000000192813e+00 3.102499999999963620e+00 1.220152715843121072e-01
1.639900000000125146e+00 3.102499999999963620e+00 1.596015137155470387e-01
1.941800000000057480e+00 3.102499999999963620e+00 2.183467145963157996e-01
2.242200000000138971e+00 3.102499999999963620e+00 2.943712732075230987e-01
2.544100000000071304e+00 3.102499999999963620e+00 3.766976316896012422e-01
2.844500000000152795e+00 3.102499999999963620e+00 4.304741740242946646e-01
3.146400000000085129e+00 3.102499999999963620e+00 4.200362632522606221e-01
3.448300000000017462e+00 3.102499999999963620e+00 3.657431508436451706e-01
3.748700000000098953e+00 3.102499999999963620e+00 2.932955293422420673e-01
4.050600000000031287e+00 3.102499999999963620e+00 2.403897004826647255e-01
4.352400000000216096e+00 3.102499999999963620e+00 2.103310026760573936e-01
4.652900000000045111e+00 3.102499999999963620e+00 1.923327072138715788e-01
4.954799999999977445e+00 3.102499999999963620e+00 1.793376858181786049e-01
5.256600000000162254e+00 3.102499999999963620e+00 1.607376128471969812e-01
5.557099999999991269e+00 3.102499999999963620e+00 1.286472502653187022e-01
5.858900000000176078e+00 3.102499999999963620e+00 9.902879087222572763e-02
6.160800000000108412e+00 3.102499999999963620e+00 7.680030129953704932e-02
6.461200000000189902e+00 3.102499999999963620e+00 6.189255050641778028e-02
6.763100000000122236e+00 3.102499999999963620e+00 5.712182173093455911e-02
7.065000000000054570e+00 3.102499999999963620e+00 5.264754382261625787e-02
7.365400000000136060e+00 3.102499999999963620e+00 5.380316965809144730e-02
7.667300000000068394e+00 3.102499999999963620e+00 5.563069162064399747e-02
7.969100000000253203e+00 3.102499999999963620e+00 5.809194388007003079e-02
8.269600000000082218e+00 3.102499999999963620e+00 6.174254991794211195e-02
8.571500000000014552e+00 3.102499999999963620e+00 6.369078241323247735e-02
8.871900000000096043e+00 3.102499999999963620e+00 6.269492051814555544e-02
9.173800000000028376e+00 3.102499999999963620e+00 6.110970719851522431e-02
9.475600000000213186e+00 3.102499999999963620e+00 5.660525165701247446e-02
9.776100000000042201e+00 3.102499999999963620e+00 5.105256715107330673e-02
1.007799999999997453e+01 3.102499999999963620e+00 4.369898800597964844e-02
1.037980000000015934e+01 3.102499999999963620e+00 4.192472069022318976e-02
1.068029999999998836e+01 3.102499999999963620e+00 3.568238850827464004e-02
1.098210000000017317e+01 3.102499999999963620e+00 3.229361781715000407e-02
1.128400000000010550e+01 3.102499999999963620e+00 2.954212773268527145e-02
1.158449999999993452e+01 3.102499999999963620e+00 3.065337469583038349e-02
1.188630000000011933e+01 3.102499999999963620e+00 2.896875270218068205e-02
1.218820000000005166e+01 3.102499999999963620e+00 2.799419266581220506e-02
1.248860000000013315e+01 3.102499999999963620e+00 2.714744378175434902e-02
1.279050000000006548e+01 3.102499999999963620e+00 2.774300824842397192e-02
1.309230000000025029e+01 3.102499999999963620e+00 2.644892033127894254e-02
1.339280000000007931e+01 3.102499999999963620e+00 2.692643699755056449e-02
1.369470000000001164e+01 3.102499999999963620e+00 2.595809000330829772e-02
1.399650000000019645e+01 3.102499999999963620e+00 2.352879053195991443e-02
1.429700000000002547e+01 3.102499999999963620e+00 2.337878994348425998e-02
1.459880000000021028e+01 3.102499999999963620e+00 2.297938009251357036e-02
1.490070000000014261e+01 3.102499999999963620e+00 2.258618328366909095e-02
-6.996099999999842112e+00 3.399999999999636202e+00 1.128110934630542541e-03
-6.947000000000116415e+00 3.399999999999636202e+00 7.526656747180959740e-04
-6.497699999999895226e+00 3.399999999999636202e+00 1.278999100552802260e-03
-6.195799999999962893e+00 3.399999999999636202e+00 1.579000277504118968e-03
-5.893999999999778083e+00 3.399999999999636202e+00 2.054741788882537973e-03
-5.593499999999949068e+00 3.399999999999636202e+00 2.354742965833854680e-03
-5.291600000000016735e+00 3.399999999999636202e+00 2.779892562755986729e-03
-4.989799999999831925e+00 3.399999999999636202e+00 4.432561768328032066e-03
-4.689300000000002910e+00 3.399999999999636202e+00 5.781679487162356100e-03
-4.387499999999818101e+00 3.399999999999636202e+00 8.258908140627220507e-03
-4.085599999999885767e+00 3.399999999999636202e+00 1.244028549156702204e-02
-3.785199999999804277e+00 3.399999999999636202e+00 1.618231200643906534e-02
-3.483299999999871943e+00 3.399999999999636202e+00 1.750835271166174822e-02
-3.182800000000042928e+00 3.399999999999636202e+00 1.808084016471973518e-02
-2.880999999999858119e+00 3.399999999999636202e+00 1.722876581598226792e-02
-2.579099999999925785e+00 3.399999999999636202e+00 1.934386287123371004e-02
-2.278699999999844295e+00 3.399999999999636202e+00 2.104179852658243435e-02
-1.976799999999911961e+00 3.399999999999636202e+00 2.590483535651220623e-02
-1.674899999999979627e+00 3.399999999999636202e+00 3.176284650408229410e-02
-1.374499999999898137e+00 3.399999999999636202e+00 3.610043748562396376e-02
-1.072599999999965803e+00 3.399999999999636202e+00 4.149957109330106031e-02
-7.707999999997809937e-01 3.399999999999636202e+00 4.215992871357259614e-02
-4.702999999999519787e-01 3.399999999999636202e+00 4.169128782176699521e-02
-1.684000000000196451e-01 3.399999999999636202e+00 4.582296083569710465e-02
1.334000000001651642e-01 3.399999999999636202e+00 4.997327297600585166e-02
4.338999999999941792e-01 3.399999999999636202e+00 5.495169487399382408e-02
7.357000000001789886e-01 3.399999999999636202e+00 6.139284440398111442e-02
1.037600000000111322e+00 3.399999999999636202e+00 7.393076341467430534e-02
1.338000000000192813e+00 3.399999999999636202e+00 9.114532799151094100e-02
1.639900000000125146e+00 3.399999999999636202e+00 1.132326927501899755e-01
1.941800000000057480e+00 3.399999999999636202e+00 1.501097605015902781e-01
2.242200000000138971e+00 3.399999999999636202e+00 2.034833426755265906e-01
2.544100000000071304e+00 3.399999999999636202e+00 2.705983988777477256e-01
2.844500000000152795e+00 3.399999999999636202e+00 3.463034296081785035e-01
3.146400000000085129e+00 3.399999999999636202e+00 3.867680853987421896e-01
3.448300000000017462e+00 3.399999999999636202e+00 3.811550456264341524e-01
3.748700000000098953e+00 3.399999999999636202e+00 3.207234475971224574e-01
4.050600000000031287e+00 3.399999999999636202e+00 2.535666752549110559e-01
4.352400000000216096e+00 3.399999999999636202e+00 2.127798288512310065e-01
4.652900000000045111e+00 3.399999999999636202e+00 1.876853517034659802e-01
4.954799999999977445e+00 3.399999999999636202e+00 1.730971287911232670e-01
5.256600000000162254e+00 3.399999999999636202e+00 1.610713419671191415e-01
5.557099999999991269e+00 3.399999999999636202e+00 1.391215517126633550e-01
5.858900000000176078e+00 3.399999999999636202e+00 1.150113979531794395e-01
6.160800000000108412e+00 3.399999999999636202e+00 8.795537464842505260e-02
6.461200000000189902e+00 3.399999999999636202e+00 6.606150177310515792e-02
6.763100000000122236e+00 3.399999999999636202e+00 5.434459190051837973e-02
7.065000000000054570e+00 3.399999999999636202e+00 4.920818121703533082e-02
7.365400000000136060e+00 3.399999999999636202e+00 4.619840609560954547e-02
7.667300000000068394e+00 3.399999999999636202e+00 4.685343825120148048e-02
7.969100000000253203e+00 3.399999999999636202e+00 4.824338453257947384e-02
8.269600000000082218e+00 3.399999999999636202e+00 5.231914016737369139e-02
8.571500000000014552e+00 3.399999999999636202e+00 5.435968071711060751e-02
8.871900000000096043e+00 3.399999999999636202e+00 5.601501265502245586e-02
9.173800000000028376e+00 3.399999999999636202e+00 5.465701916172211600e-02
9.475600000000213186e+00 3.399999999999636202e+00 5.609578220266318860e-02
9.776100000000042201e+00 3.399999999999636202e+00 5.017297790149119474e-02
1.007799999999997453e+01 3.399999999999636202e+00 4.597651173395916890e-02
1.037980000000015934e+01 3.399999999999636202e+00 4.207117096891244135e-02
1.068029999999998836e+01 3.399999999999636202e+00 3.585102822312893206e-02
1.098210000000017317e+01 3.399999999999636202e+00 3.247912150348972182e-02
1.128400000000010550e+01 3.399999999999636202e+00 2.973206930625799799e-02
1.158449999999993452e+01 3.399999999999636202e+00 2.626430422238582724e-02
1.188630000000011933e+01 3.399999999999636202e+00 2.508826410563880227e-02
1.218820000000005166e+01 3.399999999999636202e+00 2.637436382576441654e-02
1.248860000000013315e+01 3.399999999999636202e+00 2.497642934736700460e-02
1.279050000000006548e+01 3.399999999999636202e+00 2.496932872779419540e-02
1.309230000000025029e+01 3.399999999999636202e+00 2.446163442833812138e-02
1.339280000000007931e+01 3.399999999999636202e+00 2.262079880408654833e-02
1.369470000000001164e+01 3.399999999999636202e+00 2.301399561293103121e-02
1.399650000000019645e+01 3.399999999999636202e+00 2.161073566985401151e-02
1.429700000000002547e+01 3.399999999999636202e+00 2.197996788764024906e-02
1.459880000000021028e+01 3.399999999999636202e+00 2.106665069508727520e-02
1.490070000000014261e+01 3.399999999999636202e+00 1.943528334823366524e-02
-6.996099999999842112e+00 3.699999999999818101e+00 1.002962514659726983e-03
-6.947000000000116415e+00 3.699999999999818101e+00 9.044414180869573845e-04
-6.497699999999895226e+00 3.699999999999818101e+00 1.354443183513932229e-03
-6.195799999999962893e+00 3.699999999999818101e+00 1.077519020174255368e-03
-5.893999999999778083e+00 3.699999999999818101e+00 1.679296528970091514e-03
-5.593499999999949068e+00 3.699999999999818101e+00 2.430187048794984865e-03
-5.291600000000016735e+00 3.699999999999818101e+00 2.204742377358196326e-03
-4.989799999999831925e+00 3.699999999999818101e+00 3.005337234192775268e-03
-4.689300000000002910e+00 3.699999999999818101e+00 4.934043025657895883e-03
-4.387499999999818101e+00 3.699999999999818101e+00 6.835233916278369605e-03
-4.085599999999885767e+00 3.699999999999818101e+00 9.891163064927431178e-03
-3.785199999999804277e+00 3.699999999999818101e+00 1.401484788183813418e-02
-3.483299999999871943e+00 3.699999999999818101e+00 1.922137718360269684e-02
-3.182800000000042928e+00 3.699999999999818101e+00 2.078617622196119244e-02
-2.880999999999858119e+00 3.699999999999818101e+00 1.994031491534993539e-02
-2.579099999999925785e+00 3.699999999999818101e+00 1.890362445771934935e-02
-2.278699999999844295e+00 3.699999999999818101e+00 2.045599741182542453e-02
-1.976799999999911961e+00 3.699999999999818101e+00 2.364683833235791885e-02
-1.674899999999979627e+00 3.699999999999818101e+00 2.880011298732639002e-02
-1.374499999999898137e+00 3.699999999999818101e+00 3.586167915248815452e-02
-1.072599999999965803e+00 3.699999999999818101e+00 3.944660445931172377e-02
-7.707999999997809937e-01 3.699999999999818101e+00 4.272709070195097186e-02
-4.702999999999519787e-01 3.699999999999818101e+00 4.482088589848397947e-02
-1.684000000000196451e-01 3.699999999999818101e+00 4.357561474090203280e-02
1.334000000001651642e-01 3.699999999999818101e+00 4.626142409431825697e-02
4.338999999999941792e-01 3.699999999999818101e+00 4.730432759407505322e-02
7.357000000001789886e-01 3.699999999999818101e+00 5.299103629445104519e-02
1.037600000000111322e+00 3.699999999999818101e+00 5.684756029993469351e-02
1.338000000000192813e+00 3.699999999999818101e+00 6.555203231875587899e-02
1.639900000000125146e+00 3.699999999999818101e+00 8.330091851844663442e-02
1.941800000000057480e+00 3.699999999999818101e+00 1.048601746963977593e-01
2.242200000000138971e+00 3.699999999999818101e+00 1.326306978456663899e-01
2.544100000000071304e+00 3.699999999999818101e+00 1.840471717498463056e-01
2.844500000000152795e+00 3.699999999999818101e+00 2.523462562658339570e-01
3.146400000000085129e+00 3.699999999999818101e+00 3.137950180489509355e-01
3.448300000000017462e+00 3.699999999999818101e+00 3.433904004284323297e-01
3.748700000000098953e+00 3.699999999999818101e+00 3.365800186806587879e-01
4.050600000000031287e+00 3.699999999999818101e+00 2.853641372794107900e-01
4.352400000000216096e+00 3.699999999999818101e+00 2.266260370182148487e-01
4.652900000000045111e+00 3.699999999999818101e+00 1.866291345420101611e-01
4.954799999999977445e+00 3.699999999999818101e+00 1.631677998959919496e-01
5.256600000000162254e+00 3.699999999999818101e+00 1.504186374530075976e-01
5.557099999999991269e+00 3.699999999999818101e+00 1.428334005943509566e-01
5.858900000000176078e+00 3.699999999999818101e+00 1.226392385292729703e-01
6.160800000000108412e+00 3.699999999999818101e+00 1.028089832173016277e-01
6.461200000000189902e+00 3.699999999999818101e+00 7.998137886815692710e-02
6.763100000000122236e+00 3.699999999999818101e+00 6.174876296006832910e-02
7.065000000000054570e+00 3.699999999999818101e+00 4.983747362667581560e-02
7.365400000000136060e+00 3.699999999999818101e+00 4.225933738759196645e-02
7.667300000000068394e+00 3.699999999999818101e+00 4.200105235063092413e-02
7.969100000000253203e+00 3.699999999999818101e+00 4.486881508060045626e-02
8.269600000000082218e+00 3.699999999999818101e+00 4.331821728138759292e-02
8.571500000000014552e+00 3.699999999999818101e+00 4.451378410195984403e-02
8.871900000000096043e+00 3.699999999999818101e+00 4.774101569780300758e-02
9.173800000000028376e+00 3.699999999999818101e+00 5.149280556458767089e-02
9.475600000000213186e+00 3.699999999999818101e+00 5.004161643939416398e-02
9.776100000000042201e+00 3.699999999999818101e+00 4.863036829929773958e-02
1.007799999999997453e+01 3.699999999999818101e+00 4.434869469689196181e-02
1.037980000000015934e+01 3.699999999999818101e+00 4.164779652688350986e-02
1.068029999999998836e+01 3.699999999999818101e+00 3.595664993927451952e-02
1.098210000000017317e+01 3.699999999999818101e+00 3.152053786116007505e-02
1.128400000000010550e+01 3.699999999999818101e+00 2.823028826660821042e-02
1.158449999999993452e+01 3.699999999999818101e+00 2.515483241413391316e-02
1.188630000000011933e+01 3.699999999999818101e+00 2.662199793336623987e-02
1.218820000000005166e+01 3.699999999999818101e+00 2.303085958441645695e-02
1.248860000000013315e+01 3.699999999999818101e+00 2.273529629469814642e-02
1.279050000000006548e+01 3.699999999999818101e+00 2.295364034656212360e-02
1.309230000000025029e+01 3.699999999999818101e+00 2.231724731734882963e-02
1.339280000000007931e+01 3.699999999999818101e+00 2.120688793165031658e-02
1.369470000000001164e+01 3.699999999999818101e+00 2.047463653820405516e-02
1.399650000000019645e+01 3.699999999999818101e+00 2.142168167372788742e-02
1.429700000000002547e+01 3.699999999999818101e+00 2.076043647600974915e-02
1.459880000000021028e+01 3.699999999999818101e+00 1.987019629706841470e-02
1.490070000000014261e+01 3.699999999999818101e+00 1.887167166964169585e-02
-6.996099999999842112e+00 4.000000000000000000e+00 9.789979236014857700e-04
-6.947000000000116415e+00 4.000000000000000000e+00 9.798855010480873526e-04
-6.497699999999895226e+00 4.000000000000000000e+00 8.787016721355131151e-04
-6.195799999999962893e+00 4.000000000000000000e+00 1.153850680581986702e-03
-5.893999999999778083e+00 4.000000000000000000e+00 1.304738846504246638e-03
-5.593499999999949068e+00 4.000000000000000000e+00 1.905628777853481419e-03
-5.291600000000016735e+00 4.000000000000000000e+00 1.729888443426378687e-03
-4.989799999999831925e+00 4.000000000000000000e+00 2.657406875124976135e-03
-4.689300000000002910e+00 4.000000000000000000e+00 3.560073138318730138e-03
-4.387499999999818101e+00 4.000000000000000000e+00 4.861261675036570445e-03
-4.085599999999885767e+00 4.000000000000000000e+00 7.167187881307341552e-03
-3.785199999999804277e+00 4.000000000000000000e+00 1.047163871500483151e-02
-3.483299999999871943e+00 4.000000000000000000e+00 1.482786882292513181e-02
-3.182800000000042928e+00 4.000000000000000000e+00 2.118381091803867716e-02
-2.880999999999858119e+00 4.000000000000000000e+00 2.195334056424220331e-02
-2.579099999999925785e+00 4.000000000000000000e+00 2.317642228565910956e-02
-2.278699999999844295e+00 4.000000000000000000e+00 2.104534883636883721e-02
-1.976799999999911961e+00 4.000000000000000000e+00 2.201280825316450501e-02
-1.674899999999979627e+00 4.000000000000000000e+00 2.553294040638616480e-02
-1.374499999999898137e+00 4.000000000000000000e+00 3.294687481784872723e-02
-1.072599999999965803e+00 4.000000000000000000e+00 3.924512437893317579e-02
-7.707999999997809937e-01 4.000000000000000000e+00 4.170992694814562585e-02
-4.702999999999519787e-01 4.000000000000000000e+00 4.465579649341609725e-02
-1.684000000000196451e-01 4.000000000000000000e+00 4.666970971975496069e-02
1.334000000001651642e-01 4.000000000000000000e+00 4.611408623818240293e-02
4.338999999999941792e-01 4.000000000000000000e+00 4.338656074477590524e-02
7.357000000001789886e-01 4.000000000000000000e+00 4.636704581046383750e-02
1.037600000000111322e+00 4.000000000000000000e+00 4.751202071657981141e-02
1.338000000000192813e+00 4.000000000000000000e+00 5.157357511222841057e-02
1.639900000000125146e+00 4.000000000000000000e+00 6.342273402435880114e-02
1.941800000000057480e+00 4.000000000000000000e+00 7.340620514373280558e-02
2.242200000000138971e+00 4.000000000000000000e+00 9.423409750568427501e-02
2.544100000000071304e+00 4.000000000000000000e+00 1.233058091916707233e-01
2.844500000000152795e+00 4.000000000000000000e+00 1.669479922410678774e-01
3.146400000000085129e+00 4.000000000000000000e+00 2.192307417331309238e-01
3.448300000000017462e+00 4.000000000000000000e+00 2.779599662198608545e-01
3.748700000000098953e+00 4.000000000000000000e+00 3.125674984403010170e-01
4.050600000000031287e+00 4.000000000000000000e+00 2.950129917014159830e-01
4.352400000000216096e+00 4.000000000000000000e+00 2.578909525747536402e-01
4.652900000000045111e+00 4.000000000000000000e+00 2.062800992097680031e-01
4.954799999999977445e+00 4.000000000000000000e+00 1.680485882748537774e-01
5.256600000000162254e+00 4.000000000000000000e+00 1.422644634510793760e-01
5.557099999999991269e+00 4.000000000000000000e+00 1.368928447442468999e-01
5.858900000000176078e+00 4.000000000000000000e+00 1.315478533608125111e-01
6.160800000000108412e+00 4.000000000000000000e+00 1.154702754930724273e-01
6.461200000000189902e+00 4.000000000000000000e+00 9.094651064347220037e-02
6.763100000000122236e+00 4.000000000000000000e+00 7.045944802101572479e-02
7.065000000000054570e+00 4.000000000000000000e+00 5.283215993150937317e-02
7.365400000000136060e+00 4.000000000000000000e+00 4.387827865019315599e-02
7.667300000000068394e+00 4.000000000000000000e+00 3.695339941180803001e-02
7.969100000000253203e+00 4.000000000000000000e+00 3.598416484011916078e-02
8.269600000000082218e+00 4.000000000000000000e+00 3.777884643714745500e-02
8.571500000000014552e+00 4.000000000000000000e+00 3.737677385383696149e-02
8.871900000000096043e+00 4.000000000000000000e+00 4.218211814973763657e-02
9.173800000000028376e+00 4.000000000000000000e+00 4.311052415888282779e-02
9.475600000000213186e+00 4.000000000000000000e+00 4.473745361850343938e-02
9.776100000000042201e+00 4.000000000000000000e+00 4.438686052709583246e-02
1.007799999999997453e+01 4.000000000000000000e+00 4.171170210303882381e-02
1.037980000000015934e+01 4.000000000000000000e+00 4.202945482892217477e-02
1.068029999999998836e+01 4.000000000000000000e+00 3.671819138845862363e-02
1.098210000000017317e+01 4.000000000000000000e+00 3.385664170061530170e-02
1.128400000000010550e+01 4.000000000000000000e+00 2.906194833407384215e-02
1.158449999999993452e+01 4.000000000000000000e+00 2.480601447761951461e-02
1.188630000000011933e+01 4.000000000000000000e+00 2.394417677696943081e-02
1.218820000000005166e+01 4.000000000000000000e+00 2.118824880527168247e-02
1.248860000000013315e+01 4.000000000000000000e+00 2.150511395370843098e-02
1.279050000000006548e+01 4.000000000000000000e+00 1.904741200406880053e-02
1.309230000000025029e+01 4.000000000000000000e+00 1.953557959969963800e-02
1.339280000000007931e+01 4.000000000000000000e+00 1.857965868970979165e-02
1.369470000000001164e+01 4.000000000000000000e+00 1.965362740009764242e-02
1.399650000000019645e+01 4.000000000000000000e+00 1.957818331713651050e-02
1.429700000000002547e+01 4.000000000000000000e+00 1.810746748811778092e-02
1.459880000000021028e+01 4.000000000000000000e+00 1.844297176293315660e-02
1.490070000000014261e+01 4.000000000000000000e+00 1.699888325731246930e-02
-6.996099999999842112e+00 4.299999999999727152e+00 7.287010836598547614e-04
-6.947000000000116415e+00 4.299999999999727152e+00 8.547370810772717941e-04
-6.497699999999895226e+00 4.299999999999727152e+00 9.044414180869573845e-04
-6.195799999999962893e+00 4.299999999999727152e+00 8.041451666209847296e-04
-5.893999999999778083e+00 4.299999999999727152e+00 1.255922086941162630e-03
-5.593499999999949068e+00 4.299999999999727152e+00 1.280774255446005426e-03
-5.291600000000016735e+00 4.299999999999727152e+00 1.958883424649573123e-03
-4.989799999999831925e+00 4.299999999999727152e+00 2.460364681979436505e-03
-4.689300000000002910e+00 4.299999999999727152e+00 2.761253436377354362e-03
-4.387499999999818101e+00 4.299999999999727152e+00 3.940843862910785658e-03
-4.085599999999885767e+00 4.299999999999727152e+00 5.443512480007173943e-03
-3.785199999999804277e+00 4.299999999999727152e+00 7.446774776986822726e-03
-3.483299999999871943e+00 4.299999999999727152e+00 1.216158617333414245e-02
-3.182800000000042928e+00 4.299999999999727152e+00 1.796989298389454343e-02
-2.880999999999858119e+00 4.299999999999727152e+00 2.290038569976603558e-02
-2.579099999999925785e+00 4.299999999999727152e+00 2.279476398362045159e-02
-2.278699999999844295e+00 4.299999999999727152e+00 2.505009827543493162e-02
-1.976799999999911961e+00 4.299999999999727152e+00 2.373470849957146772e-02
-1.674899999999979627e+00 4.299999999999727152e+00 2.368677931745498746e-02
-1.374499999999898137e+00 4.299999999999727152e+00 2.763472379993858752e-02
-1.072599999999965803e+00 4.299999999999727152e+00 3.247290846136351855e-02
-7.707999999997809937e-01 4.299999999999727152e+00 4.095726127342752543e-02
-4.702999999999519787e-01 4.299999999999727152e+00 4.343271477199919101e-02
-1.684000000000196451e-01 4.299999999999727152e+00 4.615935268795907931e-02
1.334000000001651642e-01 4.299999999999727152e+00 4.572799004891073965e-02
4.338999999999941792e-01 4.299999999999727152e+00 4.337235950563027992e-02
7.357000000001789886e-01 4.299999999999727152e+00 4.355165014984379440e-02
1.037600000000111322e+00 4.299999999999727152e+00 4.393597118422225278e-02
1.338000000000192813e+00 4.299999999999727152e+00 4.585580120122136061e-02
1.639900000000125146e+00 4.299999999999727152e+00 5.010019655086986323e-02
1.941800000000057480e+00 4.299999999999727152e+00 5.820910410302142929e-02
2.242200000000138971e+00 4.299999999999727152e+00 6.904287441623968569e-02
2.544100000000071304e+00 4.299999999999727152e+00 8.336304893970875041e-02
2.844500000000152795e+00 4.299999999999727152e+00 1.140031099738400971e-01
3.146400000000085129e+00 4.299999999999727152e+00 1.518121340441720146e-01
3.448300000000017462e+00 4.299999999999727152e+00 2.010771202177898398e-01
3.748700000000098953e+00 4.299999999999727152e+00 2.522015811420378895e-01
4.050600000000031287e+00 4.299999999999727152e+00 2.773457626268125975e-01
4.352400000000216096e+00 4.299999999999727152e+00 2.662270799532352461e-01
4.652900000000045111e+00 4.299999999999727152e+00 2.304088920956305631e-01
4.954799999999977445e+00 4.299999999999727152e+00 1.850758740104574696e-01
5.256600000000162254e+00 4.299999999999727152e+00 1.494352016421731100e-01
5.557099999999991269e+00 4.299999999999727152e+00 1.307117554061138776e-01
5.858900000000176078e+00 4.299999999999727152e+00 1.219105374456131291e-01
6.160800000000108412e+00 4.299999999999727152e+00 1.137377243173062352e-01
6.461200000000189902e+00 4.299999999999727152e+00 1.018841275179428463e-01
6.763100000000122236e+00 4.299999999999727152e+00 8.059558246120517022e-02
7.065000000000054570e+00 4.299999999999727152e+00 6.018396392170982656e-02
7.365400000000136060e+00 4.299999999999727152e+00 4.752710953317203918e-02
7.667300000000068394e+00 4.299999999999727152e+00 4.065104705434999938e-02
7.969100000000253203e+00 4.299999999999727152e+00 3.373770632277069137e-02
8.269600000000082218e+00 4.299999999999727152e+00 3.286077980552838673e-02
8.571500000000014552e+00 4.299999999999727152e+00 3.296906425401376767e-02
8.871900000000096043e+00 4.299999999999727152e+00 3.541167738706117729e-02
9.173800000000028376e+00 4.299999999999727152e+00 3.757559120187570212e-02
9.475600000000213186e+00 4.299999999999727152e+00 3.801671719283666179e-02
9.776100000000042201e+00 4.299999999999727152e+00 3.943684110739910376e-02
1.007799999999997453e+01 4.299999999999727152e+00 4.057471539394226501e-02
1.037980000000015934e+01 4.299999999999727152e+00 3.662322060167225862e-02
1.068029999999998836e+01 4.299999999999727152e+00 3.587499281418717045e-02
1.098210000000017317e+01 4.299999999999727152e+00 3.286699284765459694e-02
1.128400000000010550e+01 4.299999999999727152e+00 2.962112212543280623e-02
1.158449999999993452e+01 4.299999999999727152e+00 2.675957243758947737e-02
1.188630000000011933e+01 4.299999999999727152e+00 2.378618799147435778e-02
1.218820000000005166e+01 4.299999999999727152e+00 2.075866132111654425e-02
1.248860000000013315e+01 4.299999999999727152e+00 1.938557901122398008e-02
1.279050000000006548e+01 4.299999999999727152e+00 1.878646423476794738e-02
1.309230000000025029e+01 4.299999999999727152e+00 1.829740906169050746e-02
1.339280000000007931e+01 4.299999999999727152e+00 1.801693458856442470e-02
1.369470000000001164e+01 4.299999999999727152e+00 1.782521786009849327e-02
1.399650000000019645e+01 4.299999999999727152e+00 1.777018805840920035e-02
1.429700000000002547e+01 4.299999999999727152e+00 1.761929989248693998e-02
1.459880000000021028e+01 4.299999999999727152e+00 1.601811017881778210e-02
1.490070000000014261e+01 4.299999999999727152e+00 1.469828251572130942e-02
-6.996099999999842112e+00 4.603999999999814463e+00 6.781091692035676969e-04
-6.947000000000116415e+00 4.603999999999814463e+00 3.523682463008067202e-04
-6.497699999999895226e+00 4.603999999999814463e+00 8.795892495821145893e-04
-6.195799999999962893e+00 4.603999999999814463e+00 1.004737669552930148e-03
-5.893999999999778083e+00 4.603999999999814463e+00 1.105033921018902694e-03
-5.593499999999949068e+00 4.603999999999814463e+00 1.204442595038274092e-03
-5.291600000000016735e+00 4.603999999999814463e+00 1.832847427232156198e-03
-4.989799999999831925e+00 4.603999999999814463e+00 1.981960438261212536e-03
-4.689300000000002910e+00 4.603999999999814463e+00 2.408885190076548184e-03
-4.387499999999818101e+00 4.603999999999814463e+00 2.733738535532707469e-03
-4.085599999999885767e+00 4.603999999999814463e+00 3.787292964648721408e-03
-3.785199999999804277e+00 4.603999999999814463e+00 5.843809908424462546e-03
-3.483299999999871943e+00 4.603999999999814463e+00 8.651217372025097468e-03
-3.182800000000042928e+00 4.603999999999814463e+00 1.273318604894552522e-02
-2.880999999999858119e+00 4.603999999999814463e+00 2.020215026209738751e-02
-2.579099999999925785e+00 4.603999999999814463e+00 2.540779198641535119e-02
-2.278699999999844295e+00 4.603999999999814463e+00 2.737821391787074315e-02
-1.976799999999911961e+00 4.603999999999814463e+00 2.747140954976390326e-02
-1.674899999999979627e+00 4.603999999999814463e+00 2.769507906630748820e-02
-1.374499999999898137e+00 4.603999999999814463e+00 2.525424108815328694e-02
-1.072599999999965803e+00 4.603999999999814463e+00 3.119479693825731592e-02
-7.707999999997809937e-01 4.603999999999814463e+00 3.586345430738135248e-02
-4.702999999999519787e-01 4.603999999999814463e+00 4.247146839732972995e-02
-1.684000000000196451e-01 4.603999999999814463e+00 4.876883038096756912e-02
1.334000000001651642e-01 4.603999999999814463e+00 4.842356275423958384e-02
4.338999999999941792e-01 4.603999999999814463e+00 4.549366960300793572e-02
7.357000000001789886e-01 4.603999999999814463e+00 4.179247165067956349e-02
1.037600000000111322e+00 4.603999999999814463e+00 4.163537044263109638e-02
1.338000000000192813e+00 4.603999999999814463e+00 4.129897859036911478e-02
1.639900000000125146e+00 4.603999999999814463e+00 4.229306533056282486e-02
1.941800000000057480e+00 4.603999999999814463e+00 4.549455718045453817e-02
2.242200000000138971e+00 4.603999999999814463e+00 5.164191857561672289e-02
2.544100000000071304e+00 4.603999999999814463e+00 6.448960211517384966e-02
2.844500000000152795e+00 4.603999999999814463e+00 7.838373946427416861e-02
3.146400000000085129e+00 4.603999999999814463e+00 1.009512836215646359e-01
3.448300000000017462e+00 4.603999999999814463e+00 1.327451953362779880e-01
3.748700000000098953e+00 4.603999999999814463e+00 1.792436026088388423e-01
4.050600000000031287e+00 4.603999999999814463e+00 2.215597449530133378e-01
4.352400000000216096e+00 4.603999999999814463e+00 2.506793858211162629e-01
4.652900000000045111e+00 4.603999999999814463e+00 2.418692920861494899e-01
4.954799999999977445e+00 4.603999999999814463e+00 2.039679599613709871e-01
5.256600000000162254e+00 4.603999999999814463e+00 1.650112982525833438e-01
5.557099999999991269e+00 4.603999999999814463e+00 1.396363466316922486e-01
5.858900000000176078e+00 4.603999999999814463e+00 1.182741326468866455e-01
6.160800000000108412e+00 4.603999999999814463e+00 1.074882915157848867e-01
6.461200000000189902e+00 4.603999999999814463e+00 1.055950888221838246e-01
6.763100000000122236e+00 4.603999999999814463e+00 9.103526838813236211e-02
7.065000000000054570e+00 4.603999999999814463e+00 7.368224172962588303e-02
7.365400000000136060e+00 4.603999999999814463e+00 5.814431094941951289e-02
7.667300000000068394e+00 4.603999999999814463e+00 4.403271712590182269e-02
7.969100000000253203e+00 4.603999999999814463e+00 3.362143367726589532e-02
8.269600000000082218e+00 4.603999999999814463e+00 3.170781670239299771e-02
8.571500000000014552e+00 4.603999999999814463e+00 3.016875740998594541e-02
8.871900000000096043e+00 4.603999999999814463e+00 2.921904954212231273e-02
9.173800000000028376e+00 4.603999999999814463e+00 3.135722361098539773e-02
9.475600000000213186e+00 4.603999999999814463e+00 3.294509966295552927e-02
9.776100000000042201e+00 4.603999999999814463e+00 3.625132565154622066e-02
1.007799999999997453e+01 4.603999999999814463e+00 3.434569687369274510e-02
1.037980000000015934e+01 4.603999999999814463e+00 3.513564080116809984e-02
1.068029999999998836e+01 4.603999999999814463e+00 3.409540003375111095e-02
1.098210000000017317e+01 4.603999999999814463e+00 3.211698990527630387e-02
1.128400000000010550e+01 4.603999999999814463e+00 2.919153464127766801e-02
1.158449999999993452e+01 4.603999999999814463e+00 2.595986515820150262e-02
1.188630000000011933e+01 4.603999999999814463e+00 2.414121897011497000e-02
1.218820000000005166e+01 4.603999999999814463e+00 2.145363446180554093e-02
1.248860000000013315e+01 4.603999999999814463e+00 1.882374248752521212e-02
1.279050000000006548e+01 4.603999999999814463e+00 1.769208124310826455e-02
1.309230000000025029e+01 4.603999999999814463e+00 1.698468201816684744e-02
1.339280000000007931e+01 4.603999999999814463e+00 1.694917892030278414e-02
1.369470000000001164e+01 4.603999999999814463e+00 1.515893521050750217e-02
1.399650000000019645e+01 4.603999999999814463e+00 1.682225534543876563e-02
1.429700000000002547e+01 4.603999999999814463e+00 1.579710339461400104e-02
1.459880000000021028e+01 4.603999999999814463e+00 1.468496885402228828e-02
1.490070000000014261e+01 4.603999999999814463e+00 1.555035686445877668e-02
-6.996099999999842112e+00 4.902499999999690772e+00 5.032564122230665481e-04
-6.947000000000116415e+00 4.902499999999690772e+00 6.044402411356407856e-04
-6.497699999999895226e+00 4.902499999999690772e+00 6.292924096404835807e-04
-6.195799999999962893e+00 4.902499999999690772e+00 8.041451666209847296e-04
-5.893999999999778083e+00 4.902499999999690772e+00 6.532570006987249017e-04
-5.593499999999949068e+00 4.902499999999690772e+00 1.030477415504374526e-03
-5.291600000000016735e+00 4.902499999999690772e+00 1.130773666970347072e-03
-4.989799999999831925e+00 4.902499999999690772e+00 1.634030079193413620e-03
-4.689300000000002910e+00 4.902499999999690772e+00 2.261547333940694144e-03
-4.387499999999818101e+00 4.902499999999690772e+00 2.461252259426038088e-03
-4.085599999999885767e+00 4.902499999999690772e+00 3.441137760474125441e-03
-3.785199999999804277e+00 4.902499999999690772e+00 5.021913192871447357e-03
-3.483299999999871943e+00 4.902499999999690772e+00 6.577836456763926261e-03
-3.182800000000042928e+00 4.902499999999690772e+00 8.581986331190177494e-03
-2.880999999999858119e+00 4.902499999999690772e+00 1.565775373549756211e-02
-2.579099999999925785e+00 4.902499999999690772e+00 2.204298588634895709e-02
-2.278699999999844295e+00 4.902499999999690772e+00 2.743590645189984342e-02
-1.976799999999911961e+00 4.902499999999690772e+00 3.070929207496628233e-02
-1.674899999999979627e+00 4.902499999999690772e+00 3.148414718584940930e-02
-1.374499999999898137e+00 4.902499999999690772e+00 2.811312804365681192e-02
-1.072599999999965803e+00 4.902499999999690772e+00 2.963266063223862420e-02
-7.707999999997809937e-01 4.902499999999690772e+00 3.254036434730523536e-02
-4.702999999999519787e-01 4.902499999999690772e+00 3.697647642541967289e-02
-1.684000000000196451e-01 4.902499999999690772e+00 4.326851294437790429e-02
1.334000000001651642e-01 4.902499999999690772e+00 4.738154683192939004e-02
4.338999999999941792e-01 4.902499999999690772e+00 4.804989264922033404e-02
7.357000000001789886e-01 4.902499999999690772e+00 4.335105764691184888e-02
1.037600000000111322e+00 4.902499999999690772e+00 3.956198952736992430e-02
1.338000000000192813e+00 4.902499999999690772e+00 3.791819609626389392e-02
1.639900000000125146e+00 4.902499999999690772e+00 3.783298866139014893e-02
1.941800000000057480e+00 4.902499999999690772e+00 3.888033004837995049e-02
2.242200000000138971e+00 4.902499999999690772e+00 4.319040612907697196e-02
2.544100000000071304e+00 4.902499999999690772e+00 4.641852530236673102e-02
2.844500000000152795e+00 4.902499999999690772e+00 5.587122510867301162e-02
3.146400000000085129e+00 4.902499999999690772e+00 7.081359142220973457e-02
3.448300000000017462e+00 4.902499999999690772e+00 9.027638967128805147e-02
3.748700000000098953e+00 4.902499999999690772e+00 1.185705835140515724e-01
4.050600000000031287e+00 4.902499999999690772e+00 1.595287323649257072e-01
4.352400000000216096e+00 4.902499999999690772e+00 1.984818437639269684e-01
4.652900000000045111e+00 4.902499999999690772e+00 2.223940677528187526e-01
4.954799999999977445e+00 4.902499999999690772e+00 2.138804248850168788e-01
5.256600000000162254e+00 4.902499999999690772e+00 1.908495653006004322e-01
5.557099999999991269e+00 4.902499999999690772e+00 1.522000053883368620e-01
5.858900000000176078e+00 4.902499999999690772e+00 1.218306554754189780e-01
6.160800000000108412e+00 4.902499999999690772e+00 1.059794098565622761e-01
6.461200000000189902e+00 4.902499999999690772e+00 9.886991450928404868e-02
6.763100000000122236e+00 4.902499999999690772e+00 9.437522231969391884e-02
7.065000000000054570e+00 4.902499999999690772e+00 8.330269367333983932e-02
7.365400000000136060e+00 4.902499999999690772e+00 6.860618631251173827e-02
7.667300000000068394e+00 4.902499999999690772e+00 5.147594159310223821e-02
7.969100000000253203e+00 4.902499999999690772e+00 3.910488714237014135e-02
8.269600000000082218e+00 4.902499999999690772e+00 3.278533572256725481e-02
8.571500000000014552e+00 4.902499999999690772e+00 2.899360487068552636e-02
8.871900000000096043e+00 4.902499999999690772e+00 2.770217968588030086e-02
9.173800000000028376e+00 4.902499999999690772e+00 2.828443049085090436e-02
9.475600000000213186e+00 4.902499999999690772e+00 2.873354467883127913e-02
9.776100000000042201e+00 4.902499999999690772e+00 2.991313510536470696e-02
1.007799999999997453e+01 4.902499999999690772e+00 3.044656915077222775e-02
1.037980000000015934e+01 4.902499999999690772e+00 3.184805393895603909e-02
1.068029999999998836e+01 4.902499999999690772e+00 3.275515808938279927e-02
1.098210000000017317e+01 4.902499999999690772e+00 3.163503535177167314e-02
1.128400000000010550e+01 4.902499999999690772e+00 2.916934520511262757e-02
1.158449999999993452e+01 4.902499999999690772e+00 2.707199969879321710e-02
1.188630000000011933e+01 4.902499999999690772e+00 2.310896639971738928e-02
1.218820000000005166e+01 4.902499999999690772e+00 2.069209301262142989e-02
1.248860000000013315e+01 4.902499999999690772e+00 1.963055038648600301e-02
1.279050000000006548e+01 4.902499999999690772e+00 1.807728985493332538e-02
1.309230000000025029e+01 4.902499999999690772e+00 1.665716594037088341e-02
1.339280000000007931e+01 4.902499999999690772e+00 1.492905265183770529e-02
1.369470000000001164e+01 4.902499999999690772e+00 1.434058880474089331e-02
1.399650000000019645e+01 4.902499999999690772e+00 1.391455163037215968e-02
1.429700000000002547e+01 4.902499999999690772e+00 1.411248140096430133e-02
1.459880000000021028e+01 4.902499999999690772e+00 1.381248022401298549e-02
1.490070000000014261e+01 4.902499999999690772e+00 1.307667852078031601e-02
-6.996099999999842112e+00 5.199999999999818101e+00 6.292924096404835807e-04
-6.947000000000116415e+00 5.199999999999818101e+00 4.029601607570938390e-04
-6.497699999999895226e+00 5.199999999999818101e+00 7.047364926016134404e-04
-6.195799999999962893e+00 5.199999999999818101e+00 8.804768270287161719e-04
-5.893999999999778083e+00 5.199999999999818101e+00 9.301811640384016538e-04
-5.593499999999949068e+00 5.199999999999818101e+00 1.030477415504374526e-03
-5.291600000000016735e+00 5.199999999999818101e+00 1.031364992950975891e-03
-4.989799999999831925e+00 5.199999999999818101e+00 1.131661244416948655e-03
-4.689300000000002910e+00 5.199999999999818101e+00 1.634030079193413620e-03
-4.387499999999818101e+00 5.199999999999818101e+00 2.161251082474721381e-03
-4.085599999999885767e+00 5.199999999999818101e+00 2.537583919833769422e-03
-3.785199999999804277e+00 5.199999999999818101e+00 3.892914680794303667e-03
-3.483299999999871943e+00 5.199999999999818101e+00 5.073392684774336546e-03
-3.182800000000042928e+00 5.199999999999818101e+00 6.979021462627818181e-03
-2.880999999999858119e+00 5.199999999999818101e+00 1.056838465668439794e-02
-2.579099999999925785e+00 5.199999999999818101e+00 1.591160088522559912e-02
-2.278699999999844295e+00 5.199999999999818101e+00 2.442524375302745909e-02
-1.976799999999911961e+00 5.199999999999818101e+00 3.092941128172345747e-02
-1.674899999999979627e+00 5.199999999999818101e+00 3.294776239529532968e-02
-1.374499999999898137e+00 5.199999999999818101e+00 3.171314216707260547e-02
-1.072599999999965803e+00 5.199999999999818101e+00 3.216846939717919046e-02
-7.707999999997809937e-01 5.199999999999818101e+00 3.194746261297540940e-02
-4.702999999999519787e-01 5.199999999999818101e+00 3.332320765520777744e-02
-1.684000000000196451e-01 5.199999999999818101e+00 4.025341235827251118e-02
1.334000000001651642e-01 5.199999999999818101e+00 4.550698326470695859e-02
4.338999999999941792e-01 5.199999999999818101e+00 4.482266105337718437e-02
7.357000000001789886e-01 5.199999999999818101e+00 4.494603431845479308e-02
1.037600000000111322e+00 5.199999999999818101e+00 4.143300278480594595e-02
1.338000000000192813e+00 5.199999999999818101e+00 3.948654544440879238e-02
1.639900000000125146e+00 5.199999999999818101e+00 3.610221264051716866e-02
1.941800000000057480e+00 5.199999999999818101e+00 3.535398485303208049e-02
2.242200000000138971e+00 5.199999999999818101e+00 3.749393407678836693e-02
2.544100000000071304e+00 5.199999999999818101e+00 3.932411877168071057e-02
2.844500000000152795e+00 5.199999999999818101e+00 4.262768202793160155e-02
3.146400000000085129e+00 5.199999999999818101e+00 4.973984010754965018e-02
3.448300000000017462e+00 5.199999999999818101e+00 6.371030911705770350e-02
3.748700000000098953e+00 5.199999999999818101e+00 8.702075559715365116e-02
4.050600000000031287e+00 5.199999999999818101e+00 1.126415661707533683e-01
4.352400000000216096e+00 5.199999999999818101e+00 1.428689036922149991e-01
4.652900000000045111e+00 5.199999999999818101e+00 1.857184800817970050e-01
4.954799999999977445e+00 5.199999999999818101e+00 2.015129207440712056e-01
5.256600000000162254e+00 5.199999999999818101e+00 1.952910028433944845e-01
5.557099999999991269e+00 5.199999999999818101e+00 1.683991813662613635e-01
5.858900000000176078e+00 5.199999999999818101e+00 1.354620699003252493e-01
6.160800000000108412e+00 5.199999999999818101e+00 1.102113791219583860e-01
6.461200000000189902e+00 5.199999999999818101e+00 1.004409265897687475e-01
6.763100000000122236e+00 5.199999999999818101e+00 9.191663279260767205e-02
7.065000000000054570e+00 5.199999999999818101e+00 8.640655200410538028e-02
7.365400000000136060e+00 5.199999999999818101e+00 7.719083537604172485e-02
7.667300000000068394e+00 5.199999999999818101e+00 6.166444310264117962e-02
7.969100000000253203e+00 5.199999999999818101e+00 4.702385312094897740e-02
8.269600000000082218e+00 5.199999999999818101e+00 3.718505712537102659e-02
8.571500000000014552e+00 5.199999999999818101e+00 3.019005926870438339e-02
8.871900000000096043e+00 5.199999999999818101e+00 2.748738594380273348e-02
9.173800000000028376e+00 5.199999999999818101e+00 2.498885543161942849e-02
9.475600000000213186e+00 5.199999999999818101e+00 2.615957008368684569e-02
9.776100000000042201e+00 5.199999999999818101e+00 2.539181559237652444e-02
1.007799999999997453e+01 5.199999999999818101e+00 2.690513513883212998e-02
1.037980000000015934e+01 5.199999999999818101e+00 2.733294746809406678e-02
1.068029999999998836e+01 5.199999999999818101e+00 2.939123956676300761e-02
1.098210000000017317e+01 5.199999999999818101e+00 3.078029827069440200e-02
1.128400000000010550e+01 5.199999999999818101e+00 2.929538120253004710e-02
1.158449999999993452e+01 5.199999999999818101e+00 2.751401326720077575e-02
1.188630000000011933e+01 5.199999999999818101e+00 2.679596311290013966e-02
1.218820000000005166e+01 5.199999999999818101e+00 2.177404992002869577e-02
1.248860000000013315e+01 5.199999999999818101e+00 1.787137188732177209e-02
1.279050000000006548e+01 5.199999999999818101e+00 1.778882718478783098e-02
1.309230000000025029e+01 5.199999999999818101e+00 1.644325977573991501e-02
1.339280000000007931e+01 5.199999999999818101e+00 1.449857759023596461e-02
1.369470000000001164e+01 5.199999999999818101e+00 1.349383992068303555e-02
1.399650000000019645e+01 5.199999999999818101e+00 1.459443595446893033e-02
1.429700000000002547e+01 5.199999999999818101e+00 1.302786176121723330e-02
1.459880000000021028e+01 5.199999999999818101e+00 1.402816154353715532e-02
1.490070000000014261e+01 5.199999999999818101e+00 1.329502257264429319e-02
-6.996099999999842112e+00 5.500000000000000000e+00 4.526644977667794835e-04
-6.947000000000116415e+00 5.500000000000000000e+00 3.532558237474083028e-04
-6.497699999999895226e+00 5.500000000000000000e+00 6.035526636890392030e-04
-6.195799999999962893e+00 5.500000000000000000e+00 7.038489151550119663e-04
-5.893999999999778083e+00 5.500000000000000000e+00 8.050327440675862038e-04
-5.593499999999949068e+00 5.500000000000000000e+00 7.038489151550119663e-04
-5.291600000000016735e+00 5.500000000000000000e+00 1.281661832892607008e-03
-4.989799999999831925e+00 5.500000000000000000e+00 1.231069918436319835e-03
-4.689300000000002910e+00 5.500000000000000000e+00 1.834622582125359147e-03
-4.387499999999818101e+00 5.500000000000000000e+00 2.210955419484407405e-03
-4.085599999999885767e+00 5.500000000000000000e+00 2.135511336523277220e-03
-3.785199999999804277e+00 5.500000000000000000e+00 2.761253436377354362e-03
-3.483299999999871943e+00 5.500000000000000000e+00 4.117471774784490189e-03
-3.182800000000042928e+00 5.500000000000000000e+00 6.224580633016518066e-03
-2.880999999999858119e+00 5.500000000000000000e+00 8.608613654588223238e-03
-2.579099999999925785e+00 5.500000000000000000e+00 1.244294822390682592e-02
-2.278699999999844295e+00 5.500000000000000000e+00 1.806397619323430598e-02
-1.976799999999911961e+00 5.500000000000000000e+00 2.635483712193918346e-02
-1.674899999999979627e+00 5.500000000000000000e+00 3.234864761883930045e-02
-1.374499999999898137e+00 5.500000000000000000e+00 3.794659857455514457e-02
-1.072599999999965803e+00 5.500000000000000000e+00 3.662943364379847577e-02
-7.707999999997809937e-01 5.500000000000000000e+00 3.544895563981844550e-02
-4.702999999999519787e-01 5.500000000000000000e+00 3.147083352415039337e-02
-1.684000000000196451e-01 5.500000000000000000e+00 3.659215539104121451e-02
1.334000000001651642e-01 5.500000000000000000e+00 4.066347313860241980e-02
4.338999999999941792e-01 5.500000000000000000e+00 4.364307062684374960e-02
7.357000000001789886e-01 5.500000000000000000e+00 4.445697914537734968e-02
1.037600000000111322e+00 5.500000000000000000e+00 4.196821198510666817e-02
1.338000000000192813e+00 5.500000000000000000e+00 3.846849411315684392e-02
1.639900000000125146e+00 5.500000000000000000e+00 3.517291905392536805e-02
1.941800000000057480e+00 5.500000000000000000e+00 3.412113977970255424e-02
2.242200000000138971e+00 5.500000000000000000e+00 3.305604684378071756e-02
2.544100000000071304e+00 5.500000000000000000e+00 3.313859154631466214e-02
2.844500000000152795e+00 5.500000000000000000e+00 3.614836666774044749e-02
3.146400000000085129e+00 5.500000000000000000e+00 3.898417660963232612e-02
3.448300000000017462e+00 5.500000000000000000e+00 4.616379057519208462e-02
3.748700000000098953e+00 5.500000000000000000e+00 5.779194270311871495e-02
4.050600000000031287e+00 5.500000000000000000e+00 7.277691273409231387e-02
4.352400000000216096e+00 5.500000000000000000e+00 9.923027095260426866e-02
4.652900000000045111e+00 5.500000000000000000e+00 1.307871994890749956e-01
4.954799999999977445e+00 5.500000000000000000e+00 1.698370568297558336e-01
5.256600000000162254e+00 5.500000000000000000e+00 1.834587079027494849e-01
5.557099999999991269e+00 5.500000000000000000e+00 1.803450862200713656e-01
5.858900000000176078e+00 5.500000000000000000e+00 1.549080041779181405e-01
6.160800000000108412e+00 5.500000000000000000e+00 1.260049322067859912e-01
6.461200000000189902e+00 5.500000000000000000e+00 1.068465730218919746e-01
6.763100000000122236e+00 5.500000000000000000e+00 9.229119047507350349e-02
7.065000000000054570e+00 5.500000000000000000e+00 8.395151278680555718e-02
7.365400000000136060e+00 5.500000000000000000e+00 7.773847066059486055e-02
7.667300000000068394e+00 5.500000000000000000e+00 6.998725681942370713e-02
7.969100000000253203e+00 5.500000000000000000e+00 5.666205661359496881e-02
8.269600000000082218e+00 5.500000000000000000e+00 4.280697267214510909e-02
8.571500000000014552e+00 5.500000000000000000e+00 3.318208284119814055e-02
8.871900000000096043e+00 5.500000000000000000e+00 2.670099232611377466e-02
9.173800000000028376e+00 5.500000000000000000e+00 2.450423814577499387e-02
9.475600000000213186e+00 5.500000000000000000e+00 2.185038158043642667e-02
9.776100000000042201e+00 5.500000000000000000e+00 2.362198616385307454e-02
1.007799999999997453e+01 5.500000000000000000e+00 2.496666599545438806e-02
1.037980000000015934e+01 5.500000000000000000e+00 2.620927442069653085e-02
1.068029999999998836e+01 5.500000000000000000e+00 2.724241456854070709e-02
1.098210000000017317e+01 5.500000000000000000e+00 2.646489672531776929e-02
1.128400000000010550e+01 5.500000000000000000e+00 2.867940245458858520e-02
1.158449999999993452e+01 5.500000000000000000e+00 2.679507553545353721e-02
1.188630000000011933e+01 5.500000000000000000e+00 2.470571822615354185e-02
1.218820000000005166e+01 5.500000000000000000e+00 2.280275218063986670e-02
1.248860000000013315e+01 5.500000000000000000e+00 2.085895757258251701e-02
1.279050000000006548e+01 5.500000000000000000e+00 1.782876816988489960e-02
1.309230000000025029e+01 5.500000000000000000e+00 1.671929636163298899e-02
1.339280000000007931e+01 5.500000000000000000e+00 1.418171244179921957e-02
1.369470000000001164e+01 5.500000000000000000e+00 1.270922145788728509e-02
1.399650000000019645e+01 5.500000000000000000e+00 1.312194497055699585e-02
1.429700000000002547e+01 5.500000000000000000e+00 1.267638109236302740e-02
1.459880000000021028e+01 5.500000000000000000e+00 1.166454280323728568e-02
1.490070000000014261e+01 5.500000000000000000e+00 1.242963456220780305e-02
-6.996099999999842112e+00 5.799999999999727152e+00 4.535520752133809577e-04
-6.947000000000116415e+00 5.799999999999727152e+00 6.559197330385294327e-04
-6.497699999999895226e+00 5.799999999999727152e+00 5.289961581745109259e-04
-6.195799999999962893e+00 5.799999999999727152e+00 4.029601607570938390e-04
-5.893999999999778083e+00 5.799999999999727152e+00 5.795880726307979904e-04
-5.593499999999949068e+00 5.799999999999727152e+00 9.568084874364475058e-04
-5.291600000000016735e+00 5.799999999999727152e+00 7.047364926016134404e-04
-4.989799999999831925e+00 5.799999999999727152e+00 9.559209099898460316e-04
-4.689300000000002910e+00 5.799999999999727152e+00 1.383733239251782720e-03
-4.387499999999818101e+00 5.799999999999727152e+00 1.408585407756625298e-03
-4.085599999999885767e+00 5.799999999999727152e+00 2.138174068863081968e-03
-3.785199999999804277e+00 5.799999999999727152e+00 2.715099409154075102e-03
-3.483299999999871943e+00 5.799999999999727152e+00 3.142911738416011465e-03
-3.182800000000042928e+00 5.799999999999727152e+00 4.851498323123953904e-03
-2.880999999999858119e+00 5.799999999999727152e+00 5.529607492327521384e-03
-2.579099999999925785e+00 5.799999999999727152e+00 8.489678276743618107e-03
-2.278699999999844295e+00 5.799999999999727152e+00 1.278466554084841528e-02
-1.976799999999911961e+00 5.799999999999727152e+00 1.905717535598141707e-02
-1.674899999999979627e+00 5.799999999999727152e+00 2.794005044156951112e-02
-1.374499999999898137e+00 5.799999999999727152e+00 3.581286239292506834e-02
-1.072599999999965803e+00 5.799999999999727152e+00 4.128744008356328987e-02
-7.707999999997809937e-01 5.799999999999727152e+00 3.964098392011745908e-02
-4.702999999999519787e-01 5.799999999999727152e+00 3.474244399232362390e-02
-1.684000000000196451e-01 5.799999999999727152e+00 3.335871075307184075e-02
1.334000000001651642e-01 5.799999999999727152e+00 3.628682874941028397e-02
4.338999999999941792e-01 5.799999999999727152e+00 4.006169562980658322e-02
7.357000000001789886e-01 5.799999999999727152e+00 4.269247518153351101e-02
1.037600000000111322e+00 5.799999999999727152e+00 4.260016712708695336e-02
1.338000000000192813e+00 5.799999999999727152e+00 3.961879448395241865e-02
1.639900000000125146e+00 5.799999999999727152e+00 3.738742478319617701e-02
1.941800000000057480e+00 5.799999999999727152e+00 3.393297336102302914e-02
2.242200000000138971e+00 5.799999999999727152e+00 3.233799668948008493e-02
2.544100000000071304e+00 5.799999999999727152e+00 3.120899817740293777e-02
2.844500000000152795e+00 5.799999999999727152e+00 3.211521475038309897e-02
3.146400000000085129e+00 5.799999999999727152e+00 3.359303119897464468e-02
3.448300000000017462e+00 5.799999999999727152e+00 3.711671366198271427e-02
3.748700000000098953e+00 5.799999999999727152e+00 4.319129370652357441e-02
4.050600000000031287e+00 5.799999999999727152e+00 5.550110531344017162e-02
4.352400000000216096e+00 5.799999999999727152e+00 6.842600809085162827e-02
4.652900000000045111e+00 5.799999999999727152e+00 9.017431826492887381e-02
4.954799999999977445e+00 5.799999999999727152e+00 1.217126076750209701e-01
5.256600000000162254e+00 5.799999999999727152e+00 1.485263223368531449e-01
5.557099999999991269e+00 5.799999999999727152e+00 1.651985770938162457e-01
5.858900000000176078e+00 5.799999999999727152e+00 1.674113076681938705e-01
6.160800000000108412e+00 5.799999999999727152e+00 1.430197918581372629e-01
6.461200000000189902e+00 5.799999999999727152e+00 1.193667404836531304e-01
6.763100000000122236e+00 5.799999999999727152e+00 9.688440376123642894e-02
7.065000000000054570e+00 5.799999999999727152e+00 8.222606223061218467e-02
7.365400000000136060e+00 5.799999999999727152e+00 7.705414844926508633e-02
7.667300000000068394e+00 5.799999999999727152e+00 7.295886611064562877e-02
7.969100000000253203e+00 5.799999999999727152e+00 6.143367296652478549e-02
8.269600000000082218e+00 5.799999999999727152e+00 5.351648214283914740e-02
8.571500000000014552e+00 5.799999999999727152e+00 3.889098097773916601e-02
8.871900000000096043e+00 5.799999999999727152e+00 3.042260455971398589e-02
9.173800000000028376e+00 5.799999999999727152e+00 2.575749750037635219e-02
9.475600000000213186e+00 5.799999999999727152e+00 2.243795785008663793e-02
9.776100000000042201e+00 5.799999999999727152e+00 2.141990651883468252e-02
1.007799999999997453e+01 5.799999999999727152e+00 2.069564332240783622e-02
1.037980000000015934e+01 5.799999999999727152e+00 2.126813077546582317e-02
1.068029999999998836e+01 5.799999999999727152e+00 2.311784217418341031e-02
1.098210000000017317e+01 5.799999999999727152e+00 2.508205106351258859e-02
1.128400000000010550e+01 5.799999999999727152e+00 2.408796432331887852e-02
1.158449999999993452e+01 5.799999999999727152e+00 2.560660933445409182e-02
1.188630000000011933e+01 5.799999999999727152e+00 2.385364387741607459e-02
1.218820000000005166e+01 5.799999999999727152e+00 2.435512513474593493e-02
1.248860000000013315e+01 5.799999999999727152e+00 2.032463594972839724e-02
1.279050000000006548e+01 5.799999999999727152e+00 1.763971417375877551e-02
1.309230000000025029e+01 5.799999999999727152e+00 1.549976495000249081e-02
1.339280000000007931e+01 5.799999999999727152e+00 1.448260119619713959e-02
1.369470000000001164e+01 5.799999999999727152e+00 1.192815330487794097e-02
1.399650000000019645e+01 5.799999999999727152e+00 1.192282784019833147e-02
1.429700000000002547e+01 5.799999999999727152e+00 1.224146814352827795e-02
1.459880000000021028e+01 5.799999999999727152e+00 1.157667263602373334e-02
1.490070000000014261e+01 5.799999999999727152e+00 1.177460240661587498e-02
-6.996099999999842112e+00 6.099999999999909051e+00 4.792918211648253355e-04
-6.947000000000116415e+00 6.099999999999909051e+00 4.792918211648253355e-04
-6.497699999999895226e+00 6.099999999999909051e+00 6.559197330385294327e-04
-6.195799999999962893e+00 6.099999999999909051e+00 6.053278185822422598e-04
-5.893999999999778083e+00 6.099999999999909051e+00 3.532558237474083028e-04
-5.593499999999949068e+00 6.099999999999909051e+00 6.807719015433722279e-04
-5.291600000000016735e+00 6.099999999999909051e+00 7.562159845045020876e-04
-4.989799999999831925e+00 6.099999999999909051e+00 1.033140147844178840e-03
-4.689300000000002910e+00 6.099999999999909051e+00 1.285212142679013122e-03
-4.387499999999818101e+00 6.099999999999909051e+00 1.234620228222725949e-03
-4.085599999999885767e+00 6.099999999999909051e+00 1.562136306018689982e-03
-3.785199999999804277e+00 6.099999999999909051e+00 2.291724967125146218e-03
-3.483299999999871943e+00 6.099999999999909051e+00 2.694685127882240003e-03
-3.182800000000042928e+00 6.099999999999909051e+00 3.422498634095493073e-03
-2.880999999999858119e+00 6.099999999999909051e+00 4.656231284871617873e-03
-2.579099999999925785e+00 6.099999999999909051e+00 6.163337789201013203e-03
-2.278699999999844295e+00 6.099999999999909051e+00 9.484652594383932364e-03
-1.976799999999911961e+00 6.099999999999909051e+00 1.395715534780903391e-02
-1.674899999999979627e+00 6.099999999999909051e+00 2.202612191486352788e-02
-1.374499999999898137e+00 6.099999999999909051e+00 2.961047119607358724e-02
-1.072599999999965803e+00 6.099999999999909051e+00 3.831228048255497232e-02
-7.707999999997809937e-01 6.099999999999909051e+00 4.222738459951431295e-02
-4.702999999999519787e-01 6.099999999999909051e+00 3.904364429855462781e-02
-1.684000000000196451e-01 6.099999999999909051e+00 3.685044042800224989e-02
1.334000000001651642e-01 6.099999999999909051e+00 3.424273788988696499e-02
4.338999999999941792e-01 6.099999999999909051e+00 3.631878153748793747e-02
7.357000000001789886e-01 6.099999999999909051e+00 3.812855195110845946e-02
1.037600000000111322e+00 6.099999999999909051e+00 3.971465284818538610e-02
1.338000000000192813e+00 6.099999999999909051e+00 4.072915386965093171e-02
1.639900000000125146e+00 6.099999999999909051e+00 3.626197658090544312e-02
1.941800000000057480e+00 6.099999999999909051e+00 3.415309256778020774e-02
2.242200000000138971e+00 6.099999999999909051e+00 3.128621741525727806e-02
2.544100000000071304e+00 6.099999999999909051e+00 2.901756946174376475e-02
2.844500000000152795e+00 6.099999999999909051e+00 2.708531336049223651e-02
3.146400000000085129e+00 6.099999999999909051e+00 2.686696930862826627e-02
3.448300000000017462e+00 6.099999999999909051e+00 2.803235849601606877e-02
3.748700000000098953e+00 6.099999999999909051e+00 3.232912091501406737e-02
4.050600000000031287e+00 6.099999999999909051e+00 3.645990635149758130e-02
4.352400000000216096e+00 6.099999999999909051e+00 4.875107883203554093e-02
4.652900000000045111e+00 6.099999999999909051e+00 6.299935958232988353e-02
4.954799999999977445e+00 6.099999999999909051e+00 8.508938707334871843e-02
5.256600000000162254e+00 6.099999999999909051e+00 1.073613679409208682e-01
5.557099999999991269e+00 6.099999999999909051e+00 1.373117812990428399e-01
5.858900000000176078e+00 6.099999999999909051e+00 1.534585902076178454e-01
6.160800000000108412e+00 6.099999999999909051e+00 1.522727867389581935e-01
6.461200000000189902e+00 6.099999999999909051e+00 1.316321732182396675e-01
6.763100000000122236e+00 6.099999999999909051e+00 1.058533738591448670e-01
7.065000000000054570e+00 6.099999999999909051e+00 8.812490194072594707e-02
7.365400000000136060e+00 6.099999999999909051e+00 7.630947097156640102e-02
7.667300000000068394e+00 6.099999999999909051e+00 7.031566047466628055e-02
7.969100000000253203e+00 6.099999999999909051e+00 6.621238993902742176e-02
8.269600000000082218e+00 6.099999999999909051e+00 5.769342160654594015e-02
8.571500000000014552e+00 6.099999999999909051e+00 4.641675014747352612e-02
8.871900000000096043e+00 6.099999999999909051e+00 3.642174052129371759e-02
9.173800000000028376e+00 6.099999999999909051e+00 2.767821509482205899e-02
9.475600000000213186e+00 6.099999999999909051e+00 2.378796314636756268e-02
9.776100000000042201e+00 6.099999999999909051e+00 2.074801039175732525e-02
1.007799999999997453e+01 6.099999999999909051e+00 2.026516826080609554e-02
1.037980000000015934e+01 6.099999999999909051e+00 2.020836330422359772e-02
1.068029999999998836e+01 6.099999999999909051e+00 2.079505199642720653e-02
1.098210000000017317e+01 6.099999999999909051e+00 2.221961379822266075e-02
1.128400000000010550e+01 6.099999999999909051e+00 2.221517591098965544e-02
1.158449999999993452e+01 6.099999999999909051e+00 2.358737064343561368e-02
1.188630000000011933e+01 6.099999999999909051e+00 2.402583390205676947e-02
1.218820000000005166e+01 6.099999999999909051e+00 2.160008474049479252e-02
1.248860000000013315e+01 6.099999999999909051e+00 2.066457811177678169e-02
1.279050000000006548e+01 6.099999999999909051e+00 1.893202693601059999e-02
1.309230000000025029e+01 6.099999999999909051e+00 1.699089506029305766e-02
1.339280000000007931e+01 6.099999999999909051e+00 1.449946516768256706e-02
1.369470000000001164e+01 6.099999999999909051e+00 1.331809958625593260e-02
1.399650000000019645e+01 6.099999999999909051e+00 1.331543685391612698e-02
1.429700000000002547e+01 6.099999999999909051e+00 1.124826898078117032e-02
1.459880000000021028e+01 6.099999999999909051e+00 1.067844426006298725e-02
1.490070000000014261e+01 6.099999999999909051e+00 1.122341681227632601e-02
-6.996099999999842112e+00 6.399999999999636202e+00 3.789955696988526264e-04
-6.947000000000116415e+00 6.399999999999636202e+00 3.035514867377226583e-04
-6.497699999999895226e+00 6.399999999999636202e+00 4.544396526599825403e-04
-6.195799999999962893e+00 6.399999999999636202e+00 4.544396526599825403e-04
-5.893999999999778083e+00 6.399999999999636202e+00 3.789955696988526264e-04
-5.593499999999949068e+00 6.399999999999636202e+00 4.038477382036954216e-04
-5.291600000000016735e+00 6.399999999999636202e+00 8.076954764073908432e-04
-4.989799999999831925e+00 6.399999999999636202e+00 9.337314738248077674e-04
-4.689300000000002910e+00 6.399999999999636202e+00 1.185803468659641941e-03
-4.387499999999818101e+00 6.399999999999636202e+00 1.286099720125614488e-03
-4.085599999999885767e+00 6.399999999999636202e+00 1.336691634581901661e-03
-3.785199999999804277e+00 6.399999999999636202e+00 2.066280295688357679e-03
-3.483299999999871943e+00 6.399999999999636202e+00 2.595276453862868822e-03
-3.182800000000042928e+00 6.399999999999636202e+00 2.720424873833684597e-03
-2.880999999999858119e+00 6.399999999999636202e+00 4.307413348357216724e-03
-2.579099999999925785e+00 6.399999999999636202e+00 5.312151017910147523e-03
-2.278699999999844295e+00 6.399999999999636202e+00 7.124584163870467321e-03
-1.976799999999911961e+00 6.399999999999636202e+00 1.079471690556778850e-02
-1.674899999999979627e+00 6.399999999999636202e+00 1.575538725462373099e-02
-1.374499999999898137e+00 6.399999999999636202e+00 2.453175304661964554e-02
-1.072599999999965803e+00 6.399999999999636202e+00 3.488268122888666528e-02
-7.707999999997809937e-01 6.399999999999636202e+00 4.117738048018470404e-02
-4.702999999999519787e-01 6.399999999999636202e+00 4.318330550950415930e-02
-1.684000000000196451e-01 6.399999999999636202e+00 4.042915269269961587e-02
1.334000000001651642e-01 6.399999999999636202e+00 3.467765083872171444e-02
4.338999999999941792e-01 6.399999999999636202e+00 3.323888779778063490e-02
7.357000000001789886e-01 6.399999999999636202e+00 3.469895269744015243e-02
1.037600000000111322e+00 6.399999999999636202e+00 3.664629761528390151e-02
1.338000000000192813e+00 6.399999999999636202e+00 3.931346784232149505e-02
1.639900000000125146e+00 6.399999999999636202e+00 3.734304591086610309e-02
1.941800000000057480e+00 6.399999999999636202e+00 3.556611586276984399e-02
2.242200000000138971e+00 6.399999999999636202e+00 3.150101115733484197e-02
2.544100000000071304e+00 6.399999999999636202e+00 2.852673913377312340e-02
2.844500000000152795e+00 6.399999999999636202e+00 2.569181676932784028e-02
3.146400000000085129e+00 6.399999999999636202e+00 2.434713693772652329e-02
3.448300000000017462e+00 6.399999999999636202e+00 2.536341311408527380e-02
3.748700000000098953e+00 6.399999999999636202e+00 2.717140837281258742e-02
4.050600000000031287e+00 6.399999999999636202e+00 2.853117702100612871e-02
4.352400000000216096e+00 6.399999999999636202e+00 3.536019789515829070e-02
4.652900000000045111e+00 6.399999999999636202e+00 4.379928425744562120e-02
4.954799999999977445e+00 6.399999999999636202e+00 5.851620589954555779e-02
5.256600000000162254e+00 6.399999999999636202e+00 7.540147924369304533e-02
5.557099999999991269e+00 6.399999999999636202e+00 1.030779191836218994e-01
5.858900000000176078e+00 6.399999999999636202e+00 1.262543414692809951e-01
6.160800000000108412e+00 6.399999999999636202e+00 1.440848847940591204e-01
6.461200000000189902e+00 6.399999999999636202e+00 1.425280739527200191e-01
6.763100000000122236e+00 6.399999999999636202e+00 1.189895200688474985e-01
7.065000000000054570e+00 6.399999999999636202e+00 9.729623969645954940e-02
7.365400000000136060e+00 6.399999999999636202e+00 8.274884534666049341e-02
7.667300000000068394e+00 6.399999999999636202e+00 6.798843240967707147e-02
7.969100000000253203e+00 6.399999999999636202e+00 6.647156255343505959e-02
8.269600000000082218e+00 6.399999999999636202e+00 5.889253873690460800e-02
8.571500000000014552e+00 6.399999999999636202e+00 5.365583180195558632e-02
8.871900000000096043e+00 6.399999999999636202e+00 4.364040789450394919e-02
9.173800000000028376e+00 6.399999999999636202e+00 3.150456146712124483e-02
9.475600000000213186e+00 6.399999999999636202e+00 2.750602507018136411e-02
9.776100000000042201e+00 6.399999999999636202e+00 2.154327978391229470e-02
1.007799999999997453e+01 6.399999999999636202e+00 1.898439400536008903e-02
1.037980000000015934e+01 6.399999999999636202e+00 1.823527864042839841e-02
1.068029999999998836e+01 6.399999999999636202e+00 1.922315233849590174e-02
1.098210000000017317e+01 6.399999999999636202e+00 2.052079056542733398e-02
1.128400000000010550e+01 6.399999999999636202e+00 1.950273923417538205e-02
1.158449999999993452e+01 6.399999999999636202e+00 2.198618092976645927e-02
1.188630000000011933e+01 6.399999999999636202e+00 2.141546863160167374e-02
1.218820000000005166e+01 6.399999999999636202e+00 2.202434675997032298e-02
1.248860000000013315e+01 6.399999999999636202e+00 2.120688793165031658e-02
1.279050000000006548e+01 6.399999999999636202e+00 2.134978790055316183e-02
1.309230000000025029e+01 6.399999999999636202e+00 1.681870503565235930e-02
1.339280000000007931e+01 6.399999999999636202e+00 1.629148403237105219e-02
1.369470000000001164e+01 6.399999999999636202e+00 1.308999218247934061e-02
1.399650000000019645e+01 6.399999999999636202e+00 1.234531470478065704e-02
1.429700000000002547e+01 6.399999999999636202e+00 1.138761863989760925e-02
1.459880000000021028e+01 6.399999999999636202e+00 1.118436340462585984e-02
1.490070000000014261e+01 6.399999999999636202e+00 9.906251881519657215e-03
-6.996099999999842112e+00 6.699999999999818101e+00 3.035514867377226583e-04
-6.947000000000116415e+00 6.699999999999818101e+00 2.272198263299912702e-04
-6.497699999999895226e+00 6.699999999999818101e+00 1.036690457630584953e-03
-6.195799999999962893e+00 6.699999999999818101e+00 6.568073104851310153e-04
-5.893999999999778083e+00 6.699999999999818101e+00 3.035514867377226583e-04
-5.593499999999949068e+00 6.699999999999818101e+00 6.310675645336866375e-04
-5.291600000000016735e+00 6.699999999999818101e+00 6.062153960288438424e-04
-4.989799999999831925e+00 6.699999999999818101e+00 8.085830538539923174e-04
-4.689300000000002910e+00 6.699999999999818101e+00 1.010063134232539210e-03
-4.387499999999818101e+00 6.699999999999818101e+00 9.088793053199650807e-04
-4.085599999999885767e+00 6.699999999999818101e+00 1.539946869853651718e-03
-3.785199999999804277e+00 6.699999999999818101e+00 1.816871033193328362e-03
-3.483299999999871943e+00 6.699999999999818101e+00 2.068943028028162861e-03
-3.182800000000042928e+00 6.699999999999818101e+00 2.043203282076718266e-03
-2.880999999999858119e+00 6.699999999999818101e+00 2.900603095493794591e-03
-2.579099999999925785e+00 6.699999999999818101e+00 4.034927072250548211e-03
-2.278699999999844295e+00 6.699999999999818101e+00 5.371618706832449221e-03
-1.976799999999911961e+00 6.699999999999818101e+00 7.838196430938096371e-03
-1.674899999999979627e+00 6.699999999999818101e+00 1.151631736965483092e-02
-1.374499999999898137e+00 6.699999999999818101e+00 1.837196556720503693e-02
-1.072599999999965803e+00 6.699999999999818101e+00 2.476163560528943722e-02
-7.707999999997809937e-01 6.699999999999818101e+00 3.563623448105136815e-02
-4.702999999999519787e-01 6.699999999999818101e+00 4.263567022495101666e-02
-1.684000000000196451e-01 6.699999999999818101e+00 4.225312434546575624e-02
1.334000000001651642e-01 6.699999999999818101e+00 4.049305826885492982e-02
4.338999999999941792e-01 6.699999999999818101e+00 3.594688658736189951e-02
7.357000000001789886e-01 6.699999999999818101e+00 3.101816902638361226e-02
1.037600000000111322e+00 6.699999999999818101e+00 3.245693206732468833e-02
1.338000000000192813e+00 6.699999999999818101e+00 3.318563315098454342e-02
1.639900000000125146e+00 6.699999999999818101e+00 3.328415424755731128e-02
1.941800000000057480e+00 6.699999999999818101e+00 3.468475145829452710e-02
2.242200000000138971e+00 6.699999999999818101e+00 3.371817961894545829e-02
2.544100000000071304e+00 6.699999999999818101e+00 2.994242516110255659e-02
2.844500000000152795e+00 6.699999999999818101e+00 2.532080939664839783e-02
3.146400000000085129e+00 6.699999999999818101e+00 2.322701420011539369e-02
3.448300000000017462e+00 6.699999999999818101e+00 2.309210242823196355e-02
3.748700000000098953e+00 6.699999999999818101e+00 2.197730515530044171e-02
4.050600000000031287e+00 6.699999999999818101e+00 2.357228182684338938e-02
4.352400000000216096e+00 6.699999999999818101e+00 2.680750161970596110e-02
4.652900000000045111e+00 6.699999999999818101e+00 3.051224988182074313e-02
4.954799999999977445e+00 6.699999999999818101e+00 4.162471951327187392e-02
5.256600000000162254e+00 6.699999999999818101e+00 5.177239246026715119e-02
5.557099999999991269e+00 6.699999999999818101e+00 6.795470446670620612e-02
5.858900000000176078e+00 6.699999999999818101e+00 9.268527486136458882e-02
6.160800000000108412e+00 6.699999999999818101e+00 1.187463238484786632e-01
6.461200000000189902e+00 6.699999999999818101e+00 1.316454868799386835e-01
6.763100000000122236e+00 6.699999999999818101e+00 1.268791959916884815e-01
7.065000000000054570e+00 6.699999999999818101e+00 1.154827015773248478e-01
7.365400000000136060e+00 6.699999999999818101e+00 9.541013762243129304e-02
7.667300000000068394e+00 6.699999999999818101e+00 7.363963801218900707e-02
7.969100000000253203e+00 6.699999999999818101e+00 6.453043067771752073e-02
8.269600000000082218e+00 6.699999999999818101e+00 5.967893235459355988e-02
8.571500000000014552e+00 6.699999999999818101e+00 5.434192916817857238e-02
8.871900000000096043e+00 6.699999999999818101e+00 4.922948307575376881e-02
9.173800000000028376e+00 6.699999999999818101e+00 4.096791220278674095e-02
9.475600000000213186e+00 6.699999999999818101e+00 3.096846468937392710e-02
9.776100000000042201e+00 6.699999999999818101e+00 2.486281943420200896e-02
1.007799999999997453e+01 6.699999999999818101e+00 1.992611367620431354e-02
1.037980000000015934e+01 6.699999999999818101e+00 1.788557312646739741e-02
1.068029999999998836e+01 6.699999999999818101e+00 1.766012845503061104e-02
1.098210000000017317e+01 6.699999999999818101e+00 1.687906030202126345e-02
1.128400000000010550e+01 6.699999999999818101e+00 1.720480122492402605e-02
1.158449999999993452e+01 6.699999999999818101e+00 1.872610896839904671e-02
1.188630000000011933e+01 6.699999999999818101e+00 2.031043471058277539e-02
1.218820000000005166e+01 6.699999999999818101e+00 2.062463712667971308e-02
1.248860000000013315e+01 6.699999999999818101e+00 2.097167990830091019e-02
1.279050000000006548e+01 6.699999999999818101e+00 1.879356485434076351e-02
1.309230000000025029e+01 6.699999999999818101e+00 1.899060704748630271e-02
1.339280000000007931e+01 6.699999999999818101e+00 1.698201928582704356e-02
1.369470000000001164e+01 6.699999999999818101e+00 1.444443536599327241e-02
1.399650000000019645e+01 6.699999999999818101e+00 1.327993375605206715e-02
1.429700000000002547e+01 6.699999999999818101e+00 1.100951064764535761e-02
1.459880000000021028e+01 6.699999999999818101e+00 1.060832564178146656e-02
1.490070000000014261e+01 6.699999999999818101e+00 9.773115264529428498e-03
-6.996099999999842112e+00 7.000000000000000000e+00 3.798831471454541548e-04
-6.947000000000116415e+00 7.000000000000000000e+00 3.541434011940097770e-04
-6.497699999999895226e+00 7.000000000000000000e+00 2.786993182328799173e-04
-6.195799999999962893e+00 7.000000000000000000e+00 5.059191445628711875e-04
-5.893999999999778083e+00 7.000000000000000000e+00 4.047353156502968958e-04
-5.593499999999949068e+00 7.000000000000000000e+00 4.295874841551396909e-04
-5.291600000000016735e+00 7.000000000000000000e+00 4.553272301065840687e-04
-4.989799999999831925e+00 7.000000000000000000e+00 6.071029734754453165e-04
-4.689300000000002910e+00 7.000000000000000000e+00 7.837308853491495222e-04
-4.387499999999818101e+00 7.000000000000000000e+00 1.061542626135427965e-03
-4.085599999999885767e+00 7.000000000000000000e+00 1.187578623552844890e-03
-3.785199999999804277e+00 7.000000000000000000e+00 1.238170538009132063e-03
-3.483299999999871943e+00 7.000000000000000000e+00 1.717462359173957181e-03
-3.182800000000042928e+00 7.000000000000000000e+00 2.373382092212486614e-03
-2.880999999999858119e+00 7.000000000000000000e+00 2.903265827833599339e-03
-2.579099999999925785e+00 7.000000000000000000e+00 2.624566509600719313e-03
-2.278699999999844295e+00 7.000000000000000000e+00 4.592325708716307395e-03
-1.976799999999911961e+00 7.000000000000000000e+00 6.608014089948378335e-03
-1.674899999999979627e+00 7.000000000000000000e+00 9.430510370141238427e-03
-1.374499999999898137e+00 7.000000000000000000e+00 1.234975259201366582e-02
-1.072599999999965803e+00 7.000000000000000000e+00 1.788468554902079843e-02
-7.707999999997809937e-01 7.000000000000000000e+00 2.483796726569716812e-02
-4.702999999999519787e-01 7.000000000000000000e+00 3.547824569555629165e-02
-1.684000000000196451e-01 7.000000000000000000e+00 4.385697679147471800e-02
1.334000000001651642e-01 7.000000000000000000e+00 4.389780535401838907e-02
4.338999999999941792e-01 7.000000000000000000e+00 3.773801787460378393e-02
7.357000000001789886e-01 7.000000000000000000e+00 3.195012534531521675e-02
1.037600000000111322e+00 7.000000000000000000e+00 3.084154111450990859e-02
1.338000000000192813e+00 7.000000000000000000e+00 3.039775239120914505e-02
1.639900000000125146e+00 7.000000000000000000e+00 3.446995771621695626e-02
1.941800000000057480e+00 7.000000000000000000e+00 3.534954696579906824e-02
2.242200000000138971e+00 7.000000000000000000e+00 3.297616487358658727e-02
2.544100000000071304e+00 7.000000000000000000e+00 3.084952931152932024e-02
2.844500000000152795e+00 7.000000000000000000e+00 2.730454498980281614e-02
3.146400000000085129e+00 7.000000000000000000e+00 2.470749338104674675e-02
3.448300000000017462e+00 7.000000000000000000e+00 2.198884366210626315e-02
3.748700000000098953e+00 7.000000000000000000e+00 1.970421931455393003e-02
4.050600000000031287e+00 7.000000000000000000e+00 2.062552470412631553e-02
4.352400000000216096e+00 7.000000000000000000e+00 2.186724555192185587e-02
4.652900000000045111e+00 7.000000000000000000e+00 2.397967987483349411e-02
4.954799999999977445e+00 7.000000000000000000e+00 2.964153640670463830e-02
5.256600000000162254e+00 7.000000000000000000e+00 3.636582314215781875e-02
5.557099999999991269e+00 7.000000000000000000e+00 4.834279320659884416e-02
5.858900000000176078e+00 7.000000000000000000e+00 6.309166763677644119e-02
6.160800000000108412e+00 7.000000000000000000e+00 8.643672963728983583e-02
6.461200000000189902e+00 7.000000000000000000e+00 1.054797037541256172e-01
6.763100000000122236e+00 7.000000000000000000e+00 1.220418989077101529e-01
7.065000000000054570e+00 7.000000000000000000e+00 1.190365616735173659e-01
7.365400000000136060e+00 7.000000000000000000e+00 1.045441971254076063e-01
7.667300000000068394e+00 7.000000000000000000e+00 8.385742957746579462e-02
7.969100000000253203e+00 7.000000000000000000e+00 7.090146158942328691e-02
8.269600000000082218e+00 7.000000000000000000e+00 5.708543105562389336e-02
8.571500000000014552e+00 7.000000000000000000e+00 5.616945113073111562e-02
8.871900000000096043e+00 7.000000000000000000e+00 5.215760107209221896e-02
9.173800000000028376e+00 7.000000000000000000e+00 4.658716501722102304e-02
9.475600000000213186e+00 7.000000000000000000e+00 3.662055786933245821e-02
9.776100000000042201e+00 7.000000000000000000e+00 2.966993888499589241e-02
1.007799999999997453e+01 7.000000000000000000e+00 2.295807823379513238e-02
1.037980000000015934e+01 7.000000000000000000e+00 1.977522551028204970e-02
1.068029999999998836e+01 7.000000000000000000e+00 1.840835624251569921e-02
1.098210000000017317e+01 7.000000000000000000e+00 1.738586702403073850e-02
1.128400000000010550e+01 7.000000000000000000e+00 1.708497826963282021e-02
1.158449999999993452e+01 7.000000000000000000e+00 1.747639992358409125e-02
1.188630000000011933e+01 7.000000000000000000e+00 1.774888619969076237e-02
1.218820000000005166e+01 7.000000000000000000e+00 1.761841231504033753e-02
1.248860000000013315e+01 7.000000000000000000e+00 1.895599152706884186e-02
1.279050000000006548e+01 7.000000000000000000e+00 1.778438929755482220e-02
1.309230000000025029e+01 7.000000000000000000e+00 1.850865249398166851e-02
1.339280000000007931e+01 7.000000000000000000e+00 1.736190243297249663e-02
1.369470000000001164e+01 7.000000000000000000e+00 1.560804939848787695e-02
1.399650000000019645e+01 7.000000000000000000e+00 1.345301135813936622e-02
1.429700000000002547e+01 7.000000000000000000e+00 1.169560801386833847e-02
1.459880000000021028e+01 7.000000000000000000e+00 1.100063487317934179e-02
1.490070000000014261e+01 7.000000000000000000e+00 1.021246610059718500e-02
-6.996099999999842112e+00 7.299999999999727152e+00 2.032552352717499763e-04
-6.947000000000116415e+00 7.299999999999727152e+00 2.289949812231942999e-04
-6.497699999999895226e+00 7.299999999999727152e+00 3.807707245920556832e-04
-6.195799999999962893e+00 7.299999999999727152e+00 3.550309786406113596e-04
-5.893999999999778083e+00 7.299999999999727152e+00 5.582862139123613088e-04
-5.593499999999949068e+00 7.299999999999727152e+00 6.079905509220468992e-04
-5.291600000000016735e+00 7.299999999999727152e+00 6.337302968734911685e-04
-4.989799999999831925e+00 7.299999999999727152e+00 6.337302968734911685e-04
-4.689300000000002910e+00 7.299999999999727152e+00 5.325464679609170394e-04
-4.387499999999818101e+00 7.299999999999727152e+00 7.597662942909083096e-04
-4.085599999999885767e+00 7.299999999999727152e+00 1.494680420076973824e-03
-3.785199999999804277e+00 7.299999999999727152e+00 9.878736980675009455e-04
-3.483299999999871943e+00 7.299999999999727152e+00 1.493792842630372241e-03
-3.182800000000042928e+00 7.299999999999727152e+00 2.252671559474678752e-03
-2.880999999999858119e+00 7.299999999999727152e+00 2.303263473930965925e-03
-2.579099999999925785e+00 7.299999999999727152e+00 3.162438442241245849e-03
-2.278699999999844295e+00 7.299999999999727152e+00 3.820133330172978230e-03
-1.976799999999911961e+00 7.299999999999727152e+00 5.056528713288907344e-03
-1.674899999999979627e+00 7.299999999999727152e+00 7.357129454880068954e-03
-1.374499999999898137e+00 7.299999999999727152e+00 8.669856498403729836e-03
-1.072599999999965803e+00 7.299999999999727152e+00 1.235330290180007215e-02
-7.707999999997809937e-01 7.299999999999727152e+00 2.063883836582533840e-02
-4.702999999999519787e-01 7.299999999999727152e+00 2.794715106114232031e-02
-1.684000000000196451e-01 7.299999999999727152e+00 3.494924953738177964e-02
1.334000000001651642e-01 7.299999999999727152e+00 4.148448227670883254e-02
4.338999999999941792e-01 7.299999999999727152e+00 4.430076551477548502e-02
7.357000000001789886e-01 7.299999999999727152e+00 3.725961363088555606e-02
1.037600000000111322e+00 7.299999999999727152e+00 3.200604272445110865e-02
1.338000000000192813e+00 7.299999999999727152e+00 2.681815254906517662e-02
1.639900000000125146e+00 7.299999999999727152e+00 2.854626583759835648e-02
1.941800000000057480e+00 7.299999999999727152e+00 3.169272788580076994e-02
2.242200000000138971e+00 7.299999999999727152e+00 3.226077745162575505e-02
2.544100000000071304e+00 7.299999999999727152e+00 3.130396896418930625e-02
2.844500000000152795e+00 7.299999999999727152e+00 2.757969399824929113e-02
3.146400000000085129e+00 7.299999999999727152e+00 2.387050784890150379e-02
3.448300000000017462e+00 7.299999999999727152e+00 2.132937361928132630e-02
3.748700000000098953e+00 7.299999999999727152e+00 1.903232318747657276e-02
4.050600000000031287e+00 7.299999999999727152e+00 1.840391835528269043e-02
4.352400000000216096e+00 7.299999999999727152e+00 1.849090094504964032e-02
4.652900000000045111e+00 7.299999999999727152e+00 1.983114288941794853e-02
4.954799999999977445e+00 7.299999999999727152e+00 2.245304666667885876e-02
5.256600000000162254e+00 7.299999999999727152e+00 2.683767925289041664e-02
5.557099999999991269e+00 7.299999999999727152e+00 3.462705892426542337e-02
5.858900000000176078e+00 7.299999999999727152e+00 4.426171210712501886e-02
6.160800000000108412e+00 7.299999999999727152e+00 5.892182879264246109e-02
6.461200000000189902e+00 7.299999999999727152e+00 7.630414550688678632e-02
6.763100000000122236e+00 7.299999999999727152e+00 9.995719688137091885e-02
7.065000000000054570e+00 7.299999999999727152e+00 1.101084201381525990e-01
7.365400000000136060e+00 7.299999999999727152e+00 1.110128615562395588e-01
7.667300000000068394e+00 7.299999999999727152e+00 9.693765840803252043e-02
7.969100000000253203e+00 7.299999999999727152e+00 8.092132338410794323e-02
8.269600000000082218e+00 7.299999999999727152e+00 6.419492640290214158e-02
8.571500000000014552e+00 7.299999999999727152e+00 5.554814691811004596e-02
8.871900000000096043e+00 7.299999999999727152e+00 5.091232991451026535e-02
9.173800000000028376e+00 7.299999999999727152e+00 4.803125352284171035e-02
9.475600000000213186e+00 7.299999999999727152e+00 4.122708481719439266e-02
9.776100000000042201e+00 7.299999999999727152e+00 3.371817961894545829e-02
1.007799999999997453e+01 7.299999999999727152e+00 2.802880818622966591e-02
1.037980000000015934e+01 7.299999999999727152e+00 2.126635562057261827e-02
1.068029999999998836e+01 7.299999999999727152e+00 1.888232259900091484e-02
1.098210000000017317e+01 7.299999999999727152e+00 1.535242709386663677e-02
1.128400000000010550e+01 7.299999999999727152e+00 1.639533059362343129e-02
1.158449999999993452e+01 7.299999999999727152e+00 1.598970770052653492e-02
1.188630000000011933e+01 7.299999999999727152e+00 1.618763747111867310e-02
1.218820000000005166e+01 7.299999999999727152e+00 1.622669087876914273e-02
1.248860000000013315e+01 7.299999999999727152e+00 1.672817213609900308e-02
1.279050000000006548e+01 7.299999999999727152e+00 1.622491572387593783e-02
1.309230000000025029e+01 7.299999999999727152e+00 1.749415147251612290e-02
1.339280000000007931e+01 7.299999999999727152e+00 1.751101544400155210e-02
1.369470000000001164e+01 7.299999999999727152e+00 1.585213319630329742e-02
1.399650000000019645e+01 7.299999999999727152e+00 1.436011550856612640e-02
1.429700000000002547e+01 7.299999999999727152e+00 1.262667675535334225e-02
1.459880000000021028e+01 7.299999999999727152e+00 1.136187889394616596e-02
1.490070000000014261e+01 7.299999999999727152e+00 1.005003942786910492e-02
-6.996099999999842112e+00 7.599999999999909051e+00 3.301788101357685645e-04
-6.947000000000116415e+00 7.599999999999909051e+00 3.559185560872128338e-04
-6.497699999999895226e+00 7.599999999999909051e+00 3.807707245920556832e-04
-6.195799999999962893e+00 7.599999999999909051e+00 4.056228930968984784e-04
-5.893999999999778083e+00 7.599999999999909051e+00 6.088781283686483733e-04
-5.593499999999949068e+00 7.599999999999909051e+00 4.056228930968984784e-04
-5.291600000000016735e+00 7.599999999999909051e+00 5.325464679609170394e-04
-4.989799999999831925e+00 7.599999999999909051e+00 5.068067220094726617e-04
-4.689300000000002910e+00 7.599999999999909051e+00 8.112457861937969568e-04
-4.387499999999818101e+00 7.599999999999909051e+00 8.369855321452411177e-04
-4.085599999999885767e+00 7.599999999999909051e+00 7.100619572812227193e-04
-3.785199999999804277e+00 7.599999999999909051e+00 1.038465612523788119e-03
-3.483299999999871943e+00 7.599999999999909051e+00 1.469828251572130812e-03
-3.182800000000042928e+00 7.599999999999909051e+00 1.848823821270983601e-03
-2.880999999999858119e+00 7.599999999999909051e+00 2.203854799911595178e-03
-2.579099999999925785e+00 7.599999999999909051e+00 2.506518709202716199e-03
-2.278699999999844295e+00 7.599999999999909051e+00 3.544096744279902518e-03
-1.976799999999911961e+00 7.599999999999909051e+00 4.605639370415330267e-03
-1.674899999999979627e+00 7.599999999999909051e+00 5.590850336143027115e-03
-1.374499999999898137e+00 7.599999999999909051e+00 7.283460526812141067e-03
-1.072599999999965803e+00 7.599999999999909051e+00 1.041483375842233369e-02
-7.707999999997809937e-01 7.599999999999909051e+00 1.430597328432343246e-02
-4.702999999999519787e-01 7.599999999999909051e+00 1.857078291524377756e-02
-1.684000000000196451e-01 7.599999999999909051e+00 2.515039452690090785e-02
1.334000000001651642e-01 7.599999999999909051e+00 3.620783435666274919e-02
4.338999999999941792e-01 7.599999999999909051e+00 4.090489420407803639e-02
7.357000000001789886e-01 7.599999999999909051e+00 4.165134683666991966e-02
1.037600000000111322e+00 7.599999999999909051e+00 3.690724538458475118e-02
1.338000000000192813e+00 7.599999999999909051e+00 3.035514867377227255e-02
1.639900000000125146e+00 7.599999999999909051e+00 2.820987398533637489e-02
1.941800000000057480e+00 7.599999999999909051e+00 2.712791707792911594e-02
2.242200000000138971e+00 7.599999999999909051e+00 2.745099526849206772e-02
2.544100000000071304e+00 7.599999999999909051e+00 2.946579607227753708e-02
2.844500000000152795e+00 7.599999999999909051e+00 2.722377544216207645e-02
3.146400000000085129e+00 7.599999999999909051e+00 2.577702420420158874e-02
3.448300000000017462e+00 7.599999999999909051e+00 2.257730750920307686e-02
3.748700000000098953e+00 7.599999999999909051e+00 1.901900952577754988e-02
4.050600000000031287e+00 7.599999999999909051e+00 1.808794078429254437e-02
4.352400000000216096e+00 7.599999999999909051e+00 1.632166166555550427e-02
4.652900000000045111e+00 7.599999999999909051e+00 1.748971358528311759e-02
4.954799999999977445e+00 7.599999999999909051e+00 1.745953595209866205e-02
5.256600000000162254e+00 7.599999999999909051e+00 1.977345035538884827e-02
5.557099999999991269e+00 7.599999999999909051e+00 2.536962615621148401e-02
5.858900000000176078e+00 7.599999999999909051e+00 3.039863996865574750e-02
6.160800000000108412e+00 7.599999999999909051e+00 3.912973931087497526e-02
6.461200000000189902e+00 7.599999999999909051e+00 5.348719208710130818e-02
6.763100000000122236e+00 7.599999999999909051e+00 7.224525384357800839e-02
7.065000000000054570e+00 7.599999999999909051e+00 9.470096324259666409e-02
7.365400000000136060e+00 7.599999999999909051e+00 1.034444886690683296e-01
7.667300000000068394e+00 7.599999999999909051e+00 1.036512942141264715e-01
7.969100000000253203e+00 7.599999999999909051e+00 9.045479273805495657e-02
8.269600000000082218e+00 7.599999999999909051e+00 7.729823224708050333e-02
8.571500000000014552e+00 7.599999999999909051e+00 6.064284146160282135e-02
8.871900000000096043e+00 7.599999999999909051e+00 5.090700444983065759e-02
9.173800000000028376e+00 7.599999999999909051e+00 4.858066396228805789e-02
9.475600000000213186e+00 7.599999999999909051e+00 4.711704875284213750e-02
9.776100000000042201e+00 7.599999999999909051e+00 3.945636781122434378e-02
1.007799999999997453e+01 7.599999999999909051e+00 3.211787748272290632e-02
1.037980000000015934e+01 7.599999999999909051e+00 2.511932931626985332e-02
1.068029999999998836e+01 7.599999999999909051e+00 2.081635385514564451e-02
1.098210000000017317e+01 7.599999999999909051e+00 1.648586349317678751e-02
1.128400000000010550e+01 7.599999999999909051e+00 1.593911578607024385e-02
1.158449999999993452e+01 7.599999999999909051e+00 1.521485258964339754e-02
1.188630000000011933e+01 7.599999999999909051e+00 1.390123796867313855e-02
1.218820000000005166e+01 7.599999999999909051e+00 1.327460829137245765e-02
1.248860000000013315e+01 7.599999999999909051e+00 1.523704202580843624e-02
1.279050000000006548e+01 7.599999999999909051e+00 1.590094995586638013e-02
1.309230000000025029e+01 7.599999999999909051e+00 1.647521256381756852e-02
1.339280000000007931e+01 7.599999999999909051e+00 1.572964750867228423e-02
1.369470000000001164e+01 7.599999999999909051e+00 1.538793019173069661e-02
1.399650000000019645e+01 7.599999999999909051e+00 1.476662597910962695e-02
1.429700000000002547e+01 7.599999999999909051e+00 1.402194850141094511e-02
1.459880000000021028e+01 7.599999999999909051e+00 1.131572486672288366e-02
1.490070000000014261e+01 7.599999999999909051e+00 1.039974494183010766e-02
-6.996099999999842112e+00 7.899999999999636202e+00 4.331377939415458045e-04
-6.947000000000116415e+00 7.899999999999636202e+00 2.041428127183515047e-04
-6.497699999999895226e+00 7.899999999999636202e+00 4.331377939415458045e-04
-6.195799999999962893e+00 7.899999999999636202e+00 2.032552352717499763e-04
-5.893999999999778083e+00 7.899999999999636202e+00 3.310663875823700386e-04
-5.593499999999949068e+00 7.899999999999636202e+00 2.795868956794814457e-04
-5.291600000000016735e+00 7.899999999999636202e+00 3.310663875823700386e-04
-4.989799999999831925e+00 7.899999999999636202e+00 5.849135373104071608e-04
-4.689300000000002910e+00 7.899999999999636202e+00 6.363930292132958079e-04
-4.387499999999818101e+00 7.899999999999636202e+00 7.118371121744256676e-04
-4.085599999999885767e+00 7.899999999999636202e+00 8.902401789413330385e-04
-3.785199999999804277e+00 7.899999999999636202e+00 1.067755668261638610e-03
-3.483299999999871943e+00 7.899999999999636202e+00 1.068643245708240192e-03
-3.182800000000042928e+00 7.899999999999636202e+00 1.194679243125657117e-03
-2.880999999999858119e+00 7.899999999999636202e+00 1.473378561358537142e-03
-2.579099999999925785e+00 7.899999999999636202e+00 2.287287079892138739e-03
-2.278699999999844295e+00 7.899999999999636202e+00 3.355042748153777132e-03
-1.976799999999911961e+00 7.899999999999636202e+00 3.990548199920471682e-03
-1.674899999999979627e+00 7.899999999999636202e+00 4.422798416415415525e-03
-1.374499999999898137e+00 7.899999999999636202e+00 5.462151606385805443e-03
-1.072599999999965803e+00 7.899999999999636202e+00 7.922516288365242382e-03
-7.707999999997809937e-01 7.899999999999636202e+00 1.056217161455818600e-02
-4.702999999999519787e-01 7.899999999999636202e+00 1.353111817344030028e-02
-1.684000000000196451e-01 7.899999999999636202e+00 1.965629013243744630e-02
1.334000000001651642e-01 7.899999999999636202e+00 2.835011122189941973e-02
4.338999999999941792e-01 7.899999999999636202e+00 3.586434188482795493e-02
7.357000000001789886e-01 7.899999999999636202e+00 4.011850058638908451e-02
1.037600000000111322e+00 7.899999999999636202e+00 3.856080216760340157e-02
1.338000000000192813e+00 7.899999999999636202e+00 3.423652484776075478e-02
1.639900000000125146e+00 7.899999999999636202e+00 2.841224164316152531e-02
1.941800000000057480e+00 7.899999999999636202e+00 2.484595546271658323e-02
2.242200000000138971e+00 7.899999999999636202e+00 2.467021512828947855e-02
2.544100000000071304e+00 7.899999999999636202e+00 2.729921952512320837e-02
2.844500000000152795e+00 7.899999999999636202e+00 2.631134582705570504e-02
3.146400000000085129e+00 7.899999999999636202e+00 2.586045648418213230e-02
3.448300000000017462e+00 7.899999999999636202e+00 2.201547098550430889e-02
3.748700000000098953e+00 7.899999999999636202e+00 1.958350878181612173e-02
4.050600000000031287e+00 7.899999999999636202e+00 1.770894521459369375e-02
4.352400000000216096e+00 7.899999999999636202e+00 1.664385227867186054e-02
4.652900000000045111e+00 7.899999999999636202e+00 1.438230494473116509e-02
4.954799999999977445e+00 7.899999999999636202e+00 1.634473867916714368e-02
5.256600000000162254e+00 7.899999999999636202e+00 1.638290450937101086e-02
5.557099999999991269e+00 7.899999999999636202e+00 1.946191067163171098e-02
5.858900000000176078e+00 7.899999999999636202e+00 2.216635915142656926e-02
6.160800000000108412e+00 7.899999999999636202e+00 2.783709145776373448e-02
6.461200000000189902e+00 7.899999999999636202e+00 3.975636898817565962e-02
6.763100000000122236e+00 7.899999999999636202e+00 5.252417055753864222e-02
7.065000000000054570e+00 7.899999999999636202e+00 6.872512169035634166e-02
7.365400000000136060e+00 7.899999999999636202e+00 8.685566619208576200e-02
7.667300000000068394e+00 7.899999999999636202e+00 9.892671946586654996e-02
7.969100000000253203e+00 7.899999999999636202e+00 9.493794642083928925e-02
8.269600000000082218e+00 7.899999999999636202e+00 8.287133103429149272e-02
8.571500000000014552e+00 7.899999999999636202e+00 6.837896648618174700e-02
8.871900000000096043e+00 7.899999999999636202e+00 5.546205190578970545e-02
9.173800000000028376e+00 7.899999999999636202e+00 4.702296554350236801e-02
9.475600000000213186e+00 7.899999999999636202e+00 4.488124116485288362e-02
9.776100000000042201e+00 7.899999999999636202e+00 4.005015712300076525e-02
1.007799999999997453e+01 7.899999999999636202e+00 3.753387506188542860e-02
1.037980000000015934e+01 7.899999999999636202e+00 2.954567804247167778e-02
1.068029999999998836e+01 7.899999999999636202e+00 2.359890915024143512e-02
1.098210000000017317e+01 7.899999999999636202e+00 1.931901070272886572e-02
1.128400000000010550e+01 7.899999999999636202e+00 1.571722142441986381e-02
1.158449999999993452e+01 7.899999999999636202e+00 1.366691752277033461e-02
1.188630000000011933e+01 7.899999999999636202e+00 1.364029019937228887e-02
1.218820000000005166e+01 7.899999999999636202e+00 1.425981925710015363e-02
1.248860000000013315e+01 7.899999999999636202e+00 1.421100249753707093e-02
1.279050000000006548e+01 7.899999999999636202e+00 1.330833623434331432e-02
1.309230000000025029e+01 7.899999999999636202e+00 1.662255041995342256e-02
1.339280000000007931e+01 7.899999999999636202e+00 1.454384404001264446e-02
1.369470000000001164e+01 7.899999999999636202e+00 1.556455810360440027e-02
1.399650000000019645e+01 7.899999999999636202e+00 1.508704143733277832e-02
1.429700000000002547e+01 7.899999999999636202e+00 1.483763217483775008e-02
1.459880000000021028e+01 7.899999999999636202e+00 1.276247610468337658e-02
1.490070000000014261e+01 7.899999999999636202e+00 1.068021941495619041e-02
-6.996099999999842112e+00 8.199999999999818101e+00 3.319539650289715670e-04
-6.947000000000116415e+00 8.199999999999818101e+00 3.576937109804158906e-04
-6.497699999999895226e+00 8.199999999999818101e+00 1.535508982620644130e-04
-6.195799999999962893e+00 8.199999999999818101e+00 4.597651173395916565e-04
-5.893999999999778083e+00 8.199999999999818101e+00 3.576937109804158906e-04
-5.593499999999949068e+00 8.199999999999818101e+00 4.588775398929901823e-04
-5.291600000000016735e+00 8.199999999999818101e+00 4.597651173395916565e-04
-4.989799999999831925e+00 8.199999999999818101e+00 4.588775398929901823e-04
-4.689300000000002910e+00 8.199999999999818101e+00 4.846172858444344517e-04
-4.387499999999818101e+00 8.199999999999818101e+00 6.372806066598972821e-04
-4.085599999999885767e+00 8.199999999999818101e+00 9.940867401937118070e-04
-3.785199999999804277e+00 8.199999999999818101e+00 8.414234193782489223e-04
-3.483299999999871943e+00 8.199999999999818101e+00 1.070418400601443141e-03
-3.182800000000042928e+00 8.199999999999818101e+00 1.579000277504118968e-03
-2.880999999999858119e+00 8.199999999999818101e+00 1.452076702640100244e-03
-2.579099999999925785e+00 8.199999999999818101e+00 1.782255512775869025e-03
-2.278699999999844295e+00 8.199999999999818101e+00 2.597051608756071987e-03
-1.976799999999911961e+00 8.199999999999818101e+00 2.977822333348127942e-03
-1.674899999999979627e+00 8.199999999999818101e+00 3.587588039163377464e-03
-1.374499999999898137e+00 8.199999999999818101e+00 4.146761830522339813e-03
-1.072599999999965803e+00 8.199999999999818101e+00 6.917778618812311583e-03
-7.707999999997809937e-01 8.199999999999818101e+00 8.773703059656107195e-03
-4.702999999999519787e-01 8.199999999999818101e+00 1.184294587000419251e-02
-1.684000000000196451e-01 8.199999999999818101e+00 1.476307566932322235e-02
1.334000000001651642e-01 8.199999999999818101e+00 1.906871386278723504e-02
4.338999999999941792e-01 8.199999999999818101e+00 2.523560196177465631e-02
7.357000000001789886e-01 8.199999999999818101e+00 3.148769749563581910e-02
1.037600000000111322e+00 8.199999999999818101e+00 3.569747732486686781e-02
1.338000000000192813e+00 8.199999999999818101e+00 3.648742125234222949e-02
1.639900000000125146e+00 8.199999999999818101e+00 3.179036140492694229e-02
1.941800000000057480e+00 8.199999999999818101e+00 2.748472321146292613e-02
2.242200000000138971e+00 8.199999999999818101e+00 2.312760552609602685e-02
2.544100000000071304e+00 8.199999999999818101e+00 2.296162854358153871e-02
2.844500000000152795e+00 8.199999999999818101e+00 2.305837448526110514e-02
3.146400000000085129e+00 8.199999999999818101e+00 2.238381562584394399e-02
3.448300000000017462e+00 8.199999999999818101e+00 2.088824762832036663e-02
3.748700000000098953e+00 8.199999999999818101e+00 1.935628895548613046e-02
4.050600000000031287e+00 8.199999999999818101e+00 1.821486435915656635e-02
4.352400000000216096e+00 8.199999999999818101e+00 1.471780921954654250e-02
4.652900000000045111e+00 8.199999999999818101e+00 1.372816036658583948e-02
4.954799999999977445e+00 8.199999999999818101e+00 1.342017099261510853e-02
5.256600000000162254e+00 8.199999999999818101e+00 1.338821820453745329e-02
5.557099999999991269e+00 8.199999999999818101e+00 1.486780980802220042e-02
5.858900000000176078e+00 8.199999999999818101e+00 1.739918068572976137e-02
6.160800000000108412e+00 8.199999999999818101e+00 2.096812959851450733e-02
6.461200000000189902e+00 8.199999999999818101e+00 2.643826940191972702e-02
6.763100000000122236e+00 8.199999999999818101e+00 3.407232302013946806e-02
7.065000000000054570e+00 8.199999999999818101e+00 4.533213050772645636e-02
7.365400000000136060e+00 8.199999999999818101e+00 6.130852454655397188e-02
7.667300000000068394e+00 8.199999999999818101e+00 7.760000857892501713e-02
7.969100000000253203e+00 8.199999999999818101e+00 8.971011526035627126e-02
8.269600000000082218e+00 8.199999999999818101e+00 8.799620321096872366e-02
8.571500000000014552e+00 8.199999999999818101e+00 7.657929451533325438e-02
8.871900000000096043e+00 8.199999999999818101e+00 6.454906980409615136e-02
9.173800000000028376e+00 8.199999999999818101e+00 5.172623843304386543e-02
9.475600000000213186e+00 8.199999999999818101e+00 4.588775398929901411e-02
9.776100000000042201e+00 8.199999999999818101e+00 3.921405916830212474e-02
1.007799999999997453e+01 8.199999999999818101e+00 3.936849764401079144e-02
1.037980000000015934e+01 8.199999999999818101e+00 3.402084352823658148e-02
1.068029999999998836e+01 8.199999999999818101e+00 2.912052844554954140e-02
1.098210000000017317e+01 8.199999999999818101e+00 2.253470379176620436e-02
1.128400000000010550e+01 8.199999999999818101e+00 1.858498415438940288e-02
1.158449999999993452e+01 8.199999999999818101e+00 1.495834270757555838e-02
1.188630000000011933e+01 8.199999999999818101e+00 1.433260060772148167e-02
1.218820000000005166e+01 8.199999999999818101e+00 1.283081956807169410e-02
1.248860000000013315e+01 8.199999999999818101e+00 1.185803468659641854e-02
1.279050000000006548e+01 8.199999999999818101e+00 1.272874816171251817e-02
1.309230000000025029e+01 8.199999999999818101e+00 1.335715299390640050e-02
1.339280000000007931e+01 8.199999999999818101e+00 1.342815918963452364e-02
1.369470000000001164e+01 8.199999999999818101e+00 1.562402579252670197e-02
1.399650000000019645e+01 8.199999999999818101e+00 1.494591662332313622e-02
1.429700000000002547e+01 8.199999999999818101e+00 1.364739081894509980e-02
1.459880000000021028e+01 8.199999999999818101e+00 1.232046253627581446e-02
1.490070000000014261e+01 8.199999999999818101e+00 1.214738493418851713e-02
-6.996099999999842112e+00 8.500000000000000000e+00 2.556223046212401789e-04
-6.947000000000116415e+00 8.500000000000000000e+00 3.328415424755730954e-04
-6.497699999999895226e+00 8.500000000000000000e+00 4.091732028833045920e-04
-6.195799999999962893e+00 8.500000000000000000e+00 3.319539650289715670e-04
-5.893999999999778083e+00 8.500000000000000000e+00 4.349129488347488613e-04
-5.593499999999949068e+00 8.500000000000000000e+00 4.597651173395916565e-04
-5.291600000000016735e+00 8.500000000000000000e+00 4.597651173395916565e-04
-4.989799999999831925e+00 8.500000000000000000e+00 3.576937109804158906e-04
-4.689300000000002910e+00 8.500000000000000000e+00 8.431985742714518707e-04
-4.387499999999818101e+00 8.500000000000000000e+00 3.834334569318602684e-04
-4.085599999999885767e+00 8.500000000000000000e+00 6.639079300579431341e-04
-3.785199999999804277e+00 8.500000000000000000e+00 6.639079300579431341e-04
-3.483299999999871943e+00 8.500000000000000000e+00 1.072193555494646306e-03
-3.182800000000042928e+00 8.500000000000000000e+00 8.671631653296930833e-04
-2.880999999999858119e+00 8.500000000000000000e+00 1.249709044814951986e-03
-2.579099999999925785e+00 8.500000000000000000e+00 1.733438753212784801e-03
-2.278699999999844295e+00 8.500000000000000000e+00 2.218056039057219198e-03
-1.976799999999911961e+00 8.500000000000000000e+00 3.031964557590821011e-03
-1.674899999999979627e+00 8.500000000000000000e+00 3.083444049493709333e-03
-1.374499999999898137e+00 8.500000000000000000e+00 3.897352568027310712e-03
-1.072599999999965803e+00 8.500000000000000000e+00 5.956532244142856598e-03
-7.707999999997809937e-01 8.500000000000000000e+00 6.415409784035847052e-03
-4.702999999999519787e-01 8.500000000000000000e+00 8.269559069986439498e-03
-1.684000000000196451e-01 8.500000000000000000e+00 1.053021882648053249e-02
1.334000000001651642e-01 8.500000000000000000e+00 1.542609602193456379e-02
4.338999999999941792e-01 8.500000000000000000e+00 1.951694047332100737e-02
7.357000000001789886e-01 8.500000000000000000e+00 2.468441636743510734e-02
1.037600000000111322e+00 8.500000000000000000e+00 2.827910502617129659e-02
1.338000000000192813e+00 8.500000000000000000e+00 3.402261868312978638e-02
1.639900000000125146e+00 8.500000000000000000e+00 3.419835901755688412e-02
1.941800000000057480e+00 8.500000000000000000e+00 2.993621211897634984e-02
2.242200000000138971e+00 8.500000000000000000e+00 2.496400326311458764e-02
2.544100000000071304e+00 8.500000000000000000e+00 2.165067665495108012e-02
2.844500000000152795e+00 8.500000000000000000e+00 2.225511689608672405e-02
3.146400000000085129e+00 8.500000000000000000e+00 2.117759787591246695e-02
3.448300000000017462e+00 8.500000000000000000e+00 2.210689146250426756e-02
3.748700000000098953e+00 8.500000000000000000e+00 1.933676225166089738e-02
4.050600000000031287e+00 8.500000000000000000e+00 1.829474632935070358e-02
4.352400000000216096e+00 8.500000000000000000e+00 1.507994081775996566e-02
4.652900000000045111e+00 8.500000000000000000e+00 1.446751237960491182e-02
4.954799999999977445e+00 8.500000000000000000e+00 1.400064664269250712e-02
5.256600000000162254e+00 8.500000000000000000e+00 1.285833446891634056e-02
5.557099999999991269e+00 8.500000000000000000e+00 1.254590720771260430e-02
5.858900000000176078e+00 8.500000000000000000e+00 1.362253865044025722e-02
6.160800000000108412e+00 8.500000000000000000e+00 1.545538607767241342e-02
6.461200000000189902e+00 8.500000000000000000e+00 2.012049313701004538e-02
6.763100000000122236e+00 8.500000000000000000e+00 2.269801804194088515e-02
7.065000000000054570e+00 8.500000000000000000e+00 3.446640740643054646e-02
7.365400000000136060e+00 8.500000000000000000e+00 4.304928131506732814e-02
7.667300000000068394e+00 8.500000000000000000e+00 6.062508991267079317e-02
7.969100000000253203e+00 8.500000000000000000e+00 7.776154767420651037e-02
8.269600000000082218e+00 8.500000000000000000e+00 8.469175237727123717e-02
8.571500000000014552e+00 8.500000000000000000e+00 8.152842635758338063e-02
8.871900000000096043e+00 8.500000000000000000e+00 7.300590771531551004e-02
9.173800000000028376e+00 8.500000000000000000e+00 5.844608728126404057e-02
9.475600000000213186e+00 8.500000000000000000e+00 4.884516204137531042e-02
9.776100000000042201e+00 8.500000000000000000e+00 4.102027927213623693e-02
1.007799999999997453e+01 8.500000000000000000e+00 3.888121762582655294e-02
1.037980000000015934e+01 8.500000000000000000e+00 3.595398720693471217e-02
1.068029999999998836e+01 8.500000000000000000e+00 3.172113036409202058e-02
1.098210000000017317e+01 8.500000000000000000e+00 2.790987280838505905e-02
1.128400000000010550e+01 8.500000000000000000e+00 2.156103133284432635e-02
1.158449999999993452e+01 8.500000000000000000e+00 1.777906383287521444e-02
1.188630000000011933e+01 8.500000000000000000e+00 1.363407715724607693e-02
1.218820000000005166e+01 8.500000000000000000e+00 1.350094054025584647e-02
1.248860000000013315e+01 8.500000000000000000e+00 1.178170302618868764e-02
1.279050000000006548e+01 8.500000000000000000e+00 1.152963103135385206e-02
1.309230000000025029e+01 8.500000000000000000e+00 1.310596857651816910e-02
1.339280000000007931e+01 8.500000000000000000e+00 1.207282842867398939e-02
1.369470000000001164e+01 8.500000000000000000e+00 1.279797920254743815e-02
1.399650000000019645e+01 8.500000000000000000e+00 1.366780510021693359e-02
1.429700000000002547e+01 8.500000000000000000e+00 1.376632619678970319e-02
1.459880000000021028e+01 8.500000000000000000e+00 1.306425243652789385e-02
1.490070000000014261e+01 8.500000000000000000e+00 1.164501609941205260e-02
-6.996099999999842112e+00 8.802999999999883585e+00 3.576937109804158906e-04
-6.947000000000116415e+00 8.802999999999883585e+00 4.349129488347488613e-04
-6.497699999999895226e+00 8.802999999999883585e+00 3.071017965241288261e-04
-6.195799999999962893e+00 8.802999999999883585e+00 3.834334569318602684e-04
-5.893999999999778083e+00 8.802999999999883585e+00 3.576937109804158906e-04
-5.593499999999949068e+00 8.802999999999883585e+00 5.618365236987674224e-04
-5.291600000000016735e+00 8.802999999999883585e+00 5.369843551939246272e-04
-4.989799999999831925e+00 8.802999999999883585e+00 3.576937109804158906e-04
-4.689300000000002910e+00 8.802999999999883585e+00 5.103570317958787753e-04
-4.387499999999818101e+00 8.802999999999883585e+00 6.896476760093875119e-04
-4.085599999999885767e+00 8.802999999999883585e+00 5.875762696502118002e-04
-3.785199999999804277e+00 8.802999999999883585e+00 5.618365236987674224e-04
-3.483299999999871943e+00 8.802999999999883585e+00 7.144998445142303070e-04
-3.182800000000042928e+00 8.802999999999883585e+00 9.186426572325818388e-04
-2.880999999999858119e+00 8.802999999999883585e+00 1.275448790766396364e-03
-2.579099999999925785e+00 8.802999999999883585e+00 1.478704026038146421e-03
-2.278699999999844295e+00 8.802999999999883585e+00 1.759178499164229179e-03
-1.976799999999911961e+00 8.802999999999883585e+00 2.344092036474636122e-03
-1.674899999999979627e+00 8.802999999999883585e+00 2.879301236775357476e-03
-1.374499999999898137e+00 8.802999999999883585e+00 3.973684228435042480e-03
-1.072599999999965803e+00 8.802999999999883585e+00 4.863036829929773611e-03
-7.707999999997809937e-01 8.802999999999883585e+00 5.753277008871107191e-03
-4.702999999999519787e-01 8.802999999999883585e+00 6.486415979763969324e-03
-1.684000000000196451e-01 8.802999999999883585e+00 8.495003741423227603e-03
1.334000000001651642e-01 8.802999999999883585e+00 1.215182282142152417e-02
4.338999999999941792e-01 8.802999999999883585e+00 1.372461005679943141e-02
7.357000000001789886e-01 8.802999999999883585e+00 1.709296646665223185e-02
1.037600000000111322e+00 8.802999999999883585e+00 2.343470732262015188e-02
1.338000000000192813e+00 8.802999999999883585e+00 2.874597076308369609e-02
1.639900000000125146e+00 8.802999999999883585e+00 3.318563315098454342e-02
1.941800000000057480e+00 8.802999999999883585e+00 3.158444343731538900e-02
2.242200000000138971e+00 8.802999999999883585e+00 2.709241398006505264e-02
2.544100000000071304e+00 8.802999999999883585e+00 2.271843232321272069e-02
2.844500000000152795e+00 8.802999999999883585e+00 1.939356720824339519e-02
3.146400000000085129e+00 8.802999999999883585e+00 1.872167108116603793e-02
3.448300000000017462e+00 8.802999999999883585e+00 1.982759257963154220e-02
3.748700000000098953e+00 8.802999999999883585e+00 1.812344388215660768e-02
4.050600000000031287e+00 8.802999999999883585e+00 1.731042294106960658e-02
4.352400000000216096e+00 8.802999999999883585e+00 1.666337898249709362e-02
4.652900000000045111e+00 8.802999999999883585e+00 1.436100308601272885e-02
4.954799999999977445e+00 8.802999999999883585e+00 1.241188301327577140e-02
5.256600000000162254e+00 8.802999999999883585e+00 1.157134717134412558e-02
5.557099999999991269e+00 8.802999999999883585e+00 1.159087387516936039e-02
5.858900000000176078e+00 8.802999999999883585e+00 1.150566644029561193e-02
6.160800000000108412e+00 8.802999999999883585e+00 1.308910460503273816e-02
6.461200000000189902e+00 8.802999999999883585e+00 1.436277824090593028e-02
6.763100000000122236e+00 8.802999999999883585e+00 1.760332349844811323e-02
7.065000000000054570e+00 8.802999999999883585e+00 2.359092095322202348e-02
7.365400000000136060e+00 8.802999999999883585e+00 3.086639328301474944e-02
7.667300000000068394e+00 8.802999999999883585e+00 3.995696149110760514e-02
7.969100000000253203e+00 8.802999999999883585e+00 5.468985952724637195e-02
8.269600000000082218e+00 8.802999999999883585e+00 6.895056636179312803e-02
8.571500000000014552e+00 8.802999999999883585e+00 7.747752289129400394e-02
8.871900000000096043e+00 8.802999999999883585e+00 7.755740486148814117e-02
9.173800000000028376e+00 8.802999999999883585e+00 6.886979681415239529e-02
9.475600000000213186e+00 8.802999999999883585e+00 5.707300497137147988e-02
9.776100000000042201e+00 8.802999999999883585e+00 4.559840374170691379e-02
1.007799999999997453e+01 8.802999999999883585e+00 3.676789572546831225e-02
1.037980000000015934e+01 8.802999999999883585e+00 3.606493438775990046e-02
1.068029999999998836e+01 8.802999999999883585e+00 3.343859272326597798e-02
1.098210000000017317e+01 8.802999999999883585e+00 3.036846233547129195e-02
1.128400000000010550e+01 8.802999999999883585e+00 2.639211537469644472e-02
1.158449999999993452e+01 8.802999999999883585e+00 2.153440400944628061e-02
1.188630000000011933e+01 8.802999999999883585e+00 1.598704496818672757e-02
1.218820000000005166e+01 8.802999999999883585e+00 1.363230200235287376e-02
1.248860000000013315e+01 8.802999999999883585e+00 1.176395147725665599e-02
1.279050000000006548e+01 8.802999999999883585e+00 1.190773902360610370e-02
1.309230000000025029e+01 8.802999999999883585e+00 1.233377619797483733e-02
1.339280000000007931e+01 8.802999999999883585e+00 1.165477945132466914e-02
1.369470000000001164e+01 8.802999999999883585e+00 1.148347700413057323e-02
1.399650000000019645e+01 8.802999999999883585e+00 1.255212024983881278e-02
1.429700000000002547e+01 8.802999999999883585e+00 1.257342210855725076e-02
1.459880000000021028e+01 8.802999999999883585e+00 1.209768059717883197e-02
1.490070000000014261e+01 8.802999999999883585e+00 1.304472573270266077e-02
-6.996099999999842112e+00 9.099999999999909051e+00 2.813620505726845025e-04
-6.947000000000116415e+00 9.099999999999909051e+00 3.843210343784617426e-04
-6.497699999999895226e+00 9.099999999999909051e+00 3.071017965241288261e-04
-6.195799999999962893e+00 9.099999999999909051e+00 2.813620505726845025e-04
-5.893999999999778083e+00 9.099999999999909051e+00 4.091732028833045920e-04
-5.593499999999949068e+00 9.099999999999909051e+00 5.369843551939246272e-04
-5.291600000000016735e+00 9.099999999999909051e+00 6.142035930482576522e-04
-4.989799999999831925e+00 9.099999999999909051e+00 5.875762696502118002e-04
-4.689300000000002910e+00 9.099999999999909051e+00 5.875762696502118002e-04
-4.387499999999818101e+00 9.099999999999909051e+00 5.618365236987674224e-04
-4.085599999999885767e+00 9.099999999999909051e+00 5.875762696502118002e-04
-3.785199999999804277e+00 9.099999999999909051e+00 4.855048632910360343e-04
-3.483299999999871943e+00 9.099999999999909051e+00 5.360967777473231530e-04
-3.182800000000042928e+00 9.099999999999909051e+00 8.165712508734060187e-04
-2.880999999999858119e+00 9.099999999999909051e+00 1.582550587290524865e-03
-2.579099999999925785e+00 9.099999999999909051e+00 1.097045723999488884e-03
-2.278699999999844295e+00 9.099999999999909051e+00 1.581663009843923499e-03
-1.976799999999911961e+00 9.099999999999909051e+00 2.193203870552376620e-03
-1.674899999999979627e+00 9.099999999999909051e+00 2.269535530960107954e-03
-1.374499999999898137e+00 9.099999999999909051e+00 3.084331626940311349e-03
-1.072599999999965803e+00 9.099999999999909051e+00 3.899127722920513878e-03
-7.707999999997809937e-01 9.099999999999909051e+00 4.790255479308448174e-03
-4.702999999999519787e-01 9.099999999999909051e+00 5.882863316074930446e-03
-1.684000000000196451e-01 9.099999999999909051e+00 7.127246896210272069e-03
1.334000000001651642e-01 9.099999999999909051e+00 9.133171925529726468e-03
4.338999999999941792e-01 9.099999999999909051e+00 1.020092759379136529e-02
7.357000000001789886e-01 9.099999999999909051e+00 1.332342505093554209e-02
1.037600000000111322e+00 9.099999999999909051e+00 1.659769825144858171e-02
1.338000000000192813e+00 9.099999999999909051e+00 2.321103780607657041e-02
1.639900000000125146e+00 9.099999999999909051e+00 2.658649483550217657e-02
1.941800000000057480e+00 9.099999999999909051e+00 3.096047649235451199e-02
2.242200000000138971e+00 9.099999999999909051e+00 2.950573705737460570e-02
2.544100000000071304e+00 9.099999999999909051e+00 2.580897699227923878e-02
2.844500000000152795e+00 9.099999999999909051e+00 1.949120072736956061e-02
3.146400000000085129e+00 9.099999999999909051e+00 1.689592427350669265e-02
3.448300000000017462e+00 9.099999999999909051e+00 1.770361974991408599e-02
3.748700000000098953e+00 9.099999999999909051e+00 1.707965280495320898e-02
4.050600000000031287e+00 9.099999999999909051e+00 1.694917892030278414e-02
4.352400000000216096e+00 9.099999999999909051e+00 1.655509453401170575e-02
4.652900000000045111e+00 9.099999999999909051e+00 1.464769060126502355e-02
4.954799999999977445e+00 9.099999999999909051e+00 1.252016746176115754e-02
5.256600000000162254e+00 9.099999999999909051e+00 1.240922028093596752e-02
5.557099999999991269e+00 9.099999999999909051e+00 1.107164106890746492e-02
5.858900000000176078e+00 9.099999999999909051e+00 1.120921557313070242e-02
6.160800000000108412e+00 9.099999999999909051e+00 1.068199456984939358e-02
6.461200000000189902e+00 9.099999999999909051e+00 1.233377619797483733e-02
6.763100000000122236e+00 9.099999999999909051e+00 1.426514472177976313e-02
7.065000000000054570e+00 9.099999999999909051e+00 1.692077644201153697e-02
7.365400000000136060e+00 9.099999999999909051e+00 2.100452027382516962e-02
7.667300000000068394e+00 9.099999999999909051e+00 2.975514631986963393e-02
7.969100000000253203e+00 9.099999999999909051e+00 3.910666229726333931e-02
8.269600000000082218e+00 9.099999999999909051e+00 5.050848217630657389e-02
8.571500000000014552e+00 9.099999999999909051e+00 6.335350298352389331e-02
8.871900000000096043e+00 9.099999999999909051e+00 7.482632905829524061e-02
9.173800000000028376e+00 9.099999999999909051e+00 7.331300951183963854e-02
9.475600000000213186e+00 9.099999999999909051e+00 6.348752717796071754e-02
9.776100000000042201e+00 9.099999999999909051e+00 5.314636234760631434e-02
1.007799999999997453e+01 9.099999999999909051e+00 4.281052298193151195e-02
1.037980000000015934e+01 9.099999999999909051e+00 3.630280514344910725e-02
1.068029999999998836e+01 9.099999999999909051e+00 3.369421502788721989e-02
1.098210000000017317e+01 9.099999999999909051e+00 3.105455970169427454e-02
1.128400000000010550e+01 9.099999999999909051e+00 2.932289610337469182e-02
1.158449999999993452e+01 9.099999999999909051e+00 2.249121249688272942e-02
1.188630000000011933e+01 9.099999999999909051e+00 1.939267963079679274e-02
1.218820000000005166e+01 9.099999999999909051e+00 1.618408716133226677e-02
1.248860000000013315e+01 9.099999999999909051e+00 1.378851563295474189e-02
1.279050000000006548e+01 9.099999999999909051e+00 1.148880246881018273e-02
1.309230000000025029e+01 9.099999999999909051e+00 1.106454044933465226e-02
1.339280000000007931e+01 9.099999999999909051e+00 1.108584230805308851e-02
1.369470000000001164e+01 9.099999999999909051e+00 1.078584113110177267e-02
1.399650000000019645e+01 9.099999999999909051e+00 1.073436163919888435e-02
1.429700000000002547e+01 9.099999999999909051e+00 1.263377737492615317e-02
1.459880000000021028e+01 9.099999999999909051e+00 1.167785646493630855e-02
1.490070000000014261e+01 9.099999999999909051e+00 1.160596269176158296e-02
-6.996099999999842112e+00 9.399999999999636202e+00 3.585812884270174732e-04
-6.947000000000116415e+00 9.399999999999636202e+00 3.585812884270174732e-04
-6.497699999999895226e+00 9.399999999999636202e+00 2.050303901649530602e-04
-6.195799999999962893e+00 9.399999999999636202e+00 3.071017965241288261e-04
-5.893999999999778083e+00 9.399999999999636202e+00 3.585812884270174732e-04
-5.593499999999949068e+00 9.399999999999636202e+00 2.050303901649530602e-04
-5.291600000000016735e+00 9.399999999999636202e+00 4.606526947861932391e-04
-4.989799999999831925e+00 9.399999999999636202e+00 4.855048632910360343e-04
-4.689300000000002910e+00 9.399999999999636202e+00 6.390557615531003389e-04
-4.387499999999818101e+00 9.399999999999636202e+00 5.369843551939246272e-04
-4.085599999999885767e+00 9.399999999999636202e+00 5.369843551939246272e-04
-3.785199999999804277e+00 9.399999999999636202e+00 5.875762696502118002e-04
-3.483299999999871943e+00 9.399999999999636202e+00 8.431985742714518707e-04
-3.182800000000042928e+00 9.399999999999636202e+00 8.680507427762947743e-04
-2.880999999999858119e+00 9.399999999999636202e+00 1.149412793348979223e-03
-2.579099999999925785e+00 9.399999999999636202e+00 1.250596622261553352e-03
-2.278699999999844295e+00 9.399999999999636202e+00 1.506218926882793531e-03
-1.976799999999911961e+00 9.399999999999636202e+00 1.735213908105987966e-03
-1.674899999999979627e+00 9.399999999999636202e+00 2.347642346261042453e-03
-1.374499999999898137e+00 9.399999999999636202e+00 2.805632308707430890e-03
-1.072599999999965803e+00 9.399999999999636202e+00 3.135811118843199671e-03
-7.707999999997809937e-01 9.399999999999636202e+00 3.826346372299188874e-03
-4.702999999999519787e-01 9.399999999999636202e+00 4.691734382735678575e-03
-1.684000000000196451e-01 9.399999999999636202e+00 5.710673291434232961e-03
1.334000000001651642e-01 9.399999999999636202e+00 7.668669138637205368e-03
4.338999999999941792e-01 9.399999999999636202e+00 9.376368145898544490e-03
7.357000000001789886e-01 9.399999999999636202e+00 1.000566055553902926e-02
1.037600000000111322e+00 9.399999999999636202e+00 1.239413146434374148e-02
1.338000000000192813e+00 9.399999999999636202e+00 1.541100720534233776e-02
1.639900000000125146e+00 9.399999999999636202e+00 1.957818331713651050e-02
1.941800000000057480e+00 9.399999999999636202e+00 2.576903600718217016e-02
2.242200000000138971e+00 9.399999999999636202e+00 2.817880877470532036e-02
2.544100000000071304e+00 9.399999999999636202e+00 2.636282531895859510e-02
2.844500000000152795e+00 9.399999999999636202e+00 2.168440459792193853e-02
3.146400000000085129e+00 9.399999999999636202e+00 1.811989357237020135e-02
3.448300000000017462e+00 9.399999999999636202e+00 1.595331702521587264e-02
3.748700000000098953e+00 9.399999999999636202e+00 1.619562566813808821e-02
4.050600000000031287e+00 9.399999999999636202e+00 1.601100955924496944e-02
4.352400000000216096e+00 9.399999999999636202e+00 1.572520962143927892e-02
4.652900000000045111e+00 9.399999999999636202e+00 1.440271922600300063e-02
4.954799999999977445e+00 9.399999999999636202e+00 1.278022765361540650e-02
5.256600000000162254e+00 9.399999999999636202e+00 1.213495884993609671e-02
5.557099999999991269e+00 9.399999999999636202e+00 1.089146284724735493e-02
5.858900000000176078e+00 9.399999999999636202e+00 9.922228275558485702e-03
6.160800000000108412e+00 9.399999999999636202e+00 1.047607660223783856e-02
6.461200000000189902e+00 9.399999999999636202e+00 1.079382932812118605e-02
6.763100000000122236e+00 9.399999999999636202e+00 1.073791194898529068e-02
7.065000000000054570e+00 9.399999999999636202e+00 1.241987121029518651e-02
7.365400000000136060e+00 9.399999999999636202e+00 1.563911460911892801e-02
7.667300000000068394e+00 9.399999999999636202e+00 2.003262296979649651e-02
7.969100000000253203e+00 9.399999999999636202e+00 2.563856212253174879e-02
8.269600000000082218e+00 9.399999999999636202e+00 3.653535043445871322e-02
8.571500000000014552e+00 9.399999999999636202e+00 4.863036829929773958e-02
8.871900000000096043e+00 9.399999999999636202e+00 5.962745286269067330e-02
9.173800000000028376e+00 9.399999999999636202e+00 7.138519129782112949e-02
9.475600000000213186e+00 9.399999999999636202e+00 6.846772423084189485e-02
9.776100000000042201e+00 9.399999999999636202e+00 6.012272107789432690e-02
1.007799999999997453e+01 9.399999999999636202e+00 4.907948248727811436e-02
1.037980000000015934e+01 9.399999999999636202e+00 4.146051768565058721e-02
1.068029999999998836e+01 9.399999999999636202e+00 3.499007809992545071e-02
1.098210000000017317e+01 9.399999999999636202e+00 3.237083705500434089e-02
1.128400000000010550e+01 9.399999999999636202e+00 3.074213244049053481e-02
1.158449999999993452e+01 9.399999999999636202e+00 2.602199557946360819e-02
1.188630000000011933e+01 9.399999999999636202e+00 2.246192244114487979e-02
1.218820000000005166e+01 9.399999999999636202e+00 1.821841466894296921e-02
1.248860000000013315e+01 9.399999999999636202e+00 1.421632796221668042e-02
1.279050000000006548e+01 9.399999999999636202e+00 1.196010609295559447e-02
1.309230000000025029e+01 9.399999999999636202e+00 1.060832564178146656e-02
1.339280000000007931e+01 9.399999999999636202e+00 1.042903499756795728e-02
1.369470000000001164e+01 9.399999999999636202e+00 9.856547544509972059e-03
1.399650000000019645e+01 9.399999999999636202e+00 8.927253957918173180e-03
1.429700000000002547e+01 9.399999999999636202e+00 1.080181752514059942e-02
1.459880000000021028e+01 9.399999999999636202e+00 1.072282313239306464e-02
1.490070000000014261e+01 9.399999999999636202e+00 1.097489512722789849e-02
-6.996099999999842112e+00 9.699999999999818101e+00 2.050303901649530602e-04
-6.947000000000116415e+00 9.699999999999818101e+00 3.594688658736189474e-04
-6.497699999999895226e+00 9.699999999999818101e+00 5.644992560385720618e-04
-6.195799999999962893e+00 9.699999999999818101e+00 2.307701361163973567e-04
-5.893999999999778083e+00 9.699999999999818101e+00 4.615402722327947133e-04
-5.593499999999949068e+00 9.699999999999818101e+00 1.020714063591757523e-04
-5.291600000000016735e+00 9.699999999999818101e+00 3.585812884270174732e-04
-4.989799999999831925e+00 9.699999999999818101e+00 5.893514245434148570e-04
-4.689300000000002910e+00 9.699999999999818101e+00 4.358005262813504439e-04
-4.387499999999818101e+00 9.699999999999818101e+00 5.636116785919704792e-04
-4.085599999999885767e+00 9.699999999999818101e+00 5.893514245434148570e-04
-3.785199999999804277e+00 9.699999999999818101e+00 4.863924407376375085e-04
-3.483299999999871943e+00 9.699999999999818101e+00 4.091732028833045920e-04
-3.182800000000042928e+00 9.699999999999818101e+00 7.934942372617663888e-04
-2.880999999999858119e+00 9.699999999999818101e+00 1.074856287834450837e-03
-2.579099999999925785e+00 9.699999999999818101e+00 1.125448202290738010e-03
-2.278699999999844295e+00 9.699999999999818101e+00 1.048228964436404877e-03
-1.976799999999911961e+00 9.699999999999818101e+00 1.405922675416820984e-03
-1.674899999999979627e+00 9.699999999999818101e+00 1.865687792756412586e-03
-1.374499999999898137e+00 9.699999999999818101e+00 2.069830605474764010e-03
-1.072599999999965803e+00 9.699999999999818101e+00 2.426636739008578535e-03
-7.707999999997809937e-01 9.699999999999818101e+00 3.906228342493326105e-03
-4.702999999999519787e-01 9.699999999999818101e+00 4.005637016512697719e-03
-1.684000000000196451e-01 9.699999999999818101e+00 4.388182895997955538e-03
1.334000000001651642e-01 9.699999999999818101e+00 6.092331593472890931e-03
4.338999999999941792e-01 9.699999999999818101e+00 6.320438997249482917e-03
7.357000000001789886e-01 9.699999999999818101e+00 7.612751759501308266e-03
1.037600000000111322e+00 9.699999999999818101e+00 1.036335426651944537e-02
1.338000000000192813e+00 9.699999999999818101e+00 1.282549410339208287e-02
1.639900000000125146e+00 9.699999999999818101e+00 1.526278177175988127e-02
1.941800000000057480e+00 9.699999999999818101e+00 1.974948576433060987e-02
2.242200000000138971e+00 9.699999999999818101e+00 2.374180911914428385e-02
2.544100000000071304e+00 9.699999999999818101e+00 2.636105016406539020e-02
2.844500000000152795e+00 9.699999999999818101e+00 2.475808529550303436e-02
3.146400000000085129e+00 9.699999999999818101e+00 2.007256395489356166e-02
3.448300000000017462e+00 9.699999999999818101e+00 1.664118954633205319e-02
3.748700000000098953e+00 9.699999999999818101e+00 1.374147402828486235e-02
4.050600000000031287e+00 9.699999999999818101e+00 1.330478592455690973e-02
4.352400000000216096e+00 9.699999999999818101e+00 1.413555841457594074e-02
4.652900000000045111e+00 9.699999999999818101e+00 1.354531941258592387e-02
4.954799999999977445e+00 9.699999999999818101e+00 1.288052390508137926e-02
5.256600000000162254e+00 9.699999999999818101e+00 1.289472514422700285e-02
5.557099999999991269e+00 9.699999999999818101e+00 1.190418871381969737e-02
5.858900000000176078e+00 9.699999999999818101e+00 9.343527780374288536e-03
6.160800000000108412e+00 9.699999999999818101e+00 9.442936454393660584e-03
6.461200000000189902e+00 9.699999999999818101e+00 9.915127655985673041e-03
6.763100000000122236e+00 9.699999999999818101e+00 8.347665885287373563e-03
7.065000000000054570e+00 9.699999999999818101e+00 1.128909754332483965e-02
7.365400000000136060e+00 9.699999999999818101e+00 1.088169949533473839e-02
7.667300000000068394e+00 9.699999999999818101e+00 1.517579918199293137e-02
7.969100000000253203e+00 9.699999999999818101e+00 2.053410422712635686e-02
8.269600000000082218e+00 9.699999999999818101e+00 2.512376720350285864e-02
8.571500000000014552e+00 9.699999999999818101e+00 3.368622683086780478e-02
8.871900000000096043e+00 9.699999999999818101e+00 4.515372744095955126e-02
9.173800000000028376e+00 9.699999999999818101e+00 5.791176565840992080e-02
9.475600000000213186e+00 9.699999999999818101e+00 6.472392256107664665e-02
9.776100000000042201e+00 9.699999999999818101e+00 6.493072810613480239e-02
1.007799999999997453e+01 9.699999999999818101e+00 5.796324515031280739e-02
1.037980000000015934e+01 9.699999999999818101e+00 4.521230755243525051e-02
1.068029999999998836e+01 9.699999999999818101e+00 3.646079392894418375e-02
1.098210000000017317e+01 9.699999999999818101e+00 3.298681580294579585e-02
1.128400000000010550e+01 9.699999999999818101e+00 2.979952519219971133e-02
1.158449999999993452e+01 9.699999999999818101e+00 2.788945852711322351e-02
1.188630000000011933e+01 9.699999999999818101e+00 2.550542550554152008e-02
1.218820000000005166e+01 9.699999999999818101e+00 2.196221633870821741e-02
1.248860000000013315e+01 9.699999999999818101e+00 1.672817213609900308e-02
1.279050000000006548e+01 9.699999999999818101e+00 1.406810252863422393e-02
1.309230000000025029e+01 9.699999999999818101e+00 1.171868502747997962e-02
1.339280000000007931e+01 9.699999999999818101e+00 1.096158146552887562e-02
1.369470000000001164e+01 9.699999999999818101e+00 1.020980336825737939e-02
1.399650000000019645e+01 9.699999999999818101e+00 1.030921204227675143e-02
1.429700000000002547e+01 9.699999999999818101e+00 9.757138870490601745e-03
1.459880000000021028e+01 9.699999999999818101e+00 1.015388598912148402e-02
1.490070000000014261e+01 9.699999999999818101e+00 1.055684614987857824e-02
