# Supplementary material for: Resonant inelastic X-ray scattering tools to count 5 f electrons of actinides and probe bond covalency
Source: Nat Commun. 2025 Feb 10;16:1221. doi: 10.1038/s41467-024-54574-7 (PMC11811144; doi:10.1038/s41467-024-54574-7)
Supplement: Supplementary file 3 — Source Data [file 41467_2024_54574_MOESM3_ESM.zip › Data_figures/Data_SI_figures/FigSI27/SulX_DiagonalTendency_MCerror_postEdge.txt]

# Sample | n5f | Satellite Area to Post edge| Error
[U$^{\mathrm{VI}}$O$_2$]$^{\mathrm{2+}}$-Pb $\mathrm{(5f^0)}$
Close Pb-Oax 0 1.3474729643942356 0.006254911922050164
[U$^{\mathrm{VI}}$O$_2$]$^{\mathrm{2+}}$-Pb $\mathrm{(5f^0)}$
No Pb-Oax 0 1.4123388199197577 0.009257011491889408
[U$^{\mathrm{VI}}$O$_2$]$^{\mathrm{2+}}$-Ag $\mathrm{(5f^0)}$
Close Ag-Oax 0 1.332556978774803 0.011099238122340522
[U$^{\mathrm{VI}}$O$_2$]$^{\mathrm{2+}}$-Ag $\mathrm{(5f^0)}$
Long Ag-Oax 0 1.3832227559433186 0.013776869194434643
[U$^{\mathrm{VI}}$O$_2$]$^{\mathrm{2+}}$-Cd $\mathrm{(5f^0)}$
No Cd-Oax 0 1.0713901147241762 0.011536031482900267
[U$^\mathrm{VI}$O$_2$]$^{2+}$ $\mathrm{(5f^0)}$ 0 0.9875439821134699 0.055030548450694446
