# Supplementary material for: Resonant inelastic X-ray scattering tools to count 5 f electrons of actinides and probe bond covalency
Source: Nat Commun. 2025 Feb 10;16:1221. doi: 10.1038/s41467-024-54574-7 (PMC11811144; doi:10.1038/s41467-024-54574-7)
Supplement: Supplementary file 3 — Source Data [file 41467_2024_54574_MOESM3_ESM.zip › Data_figures/Data_SI_figures/FigSI28/SI28_Satellite1_diagonal_[U$^/mathrm{VI}$O$_2$]$^{2+}$ $/mathrm{(5f^0)}$.txt]

# Relative Excitation Energy to Wl | Sat diag Intensity (x20) | Sat diag Intensity (fit) (x20) | 
-5.889099999999871216e+00 4.207339501268686277e+00 2.949362183500874313e+00
-5.842799999999897409e+00 2.334284910771230237e+00 2.981404952496561567e+00
-5.397699999999986176e+00 4.179846128633102786e+00 3.313238568738424927e+00
-5.095800000000053842e+00 2.651523783007908364e+00 3.564838669572049756e+00
-4.793999999999869033e+00 3.121194826192684069e+00 3.839934643273175130e+00
-4.493500000000040018e+00 4.489020122775491117e+00 4.139046033060187924e+00
-4.191600000000107684e+00 4.135455632733229692e+00 4.466469048085998317e+00
-3.889799999999922875e+00 5.730952500562653817e+00 4.821981126896525360e+00
-3.589300000000093860e+00 5.242049728307645040e+00 5.204584775644590877e+00
-3.287499999999909051e+00 4.225259655835068351e+00 5.617266409451216802e+00
-2.985599999999976717e+00 6.133863790643456326e+00 6.056904548527135113e+00
-2.685199999999895226e+00 5.567769143388701103e+00 6.517487998647435887e+00
-2.383299999999962893e+00 6.993762731280583012e+00 6.997726752396524752e+00
-2.082800000000133878e+00 8.357486988628837210e+00 7.484291224680067245e+00
-1.780999999999949068e+00 7.234727458907834752e+00 7.969512718258068062e+00
-1.479100000000016735e+00 1.008184926524190850e+01 8.436026416319178267e+00
-1.178699999999935244e+00 8.170708665611350341e+00 8.863304165920856903e+00
-8.768000000000029104e-01 9.079650050432146458e+00 9.235513868898930667e+00
-5.749000000000705768e-01 1.092977413973875400e+01 9.530204306892997579e+00
-2.744999999999890861e-01 1.060348202633814907e+01 9.728756856695625288e+00
2.739999999994324753e-02 9.378859642490560589e+00 9.820112809526211350e+00
3.292000000001280569e-01 9.405593105542477517e+00 9.796790732284875958e+00
6.296999999999570719e-01 9.035945336481139734e+00 9.661273509049003394e+00
9.315999999998894054e-01 9.069797661652776455e+00 9.421463421741250954e+00
1.233400000000074215e+00 6.582441443478247223e+00 9.093167123330175627e+00
1.533899999999903230e+00 1.063639830699100841e+01 8.697267265976259765e+00
1.835700000000088039e+00 9.021173579479912163e+00 8.250701496026092485e+00
2.137600000000020373e+00 6.720395628689877832e+00 7.774491273930411062e+00
2.438000000000101863e+00 7.491862310494542321e+00 7.288477477770595847e+00
2.739900000000034197e+00 8.113331591874672455e+00 6.801854326225549308e+00
3.041799999999966531e+00 5.968517170374655123e+00 6.327771162237157299e+00
3.342200000000048021e+00 5.261447636209069856e+00 5.876006683732589053e+00
3.644099999999980355e+00 4.866697352135354038e+00 5.446910790419638992e+00
3.944500000000061846e+00 5.785069174884799992e+00 5.047435865900272489e+00
4.246399999999994179e+00 4.800807821663074293e+00 4.674666641247386067e+00
4.548299999999926513e+00 4.567862328989011012e+00 4.330569213885842927e+00
4.848700000000008004e+00 4.407733827119954206e+00 4.015747969847192067e+00
5.150599999999940337e+00 3.501041220661083919e+00 3.725656889785618375e+00
5.452400000000125146e+00 0.000000000000000000e+00 3.460322730430845706e+00
5.752899999999954161e+00 0.000000000000000000e+00 3.218813534057805903e+00
6.054799999999886495e+00 0.000000000000000000e+00 2.997119089893716559e+00
6.356600000000071304e+00 0.000000000000000000e+00 2.794664327930055148e+00
6.657099999999900319e+00 0.000000000000000000e+00 2.610407167724724697e+00
6.958900000000085129e+00 0.000000000000000000e+00 2.441143451083519267e+00
7.260800000000017462e+00 0.000000000000000000e+00 2.286165134191389114e+00
7.561200000000098953e+00 0.000000000000000000e+00 2.144839358375209670e+00
7.863100000000031287e+00 0.000000000000000000e+00 2.014516964188970416e+00
8.164999999999963620e+00 0.000000000000000000e+00 1.894810108817281069e+00
8.465400000000045111e+00 0.000000000000000000e+00 1.785229653612435019e+00
8.767299999999977445e+00 0.000000000000000000e+00 1.683772724952065980e+00
9.069100000000162254e+00 0.000000000000000000e+00 1.590219775819619485e+00
9.369599999999991269e+00 0.000000000000000000e+00 1.504159043065377732e+00
9.671499999999923602e+00 0.000000000000000000e+00 1.424163629892720495e+00
9.971900000000005093e+00 0.000000000000000000e+00 1.350413058916702713e+00
1.027379999999993743e+01 0.000000000000000000e+00 1.281641715556680161e+00
1.057560000000012224e+01 0.000000000000000000e+00 1.217775341529039546e+00
1.087609999999995125e+01 0.000000000000000000e+00 1.158609016869332153e+00
1.117799999999988358e+01 0.000000000000000000e+00 1.103229323186050825e+00
1.147980000000006839e+01 0.000000000000000000e+00 1.051591314486123974e+00
1.178029999999989741e+01 0.000000000000000000e+00 1.003564304328983692e+00
1.208210000000008222e+01 0.000000000000000000e+00 9.584517190527462871e-01
1.238400000000001455e+01 0.000000000000000000e+00 9.162000700133773323e-01
1.268449999999984357e+01 0.000000000000000000e+00 8.767719554133479587e-01
1.298630000000002838e+01 0.000000000000000000e+00 8.396037109599997494e-01
1.328819999999996071e+01 0.000000000000000000e+00 8.046708175542477415e-01
1.358860000000004220e+01 0.000000000000000000e+00 7.719721986949827919e-01
1.389049999999997453e+01 0.000000000000000000e+00 7.410253713256254038e-01
1.419230000000015934e+01 0.000000000000000000e+00 7.118654238544129820e-01
1.449279999999998836e+01 0.000000000000000000e+00 6.844670869104414468e-01
1.479469999999992069e+01 0.000000000000000000e+00 6.584667868721134631e-01
1.509650000000010550e+01 0.000000000000000000e+00 6.338953087884985349e-01
1.539699999999993452e+01 0.000000000000000000e+00 6.107420456325401981e-01
1.569880000000011933e+01 0.000000000000000000e+00 5.887160796242247862e-01
1.599929999999994834e+01 0.000000000000000000e+00 5.679245141562918597e-01
