# Supplementary material for: Resonant inelastic X-ray scattering tools to count 5 f electrons of actinides and probe bond covalency
Source: Nat Commun. 2025 Feb 10;16:1221. doi: 10.1038/s41467-024-54574-7 (PMC11811144; doi:10.1038/s41467-024-54574-7)
Supplement: Supplementary file 3 — Source Data [file 41467_2024_54574_MOESM3_ESM.zip › Data_figures/Data_SI_figures/FigSI28/SI28_Satellite1_diagonal_[U$^{/mathrm{VI}}$O$_2$]$^{/mathrm{2+}}$-Ag $/mathrm{(5f^0)}$%0AClose Ag-Oax.txt]

# Relative Excitation Energy to Wl | Sat diag Intensity (x20) | Sat diag Intensity (fit) (x20) | 
-6.996099999999842112e+00 2.401178785029272511e+00 2.265786869788089852e+00
-6.947000000000116415e+00 2.214105707966770531e+00 2.291533041823651473e+00
-6.497699999999895226e+00 2.369376661180082611e+00 2.547294063823057453e+00
-6.195799999999962893e+00 2.695080416928552047e+00 2.741888883742443550e+00
-5.893999999999778083e+00 3.040303874437006115e+00 2.957449589800115852e+00
-5.593499999999949068e+00 2.935458403936718419e+00 3.195688483966354188e+00
-5.291600000000016735e+00 3.271794299868672873e+00 3.461842363117888066e+00
-4.989799999999831925e+00 3.433106925330470904e+00 3.758230871607624479e+00
-4.689300000000002910e+00 3.739202252797295678e+00 4.087292851177910968e+00
-4.387499999999818101e+00 4.631459052797178622e+00 4.456081636900849574e+00
-4.085599999999885767e+00 4.549794818206863489e+00 4.867908417968740409e+00
-3.785199999999804277e+00 4.988822930402932343e+00 5.324915422773526252e+00
-3.483299999999871943e+00 4.905177462251508302e+00 5.836197038603106790e+00
-3.182800000000042928e+00 6.070799014066623478e+00 6.400826082368279657e+00
-2.880999999999858119e+00 6.210263662756800862e+00 7.026611193717807069e+00
-2.579099999999925785e+00 7.573641860366119971e+00 7.712036584751283286e+00
-2.278699999999844295e+00 8.280262361468995636e+00 8.450084344608969289e+00
-1.976799999999911961e+00 8.920114902242703536e+00 9.239859941372968066e+00
-1.674899999999979627e+00 1.021945644547045617e+01 1.006225060559859408e+01
-1.374499999999898137e+00 1.124085632300771564e+01 1.088846575469463929e+01
-1.072599999999965803e+00 1.194971951729859327e+01 1.169203452249556641e+01
-7.707999999997809937e-01 1.250813529791210854e+01 1.242426693843299290e+01
-4.702999999999519787e-01 1.331326900469651697e+01 1.303279301036814530e+01
-1.684000000000196451e-01 1.420870824229896456e+01 1.347331026117214670e+01
1.334000000001651642e-01 1.370997787656360600e+01 1.370197905312319087e+01
4.338999999999941792e-01 1.358665528251411914e+01 1.369681494068897543e+01
7.357000000001789886e-01 1.292433293442179121e+01 1.345829858232025522e+01
1.037600000000111322e+00 1.255778604746255844e+01 1.300938227584634355e+01
1.338000000000192813e+00 1.185792095347606612e+01 1.239475648459742985e+01
1.639900000000125146e+00 1.158427388342953179e+01 1.165817827244127081e+01
1.941800000000057480e+00 1.076248774055916613e+01 1.085258166869349061e+01
2.242200000000138971e+00 9.948589825958748634e+00 1.002606476882940356e+01
2.544100000000071304e+00 9.772076624033639192e+00 9.204651567441960225e+00
2.844500000000152795e+00 9.211811777456324180e+00 8.420513308443265288e+00
3.146400000000085129e+00 8.230011619339304474e+00 7.680980444082432079e+00
3.448300000000017462e+00 7.682558106218184690e+00 6.998112114672946582e+00
3.748700000000098953e+00 7.227227658253224440e+00 6.377675339474453864e+00
4.050600000000031287e+00 6.669552112468007721e+00 5.812793420010450518e+00
4.352400000000216096e+00 6.418931467236717481e+00 5.304029833463737909e+00
4.652900000000045111e+00 6.001281663872825689e+00 4.849020606244998532e+00
4.954799999999977445e+00 6.359213412675166488e+00 4.439159468209952664e+00
5.256600000000162254e+00 3.919202528426498411e+00 4.072134558439412189e+00
5.557099999999991269e+00 0.000000000000000000e+00 3.744639395948612393e+00
5.858900000000176078e+00 0.000000000000000000e+00 3.449648962043935008e+00
6.160800000000108412e+00 0.000000000000000000e+00 3.184734231900422152e+00
6.461200000000189902e+00 0.000000000000000000e+00 2.947661982551471826e+00
6.763100000000122236e+00 0.000000000000000000e+00 2.732996761343056136e+00
7.065000000000054570e+00 0.000000000000000000e+00 2.539261005721622499e+00
7.365400000000136060e+00 0.000000000000000000e+00 2.364883980517813455e+00
7.667300000000068394e+00 0.000000000000000000e+00 2.206026117122980246e+00
7.969100000000253203e+00 0.000000000000000000e+00 2.061800404948341825e+00
8.269600000000082218e+00 0.000000000000000000e+00 1.931074333928096465e+00
8.571500000000014552e+00 0.000000000000000000e+00 1.811266740972510503e+00
8.871900000000096043e+00 0.000000000000000000e+00 1.702291767564275471e+00
9.173800000000028376e+00 0.000000000000000000e+00 1.601973329514156941e+00
9.475600000000213186e+00 0.000000000000000000e+00 1.509949240002435911e+00
9.776100000000042201e+00 0.000000000000000000e+00 1.425690151254185967e+00
1.007799999999997453e+01 0.000000000000000000e+00 1.347700340004435393e+00
1.037980000000015934e+01 0.000000000000000000e+00 1.275753432149830724e+00
1.068029999999998836e+01 0.000000000000000000e+00 1.209516095726485219e+00
1.098210000000017317e+01 0.000000000000000000e+00 1.147900930151455778e+00
1.128400000000010550e+01 0.000000000000000000e+00 1.090728943069629864e+00
1.158449999999993452e+01 0.000000000000000000e+00 1.037850292013319686e+00
1.188630000000011933e+01 0.000000000000000000e+00 9.884250367696287842e-01
1.218820000000005166e+01 0.000000000000000000e+00 9.423502749458888550e-01
1.248860000000013315e+01 0.000000000000000000e+00 8.995578862271950138e-01
1.279050000000006548e+01 0.000000000000000000e+00 8.593600282805492485e-01
1.309230000000025029e+01 0.000000000000000000e+00 8.217547535106271006e-01
1.339280000000007931e+01 0.000000000000000000e+00 7.866638586815427603e-01
1.369470000000001164e+01 0.000000000000000000e+00 7.535830851197424796e-01
1.399650000000019645e+01 0.000000000000000000e+00 7.225187368941056176e-01
1.429700000000002547e+01 0.000000000000000000e+00 6.934256441755850542e-01
1.459880000000021028e+01 0.000000000000000000e+00 6.659112022196398417e-01
1.490070000000014261e+01 0.000000000000000000e+00 6.399683994342040272e-01
