# Supplementary material for: Resonant inelastic X-ray scattering tools to count 5 f electrons of actinides and probe bond covalency
Source: Nat Commun. 2025 Feb 10;16:1221. doi: 10.1038/s41467-024-54574-7 (PMC11811144; doi:10.1038/s41467-024-54574-7)
Supplement: Supplementary file 3 — Source Data [file 41467_2024_54574_MOESM3_ESM.zip › Data_figures/Data_SI_figures/FigSI28/SI28_Satellite1_diagonal_[U$^{/mathrm{VI}}$O$_2$]$^{/mathrm{2+}}$-Ag $/mathrm{(5f^0)}$%0ALong Ag-Oax.txt]

# Relative Excitation Energy to Wl | Sat diag Intensity (x20) | Sat diag Intensity (fit) (x20) | 
-6.893300000000181171e+00 2.527383444776737598e+00 2.524963641266714021e+00
-6.847000000000207365e+00 2.332624680192254107e+00 2.552291370642150170e+00
-6.397699999999986176e+00 2.875353024348810571e+00 2.839923440907350827e+00
-6.095800000000053842e+00 2.784243891767161916e+00 3.058544487205847151e+00
-5.793999999999869033e+00 3.091675646970915459e+00 3.300407293972135836e+00
-5.493500000000040018e+00 3.412943069362577742e+00 3.567235749295483149e+00
-5.191600000000107684e+00 3.494182642964944296e+00 3.864608024501605676e+00
-4.889799999999922875e+00 4.026539130916589215e+00 4.194703325832633389e+00
-4.589300000000093860e+00 4.172850378385483339e+00 4.559672285736873221e+00
-4.287499999999909051e+00 4.902730477616968230e+00 4.966532323617070865e+00
-3.985599999999976717e+00 4.846054023816467549e+00 5.417798231290325006e+00
-3.685199999999895226e+00 5.825113793010129548e+00 5.914295745649738478e+00
-3.383299999999962893e+00 5.761648339621842752e+00 6.463788853461169381e+00
-3.082800000000133878e+00 6.814659904503596266e+00 7.062443741335624026e+00
-2.780999999999949068e+00 7.596970038693485527e+00 7.714770330412787480e+00
-2.479100000000016735e+00 8.091716835363181204e+00 8.414230001089050504e+00
-2.178699999999935244e+00 9.518063390248050482e+00 9.147690099124313079e+00
-1.876800000000002910e+00 9.622720377033525452e+00 9.906963423946873348e+00
-1.574900000000070577e+00 1.022203586081518445e+01 1.066524237014966126e+01
-1.274499999999989086e+00 1.152072562448569570e+01 1.138768213548734742e+01
-9.726000000000567525e-01 1.238020002700215727e+01 1.204315971856489575e+01
-6.707999999998719431e-01 1.285716995956232189e+01 1.258531166207341911e+01
-3.703000000000429281e-01 1.289910268939875237e+01 1.297199928427995808e+01
-6.840000000011059456e-02 1.338104571322161540e+01 1.317380041241506561e+01
2.334000000000742148e-01 1.345284785316123788e+01 1.317025344965459865e+01
5.338999999999032298e-01 1.316530656235511287e+01 1.296310296153879804e+01
8.357000000000880391e-01 1.226308438187072802e+01 1.256932600169694503e+01
1.137600000000020373e+00 1.147100438330893724e+01 1.202246356131293048e+01
1.438000000000101863e+00 1.111379415096074652e+01 1.136736909638150195e+01
1.739900000000034197e+00 1.034623633102074081e+01 1.063976279474186981e+01
2.041799999999966531e+00 9.718081152184383953e+00 9.880979563438128110e+00
2.342200000000048021e+00 9.340809564054026737e+00 9.125856775480203353e+00
2.644099999999980355e+00 8.584025823833368207e+00 8.389731701387693974e+00
2.944500000000061846e+00 8.365243925712533724e+00 7.695106825379843585e+00
3.246399999999994179e+00 7.813561244523303806e+00 7.044020985236090659e+00
3.548299999999926513e+00 6.915817871514860826e+00 6.444230876639647221e+00
3.848700000000008004e+00 7.216786939700506665e+00 5.899089649046113770e+00
4.150599999999940337e+00 6.707364262607953265e+00 5.401669336116715847e+00
4.452400000000125146e+00 6.339253253258885223e+00 4.952113302323676969e+00
4.752899999999954161e+00 6.343637098065466162e+00 4.548336138335224099e+00
5.054799999999886495e+00 6.001320358257588694e+00 4.182883895070221847e+00
5.356600000000071304e+00 3.582007667523086525e+00 3.853966009462701958e+00
5.657099999999900319e+00 0.000000000000000000e+00 3.558952849193592449e+00
5.958900000000085129e+00 0.000000000000000000e+00 3.291842102903346667e+00
6.260800000000017462e+00 0.000000000000000000e+00 3.050734498882859302e+00
6.561200000000098953e+00 0.000000000000000000e+00 2.833889964565438291e+00
6.863100000000031287e+00 0.000000000000000000e+00 2.636591413172395093e+00
7.164999999999963620e+00 0.000000000000000000e+00 2.457697927512303426e+00
7.465400000000045111e+00 0.000000000000000000e+00 2.295960818220577959e+00
7.767299999999977445e+00 0.000000000000000000e+00 2.147988491985292736e+00
8.069100000000162254e+00 0.000000000000000000e+00 2.013096498475117180e+00
8.369599999999991269e+00 0.000000000000000000e+00 1.890355162102201669e+00
8.671499999999923602e+00 0.000000000000000000e+00 1.777448903457881979e+00
8.971900000000005093e+00 0.000000000000000000e+00 1.674389328336334914e+00
9.273799999999937427e+00 0.000000000000000000e+00 1.579198274826452586e+00
9.575600000000122236e+00 0.000000000000000000e+00 1.491598366411734045e+00
9.876099999999951251e+00 0.000000000000000000e+00 1.411146583295627366e+00
1.017799999999988358e+01 0.000000000000000000e+00 1.336465539757704546e+00
1.047980000000006839e+01 0.000000000000000000e+00 1.267380961072456902e+00
1.078029999999989741e+01 0.000000000000000000e+00 1.203612023932270070e+00
1.108210000000008222e+01 0.000000000000000000e+00 1.144144758134109541e+00
1.138400000000001455e+01 0.000000000000000000e+00 1.088833949442354898e+00
1.168449999999984357e+01 0.000000000000000000e+00 1.037560320216271759e+00
1.198630000000002838e+01 0.000000000000000000e+00 9.895311771855913596e-01
1.228819999999996071e+01 0.000000000000000000e+00 9.446647501434047856e-01
1.258860000000004220e+01 0.000000000000000000e+00 9.029119242860553785e-01
1.289049999999997453e+01 0.000000000000000000e+00 8.636161440337490891e-01
1.319230000000015934e+01 0.000000000000000000e+00 8.267877954390090434e-01
1.349279999999998836e+01 0.000000000000000000e+00 7.923620377267190928e-01
1.379469999999992069e+01 0.000000000000000000e+00 7.598541212810615564e-01
1.409650000000010550e+01 0.000000000000000000e+00 7.292787183172105836e-01
1.439699999999993452e+01 0.000000000000000000e+00 7.005995300467519060e-01
1.469880000000011933e+01 0.000000000000000000e+00 6.734364942169769330e-01
1.500070000000005166e+01 0.000000000000000000e+00 6.477886024313208591e-01
