# Supplementary material for: Resonant inelastic X-ray scattering tools to count 5 f electrons of actinides and probe bond covalency
Source: Nat Commun. 2025 Feb 10;16:1221. doi: 10.1038/s41467-024-54574-7 (PMC11811144; doi:10.1038/s41467-024-54574-7)
Supplement: Supplementary file 3 — Source Data [file 41467_2024_54574_MOESM3_ESM.zip › Data_figures/Data_SI_figures/FigSI28/SI28_Satellite1_diagonal_[U$^{/mathrm{VI}}$O$_2$]$^{/mathrm{2+}}$-Cd $/mathrm{(5f^0)}$%0ANo Cd-Oax.txt]

# Relative Excitation Energy to Wl | Sat diag Intensity (x20) | Sat diag Intensity (fit) (x20) | 
-6.696000000000367436e+00 2.573476474484274856e+00 2.309870661310381657e+00
-6.644200000000182627e+00 2.429907677792468412e+00 2.338194613481161088e+00
-6.197700000000168075e+00 2.626945203966786657e+00 2.603021725497811190e+00
-5.895800000000235741e+00 2.934758941291072176e+00 2.805304844923609764e+00
-5.594000000000050932e+00 3.124558752580691046e+00 3.028822713024696078e+00
-5.293500000000221917e+00 3.269389961008128953e+00 3.274981553990508498e+00
-4.991600000000289583e+00 3.618875845230524746e+00 3.548653175300796381e+00
-4.689800000000104774e+00 3.833927801582306394e+00 3.851446821231345741e+00
-4.389300000000275759e+00 4.188678979139040415e+00 4.184790348448848007e+00
-4.087500000000090949e+00 4.431605117059596033e+00 4.554318165709376309e+00
-3.785600000000158616e+00 5.000984142020319823e+00 4.961224925139753772e+00
-3.485200000000077125e+00 4.941511150618839388e+00 5.404812972045635711e+00
-3.183300000000144792e+00 5.833588129335966599e+00 5.890041624358342887e+00
-2.882800000000315777e+00 6.461416350138611264e+00 6.410928230131584193e+00
-2.581000000000130967e+00 6.635151549548893968e+00 6.968041783719289839e+00
-2.279100000000198634e+00 7.491564922215488309e+00 7.551536839399129342e+00
-1.978700000000117143e+00 8.219352403733829249e+00 8.145584955868244492e+00
-1.676800000000184809e+00 8.886888668340008124e+00 8.737940447262651844e+00
-1.374900000000252476e+00 9.303452992094507934e+00 9.301659196615370107e+00
-1.074500000000170985e+00 9.789866447461864851e+00 9.805574464819638791e+00
-7.726000000002386514e-01 1.017057979561215753e+01 1.022352898259322096e+01
-4.708000000000538421e-01 1.078462383716562378e+01 1.052279824220103599e+01
-1.703000000002248271e-01 1.070132046585458063e+01 1.067933858517883294e+01
1.315999999997075065e-01 1.068120544692448703e+01 1.068116355913123172e+01
4.333999999998923158e-01 1.043578728543952039e+01 1.052711575199824168e+01
7.338999999997213308e-01 1.038035982346691455e+01 1.023188032049743512e+01
1.035699999999906140e+00 9.638194178433773018e+00 9.816493230764599787e+00
1.337599999999838474e+00 9.190376706713273336e+00 9.311607524263346036e+00
1.637999999999919964e+00 8.603159960283639052e+00 8.751566583797075083e+00
1.939899999999852298e+00 7.867457073744033913e+00 8.159585400494957952e+00
2.241799999999784632e+00 7.727557626912636479e+00 7.562469330186895711e+00
2.542199999999866122e+00 7.254664746439384970e+00 6.981439091485213133e+00
2.844099999999798456e+00 6.591954290458375887e+00 6.423426154332313232e+00
3.144499999999879947e+00 5.972908576389573732e+00 5.901866075268818790e+00
3.446399999999812280e+00 5.821225853750036094e+00 5.415719609042725757e+00
3.748299999999744614e+00 5.142173279458042146e+00 4.969089601283844360e+00
4.048699999999826105e+00 4.793629163131257975e+00 4.563407975684656392e+00
4.350599999999758438e+00 4.377384442584014046e+00 4.192917289325900576e+00
4.652399999999943248e+00 3.850208403101421872e+00 3.857429549203593488e+00
4.952899999999772263e+00 3.706454778696870900e+00 3.555302134340718734e+00
5.254799999999704596e+00 3.354720664100862670e+00 3.280988125136630185e+00
5.556599999999889405e+00 3.201633049046105128e+00 3.033238486996691297e+00
5.857099999999718420e+00 0.000000000000000000e+00 2.810215000878930613e+00
6.158899999999903230e+00 0.000000000000000000e+00 2.607530169161884626e+00
6.460799999999835563e+00 0.000000000000000000e+00 2.423887961584698658e+00
6.761199999999917054e+00 0.000000000000000000e+00 2.258111147405937214e+00
7.063099999999849388e+00 0.000000000000000000e+00 2.106726029277903312e+00
7.364999999999781721e+00 0.000000000000000000e+00 1.968972751147524125e+00
7.665399999999863212e+00 0.000000000000000000e+00 1.844000139299862173e+00
7.967299999999795546e+00 0.000000000000000000e+00 1.729281937458510443e+00
8.269099999999980355e+00 0.000000000000000000e+00 1.624367596824030091e+00
8.569599999999809370e+00 0.000000000000000000e+00 1.528608700323411673e+00
8.871499999999741704e+00 0.000000000000000000e+00 1.440261670958948637e+00
9.171899999999823194e+00 0.000000000000000000e+00 1.359390304318769394e+00
9.473799999999755528e+00 0.000000000000000000e+00 1.284490098724623497e+00
9.775599999999940337e+00 0.000000000000000000e+00 1.215382875992345513e+00
1.007609999999976935e+01 0.000000000000000000e+00 1.151756468948731627e+00
1.037799999999970169e+01 0.000000000000000000e+00 1.092552930175511250e+00
1.067979999999988650e+01 0.000000000000000000e+00 1.037660585204099206e+00
1.098029999999971551e+01 0.000000000000000000e+00 9.868810593326090563e-01
1.128209999999990032e+01 0.000000000000000000e+00 9.394278233456688776e-01
1.158399999999983265e+01 0.000000000000000000e+00 8.952026006776718781e-01
1.188449999999966167e+01 0.000000000000000000e+00 8.541266133520384329e-01
1.218629999999984648e+01 0.000000000000000000e+00 8.155789581934813626e-01
1.248819999999977881e+01 0.000000000000000000e+00 7.795059095750909162e-01
1.278859999999986030e+01 0.000000000000000000e+00 7.458793324504223721e-01
1.309049999999979264e+01 0.000000000000000000e+00 7.141801114545976992e-01
1.339229999999997744e+01 0.000000000000000000e+00 6.844248011391403930e-01
1.369279999999980646e+01 0.000000000000000000e+00 6.565688968048066787e-01
1.399469999999973879e+01 0.000000000000000000e+00 6.302268623711221318e-01
1.429649999999992360e+01 0.000000000000000000e+00 6.054163193660866416e-01
1.459699999999975262e+01 0.000000000000000000e+00 5.821133739464712242e-01
1.489879999999993743e+01 0.000000000000000000e+00 5.600139674714627036e-01
1.520069999999986976e+01 0.000000000000000000e+00 5.391213347858339056e-01
