# Supplementary material for: Resonant inelastic X-ray scattering tools to count 5 f electrons of actinides and probe bond covalency
Source: Nat Commun. 2025 Feb 10;16:1221. doi: 10.1038/s41467-024-54574-7 (PMC11811144; doi:10.1038/s41467-024-54574-7)
Supplement: Supplementary file 3 — Source Data [file 41467_2024_54574_MOESM3_ESM.zip › Data_figures/Data_SI_figures/FigSI28/SI28_Satellite1_diagonal_[U$^{/mathrm{VI}}$O$_2$]$^{/mathrm{2+}}$-Pb $/mathrm{(5f^0)}$%0AClose Pb-Oax.txt]

# Relative Excitation Energy to Wl | Sat diag Intensity (x20) | Sat diag Intensity (fit) (x20) | 
-7.096099999999751162e+00 2.249282498522052087e+00 2.041890533180310552e+00
-7.047000000000025466e+00 2.455221458248991517e+00 2.065613088485329207e+00
-6.597699999999804277e+00 2.272593888752786118e+00 2.301930791954514444e+00
-6.295799999999871943e+00 2.686166320099784954e+00 2.482539463671865398e+00
-5.993999999999687134e+00 2.759545478136699703e+00 2.683428364357559381e+00
-5.693499999999858119e+00 2.868972555307628625e+00 2.906464224085047121e+00
-5.391599999999925785e+00 3.200636783032810850e+00 3.156901913696252393e+00
-5.089799999999740976e+00 3.596896056357542726e+00 3.437379485421827141e+00
-4.789299999999911961e+00 3.827367909727876327e+00 3.750761310315289254e+00
-4.487499999999727152e+00 4.172455584276714369e+00 4.104488832052667568e+00
-4.185599999999794818e+00 4.534269360175962937e+00 4.502676742421062528e+00
-3.885199999999713327e+00 4.748242049726019154e+00 4.948535502648518936e+00
-3.583299999999780994e+00 5.366948028332531706e+00 5.452399731156409857e+00
-3.282799999999951979e+00 5.897795897254457742e+00 6.015157303075645778e+00
-2.980999999999767169e+00 6.359372278481822960e+00 6.646782520896900692e+00
-2.679099999999834836e+00 7.349122305948641909e+00 7.348380242489970904e+00
-2.378699999999753345e+00 8.003417039870985406e+00 8.115574517723493031e+00
-2.076799999999821011e+00 8.765867788221095580e+00 8.950418470024835926e+00
-1.774899999999888678e+00 9.547418898245087604e+00 9.835502574567774658e+00
-1.474499999999807187e+00 1.083948982859758381e+01 1.074151793755747164e+01
-1.172599999999874854e+00 1.162033938481755513e+01 1.163959354888383757e+01
-8.707999999996900442e-01 1.282741596843612086e+01 1.247328056758455084e+01
-5.702999999998610292e-01 1.345536480236716947e+01 1.317823369114799625e+01
-2.683999999999286956e-01 1.407309896919942638e+01 1.369678548979196897e+01
3.340000000025611371e-02 1.417981754043725928e+01 1.397110331816636020e+01
3.339000000000851287e-01 1.383206854104653516e+01 1.397080427518642054e+01
6.357000000002699380e-01 1.330646231161162163e+01 1.369592079392764639e+01
9.376000000002022716e-01 1.283326283915941879e+01 1.317689869511360889e+01
1.238000000000283762e+00 1.208412331260535488e+01 1.247186698834367569e+01
1.539900000000216096e+00 1.155149711646064858e+01 1.163772022660910466e+01
1.841800000000148430e+00 1.050792928538798243e+01 1.073956744956285370e+01
2.142200000000229920e+00 1.044070762044291989e+01 9.833571008817287407e+00
2.444100000000162254e+00 9.323953988794645653e+00 8.948572353888748054e+00
2.744500000000243745e+00 8.257100158433035020e+00 8.117850659547123371e+00
3.046400000000176078e+00 7.486052654172183907e+00 7.346804299386716863e+00
3.348300000000108412e+00 6.667260353142845375e+00 6.645357167678033861e+00
3.648700000000189902e+00 5.809218475468021836e+00 6.016650969532084225e+00
3.950600000000122236e+00 5.593654717040178248e+00 5.451258059278417889e+00
4.252400000000307045e+00 4.864653071869216916e+00 4.947676989458806851e+00
4.552900000000136060e+00 4.375904175458551038e+00 4.501773658025993718e+00
4.854800000000068394e+00 4.191636580439451976e+00 4.103686555514795664e+00
5.156600000000253203e+00 0.000000000000000000e+00 3.750048067553395370e+00
5.457100000000082218e+00 0.000000000000000000e+00 3.436744247310152822e+00
5.758900000000267028e+00 0.000000000000000000e+00 3.156335445403927853e+00
6.060800000000199361e+00 0.000000000000000000e+00 2.905958063739756181e+00
6.361200000000280852e+00 0.000000000000000000e+00 2.683045063000405683e+00
6.663100000000213186e+00 0.000000000000000000e+00 2.482132340093260670e+00
6.965000000000145519e+00 0.000000000000000000e+00 2.301564439943866613e+00
7.265400000000227010e+00 0.000000000000000000e+00 2.139650243314996203e+00
7.567300000000159343e+00 0.000000000000000000e+00 1.992647732225478752e+00
7.869100000000344153e+00 0.000000000000000000e+00 1.859598215912186214e+00
8.169600000000173168e+00 0.000000000000000000e+00 1.739340646116183331e+00
8.471500000000105501e+00 0.000000000000000000e+00 1.629409039163507433e+00
8.771900000000186992e+00 0.000000000000000000e+00 1.529650633982316377e+00
9.073800000000119326e+00 0.000000000000000000e+00 1.438012897444732596e+00
9.375600000000304135e+00 0.000000000000000000e+00 1.354116936687869810e+00
9.676100000000133150e+00 0.000000000000000000e+00 1.277438491328098946e+00
9.978000000000065484e+00 0.000000000000000000e+00 1.206582999104600207e+00
1.027980000000025029e+01 0.000000000000000000e+00 1.141317849871546608e+00
1.058030000000007931e+01 0.000000000000000000e+00 1.081316975103359335e+00
1.088210000000026412e+01 0.000000000000000000e+00 1.025576132053297229e+00
1.118400000000019645e+01 0.000000000000000000e+00 9.739177918653533217e-01
1.148450000000002547e+01 0.000000000000000000e+00 9.261926317253544871e-01
1.178630000000021028e+01 0.000000000000000000e+00 8.816311062707400392e-01
1.208820000000014261e+01 0.000000000000000000e+00 8.401310782877041694e-01
1.238860000000022410e+01 0.000000000000000000e+00 8.016226931637207009e-01
1.269050000000015643e+01 0.000000000000000000e+00 7.654799466512329786e-01
1.299230000000034124e+01 0.000000000000000000e+00 7.316952989762419701e-01
1.329280000000017026e+01 0.000000000000000000e+00 7.001931596302978233e-01
1.359470000000010259e+01 0.000000000000000000e+00 6.705164156671662434e-01
1.389650000000028740e+01 0.000000000000000000e+00 6.426670291590962369e-01
1.419700000000011642e+01 0.000000000000000000e+00 6.166010691503559515e-01
1.449880000000030122e+01 0.000000000000000000e+00 5.919639057809873428e-01
1.480070000000023356e+01 0.000000000000000000e+00 5.687468582246860693e-01
