# Supplementary material for: Resonant inelastic X-ray scattering tools to count 5 f electrons of actinides and probe bond covalency
Source: Nat Commun. 2025 Feb 10;16:1221. doi: 10.1038/s41467-024-54574-7 (PMC11811144; doi:10.1038/s41467-024-54574-7)
Supplement: Supplementary file 3 — Source Data [file 41467_2024_54574_MOESM3_ESM.zip › Data_figures/Data_SI_figures/FigSI28/SI28_Satellite1_diagonal_[U$^{/mathrm{VI}}$O$_2$]$^{/mathrm{2+}}$-Pb $/mathrm{(5f^0)}$%0ANo Pb-Oax.txt]

# Relative Excitation Energy to Wl | Sat diag Intensity (x20) | Sat diag Intensity (fit) (x20) | 
-6.996099999999842112e+00 2.308181668009035459e+00 2.141594254014945520e+00
-6.947000000000116415e+00 2.564894547513673295e+00 2.166604281442956026e+00
-6.497699999999895226e+00 2.487366477051663693e+00 2.415853457943009097e+00
-6.195799999999962893e+00 2.680091485199116441e+00 2.606467594574377600e+00
-5.893999999999778083e+00 2.793104914372463554e+00 2.818600082779782579e+00
-5.593499999999949068e+00 2.941780492538453196e+00 3.054249369398503333e+00
-5.291600000000016735e+00 3.311500276489124595e+00 3.318999031451587811e+00
-4.989799999999831925e+00 3.707495891060783144e+00 3.615673177910242675e+00
-4.689300000000002910e+00 3.944613257366170078e+00 3.947336403948084715e+00
-4.387499999999818101e+00 4.259928901936430812e+00 4.321899384037987346e+00
-4.085599999999885767e+00 4.664439010363395255e+00 4.743750037016411625e+00
-3.785199999999804277e+00 5.167483458438271171e+00 5.216304045337559536e+00
-3.483299999999871943e+00 5.348089697853206204e+00 5.750503319660716706e+00
-3.182800000000042928e+00 6.002599124788220664e+00 6.347229348139864058e+00
-2.880999999999858119e+00 6.592551584836479073e+00 7.016916436532302903e+00
-2.579099999999925785e+00 7.434579555396329198e+00 7.760462821522878585e+00
-2.278699999999844295e+00 8.713745171726099414e+00 8.572767289327304141e+00
-1.976799999999911961e+00 9.826049773824406586e+00 9.455257285004478263e+00
-1.674899999999979627e+00 1.002486705363273600e+01 1.038840504317989755e+01
-1.374499999999898137e+00 1.119877309450870939e+01 1.133979339884862902e+01
-1.072599999999965803e+00 1.253851508998985409e+01 1.227713990896327623e+01
-7.707999999997809937e-01 1.316838657492302822e+01 1.313922603663760214e+01
-4.702999999999519787e-01 1.372379645542723026e+01 1.385732317727382856e+01
-1.684000000000196451e-01 1.511378838627124210e+01 1.437080502272912064e+01
1.334000000001651642e-01 1.494911322978389911e+01 1.462110496976086260e+01
4.338999999999941792e-01 1.429522610748980327e+01 1.458036431843428105e+01
7.357000000001789886e-01 1.398825558784800904e+01 1.425303363378822397e+01
1.037600000000111322e+00 1.333122352863504645e+01 1.367559055340283791e+01
1.338000000000192813e+00 1.271312805574331861e+01 1.291197142131793285e+01
1.639900000000125146e+00 1.165425488631521844e+01 1.202251711659681810e+01
1.941800000000057480e+00 1.094145537942480928e+01 1.107492230689889823e+01
2.242200000000138971e+00 1.039632162457220410e+01 1.012634478522149273e+01
2.544100000000071304e+00 9.799950450428664084e+00 9.205016696445255775e+00
2.844500000000152795e+00 8.566399583308070831e+00 8.343891085247417294e+00
3.146400000000085129e+00 8.113095931535221794e+00 7.547196814421245570e+00
3.448300000000017462e+00 6.617943610273655963e+00 6.824169833417886188e+00
3.748700000000098953e+00 6.070990860075232476e+00 6.177284692632594165e+00
4.050600000000031287e+00 5.487296036238193508e+00 5.596311093373553369e+00
4.352400000000216096e+00 5.202205823465496870e+00 5.079347700159031476e+00
4.652900000000045111e+00 4.533185670517603683e+00 4.621903147140980828e+00
4.954799999999977445e+00 4.038541527821879029e+00 4.213699464220004742e+00
5.256600000000162254e+00 0.000000000000000000e+00 3.851180269334188111e+00
5.557099999999991269e+00 0.000000000000000000e+00 3.530061850432590020e+00
5.858900000000176078e+00 0.000000000000000000e+00 3.242678689801467673e+00
6.160800000000108412e+00 0.000000000000000000e+00 2.986072580236145857e+00
6.461200000000189902e+00 0.000000000000000000e+00 2.757600128430176323e+00
6.763100000000122236e+00 0.000000000000000000e+00 2.551655372690460943e+00
7.065000000000054570e+00 0.000000000000000000e+00 2.366539993814441800e+00
7.365400000000136060e+00 0.000000000000000000e+00 2.200521896927593257e+00
7.667300000000068394e+00 0.000000000000000000e+00 2.049767145494741261e+00
7.969100000000253203e+00 0.000000000000000000e+00 1.913296096409522029e+00
8.269600000000082218e+00 0.000000000000000000e+00 1.789922060753710298e+00
8.571500000000014552e+00 0.000000000000000000e+00 1.677119217377586624e+00
8.871900000000096043e+00 0.000000000000000000e+00 1.574734752144839600e+00
9.173800000000028376e+00 0.000000000000000000e+00 1.480665824177001877e+00
9.475600000000213186e+00 0.000000000000000000e+00 1.394526798880771690e+00
9.776100000000042201e+00 0.000000000000000000e+00 1.315782670826868728e+00
1.007799999999997453e+01 0.000000000000000000e+00 1.243004163481864710e+00
1.037980000000015934e+01 0.000000000000000000e+00 1.175954840886545671e+00
1.068029999999998836e+01 0.000000000000000000e+00 1.114302126812862559e+00
1.098210000000017317e+01 0.000000000000000000e+00 1.057016208455999751e+00
1.128400000000010550e+01 0.000000000000000000e+00 1.003916419108869640e+00
1.158449999999993452e+01 0.000000000000000000e+00 9.548509881169795488e-01
1.188630000000011933e+01 0.000000000000000000e+00 9.090302447055896851e-01
1.218820000000005166e+01 0.000000000000000000e+00 8.663504326935359545e-01
1.248860000000013315e+01 0.000000000000000000e+00 8.267409394409377388e-01
1.279050000000006548e+01 0.000000000000000000e+00 7.895589156682005783e-01
1.309230000000025029e+01 0.000000000000000000e+00 7.547975061734880642e-01
1.339280000000007931e+01 0.000000000000000000e+00 7.223798141641120107e-01
1.369470000000001164e+01 0.000000000000000000e+00 6.918361946231736948e-01
1.399650000000019645e+01 0.000000000000000000e+00 6.631693153733702051e-01
1.429700000000002547e+01 0.000000000000000000e+00 6.363345905580056749e-01
1.459880000000021028e+01 0.000000000000000000e+00 6.109674771304650642e-01
1.490070000000014261e+01 0.000000000000000000e+00 5.870595049211363436e-01
