# Supplementary material for: Resonant inelastic X-ray scattering tools to count 5 f electrons of actinides and probe bond covalency
Source: Nat Commun. 2025 Feb 10;16:1221. doi: 10.1038/s41467-024-54574-7 (PMC11811144; doi:10.1038/s41467-024-54574-7)
Supplement: Supplementary file 3 — Source Data [file 41467_2024_54574_MOESM3_ESM.zip › Data_figures/Data_SI_figures/FigSI28/SI28_Satellite2_diagonal_[U$^/mathrm{VI}$O$_2$]$^{2+}$ $/mathrm{(5f^0)}$.txt]

# Relative Excitation Energy to Wl | Sat diag Intensity (x20) | Sat diag Intensity (fit) (x20) | 
-5.889099999999871216e+00 3.557201279635362923e+00 2.539005353600769066e+00
-5.842799999999897409e+00 3.139055041674616131e+00 2.570119083429059703e+00
-5.397699999999986176e+00 3.678559886387533062e+00 2.896670867957716222e+00
-5.095800000000053842e+00 2.948216811682379479e+00 3.149533102905158088e+00
-4.793999999999869033e+00 4.772603525855777740e+00 3.431192085468786512e+00
-4.493500000000040018e+00 5.598204524131596749e+00 3.743556400842739329e+00
-4.191600000000107684e+00 4.952529996991891892e+00 4.092741557506040628e+00
-3.889799999999922875e+00 4.929277721949478774e+00 4.480372370790369096e+00
-3.589300000000093860e+00 4.260328305192389919e+00 4.907240721354204638e+00
-3.287499999999909051e+00 5.643591390865551283e+00 5.378619004529777925e+00
-2.985599999999976717e+00 5.357489154725665337e+00 5.892729798408863573e+00
-2.685199999999895226e+00 6.075885520379856075e+00 6.443590733766900946e+00
-2.383299999999962893e+00 6.406169668737629053e+00 7.029706302984934041e+00
-2.082800000000133878e+00 7.025658106697902028e+00 7.633168857556147380e+00
-1.780999999999949068e+00 7.236808628996977077e+00 8.240468973037286204e+00
-1.479100000000016735e+00 8.944678662852602713e+00 8.823115881109654168e+00
-1.178699999999935244e+00 9.407749676161024865e+00 9.346036712128352519e+00
-8.768000000000029104e-01 9.011640121795288394e+00 9.778542542637817192e+00
-5.749000000000705768e-01 1.030898987970429381e+01 1.008299264768542969e+01
-2.744999999999890861e-01 1.112848208604059685e+01 1.023155456937682395e+01
2.739999999994324753e-02 9.667352602345376411e+00 1.021135370903638062e+01
3.292000000001280569e-01 1.174289423199053317e+01 1.002331915793935124e+01
6.296999999999570719e-01 9.731562205822234191e+00 9.687147844691645915e+00
9.315999999998894054e-01 1.040033076971265835e+01 9.229455233949156678e+00
1.233400000000074215e+00 8.249556919763838536e+00 8.687333881314017958e+00
1.533899999999903230e+00 6.716074376583335059e+00 8.098783938166075558e+00
1.835700000000088039e+00 6.624567026415167703e+00 7.489695685126308788e+00
2.137600000000020373e+00 6.891872360005555365e+00 6.886770298882084695e+00
2.438000000000101863e+00 6.963870719172627233e+00 6.310363446296263668e+00
2.739900000000034197e+00 5.121627092806747328e+00 5.765688455439646809e+00
3.041799999999966531e+00 0.000000000000000000e+00 5.261639043553297590e+00
3.342200000000048021e+00 0.000000000000000000e+00 4.802618370065735220e+00
3.644099999999980355e+00 0.000000000000000000e+00 4.383735629961426739e+00
3.944500000000061846e+00 0.000000000000000000e+00 4.007281677602615666e+00
4.246399999999994179e+00 0.000000000000000000e+00 3.666722878929158824e+00
4.548299999999926513e+00 0.000000000000000000e+00 3.360834659000989877e+00
4.848700000000008004e+00 0.000000000000000000e+00 3.087598723466306261e+00
5.150599999999940337e+00 0.000000000000000000e+00 2.841074545900853732e+00
5.452400000000125146e+00 0.000000000000000000e+00 2.619740033264462920e+00
5.752899999999954161e+00 0.000000000000000000e+00 2.421542547017707658e+00
6.054799999999886495e+00 0.000000000000000000e+00 2.242207880114344132e+00
6.356600000000071304e+00 0.000000000000000000e+00 2.080511823252518600e+00
6.657099999999900319e+00 0.000000000000000000e+00 1.934997210294080672e+00
6.958900000000085129e+00 0.000000000000000000e+00 1.802650579984265811e+00
7.260800000000017462e+00 0.000000000000000000e+00 1.682545073792353296e+00
7.561200000000098953e+00 0.000000000000000000e+00 1.573880025465683064e+00
7.863100000000031287e+00 0.000000000000000000e+00 1.474376821084845801e+00
8.164999999999963620e+00 0.000000000000000000e+00 1.383551556390059334e+00
8.465400000000045111e+00 0.000000000000000000e+00 1.300874524598334636e+00
8.767299999999977445e+00 0.000000000000000000e+00 1.224710180597862852e+00
9.069100000000162254e+00 0.000000000000000000e+00 1.154796029322399553e+00
9.369599999999991269e+00 0.000000000000000000e+00 1.090741017485007847e+00
9.671499999999923602e+00 0.000000000000000000e+00 1.031417145672479219e+00
9.971900000000005093e+00 0.000000000000000000e+00 9.769038716306376324e-01
1.027379999999993743e+01 0.000000000000000000e+00 9.262215838791836298e-01
1.057560000000012224e+01 0.000000000000000000e+00 8.792803935581166019e-01
1.087609999999995125e+01 0.000000000000000000e+00 8.358990352713357996e-01
1.117799999999988358e+01 0.000000000000000000e+00 7.953831757770214450e-01
1.147980000000006839e+01 0.000000000000000000e+00 7.576800749980719951e-01
1.178029999999989741e+01 0.000000000000000000e+00 7.226768411226655031e-01
1.208210000000008222e+01 0.000000000000000000e+00 6.898516396565577136e-01
1.238400000000001455e+01 0.000000000000000000e+00 6.591540889038601803e-01
1.268449999999984357e+01 0.000000000000000000e+00 6.305468217694792932e-01
1.298630000000002838e+01 0.000000000000000000e+00 6.036125163166183860e-01
1.328819999999996071e+01 0.000000000000000000e+00 5.783266168179380662e-01
1.358860000000004220e+01 0.000000000000000000e+00 5.546822376036696367e-01
1.389049999999997453e+01 0.000000000000000000e+00 5.323254825885680441e-01
1.419230000000015934e+01 0.000000000000000000e+00 5.112775980840286172e-01
1.449279999999998836e+01 0.000000000000000000e+00 4.915166188044109985e-01
1.479469999999992069e+01 0.000000000000000000e+00 4.727772540879122132e-01
1.509650000000010550e+01 0.000000000000000000e+00 4.550791589156280015e-01
1.539699999999993452e+01 0.000000000000000000e+00 4.384123828950723389e-01
1.569880000000011933e+01 0.000000000000000000e+00 4.225655981378100834e-01
1.599929999999994834e+01 0.000000000000000000e+00 4.076142326111354408e-01
