# Supplementary material for: Resonant inelastic X-ray scattering tools to count 5 f electrons of actinides and probe bond covalency
Source: Nat Commun. 2025 Feb 10;16:1221. doi: 10.1038/s41467-024-54574-7 (PMC11811144; doi:10.1038/s41467-024-54574-7)
Supplement: Supplementary file 3 — Source Data [file 41467_2024_54574_MOESM3_ESM.zip › Data_figures/Data_SI_figures/FigSI28/SI28_Satellite2_diagonal_[U$^{/mathrm{VI}}$O$_2$]$^{/mathrm{2+}}$-Ag $/mathrm{(5f^0)}$%0AClose Ag-Oax.txt]

# Relative Excitation Energy to Wl | Sat diag Intensity (x20) | Sat diag Intensity (fit) (x20) | 
-6.896099999999933061e+00 2.512803097491937976e+00 2.301670591178314407e+00
-6.847000000000207365e+00 2.375590219047705620e+00 2.327549625156763113e+00
-6.397699999999986176e+00 2.472683689833250043e+00 2.584254411317373989e+00
-6.095800000000053842e+00 2.700664280134917217e+00 2.779104756114123997e+00
-5.793999999999869033e+00 2.738866529208663358e+00 2.994475710709163518e+00
-5.493500000000040018e+00 3.265937316293956894e+00 3.231920111964161624e+00
-5.191600000000107684e+00 3.499004398496053270e+00 3.496451951149236681e+00
-4.889799999999922875e+00 3.558746723638677167e+00 3.790111495098695826e+00
-4.589300000000093860e+00 3.697989319652084994e+00 4.114991556404014261e+00
-4.287499999999909051e+00 4.044676537465149657e+00 4.477635964723588380e+00
-3.985599999999976717e+00 4.600494856737427085e+00 4.880758702399845106e+00
-3.685199999999895226e+00 4.826365545675539437e+00 5.325802583227235765e+00
-3.383299999999962893e+00 5.586115853444396429e+00 5.820789595616862933e+00
-3.082800000000133878e+00 6.194807813707302380e+00 6.363801308633112441e+00
-2.780999999999949068e+00 6.406578433139443973e+00 6.961114594465193761e+00
-2.479100000000016735e+00 7.131498501334624152e+00 7.609808368799573230e+00
-2.178699999999935244e+00 8.154486871620438393e+00 8.301672751948514062e+00
-1.876800000000002910e+00 8.752198115421650826e+00 9.034184561429812632e+00
-1.574900000000070577e+00 1.003247762168255974e+01 9.787972740249957226e+00
-1.274499999999989086e+00 1.085347073458974165e+01 1.053548308266260136e+01
-9.726000000000567525e-01 1.168185654015307939e+01 1.125217717482369473e+01
-6.707999999998719431e-01 1.222099078116774606e+01 1.189485971067480463e+01
-3.703000000000429281e-01 1.265630400202364214e+01 1.241888669265963152e+01
-6.840000000011059456e-02 1.311630316858286172e+01 1.278801881612264069e+01
2.334000000000742148e-01 1.306292065217101772e+01 1.296738864782492762e+01
5.338999999999032298e-01 1.242592523515013880e+01 1.294109947513690884e+01
8.357000000000880391e-01 1.249813672839444223e+01 1.271140238072915984e+01
1.137600000000020373e+00 1.180823645434373681e+01 1.229881867388268368e+01
1.438000000000101863e+00 1.137440704726868468e+01 1.174151827770329071e+01
1.739900000000034197e+00 1.056051171308276082e+01 1.107594075058499250e+01
2.041799999999966531e+00 1.065871734528569270e+01 1.034701744157374570e+01
2.342200000000048021e+00 1.007667525685974574e+01 9.596165983790772458e+00
2.644099999999980355e+00 9.526507629579432646e+00 8.845836350227159528e+00
2.944500000000061846e+00 0.000000000000000000e+00 8.125052776778485253e+00
3.246399999999994179e+00 0.000000000000000000e+00 7.440797221978624698e+00
3.548299999999926513e+00 0.000000000000000000e+00 6.804814410430147120e+00
3.848700000000008004e+00 0.000000000000000000e+00 6.223309580859597290e+00
4.150599999999940337e+00 0.000000000000000000e+00 5.690690154086039954e+00
4.452400000000125146e+00 0.000000000000000000e+00 5.208281339225220741e+00
4.752899999999954161e+00 0.000000000000000000e+00 4.774596566108275653e+00
5.054799999999886495e+00 0.000000000000000000e+00 4.382072714712497152e+00
5.356600000000071304e+00 0.000000000000000000e+00 4.029026510048594467e+00
5.657099999999900319e+00 0.000000000000000000e+00 3.712740156689627646e+00
5.958900000000085129e+00 0.000000000000000000e+00 3.426802182010380005e+00
6.260800000000017462e+00 0.000000000000000000e+00 3.169156232815956820e+00
6.561200000000098953e+00 0.000000000000000000e+00 2.937884902833360901e+00
6.863100000000031287e+00 0.000000000000000000e+00 2.727888432583842615e+00
7.164999999999963620e+00 0.000000000000000000e+00 2.537881799934968985e+00
7.465400000000045111e+00 0.000000000000000000e+00 2.366462022670746901e+00
7.767299999999977445e+00 0.000000000000000000e+00 2.209964024383912040e+00
8.069100000000162254e+00 0.000000000000000000e+00 2.067600924390829320e+00
8.369599999999991269e+00 0.000000000000000000e+00 1.938329854926182261e+00
8.671499999999923602e+00 0.000000000000000000e+00 1.819658411693920730e+00
8.971900000000005093e+00 0.000000000000000000e+00 1.711550921776353373e+00
9.273799999999937427e+00 0.000000000000000000e+00 1.611889641284524499e+00
9.575600000000122236e+00 0.000000000000000000e+00 1.520347783584030665e+00
9.876099999999951251e+00 0.000000000000000000e+00 1.436427911615392627e+00
1.017799999999988358e+01 0.000000000000000000e+00 1.358663967556045016e+00
1.047980000000006839e+01 0.000000000000000000e+00 1.286849525949111728e+00
1.078029999999989741e+01 0.000000000000000000e+00 1.220669090053674299e+00
1.108210000000008222e+01 0.000000000000000000e+00 1.159050312041381536e+00
1.138400000000001455e+01 0.000000000000000000e+00 1.101825759032802443e+00
1.168449999999984357e+01 0.000000000000000000e+00 1.048855923041905669e+00
1.198630000000002838e+01 0.000000000000000000e+00 9.993081129143364105e-01
1.228819999999996071e+01 0.000000000000000000e+00 9.530863320821588713e-01
1.258860000000004220e+01 0.000000000000000000e+00 9.101288260149487108e-01
1.289049999999997453e+01 0.000000000000000000e+00 8.697505815353315795e-01
1.319230000000015934e+01 0.000000000000000000e+00 8.319541956030022112e-01
1.349279999999998836e+01 0.000000000000000000e+00 7.966653119747295619e-01
1.379469999999992069e+01 0.000000000000000000e+00 7.633803730921059350e-01
1.409650000000010550e+01 0.000000000000000000e+00 7.321087020110842447e-01
1.439699999999993452e+01 0.000000000000000000e+00 7.028076308363947478e-01
1.469880000000011933e+01 0.000000000000000000e+00 6.750841090998890293e-01
1.500070000000005166e+01 0.000000000000000000e+00 6.489330559727788383e-01
