# Supplementary material for: Resonant inelastic X-ray scattering tools to count 5 f electrons of actinides and probe bond covalency
Source: Nat Commun. 2025 Feb 10;16:1221. doi: 10.1038/s41467-024-54574-7 (PMC11811144; doi:10.1038/s41467-024-54574-7)
Supplement: Supplementary file 3 — Source Data [file 41467_2024_54574_MOESM3_ESM.zip › Data_figures/Data_SI_figures/FigSI28/SI28_Satellite2_diagonal_[U$^{/mathrm{VI}}$O$_2$]$^{/mathrm{2+}}$-Ag $/mathrm{(5f^0)}$%0ALong Ag-Oax.txt]

# Relative Excitation Energy to Wl | Sat diag Intensity (x20) | Sat diag Intensity (fit) (x20) | 
-6.493300000000090222e+00 2.741197660057681507e+00 2.859144727387613383e+00
-6.447000000000116415e+00 2.960878937775416553e+00 2.890494190810330100e+00
-5.997699999999895226e+00 2.960714151350944512e+00 3.220730760887850153e+00
-5.695799999999962893e+00 3.486347889422277024e+00 3.472033940185976775e+00
-5.393999999999778083e+00 3.552363942747461145e+00 3.750306804253241033e+00
-5.093499999999949068e+00 3.946291035481070519e+00 4.057558734586982574e+00
-4.791600000000016735e+00 4.198902014234213276e+00 4.400226665548554017e+00
-4.489799999999831925e+00 4.613052746693812267e+00 4.780811705826014446e+00
-4.189300000000002910e+00 4.855045550684573996e+00 5.201739507977656274e+00
-3.887499999999818101e+00 5.117635764933794462e+00 5.670984796066941058e+00
-3.585599999999885767e+00 5.982777924834471683e+00 6.191227617597694355e+00
-3.285199999999804277e+00 6.406113947654679563e+00 6.763052548291377697e+00
-2.983299999999871943e+00 7.071722789086342331e+00 7.394812091777890117e+00
-2.682800000000042928e+00 7.677433835953183738e+00 8.081207246774654962e+00
-2.380999999999858119e+00 8.564293909571587093e+00 8.826100393784313880e+00
-2.079099999999925785e+00 9.569128337990823852e+00 9.620160500160256589e+00
-1.778699999999844295e+00 1.063141740441358785e+01 1.044604680548990849e+01
-1.476799999999911961e+00 1.133129075927171492e+01 1.129138186909936792e+01
-1.174899999999979627e+00 1.210521272971185880e+01 1.212246063133535223e+01
-8.744999999998981366e-01 1.306174859487953022e+01 1.289704128824743812e+01
-5.725999999999658030e-01 1.392608072969809641e+01 1.357761766101222634e+01
-2.707999999997809937e-01 1.472610490920216364e+01 1.411231736440081974e+01
2.970000000004802132e-02 1.471187347742558948e+01 1.445733578540447262e+01
3.315999999999803549e-01 1.454840567817803887e+01 1.458516200001806951e+01
6.334000000001651642e-01 1.394577802914468023e+01 1.448193617748882822e+01
9.338999999999941792e-01 1.373102426243109520e+01 1.415916858971366565e+01
1.235700000000178989e+00 1.334930152178822027e+01 1.364281109821729920e+01
1.537600000000111322e+00 1.273768782442149750e+01 1.297560444991811401e+01
1.838000000000192813e+00 1.197651562177188822e+01 1.220925078759486837e+01
2.139900000000125146e+00 1.143995706037630100e+01 1.138184638367849644e+01
2.441800000000057480e+00 1.090852045887376676e+01 1.053645679495141252e+01
2.742200000000138971e+00 1.040750302722513254e+01 9.707794575216155408e+00
3.044100000000071304e+00 1.009022780635940109e+01 8.909127083098029587e+00
3.344500000000152795e+00 0.000000000000000000e+00 8.161925818001014576e+00
3.646400000000085129e+00 0.000000000000000000e+00 7.466051111365547222e+00
3.948300000000017462e+00 0.000000000000000000e+00 6.828064743996809405e+00
4.248700000000098953e+00 0.000000000000000000e+00 6.250231285958749439e+00
4.550600000000031287e+00 0.000000000000000000e+00 5.724297573548217777e+00
4.852400000000216096e+00 0.000000000000000000e+00 5.249795442869729989e+00
5.152900000000045111e+00 0.000000000000000000e+00 4.824095180598231281e+00
5.454799999999977445e+00 0.000000000000000000e+00 4.439059625308749979e+00
5.756600000000162254e+00 0.000000000000000000e+00 4.092626380378296069e+00
6.057099999999991269e+00 0.000000000000000000e+00 3.781917350052706794e+00
6.358900000000176078e+00 0.000000000000000000e+00 3.500549542748673915e+00
6.660800000000108412e+00 0.000000000000000000e+00 3.246491414726685676e+00
6.961200000000189902e+00 0.000000000000000000e+00 3.017899603217653937e+00
7.263100000000122236e+00 0.000000000000000000e+00 2.809803539463193278e+00
7.565000000000054570e+00 0.000000000000000000e+00 2.621008618376187371e+00
7.865400000000136060e+00 0.000000000000000000e+00 2.450211750747024020e+00
8.167300000000068394e+00 0.000000000000000000e+00 2.293847301040755404e+00
8.469100000000253203e+00 0.000000000000000000e+00 2.151207853497005384e+00
8.769600000000082218e+00 0.000000000000000000e+00 2.021327420461926483e+00
9.071500000000014552e+00 0.000000000000000000e+00 1.901771396975145301e+00
9.371900000000096043e+00 0.000000000000000000e+00 1.792566724920153343e+00
9.673800000000028376e+00 0.000000000000000000e+00 1.691630858706682172e+00
9.975600000000213186e+00 0.000000000000000000e+00 1.598681573761993047e+00
1.027610000000004220e+01 0.000000000000000000e+00 1.513260454445271685e+00
1.057799999999997453e+01 0.000000000000000000e+00 1.433915143070090936e+00
1.087980000000015934e+01 0.000000000000000000e+00 1.360469248032021294e+00
1.118029999999998836e+01 0.000000000000000000e+00 1.292632697740720760e+00
1.148210000000017317e+01 0.000000000000000000e+00 1.229334151807504716e+00
1.178400000000010550e+01 0.000000000000000000e+00 1.170425307214745470e+00
1.208449999999993452e+01 0.000000000000000000e+00 1.115785184560900589e+00
1.238630000000011933e+01 0.000000000000000000e+00 1.064574281809601786e+00
1.268820000000005166e+01 0.000000000000000000e+00 1.016709879436197950e+00
1.298860000000013315e+01 0.000000000000000000e+00 9.721439264893145804e-01
1.329050000000006548e+01 0.000000000000000000e+00 9.301793679147438709e-01
1.359230000000025029e+01 0.000000000000000000e+00 8.908304900667067816e-01
1.389280000000007931e+01 0.000000000000000000e+00 8.540311439739556310e-01
1.419470000000001164e+01 0.000000000000000000e+00 8.192658405894645002e-01
1.449650000000019645e+01 0.000000000000000000e+00 7.865525836236317847e-01
1.479700000000002547e+01 0.000000000000000000e+00 7.558548093805659285e-01
1.509880000000021028e+01 0.000000000000000000e+00 7.267676621502272560e-01
1.540070000000014261e+01 0.000000000000000000e+00 6.992917408300279858e-01
