# Supplementary material for: Resonant inelastic X-ray scattering tools to count 5 f electrons of actinides and probe bond covalency
Source: Nat Commun. 2025 Feb 10;16:1221. doi: 10.1038/s41467-024-54574-7 (PMC11811144; doi:10.1038/s41467-024-54574-7)
Supplement: Supplementary file 3 — Source Data [file 41467_2024_54574_MOESM3_ESM.zip › Data_figures/Data_SI_figures/FigSI28/SI28_Satellite2_diagonal_[U$^{/mathrm{VI}}$O$_2$]$^{/mathrm{2+}}$-Cd $/mathrm{(5f^0)}$%0ANo Cd-Oax.txt]

# Relative Excitation Energy to Wl | Sat diag Intensity (x20) | Sat diag Intensity (fit) (x20) | 
-6.296000000000276486e+00 2.523116178862664150e+00 2.232765419207098034e+00
-6.244200000000091677e+00 2.841779034424890327e+00 2.261264455134448959e+00
-5.797700000000077125e+00 2.912751463069890079e+00 2.528787042787571604e+00
-5.495800000000144792e+00 3.232261327731099421e+00 2.734379281744554913e+00
-5.193999999999959982e+00 3.201775786145148572e+00 2.962761404512152641e+00
-4.893500000000130967e+00 3.459968740434511414e+00 3.215685417339218866e+00
-4.591600000000198634e+00 3.843075684499035471e+00 3.498532369621566218e+00
-4.289800000000013824e+00 4.021029674151329836e+00 3.813400960625712877e+00
-3.989300000000184809e+00 4.761174017451356377e+00 4.162230497339422186e+00
-3.687500000000000000e+00 4.631650415131913334e+00 4.551411900547380540e+00
-3.385600000000067666e+00 5.210869640898273758e+00 4.982705546285786546e+00
-3.085199999999986176e+00 5.589787671428982030e+00 5.455764913702420671e+00
-2.783300000000053842e+00 5.861599734173906562e+00 5.976115288908028234e+00
-2.482800000000224827e+00 6.241545986678471714e+00 6.537249794967111782e+00
-2.181000000000040018e+00 6.833521809353301002e+00 7.139146327649993573e+00
-1.879100000000107684e+00 7.967776077319042471e+00 7.769739732690400302e+00
-1.578700000000026193e+00 8.530656973543221611e+00 8.409428782438693517e+00
-1.276800000000093860e+00 9.113539519125492205e+00 9.041256102809040129e+00
-9.749000000001615263e-01 9.868972496709721653e+00 9.631404850170291354e+00
-6.745000000000800355e-01 1.006544479884835397e+01 1.014145859909639569e+01
-3.726000000001477019e-01 1.073618148654945870e+01 1.053892392357237107e+01
-7.079999999996289262e-02 1.095252172321725581e+01 1.078737325409082715e+01
2.296999999998661224e-01 1.082437422014884199e+01 1.086400732699283900e+01
5.315999999997984560e-01 1.059928888835298721e+01 1.076200239694406413e+01
8.333999999999832653e-01 1.032556472518806601e+01 1.049055311461465401e+01
1.133899999999812280e+00 1.016329203846665408e+01 1.007659188509321879e+01
1.435699999999997090e+00 9.087416056072770587e+00 9.550959089625486342e+00
1.737599999999929423e+00 8.856472933917579837e+00 8.952739046128693090e+00
2.038000000000010914e+00 8.375984623884463076e+00 8.320811945153367972e+00
2.339899999999943248e+00 7.847992590343832120e+00 7.678427352675377904e+00
2.641799999999875581e+00 7.444909574948749054e+00 7.051073455143273883e+00
2.942199999999957072e+00 6.995657848323036276e+00 6.456873056552934642e+00
3.244099999999889405e+00 6.369914620519843140e+00 5.899030093278891052e+00
3.544499999999970896e+00 8.099559485295088068e-01 5.387529358267228119e+00
3.846399999999903230e+00 0.000000000000000000e+00 4.918408704466084025e+00
4.148299999999835563e+00 0.000000000000000000e+00 4.493277379477377487e+00
4.448699999999917054e+00 0.000000000000000000e+00 4.111544966337008056e+00
4.750599999999849388e+00 0.000000000000000000e+00 3.766297145298471705e+00
5.052400000000034197e+00 0.000000000000000000e+00 3.456227842105961567e+00
5.352899999999863212e+00 0.000000000000000000e+00 3.178920144873158549e+00
5.654799999999795546e+00 0.000000000000000000e+00 2.928612118889266203e+00
5.956599999999980355e+00 0.000000000000000000e+00 2.703664359134597905e+00
6.257099999999809370e+00 0.000000000000000000e+00 2.502015367543694246e+00
6.558899999999994179e+00 0.000000000000000000e+00 2.319406362935235499e+00
6.860799999999926513e+00 0.000000000000000000e+00 2.154453034592304306e+00
7.161200000000008004e+00 0.000000000000000000e+00 2.005927135962382923e+00
7.463099999999940337e+00 0.000000000000000000e+00 1.870588875795015094e+00
7.764999999999872671e+00 0.000000000000000000e+00 1.747663951120747461e+00
8.065399999999954161e+00 0.000000000000000000e+00 1.636317138280349193e+00
8.367299999999886495e+00 0.000000000000000000e+00 1.534240872985425108e+00
8.669100000000071304e+00 0.000000000000000000e+00 1.440991705532140399e+00
8.969599999999900319e+00 0.000000000000000000e+00 1.355959276501322197e+00
9.271499999999832653e+00 0.000000000000000000e+00 1.277569669409046815e+00
9.571899999999914144e+00 0.000000000000000000e+00 1.205859807305466491e+00
9.873799999999846477e+00 0.000000000000000000e+00 1.139480387544847595e+00
1.017560000000003129e+01 0.000000000000000000e+00 1.078262012419241245e+00
1.047609999999986030e+01 0.000000000000000000e+00 1.021918950018220862e+00
1.077799999999979264e+01 0.000000000000000000e+00 9.695074205140156165e-01
1.107979999999997744e+01 0.000000000000000000e+00 9.209233300744443795e-01
1.138029999999980646e+01 0.000000000000000000e+00 8.759869713400709745e-01
1.168209999999999127e+01 0.000000000000000000e+00 8.339992327406064998e-01
1.198399999999992360e+01 0.000000000000000000e+00 7.948708614633022140e-01
1.228449999999975262e+01 0.000000000000000000e+00 7.585304080584721609e-01
1.258629999999993743e+01 0.000000000000000000e+00 7.244272754937988168e-01
1.288819999999986976e+01 0.000000000000000000e+00 6.925130167139266213e-01
1.318859999999995125e+01 0.000000000000000000e+00 6.627621069435488677e-01
1.349049999999988358e+01 0.000000000000000000e+00 6.347148375665122577e-01
1.379230000000006839e+01 0.000000000000000000e+00 6.083855852700278399e-01
1.409279999999989741e+01 0.000000000000000000e+00 5.837348534050539328e-01
1.439469999999982974e+01 0.000000000000000000e+00 5.604214313072304332e-01
1.469650000000001455e+01 0.000000000000000000e+00 5.384609373584099412e-01
1.499699999999984357e+01 0.000000000000000000e+00 5.178323339476675891e-01
1.529880000000002838e+01 0.000000000000000000e+00 4.982665909556445727e-01
1.560069999999996071e+01 0.000000000000000000e+00 4.797667159456066033e-01
