# Supplementary material for: Resonant inelastic X-ray scattering tools to count 5 f electrons of actinides and probe bond covalency
Source: Nat Commun. 2025 Feb 10;16:1221. doi: 10.1038/s41467-024-54574-7 (PMC11811144; doi:10.1038/s41467-024-54574-7)
Supplement: Supplementary file 3 — Source Data [file 41467_2024_54574_MOESM3_ESM.zip › Data_figures/Data_SI_figures/FigSI28/SI28_Satellite2_diagonal_[U$^{/mathrm{VI}}$O$_2$]$^{/mathrm{2+}}$-Pb $/mathrm{(5f^0)}$%0AClose Pb-Oax.txt]

# Relative Excitation Energy to Wl | Sat diag Intensity (x20) | Sat diag Intensity (fit) (x20) | 
-7.096099999999751162e+00 2.124438360962057626e+00 1.725887184347416836e+00
-7.047000000000025466e+00 2.263746014469348200e+00 1.747303225935206816e+00
-6.597699999999804277e+00 2.296894759616922244e+00 1.962053320161255332e+00
-6.295799999999871943e+00 2.462856785135909110e+00 2.127865409857970569e+00
-5.993999999999687134e+00 2.769656452405911296e+00 2.313958964141665131e+00
-5.693499999999858119e+00 2.978641490106398670e+00 2.522558574345327820e+00
-5.391599999999925785e+00 2.994335948131452430e+00 2.759201007670922134e+00
-5.089799999999740976e+00 3.198588039702559005e+00 3.027151366457242254e+00
-4.789299999999911961e+00 3.808051005772207454e+00 3.330040462676858048e+00
-4.487499999999727152e+00 3.897867831685208451e+00 3.676159481009015906e+00
-4.185599999999794818e+00 4.587617407170202277e+00 4.070859820578566435e+00
-3.885199999999713327e+00 4.493378982601113236e+00 4.518769715196449432e+00
-3.583299999999780994e+00 5.567808790632016169e+00 5.031894202210062339e+00
-3.282799999999951979e+00 5.922010940723670736e+00 5.612758749730035746e+00
-2.980999999999767169e+00 6.888643223567071594e+00 6.273014336249255862e+00
-2.679099999999834836e+00 7.111693482656200160e+00 7.014462301190922844e+00
-2.378699999999753345e+00 8.034844035135268570e+00 7.831443571112440161e+00
-2.076799999999821011e+00 8.883931791181337800e+00 8.722365287058151395e+00
-1.774899999999888678e+00 9.572080927198808098e+00 9.660541020599561435e+00
-1.474499999999807187e+00 1.089713793698399869e+01 1.060111410453860969e+01
-1.172599999999874854e+00 1.130230160977389176e+01 1.149377828042874938e+01
-8.707999999996900442e-01 1.193038171557155813e+01 1.225676398546794843e+01
-5.702999999998610292e-01 1.229666260729081273e+01 1.280573338170423092e+01
-2.683999999999286956e-01 1.272830723148240573e+01 1.307525081794337574e+01
3.340000000025611371e-02 1.345054712656478024e+01 1.302440342956423791e+01
3.339000000000851287e-01 1.237621756351427393e+01 1.266282487646865285e+01
6.357000000002699380e-01 1.191023493121196708e+01 1.203710514660115471e+01
9.376000000002022716e-01 1.130520193942380125e+01 1.122444328181257234e+01
1.238000000000283762e+00 1.084752730584330571e+01 1.031239694440106369e+01
1.539900000000216096e+00 9.959182365124627623e+00 9.363882860447519718e+00
1.841800000000148430e+00 9.487550724853727857e+00 8.437067580614421303e+00
2.142200000000229920e+00 8.878940087003689641e+00 7.570478853750909565e+00
2.444100000000162254e+00 7.849968502704055773e+00 6.773638579506096491e+00
2.744500000000243745e+00 9.422415485208514019e-01 6.061065801811374776e+00
3.046400000000176078e+00 0.000000000000000000e+00 5.424923401967386205e+00
3.348300000000108412e+00 0.000000000000000000e+00 4.864050661808523301e+00
3.648700000000189902e+00 0.000000000000000000e+00 4.373795665526157173e+00
3.950600000000122236e+00 0.000000000000000000e+00 3.941698431903148947e+00
4.252400000000307045e+00 0.000000000000000000e+00 3.563023394683332512e+00
4.552900000000136060e+00 0.000000000000000000e+00 3.232038731943125853e+00
4.854800000000068394e+00 0.000000000000000000e+00 2.939602287588940932e+00
5.156600000000253203e+00 0.000000000000000000e+00 2.681975970550574129e+00
5.457100000000082218e+00 0.000000000000000000e+00 2.455246478824320899e+00
5.758900000000267028e+00 0.000000000000000000e+00 2.253394267141739959e+00
6.060800000000199361e+00 0.000000000000000000e+00 2.073917313094588710e+00
6.361200000000280852e+00 0.000000000000000000e+00 1.914655187023375449e+00
6.663100000000213186e+00 0.000000000000000000e+00 1.771481109237823759e+00
6.965000000000145519e+00 0.000000000000000000e+00 1.643060897710175050e+00
7.265400000000227010e+00 0.000000000000000000e+00 1.528079574468223845e+00
7.567300000000159343e+00 0.000000000000000000e+00 1.423802145655429285e+00
7.869100000000344153e+00 0.000000000000000000e+00 1.329495175448489830e+00
8.169600000000173168e+00 0.000000000000000000e+00 1.244297859500979042e+00
8.471500000000105501e+00 0.000000000000000000e+00 1.166437644653534500e+00
8.771900000000186992e+00 0.000000000000000000e+00 1.095789395373068187e+00
9.073800000000119326e+00 0.000000000000000000e+00 1.030888522536324237e+00
9.375600000000304135e+00 0.000000000000000000e+00 9.714599332784533692e-01
9.676100000000133150e+00 0.000000000000000000e+00 9.171286761952901490e-01
9.978000000000065484e+00 0.000000000000000000e+00 8.669050458971592210e-01
1.027980000000025029e+01 0.000000000000000000e+00 8.206239320459600695e-01
1.058030000000007931e+01 0.000000000000000000e+00 7.780551460013986897e-01
1.088210000000026412e+01 0.000000000000000000e+00 7.384877483990346381e-01
1.118400000000019645e+01 0.000000000000000000e+00 7.017975191210001906e-01
1.148450000000002547e+01 0.000000000000000000e+00 6.678807262500381370e-01
1.178630000000021028e+01 0.000000000000000000e+00 6.361927929763494527e-01
1.208820000000014261e+01 0.000000000000000000e+00 6.066632843508956707e-01
1.238860000000022410e+01 0.000000000000000000e+00 5.792449299983178923e-01
1.269050000000015643e+01 0.000000000000000000e+00 5.534942489027274704e-01
1.299230000000034124e+01 0.000000000000000000e+00 5.294078963248178837e-01
1.329280000000017026e+01 0.000000000000000000e+00 5.069341283891710681e-01
1.359470000000010259e+01 0.000000000000000000e+00 4.857487549061121346e-01
1.389650000000028740e+01 0.000000000000000000e+00 4.658548893263843582e-01
1.419700000000011642e+01 0.000000000000000000e+00 4.472229248374318678e-01
1.449880000000030122e+01 0.000000000000000000e+00 4.296009417542729913e-01
1.480070000000023356e+01 0.000000000000000000e+00 4.129841099951300776e-01
