# Supplementary material for: Resonant inelastic X-ray scattering tools to count 5 f electrons of actinides and probe bond covalency
Source: Nat Commun. 2025 Feb 10;16:1221. doi: 10.1038/s41467-024-54574-7 (PMC11811144; doi:10.1038/s41467-024-54574-7)
Supplement: Supplementary file 3 — Source Data [file 41467_2024_54574_MOESM3_ESM.zip › Data_figures/Data_SI_figures/FigSI28/SI28_Satellite2_diagonal_[U$^{/mathrm{VI}}$O$_2$]$^{/mathrm{2+}}$-Pb $/mathrm{(5f^0)}$%0ANo Pb-Oax.txt]

# Relative Excitation Energy to Wl | Sat diag Intensity (x20) | Sat diag Intensity (fit) (x20) | 
-6.796100000000024011e+00 2.360290434800153658e+00 2.156121279846154870e+00
-6.747000000000298314e+00 2.496399600199105784e+00 2.181860572674492627e+00
-6.297700000000077125e+00 2.477658612620684764e+00 2.438727983388235820e+00
-5.995800000000144792e+00 2.756259790047494551e+00 2.635548056368194558e+00
-5.693999999999959982e+00 2.970670940651362280e+00 2.854907148917039450e+00
-5.393500000000130967e+00 3.417401692449197892e+00 3.098904190145816084e+00
-5.091600000000198634e+00 3.632057751162407921e+00 3.373335234681334338e+00
-4.789800000000013824e+00 3.707642629172088533e+00 3.681107789880232684e+00
-4.489300000000184809e+00 4.046830745150105990e+00 4.025317167298950061e+00
-4.187500000000000000e+00 4.505161848931661162e+00 4.413990692441219998e+00
-3.885600000000067666e+00 4.671960782303746562e+00 4.851339149496204151e+00
-3.585199999999986176e+00 5.126222257374263513e+00 5.340322151275588958e+00
-3.283300000000053842e+00 5.705169405423429652e+00 5.891301641064647043e+00
-2.982800000000224827e+00 6.573686838698532320e+00 6.503681645091110575e+00
-2.681000000000040018e+00 7.009227284875755082e+00 7.185861607214010682e+00
-2.379100000000107684e+00 7.481643497425471523e+00 7.935297068718981883e+00
-2.078700000000026193e+00 8.601326331627310751e+00 8.742038460177010251e+00
-1.776800000000093860e+00 9.667891669601274884e+00 9.600823976095078649e+00
-1.474900000000161526e+00 1.026410566414256920e+01 1.048386036006935562e+01
-1.174500000000080036e+00 1.163150100611121118e+01 1.135028881756589136e+01
-8.726000000001477019e-01 1.256380549633040644e+01 1.215933634758469317e+01
-5.707999999999628926e-01 1.311351729450762704e+01 1.284695647223878723e+01
-2.703000000001338776e-01 1.348121578964383360e+01 1.335020667577482989e+01
3.159999999979845597e-02 1.348439768485069301e+01 1.362157153226218398e+01
3.333999999999832653e-01 1.344296199990137808e+01 1.362777436264344644e+01
6.338999999998122803e-01 1.343052938124899853e+01 1.336988413133449605e+01
9.356999999999970896e-01 1.285699465071464864e+01 1.287474431785824613e+01
1.237599999999929423e+00 1.169224352586381954e+01 1.219397790547092519e+01
1.538000000000010914e+00 1.109774205529959978e+01 1.139333733436419749e+01
1.839899999999943248e+00 1.058831985655075414e+01 1.052435453437489166e+01
2.141799999999875581e+00 9.823037351660488525e+00 9.640982640683052551e+00
2.442199999999957072e+00 9.064617727734296082e+00 8.784646591248225889e+00
2.744099999999889405e+00 8.275204581280030780e+00 7.971176491313962664e+00
3.044499999999970896e+00 0.000000000000000000e+00 7.222328611629828643e+00
3.346399999999903230e+00 0.000000000000000000e+00 6.536486738837794519e+00
3.648299999999835563e+00 0.000000000000000000e+00 5.918058957853491897e+00
3.948699999999917054e+00 0.000000000000000000e+00 5.366821489902834585e+00
4.250599999999849388e+00 0.000000000000000000e+00 4.872633555203003120e+00
4.552400000000034197e+00 0.000000000000000000e+00 4.433062356692063943e+00
4.852899999999863212e+00 0.000000000000000000e+00 4.043858202979511596e+00
5.154799999999795546e+00 0.000000000000000000e+00 3.696088303804746289e+00
5.456599999999980355e+00 0.000000000000000000e+00 3.386677519998245955e+00
5.757099999999809370e+00 0.000000000000000000e+00 3.112015222942345893e+00
6.058899999999994179e+00 0.000000000000000000e+00 2.865629844989227237e+00
6.360799999999926513e+00 0.000000000000000000e+00 2.645085415775024096e+00
6.661200000000008004e+00 0.000000000000000000e+00 2.448223380195467147e+00
6.963099999999940337e+00 0.000000000000000000e+00 2.270320102474212121e+00
7.264999999999872671e+00 0.000000000000000000e+00 2.110004496162273480e+00
7.565399999999954161e+00 0.000000000000000000e+00 1.965869834421408280e+00
7.867299999999886495e+00 0.000000000000000000e+00 1.834668296145302913e+00
8.169100000000071304e+00 0.000000000000000000e+00 1.715616306030943505e+00
8.469599999999900319e+00 0.000000000000000000e+00 1.607743071588313422e+00
8.771499999999832653e+00 0.000000000000000000e+00 1.508894580732301538e+00
9.071899999999914144e+00 0.000000000000000000e+00 1.418984239840499706e+00
9.373799999999846477e+00 0.000000000000000000e+00 1.336206684773352915e+00
9.675600000000031287e+00 0.000000000000000000e+00 1.260257173631957217e+00
9.976099999999860302e+00 0.000000000000000000e+00 1.190696091631791909e+00
1.027799999999979264e+01 0.000000000000000000e+00 1.126287795251254442e+00
1.057979999999997744e+01 0.000000000000000000e+00 1.066845754124139622e+00
1.088029999999980646e+01 0.000000000000000000e+00 1.012096266176744086e+00
1.118209999999999127e+01 0.000000000000000000e+00 9.611426452276652377e-01
1.148399999999992360e+01 0.000000000000000000e+00 9.138391785327406591e-01
1.178449999999975262e+01 0.000000000000000000e+00 8.700647276185744516e-01
1.208629999999993743e+01 0.000000000000000000e+00 8.291267371585897550e-01
1.238819999999986976e+01 0.000000000000000000e+00 7.909425671656447054e-01
1.268859999999995125e+01 0.000000000000000000e+00 7.554585996997429387e-01
1.299049999999988358e+01 0.000000000000000000e+00 7.221070593406182514e-01
1.329230000000006839e+01 0.000000000000000000e+00 6.908886630156710895e-01
1.359279999999989741e+01 0.000000000000000000e+00 6.617409464168437783e-01
1.389469999999982974e+01 0.000000000000000000e+00 6.342472401165731855e-01
1.419650000000001455e+01 0.000000000000000000e+00 6.084147314862747846e-01
1.449699999999984357e+01 0.000000000000000000e+00 5.842078704054636251e-01
1.479880000000002838e+01 0.000000000000000000e+00 5.613017675458429334e-01
1.510069999999996071e+01 0.000000000000000000e+00 5.396921438976780561e-01
