# Supplementary material for: Resonant inelastic X-ray scattering tools to count 5 f electrons of actinides and probe bond covalency
Source: Nat Commun. 2025 Feb 10;16:1221. doi: 10.1038/s41467-024-54574-7 (PMC11811144; doi:10.1038/s41467-024-54574-7)
Supplement: Supplementary file 3 — Source Data [file 41467_2024_54574_MOESM3_ESM.zip › Data_figures/Data_SI_figures/FigSI28/SI28_WL_diagonal_[U$^/mathrm{VI}$O$_2$]$^{2+}$ $/mathrm{(5f^0)}$.txt]

# Relative Excitation Energy to Wl | WL diag Intensity | WL diag Intensity (fit) | 
-5.989099999999780266e+00 0.000000000000000000e+00 1.676890018318736963e+00
-5.942799999999806460e+00 0.000000000000000000e+00 1.698561033411267296e+00
-5.497699999999895226e+00 0.000000000000000000e+00 1.928173413621697474e+00
-5.195799999999962893e+00 3.087747749380516105e-01 2.108806812623166937e+00
-4.893999999999778083e+00 2.364720517622318940e+00 2.313098670961172054e+00
-4.593499999999949068e+00 2.934075712718034801e+00 2.543683765450087897e+00
-4.291600000000016735e+00 2.834502568947340873e+00 2.806770992053382763e+00
-3.989799999999831925e+00 2.755306683393928591e+00 3.105861114215747065e+00
-3.689300000000002910e+00 3.786649228967126302e+00 3.444459622593314840e+00
-3.387499999999818101e+00 3.739448457842362572e+00 3.830600828884076048e+00
-3.085599999999885767e+00 4.069514006537938933e+00 4.267870685929183949e+00
-2.785199999999804277e+00 4.567402114767316945e+00 4.757256833922744121e+00
-2.483299999999871943e+00 4.976931006581576611e+00 5.304932320276420477e+00
-2.182800000000042928e+00 6.048939870869875612e+00 5.902681561103891639e+00
-1.880999999999858119e+00 6.444990351853881805e+00 6.546022411040498312e+00
-1.579099999999925785e+00 6.951204348557189050e+00 7.213051558844665756e+00
-1.278699999999844295e+00 8.042226974666121464e+00 7.868377960352742839e+00
-9.767999999999119609e-01 8.666723921847047762e+00 8.473896306168148485e+00
-6.748999999999796273e-01 8.907094115358194841e+00 8.972075446982362479e+00
-3.744999999998981366e-01 9.640350402340938984e+00 9.306903201517441104e+00
-7.259999999996580300e-02 9.396287654294397385e+00 9.439304677450646608e+00
2.292000000002190063e-01 9.677042087235575352e+00 9.349191411202486535e+00
5.297000000000480213e-01 8.976037518974939289e+00 9.050687134328375905e+00
8.315999999999803549e-01 8.395262686568079502e+00 8.579556714115570415e+00
1.133400000000165164e+00 7.704676414338224255e+00 7.990465538783628752e+00
1.433899999999994179e+00 7.233414962812997118e+00 7.341272603015036147e+00
1.735700000000178989e+00 6.612773824751601026e+00 6.673209673459147062e+00
2.037600000000111322e+00 5.751573444599886287e+00 6.023269834892039043e+00
2.338000000000192813e+00 5.416906307802242360e+00 5.416458886085269597e+00
2.639900000000125146e+00 4.612925278064325951e+00 4.858195653747367615e+00
2.941800000000057480e+00 4.441535082903230069e+00 4.355742190594754426e+00
3.242200000000138971e+00 4.331430048112743236e+00 3.910550662940327271e+00
3.544100000000071304e+00 3.992289627505866800e+00 3.514837906273958534e+00
3.844500000000152795e+00 3.216641253713481863e+00 3.167915822361733191e+00
4.146400000000085129e+00 3.108746417070387569e+00 2.861229914963492771e+00
4.448300000000017462e+00 2.566505961862759033e+00 2.591585736695666053e+00
4.748700000000098953e+00 2.410605315113331759e+00 2.355392298876588963e+00
5.050600000000031287e+00 2.229638274410530752e+00 2.146073647891497238e+00
5.352400000000216096e+00 2.137236578214402716e+00 1.961204401722616675e+00
5.652900000000045111e+00 1.977616943181032871e+00 1.798121018891992939e+00
5.954799999999977445e+00 1.652954762373019193e+00 1.652564754192790142e+00
6.256600000000162254e+00 1.826930704159400065e+00 1.522961457208992009e+00
6.557099999999991269e+00 1.509651384885832170e+00 1.407657548567981198e+00
6.858900000000176078e+00 1.274801169854925309e+00 1.303884277615960707e+00
7.160800000000108412e+00 1.395539282807163550e+00 1.210616077889723252e+00
7.461200000000189902e+00 1.225691951997273987e+00 1.126977977015310328e+00
7.763100000000122236e+00 1.184189697952725995e+00 1.051015579326593619e+00
8.065000000000054570e+00 1.155665984073506625e+00 9.822009763733596799e-01
8.365400000000136060e+00 1.076069690492418296e+00 9.199958494546055521e-01
8.667300000000068394e+00 9.804981602674096575e-01 8.630601968842787075e-01
8.969100000000253203e+00 8.804325465546014584e-01 8.111102509113998771e-01
9.269600000000082218e+00 7.814170105003974687e-01 7.637787642415294620e-01
9.571500000000014552e+00 8.428936737030898740e-01 7.201703426212173742e-01
9.871900000000096043e+00 0.000000000000000000e+00 6.802918446992378687e-01
1.017380000000002838e+01 0.000000000000000000e+00 6.433832752119493792e-01
1.047560000000021319e+01 0.000000000000000000e+00 6.093438906106019015e-01
1.077610000000004220e+01 0.000000000000000000e+00 5.780105038987272126e-01
1.107799999999997453e+01 0.000000000000000000e+00 5.488555817654275915e-01
1.137980000000015934e+01 0.000000000000000000e+00 5.218196967387215279e-01
1.168029999999998836e+01 0.000000000000000000e+00 4.968023388078001701e-01
1.198210000000017317e+01 0.000000000000000000e+00 4.734143398327801955e-01
1.228400000000010550e+01 0.000000000000000000e+00 4.516063882311126543e-01
1.258449999999993452e+01 0.000000000000000000e+00 4.313395493249317925e-01
1.288630000000011933e+01 0.000000000000000000e+00 4.123077740509734079e-01
1.318820000000005166e+01 0.000000000000000000e+00 3.944850723344578425e-01
1.348860000000013315e+01 0.000000000000000000e+00 3.778584877794420316e-01
1.379050000000006548e+01 0.000000000000000000e+00 3.621723514488868756e-01
1.409230000000025029e+01 0.000000000000000000e+00 3.474358655945523067e-01
1.439280000000007931e+01 0.000000000000000000e+00 3.336282280065734351e-01
1.469470000000001164e+01 0.000000000000000000e+00 3.205595036129265107e-01
1.499650000000019645e+01 0.000000000000000000e+00 3.082395292578416490e-01
1.529700000000002547e+01 0.000000000000000000e+00 2.966576679015168194e-01
1.559880000000021028e+01 0.000000000000000000e+00 2.856639181436506081e-01
1.589930000000003929e+01 0.000000000000000000e+00 2.753078333429377356e-01
