# Supplementary material for: Resonant inelastic X-ray scattering tools to count 5 f electrons of actinides and probe bond covalency
Source: Nat Commun. 2025 Feb 10;16:1221. doi: 10.1038/s41467-024-54574-7 (PMC11811144; doi:10.1038/s41467-024-54574-7)
Supplement: Supplementary file 3 — Source Data [file 41467_2024_54574_MOESM3_ESM.zip › Data_figures/Data_SI_figures/FigSI29/UVIO2]2+-Cd (no-Cd-Oax contact)_with3d5fno4f5f.txt]

Excitation Emission Intensity
Energy (eV) Energy (eV) (arb. units)
3718.76761443	3323.63439492	0.00112569
3718.76761443	3323.73021766	0.00116347
3718.76761443	3323.82604041	0.00115937
3718.76761443	3323.92186316	0.00115019
3718.76761443	3324.0176859	0.00114241
3718.76761443	3324.11350865	0.00112913
3718.76761443	3324.2093314	0.00111108
3718.76761443	3324.30515415	0.00107902
3718.76761443	3324.40097689	0.00101111
3718.76761443	3324.49679964	9.0791E-4
3718.76761443	3324.59262239	7.9734E-4
3718.76761443	3324.68844513	7.0344E-4
3718.76761443	3324.78426788	6.3369E-4
3718.76761443	3324.88009063	5.8608E-4
3718.76761443	3324.97591338	5.5613E-4
3718.76761443	3325.07173612	5.398E-4
3718.76761443	3325.16755887	5.3411E-4
3718.76761443	3325.26338162	5.3704E-4
3718.76761443	3325.35920436	5.4732E-4
3718.76761443	3325.45502711	5.6422E-4
3718.76761443	3325.55084986	5.8745E-4
3718.76761443	3325.64667261	6.1703E-4
3718.76761443	3325.74249535	6.533E-4
3718.76761443	3325.8383181	6.9692E-4
3718.76761443	3325.93414085	7.4883E-4
3718.76761443	3326.02996359	8.1041E-4
3718.76761443	3326.12578634	8.8347E-4
3718.76761443	3326.22160909	9.705E-4
3718.76761443	3326.31743183	0.00107481
3718.76761443	3326.41325458	0.00120094
3718.76761443	3326.50907733	0.00135507
3718.76761443	3326.60490008	0.00154585
3718.76761443	3326.70072282	0.00178538
3718.76761443	3326.79654557	0.00209086
3718.76761443	3326.89236832	0.00248645
3718.76761443	3326.98819106	0.00300494
3718.76761443	3327.08401381	0.00368612
3718.76761443	3327.17983656	0.00456367
3718.76761443	3327.27565931	0.00562637
3718.76761443	3327.37148205	0.00675817
3718.76761443	3327.4673048	0.00772663
3718.76761443	3327.56312755	0.00830048
3718.76761443	3327.65895029	0.00844997
3718.76761443	3327.75477304	0.00838928
3718.76761443	3327.85059579	0.0083248
3718.76761443	3327.94641853	0.00832653
3718.76761443	3328.04224128	0.00847601
3718.76761443	3328.13806403	0.00889975
3718.76761443	3328.23388678	0.00959138
3718.76761443	3328.32970952	0.01028962
3718.76761443	3328.42553227	0.01065727
3718.76761443	3328.52135502	0.01070557
3718.76761443	3328.61717776	0.01080575
3718.76761443	3328.71300051	0.01122269
3718.76761443	3328.80882326	0.01183144
3718.76761443	3328.90464601	0.01224253
3718.76761443	3329.00046875	0.01226419
3718.76761443	3329.0962915	0.01208917
3718.76761443	3329.19211425	0.01186603
3718.76761443	3329.28793699	0.01145121
3718.76761443	3329.38375974	0.01072336
3718.76761443	3329.47958249	0.00984815
3718.76761443	3329.57540523	0.00902235
3718.76761443	3329.67122798	0.00823263
3718.76761443	3329.76705073	0.0073992
3718.76761443	3329.86287348	0.0065613
3718.76761443	3329.95869622	0.00579754
3718.76761443	3330.05451897	0.00508412
3718.76761443	3330.15034172	0.00435954
3718.76761443	3330.24616446	0.00364724
3718.76761443	3330.34198721	0.00301717
3718.76761443	3330.43780996	0.0025037
3718.76761443	3330.53363271	0.00210055
3718.76761443	3330.62945545	0.00178619
3718.76761443	3330.7252782	0.00153908
3718.76761443	3330.82110095	0.0013421
3718.76761443	3330.91692369	0.00118266
3718.76761443	3331.01274644	0.0010517
3718.76761443	3331.10856919	9.4265E-4
3718.76761443	3331.20439193	8.5075E-4
3718.76761443	3331.30021468	7.7245E-4
3718.76761443	3331.39603743	7.0511E-4
3718.76761443	3331.49186018	6.467E-4
3718.76761443	3331.58768292	5.9563E-4
3718.76761443	3331.68350567	5.507E-4
3718.76761443	3331.77932842	5.1091E-4
3718.76761443	3331.87515116	4.7549E-4
3718.76761443	3331.97097391	4.4379E-4
3718.76761443	3332.06679666	4.1529E-4
3718.76761443	3332.16261941	3.8957E-4
3718.76761443	3332.25844215	3.6625E-4
3718.76761443	3332.3542649	3.4505E-4
3718.76761443	3332.45008765	3.257E-4
3718.76761443	3332.54591039	3.08E-4
3718.76761443	3332.64173314	2.9175E-4
3718.76761443	3332.73755589	2.7679E-4
3718.76761443	3332.83337863	2.6299E-4
3718.76761443	3332.92920138	2.5023E-4
3718.76761443	3333.02502413	2.384E-4
3718.76761443	3333.12084688	2.2742E-4
3718.76761443	3333.21666962	2.172E-4
3718.76761443	3333.31249237	2.0768E-4
3718.76761443	3333.40831512	1.9878E-4
3718.76761443	3333.50413786	1.9047E-4
3718.76761443	3333.59996061	1.8267E-4
3718.76761443	3333.69578336	1.7537E-4
3718.76761443	3333.79160611	1.6851E-4
3718.76761443	3333.88742885	1.6205E-4
3718.76761443	3333.9832516	1.5598E-4
3718.76761443	3334.07907435	1.5027E-4
3718.76761443	3334.17489709	1.4488E-4
3718.76761443	3334.27071984	1.398E-4
3718.76761443	3334.36654259	1.3502E-4
3718.76761443	3334.46236534	1.3051E-4
3718.76761443	3334.55818808	1.2628E-4
3718.76761443	3334.65401083	1.2232E-4
3718.76761443	3334.74983358	1.186E-4
3718.76761443	3334.84565632	1.1507E-4
3718.76761443	3334.94147907	1.1164E-4
3718.76761443	3335.03730182	1.082E-4
3718.76761443	3335.13312456	1.0478E-4
3718.76761443	3335.22894731	1.0145E-4
3718.76761443	3335.32477006	9.828E-5
3718.76761443	3335.42059281	9.529E-5
3718.76761443	3335.51641555	9.246E-5
3718.76761443	3335.6122383	8.978E-5
3718.76761443	3335.70806105	8.724E-5
3718.76761443	3335.80388379	8.482E-5
3718.76761443	3335.89970654	8.251E-5
3718.76761443	3335.99552929	8.03E-5
3718.76761443	3336.09135204	7.819E-5
3718.76761443	3336.18717478	7.617E-5
3718.76761443	3336.28299753	7.423E-5
3718.76761443	3336.37882028	7.237E-5
3718.76761443	3336.47464302	7.058E-5
3718.76761443	3336.57046577	6.887E-5
3718.76761443	3336.66628852	6.723E-5
3718.76761443	3336.76211126	6.565E-5
3718.76761443	3336.85793401	6.414E-5
3718.76761443	3336.95375676	6.269E-5
3718.76761443	3337.04957951	6.13E-5
3718.76761443	3337.14540225	5.997E-5
3718.76761443	3337.241225	5.871E-5
3718.76761443	3337.33704775	5.751E-5
3718.76761443	3337.43287049	5.638E-5
3718.76761443	3337.52869324	5.533E-5
3718.76761443	3337.62451599	5.438E-5
3718.76761443	3337.72033874	5.352E-5
3718.76761443	3337.81616148	5.28E-5
3718.76761443	3337.91198423	5.224E-5
3718.76761443	3338.00780698	5.185E-5
3718.76761443	3338.10362972	5.16E-5
3718.76761443	3338.19945247	5.131E-5
3718.76761443	3338.29527522	5.077E-5
3718.76761443	3338.39109796	4.986E-5
3718.76761443	3338.48692071	4.87E-5
3718.76761443	3338.58274346	4.751E-5
3718.76761443	3338.67856621	4.639E-5
3718.76761443	3338.77438895	4.535E-5
3718.76761443	3338.8702117	4.432E-5
3718.76761443	3338.96603445	4.332E-5
3718.76761443	3339.06185719	4.235E-5
3718.76761443	3339.15767994	4.145E-5
3718.76761443	3339.25350269	4.064E-5
3718.76761443	3339.34932544	3.991E-5
3718.76761443	3339.44514818	3.924E-5
3718.76761443	3339.54097093	3.865E-5
3718.76761443	3339.63679368	3.81E-5
3718.76761443	3339.73261642	3.75E-5
3718.76761443	3339.82843917	3.676E-5
3718.76761443	3339.92426192	3.594E-5
3718.76761443	3340.02008466	3.513E-5
3718.76761443	3340.11590741	3.44E-5
3718.76761443	3340.21173016	3.373E-5
3718.76761443	3340.30755291	3.311E-5
3718.76761443	3340.40337565	3.249E-5
3718.76761443	3340.4991984	3.187E-5
3718.76761443	3340.59502115	3.123E-5
3718.76761443	3340.69084389	3.056E-5
3718.76761443	3340.78666664	2.989E-5
3718.76761443	3340.88248939	2.926E-5
3718.76761443	3340.97831214	2.867E-5
3718.76761443	3341.07413488	2.812E-5
3718.76761443	3341.16995763	2.761E-5
3718.76761443	3341.26578038	2.713E-5
3718.76761443	3341.36160312	2.667E-5
3718.76761443	3341.45742587	2.623E-5
3718.76761443	3341.55324862	2.581E-5
3718.76761443	3341.64907137	2.54E-5
3718.76761443	3341.74489411	2.501E-5
3718.76761443	3341.84071686	2.463E-5
3718.76761443	3341.93653961	2.426E-5
3718.76761443	3342.03236235	2.389E-5
3718.76761443	3342.1281851	2.354E-5
3718.76761443	3342.22400785	2.32E-5
3718.76761443	3342.31983059	2.287E-5
3718.76761443	3342.41565334	2.254E-5
3718.76761443	3342.51147609	2.222E-5
3718.76761443	3342.60729884	2.191E-5
3718.76761443	3342.70312158	2.161E-5
3718.76761443	3342.79894433	2.131E-5
3718.76761443	3342.89476708	2.102E-5
3718.76761443	3342.99058982	2.073E-5
3718.76761443	3343.08641257	2.045E-5
3718.76761443	3343.18223532	2.018E-5
3718.76761443	3343.27805807	1.991E-5
3718.76761443	3343.37388081	1.965E-5
3718.76761443	3343.46970356	1.94E-5
3718.76761443	3343.56552631	1.914E-5
3718.76761443	3343.66134905	1.89E-5
3718.76761443	3343.7571718	1.866E-5
3718.76761443	3343.85299455	1.842E-5
3718.76761443	3343.94881729	1.819E-5
3718.76761443	3344.04464004	1.796E-5
3718.76761443	3344.14046279	1.774E-5
3718.76761443	3344.23628554	1.752E-5
3718.76761443	3344.33210828	1.73E-5
3718.76761443	3344.42793103	1.709E-5
3718.76761443	3344.52375378	1.688E-5
3718.76761443	3344.61957652	1.668E-5
3718.76761443	3344.71539927	1.648E-5
3718.76761443	3344.81122202	1.628E-5
3718.76761443	3344.90704477	1.609E-5
3718.76761443	3345.00286751	1.59E-5
3718.76761443	3345.09869026	1.572E-5
3718.76761443	3345.19451301	1.553E-5
3718.76761443	3345.29033575	1.535E-5
3718.76761443	3345.3861585	1.518E-5
3718.76761443	3345.48198125	1.5E-5
3718.76761443	3345.57780399	1.483E-5
3718.76761443	3345.67362674	1.467E-5
3718.76761443	3345.76944949	1.45E-5
3718.76761443	3345.86527224	1.434E-5
3718.76761443	3345.96109498	1.418E-5
3718.76761443	3346.05691773	1.403E-5
3718.76761443	3346.15274048	1.387E-5
3718.76761443	3346.24856322	1.372E-5
3718.76761443	3346.34438597	1.357E-5
3718.76761443	3346.44020872	1.343E-5
3718.76761443	3346.53603147	1.328E-5
3718.76761443	3346.63185421	1.314E-5
3718.76761443	3346.72767696	1.3E-5
3718.76761443	3346.82349971	1.286E-5
3718.76761443	3346.91932245	1.273E-5
3718.76761443	3347.0151452	1.26E-5
3718.76761443	3347.11096795	1.247E-5
3718.76761443	3347.20679069	1.234E-5
3718.76761443	3347.30261344	1.221E-5
3718.76761443	3347.39843619	1.209E-5
3718.76761443	3347.49425894	1.196E-5
3718.76761443	3347.59008168	1.184E-5
3718.76761443	3347.68590443	1.172E-5
3718.76761443	3347.78172718	1.161E-5
3718.76761443	3347.87754992	1.149E-5
3718.76761443	3347.97337267	1.138E-5
3718.76761443	3348.06919542	1.126E-5
3718.76761443	3348.16501817	1.115E-5
3718.76761443	3348.26084091	1.104E-5
3718.76761443	3348.35666366	1.094E-5
3718.76761443	3348.45248641	1.083E-5
3718.76761443	3348.54830915	1.073E-5
3718.76761443	3348.6441319	1.062E-5
3718.76761443	3348.73995465	1.052E-5
3718.76761443	3348.83577739	1.042E-5
3718.76761443	3348.93160014	1.033E-5
3718.76761443	3349.02742289	1.023E-5
3718.76761443	3349.12324564	1.013E-5
3718.76761443	3349.21906838	1.004E-5
3718.76761443	3349.31489113	9.95E-6
3718.76761443	3349.41071388	9.85E-6
3718.76761443	3349.50653662	9.76E-6
3718.76761443	3349.60235937	9.67E-6
3718.76761443	3349.69818212	9.59E-6
3718.76761443	3349.79400487	9.5E-6
3718.76761443	3349.88982761	9.41E-6
3718.76761443	3349.98565036	9.33E-6
3718.76761443	3350.08147311	9.25E-6
3718.76761443	3350.17729585	9.16E-6
3718.76761443	3350.2731186	9.08E-6
3718.76761443	3350.36894135	9E-6
3718.76761443	3350.4647641	8.92E-6
3718.76761443	3350.56058684	8.85E-6
3718.76761443	3350.65640959	8.77E-6
3718.76761443	3350.75223234	8.69E-6
3718.76761443	3350.84805508	8.62E-6
3718.76761443	3350.94387783	8.55E-6
3718.76761443	3351.03970058	8.47E-6
3718.76761443	3351.13552332	8.4E-6
3718.76761443	3351.23134607	8.33E-6
3718.76761443	3351.32716882	8.26E-6
3718.76761443	3351.42299157	8.19E-6
3718.76761443	3351.51881431	8.12E-6
3718.76761443	3351.61463706	8.05E-6
3718.76761443	3351.71045981	7.99E-6
3718.76761443	3351.80628255	7.92E-6
3718.76761443	3351.9021053	7.86E-6
3718.76761443	3351.99792805	7.79E-6
3718.76761443	3352.0937508	7.73E-6
3718.76761443	3352.18957354	7.67E-6
3718.76761443	3352.28539629	7.6E-6
3718.76761443	3352.38121904	7.54E-6
3718.76761443	3352.47704178	7.48E-6
3718.76761443	3352.57286453	7.42E-6
3718.76761443	3352.66868728	7.36E-6
3718.76761443	3352.76451002	7.3E-6
3718.76761443	3352.86033277	7.25E-6
3718.76761443	3352.95615552	7.19E-6
3718.76761443	3353.05197827	7.13E-6
3718.76761443	3353.14780101	7.08E-6
3718.76761443	3353.24362376	7.02E-6
3718.76761443	3353.33944651	6.97E-6
3718.76761443	3353.43526925	6.91E-6
3718.76761443	3353.531092	6.86E-6
3718.76761443	3353.62691475	6.81E-6
3718.76761443	3353.7227375	6.76E-6
3718.76761443	3353.81856024	6.71E-6
3718.76761443	3353.91438299	6.66E-6
3718.76761443	3354.01020574	6.61E-6
3718.76761443	3354.10602848	6.56E-6
3718.76761443	3354.20185123	6.51E-6
3718.76761443	3354.29767398	6.46E-6
3718.76761443	3354.39349672	6.41E-6
3718.76761443	3354.48931947	6.36E-6
3718.76761443	3354.58514222	6.32E-6
3718.76761443	3354.68096497	6.27E-6
3718.76761443	3354.77678771	6.22E-6
3718.76761443	3354.87261046	6.18E-6
3718.76761443	3354.96843321	6.13E-6
3718.76761443	3355.06425595	6.09E-6
3718.76761443	3355.1600787	6.05E-6
3718.76761443	3355.25590145	6E-6
3718.76761443	3355.3517242	5.96E-6
3718.76761443	3355.44754694	5.92E-6
3718.76761443	3355.54336969	5.87E-6
3718.76761443	3355.63919244	5.83E-6
3718.76761443	3355.73501518	5.79E-6
3718.76761443	3355.83083793	5.75E-6
3718.76761443	3355.92666068	5.71E-6
3718.76761443	3356.02248342	5.67E-6
3718.76761443	3356.11830617	5.63E-6
3718.76761443	3356.21412892	5.59E-6
3718.76761443	3356.30995167	5.55E-6
3718.76761443	3356.40577441	5.52E-6
3718.76761443	3356.50159716	5.48E-6
3718.76761443	3356.59741991	5.44E-6
3718.76761443	3356.69324265	5.4E-6
3718.76761443	3356.7890654	5.37E-6
3718.76761443	3356.88488815	5.33E-6
3718.76761443	3356.9807109	5.29E-6
3718.76761443	3357.07653364	5.26E-6
3718.76761443	3357.17235639	5.22E-6
3718.76761443	3357.26817914	5.19E-6
3718.76761443	3357.36400188	5.15E-6
3718.76761443	3357.45982463	5.12E-6
3718.76761443	3357.55564738	5.09E-6
3718.76761443	3357.65147012	5.05E-6
3718.76761443	3357.74729287	5.02E-6
3718.76761443	3357.84311562	4.99E-6
3718.76761443	3357.93893837	4.95E-6
3718.76761443	3358.03476111	4.92E-6
3718.76761443	3358.13058386	4.89E-6
3718.76761443	3358.22640661	4.86E-6
3718.76761443	3358.32222935	4.83E-6
3718.76761443	3358.4180521	4.8E-6
3718.76761443	3358.51387485	4.77E-6
3718.76761443	3358.6096976	4.74E-6
3718.76761443	3358.70552034	4.71E-6
3718.76761443	3358.80134309	4.68E-6
3718.76761443	3358.89716584	4.65E-6
3718.76761443	3358.99298858	4.62E-6
3718.76761443	3359.08881133	4.59E-6
3718.76761443	3359.18463408	4.56E-6
3718.76761443	3359.28045683	4.53E-6
3718.76761443	3359.37627957	4.5E-6
3718.76761443	3359.47210232	4.47E-6
3718.76761443	3359.56792507	4.45E-6
3718.76761443	3359.66374781	4.42E-6
3718.76761443	3359.75957056	4.39E-6
3718.76761443	3359.85539331	4.37E-6
3718.76761443	3359.95121605	4.34E-6
3718.76761443	3360.0470388	4.31E-6
3718.76761443	3360.14286155	4.29E-6
3718.76761443	3360.2386843	4.26E-6
3718.76761443	3360.33450704	4.23E-6
3718.76761443	3360.43032979	4.21E-6
3718.76761443	3360.52615254	4.18E-6
3718.76761443	3360.62197528	4.16E-6
3718.76761443	3360.71779803	4.13E-6
3718.76761443	3360.81362078	4.11E-6
3718.76761443	3360.90944353	4.09E-6
3718.76761443	3361.00526627	4.06E-6
3718.76761443	3361.10108902	4.04E-6
3718.76761443	3361.19691177	4.01E-6
3718.76761443	3361.29273451	3.99E-6
3718.76761443	3361.38855726	3.97E-6
3718.76761443	3361.48438001	3.94E-6
3718.76761443	3361.58020275	3.92E-6
3718.76761443	3361.6760255	3.9E-6
3718.76761443	3361.77184825	3.88E-6
3718.76761443	3361.867671	3.85E-6
3718.87366809	3323.63439492	0.00102185
3718.87366809	3323.73021766	0.0011366
3718.87366809	3323.82604041	0.00118192
3718.87366809	3323.92186316	0.00118018
3718.87366809	3324.0176859	0.00117054
3718.87366809	3324.11350865	0.00116293
3718.87366809	3324.2093314	0.00115016
3718.87366809	3324.30515415	0.0011325
3718.87366809	3324.40097689	0.00110263
3718.87366809	3324.49679964	0.00103829
3718.87366809	3324.59262239	9.3628E-4
3718.87366809	3324.68844513	8.2342E-4
3718.87366809	3324.78426788	7.2572E-4
3718.87366809	3324.88009063	6.5238E-4
3718.87366809	3324.97591338	6.0196E-4
3718.87366809	3325.07173612	5.6998E-4
3718.87366809	3325.16755887	5.5223E-4
3718.87366809	3325.26338162	5.4558E-4
3718.87366809	3325.35920436	5.4788E-4
3718.87366809	3325.45502711	5.5776E-4
3718.87366809	3325.55084986	5.7446E-4
3718.87366809	3325.64667261	5.9761E-4
3718.87366809	3325.74249535	6.2723E-4
3718.87366809	3325.8383181	6.6364E-4
3718.87366809	3325.93414085	7.0745E-4
3718.87366809	3326.02996359	7.5962E-4
3718.87366809	3326.12578634	8.2149E-4
3718.87366809	3326.22160909	8.9487E-4
3718.87366809	3326.31743183	9.8221E-4
3718.87366809	3326.41325458	0.00108681
3718.87366809	3326.50907733	0.00121313
3718.87366809	3326.60490008	0.0013673
3718.87366809	3326.70072282	0.00155781
3718.87366809	3326.79654557	0.00179662
3718.87366809	3326.89236832	0.00210064
3718.87366809	3326.98819106	0.00249368
3718.87366809	3327.08401381	0.0030083
3718.87366809	3327.17983656	0.00368471
3718.87366809	3327.27565931	0.00455928
3718.87366809	3327.37148205	0.00562834
3718.87366809	3327.4673048	0.00678717
3718.87366809	3327.56312755	0.00780783
3718.87366809	3327.65895029	0.00844445
3718.87366809	3327.75477304	0.00863686
3718.87366809	3327.85059579	0.00858635
3718.87366809	3327.94641853	0.00851743
3718.87366809	3328.04224128	0.00851164
3718.87366809	3328.13806403	0.00864441
3718.87366809	3328.23388678	0.00904699
3718.87366809	3328.32970952	0.00973645
3718.87366809	3328.42553227	0.01047147
3718.87366809	3328.52135502	0.0108946
3718.87366809	3328.61717776	0.01096583
3718.87366809	3328.71300051	0.01104621
3718.87366809	3328.80882326	0.01143958
3718.87366809	3328.90464601	0.01206179
3718.87366809	3329.00046875	0.01252324
3718.87366809	3329.0962915	0.01258408
3718.87366809	3329.19211425	0.01241433
3718.87366809	3329.28793699	0.01219414
3718.87366809	3329.38375974	0.0118004
3718.87366809	3329.47958249	0.01108485
3718.87366809	3329.57540523	0.01019109
3718.87366809	3329.67122798	0.009336
3718.87366809	3329.76705073	0.00852743
3718.87366809	3329.86287348	0.0076783
3718.87366809	3329.95869622	0.00681493
3718.87366809	3330.05451897	0.00602288
3718.87366809	3330.15034172	0.00528974
3718.87366809	3330.24616446	0.0045488
3718.87366809	3330.34198721	0.00381369
3718.87366809	3330.43780996	0.00315615
3718.87366809	3330.53363271	0.00261678
3718.87366809	3330.62945545	0.00219238
3718.87366809	3330.7252782	0.00186151
3718.87366809	3330.82110095	0.00160175
3718.87366809	3330.91692369	0.00139502
3718.87366809	3331.01274644	0.00122798
3718.87366809	3331.10856919	0.00109097
3718.87366809	3331.20439193	9.7705E-4
3718.87366809	3331.30021468	8.8117E-4
3718.87366809	3331.39603743	7.9957E-4
3718.87366809	3331.49186018	7.2946E-4
3718.87366809	3331.58768292	6.6869E-4
3718.87366809	3331.68350567	6.1561E-4
3718.87366809	3331.77932842	5.6894E-4
3718.87366809	3331.87515116	5.2764E-4
3718.87366809	3331.97097391	4.9089E-4
3718.87366809	3332.06679666	4.5802E-4
3718.87366809	3332.16261941	4.2849E-4
3718.87366809	3332.25844215	4.0184E-4
3718.87366809	3332.3542649	3.777E-4
3718.87366809	3332.45008765	3.5575E-4
3718.87366809	3332.54591039	3.3573E-4
3718.87366809	3332.64173314	3.1742E-4
3718.87366809	3332.73755589	3.0061E-4
3718.87366809	3332.83337863	2.8515E-4
3718.87366809	3332.92920138	2.7089E-4
3718.87366809	3333.02502413	2.5771E-4
3718.87366809	3333.12084688	2.4549E-4
3718.87366809	3333.21666962	2.3415E-4
3718.87366809	3333.31249237	2.236E-4
3718.87366809	3333.40831512	2.1376E-4
3718.87366809	3333.50413786	2.0458E-4
3718.87366809	3333.59996061	1.96E-4
3718.87366809	3333.69578336	1.8796E-4
3718.87366809	3333.79160611	1.8043E-4
3718.87366809	3333.88742885	1.7335E-4
3718.87366809	3333.9832516	1.6669E-4
3718.87366809	3334.07907435	1.6043E-4
3718.87366809	3334.17489709	1.5454E-4
3718.87366809	3334.27071984	1.4898E-4
3718.87366809	3334.36654259	1.4375E-4
3718.87366809	3334.46236534	1.3881E-4
3718.87366809	3334.55818808	1.3417E-4
3718.87366809	3334.65401083	1.2981E-4
3718.87366809	3334.74983358	1.2572E-4
3718.87366809	3334.84565632	1.2188E-4
3718.87366809	3334.94147907	1.1825E-4
3718.87366809	3335.03730182	1.1473E-4
3718.87366809	3335.13312456	1.1121E-4
3718.87366809	3335.22894731	1.077E-4
3718.87366809	3335.32477006	1.0427E-4
3718.87366809	3335.42059281	1.0101E-4
3718.87366809	3335.51641555	9.792E-5
3718.87366809	3335.6122383	9.501E-5
3718.87366809	3335.70806105	9.225E-5
3718.87366809	3335.80388379	8.963E-5
3718.87366809	3335.89970654	8.714E-5
3718.87366809	3335.99552929	8.476E-5
3718.87366809	3336.09135204	8.249E-5
3718.87366809	3336.18717478	8.031E-5
3718.87366809	3336.28299753	7.823E-5
3718.87366809	3336.37882028	7.623E-5
3718.87366809	3336.47464302	7.432E-5
3718.87366809	3336.57046577	7.248E-5
3718.87366809	3336.66628852	7.072E-5
3718.87366809	3336.76211126	6.903E-5
3718.87366809	3336.85793401	6.741E-5
3718.87366809	3336.95375676	6.585E-5
3718.87366809	3337.04957951	6.436E-5
3718.87366809	3337.14540225	6.293E-5
3718.87366809	3337.241225	6.156E-5
3718.87366809	3337.33704775	6.026E-5
3718.87366809	3337.43287049	5.903E-5
3718.87366809	3337.52869324	5.787E-5
3718.87366809	3337.62451599	5.678E-5
3718.87366809	3337.72033874	5.579E-5
3718.87366809	3337.81616148	5.491E-5
3718.87366809	3337.91198423	5.415E-5
3718.87366809	3338.00780698	5.356E-5
3718.87366809	3338.10362972	5.314E-5
3718.87366809	3338.19945247	5.287E-5
3718.87366809	3338.29527522	5.26E-5
3718.87366809	3338.39109796	5.208E-5
3718.87366809	3338.48692071	5.118E-5
3718.87366809	3338.58274346	5.001E-5
3718.87366809	3338.67856621	4.878E-5
3718.87366809	3338.77438895	4.763E-5
3718.87366809	3338.8702117	4.656E-5
3718.87366809	3338.96603445	4.551E-5
3718.87366809	3339.06185719	4.448E-5
3718.87366809	3339.15767994	4.348E-5
3718.87366809	3339.25350269	4.255E-5
3718.87366809	3339.34932544	4.171E-5
3718.87366809	3339.44514818	4.095E-5
3718.87366809	3339.54097093	4.026E-5
3718.87366809	3339.63679368	3.965E-5
3718.87366809	3339.73261642	3.909E-5
3718.87366809	3339.82843917	3.848E-5
3718.87366809	3339.92426192	3.774E-5
3718.87366809	3340.02008466	3.69E-5
3718.87366809	3340.11590741	3.607E-5
3718.87366809	3340.21173016	3.531E-5
3718.87366809	3340.30755291	3.462E-5
3718.87366809	3340.40337565	3.397E-5
3718.87366809	3340.4991984	3.334E-5
3718.87366809	3340.59502115	3.271E-5
3718.87366809	3340.69084389	3.205E-5
3718.87366809	3340.78666664	3.137E-5
3718.87366809	3340.88248939	3.068E-5
3718.87366809	3340.97831214	3.003E-5
3718.87366809	3341.07413488	2.942E-5
3718.87366809	3341.16995763	2.886E-5
3718.87366809	3341.26578038	2.833E-5
3718.87366809	3341.36160312	2.783E-5
3718.87366809	3341.45742587	2.736E-5
3718.87366809	3341.55324862	2.691E-5
3718.87366809	3341.64907137	2.648E-5
3718.87366809	3341.74489411	2.606E-5
3718.87366809	3341.84071686	2.565E-5
3718.87366809	3341.93653961	2.526E-5
3718.87366809	3342.03236235	2.488E-5
3718.87366809	3342.1281851	2.451E-5
3718.87366809	3342.22400785	2.415E-5
3718.87366809	3342.31983059	2.38E-5
3718.87366809	3342.41565334	2.345E-5
3718.87366809	3342.51147609	2.312E-5
3718.87366809	3342.60729884	2.279E-5
3718.87366809	3342.70312158	2.247E-5
3718.87366809	3342.79894433	2.216E-5
3718.87366809	3342.89476708	2.185E-5
3718.87366809	3342.99058982	2.155E-5
3718.87366809	3343.08641257	2.126E-5
3718.87366809	3343.18223532	2.098E-5
3718.87366809	3343.27805807	2.07E-5
3718.87366809	3343.37388081	2.042E-5
3718.87366809	3343.46970356	2.015E-5
3718.87366809	3343.56552631	1.989E-5
3718.87366809	3343.66134905	1.963E-5
3718.87366809	3343.7571718	1.938E-5
3718.87366809	3343.85299455	1.913E-5
3718.87366809	3343.94881729	1.889E-5
3718.87366809	3344.04464004	1.865E-5
3718.87366809	3344.14046279	1.841E-5
3718.87366809	3344.23628554	1.819E-5
3718.87366809	3344.33210828	1.796E-5
3718.87366809	3344.42793103	1.774E-5
3718.87366809	3344.52375378	1.752E-5
3718.87366809	3344.61957652	1.731E-5
3718.87366809	3344.71539927	1.71E-5
3718.87366809	3344.81122202	1.69E-5
3718.87366809	3344.90704477	1.67E-5
3718.87366809	3345.00286751	1.65E-5
3718.87366809	3345.09869026	1.63E-5
3718.87366809	3345.19451301	1.611E-5
3718.87366809	3345.29033575	1.593E-5
3718.87366809	3345.3861585	1.574E-5
3718.87366809	3345.48198125	1.556E-5
3718.87366809	3345.57780399	1.538E-5
3718.87366809	3345.67362674	1.521E-5
3718.87366809	3345.76944949	1.504E-5
3718.87366809	3345.86527224	1.487E-5
3718.87366809	3345.96109498	1.47E-5
3718.87366809	3346.05691773	1.454E-5
3718.87366809	3346.15274048	1.438E-5
3718.87366809	3346.24856322	1.422E-5
3718.87366809	3346.34438597	1.407E-5
3718.87366809	3346.44020872	1.391E-5
3718.87366809	3346.53603147	1.376E-5
3718.87366809	3346.63185421	1.362E-5
3718.87366809	3346.72767696	1.347E-5
3718.87366809	3346.82349971	1.333E-5
3718.87366809	3346.91932245	1.319E-5
3718.87366809	3347.0151452	1.305E-5
3718.87366809	3347.11096795	1.291E-5
3718.87366809	3347.20679069	1.278E-5
3718.87366809	3347.30261344	1.265E-5
3718.87366809	3347.39843619	1.252E-5
3718.87366809	3347.49425894	1.239E-5
3718.87366809	3347.59008168	1.226E-5
3718.87366809	3347.68590443	1.214E-5
3718.87366809	3347.78172718	1.202E-5
3718.87366809	3347.87754992	1.19E-5
3718.87366809	3347.97337267	1.178E-5
3718.87366809	3348.06919542	1.166E-5
3718.87366809	3348.16501817	1.155E-5
3718.87366809	3348.26084091	1.143E-5
3718.87366809	3348.35666366	1.132E-5
3718.87366809	3348.45248641	1.121E-5
3718.87366809	3348.54830915	1.11E-5
3718.87366809	3348.6441319	1.1E-5
3718.87366809	3348.73995465	1.089E-5
3718.87366809	3348.83577739	1.079E-5
3718.87366809	3348.93160014	1.068E-5
3718.87366809	3349.02742289	1.058E-5
3718.87366809	3349.12324564	1.048E-5
3718.87366809	3349.21906838	1.039E-5
3718.87366809	3349.31489113	1.029E-5
3718.87366809	3349.41071388	1.019E-5
3718.87366809	3349.50653662	1.01E-5
3718.87366809	3349.60235937	1.001E-5
3718.87366809	3349.69818212	9.92E-6
3718.87366809	3349.79400487	9.83E-6
3718.87366809	3349.88982761	9.74E-6
3718.87366809	3349.98565036	9.65E-6
3718.87366809	3350.08147311	9.56E-6
3718.87366809	3350.17729585	9.48E-6
3718.87366809	3350.2731186	9.39E-6
3718.87366809	3350.36894135	9.31E-6
3718.87366809	3350.4647641	9.23E-6
3718.87366809	3350.56058684	9.15E-6
3718.87366809	3350.65640959	9.07E-6
3718.87366809	3350.75223234	8.99E-6
3718.87366809	3350.84805508	8.91E-6
3718.87366809	3350.94387783	8.83E-6
3718.87366809	3351.03970058	8.76E-6
3718.87366809	3351.13552332	8.68E-6
3718.87366809	3351.23134607	8.61E-6
3718.87366809	3351.32716882	8.54E-6
3718.87366809	3351.42299157	8.46E-6
3718.87366809	3351.51881431	8.39E-6
3718.87366809	3351.61463706	8.32E-6
3718.87366809	3351.71045981	8.25E-6
3718.87366809	3351.80628255	8.19E-6
3718.87366809	3351.9021053	8.12E-6
3718.87366809	3351.99792805	8.05E-6
3718.87366809	3352.0937508	7.99E-6
3718.87366809	3352.18957354	7.92E-6
3718.87366809	3352.28539629	7.86E-6
3718.87366809	3352.38121904	7.79E-6
3718.87366809	3352.47704178	7.73E-6
3718.87366809	3352.57286453	7.67E-6
3718.87366809	3352.66868728	7.61E-6
3718.87366809	3352.76451002	7.55E-6
3718.87366809	3352.86033277	7.49E-6
3718.87366809	3352.95615552	7.43E-6
3718.87366809	3353.05197827	7.37E-6
3718.87366809	3353.14780101	7.31E-6
3718.87366809	3353.24362376	7.25E-6
3718.87366809	3353.33944651	7.2E-6
3718.87366809	3353.43526925	7.14E-6
3718.87366809	3353.531092	7.09E-6
3718.87366809	3353.62691475	7.03E-6
3718.87366809	3353.7227375	6.98E-6
3718.87366809	3353.81856024	6.92E-6
3718.87366809	3353.91438299	6.87E-6
3718.87366809	3354.01020574	6.82E-6
3718.87366809	3354.10602848	6.77E-6
3718.87366809	3354.20185123	6.72E-6
3718.87366809	3354.29767398	6.67E-6
3718.87366809	3354.39349672	6.62E-6
3718.87366809	3354.48931947	6.57E-6
3718.87366809	3354.58514222	6.52E-6
3718.87366809	3354.68096497	6.47E-6
3718.87366809	3354.77678771	6.42E-6
3718.87366809	3354.87261046	6.38E-6
3718.87366809	3354.96843321	6.33E-6
3718.87366809	3355.06425595	6.29E-6
3718.87366809	3355.1600787	6.24E-6
3718.87366809	3355.25590145	6.19E-6
3718.87366809	3355.3517242	6.15E-6
3718.87366809	3355.44754694	6.11E-6
3718.87366809	3355.54336969	6.06E-6
3718.87366809	3355.63919244	6.02E-6
3718.87366809	3355.73501518	5.98E-6
3718.87366809	3355.83083793	5.93E-6
3718.87366809	3355.92666068	5.89E-6
3718.87366809	3356.02248342	5.85E-6
3718.87366809	3356.11830617	5.81E-6
3718.87366809	3356.21412892	5.77E-6
3718.87366809	3356.30995167	5.73E-6
3718.87366809	3356.40577441	5.69E-6
3718.87366809	3356.50159716	5.65E-6
3718.87366809	3356.59741991	5.61E-6
3718.87366809	3356.69324265	5.57E-6
3718.87366809	3356.7890654	5.54E-6
3718.87366809	3356.88488815	5.5E-6
3718.87366809	3356.9807109	5.46E-6
3718.87366809	3357.07653364	5.42E-6
3718.87366809	3357.17235639	5.39E-6
3718.87366809	3357.26817914	5.35E-6
3718.87366809	3357.36400188	5.32E-6
3718.87366809	3357.45982463	5.28E-6
3718.87366809	3357.55564738	5.25E-6
3718.87366809	3357.65147012	5.21E-6
3718.87366809	3357.74729287	5.18E-6
3718.87366809	3357.84311562	5.14E-6
3718.87366809	3357.93893837	5.11E-6
3718.87366809	3358.03476111	5.08E-6
3718.87366809	3358.13058386	5.04E-6
3718.87366809	3358.22640661	5.01E-6
3718.87366809	3358.32222935	4.98E-6
3718.87366809	3358.4180521	4.95E-6
3718.87366809	3358.51387485	4.91E-6
3718.87366809	3358.6096976	4.88E-6
3718.87366809	3358.70552034	4.85E-6
3718.87366809	3358.80134309	4.82E-6
3718.87366809	3358.89716584	4.79E-6
3718.87366809	3358.99298858	4.76E-6
3718.87366809	3359.08881133	4.73E-6
3718.87366809	3359.18463408	4.7E-6
3718.87366809	3359.28045683	4.67E-6
3718.87366809	3359.37627957	4.64E-6
3718.87366809	3359.47210232	4.61E-6
3718.87366809	3359.56792507	4.58E-6
3718.87366809	3359.66374781	4.56E-6
3718.87366809	3359.75957056	4.53E-6
3718.87366809	3359.85539331	4.5E-6
3718.87366809	3359.95121605	4.47E-6
3718.87366809	3360.0470388	4.45E-6
3718.87366809	3360.14286155	4.42E-6
3718.87366809	3360.2386843	4.39E-6
3718.87366809	3360.33450704	4.36E-6
3718.87366809	3360.43032979	4.34E-6
3718.87366809	3360.52615254	4.31E-6
3718.87366809	3360.62197528	4.29E-6
3718.87366809	3360.71779803	4.26E-6
3718.87366809	3360.81362078	4.24E-6
3718.87366809	3360.90944353	4.21E-6
3718.87366809	3361.00526627	4.19E-6
3718.87366809	3361.10108902	4.16E-6
3718.87366809	3361.19691177	4.14E-6
3718.87366809	3361.29273451	4.11E-6
3718.87366809	3361.38855726	4.09E-6
3718.87366809	3361.48438001	4.06E-6
3718.87366809	3361.58020275	4.04E-6
3718.87366809	3361.6760255	4.02E-6
3718.87366809	3361.77184825	3.99E-6
3718.87366809	3361.867671	3.97E-6
3718.97972175	3323.63439492	8.6479E-4
3718.97972175	3323.73021766	0.00102373
3718.97972175	3323.82604041	0.00114686
3718.97972175	3323.92186316	0.00120027
3718.97972175	3324.0176859	0.00120148
3718.97972175	3324.11350865	0.00119146
3718.97972175	3324.2093314	0.00118391
3718.97972175	3324.30515415	0.00117169
3718.97972175	3324.40097689	0.00115436
3718.97972175	3324.49679964	0.00112646
3718.97972175	3324.59262239	0.00106575
3718.97972175	3324.68844513	9.6534E-4
3718.97972175	3324.78426788	8.5046E-4
3718.97972175	3324.88009063	7.4895E-4
3718.97972175	3324.97591338	6.7189E-4
3718.97972175	3325.07173612	6.1852E-4
3718.97972175	3325.16755887	5.844E-4
3718.97972175	3325.26338162	5.6516E-4
3718.97972175	3325.35920436	5.5749E-4
3718.97972175	3325.45502711	5.5912E-4
3718.97972175	3325.55084986	5.6859E-4
3718.97972175	3325.64667261	5.8507E-4
3718.97972175	3325.74249535	6.0815E-4
3718.97972175	3325.8383181	6.3781E-4
3718.97972175	3325.93414085	6.7435E-4
3718.97972175	3326.02996359	7.1837E-4
3718.97972175	3326.12578634	7.7081E-4
3718.97972175	3326.22160909	8.3299E-4
3718.97972175	3326.31743183	9.0672E-4
3718.97972175	3326.41325458	9.9441E-4
3718.97972175	3326.50907733	0.00109933
3718.97972175	3326.60490008	0.0012259
3718.97972175	3326.70072282	0.00138015
3718.97972175	3326.79654557	0.00157049
3718.97972175	3326.89236832	0.00180868
3718.97972175	3326.98819106	0.00211137
3718.97972175	3327.08401381	0.00250205
3718.97972175	3327.17983656	0.00301297
3718.97972175	3327.27565931	0.00368468
3718.97972175	3327.37148205	0.00455597
3718.97972175	3327.4673048	0.00563022
3718.97972175	3327.56312755	0.0068142
3718.97972175	3327.65895029	0.00788599
3718.97972175	3327.75477304	0.00858713
3718.97972175	3327.85059579	0.00882693
3718.97972175	3327.94641853	0.00878983
3718.97972175	3328.04224128	0.00871698
3718.97972175	3328.13806403	0.00870408
3718.97972175	3328.23388678	0.00882102
3718.97972175	3328.32970952	0.00920172
3718.97972175	3328.42553227	0.00988585
3718.97972175	3328.52135502	0.0106546
3718.97972175	3328.61717776	0.01113525
3718.97972175	3328.71300051	0.01123532
3718.97972175	3328.80882326	0.01129881
3718.97972175	3328.90464601	0.01166629
3718.97972175	3329.00046875	0.01229748
3718.97972175	3329.0962915	0.01280869
3718.97972175	3329.19211425	0.01291332
3718.97972175	3329.28793699	0.0127517
3718.97972175	3329.38375974	0.01253295
3718.97972175	3329.47958249	0.01215939
3718.97972175	3329.57540523	0.01145904
3718.97972175	3329.67122798	0.01054897
3718.97972175	3329.76705073	0.00966326
3718.97972175	3329.86287348	0.00883388
3718.97972175	3329.95869622	0.00796892
3718.97972175	3330.05451897	0.00708026
3718.97972175	3330.15034172	0.00625851
3718.97972175	3330.24616446	0.00550394
3718.97972175	3330.34198721	0.00474626
3718.97972175	3330.43780996	0.00398836
3718.97972175	3330.53363271	0.00330261
3718.97972175	3330.62945545	0.00273614
3718.97972175	3330.7252782	0.00228926
3718.97972175	3330.82110095	0.00194088
3718.97972175	3330.91692369	0.0016677
3718.97972175	3331.01274644	0.00145065
3718.97972175	3331.10856919	0.00127554
3718.97972175	3331.20439193	0.00113215
3718.97972175	3331.30021468	0.0010131
3718.97972175	3331.39603743	9.1301E-4
3718.97972175	3331.49186018	8.2793E-4
3718.97972175	3331.58768292	7.549E-4
3718.97972175	3331.68350567	6.9167E-4
3718.97972175	3331.77932842	6.3648E-4
3718.97972175	3331.87515116	5.8798E-4
3718.97972175	3331.97097391	5.4509E-4
3718.97972175	3332.06679666	5.0695E-4
3718.97972175	3332.16261941	4.7286E-4
3718.97972175	3332.25844215	4.4224E-4
3718.97972175	3332.3542649	4.1463E-4
3718.97972175	3332.45008765	3.8962E-4
3718.97972175	3332.54591039	3.669E-4
3718.97972175	3332.64173314	3.4618E-4
3718.97972175	3332.73755589	3.2723E-4
3718.97972175	3332.83337863	3.0985E-4
3718.97972175	3332.92920138	2.9386E-4
3718.97972175	3333.02502413	2.7911E-4
3718.97972175	3333.12084688	2.6549E-4
3718.97972175	3333.21666962	2.5286E-4
3718.97972175	3333.31249237	2.4115E-4
3718.97972175	3333.40831512	2.3025E-4
3718.97972175	3333.50413786	2.201E-4
3718.97972175	3333.59996061	2.1062E-4
3718.97972175	3333.69578336	2.0176E-4
3718.97972175	3333.79160611	1.9346E-4
3718.97972175	3333.88742885	1.8569E-4
3718.97972175	3333.9832516	1.7838E-4
3718.97972175	3334.07907435	1.7152E-4
3718.97972175	3334.17489709	1.6506E-4
3718.97972175	3334.27071984	1.5898E-4
3718.97972175	3334.36654259	1.5325E-4
3718.97972175	3334.46236534	1.4785E-4
3718.97972175	3334.55818808	1.4276E-4
3718.97972175	3334.65401083	1.3797E-4
3718.97972175	3334.74983358	1.3347E-4
3718.97972175	3334.84565632	1.2925E-4
3718.97972175	3334.94147907	1.2529E-4
3718.97972175	3335.03730182	1.2155E-4
3718.97972175	3335.13312456	1.1794E-4
3718.97972175	3335.22894731	1.1433E-4
3718.97972175	3335.32477006	1.1073E-4
3718.97972175	3335.42059281	1.072E-4
3718.97972175	3335.51641555	1.0384E-4
3718.97972175	3335.6122383	1.0066E-4
3718.97972175	3335.70806105	9.765E-5
3718.97972175	3335.80388379	9.481E-5
3718.97972175	3335.89970654	9.211E-5
3718.97972175	3335.99552929	8.954E-5
3718.97972175	3336.09135204	8.709E-5
3718.97972175	3336.18717478	8.475E-5
3718.97972175	3336.28299753	8.252E-5
3718.97972175	3336.37882028	8.037E-5
3718.97972175	3336.47464302	7.832E-5
3718.97972175	3336.57046577	7.635E-5
3718.97972175	3336.66628852	7.446E-5
3718.97972175	3336.76211126	7.265E-5
3718.97972175	3336.85793401	7.091E-5
3718.97972175	3336.95375676	6.923E-5
3718.97972175	3337.04957951	6.763E-5
3718.97972175	3337.14540225	6.61E-5
3718.97972175	3337.241225	6.462E-5
3718.97972175	3337.33704775	6.322E-5
3718.97972175	3337.43287049	6.188E-5
3718.97972175	3337.52869324	6.061E-5
3718.97972175	3337.62451599	5.941E-5
3718.97972175	3337.72033874	5.829E-5
3718.97972175	3337.81616148	5.726E-5
3718.97972175	3337.91198423	5.634E-5
3718.97972175	3338.00780698	5.555E-5
3718.97972175	3338.10362972	5.493E-5
3718.97972175	3338.19945247	5.448E-5
3718.97972175	3338.29527522	5.419E-5
3718.97972175	3338.39109796	5.392E-5
3718.97972175	3338.48692071	5.343E-5
3718.97972175	3338.58274346	5.255E-5
3718.97972175	3338.67856621	5.137E-5
3718.97972175	3338.77438895	5.011E-5
3718.97972175	3338.8702117	4.892E-5
3718.97972175	3338.96603445	4.781E-5
3718.97972175	3339.06185719	4.674E-5
3718.97972175	3339.15767994	4.568E-5
3718.97972175	3339.25350269	4.465E-5
3718.97972175	3339.34932544	4.369E-5
3718.97972175	3339.44514818	4.282E-5
3718.97972175	3339.54097093	4.203E-5
3718.97972175	3339.63679368	4.132E-5
3718.97972175	3339.73261642	4.069E-5
3718.97972175	3339.82843917	4.011E-5
3718.97972175	3339.92426192	3.949E-5
3718.97972175	3340.02008466	3.875E-5
3718.97972175	3340.11590741	3.79E-5
3718.97972175	3340.21173016	3.704E-5
3718.97972175	3340.30755291	3.625E-5
3718.97972175	3340.40337565	3.554E-5
3718.97972175	3340.4991984	3.487E-5
3718.97972175	3340.59502115	3.423E-5
3718.97972175	3340.69084389	3.358E-5
3718.97972175	3340.78666664	3.291E-5
3718.97972175	3340.88248939	3.221E-5
3718.97972175	3340.97831214	3.151E-5
3718.97972175	3341.07413488	3.083E-5
3718.97972175	3341.16995763	3.021E-5
3718.97972175	3341.26578038	2.962E-5
3718.97972175	3341.36160312	2.908E-5
3718.97972175	3341.45742587	2.856E-5
3718.97972175	3341.55324862	2.808E-5
3718.97972175	3341.64907137	2.761E-5
3718.97972175	3341.74489411	2.717E-5
3718.97972175	3341.84071686	2.674E-5
3718.97972175	3341.93653961	2.632E-5
3718.97972175	3342.03236235	2.592E-5
3718.97972175	3342.1281851	2.553E-5
3718.97972175	3342.22400785	2.515E-5
3718.97972175	3342.31983059	2.477E-5
3718.97972175	3342.41565334	2.441E-5
3718.97972175	3342.51147609	2.406E-5
3718.97972175	3342.60729884	2.372E-5
3718.97972175	3342.70312158	2.338E-5
3718.97972175	3342.79894433	2.305E-5
3718.97972175	3342.89476708	2.273E-5
3718.97972175	3342.99058982	2.242E-5
3718.97972175	3343.08641257	2.211E-5
3718.97972175	3343.18223532	2.181E-5
3718.97972175	3343.27805807	2.152E-5
3718.97972175	3343.37388081	2.123E-5
3718.97972175	3343.46970356	2.095E-5
3718.97972175	3343.56552631	2.067E-5
3718.97972175	3343.66134905	2.04E-5
3718.97972175	3343.7571718	2.014E-5
3718.97972175	3343.85299455	1.988E-5
3718.97972175	3343.94881729	1.962E-5
3718.97972175	3344.04464004	1.937E-5
3718.97972175	3344.14046279	1.913E-5
3718.97972175	3344.23628554	1.889E-5
3718.97972175	3344.33210828	1.865E-5
3718.97972175	3344.42793103	1.842E-5
3718.97972175	3344.52375378	1.819E-5
3718.97972175	3344.61957652	1.797E-5
3718.97972175	3344.71539927	1.775E-5
3718.97972175	3344.81122202	1.754E-5
3718.97972175	3344.90704477	1.733E-5
3718.97972175	3345.00286751	1.712E-5
3718.97972175	3345.09869026	1.692E-5
3718.97972175	3345.19451301	1.672E-5
3718.97972175	3345.29033575	1.653E-5
3718.97972175	3345.3861585	1.633E-5
3718.97972175	3345.48198125	1.614E-5
3718.97972175	3345.57780399	1.596E-5
3718.97972175	3345.67362674	1.578E-5
3718.97972175	3345.76944949	1.56E-5
3718.97972175	3345.86527224	1.542E-5
3718.97972175	3345.96109498	1.525E-5
3718.97972175	3346.05691773	1.508E-5
3718.97972175	3346.15274048	1.491E-5
3718.97972175	3346.24856322	1.475E-5
3718.97972175	3346.34438597	1.458E-5
3718.97972175	3346.44020872	1.443E-5
3718.97972175	3346.53603147	1.427E-5
3718.97972175	3346.63185421	1.411E-5
3718.97972175	3346.72767696	1.396E-5
3718.97972175	3346.82349971	1.381E-5
3718.97972175	3346.91932245	1.367E-5
3718.97972175	3347.0151452	1.352E-5
3718.97972175	3347.11096795	1.338E-5
3718.97972175	3347.20679069	1.324E-5
3718.97972175	3347.30261344	1.31E-5
3718.97972175	3347.39843619	1.297E-5
3718.97972175	3347.49425894	1.283E-5
3718.97972175	3347.59008168	1.27E-5
3718.97972175	3347.68590443	1.257E-5
3718.97972175	3347.78172718	1.245E-5
3718.97972175	3347.87754992	1.232E-5
3718.97972175	3347.97337267	1.22E-5
3718.97972175	3348.06919542	1.208E-5
3718.97972175	3348.16501817	1.196E-5
3718.97972175	3348.26084091	1.184E-5
3718.97972175	3348.35666366	1.172E-5
3718.97972175	3348.45248641	1.161E-5
3718.97972175	3348.54830915	1.15E-5
3718.97972175	3348.6441319	1.138E-5
3718.97972175	3348.73995465	1.127E-5
3718.97972175	3348.83577739	1.117E-5
3718.97972175	3348.93160014	1.106E-5
3718.97972175	3349.02742289	1.095E-5
3718.97972175	3349.12324564	1.085E-5
3718.97972175	3349.21906838	1.075E-5
3718.97972175	3349.31489113	1.065E-5
3718.97972175	3349.41071388	1.055E-5
3718.97972175	3349.50653662	1.045E-5
3718.97972175	3349.60235937	1.036E-5
3718.97972175	3349.69818212	1.026E-5
3718.97972175	3349.79400487	1.017E-5
3718.97972175	3349.88982761	1.007E-5
3718.97972175	3349.98565036	9.98E-6
3718.97972175	3350.08147311	9.89E-6
3718.97972175	3350.17729585	9.8E-6
3718.97972175	3350.2731186	9.72E-6
3718.97972175	3350.36894135	9.63E-6
3718.97972175	3350.4647641	9.54E-6
3718.97972175	3350.56058684	9.46E-6
3718.97972175	3350.65640959	9.38E-6
3718.97972175	3350.75223234	9.3E-6
3718.97972175	3350.84805508	9.21E-6
3718.97972175	3350.94387783	9.13E-6
3718.97972175	3351.03970058	9.06E-6
3718.97972175	3351.13552332	8.98E-6
3718.97972175	3351.23134607	8.9E-6
3718.97972175	3351.32716882	8.83E-6
3718.97972175	3351.42299157	8.75E-6
3718.97972175	3351.51881431	8.68E-6
3718.97972175	3351.61463706	8.6E-6
3718.97972175	3351.71045981	8.53E-6
3718.97972175	3351.80628255	8.46E-6
3718.97972175	3351.9021053	8.39E-6
3718.97972175	3351.99792805	8.32E-6
3718.97972175	3352.0937508	8.25E-6
3718.97972175	3352.18957354	8.19E-6
3718.97972175	3352.28539629	8.12E-6
3718.97972175	3352.38121904	8.05E-6
3718.97972175	3352.47704178	7.99E-6
3718.97972175	3352.57286453	7.92E-6
3718.97972175	3352.66868728	7.86E-6
3718.97972175	3352.76451002	7.8E-6
3718.97972175	3352.86033277	7.73E-6
3718.97972175	3352.95615552	7.67E-6
3718.97972175	3353.05197827	7.61E-6
3718.97972175	3353.14780101	7.55E-6
3718.97972175	3353.24362376	7.49E-6
3718.97972175	3353.33944651	7.44E-6
3718.97972175	3353.43526925	7.38E-6
3718.97972175	3353.531092	7.32E-6
3718.97972175	3353.62691475	7.26E-6
3718.97972175	3353.7227375	7.21E-6
3718.97972175	3353.81856024	7.15E-6
3718.97972175	3353.91438299	7.1E-6
3718.97972175	3354.01020574	7.04E-6
3718.97972175	3354.10602848	6.99E-6
3718.97972175	3354.20185123	6.94E-6
3718.97972175	3354.29767398	6.89E-6
3718.97972175	3354.39349672	6.83E-6
3718.97972175	3354.48931947	6.78E-6
3718.97972175	3354.58514222	6.73E-6
3718.97972175	3354.68096497	6.68E-6
3718.97972175	3354.77678771	6.63E-6
3718.97972175	3354.87261046	6.59E-6
3718.97972175	3354.96843321	6.54E-6
3718.97972175	3355.06425595	6.49E-6
3718.97972175	3355.1600787	6.44E-6
3718.97972175	3355.25590145	6.4E-6
3718.97972175	3355.3517242	6.35E-6
3718.97972175	3355.44754694	6.3E-6
3718.97972175	3355.54336969	6.26E-6
3718.97972175	3355.63919244	6.21E-6
3718.97972175	3355.73501518	6.17E-6
3718.97972175	3355.83083793	6.13E-6
3718.97972175	3355.92666068	6.08E-6
3718.97972175	3356.02248342	6.04E-6
3718.97972175	3356.11830617	6E-6
3718.97972175	3356.21412892	5.96E-6
3718.97972175	3356.30995167	5.91E-6
3718.97972175	3356.40577441	5.87E-6
3718.97972175	3356.50159716	5.83E-6
3718.97972175	3356.59741991	5.79E-6
3718.97972175	3356.69324265	5.75E-6
3718.97972175	3356.7890654	5.71E-6
3718.97972175	3356.88488815	5.67E-6
3718.97972175	3356.9807109	5.64E-6
3718.97972175	3357.07653364	5.6E-6
3718.97972175	3357.17235639	5.56E-6
3718.97972175	3357.26817914	5.52E-6
3718.97972175	3357.36400188	5.49E-6
3718.97972175	3357.45982463	5.45E-6
3718.97972175	3357.55564738	5.41E-6
3718.97972175	3357.65147012	5.38E-6
3718.97972175	3357.74729287	5.34E-6
3718.97972175	3357.84311562	5.31E-6
3718.97972175	3357.93893837	5.27E-6
3718.97972175	3358.03476111	5.24E-6
3718.97972175	3358.13058386	5.2E-6
3718.97972175	3358.22640661	5.17E-6
3718.97972175	3358.32222935	5.13E-6
3718.97972175	3358.4180521	5.1E-6
3718.97972175	3358.51387485	5.07E-6
3718.97972175	3358.6096976	5.04E-6
3718.97972175	3358.70552034	5E-6
3718.97972175	3358.80134309	4.97E-6
3718.97972175	3358.89716584	4.94E-6
3718.97972175	3358.99298858	4.91E-6
3718.97972175	3359.08881133	4.88E-6
3718.97972175	3359.18463408	4.85E-6
3718.97972175	3359.28045683	4.82E-6
3718.97972175	3359.37627957	4.79E-6
3718.97972175	3359.47210232	4.76E-6
3718.97972175	3359.56792507	4.73E-6
3718.97972175	3359.66374781	4.7E-6
3718.97972175	3359.75957056	4.67E-6
3718.97972175	3359.85539331	4.64E-6
3718.97972175	3359.95121605	4.61E-6
3718.97972175	3360.0470388	4.58E-6
3718.97972175	3360.14286155	4.56E-6
3718.97972175	3360.2386843	4.53E-6
3718.97972175	3360.33450704	4.5E-6
3718.97972175	3360.43032979	4.47E-6
3718.97972175	3360.52615254	4.45E-6
3718.97972175	3360.62197528	4.42E-6
3718.97972175	3360.71779803	4.39E-6
3718.97972175	3360.81362078	4.37E-6
3718.97972175	3360.90944353	4.34E-6
3718.97972175	3361.00526627	4.31E-6
3718.97972175	3361.10108902	4.29E-6
3718.97972175	3361.19691177	4.26E-6
3718.97972175	3361.29273451	4.24E-6
3718.97972175	3361.38855726	4.21E-6
3718.97972175	3361.48438001	4.19E-6
3718.97972175	3361.58020275	4.16E-6
3718.97972175	3361.6760255	4.14E-6
3718.97972175	3361.77184825	4.12E-6
3718.97972175	3361.867671	4.09E-6
3719.08577541	3323.63439492	7.1107E-4
3719.08577541	3323.73021766	8.6262E-4
3719.08577541	3323.82604041	0.00102513
3719.08577541	3323.92186316	0.00115647
3719.08577541	3324.0176859	0.00121847
3719.08577541	3324.11350865	0.00122325
3719.08577541	3324.2093314	0.00121299
3719.08577541	3324.30515415	0.00120538
3719.08577541	3324.40097689	0.00119374
3719.08577541	3324.49679964	0.0011767
3719.08577541	3324.59262239	0.00115054
3719.08577541	3324.68844513	0.00109349
3719.08577541	3324.78426788	9.9508E-4
3719.08577541	3324.88009063	8.7846E-4
3719.08577541	3324.97591338	7.7316E-4
3719.08577541	3325.07173612	6.9225E-4
3719.08577541	3325.16755887	6.358E-4
3719.08577541	3325.26338162	5.9942E-4
3719.08577541	3325.35920436	5.786E-4
3719.08577541	3325.45502711	5.6985E-4
3719.08577541	3325.55084986	5.7078E-4
3719.08577541	3325.64667261	5.7982E-4
3719.08577541	3325.74249535	5.9606E-4
3719.08577541	3325.8383181	6.1906E-4
3719.08577541	3325.93414085	6.4877E-4
3719.08577541	3326.02996359	6.8545E-4
3719.08577541	3326.12578634	7.2969E-4
3719.08577541	3326.22160909	7.8242E-4
3719.08577541	3326.31743183	8.4494E-4
3719.08577541	3326.41325458	9.1903E-4
3719.08577541	3326.50907733	0.00100711
3719.08577541	3326.60490008	0.00111239
3719.08577541	3326.70072282	0.00123925
3719.08577541	3326.79654557	0.00139367
3719.08577541	3326.89236832	0.00158391
3719.08577541	3326.98819106	0.00182159
3719.08577541	3327.08401381	0.00212308
3719.08577541	3327.17983656	0.00251156
3719.08577541	3327.27565931	0.00301899
3719.08577541	3327.37148205	0.00368611
3719.08577541	3327.4673048	0.00455386
3719.08577541	3327.56312755	0.00563222
3719.08577541	3327.65895029	0.00683946
3719.08577541	3327.75477304	0.00796115
3719.08577541	3327.85059579	0.00872825
3719.08577541	3327.94641853	0.00901987
3719.08577541	3328.04224128	0.00899982
3719.08577541	3328.13806403	0.00892375
3719.08577541	3328.23388678	0.00890403
3719.08577541	3328.32970952	0.0090061
3719.08577541	3328.42553227	0.00936442
3719.08577541	3328.52135502	0.01004024
3719.08577541	3328.61717776	0.01083935
3719.08577541	3328.71300051	0.01137898
3719.08577541	3328.80882326	0.0115139
3719.08577541	3328.90464601	0.01156398
3719.08577541	3329.00046875	0.01190371
3719.08577541	3329.0962915	0.01253928
3719.08577541	3329.19211425	0.01309896
3719.08577541	3329.28793699	0.01325186
3719.08577541	3329.38375974	0.01310183
3719.08577541	3329.47958249	0.01288327
3719.08577541	3329.57540523	0.01252863
3719.08577541	3329.67122798	0.01184618
3719.08577541	3329.76705073	0.01092238
3719.08577541	3329.86287348	0.01000502
3719.08577541	3329.95869622	0.00915264
3719.08577541	3330.05451897	0.00827151
3719.08577541	3330.15034172	0.00735785
3719.08577541	3330.24616446	0.00650511
3719.08577541	3330.34198721	0.00572724
3719.08577541	3330.43780996	0.00495225
3719.08577541	3330.53363271	0.00417162
3719.08577541	3330.62945545	0.003457
3719.08577541	3330.7252782	0.00286217
3719.08577541	3330.82110095	0.00239153
3719.08577541	3330.91692369	0.00202458
3719.08577541	3331.01274644	0.00173715
3719.08577541	3331.10856919	0.00150914
3719.08577541	3331.20439193	0.0013255
3719.08577541	3331.30021468	0.00117536
3719.08577541	3331.39603743	0.00105088
3719.08577541	3331.49186018	9.4636E-4
3719.08577541	3331.58768292	8.5762E-4
3719.08577541	3331.68350567	7.8152E-4
3719.08577541	3331.77932842	7.1569E-4
3719.08577541	3331.87515116	6.5828E-4
3719.08577541	3331.97097391	6.0787E-4
3719.08577541	3332.06679666	5.6332E-4
3719.08577541	3332.16261941	5.2372E-4
3719.08577541	3332.25844215	4.8835E-4
3719.08577541	3332.3542649	4.5659E-4
3719.08577541	3332.45008765	4.2797E-4
3719.08577541	3332.54591039	4.0206E-4
3719.08577541	3332.64173314	3.7852E-4
3719.08577541	3332.73755589	3.5707E-4
3719.08577541	3332.83337863	3.3745E-4
3719.08577541	3332.92920138	3.1946E-4
3719.08577541	3333.02502413	3.0292E-4
3719.08577541	3333.12084688	2.8768E-4
3719.08577541	3333.21666962	2.7359E-4
3719.08577541	3333.31249237	2.6054E-4
3719.08577541	3333.40831512	2.4843E-4
3719.08577541	3333.50413786	2.3717E-4
3719.08577541	3333.59996061	2.2669E-4
3719.08577541	3333.69578336	2.169E-4
3719.08577541	3333.79160611	2.0775E-4
3719.08577541	3333.88742885	1.9919E-4
3719.08577541	3333.9832516	1.9116E-4
3719.08577541	3334.07907435	1.8362E-4
3719.08577541	3334.17489709	1.7654E-4
3719.08577541	3334.27071984	1.6987E-4
3719.08577541	3334.36654259	1.636E-4
3719.08577541	3334.46236534	1.5769E-4
3719.08577541	3334.55818808	1.5211E-4
3719.08577541	3334.65401083	1.4686E-4
3719.08577541	3334.74983358	1.4192E-4
3719.08577541	3334.84565632	1.3728E-4
3719.08577541	3334.94147907	1.3292E-4
3719.08577541	3335.03730182	1.2883E-4
3719.08577541	3335.13312456	1.2498E-4
3719.08577541	3335.22894731	1.2127E-4
3719.08577541	3335.32477006	1.1758E-4
3719.08577541	3335.42059281	1.1388E-4
3719.08577541	3335.51641555	1.1025E-4
3719.08577541	3335.6122383	1.0678E-4
3719.08577541	3335.70806105	1.035E-4
3719.08577541	3335.80388379	1.004E-4
3719.08577541	3335.89970654	9.747E-5
3719.08577541	3335.99552929	9.469E-5
3719.08577541	3336.09135204	9.204E-5
3719.08577541	3336.18717478	8.952E-5
3719.08577541	3336.28299753	8.711E-5
3719.08577541	3336.37882028	8.481E-5
3719.08577541	3336.47464302	8.26E-5
3719.08577541	3336.57046577	8.048E-5
3719.08577541	3336.66628852	7.846E-5
3719.08577541	3336.76211126	7.651E-5
3719.08577541	3336.85793401	7.464E-5
3719.08577541	3336.95375676	7.285E-5
3719.08577541	3337.04957951	7.113E-5
3719.08577541	3337.14540225	6.948E-5
3719.08577541	3337.241225	6.79E-5
3719.08577541	3337.33704775	6.638E-5
3719.08577541	3337.43287049	6.494E-5
3719.08577541	3337.52869324	6.356E-5
3719.08577541	3337.62451599	6.224E-5
3719.08577541	3337.72033874	6.101E-5
3719.08577541	3337.81616148	5.985E-5
3719.08577541	3337.91198423	5.879E-5
3719.08577541	3338.00780698	5.783E-5
3719.08577541	3338.10362972	5.701E-5
3719.08577541	3338.19945247	5.635E-5
3719.08577541	3338.29527522	5.587E-5
3719.08577541	3338.39109796	5.556E-5
3719.08577541	3338.48692071	5.53E-5
3719.08577541	3338.58274346	5.483E-5
3719.08577541	3338.67856621	5.397E-5
3719.08577541	3338.77438895	5.278E-5
3719.08577541	3338.8702117	5.149E-5
3719.08577541	3338.96603445	5.026E-5
3719.08577541	3339.06185719	4.912E-5
3719.08577541	3339.15767994	4.801E-5
3719.08577541	3339.25350269	4.692E-5
3719.08577541	3339.34932544	4.586E-5
3719.08577541	3339.44514818	4.487E-5
3719.08577541	3339.54097093	4.397E-5
3719.08577541	3339.63679368	4.315E-5
3719.08577541	3339.73261642	4.242E-5
3719.08577541	3339.82843917	4.176E-5
3719.08577541	3339.92426192	4.116E-5
3719.08577541	3340.02008466	4.054E-5
3719.08577541	3340.11590741	3.98E-5
3719.08577541	3340.21173016	3.893E-5
3719.08577541	3340.30755291	3.805E-5
3719.08577541	3340.40337565	3.723E-5
3719.08577541	3340.4991984	3.649E-5
3719.08577541	3340.59502115	3.581E-5
3719.08577541	3340.69084389	3.515E-5
3719.08577541	3340.78666664	3.448E-5
3719.08577541	3340.88248939	3.38E-5
3719.08577541	3340.97831214	3.308E-5
3719.08577541	3341.07413488	3.236E-5
3719.08577541	3341.16995763	3.167E-5
3719.08577541	3341.26578038	3.102E-5
3719.08577541	3341.36160312	3.042E-5
3719.08577541	3341.45742587	2.985E-5
3719.08577541	3341.55324862	2.932E-5
3719.08577541	3341.64907137	2.882E-5
3719.08577541	3341.74489411	2.834E-5
3719.08577541	3341.84071686	2.789E-5
3719.08577541	3341.93653961	2.744E-5
3719.08577541	3342.03236235	2.702E-5
3719.08577541	3342.1281851	2.66E-5
3719.08577541	3342.22400785	2.62E-5
3719.08577541	3342.31983059	2.581E-5
3719.08577541	3342.41565334	2.543E-5
3719.08577541	3342.51147609	2.505E-5
3719.08577541	3342.60729884	2.469E-5
3719.08577541	3342.70312158	2.434E-5
3719.08577541	3342.79894433	2.399E-5
3719.08577541	3342.89476708	2.366E-5
3719.08577541	3342.99058982	2.333E-5
3719.08577541	3343.08641257	2.3E-5
3719.08577541	3343.18223532	2.269E-5
3719.08577541	3343.27805807	2.238E-5
3719.08577541	3343.37388081	2.208E-5
3719.08577541	3343.46970356	2.178E-5
3719.08577541	3343.56552631	2.149E-5
3719.08577541	3343.66134905	2.121E-5
3719.08577541	3343.7571718	2.093E-5
3719.08577541	3343.85299455	2.066E-5
3719.08577541	3343.94881729	2.039E-5
3719.08577541	3344.04464004	2.013E-5
3719.08577541	3344.14046279	1.988E-5
3719.08577541	3344.23628554	1.963E-5
3719.08577541	3344.33210828	1.938E-5
3719.08577541	3344.42793103	1.914E-5
3719.08577541	3344.52375378	1.89E-5
3719.08577541	3344.61957652	1.867E-5
3719.08577541	3344.71539927	1.844E-5
3719.08577541	3344.81122202	1.821E-5
3719.08577541	3344.90704477	1.799E-5
3719.08577541	3345.00286751	1.778E-5
3719.08577541	3345.09869026	1.757E-5
3719.08577541	3345.19451301	1.736E-5
3719.08577541	3345.29033575	1.715E-5
3719.08577541	3345.3861585	1.695E-5
3719.08577541	3345.48198125	1.676E-5
3719.08577541	3345.57780399	1.656E-5
3719.08577541	3345.67362674	1.637E-5
3719.08577541	3345.76944949	1.618E-5
3719.08577541	3345.86527224	1.6E-5
3719.08577541	3345.96109498	1.582E-5
3719.08577541	3346.05691773	1.564E-5
3719.08577541	3346.15274048	1.547E-5
3719.08577541	3346.24856322	1.53E-5
3719.08577541	3346.34438597	1.513E-5
3719.08577541	3346.44020872	1.496E-5
3719.08577541	3346.53603147	1.48E-5
3719.08577541	3346.63185421	1.464E-5
3719.08577541	3346.72767696	1.448E-5
3719.08577541	3346.82349971	1.432E-5
3719.08577541	3346.91932245	1.417E-5
3719.08577541	3347.0151452	1.402E-5
3719.08577541	3347.11096795	1.387E-5
3719.08577541	3347.20679069	1.373E-5
3719.08577541	3347.30261344	1.358E-5
3719.08577541	3347.39843619	1.344E-5
3719.08577541	3347.49425894	1.33E-5
3719.08577541	3347.59008168	1.316E-5
3719.08577541	3347.68590443	1.303E-5
3719.08577541	3347.78172718	1.29E-5
3719.08577541	3347.87754992	1.277E-5
3719.08577541	3347.97337267	1.264E-5
3719.08577541	3348.06919542	1.251E-5
3719.08577541	3348.16501817	1.239E-5
3719.08577541	3348.26084091	1.226E-5
3719.08577541	3348.35666366	1.214E-5
3719.08577541	3348.45248641	1.202E-5
3719.08577541	3348.54830915	1.191E-5
3719.08577541	3348.6441319	1.179E-5
3719.08577541	3348.73995465	1.168E-5
3719.08577541	3348.83577739	1.156E-5
3719.08577541	3348.93160014	1.145E-5
3719.08577541	3349.02742289	1.134E-5
3719.08577541	3349.12324564	1.123E-5
3719.08577541	3349.21906838	1.113E-5
3719.08577541	3349.31489113	1.102E-5
3719.08577541	3349.41071388	1.092E-5
3719.08577541	3349.50653662	1.082E-5
3719.08577541	3349.60235937	1.072E-5
3719.08577541	3349.69818212	1.062E-5
3719.08577541	3349.79400487	1.052E-5
3719.08577541	3349.88982761	1.043E-5
3719.08577541	3349.98565036	1.033E-5
3719.08577541	3350.08147311	1.024E-5
3719.08577541	3350.17729585	1.015E-5
3719.08577541	3350.2731186	1.005E-5
3719.08577541	3350.36894135	9.96E-6
3719.08577541	3350.4647641	9.88E-6
3719.08577541	3350.56058684	9.79E-6
3719.08577541	3350.65640959	9.7E-6
3719.08577541	3350.75223234	9.62E-6
3719.08577541	3350.84805508	9.53E-6
3719.08577541	3350.94387783	9.45E-6
3719.08577541	3351.03970058	9.37E-6
3719.08577541	3351.13552332	9.29E-6
3719.08577541	3351.23134607	9.21E-6
3719.08577541	3351.32716882	9.13E-6
3719.08577541	3351.42299157	9.05E-6
3719.08577541	3351.51881431	8.97E-6
3719.08577541	3351.61463706	8.9E-6
3719.08577541	3351.71045981	8.82E-6
3719.08577541	3351.80628255	8.75E-6
3719.08577541	3351.9021053	8.68E-6
3719.08577541	3351.99792805	8.6E-6
3719.08577541	3352.0937508	8.53E-6
3719.08577541	3352.18957354	8.46E-6
3719.08577541	3352.28539629	8.39E-6
3719.08577541	3352.38121904	8.33E-6
3719.08577541	3352.47704178	8.26E-6
3719.08577541	3352.57286453	8.19E-6
3719.08577541	3352.66868728	8.12E-6
3719.08577541	3352.76451002	8.06E-6
3719.08577541	3352.86033277	7.99E-6
3719.08577541	3352.95615552	7.93E-6
3719.08577541	3353.05197827	7.87E-6
3719.08577541	3353.14780101	7.81E-6
3719.08577541	3353.24362376	7.74E-6
3719.08577541	3353.33944651	7.68E-6
3719.08577541	3353.43526925	7.62E-6
3719.08577541	3353.531092	7.56E-6
3719.08577541	3353.62691475	7.51E-6
3719.08577541	3353.7227375	7.45E-6
3719.08577541	3353.81856024	7.39E-6
3719.08577541	3353.91438299	7.33E-6
3719.08577541	3354.01020574	7.28E-6
3719.08577541	3354.10602848	7.22E-6
3719.08577541	3354.20185123	7.17E-6
3719.08577541	3354.29767398	7.11E-6
3719.08577541	3354.39349672	7.06E-6
3719.08577541	3354.48931947	7.01E-6
3719.08577541	3354.58514222	6.96E-6
3719.08577541	3354.68096497	6.9E-6
3719.08577541	3354.77678771	6.85E-6
3719.08577541	3354.87261046	6.8E-6
3719.08577541	3354.96843321	6.75E-6
3719.08577541	3355.06425595	6.7E-6
3719.08577541	3355.1600787	6.65E-6
3719.08577541	3355.25590145	6.6E-6
3719.08577541	3355.3517242	6.56E-6
3719.08577541	3355.44754694	6.51E-6
3719.08577541	3355.54336969	6.46E-6
3719.08577541	3355.63919244	6.42E-6
3719.08577541	3355.73501518	6.37E-6
3719.08577541	3355.83083793	6.33E-6
3719.08577541	3355.92666068	6.28E-6
3719.08577541	3356.02248342	6.24E-6
3719.08577541	3356.11830617	6.19E-6
3719.08577541	3356.21412892	6.15E-6
3719.08577541	3356.30995167	6.11E-6
3719.08577541	3356.40577441	6.06E-6
3719.08577541	3356.50159716	6.02E-6
3719.08577541	3356.59741991	5.98E-6
3719.08577541	3356.69324265	5.94E-6
3719.08577541	3356.7890654	5.9E-6
3719.08577541	3356.88488815	5.86E-6
3719.08577541	3356.9807109	5.82E-6
3719.08577541	3357.07653364	5.78E-6
3719.08577541	3357.17235639	5.74E-6
3719.08577541	3357.26817914	5.7E-6
3719.08577541	3357.36400188	5.66E-6
3719.08577541	3357.45982463	5.62E-6
3719.08577541	3357.55564738	5.59E-6
3719.08577541	3357.65147012	5.55E-6
3719.08577541	3357.74729287	5.51E-6
3719.08577541	3357.84311562	5.48E-6
3719.08577541	3357.93893837	5.44E-6
3719.08577541	3358.03476111	5.4E-6
3719.08577541	3358.13058386	5.37E-6
3719.08577541	3358.22640661	5.33E-6
3719.08577541	3358.32222935	5.3E-6
3719.08577541	3358.4180521	5.26E-6
3719.08577541	3358.51387485	5.23E-6
3719.08577541	3358.6096976	5.2E-6
3719.08577541	3358.70552034	5.16E-6
3719.08577541	3358.80134309	5.13E-6
3719.08577541	3358.89716584	5.1E-6
3719.08577541	3358.99298858	5.06E-6
3719.08577541	3359.08881133	5.03E-6
3719.08577541	3359.18463408	5E-6
3719.08577541	3359.28045683	4.97E-6
3719.08577541	3359.37627957	4.94E-6
3719.08577541	3359.47210232	4.91E-6
3719.08577541	3359.56792507	4.88E-6
3719.08577541	3359.66374781	4.85E-6
3719.08577541	3359.75957056	4.82E-6
3719.08577541	3359.85539331	4.79E-6
3719.08577541	3359.95121605	4.76E-6
3719.08577541	3360.0470388	4.73E-6
3719.08577541	3360.14286155	4.7E-6
3719.08577541	3360.2386843	4.67E-6
3719.08577541	3360.33450704	4.64E-6
3719.08577541	3360.43032979	4.61E-6
3719.08577541	3360.52615254	4.59E-6
3719.08577541	3360.62197528	4.56E-6
3719.08577541	3360.71779803	4.53E-6
3719.08577541	3360.81362078	4.5E-6
3719.08577541	3360.90944353	4.48E-6
3719.08577541	3361.00526627	4.45E-6
3719.08577541	3361.10108902	4.42E-6
3719.08577541	3361.19691177	4.4E-6
3719.08577541	3361.29273451	4.37E-6
3719.08577541	3361.38855726	4.35E-6
3719.08577541	3361.48438001	4.32E-6
3719.08577541	3361.58020275	4.29E-6
3719.08577541	3361.6760255	4.27E-6
3719.08577541	3361.77184825	4.24E-6
3719.08577541	3361.867671	4.22E-6
3719.19182907	3323.63439492	5.8715E-4
3719.19182907	3323.73021766	7.0908E-4
3719.19182907	3323.82604041	8.6046E-4
3719.19182907	3323.92186316	0.00102612
3719.19182907	3324.0176859	0.00116541
3719.19182907	3324.11350865	0.00123644
3719.19182907	3324.2093314	0.00124546
3719.19182907	3324.30515415	0.00123516
3719.19182907	3324.40097689	0.00122735
3719.19182907	3324.49679964	0.00121631
3719.19182907	3324.59262239	0.00119956
3719.19182907	3324.68844513	0.0011749
3719.19182907	3324.78426788	0.0011215
3719.19182907	3324.88009063	0.00102547
3719.19182907	3324.97591338	9.0744E-4
3719.19182907	3325.07173612	7.9838E-4
3719.19182907	3325.16755887	7.1351E-4
3719.19182907	3325.26338162	6.5382E-4
3719.19182907	3325.35920436	6.1507E-4
3719.19182907	3325.45502711	5.9258E-4
3719.19182907	3325.55084986	5.827E-4
3719.19182907	3325.64667261	5.8288E-4
3719.19182907	3325.74249535	5.9147E-4
3719.19182907	3325.8383181	6.0746E-4
3719.19182907	3325.93414085	6.3038E-4
3719.19182907	3326.02996359	6.6013E-4
3719.19182907	3326.12578634	6.9696E-4
3719.19182907	3326.22160909	7.4144E-4
3719.19182907	3326.31743183	7.9447E-4
3719.19182907	3326.41325458	8.5734E-4
3719.19182907	3326.50907733	9.3184E-4
3719.19182907	3326.60490008	0.00102032
3719.19182907	3326.70072282	0.00112601
3719.19182907	3326.79654557	0.00125322
3719.19182907	3326.89236832	0.00140785
3719.19182907	3326.98819106	0.00159809
3719.19182907	3327.08401381	0.00183535
3719.19182907	3327.17983656	0.0021358
3719.19182907	3327.27565931	0.00252226
3719.19182907	3327.37148205	0.00302638
3719.19182907	3327.4673048	0.00368905
3719.19182907	3327.56312755	0.00455305
3719.19182907	3327.65895029	0.00563452
3719.19182907	3327.75477304	0.0068632
3719.19182907	3327.85059579	0.00803334
3719.19182907	3327.94641853	0.00886755
3719.19182907	3328.04224128	0.00921536
3719.19182907	3328.13806403	0.00921636
3719.19182907	3328.23388678	0.00913804
3719.19182907	3328.32970952	0.00911173
3719.19182907	3328.42553227	0.0091999
3719.19182907	3328.52135502	0.00953561
3719.19182907	3328.61717776	0.01020026
3719.19182907	3328.71300051	0.01102614
3719.19182907	3328.80882326	0.01162556
3719.19182907	3328.90464601	0.01180133
3719.19182907	3329.00046875	0.01184214
3719.19182907	3329.0962915	0.01215273
3719.19182907	3329.19211425	0.01278802
3719.19182907	3329.28793699	0.01339425
3719.19182907	3329.38375974	0.01359965
3719.19182907	3329.47958249	0.01346521
3719.19182907	3329.57540523	0.01324596
3719.19182907	3329.67122798	0.01290866
3719.19182907	3329.76705073	0.01224652
3719.19182907	3329.86287348	0.01131195
3719.19182907	3329.95869622	0.01036217
3719.19182907	3330.05451897	0.00948449
3719.19182907	3330.15034172	0.00858661
3719.19182907	3330.24616446	0.00764826
3719.19182907	3330.34198721	0.00676337
3719.19182907	3330.43780996	0.0059602
3719.19182907	3330.53363271	0.00516717
3719.19182907	3330.62945545	0.00436384
3719.19182907	3330.7252782	0.00361973
3719.19182907	3330.82110095	0.00299529
3719.19182907	3330.91692369	0.00249955
3719.19182907	3331.01274644	0.00211288
3719.19182907	3331.10856919	0.00181032
3719.19182907	3331.20439193	0.00157068
3719.19182907	3331.30021468	0.001378
3719.19182907	3331.39603743	0.00122071
3719.19182907	3331.49186018	0.00109049
3719.19182907	3331.58768292	9.813E-4
3719.19182907	3331.68350567	8.887E-4
3719.19182907	3331.77932842	8.0937E-4
3719.19182907	3331.87515116	7.4081E-4
3719.19182907	3331.97097391	6.8107E-4
3719.19182907	3332.06679666	6.2864E-4
3719.19182907	3332.16261941	5.8235E-4
3719.19182907	3332.25844215	5.4123E-4
3719.19182907	3332.3542649	5.0451E-4
3719.19182907	3332.45008765	4.7156E-4
3719.19182907	3332.54591039	4.4188E-4
3719.19182907	3332.64173314	4.1502E-4
3719.19182907	3332.73755589	3.9064E-4
3719.19182907	3332.83337863	3.6841E-4
3719.19182907	3332.92920138	3.481E-4
3719.19182907	3333.02502413	3.2949E-4
3719.19182907	3333.12084688	3.1237E-4
3719.19182907	3333.21666962	2.966E-4
3719.19182907	3333.31249237	2.8203E-4
3719.19182907	3333.40831512	2.6854E-4
3719.19182907	3333.50413786	2.5602E-4
3719.19182907	3333.59996061	2.4438E-4
3719.19182907	3333.69578336	2.3355E-4
3719.19182907	3333.79160611	2.2344E-4
3719.19182907	3333.88742885	2.1399E-4
3719.19182907	3333.9832516	2.0514E-4
3719.19182907	3334.07907435	1.9685E-4
3719.19182907	3334.17489709	1.8907E-4
3719.19182907	3334.27071984	1.8176E-4
3719.19182907	3334.36654259	1.7488E-4
3719.19182907	3334.46236534	1.684E-4
3719.19182907	3334.55818808	1.623E-4
3719.19182907	3334.65401083	1.5655E-4
3719.19182907	3334.74983358	1.5113E-4
3719.19182907	3334.84565632	1.4603E-4
3719.19182907	3334.94147907	1.4124E-4
3719.19182907	3335.03730182	1.3674E-4
3719.19182907	3335.13312456	1.3252E-4
3719.19182907	3335.22894731	1.2855E-4
3719.19182907	3335.32477006	1.2473E-4
3719.19182907	3335.42059281	1.2095E-4
3719.19182907	3335.51641555	1.1716E-4
3719.19182907	3335.6122383	1.1342E-4
3719.19182907	3335.70806105	1.0984E-4
3719.19182907	3335.80388379	1.0646E-4
3719.19182907	3335.89970654	1.0326E-4
3719.19182907	3335.99552929	1.0024E-4
3719.19182907	3336.09135204	9.737E-5
3719.19182907	3336.18717478	9.464E-5
3719.19182907	3336.28299753	9.204E-5
3719.19182907	3336.37882028	8.956E-5
3719.19182907	3336.47464302	8.719E-5
3719.19182907	3336.57046577	8.491E-5
3719.19182907	3336.66628852	8.273E-5
3719.19182907	3336.76211126	8.065E-5
3719.19182907	3336.85793401	7.864E-5
3719.19182907	3336.95375676	7.672E-5
3719.19182907	3337.04957951	7.487E-5
3719.19182907	3337.14540225	7.31E-5
3719.19182907	3337.241225	7.14E-5
3719.19182907	3337.33704775	6.977E-5
3719.19182907	3337.43287049	6.821E-5
3719.19182907	3337.52869324	6.672E-5
3719.19182907	3337.62451599	6.53E-5
3719.19182907	3337.72033874	6.395E-5
3719.19182907	3337.81616148	6.267E-5
3719.19182907	3337.91198423	6.147E-5
3719.19182907	3338.00780698	6.037E-5
3719.19182907	3338.10362972	5.938E-5
3719.19182907	3338.19945247	5.852E-5
3719.19182907	3338.29527522	5.783E-5
3719.19182907	3338.39109796	5.732E-5
3719.19182907	3338.48692071	5.699E-5
3719.19182907	3338.58274346	5.672E-5
3719.19182907	3338.67856621	5.627E-5
3719.19182907	3338.77438895	5.543E-5
3719.19182907	3338.8702117	5.424E-5
3719.19182907	3338.96603445	5.292E-5
3719.19182907	3339.06185719	5.165E-5
3719.19182907	3339.15767994	5.047E-5
3719.19182907	3339.25350269	4.934E-5
3719.19182907	3339.34932544	4.822E-5
3719.19182907	3339.44514818	4.713E-5
3719.19182907	3339.54097093	4.61E-5
3719.19182907	3339.63679368	4.517E-5
3719.19182907	3339.73261642	4.432E-5
3719.19182907	3339.82843917	4.356E-5
3719.19182907	3339.92426192	4.287E-5
3719.19182907	3340.02008466	4.226E-5
3719.19182907	3340.11590741	4.163E-5
3719.19182907	3340.21173016	4.089E-5
3719.19182907	3340.30755291	4.001E-5
3719.19182907	3340.40337565	3.91E-5
3719.19182907	3340.4991984	3.825E-5
3719.19182907	3340.59502115	3.748E-5
3719.19182907	3340.69084389	3.678E-5
3719.19182907	3340.78666664	3.61E-5
3719.19182907	3340.88248939	3.542E-5
3719.19182907	3340.97831214	3.472E-5
3719.19182907	3341.07413488	3.399E-5
3719.19182907	3341.16995763	3.325E-5
3719.19182907	3341.26578038	3.253E-5
3719.19182907	3341.36160312	3.186E-5
3719.19182907	3341.45742587	3.124E-5
3719.19182907	3341.55324862	3.066E-5
3719.19182907	3341.64907137	3.011E-5
3719.19182907	3341.74489411	2.96E-5
3719.19182907	3341.84071686	2.91E-5
3719.19182907	3341.93653961	2.863E-5
3719.19182907	3342.03236235	2.818E-5
3719.19182907	3342.1281851	2.774E-5
3719.19182907	3342.22400785	2.731E-5
3719.19182907	3342.31983059	2.69E-5
3719.19182907	3342.41565334	2.649E-5
3719.19182907	3342.51147609	2.61E-5
3719.19182907	3342.60729884	2.572E-5
3719.19182907	3342.70312158	2.535E-5
3719.19182907	3342.79894433	2.498E-5
3719.19182907	3342.89476708	2.463E-5
3719.19182907	3342.99058982	2.428E-5
3719.19182907	3343.08641257	2.394E-5
3719.19182907	3343.18223532	2.361E-5
3719.19182907	3343.27805807	2.329E-5
3719.19182907	3343.37388081	2.297E-5
3719.19182907	3343.46970356	2.266E-5
3719.19182907	3343.56552631	2.236E-5
3719.19182907	3343.66134905	2.206E-5
3719.19182907	3343.7571718	2.177E-5
3719.19182907	3343.85299455	2.148E-5
3719.19182907	3343.94881729	2.12E-5
3719.19182907	3344.04464004	2.093E-5
3719.19182907	3344.14046279	2.066E-5
3719.19182907	3344.23628554	2.04E-5
3719.19182907	3344.33210828	2.014E-5
3719.19182907	3344.42793103	1.989E-5
3719.19182907	3344.52375378	1.964E-5
3719.19182907	3344.61957652	1.94E-5
3719.19182907	3344.71539927	1.916E-5
3719.19182907	3344.81122202	1.892E-5
3719.19182907	3344.90704477	1.869E-5
3719.19182907	3345.00286751	1.847E-5
3719.19182907	3345.09869026	1.824E-5
3719.19182907	3345.19451301	1.803E-5
3719.19182907	3345.29033575	1.781E-5
3719.19182907	3345.3861585	1.76E-5
3719.19182907	3345.48198125	1.74E-5
3719.19182907	3345.57780399	1.719E-5
3719.19182907	3345.67362674	1.7E-5
3719.19182907	3345.76944949	1.68E-5
3719.19182907	3345.86527224	1.661E-5
3719.19182907	3345.96109498	1.642E-5
3719.19182907	3346.05691773	1.623E-5
3719.19182907	3346.15274048	1.605E-5
3719.19182907	3346.24856322	1.587E-5
3719.19182907	3346.34438597	1.569E-5
3719.19182907	3346.44020872	1.552E-5
3719.19182907	3346.53603147	1.535E-5
3719.19182907	3346.63185421	1.518E-5
3719.19182907	3346.72767696	1.502E-5
3719.19182907	3346.82349971	1.486E-5
3719.19182907	3346.91932245	1.47E-5
3719.19182907	3347.0151452	1.454E-5
3719.19182907	3347.11096795	1.438E-5
3719.19182907	3347.20679069	1.423E-5
3719.19182907	3347.30261344	1.408E-5
3719.19182907	3347.39843619	1.393E-5
3719.19182907	3347.49425894	1.379E-5
3719.19182907	3347.59008168	1.365E-5
3719.19182907	3347.68590443	1.351E-5
3719.19182907	3347.78172718	1.337E-5
3719.19182907	3347.87754992	1.323E-5
3719.19182907	3347.97337267	1.31E-5
3719.19182907	3348.06919542	1.297E-5
3719.19182907	3348.16501817	1.284E-5
3719.19182907	3348.26084091	1.271E-5
3719.19182907	3348.35666366	1.258E-5
3719.19182907	3348.45248641	1.246E-5
3719.19182907	3348.54830915	1.233E-5
3719.19182907	3348.6441319	1.221E-5
3719.19182907	3348.73995465	1.209E-5
3719.19182907	3348.83577739	1.198E-5
3719.19182907	3348.93160014	1.186E-5
3719.19182907	3349.02742289	1.175E-5
3719.19182907	3349.12324564	1.164E-5
3719.19182907	3349.21906838	1.153E-5
3719.19182907	3349.31489113	1.142E-5
3719.19182907	3349.41071388	1.131E-5
3719.19182907	3349.50653662	1.12E-5
3719.19182907	3349.60235937	1.11E-5
3719.19182907	3349.69818212	1.1E-5
3719.19182907	3349.79400487	1.089E-5
3719.19182907	3349.88982761	1.079E-5
3719.19182907	3349.98565036	1.07E-5
3719.19182907	3350.08147311	1.06E-5
3719.19182907	3350.17729585	1.05E-5
3719.19182907	3350.2731186	1.041E-5
3719.19182907	3350.36894135	1.031E-5
3719.19182907	3350.4647641	1.022E-5
3719.19182907	3350.56058684	1.013E-5
3719.19182907	3350.65640959	1.004E-5
3719.19182907	3350.75223234	9.95E-6
3719.19182907	3350.84805508	9.86E-6
3719.19182907	3350.94387783	9.78E-6
3719.19182907	3351.03970058	9.69E-6
3719.19182907	3351.13552332	9.61E-6
3719.19182907	3351.23134607	9.53E-6
3719.19182907	3351.32716882	9.44E-6
3719.19182907	3351.42299157	9.36E-6
3719.19182907	3351.51881431	9.28E-6
3719.19182907	3351.61463706	9.2E-6
3719.19182907	3351.71045981	9.13E-6
3719.19182907	3351.80628255	9.05E-6
3719.19182907	3351.9021053	8.97E-6
3719.19182907	3351.99792805	8.9E-6
3719.19182907	3352.0937508	8.83E-6
3719.19182907	3352.18957354	8.75E-6
3719.19182907	3352.28539629	8.68E-6
3719.19182907	3352.38121904	8.61E-6
3719.19182907	3352.47704178	8.54E-6
3719.19182907	3352.57286453	8.47E-6
3719.19182907	3352.66868728	8.4E-6
3719.19182907	3352.76451002	8.33E-6
3719.19182907	3352.86033277	8.27E-6
3719.19182907	3352.95615552	8.2E-6
3719.19182907	3353.05197827	8.13E-6
3719.19182907	3353.14780101	8.07E-6
3719.19182907	3353.24362376	8.01E-6
3719.19182907	3353.33944651	7.94E-6
3719.19182907	3353.43526925	7.88E-6
3719.19182907	3353.531092	7.82E-6
3719.19182907	3353.62691475	7.76E-6
3719.19182907	3353.7227375	7.7E-6
3719.19182907	3353.81856024	7.64E-6
3719.19182907	3353.91438299	7.58E-6
3719.19182907	3354.01020574	7.52E-6
3719.19182907	3354.10602848	7.46E-6
3719.19182907	3354.20185123	7.41E-6
3719.19182907	3354.29767398	7.35E-6
3719.19182907	3354.39349672	7.3E-6
3719.19182907	3354.48931947	7.24E-6
3719.19182907	3354.58514222	7.19E-6
3719.19182907	3354.68096497	7.13E-6
3719.19182907	3354.77678771	7.08E-6
3719.19182907	3354.87261046	7.03E-6
3719.19182907	3354.96843321	6.98E-6
3719.19182907	3355.06425595	6.92E-6
3719.19182907	3355.1600787	6.87E-6
3719.19182907	3355.25590145	6.82E-6
3719.19182907	3355.3517242	6.77E-6
3719.19182907	3355.44754694	6.72E-6
3719.19182907	3355.54336969	6.68E-6
3719.19182907	3355.63919244	6.63E-6
3719.19182907	3355.73501518	6.58E-6
3719.19182907	3355.83083793	6.53E-6
3719.19182907	3355.92666068	6.49E-6
3719.19182907	3356.02248342	6.44E-6
3719.19182907	3356.11830617	6.4E-6
3719.19182907	3356.21412892	6.35E-6
3719.19182907	3356.30995167	6.31E-6
3719.19182907	3356.40577441	6.26E-6
3719.19182907	3356.50159716	6.22E-6
3719.19182907	3356.59741991	6.18E-6
3719.19182907	3356.69324265	6.13E-6
3719.19182907	3356.7890654	6.09E-6
3719.19182907	3356.88488815	6.05E-6
3719.19182907	3356.9807109	6.01E-6
3719.19182907	3357.07653364	5.97E-6
3719.19182907	3357.17235639	5.93E-6
3719.19182907	3357.26817914	5.89E-6
3719.19182907	3357.36400188	5.85E-6
3719.19182907	3357.45982463	5.81E-6
3719.19182907	3357.55564738	5.77E-6
3719.19182907	3357.65147012	5.73E-6
3719.19182907	3357.74729287	5.69E-6
3719.19182907	3357.84311562	5.65E-6
3719.19182907	3357.93893837	5.62E-6
3719.19182907	3358.03476111	5.58E-6
3719.19182907	3358.13058386	5.54E-6
3719.19182907	3358.22640661	5.51E-6
3719.19182907	3358.32222935	5.47E-6
3719.19182907	3358.4180521	5.43E-6
3719.19182907	3358.51387485	5.4E-6
3719.19182907	3358.6096976	5.36E-6
3719.19182907	3358.70552034	5.33E-6
3719.19182907	3358.80134309	5.29E-6
3719.19182907	3358.89716584	5.26E-6
3719.19182907	3358.99298858	5.23E-6
3719.19182907	3359.08881133	5.19E-6
3719.19182907	3359.18463408	5.16E-6
3719.19182907	3359.28045683	5.13E-6
3719.19182907	3359.37627957	5.1E-6
3719.19182907	3359.47210232	5.06E-6
3719.19182907	3359.56792507	5.03E-6
3719.19182907	3359.66374781	5E-6
3719.19182907	3359.75957056	4.97E-6
3719.19182907	3359.85539331	4.94E-6
3719.19182907	3359.95121605	4.91E-6
3719.19182907	3360.0470388	4.88E-6
3719.19182907	3360.14286155	4.85E-6
3719.19182907	3360.2386843	4.82E-6
3719.19182907	3360.33450704	4.79E-6
3719.19182907	3360.43032979	4.76E-6
3719.19182907	3360.52615254	4.73E-6
3719.19182907	3360.62197528	4.7E-6
3719.19182907	3360.71779803	4.67E-6
3719.19182907	3360.81362078	4.65E-6
3719.19182907	3360.90944353	4.62E-6
3719.19182907	3361.00526627	4.59E-6
3719.19182907	3361.10108902	4.56E-6
3719.19182907	3361.19691177	4.54E-6
3719.19182907	3361.29273451	4.51E-6
3719.19182907	3361.38855726	4.48E-6
3719.19182907	3361.48438001	4.46E-6
3719.19182907	3361.58020275	4.43E-6
3719.19182907	3361.6760255	4.4E-6
[truncated: 78,002 more rows]
