# Supplementary material for: Resonant inelastic X-ray scattering tools to count 5 f electrons of actinides and probe bond covalency
Source: Nat Commun. 2025 Feb 10;16:1221. doi: 10.1038/s41467-024-54574-7 (PMC11811144; doi:10.1038/s41467-024-54574-7)
Supplement: Supplementary file 3 — Source Data [file 41467_2024_54574_MOESM3_ESM.zip › Data_figures/Data_SI_figures/FigSI29/UVIO2]2+-Cd_(no-Cd-Oax contact)_no3d5fno4f5f.txt]

Excitation Emission Intensity
Energy (eV) Energy (eV) (arb. units)
3719.34306861	3323.86926074	7.1468E-4
3719.34306861	3323.96477478	7.9603E-4
3719.34306861	3324.06028881	8.7785E-4
3719.34306861	3324.15580284	9.6093E-4
3719.34306861	3324.25131687	0.00102621
3719.34306861	3324.3468309	0.00105686
3719.34306861	3324.44234493	0.00105493
3719.34306861	3324.53785896	0.00101828
3719.34306861	3324.63337299	9.3851E-4
3719.34306861	3324.72888702	8.2997E-4
3719.34306861	3324.82440105	7.2268E-4
3719.34306861	3324.91991508	6.3538E-4
3719.34306861	3325.01542911	5.7165E-4
3719.34306861	3325.11094314	5.2815E-4
3719.34306861	3325.20645717	5.0032E-4
3719.34306861	3325.3019712	4.8436E-4
3719.34306861	3325.39748523	4.7749E-4
3719.34306861	3325.49299926	4.7786E-4
3719.34306861	3325.58851329	4.8422E-4
3719.34306861	3325.68402732	4.9582E-4
3719.34306861	3325.77954135	5.1226E-4
3719.34306861	3325.87505538	5.3337E-4
3719.34306861	3325.97056941	5.5926E-4
3719.34306861	3326.06608344	5.9019E-4
3719.34306861	3326.16159747	6.2666E-4
3719.34306861	3326.2571115	6.6938E-4
3719.34306861	3326.35262554	7.1936E-4
3719.34306861	3326.44813957	7.7793E-4
3719.34306861	3326.5436536	8.4689E-4
3719.34306861	3326.63916763	9.2865E-4
3719.34306861	3326.73468166	0.00102651
3719.34306861	3326.83019569	0.00114496
3719.34306861	3326.92570972	0.00129026
3719.34306861	3327.02122375	0.0014712
3719.34306861	3327.11673778	0.00169999
3719.34306861	3327.21225181	0.00199326
3719.34306861	3327.30776584	0.0023715
3719.34306861	3327.40327987	0.00285375
3719.34306861	3327.4987939	0.00344096
3719.34306861	3327.59430793	0.00409036
3719.34306861	3327.68982196	0.00471594
3719.34306861	3327.78533599	0.00524882
3719.34306861	3327.88085002	0.00568897
3719.34306861	3327.97636405	0.00605411
3719.34306861	3328.07187808	0.00631801
3719.34306861	3328.16739211	0.0064744
3719.34306861	3328.26290614	0.00657222
3719.34306861	3328.35842017	0.00666761
3719.34306861	3328.4539342	0.00680782
3719.34306861	3328.54944823	0.00699174
3719.34306861	3328.64496226	0.00716051
3719.34306861	3328.7404763	0.00733191
3719.34306861	3328.83599033	0.00766969
3719.34306861	3328.93150436	0.00837034
3719.34306861	3329.02701839	0.00958893
3719.34306861	3329.12253242	0.01145153
3719.34306861	3329.21804645	0.01403438
3719.34306861	3329.31356048	0.01720428
3719.34306861	3329.40907451	0.02030614
3719.34306861	3329.50458854	0.02212068
3719.34306861	3329.60010257	0.02182731
3719.34306861	3329.6956166	0.02001052
3719.34306861	3329.79113063	0.01787468
3719.34306861	3329.88664466	0.01603029
3719.34306861	3329.98215869	0.01448006
3719.34306861	3330.07767272	0.01316628
3719.34306861	3330.17318675	0.01207425
3719.34306861	3330.26870078	0.01099853
3719.34306861	3330.36421481	0.00967255
3719.34306861	3330.45972884	0.00813053
3719.34306861	3330.55524287	0.00663705
3719.34306861	3330.6507569	0.00537797
3719.34306861	3330.74627093	0.00438797
3719.34306861	3330.84178496	0.0036274
3719.34306861	3330.93729899	0.00304264
3719.34306861	3331.03281302	0.00258794
3719.34306861	3331.12832705	0.00222905
3719.34306861	3331.22384109	0.00194134
3719.34306861	3331.31935512	0.00170728
3719.34306861	3331.41486915	0.00151426
3719.34306861	3331.51038318	0.00135314
3719.34306861	3331.60589721	0.00121718
3719.34306861	3331.70141124	0.00110131
3719.34306861	3331.79692527	0.00100171
3719.34306861	3331.8924393	9.1541E-4
3719.34306861	3331.98795333	8.401E-4
3719.34306861	3332.08346736	7.7397E-4
3719.34306861	3332.17898139	7.1556E-4
3719.34306861	3332.27449542	6.6369E-4
3719.34306861	3332.37000945	6.174E-4
3719.34306861	3332.46552348	5.7591E-4
3719.34306861	3332.56103751	5.3857E-4
3719.34306861	3332.65655154	5.0483E-4
3719.34306861	3332.75206557	4.7425E-4
3719.34306861	3332.8475796	4.4643E-4
3719.34306861	3332.94309363	4.2105E-4
3719.34306861	3333.03860766	3.9783E-4
3719.34306861	3333.13412169	3.7653E-4
3719.34306861	3333.22963572	3.5695E-4
3719.34306861	3333.32514975	3.389E-4
3719.34306861	3333.42066378	3.2224E-4
3719.34306861	3333.51617781	3.0682E-4
3719.34306861	3333.61169185	2.9253E-4
3719.34306861	3333.70720588	2.7927E-4
3719.34306861	3333.80271991	2.6695E-4
3719.34306861	3333.89823394	2.555E-4
3719.34306861	3333.99374797	2.4484E-4
3719.34306861	3334.089262	2.3492E-4
3719.34306861	3334.18477603	2.257E-4
3719.34306861	3334.28029006	2.1716E-4
3719.34306861	3334.37580409	2.0926E-4
3719.34306861	3334.47131812	2.0202E-4
3719.34306861	3334.56683215	1.9546E-4
3719.34306861	3334.66234618	1.8962E-4
3719.34306861	3334.75786021	1.846E-4
3719.34306861	3334.85337424	1.8049E-4
3719.34306861	3334.94888827	1.7729E-4
3719.34306861	3335.0444023	1.747E-4
3719.34306861	3335.13991633	1.7178E-4
3719.34306861	3335.23543036	1.6725E-4
3719.34306861	3335.33094439	1.6075E-4
3719.34306861	3335.42645842	1.5328E-4
3719.34306861	3335.52197245	1.46E-4
3719.34306861	3335.61748648	1.3944E-4
3719.34306861	3335.71300051	1.3367E-4
3719.34306861	3335.80851454	1.2857E-4
3719.34306861	3335.90402857	1.24E-4
3719.34306861	3335.9995426	1.1986E-4
3719.34306861	3336.09505664	1.1606E-4
3719.34306861	3336.19057067	1.1255E-4
3719.34306861	3336.2860847	1.0928E-4
3719.34306861	3336.38159873	1.0622E-4
3719.34306861	3336.47711276	1.0335E-4
3719.34306861	3336.57262679	1.0066E-4
3719.34306861	3336.66814082	9.813E-5
3719.34306861	3336.76365485	9.576E-5
3719.34306861	3336.85916888	9.354E-5
3719.34306861	3336.95468291	9.147E-5
3719.34306861	3337.05019694	8.955E-5
3719.34306861	3337.14571097	8.78E-5
3719.34306861	3337.241225	8.621E-5
3719.34306861	3337.33673903	8.481E-5
3719.34306861	3337.43225306	8.363E-5
3719.34306861	3337.52776709	8.271E-5
3719.34306861	3337.62328112	8.21E-5
3719.34306861	3337.71879515	8.189E-5
3719.34306861	3337.81430918	8.22E-5
3719.34306861	3337.90982321	8.32E-5
3719.34306861	3338.00533724	8.515E-5
3719.34306861	3338.10085127	8.832E-5
3719.34306861	3338.1963653	9.296E-5
3719.34306861	3338.29187933	9.888E-5
3719.34306861	3338.38739336	1.0478E-4
3719.34306861	3338.4829074	1.0814E-4
3719.34306861	3338.57842143	1.0717E-4
3719.34306861	3338.67393546	1.0317E-4
3719.34306861	3338.76944949	9.89E-5
3719.34306861	3338.86496352	9.577E-5
3719.34306861	3338.96047755	9.335E-5
3719.34306861	3339.05599158	9.052E-5
3719.34306861	3339.15150561	8.669E-5
3719.34306861	3339.24701964	8.206E-5
3719.34306861	3339.34253367	7.728E-5
3719.34306861	3339.4380477	7.308E-5
3719.34306861	3339.53356173	6.981E-5
3719.34306861	3339.62907576	6.747E-5
3719.34306861	3339.72458979	6.584E-5
3719.34306861	3339.82010382	6.461E-5
3719.34306861	3339.91561785	6.334E-5
3719.34306861	3340.01113188	6.156E-5
3719.34306861	3340.10664591	5.923E-5
3719.34306861	3340.20215994	5.676E-5
3719.34306861	3340.29767397	5.451E-5
3719.34306861	3340.393188	5.263E-5
3719.34306861	3340.48870203	5.109E-5
3719.34306861	3340.58421606	4.976E-5
3719.34306861	3340.67973009	4.851E-5
3719.34306861	3340.77524412	4.716E-5
3719.34306861	3340.87075815	4.557E-5
3719.34306861	3340.96627219	4.386E-5
3719.34306861	3341.06178622	4.22E-5
3719.34306861	3341.15730025	4.071E-5
3719.34306861	3341.25281428	3.941E-5
3719.34306861	3341.34832831	3.827E-5
3719.34306861	3341.44384234	3.727E-5
3719.34306861	3341.53935637	3.638E-5
3719.34306861	3341.6348704	3.556E-5
3719.34306861	3341.73038443	3.481E-5
3719.34306861	3341.82589846	3.411E-5
3719.34306861	3341.92141249	3.345E-5
3719.34306861	3342.01692652	3.283E-5
3719.34306861	3342.11244055	3.223E-5
3719.34306861	3342.20795458	3.166E-5
3719.34306861	3342.30346861	3.112E-5
3719.34306861	3342.39898264	3.06E-5
3719.34306861	3342.49449667	3.009E-5
3719.34306861	3342.5900107	2.96E-5
3719.34306861	3342.68552473	2.913E-5
3719.34306861	3342.78103876	2.867E-5
3719.34306861	3342.87655279	2.823E-5
3719.34306861	3342.97206682	2.78E-5
3719.34306861	3343.06758085	2.738E-5
3719.34306861	3343.16309488	2.697E-5
3719.34306861	3343.25860891	2.658E-5
3719.34306861	3343.35412295	2.619E-5
3719.34306861	3343.44963698	2.581E-5
3719.34306861	3343.54515101	2.545E-5
3719.34306861	3343.64066504	2.509E-5
3719.34306861	3343.73617907	2.474E-5
3719.34306861	3343.8316931	2.439E-5
3719.34306861	3343.92720713	2.406E-5
3719.34306861	3344.02272116	2.373E-5
3719.34306861	3344.11823519	2.341E-5
3719.34306861	3344.21374922	2.31E-5
3719.34306861	3344.30926325	2.279E-5
3719.34306861	3344.40477728	2.249E-5
3719.34306861	3344.50029131	2.22E-5
3719.34306861	3344.59580534	2.191E-5
3719.34306861	3344.69131937	2.163E-5
3719.34306861	3344.7868334	2.135E-5
3719.34306861	3344.88234743	2.108E-5
3719.34306861	3344.97786146	2.082E-5
3719.34306861	3345.07337549	2.056E-5
3719.34306861	3345.16888952	2.03E-5
3719.34306861	3345.26440355	2.006E-5
3719.34306861	3345.35991758	1.981E-5
3719.34306861	3345.45543161	1.957E-5
3719.34306861	3345.55094564	1.933E-5
3719.34306861	3345.64645967	1.91E-5
3719.34306861	3345.7419737	1.888E-5
3719.34306861	3345.83748774	1.865E-5
3719.34306861	3345.93300177	1.843E-5
3719.34306861	3346.0285158	1.822E-5
3719.34306861	3346.12402983	1.801E-5
3719.34306861	3346.21954386	1.78E-5
3719.34306861	3346.31505789	1.76E-5
3719.34306861	3346.41057192	1.74E-5
3719.34306861	3346.50608595	1.72E-5
3719.34306861	3346.60159998	1.701E-5
3719.34306861	3346.69711401	1.682E-5
3719.34306861	3346.79262804	1.663E-5
3719.34306861	3346.88814207	1.645E-5
3719.34306861	3346.9836561	1.626E-5
3719.34306861	3347.07917013	1.609E-5
3719.34306861	3347.17468416	1.591E-5
3719.34306861	3347.27019819	1.574E-5
3719.34306861	3347.36571222	1.557E-5
3719.34306861	3347.46122625	1.541E-5
3719.34306861	3347.55674028	1.524E-5
3719.34306861	3347.65225431	1.508E-5
3719.34306861	3347.74776834	1.492E-5
3719.34306861	3347.84328237	1.477E-5
3719.34306861	3347.9387964	1.461E-5
3719.34306861	3348.03431043	1.446E-5
3719.34306861	3348.12982446	1.432E-5
3719.34306861	3348.2253385	1.417E-5
3719.34306861	3348.32085253	1.403E-5
3719.34306861	3348.41636656	1.388E-5
3719.34306861	3348.51188059	1.374E-5
3719.34306861	3348.60739462	1.361E-5
3719.34306861	3348.70290865	1.347E-5
3719.34306861	3348.79842268	1.334E-5
3719.34306861	3348.89393671	1.321E-5
3719.34306861	3348.98945074	1.308E-5
3719.34306861	3349.08496477	1.295E-5
3719.34306861	3349.1804788	1.282E-5
3719.34306861	3349.27599283	1.27E-5
3719.34306861	3349.37150686	1.258E-5
3719.34306861	3349.46702089	1.246E-5
3719.34306861	3349.56253492	1.234E-5
3719.34306861	3349.65804895	1.222E-5
3719.34306861	3349.75356298	1.211E-5
3719.34306861	3349.84907701	1.199E-5
3719.34306861	3349.94459104	1.188E-5
3719.34306861	3350.04010507	1.177E-5
3719.34306861	3350.1356191	1.166E-5
3719.34306861	3350.23113313	1.156E-5
3719.34306861	3350.32664716	1.145E-5
3719.34306861	3350.42216119	1.135E-5
3719.34306861	3350.51767522	1.124E-5
3719.34306861	3350.61318926	1.114E-5
3719.34306861	3350.70870329	1.104E-5
3719.34306861	3350.80421732	1.094E-5
3719.34306861	3350.89973135	1.085E-5
3719.34306861	3350.99524538	1.075E-5
3719.34306861	3351.09075941	1.065E-5
3719.34306861	3351.18627344	1.056E-5
3719.34306861	3351.28178747	1.047E-5
3719.34306861	3351.3773015	1.038E-5
3719.34306861	3351.47281553	1.029E-5
3719.34306861	3351.56832956	1.02E-5
3719.34306861	3351.66384359	1.011E-5
3719.34306861	3351.75935762	1.002E-5
3719.34306861	3351.85487165	9.94E-6
3719.34306861	3351.95038568	9.85E-6
3719.34306861	3352.04589971	9.77E-6
3719.34306861	3352.14141374	9.69E-6
3719.34306861	3352.23692777	9.61E-6
3719.34306861	3352.3324418	9.53E-6
3719.34306861	3352.42795583	9.45E-6
3719.34306861	3352.52346986	9.37E-6
3719.34306861	3352.61898389	9.29E-6
3719.34306861	3352.71449792	9.22E-6
3719.34306861	3352.81001195	9.14E-6
3719.34306861	3352.90552598	9.07E-6
3719.34306861	3353.00104001	8.99E-6
3719.34306861	3353.09655405	8.92E-6
3719.34306861	3353.19206808	8.85E-6
3719.34306861	3353.28758211	8.78E-6
3719.34306861	3353.38309614	8.71E-6
3719.34306861	3353.47861017	8.64E-6
3719.34306861	3353.5741242	8.57E-6
3719.34306861	3353.66963823	8.5E-6
3719.34306861	3353.76515226	8.44E-6
3719.34306861	3353.86066629	8.37E-6
3719.34306861	3353.95618032	8.31E-6
3719.34306861	3354.05169435	8.24E-6
3719.34306861	3354.14720838	8.18E-6
3719.34306861	3354.24272241	8.12E-6
3719.34306861	3354.33823644	8.05E-6
3719.34306861	3354.43375047	7.99E-6
3719.34306861	3354.5292645	7.93E-6
3719.34306861	3354.62477853	7.87E-6
3719.34306861	3354.72029256	7.81E-6
3719.34306861	3354.81580659	7.75E-6
3719.34306861	3354.91132062	7.7E-6
3719.34306861	3355.00683465	7.64E-6
3719.34306861	3355.10234868	7.58E-6
3719.34306861	3355.19786271	7.53E-6
3719.34306861	3355.29337674	7.47E-6
3719.34306861	3355.38889077	7.42E-6
3719.34306861	3355.48440481	7.36E-6
3719.34306861	3355.57991884	7.31E-6
3719.34306861	3355.67543287	7.25E-6
3719.34306861	3355.7709469	7.2E-6
3719.34306861	3355.86646093	7.15E-6
3719.34306861	3355.96197496	7.1E-6
3719.34306861	3356.05748899	7.05E-6
3719.34306861	3356.15300302	7E-6
3719.34306861	3356.24851705	6.95E-6
3719.34306861	3356.34403108	6.9E-6
3719.34306861	3356.43954511	6.85E-6
3719.34306861	3356.53505914	6.8E-6
3719.34306861	3356.63057317	6.75E-6
3719.34306861	3356.7260872	6.71E-6
3719.34306861	3356.82160123	6.66E-6
3719.34306861	3356.91711526	6.61E-6
3719.34306861	3357.01262929	6.57E-6
3719.34306861	3357.10814332	6.52E-6
3719.34306861	3357.20365735	6.48E-6
3719.34306861	3357.29917138	6.43E-6
3719.34306861	3357.39468541	6.39E-6
3719.34306861	3357.49019944	6.35E-6
3719.34306861	3357.58571347	6.3E-6
3719.34306861	3357.6812275	6.26E-6
3719.34306861	3357.77674153	6.22E-6
3719.34306861	3357.87225556	6.18E-6
3719.34306861	3357.9677696	6.14E-6
3719.34306861	3358.06328363	6.1E-6
3719.34306861	3358.15879766	6.05E-6
3719.34306861	3358.25431169	6.01E-6
3719.34306861	3358.34982572	5.98E-6
3719.34306861	3358.44533975	5.94E-6
3719.34306861	3358.54085378	5.9E-6
3719.34306861	3358.63636781	5.86E-6
3719.34306861	3358.73188184	5.82E-6
3719.34306861	3358.82739587	5.78E-6
3719.34306861	3358.9229099	5.75E-6
3719.34306861	3359.01842393	5.71E-6
3719.34306861	3359.11393796	5.67E-6
3719.34306861	3359.20945199	5.64E-6
3719.34306861	3359.30496602	5.6E-6
3719.34306861	3359.40048005	5.56E-6
3719.34306861	3359.49599408	5.53E-6
3719.34306861	3359.59150811	5.49E-6
3719.34306861	3359.68702214	5.46E-6
3719.34306861	3359.78253617	5.42E-6
3719.34306861	3359.8780502	5.39E-6
3719.34306861	3359.97356423	5.36E-6
3719.34306861	3360.06907826	5.32E-6
3719.34306861	3360.16459229	5.29E-6
3719.34306861	3360.26010632	5.26E-6
3719.34306861	3360.35562036	5.23E-6
3719.34306861	3360.45113439	5.19E-6
3719.34306861	3360.54664842	5.16E-6
3719.34306861	3360.64216245	5.13E-6
3719.34306861	3360.73767648	5.1E-6
3719.34306861	3360.83319051	5.07E-6
3719.34306861	3360.92870454	5.04E-6
3719.34306861	3361.02421857	5.01E-6
3719.34306861	3361.1197326	4.98E-6
3719.34306861	3361.21524663	4.95E-6
3719.34306861	3361.31076066	4.92E-6
3719.34306861	3361.40627469	4.89E-6
3719.34306861	3361.50178872	4.86E-6
3719.34306861	3361.59730275	4.83E-6
3719.34306861	3361.69281678	4.8E-6
3719.34306861	3361.78833081	4.77E-6
3719.34306861	3361.88384484	4.75E-6
3719.34306861	3361.97935887	4.72E-6
3719.44850329	3323.86926074	6.2834E-4
3719.44850329	3323.96477478	7.1866E-4
3719.44850329	3324.06028881	8.0189E-4
3719.44850329	3324.15580284	8.847E-4
3719.44850329	3324.25131687	9.697E-4
3719.44850329	3324.3468309	0.00103915
3719.44850329	3324.44234493	0.00107421
3719.44850329	3324.53785896	0.00107564
3719.44850329	3324.63337299	0.00104275
3719.44850329	3324.72888702	9.6619E-4
3719.44850329	3324.82440105	8.5759E-4
3719.44850329	3324.91991508	7.473E-4
3719.44850329	3325.01542911	6.5618E-4
3719.44850329	3325.11094314	5.8912E-4
3719.44850329	3325.20645717	5.431E-4
3719.44850329	3325.3019712	5.1348E-4
3719.44850329	3325.39748523	4.9628E-4
3719.44850329	3325.49299926	4.8859E-4
3719.44850329	3325.58851329	4.8842E-4
3719.44850329	3325.68402732	4.9447E-4
3719.44850329	3325.77954135	5.0592E-4
3719.44850329	3325.87505538	5.2233E-4
3719.44850329	3325.97056941	5.4352E-4
3719.44850329	3326.06608344	5.6956E-4
3719.44850329	3326.16159747	6.0072E-4
3719.44850329	3326.2571115	6.3748E-4
3719.44850329	3326.35262554	6.8055E-4
3719.44850329	3326.44813957	7.3091E-4
3719.44850329	3326.5436536	7.8989E-4
3719.44850329	3326.63916763	8.5928E-4
3719.44850329	3326.73468166	9.4148E-4
3719.44850329	3326.83019569	0.00103972
3719.44850329	3326.92570972	0.00115848
3719.44850329	3327.02122375	0.00130393
3719.44850329	3327.11673778	0.00148472
3719.44850329	3327.21225181	0.00171295
3719.44850329	3327.30776584	0.0020051
3719.44850329	3327.40327987	0.00238185
3719.44850329	3327.4987939	0.00286335
3719.44850329	3327.59430793	0.00345371
3719.44850329	3327.68982196	0.00411481
3719.44850329	3327.78533599	0.00476141
3719.44850329	3327.88085002	0.00531765
3719.44850329	3327.97636405	0.00577665
3719.44850329	3328.07187808	0.00615926
3719.44850329	3328.16739211	0.00644219
3719.44850329	3328.26290614	0.00661292
3719.44850329	3328.35842017	0.00671775
3719.44850329	3328.4539342	0.00681457
3719.44850329	3328.54944823	0.00695359
3719.44850329	3328.64496226	0.00714149
3719.44850329	3328.7404763	0.00731983
3719.44850329	3328.83599033	0.00749166
3719.44850329	3328.93150436	0.00781295
3719.44850329	3329.02701839	0.00848728
3719.44850329	3329.12253242	0.00967812
3719.44850329	3329.21804645	0.01151742
3719.44850329	3329.31356048	0.01409331
3719.44850329	3329.40907451	0.01730485
3719.44850329	3329.50458854	0.02054916
3719.44850329	3329.60010257	0.02260876
3719.44850329	3329.6956166	0.0225302
3719.44850329	3329.79113063	0.0207686
3719.44850329	3329.88664466	0.01856711
3719.44850329	3329.98215869	0.01663752
3719.44850329	3330.07767272	0.01502027
3719.44850329	3330.17318675	0.01364588
3719.44850329	3330.26870078	0.01250674
3719.44850329	3330.36421481	0.01141578
3719.44850329	3330.45972884	0.01008617
3719.44850329	3330.55524287	0.00851432
3719.44850329	3330.6507569	0.00696381
3719.44850329	3330.74627093	0.00564226
3719.44850329	3330.84178496	0.00459834
3719.44850329	3330.93729899	0.00379558
3719.44850329	3331.03281302	0.00317883
3719.44850329	3331.12832705	0.00269995
3719.44850329	3331.22384109	0.00232259
3719.44850329	3331.31935512	0.00202057
3719.44850329	3331.41486915	0.00177523
3719.44850329	3331.51038318	0.00157319
3719.44850329	3331.60589721	0.00140474
3719.44850329	3331.70141124	0.00126274
3719.44850329	3331.79692527	0.00114186
3719.44850329	3331.8924393	0.00103803
3719.44850329	3331.98795333	9.4814E-4
3719.44850329	3332.08346736	8.6976E-4
3719.44850329	3332.17898139	8.0098E-4
3719.44850329	3332.27449542	7.4026E-4
3719.44850329	3332.37000945	6.8636E-4
3719.44850329	3332.46552348	6.3829E-4
3719.44850329	3332.56103751	5.9523E-4
3719.44850329	3332.65655154	5.5649E-4
3719.44850329	3332.75206557	5.215E-4
3719.44850329	3332.8475796	4.8979E-4
3719.44850329	3332.94309363	4.6096E-4
3719.44850329	3333.03860766	4.3467E-4
3719.44850329	3333.13412169	4.1062E-4
3719.44850329	3333.22963572	3.8856E-4
3719.44850329	3333.32514975	3.6829E-4
3719.44850329	3333.42066378	3.4961E-4
3719.44850329	3333.51617781	3.3237E-4
3719.44850329	3333.61169185	3.1642E-4
3719.44850329	3333.70720588	3.0164E-4
3719.44850329	3333.80271991	2.8793E-4
3719.44850329	3333.89823394	2.7519E-4
3719.44850329	3333.99374797	2.6334E-4
3719.44850329	3334.089262	2.5232E-4
3719.44850329	3334.18477603	2.4206E-4
3719.44850329	3334.28029006	2.3253E-4
3719.44850329	3334.37580409	2.2369E-4
3719.44850329	3334.47131812	2.1552E-4
3719.44850329	3334.56683215	2.0802E-4
3719.44850329	3334.66234618	2.012E-4
3719.44850329	3334.75786021	1.9514E-4
3719.44850329	3334.85337424	1.8989E-4
3719.44850329	3334.94888827	1.8557E-4
3719.44850329	3335.0444023	1.822E-4
3719.44850329	3335.13991633	1.795E-4
3719.44850329	3335.23543036	1.766E-4
3719.44850329	3335.33094439	1.7217E-4
3719.44850329	3335.42645842	1.6568E-4
3719.44850329	3335.52197245	1.5805E-4
3719.44850329	3335.61748648	1.5053E-4
3719.44850329	3335.71300051	1.4372E-4
3719.44850329	3335.80851454	1.3772E-4
3719.44850329	3335.90402857	1.3242E-4
3719.44850329	3335.9995426	1.2768E-4
3719.44850329	3336.09505664	1.2339E-4
3719.44850329	3336.19057067	1.1946E-4
3719.44850329	3336.2860847	1.1583E-4
3719.44850329	3336.38159873	1.1245E-4
3719.44850329	3336.47711276	1.0929E-4
3719.44850329	3336.57262679	1.0633E-4
3719.44850329	3336.66814082	1.0355E-4
3719.44850329	3336.76365485	1.0094E-4
3719.44850329	3336.85916888	9.849E-5
3719.44850329	3336.95468291	9.619E-5
3719.44850329	3337.05019694	9.405E-5
3719.44850329	3337.14571097	9.207E-5
3719.44850329	3337.241225	9.025E-5
3719.44850329	3337.33673903	8.86E-5
3719.44850329	3337.43225306	8.714E-5
3719.44850329	3337.52776709	8.591E-5
3719.44850329	3337.62328112	8.493E-5
3719.44850329	3337.71879515	8.427E-5
3719.44850329	3337.81430918	8.4E-5
3719.44850329	3337.90982321	8.425E-5
3719.44850329	3338.00533724	8.52E-5
3719.44850329	3338.10085127	8.708E-5
3719.44850329	3338.1963653	9.019E-5
3719.44850329	3338.29187933	9.479E-5
3719.44850329	3338.38739336	1.0075E-4
3719.44850329	3338.4829074	1.0692E-4
3719.44850329	3338.57842143	1.1075E-4
3719.44850329	3338.67393546	1.1021E-4
3719.44850329	3338.76944949	1.063E-4
3719.44850329	3338.86496352	1.0184E-4
3719.44850329	3338.96047755	9.85E-5
3719.44850329	3339.05599158	9.6E-5
3719.44850329	3339.15150561	9.318E-5
3719.44850329	3339.24701964	8.937E-5
3719.44850329	3339.34253367	8.468E-5
3719.44850329	3339.4380477	7.975E-5
3719.44850329	3339.53356173	7.536E-5
3719.44850329	3339.62907576	7.191E-5
3719.44850329	3339.72458979	6.941E-5
3719.44850329	3339.82010382	6.768E-5
3719.44850329	3339.91561785	6.64E-5
3719.44850329	3340.01113188	6.512E-5
3719.44850329	3340.10664591	6.336E-5
3719.44850329	3340.20215994	6.102E-5
3719.44850329	3340.29767397	5.848E-5
3719.44850329	3340.393188	5.614E-5
3719.44850329	3340.48870203	5.417E-5
3719.44850329	3340.58421606	5.255E-5
3719.44850329	3340.67973009	5.118E-5
3719.44850329	3340.77524412	4.99E-5
3719.44850329	3340.87075815	4.853E-5
3719.44850329	3340.96627219	4.693E-5
3719.44850329	3341.06178622	4.517E-5
3719.44850329	3341.15730025	4.345E-5
3719.44850329	3341.25281428	4.191E-5
3719.44850329	3341.34832831	4.055E-5
3719.44850329	3341.44384234	3.937E-5
3719.44850329	3341.53935637	3.834E-5
3719.44850329	3341.6348704	3.741E-5
3719.44850329	3341.73038443	3.656E-5
3719.44850329	3341.82589846	3.578E-5
3719.44850329	3341.92141249	3.506E-5
3719.44850329	3342.01692652	3.438E-5
3719.44850329	3342.11244055	3.373E-5
3719.44850329	3342.20795458	3.312E-5
3719.44850329	3342.30346861	3.254E-5
3719.44850329	3342.39898264	3.198E-5
3719.44850329	3342.49449667	3.144E-5
3719.44850329	3342.5900107	3.092E-5
3719.44850329	3342.68552473	3.042E-5
3719.44850329	3342.78103876	2.993E-5
3719.44850329	3342.87655279	2.946E-5
3719.44850329	3342.97206682	2.9E-5
3719.44850329	3343.06758085	2.856E-5
3719.44850329	3343.16309488	2.813E-5
3719.44850329	3343.25860891	2.771E-5
3719.44850329	3343.35412295	2.73E-5
3719.44850329	3343.44963698	2.69E-5
3719.44850329	3343.54515101	2.652E-5
3719.44850329	3343.64066504	2.614E-5
3719.44850329	3343.73617907	2.577E-5
3719.44850329	3343.8316931	2.541E-5
3719.44850329	3343.92720713	2.506E-5
3719.44850329	3344.02272116	2.471E-5
3719.44850329	3344.11823519	2.438E-5
3719.44850329	3344.21374922	2.405E-5
3719.44850329	3344.30926325	2.373E-5
3719.44850329	3344.40477728	2.341E-5
3719.44850329	3344.50029131	2.31E-5
3719.44850329	3344.59580534	2.28E-5
3719.44850329	3344.69131937	2.251E-5
3719.44850329	3344.7868334	2.222E-5
3719.44850329	3344.88234743	2.193E-5
3719.44850329	3344.97786146	2.165E-5
3719.44850329	3345.07337549	2.138E-5
3719.44850329	3345.16888952	2.112E-5
3719.44850329	3345.26440355	2.085E-5
3719.44850329	3345.35991758	2.06E-5
3719.44850329	3345.45543161	2.034E-5
3719.44850329	3345.55094564	2.01E-5
3719.44850329	3345.64645967	1.986E-5
3719.44850329	3345.7419737	1.962E-5
3719.44850329	3345.83748774	1.938E-5
3719.44850329	3345.93300177	1.915E-5
3719.44850329	3346.0285158	1.893E-5
3719.44850329	3346.12402983	1.871E-5
3719.44850329	3346.21954386	1.849E-5
3719.44850329	3346.31505789	1.828E-5
3719.44850329	3346.41057192	1.807E-5
3719.44850329	3346.50608595	1.786E-5
3719.44850329	3346.60159998	1.766E-5
3719.44850329	3346.69711401	1.746E-5
3719.44850329	3346.79262804	1.727E-5
3719.44850329	3346.88814207	1.708E-5
3719.44850329	3346.9836561	1.689E-5
3719.44850329	3347.07917013	1.67E-5
3719.44850329	3347.17468416	1.652E-5
3719.44850329	3347.27019819	1.634E-5
3719.44850329	3347.36571222	1.616E-5
3719.44850329	3347.46122625	1.599E-5
3719.44850329	3347.55674028	1.582E-5
3719.44850329	3347.65225431	1.565E-5
3719.44850329	3347.74776834	1.549E-5
3719.44850329	3347.84328237	1.532E-5
3719.44850329	3347.9387964	1.516E-5
3719.44850329	3348.03431043	1.501E-5
3719.44850329	3348.12982446	1.485E-5
3719.44850329	3348.2253385	1.47E-5
3719.44850329	3348.32085253	1.455E-5
3719.44850329	3348.41636656	1.44E-5
3719.44850329	3348.51188059	1.425E-5
3719.44850329	3348.60739462	1.411E-5
3719.44850329	3348.70290865	1.397E-5
3719.44850329	3348.79842268	1.383E-5
3719.44850329	3348.89393671	1.369E-5
3719.44850329	3348.98945074	1.356E-5
3719.44850329	3349.08496477	1.343E-5
3719.44850329	3349.1804788	1.329E-5
3719.44850329	3349.27599283	1.317E-5
3719.44850329	3349.37150686	1.304E-5
3719.44850329	3349.46702089	1.291E-5
3719.44850329	3349.56253492	1.279E-5
3719.44850329	3349.65804895	1.267E-5
3719.44850329	3349.75356298	1.255E-5
3719.44850329	3349.84907701	1.243E-5
3719.44850329	3349.94459104	1.231E-5
3719.44850329	3350.04010507	1.22E-5
3719.44850329	3350.1356191	1.209E-5
3719.44850329	3350.23113313	1.197E-5
3719.44850329	3350.32664716	1.186E-5
3719.44850329	3350.42216119	1.175E-5
3719.44850329	3350.51767522	1.165E-5
3719.44850329	3350.61318926	1.154E-5
3719.44850329	3350.70870329	1.144E-5
3719.44850329	3350.80421732	1.133E-5
3719.44850329	3350.89973135	1.123E-5
3719.44850329	3350.99524538	1.113E-5
3719.44850329	3351.09075941	1.103E-5
3719.44850329	3351.18627344	1.094E-5
3719.44850329	3351.28178747	1.084E-5
3719.44850329	3351.3773015	1.075E-5
3719.44850329	3351.47281553	1.065E-5
3719.44850329	3351.56832956	1.056E-5
3719.44850329	3351.66384359	1.047E-5
3719.44850329	3351.75935762	1.038E-5
3719.44850329	3351.85487165	1.029E-5
3719.44850329	3351.95038568	1.02E-5
3719.44850329	3352.04589971	1.012E-5
3719.44850329	3352.14141374	1.003E-5
3719.44850329	3352.23692777	9.95E-6
3719.44850329	3352.3324418	9.86E-6
3719.44850329	3352.42795583	9.78E-6
3719.44850329	3352.52346986	9.7E-6
3719.44850329	3352.61898389	9.62E-6
3719.44850329	3352.71449792	9.54E-6
3719.44850329	3352.81001195	9.46E-6
3719.44850329	3352.90552598	9.38E-6
3719.44850329	3353.00104001	9.31E-6
3719.44850329	3353.09655405	9.23E-6
3719.44850329	3353.19206808	9.16E-6
3719.44850329	3353.28758211	9.08E-6
3719.44850329	3353.38309614	9.01E-6
3719.44850329	3353.47861017	8.94E-6
3719.44850329	3353.5741242	8.87E-6
3719.44850329	3353.66963823	8.8E-6
3719.44850329	3353.76515226	8.73E-6
3719.44850329	3353.86066629	8.66E-6
3719.44850329	3353.95618032	8.59E-6
3719.44850329	3354.05169435	8.53E-6
3719.44850329	3354.14720838	8.46E-6
3719.44850329	3354.24272241	8.4E-6
3719.44850329	3354.33823644	8.33E-6
3719.44850329	3354.43375047	8.27E-6
3719.44850329	3354.5292645	8.2E-6
3719.44850329	3354.62477853	8.14E-6
3719.44850329	3354.72029256	8.08E-6
3719.44850329	3354.81580659	8.02E-6
3719.44850329	3354.91132062	7.96E-6
3719.44850329	3355.00683465	7.9E-6
3719.44850329	3355.10234868	7.84E-6
3719.44850329	3355.19786271	7.78E-6
3719.44850329	3355.29337674	7.72E-6
3719.44850329	3355.38889077	7.67E-6
3719.44850329	3355.48440481	7.61E-6
3719.44850329	3355.57991884	7.56E-6
3719.44850329	3355.67543287	7.5E-6
3719.44850329	3355.7709469	7.45E-6
3719.44850329	3355.86646093	7.39E-6
3719.44850329	3355.96197496	7.34E-6
3719.44850329	3356.05748899	7.29E-6
3719.44850329	3356.15300302	7.23E-6
3719.44850329	3356.24851705	7.18E-6
3719.44850329	3356.34403108	7.13E-6
3719.44850329	3356.43954511	7.08E-6
3719.44850329	3356.53505914	7.03E-6
3719.44850329	3356.63057317	6.98E-6
3719.44850329	3356.7260872	6.93E-6
3719.44850329	3356.82160123	6.88E-6
3719.44850329	3356.91711526	6.84E-6
3719.44850329	3357.01262929	6.79E-6
3719.44850329	3357.10814332	6.74E-6
3719.44850329	3357.20365735	6.69E-6
3719.44850329	3357.29917138	6.65E-6
3719.44850329	3357.39468541	6.6E-6
3719.44850329	3357.49019944	6.56E-6
3719.44850329	3357.58571347	6.51E-6
3719.44850329	3357.6812275	6.47E-6
3719.44850329	3357.77674153	6.43E-6
3719.44850329	3357.87225556	6.38E-6
3719.44850329	3357.9677696	6.34E-6
3719.44850329	3358.06328363	6.3E-6
3719.44850329	3358.15879766	6.26E-6
3719.44850329	3358.25431169	6.21E-6
3719.44850329	3358.34982572	6.17E-6
3719.44850329	3358.44533975	6.13E-6
3719.44850329	3358.54085378	6.09E-6
3719.44850329	3358.63636781	6.05E-6
3719.44850329	3358.73188184	6.01E-6
3719.44850329	3358.82739587	5.97E-6
3719.44850329	3358.9229099	5.93E-6
3719.44850329	3359.01842393	5.9E-6
3719.44850329	3359.11393796	5.86E-6
3719.44850329	3359.20945199	5.82E-6
3719.44850329	3359.30496602	5.78E-6
3719.44850329	3359.40048005	5.75E-6
3719.44850329	3359.49599408	5.71E-6
3719.44850329	3359.59150811	5.67E-6
3719.44850329	3359.68702214	5.64E-6
3719.44850329	3359.78253617	5.6E-6
3719.44850329	3359.8780502	5.57E-6
3719.44850329	3359.97356423	5.53E-6
3719.44850329	3360.06907826	5.5E-6
3719.44850329	3360.16459229	5.46E-6
3719.44850329	3360.26010632	5.43E-6
3719.44850329	3360.35562036	5.4E-6
3719.44850329	3360.45113439	5.36E-6
3719.44850329	3360.54664842	5.33E-6
3719.44850329	3360.64216245	5.3E-6
3719.44850329	3360.73767648	5.27E-6
3719.44850329	3360.83319051	5.23E-6
3719.44850329	3360.92870454	5.2E-6
3719.44850329	3361.02421857	5.17E-6
3719.44850329	3361.1197326	5.14E-6
3719.44850329	3361.21524663	5.11E-6
3719.44850329	3361.31076066	5.08E-6
3719.44850329	3361.40627469	5.05E-6
3719.44850329	3361.50178872	5.02E-6
3719.44850329	3361.59730275	4.99E-6
3719.44850329	3361.69281678	4.96E-6
3719.44850329	3361.78833081	4.93E-6
3719.44850329	3361.88384484	4.9E-6
3719.44850329	3361.97935887	4.87E-6
3719.55393797	3323.86926074	5.3847E-4
3719.55393797	3323.96477478	6.302E-4
3719.55393797	3324.06028881	7.2262E-4
3719.55393797	3324.15580284	8.0787E-4
3719.55393797	3324.25131687	8.9173E-4
3719.55393797	3324.3468309	9.7849E-4
3719.55393797	3324.44234493	0.00105199
3719.55393797	3324.53785896	0.00109165
3719.55393797	3324.63337299	0.00109656
3719.55393797	3324.72888702	0.00106742
3719.55393797	3324.82440105	9.9432E-4
3719.55393797	3324.91991508	8.8605E-4
3719.55393797	3325.01542911	7.729E-4
3719.55393797	3325.11094314	6.779E-4
3719.55393797	3325.20645717	6.0737E-4
3719.55393797	3325.3019712	5.587E-4
3719.55393797	3325.39748523	5.2719E-4
3719.55393797	3325.49299926	5.0869E-4
3719.55393797	3325.58851329	5.0012E-4
3719.55393797	3325.68402732	4.9939E-4
3719.55393797	3325.77954135	5.051E-4
3719.55393797	3325.87505538	5.1639E-4
3719.55393797	3325.97056941	5.3277E-4
3719.55393797	3326.06608344	5.5404E-4
3719.55393797	3326.16159747	5.8025E-4
3719.55393797	3326.2571115	6.1165E-4
3719.55393797	3326.35262554	6.4871E-4
3719.55393797	3326.44813957	6.9213E-4
3719.55393797	3326.5436536	7.429E-4
3719.55393797	3326.63916763	8.0232E-4
3719.55393797	3326.73468166	8.7218E-4
3719.55393797	3326.83019569	9.5484E-4
3719.55393797	3326.92570972	0.00105352
3719.55393797	3327.02122375	0.00117264
3719.55393797	3327.11673778	0.00131829
3719.55393797	3327.21225181	0.00149903
3719.55393797	3327.30776584	0.00172679
3719.55393797	3327.40327987	0.00201793
3719.55393797	3327.4987939	0.00239326
3719.55393797	3327.59430793	0.00287392
3719.55393797	3327.68982196	0.00346702
3719.55393797	3327.78533599	0.00413916
3719.55393797	3327.88085002	0.00480665
3719.55393797	3327.97636405	0.0053871
3719.55393797	3328.07187808	0.005866
3719.55393797	3328.16739211	0.00626642
3719.55393797	3328.26290614	0.00656895
3719.55393797	3328.35842017	0.00675519
3719.55393797	3328.4539342	0.00686794
3719.55393797	3328.54944823	0.00696683
3719.55393797	3328.64496226	0.0071047
3719.55393797	3328.7404763	0.00729591
3719.55393797	3328.83599033	0.00748411
3719.55393797	3328.93150436	0.00765816
3719.55393797	3329.02701839	0.00796434
3719.55393797	3329.12253242	0.00861258
3719.55393797	3329.21804645	0.0097753
3719.55393797	3329.31356048	0.01159054
3719.55393797	3329.40907451	0.01415738
3719.55393797	3329.50458854	0.01740523
3719.55393797	3329.60010257	0.02078415
3719.55393797	3329.6956166	0.02308925
3719.55393797	3329.79113063	0.02324299
3719.55393797	3329.88664466	0.02155553
3719.55393797	3329.98215869	0.01929358
3719.55393797	3330.07767272	0.01727475
3719.55393797	3330.17318675	0.01558662
3719.55393797	3330.26870078	0.0141492
3719.55393797	3330.36421481	0.01295871
3719.55393797	3330.45972884	0.01184845
3719.55393797	3330.55524287	0.01051552
3719.55393797	3330.6507569	0.00891614
3719.55393797	3330.74627093	0.00730845
3719.55393797	3330.84178496	0.00592196
3719.55393797	3330.93729899	0.00482111
3719.55393797	3331.03281302	0.00397352
3719.55393797	3331.12832705	0.00332274
3719.55393797	3331.22384109	0.00281815
3719.55393797	3331.31935512	0.00242117
3719.55393797	3331.41486915	0.00210396
3719.55393797	3331.51038318	0.00184667
3719.55393797	3331.60589721	0.00163508
3719.55393797	3331.70141124	0.00145889
3719.55393797	3331.79692527	0.00131053
3719.55393797	3331.8924393	0.00118435
3719.55393797	3331.98795333	0.00107608
3719.55393797	3332.08346736	9.8241E-4
3719.55393797	3332.17898139	9.008E-4
3719.55393797	3332.27449542	8.2923E-4
3719.55393797	3332.37000945	7.6608E-4
3719.55393797	3332.46552348	7.1007E-4
3719.55393797	3332.56103751	6.6013E-4
3719.55393797	3332.65655154	6.1541E-4
3719.55393797	3332.75206557	5.752E-4
3719.55393797	3332.8475796	5.389E-4
3719.55393797	3332.94309363	5.0602E-4
3719.55393797	3333.03860766	4.7613E-4
3719.55393797	3333.13412169	4.4887E-4
3719.55393797	3333.22963572	4.2396E-4
3719.55393797	3333.32514975	4.0111E-4
3719.55393797	3333.42066378	3.8012E-4
3719.55393797	3333.51617781	3.6078E-4
3719.55393797	3333.61169185	3.4293E-4
3719.55393797	3333.70720588	3.2642E-4
3719.55393797	3333.80271991	3.1113E-4
3719.55393797	3333.89823394	2.9695E-4
3719.55393797	3333.99374797	2.8377E-4
3719.55393797	3334.089262	2.7151E-4
3719.55393797	3334.18477603	2.6011E-4
3719.55393797	3334.28029006	2.4951E-4
3719.55393797	3334.37580409	2.3965E-4
3719.55393797	3334.47131812	2.305E-4
3719.55393797	3334.56683215	2.2204E-4
3719.55393797	3334.66234618	2.1426E-4
3719.55393797	3334.75786021	2.0719E-4
3719.55393797	3334.85337424	2.0088E-4
3719.55393797	3334.94888827	1.954E-4
3719.55393797	3335.0444023	1.9086E-4
3719.55393797	3335.13991633	1.873E-4
3719.55393797	3335.23543036	1.845E-4
3719.55393797	3335.33094439	1.816E-4
3719.55393797	3335.42645842	1.7727E-4
3719.55393797	3335.52197245	1.708E-4
3719.55393797	3335.61748648	1.6303E-4
3719.55393797	3335.71300051	1.5525E-4
3719.55393797	3335.80851454	1.4818E-4
3719.55393797	3335.90402857	1.4194E-4
3719.55393797	3335.9995426	1.3643E-4
3719.55393797	3336.09505664	1.3152E-4
3719.55393797	3336.19057067	1.2707E-4
3719.55393797	3336.2860847	1.23E-4
3719.55393797	3336.38159873	1.1924E-4
3719.55393797	3336.47711276	1.1574E-4
3719.55393797	3336.57262679	1.1248E-4
3719.55393797	3336.66814082	1.0942E-4
3719.55393797	3336.76365485	1.0655E-4
3719.55393797	3336.85916888	1.0385E-4
3719.55393797	3336.95468291	1.0132E-4
3719.55393797	3337.05019694	9.895E-5
3719.55393797	3337.14571097	9.673E-5
3719.55393797	3337.241225	9.468E-5
3719.55393797	3337.33673903	9.28E-5
3719.55393797	3337.43225306	9.109E-5
3719.55393797	3337.52776709	8.957E-5
3719.55393797	3337.62328112	8.828E-5
3719.55393797	3337.71879515	8.724E-5
3719.55393797	3337.81430918	8.652E-5
3719.55393797	3337.90982321	8.62E-5
3719.55393797	3338.00533724	8.64E-5
3719.55393797	3338.10085127	8.728E-5
3719.55393797	3338.1963653	8.91E-5
3719.55393797	3338.29187933	9.214E-5
3719.55393797	3338.38739336	9.669E-5
3719.55393797	3338.4829074	1.027E-4
3719.55393797	3338.57842143	1.091E-4
3719.55393797	3338.67393546	1.1341E-4
3719.55393797	3338.76944949	1.1334E-4
3719.55393797	3338.86496352	1.0955E-4
3719.55393797	3338.96047755	1.0492E-4
3719.55393797	3339.05599158	1.0136E-4
3719.55393797	3339.15150561	9.876E-5
3719.55393797	3339.24701964	9.594E-5
3719.55393797	3339.34253367	9.214E-5
3719.55393797	3339.4380477	8.74E-5
3719.55393797	3339.53356173	8.234E-5
3719.55393797	3339.62907576	7.774E-5
3719.55393797	3339.72458979	7.41E-5
3719.55393797	3339.82010382	7.144E-5
3719.55393797	3339.91561785	6.96E-5
3719.55393797	3340.01113188	6.825E-5
3719.55393797	3340.10664591	6.696E-5
3719.55393797	3340.20215994	6.523E-5
3719.55393797	3340.29767397	6.287E-5
3719.55393797	3340.393188	6.026E-5
3719.55393797	3340.48870203	5.783E-5
3719.55393797	3340.58421606	5.577E-5
3719.55393797	3340.67973009	5.408E-5
3719.55393797	3340.77524412	5.265E-5
3719.55393797	3340.87075815	5.134E-5
3719.55393797	3340.96627219	4.996E-5
3719.55393797	3341.06178622	4.834E-5
3719.55393797	3341.15730025	4.654E-5
3719.55393797	3341.25281428	4.476E-5
3719.55393797	3341.34832831	4.315E-5
3719.55393797	3341.44384234	4.175E-5
3719.55393797	3341.53935637	4.052E-5
3719.55393797	3341.6348704	3.944E-5
3719.55393797	3341.73038443	3.848E-5
3719.55393797	3341.82589846	3.76E-5
3719.55393797	3341.92141249	3.68E-5
3719.55393797	3342.01692652	3.605E-5
3719.55393797	3342.11244055	3.535E-5
3719.55393797	3342.20795458	3.468E-5
3719.55393797	3342.30346861	3.405E-5
3719.55393797	3342.39898264	3.345E-5
3719.55393797	3342.49449667	3.287E-5
3719.55393797	3342.5900107	3.231E-5
3719.55393797	3342.68552473	3.178E-5
3719.55393797	3342.78103876	3.126E-5
3719.55393797	3342.87655279	3.076E-5
3719.55393797	3342.97206682	3.028E-5
3719.55393797	3343.06758085	2.981E-5
3719.55393797	3343.16309488	2.935E-5
3719.55393797	3343.25860891	2.891E-5
3719.55393797	3343.35412295	2.848E-5
3719.55393797	3343.44963698	2.806E-5
3719.55393797	3343.54515101	2.765E-5
3719.55393797	3343.64066504	2.725E-5
3719.55393797	3343.73617907	2.686E-5
3719.55393797	3343.8316931	2.648E-5
3719.55393797	3343.92720713	2.611E-5
3719.55393797	3344.02272116	2.575E-5
3719.55393797	3344.11823519	2.539E-5
3719.55393797	3344.21374922	2.505E-5
3719.55393797	3344.30926325	2.471E-5
3719.55393797	3344.40477728	2.438E-5
3719.55393797	3344.50029131	2.405E-5
3719.55393797	3344.59580534	2.374E-5
3719.55393797	3344.69131937	2.343E-5
3719.55393797	3344.7868334	2.312E-5
3719.55393797	3344.88234743	2.282E-5
3719.55393797	3344.97786146	2.253E-5
3719.55393797	3345.07337549	2.225E-5
3719.55393797	3345.16888952	2.197E-5
3719.55393797	3345.26440355	2.169E-5
3719.55393797	3345.35991758	2.142E-5
3719.55393797	3345.45543161	2.116E-5
3719.55393797	3345.55094564	2.09E-5
3719.55393797	3345.64645967	2.065E-5
3719.55393797	3345.7419737	2.04E-5
3719.55393797	3345.83748774	2.015E-5
3719.55393797	3345.93300177	1.991E-5
3719.55393797	3346.0285158	1.968E-5
3719.55393797	3346.12402983	1.945E-5
3719.55393797	3346.21954386	1.922E-5
3719.55393797	3346.31505789	1.9E-5
3719.55393797	3346.41057192	1.878E-5
3719.55393797	3346.50608595	1.856E-5
3719.55393797	3346.60159998	1.835E-5
3719.55393797	3346.69711401	1.814E-5
3719.55393797	3346.79262804	1.794E-5
3719.55393797	3346.88814207	1.774E-5
3719.55393797	3346.9836561	1.754E-5
3719.55393797	3347.07917013	1.735E-5
3719.55393797	3347.17468416	1.715E-5
3719.55393797	3347.27019819	1.697E-5
3719.55393797	3347.36571222	1.678E-5
3719.55393797	3347.46122625	1.66E-5
3719.55393797	3347.55674028	1.642E-5
3719.55393797	3347.65225431	1.625E-5
3719.55393797	3347.74776834	1.608E-5
3719.55393797	3347.84328237	1.591E-5
3719.55393797	3347.9387964	1.574E-5
3719.55393797	3348.03431043	1.557E-5
3719.55393797	3348.12982446	1.541E-5
3719.55393797	3348.2253385	1.525E-5
3719.55393797	3348.32085253	1.51E-5
3719.55393797	3348.41636656	1.494E-5
3719.55393797	3348.51188059	1.479E-5
3719.55393797	3348.60739462	1.464E-5
3719.55393797	3348.70290865	1.449E-5
3719.55393797	3348.79842268	1.435E-5
3719.55393797	3348.89393671	1.42E-5
3719.55393797	3348.98945074	1.406E-5
3719.55393797	3349.08496477	1.393E-5
3719.55393797	3349.1804788	1.379E-5
3719.55393797	3349.27599283	1.365E-5
3719.55393797	3349.37150686	1.352E-5
3719.55393797	3349.46702089	1.339E-5
3719.55393797	3349.56253492	1.326E-5
3719.55393797	3349.65804895	1.314E-5
3719.55393797	3349.75356298	1.301E-5
3719.55393797	3349.84907701	1.289E-5
3719.55393797	3349.94459104	1.277E-5
3719.55393797	3350.04010507	1.265E-5
3719.55393797	3350.1356191	1.253E-5
3719.55393797	3350.23113313	1.241E-5
3719.55393797	3350.32664716	1.23E-5
3719.55393797	3350.42216119	1.218E-5
3719.55393797	3350.51767522	1.207E-5
3719.55393797	3350.61318926	1.196E-5
3719.55393797	3350.70870329	1.185E-5
3719.55393797	3350.80421732	1.175E-5
3719.55393797	3350.89973135	1.164E-5
3719.55393797	3350.99524538	1.154E-5
3719.55393797	3351.09075941	1.143E-5
3719.55393797	3351.18627344	1.133E-5
3719.55393797	3351.28178747	1.123E-5
3719.55393797	3351.3773015	1.113E-5
3719.55393797	3351.47281553	1.104E-5
3719.55393797	3351.56832956	1.094E-5
3719.55393797	3351.66384359	1.084E-5
3719.55393797	3351.75935762	1.075E-5
3719.55393797	3351.85487165	1.066E-5
3719.55393797	3351.95038568	1.057E-5
3719.55393797	3352.04589971	1.048E-5
3719.55393797	3352.14141374	1.039E-5
3719.55393797	3352.23692777	1.03E-5
3719.55393797	3352.3324418	1.021E-5
3719.55393797	3352.42795583	1.013E-5
3719.55393797	3352.52346986	1.004E-5
3719.55393797	3352.61898389	9.96E-6
3719.55393797	3352.71449792	9.88E-6
3719.55393797	3352.81001195	9.8E-6
3719.55393797	3352.90552598	9.72E-6
3719.55393797	3353.00104001	9.64E-6
3719.55393797	3353.09655405	9.56E-6
3719.55393797	3353.19206808	9.48E-6
3719.55393797	3353.28758211	9.4E-6
3719.55393797	3353.38309614	9.33E-6
3719.55393797	3353.47861017	9.25E-6
3719.55393797	3353.5741242	9.18E-6
3719.55393797	3353.66963823	9.11E-6
3719.55393797	3353.76515226	9.03E-6
3719.55393797	3353.86066629	8.96E-6
3719.55393797	3353.95618032	8.89E-6
3719.55393797	3354.05169435	8.82E-6
3719.55393797	3354.14720838	8.75E-6
3719.55393797	3354.24272241	8.69E-6
3719.55393797	3354.33823644	8.62E-6
3719.55393797	3354.43375047	8.55E-6
3719.55393797	3354.5292645	8.49E-6
3719.55393797	3354.62477853	8.42E-6
3719.55393797	3354.72029256	8.36E-6
3719.55393797	3354.81580659	8.3E-6
3719.55393797	3354.91132062	8.23E-6
3719.55393797	3355.00683465	8.17E-6
3719.55393797	3355.10234868	8.11E-6
3719.55393797	3355.19786271	8.05E-6
3719.55393797	3355.29337674	7.99E-6
3719.55393797	3355.38889077	7.93E-6
3719.55393797	3355.48440481	7.87E-6
3719.55393797	3355.57991884	7.81E-6
3719.55393797	3355.67543287	7.76E-6
3719.55393797	3355.7709469	7.7E-6
3719.55393797	3355.86646093	7.64E-6
3719.55393797	3355.96197496	7.59E-6
3719.55393797	3356.05748899	7.53E-6
3719.55393797	3356.15300302	7.48E-6
3719.55393797	3356.24851705	7.43E-6
3719.55393797	3356.34403108	7.37E-6
3719.55393797	3356.43954511	7.32E-6
3719.55393797	3356.53505914	7.27E-6
3719.55393797	3356.63057317	7.22E-6
3719.55393797	3356.7260872	7.17E-6
3719.55393797	3356.82160123	7.12E-6
3719.55393797	3356.91711526	7.07E-6
3719.55393797	3357.01262929	7.02E-6
3719.55393797	3357.10814332	6.97E-6
3719.55393797	3357.20365735	6.92E-6
3719.55393797	3357.29917138	6.87E-6
3719.55393797	3357.39468541	6.83E-6
3719.55393797	3357.49019944	6.78E-6
3719.55393797	3357.58571347	6.73E-6
3719.55393797	3357.6812275	6.69E-6
3719.55393797	3357.77674153	6.64E-6
3719.55393797	3357.87225556	6.6E-6
3719.55393797	3357.9677696	6.55E-6
3719.55393797	3358.06328363	6.51E-6
3719.55393797	3358.15879766	6.47E-6
3719.55393797	3358.25431169	6.42E-6
3719.55393797	3358.34982572	6.38E-6
3719.55393797	3358.44533975	6.34E-6
3719.55393797	3358.54085378	6.3E-6
3719.55393797	3358.63636781	6.25E-6
3719.55393797	3358.73188184	6.21E-6
3719.55393797	3358.82739587	6.17E-6
3719.55393797	3358.9229099	6.13E-6
3719.55393797	3359.01842393	6.09E-6
3719.55393797	3359.11393796	6.05E-6
3719.55393797	3359.20945199	6.01E-6
3719.55393797	3359.30496602	5.98E-6
3719.55393797	3359.40048005	5.94E-6
3719.55393797	3359.49599408	5.9E-6
3719.55393797	3359.59150811	5.86E-6
3719.55393797	3359.68702214	5.82E-6
3719.55393797	3359.78253617	5.79E-6
3719.55393797	3359.8780502	5.75E-6
3719.55393797	3359.97356423	5.72E-6
3719.55393797	3360.06907826	5.68E-6
3719.55393797	3360.16459229	5.64E-6
3719.55393797	3360.26010632	5.61E-6
3719.55393797	3360.35562036	5.57E-6
3719.55393797	3360.45113439	5.54E-6
3719.55393797	3360.54664842	5.51E-6
3719.55393797	3360.64216245	5.47E-6
3719.55393797	3360.73767648	5.44E-6
3719.55393797	3360.83319051	5.4E-6
3719.55393797	3360.92870454	5.37E-6
3719.55393797	3361.02421857	5.34E-6
3719.55393797	3361.1197326	5.31E-6
3719.55393797	3361.21524663	5.28E-6
3719.55393797	3361.31076066	5.24E-6
3719.55393797	3361.40627469	5.21E-6
3719.55393797	3361.50178872	5.18E-6
3719.55393797	3361.59730275	5.15E-6
3719.55393797	3361.69281678	5.12E-6
3719.55393797	3361.78833081	5.09E-6
3719.55393797	3361.88384484	5.06E-6
3719.55393797	3361.97935887	5.03E-6
3719.65937264	3323.86926074	4.5966E-4
3719.65937264	3323.96477478	5.3961E-4
3719.65937264	3324.06028881	6.3208E-4
3719.65937264	3324.15580284	7.2655E-4
3719.65937264	3324.25131687	8.1396E-4
3719.65937264	3324.3468309	8.9896E-4
3719.65937264	3324.44234493	9.8733E-4
3719.65937264	3324.53785896	0.00106475
3719.65937264	3324.63337299	0.00110916
3719.65937264	3324.72888702	0.0011177
3719.65937264	3324.82440105	0.00109228
3719.65937264	3324.91991508	0.00102289
3719.65937264	3325.01542911	9.1534E-4
3719.65937264	3325.11094314	7.9952E-4
3719.65937264	3325.20645717	7.0058E-4
3719.65937264	3325.3019712	6.2644E-4
3719.65937264	3325.39748523	5.7499E-4
3719.65937264	3325.49299926	5.4148E-4
3719.65937264	3325.58851329	5.216E-4
3719.65937264	3325.68402732	5.1212E-4
3719.65937264	3325.77954135	5.1079E-4
3719.65937264	3325.87505538	5.1615E-4
3719.65937264	3325.97056941	5.2726E-4
3719.65937264	3326.06608344	5.4361E-4
3719.65937264	3326.16159747	5.6496E-4
3719.65937264	3326.2571115	5.9134E-4
3719.65937264	3326.35262554	6.2299E-4
3719.65937264	3326.44813957	6.6036E-4
3719.65937264	3326.5436536	7.0416E-4
3719.65937264	3326.63916763	7.5535E-4
3719.65937264	3326.73468166	8.1524E-4
3719.65937264	3326.83019569	8.8559E-4
3719.65937264	3326.92570972	9.6875E-4
3719.65937264	3327.02122375	0.00106792
3719.65937264	3327.11673778	0.00118745
3719.65937264	3327.21225181	0.00133338
3719.65937264	3327.30776584	0.00151413
3719.65937264	3327.40327987	0.00174153
3719.65937264	3327.4987939	0.00203179
3719.65937264	3327.59430793	0.00240578
3719.65937264	3327.68982196	0.00288555
3719.65937264	3327.78533599	0.003481
3719.65937264	3327.88085002	0.00416352
3719.65937264	3327.97636405	0.00485166
3719.65937264	3328.07187808	0.00545713
3719.65937264	3328.16739211	0.00595707
3719.65937264	3328.26290614	0.00637571
3719.65937264	3328.35842017	0.00669834
3719.65937264	3328.4539342	0.00690128
3719.65937264	3328.54944823	0.00702296
3719.65937264	3328.64496226	0.00712458
3719.65937264	3328.7404763	0.00726143
3719.65937264	3328.83599033	0.0074553
3719.65937264	3328.93150436	0.00765349
3719.65937264	3329.02701839	0.00783152
3719.65937264	3329.12253242	0.00812412
3719.65937264	3329.21804645	0.0087466
3719.65937264	3329.31356048	0.00988085
3719.65937264	3329.40907451	0.01167132
3719.65937264	3329.50458854	0.01422722
3719.65937264	3329.60010257	0.01750635
3719.65937264	3329.6956166	0.02101189
3719.65937264	3329.79113063	0.0235615
3719.65937264	3329.88664466	0.02396421
3719.65937264	3329.98215869	0.02237129
3719.65937264	3330.07767272	0.02005571
3719.65937264	3330.17318675	0.01794389
3719.65937264	3330.26870078	0.01618062
3719.65937264	3330.36421481	0.01467763
3719.65937264	3330.45972884	0.01343163
3719.65937264	3330.55524287	0.0122976
3719.65937264	3330.6507569	0.01096119
3719.65937264	3330.74627093	0.00933665
3719.65937264	3330.84178496	0.00767189
3719.65937264	3330.93729899	0.00621804
3719.65937264	3331.03281302	0.00505711
3719.65937264	3331.12832705	0.00416189
3719.65937264	3331.22384109	0.0034749
3719.65937264	3331.31935512	0.00294294
3719.65937264	3331.41486915	0.00252511
3719.65937264	3331.51038318	0.00219178
3719.65937264	3331.60589721	0.00192182
3719.65937264	3331.70141124	0.00170012
3719.65937264	3331.79692527	0.00151575
3719.65937264	3331.8924393	0.00136068
3719.65937264	3331.98795333	0.00122892
3719.65937264	3332.08346736	0.00111596
3719.65937264	3332.17898139	0.00101832
3719.65937264	3332.27449542	9.3331E-4
3719.65937264	3332.37000945	8.588E-4
3719.65937264	3332.46552348	7.931E-4
3719.65937264	3332.56103751	7.3486E-4
3719.65937264	3332.65655154	6.8297E-4
3719.65937264	3332.75206557	6.3652E-4
3719.65937264	3332.8475796	5.9476E-4
3719.65937264	3332.94309363	5.5709E-4
3719.65937264	3333.03860766	5.2297E-4
3719.65937264	3333.13412169	4.9197E-4
3719.65937264	3333.22963572	4.6371E-4
3719.65937264	3333.32514975	4.3788E-4
3719.65937264	3333.42066378	4.1421E-4
3719.65937264	3333.51617781	3.9246E-4
3719.65937264	3333.61169185	3.7244E-4
3719.65937264	3333.70720588	3.5395E-4
3719.65937264	3333.80271991	3.3686E-4
3719.65937264	3333.89823394	3.2104E-4
3719.65937264	3333.99374797	3.0635E-4
3719.65937264	3334.089262	2.9272E-4
3719.65937264	3334.18477603	2.8004E-4
3719.65937264	3334.28029006	2.6824E-4
3719.65937264	3334.37580409	2.5727E-4
3719.65937264	3334.47131812	2.4706E-4
3719.65937264	3334.56683215	2.3759E-4
3719.65937264	3334.66234618	2.2883E-4
3719.65937264	3334.75786021	2.2077E-4
3719.65937264	3334.85337424	2.1344E-4
3719.65937264	3334.94888827	2.0687E-4
3719.65937264	3335.0444023	2.0115E-4
3719.65937264	3335.13991633	1.9638E-4
3719.65937264	3335.23543036	1.9263E-4
3719.65937264	3335.33094439	1.8969E-4
3719.65937264	3335.42645842	1.8679E-4
3719.65937264	3335.52197245	1.8255E-4
3719.65937264	3335.61748648	1.7612E-4
3719.65937264	3335.71300051	1.6821E-4
3719.65937264	3335.80851454	1.6018E-4
3719.65937264	3335.90402857	1.5283E-4
3719.65937264	3335.9995426	1.4634E-4
3719.65937264	3336.09505664	1.4061E-4
3719.65937264	3336.19057067	1.3551E-4
3719.65937264	3336.2860847	1.309E-4
3719.65937264	3336.38159873	1.2668E-4
3719.65937264	3336.47711276	1.228E-4
3719.65937264	3336.57262679	1.1918E-4
3719.65937264	3336.66814082	1.1581E-4
3719.65937264	3336.76365485	1.1264E-4
3719.65937264	3336.85916888	1.0968E-4
3719.65937264	3336.95468291	1.0689E-4
3719.65937264	3337.05019694	1.0427E-4
3719.65937264	3337.14571097	1.0182E-4
3719.65937264	3337.241225	9.953E-5
3719.65937264	3337.33673903	9.74E-5
3719.65937264	3337.43225306	9.545E-5
3719.65937264	3337.52776709	9.367E-5
3719.65937264	3337.62328112	9.21E-5
3719.65937264	3337.71879515	9.074E-5
3719.65937264	3337.81430918	8.965E-5
3719.65937264	3337.90982321	8.887E-5
3719.65937264	3338.00533724	8.85E-5
3719.65937264	3338.10085127	8.863E-5
3719.65937264	3338.1963653	8.946E-5
3719.65937264	3338.29187933	9.12E-5
3719.65937264	3338.38739336	9.418E-5
3719.65937264	3338.4829074	9.868E-5
3719.65937264	3338.57842143	1.0471E-4
3719.65937264	3338.67393546	1.1134E-4
3719.65937264	3338.76944949	1.1612E-4
3719.65937264	3338.86496352	1.1654E-4
3719.65937264	3338.96047755	1.1292E-4
3719.65937264	3339.05599158	1.0814E-4
3719.65937264	3339.15150561	1.0434E-4
3719.65937264	3339.24701964	1.0162E-4
3719.65937264	3339.34253367	9.881E-5
3719.65937264	3339.4380477	9.502E-5
3719.65937264	3339.53356173	9.024E-5
3719.65937264	3339.62907576	8.503E-5
3719.65937264	3339.72458979	8.023E-5
3719.65937264	3339.82010382	7.639E-5
3719.65937264	3339.91561785	7.356E-5
3719.65937264	3340.01113188	7.159E-5
3719.65937264	3340.10664591	7.018E-5
3719.65937264	3340.20215994	6.888E-5
3719.65937264	3340.29767397	6.716E-5
3719.65937264	3340.393188	6.48E-5
3719.65937264	3340.48870203	6.213E-5
3719.65937264	3340.58421606	5.96E-5
3719.65937264	3340.67973009	5.745E-5
3719.65937264	3340.77524412	5.568E-5
3719.65937264	3340.87075815	5.419E-5
3719.65937264	3340.96627219	5.284E-5
3719.65937264	3341.06178622	5.143E-5
3719.65937264	3341.15730025	4.98E-5
3719.65937264	3341.25281428	4.796E-5
3719.65937264	3341.34832831	4.613E-5
3719.65937264	3341.44384234	4.446E-5
3719.65937264	3341.53935637	4.299E-5
3719.65937264	3341.6348704	4.171E-5
3719.65937264	3341.73038443	4.059E-5
3719.65937264	3341.82589846	3.959E-5
3719.65937264	3341.92141249	3.868E-5
3719.65937264	3342.01692652	3.785E-5
3719.65937264	3342.11244055	3.708E-5
3719.65937264	3342.20795458	3.635E-5
3719.65937264	3342.30346861	3.567E-5
3719.65937264	3342.39898264	3.501E-5
3719.65937264	3342.49449667	3.439E-5
3719.65937264	3342.5900107	3.38E-5
3719.65937264	3342.68552473	3.322E-5
3719.65937264	3342.78103876	3.267E-5
3719.65937264	3342.87655279	3.214E-5
3719.65937264	3342.97206682	3.163E-5
3719.65937264	3343.06758085	3.113E-5
3719.65937264	3343.16309488	3.064E-5
3719.65937264	3343.25860891	3.017E-5
3719.65937264	3343.35412295	2.972E-5
3719.65937264	3343.44963698	2.927E-5
3719.65937264	3343.54515101	2.884E-5
3719.65937264	3343.64066504	2.842E-5
3719.65937264	3343.73617907	2.801E-5
3719.65937264	3343.8316931	2.761E-5
3719.65937264	3343.92720713	2.722E-5
3719.65937264	3344.02272116	2.684E-5
3719.65937264	3344.11823519	2.646E-5
3719.65937264	3344.21374922	2.61E-5
3719.65937264	3344.30926325	2.574E-5
3719.65937264	3344.40477728	2.539E-5
3719.65937264	3344.50029131	2.505E-5
3719.65937264	3344.59580534	2.472E-5
3719.65937264	3344.69131937	2.439E-5
3719.65937264	3344.7868334	2.408E-5
3719.65937264	3344.88234743	2.376E-5
3719.65937264	3344.97786146	2.346E-5
3719.65937264	3345.07337549	2.316E-5
3719.65937264	3345.16888952	2.286E-5
3719.65937264	3345.26440355	2.258E-5
3719.65937264	3345.35991758	2.229E-5
3719.65937264	3345.45543161	2.202E-5
3719.65937264	3345.55094564	2.174E-5
3719.65937264	3345.64645967	2.148E-5
3719.65937264	3345.7419737	2.122E-5
3719.65937264	3345.83748774	2.096E-5
3719.65937264	3345.93300177	2.071E-5
3719.65937264	3346.0285158	2.046E-5
3719.65937264	3346.12402983	2.022E-5
3719.65937264	3346.21954386	1.998E-5
3719.65937264	3346.31505789	1.975E-5
3719.65937264	3346.41057192	1.952E-5
3719.65937264	3346.50608595	1.929E-5
3719.65937264	3346.60159998	1.907E-5
3719.65937264	3346.69711401	1.886E-5
3719.65937264	3346.79262804	1.864E-5
3719.65937264	3346.88814207	1.843E-5
3719.65937264	3346.9836561	1.822E-5
3719.65937264	3347.07917013	1.802E-5
3719.65937264	3347.17468416	1.782E-5
3719.65937264	3347.27019819	1.763E-5
3719.65937264	3347.36571222	1.743E-5
3719.65937264	3347.46122625	1.724E-5
3719.65937264	3347.55674028	1.706E-5
3719.65937264	3347.65225431	1.687E-5
3719.65937264	3347.74776834	1.669E-5
3719.65937264	3347.84328237	1.652E-5
3719.65937264	3347.9387964	1.634E-5
3719.65937264	3348.03431043	1.617E-5
3719.65937264	3348.12982446	1.6E-5
3719.65937264	3348.2253385	1.583E-5
3719.65937264	3348.32085253	1.567E-5
3719.65937264	3348.41636656	1.551E-5
3719.65937264	3348.51188059	1.535E-5
3719.65937264	3348.60739462	1.519E-5
3719.65937264	3348.70290865	1.504E-5
3719.65937264	3348.79842268	1.489E-5
3719.65937264	3348.89393671	1.474E-5
3719.65937264	3348.98945074	1.459E-5
3719.65937264	3349.08496477	1.445E-5
3719.65937264	3349.1804788	1.431E-5
3719.65937264	3349.27599283	1.417E-5
3719.65937264	3349.37150686	1.403E-5
3719.65937264	3349.46702089	1.389E-5
3719.65937264	3349.56253492	1.376E-5
3719.65937264	3349.65804895	1.362E-5
3719.65937264	3349.75356298	1.349E-5
3719.65937264	3349.84907701	1.337E-5
3719.65937264	3349.94459104	1.324E-5
3719.65937264	3350.04010507	1.311E-5
3719.65937264	3350.1356191	1.299E-5
3719.65937264	3350.23113313	1.287E-5
3719.65937264	3350.32664716	1.275E-5
3719.65937264	3350.42216119	1.263E-5
3719.65937264	3350.51767522	1.252E-5
3719.65937264	3350.61318926	1.24E-5
3719.65937264	3350.70870329	1.229E-5
3719.65937264	3350.80421732	1.218E-5
3719.65937264	3350.89973135	1.207E-5
3719.65937264	3350.99524538	1.196E-5
3719.65937264	3351.09075941	1.185E-5
3719.65937264	3351.18627344	1.174E-5
3719.65937264	3351.28178747	1.164E-5
3719.65937264	3351.3773015	1.154E-5
3719.65937264	3351.47281553	1.144E-5
3719.65937264	3351.56832956	1.134E-5
3719.65937264	3351.66384359	1.124E-5
3719.65937264	3351.75935762	1.114E-5
3719.65937264	3351.85487165	1.104E-5
3719.65937264	3351.95038568	1.095E-5
3719.65937264	3352.04589971	1.085E-5
3719.65937264	3352.14141374	1.076E-5
3719.65937264	3352.23692777	1.067E-5
3719.65937264	3352.3324418	1.058E-5
3719.65937264	3352.42795583	1.049E-5
3719.65937264	3352.52346986	1.04E-5
3719.65937264	3352.61898389	1.032E-5
3719.65937264	3352.71449792	1.023E-5
3719.65937264	3352.81001195	1.015E-5
3719.65937264	3352.90552598	1.006E-5
3719.65937264	3353.00104001	9.98E-6
3719.65937264	3353.09655405	9.9E-6
3719.65937264	3353.19206808	9.82E-6
3719.65937264	3353.28758211	9.74E-6
3719.65937264	3353.38309614	9.66E-6
3719.65937264	3353.47861017	9.58E-6
3719.65937264	3353.5741242	9.5E-6
3719.65937264	3353.66963823	9.43E-6
3719.65937264	3353.76515226	9.35E-6
3719.65937264	3353.86066629	9.28E-6
3719.65937264	3353.95618032	9.21E-6
3719.65937264	3354.05169435	9.13E-6
3719.65937264	3354.14720838	9.06E-6
3719.65937264	3354.24272241	8.99E-6
3719.65937264	3354.33823644	8.92E-6
3719.65937264	3354.43375047	8.85E-6
3719.65937264	3354.5292645	8.79E-6
3719.65937264	3354.62477853	8.72E-6
3719.65937264	3354.72029256	8.65E-6
3719.65937264	3354.81580659	8.59E-6
3719.65937264	3354.91132062	8.52E-6
3719.65937264	3355.00683465	8.46E-6
3719.65937264	3355.10234868	8.39E-6
3719.65937264	3355.19786271	8.33E-6
3719.65937264	3355.29337674	8.27E-6
3719.65937264	3355.38889077	8.21E-6
3719.65937264	3355.48440481	8.14E-6
3719.65937264	3355.57991884	8.08E-6
3719.65937264	3355.67543287	8.03E-6
3719.65937264	3355.7709469	7.97E-6
3719.65937264	3355.86646093	7.91E-6
3719.65937264	3355.96197496	7.85E-6
3719.65937264	3356.05748899	7.79E-6
3719.65937264	3356.15300302	7.74E-6
3719.65937264	3356.24851705	7.68E-6
3719.65937264	3356.34403108	7.63E-6
3719.65937264	3356.43954511	7.57E-6
3719.65937264	3356.53505914	7.52E-6
3719.65937264	3356.63057317	7.47E-6
3719.65937264	3356.7260872	7.41E-6
3719.65937264	3356.82160123	7.36E-6
3719.65937264	3356.91711526	7.31E-6
3719.65937264	3357.01262929	7.26E-6
3719.65937264	3357.10814332	7.21E-6
3719.65937264	3357.20365735	7.16E-6
3719.65937264	3357.29917138	7.11E-6
3719.65937264	3357.39468541	7.06E-6
3719.65937264	3357.49019944	7.01E-6
3719.65937264	3357.58571347	6.96E-6
3719.65937264	3357.6812275	6.91E-6
3719.65937264	3357.77674153	6.87E-6
3719.65937264	3357.87225556	6.82E-6
3719.65937264	3357.9677696	6.77E-6
3719.65937264	3358.06328363	6.73E-6
3719.65937264	3358.15879766	6.68E-6
3719.65937264	3358.25431169	6.64E-6
3719.65937264	3358.34982572	6.6E-6
3719.65937264	3358.44533975	6.55E-6
3719.65937264	3358.54085378	6.51E-6
3719.65937264	3358.63636781	6.47E-6
3719.65937264	3358.73188184	6.42E-6
3719.65937264	3358.82739587	6.38E-6
3719.65937264	3358.9229099	6.34E-6
3719.65937264	3359.01842393	6.3E-6
3719.65937264	3359.11393796	6.26E-6
3719.65937264	3359.20945199	6.22E-6
3719.65937264	3359.30496602	6.18E-6
3719.65937264	3359.40048005	6.14E-6
3719.65937264	3359.49599408	6.1E-6
3719.65937264	3359.59150811	6.06E-6
3719.65937264	3359.68702214	6.02E-6
3719.65937264	3359.78253617	5.98E-6
3719.65937264	3359.8780502	5.94E-6
3719.65937264	3359.97356423	5.91E-6
3719.65937264	3360.06907826	5.87E-6
3719.65937264	3360.16459229	5.83E-6
3719.65937264	3360.26010632	5.8E-6
3719.65937264	3360.35562036	5.76E-6
3719.65937264	3360.45113439	5.72E-6
3719.65937264	3360.54664842	5.69E-6
3719.65937264	3360.64216245	5.65E-6
3719.65937264	3360.73767648	5.62E-6
3719.65937264	3360.83319051	5.58E-6
3719.65937264	3360.92870454	5.55E-6
3719.65937264	3361.02421857	5.52E-6
3719.65937264	3361.1197326	5.48E-6
3719.65937264	3361.21524663	5.45E-6
3719.65937264	3361.31076066	5.42E-6
3719.65937264	3361.40627469	5.38E-6
3719.65937264	3361.50178872	5.35E-6
3719.65937264	3361.59730275	5.32E-6
3719.65937264	3361.69281678	5.29E-6
3719.65937264	3361.78833081	5.26E-6
3719.65937264	3361.88384484	5.23E-6
3719.65937264	3361.97935887	5.19E-6
3719.76480732	3323.86926074	3.9763E-4
3719.76480732	3323.96477478	4.6124E-4
3719.76480732	3324.06028881	5.409E-4
3719.76480732	3324.15580284	6.34E-4
3719.76480732	3324.25131687	7.3045E-4
3719.76480732	3324.3468309	8.2014E-4
3719.76480732	3324.44234493	9.064E-4
3719.76480732	3324.53785896	9.9625E-4
3719.76480732	3324.63337299	0.00107743
3719.76480732	3324.72888702	0.00112673
3719.76480732	3324.82440105	0.00113906
3719.76480732	3324.91991508	0.00111737
3719.76480732	3325.01542911	0.00105187
3719.76480732	3325.11094314	9.4546E-4
3719.76480732	3325.20645717	8.2718E-4
3719.76480732	3325.3019712	7.2426E-4
3719.76480732	3325.39748523	6.4636E-4
3719.76480732	3325.49299926	5.9199E-4
3719.76480732	3325.58851329	5.5639E-4
3719.76480732	3325.68402732	5.3505E-4
3719.76480732	3325.77954135	5.2459E-4
3719.76480732	3325.87505538	5.2263E-4
3719.76480732	3325.97056941	5.2761E-4
3719.76480732	3326.06608344	5.3855E-4
3719.76480732	3326.16159747	5.5486E-4
3719.76480732	3326.2571115	5.7629E-4
3719.76480732	3326.35262554	6.0285E-4
3719.76480732	3326.44813957	6.3475E-4
3719.76480732	3326.5436536	6.7246E-4
3719.76480732	3326.63916763	7.1666E-4
3719.76480732	3326.73468166	7.6829E-4
3719.76480732	3326.83019569	8.2868E-4
3719.76480732	3326.92570972	8.9955E-4
3719.76480732	3327.02122375	9.8325E-4
3719.76480732	3327.11673778	0.00108294
3719.76480732	3327.21225181	0.00120294
3719.76480732	3327.30776584	0.00134921
3719.76480732	3327.40327987	0.00153008
3719.76480732	3327.4987939	0.00175721
3719.76480732	3327.59430793	0.0020467
3719.76480732	3327.68982196	0.00241945
3719.76480732	3327.78533599	0.00289831
3719.76480732	3327.88085002	0.00349575
3719.76480732	3327.97636405	0.00418799
3719.76480732	3328.07187808	0.00489648
3719.76480732	3328.16739211	0.0055277
3719.76480732	3328.26290614	0.00604988
3719.76480732	3328.35842017	0.00648726
3719.76480732	3328.4539342	0.00683045
3719.76480732	3328.54944823	0.00705128
3719.76480732	3328.64496226	0.00718294
3719.76480732	3328.7404763	0.00728803
3719.76480732	3328.83599033	0.00742408
3719.76480732	3328.93150436	0.00761998
3719.76480732	3329.02701839	0.00782812
3719.76480732	3329.12253242	0.00801183
3719.76480732	3329.21804645	0.00829254
3719.76480732	3329.31356048	0.0088897
3719.76480732	3329.40907451	0.00999516
3719.76480732	3329.50458854	0.01176019
3719.76480732	3329.60010257	0.01430342
3719.76480732	3329.6956166	0.01760915
3719.76480732	3329.79113063	0.0212333
3719.76480732	3329.88664466	0.0240251
3719.76480732	3329.98215869	0.02469237
3719.76480732	3330.07767272	0.02321577
3719.76480732	3330.17318675	0.02085511
3719.76480732	3330.26870078	0.01864697
3719.76480732	3330.36421481	0.01680387
3719.76480732	3330.45972884	0.01523266
3719.76480732	3330.55524287	0.01392704
3719.76480732	3330.6507569	0.01276442
3719.76480732	3330.74627093	0.01142382
3719.76480732	3330.84178496	0.00977654
3719.76480732	3330.93729899	0.00805511
3719.76480732	3331.03281302	0.00653153
3719.76480732	3331.12832705	0.00530724
3719.76480732	3331.22384109	0.00436142
3719.76480732	3331.31935512	0.00363586
3719.76480732	3331.41486915	0.00307477
3719.76480732	3331.51038318	0.00263476
3719.76480732	3331.60589721	0.00228431
3719.76480732	3331.70141124	0.00200092
3719.76480732	3331.79692527	0.00176852
3719.76480732	3331.8924393	0.00157549
3719.76480732	3331.98795333	0.00141332
3719.76480732	3332.08346736	0.00127568
3719.76480732	3332.17898139	0.00115777
3719.76480732	3332.27449542	0.00105595
3719.76480732	3332.37000945	9.6736E-4
3719.76480732	3332.46552348	8.8976E-4
3719.76480732	3332.56103751	8.2139E-4
3719.76480732	3332.65655154	7.6081E-4
3719.76480732	3332.75206557	7.0685E-4
3719.76480732	3332.8475796	6.5858E-4
3719.76480732	3332.94309363	6.1522E-4
3719.76480732	3333.03860766	5.761E-4
3719.76480732	3333.13412169	5.4069E-4
3719.76480732	3333.22963572	5.0852E-4
3719.76480732	3333.32514975	4.7921E-4
3719.76480732	3333.42066378	4.5243E-4
3719.76480732	3333.51617781	4.279E-4
3719.76480732	3333.61169185	4.0536E-4
3719.76480732	3333.70720588	3.8461E-4
3719.76480732	3333.80271991	3.6546E-4
3719.76480732	3333.89823394	3.4776E-4
3719.76480732	3333.99374797	3.3137E-4
3719.76480732	3334.089262	3.1617E-4
3719.76480732	3334.18477603	3.0205E-4
3719.76480732	3334.28029006	2.8893E-4
3719.76480732	3334.37580409	2.7672E-4
3719.76480732	3334.47131812	2.6536E-4
3719.76480732	3334.56683215	2.548E-4
3719.76480732	3334.66234618	2.45E-4
3719.76480732	3334.75786021	2.3592E-4
3719.76480732	3334.85337424	2.2757E-4
3719.76480732	3334.94888827	2.1995E-4
3719.76480732	3335.0444023	2.1312E-4
3719.76480732	3335.13991633	2.0715E-4
3719.76480732	3335.23543036	2.0214E-4
3719.76480732	3335.33094439	1.9818E-4
3719.76480732	3335.42645842	1.9509E-4
3719.76480732	3335.52197245	1.9217E-4
3719.76480732	3335.61748648	1.8802E-4
3719.76480732	3335.71300051	1.8164E-4
3719.76480732	3335.80851454	1.7361E-4
3719.76480732	3335.90402857	1.6533E-4
3719.76480732	3335.9995426	1.5769E-4
3719.76480732	3336.09505664	1.5093E-4
3719.76480732	3336.19057067	1.4498E-4
3719.76480732	3336.2860847	1.3968E-4
3719.76480732	3336.38159873	1.349E-4
3719.76480732	3336.47711276	1.3053E-4
3719.76480732	3336.57262679	1.265E-4
3719.76480732	3336.66814082	1.2276E-4
3719.76480732	3336.76365485	1.1927E-4
3719.76480732	3336.85916888	1.16E-4
3719.76480732	3336.95468291	1.1293E-4
3719.76480732	3337.05019694	1.1005E-4
3719.76480732	3337.14571097	1.0735E-4
3719.76480732	3337.241225	1.0481E-4
3719.76480732	3337.33673903	1.0244E-4
3719.76480732	3337.43225306	1.0024E-4
3719.76480732	3337.52776709	9.821E-5
3719.76480732	3337.62328112	9.637E-5
3719.76480732	3337.71879515	9.473E-5
3719.76480732	3337.81430918	9.331E-5
3719.76480732	3337.90982321	9.216E-5
3719.76480732	3338.00533724	9.132E-5
3719.76480732	3338.10085127	9.089E-5
3719.76480732	3338.1963653	9.097E-5
3719.76480732	3338.29187933	9.173E-5
3719.76480732	3338.38739336	9.341E-5
3719.76480732	3338.4829074	9.631E-5
3719.76480732	3338.57842143	1.0076E-4
3719.76480732	3338.67393546	1.0681E-4
3719.76480732	3338.76944949	1.1363E-4
3719.76480732	3338.86496352	1.1889E-4
3719.76480732	3338.96047755	1.1983E-4
3719.76480732	3339.05599158	1.1643E-4
3719.76480732	3339.15150561	1.115E-4
3719.76480732	3339.24701964	1.0746E-4
3719.76480732	3339.34253367	1.0459E-4
3719.76480732	3339.4380477	1.0177E-4
3719.76480732	3339.53356173	9.8E-5
3719.76480732	3339.62907576	9.318E-5
3719.76480732	3339.72458979	8.785E-5
3719.76480732	3339.82010382	8.284E-5
3719.76480732	3339.91561785	7.878E-5
3719.76480732	3340.01113188	7.578E-5
3719.76480732	3340.10664591	7.368E-5
3719.76480732	3340.20215994	7.219E-5
3719.76480732	3340.29767397	7.087E-5
3719.76480732	3340.393188	6.917E-5
3719.76480732	3340.48870203	6.681E-5
3719.76480732	3340.58421606	6.407E-5
3719.76480732	3340.67973009	6.145E-5
3719.76480732	3340.77524412	5.919E-5
3719.76480732	3340.87075815	5.734E-5
3719.76480732	3340.96627219	5.579E-5
3719.76480732	3341.06178622	5.439E-5
3719.76480732	3341.15730025	5.297E-5
3719.76480732	3341.25281428	5.132E-5
3719.76480732	3341.34832831	4.945E-5
3719.76480732	3341.44384234	4.756E-5
3719.76480732	3341.53935637	4.582E-5
3719.76480732	3341.6348704	4.429E-5
3719.76480732	3341.73038443	4.296E-5
3719.76480732	3341.82589846	4.179E-5
3719.76480732	3341.92141249	4.075E-5
3719.76480732	3342.01692652	3.981E-5
3719.76480732	3342.11244055	3.895E-5
3719.76480732	3342.20795458	3.815E-5
3719.76480732	3342.30346861	3.74E-5
3719.76480732	3342.39898264	3.669E-5
3719.76480732	3342.49449667	3.602E-5
3719.76480732	3342.5900107	3.538E-5
3719.76480732	3342.68552473	3.476E-5
3719.76480732	3342.78103876	3.417E-5
3719.76480732	3342.87655279	3.36E-5
3719.76480732	3342.97206682	3.305E-5
3719.76480732	3343.06758085	3.252E-5
3719.76480732	3343.16309488	3.201E-5
3719.76480732	3343.25860891	3.151E-5
3719.76480732	3343.35412295	3.103E-5
3719.76480732	3343.44963698	3.056E-5
3719.76480732	3343.54515101	3.01E-5
3719.76480732	3343.64066504	2.966E-5
3719.76480732	3343.73617907	2.922E-5
3719.76480732	3343.8316931	2.88E-5
3719.76480732	3343.92720713	2.839E-5
3719.76480732	3344.02272116	2.798E-5
3719.76480732	3344.11823519	2.759E-5
3719.76480732	3344.21374922	2.721E-5
3719.76480732	3344.30926325	2.683E-5
3719.76480732	3344.40477728	2.647E-5
3719.76480732	3344.50029131	2.611E-5
3719.76480732	3344.59580534	2.576E-5
3719.76480732	3344.69131937	2.542E-5
3719.76480732	3344.7868334	2.508E-5
3719.76480732	3344.88234743	2.475E-5
3719.76480732	3344.97786146	2.443E-5
3719.76480732	3345.07337549	2.412E-5
3719.76480732	3345.16888952	2.381E-5
3719.76480732	3345.26440355	2.35E-5
3719.76480732	3345.35991758	2.321E-5
3719.76480732	3345.45543161	2.292E-5
3719.76480732	3345.55094564	2.263E-5
3719.76480732	3345.64645967	2.235E-5
3719.76480732	3345.7419737	2.208E-5
3719.76480732	3345.83748774	2.181E-5
3719.76480732	3345.93300177	2.155E-5
3719.76480732	3346.0285158	2.129E-5
3719.76480732	3346.12402983	2.103E-5
3719.76480732	3346.21954386	2.079E-5
3719.76480732	3346.31505789	2.054E-5
3719.76480732	3346.41057192	2.03E-5
3719.76480732	3346.50608595	2.006E-5
3719.76480732	3346.60159998	1.983E-5
3719.76480732	3346.69711401	1.96E-5
3719.76480732	3346.79262804	1.938E-5
3719.76480732	3346.88814207	1.916E-5
3719.76480732	3346.9836561	1.895E-5
3719.76480732	3347.07917013	1.873E-5
3719.76480732	3347.17468416	1.852E-5
3719.76480732	3347.27019819	1.832E-5
3719.76480732	3347.36571222	1.812E-5
3719.76480732	3347.46122625	1.792E-5
3719.76480732	3347.55674028	1.772E-5
3719.76480732	3347.65225431	1.753E-5
3719.76480732	3347.74776834	1.734E-5
3719.76480732	3347.84328237	1.716E-5
3719.76480732	3347.9387964	1.698E-5
3719.76480732	3348.03431043	1.68E-5
3719.76480732	3348.12982446	1.662E-5
3719.76480732	3348.2253385	1.645E-5
3719.76480732	3348.32085253	1.627E-5
3719.76480732	3348.41636656	1.611E-5
3719.76480732	3348.51188059	1.594E-5
3719.76480732	3348.60739462	1.578E-5
3719.76480732	3348.70290865	1.562E-5
3719.76480732	3348.79842268	1.546E-5
3719.76480732	3348.89393671	1.53E-5
3719.76480732	3348.98945074	1.515E-5
3719.76480732	3349.08496477	1.5E-5
3719.76480732	3349.1804788	1.485E-5
3719.76480732	3349.27599283	1.47E-5
3719.76480732	3349.37150686	1.456E-5
3719.76480732	3349.46702089	1.442E-5
3719.76480732	3349.56253492	1.428E-5
3719.76480732	3349.65804895	1.414E-5
3719.76480732	3349.75356298	1.4E-5
3719.76480732	3349.84907701	1.387E-5
3719.76480732	3349.94459104	1.374E-5
3719.76480732	3350.04010507	1.36E-5
3719.76480732	3350.1356191	1.348E-5
3719.76480732	3350.23113313	1.335E-5
3719.76480732	3350.32664716	1.322E-5
3719.76480732	3350.42216119	1.31E-5
3719.76480732	3350.51767522	1.298E-5
3719.76480732	3350.61318926	1.286E-5
3719.76480732	3350.70870329	1.274E-5
3719.76480732	3350.80421732	1.263E-5
3719.76480732	3350.89973135	1.251E-5
3719.76480732	3350.99524538	1.24E-5
3719.76480732	3351.09075941	1.229E-5
3719.76480732	3351.18627344	1.218E-5
3719.76480732	3351.28178747	1.207E-5
3719.76480732	3351.3773015	1.196E-5
3719.76480732	3351.47281553	1.186E-5
3719.76480732	3351.56832956	1.175E-5
3719.76480732	3351.66384359	1.165E-5
3719.76480732	3351.75935762	1.155E-5
3719.76480732	3351.85487165	1.145E-5
3719.76480732	3351.95038568	1.135E-5
3719.76480732	3352.04589971	1.125E-5
3719.76480732	3352.14141374	1.115E-5
3719.76480732	3352.23692777	1.106E-5
3719.76480732	3352.3324418	1.096E-5
3719.76480732	3352.42795583	1.087E-5
3719.76480732	3352.52346986	1.078E-5
3719.76480732	3352.61898389	1.069E-5
3719.76480732	3352.71449792	1.06E-5
3719.76480732	3352.81001195	1.051E-5
3719.76480732	3352.90552598	1.042E-5
3719.76480732	3353.00104001	1.034E-5
3719.76480732	3353.09655405	1.025E-5
3719.76480732	3353.19206808	1.017E-5
3719.76480732	3353.28758211	1.009E-5
3719.76480732	3353.38309614	1E-5
3719.76480732	3353.47861017	9.92E-6
3719.76480732	3353.5741242	9.84E-6
3719.76480732	3353.66963823	9.77E-6
3719.76480732	3353.76515226	9.69E-6
3719.76480732	3353.86066629	9.61E-6
3719.76480732	3353.95618032	9.53E-6
3719.76480732	3354.05169435	9.46E-6
3719.76480732	3354.14720838	9.38E-6
3719.76480732	3354.24272241	9.31E-6
3719.76480732	3354.33823644	9.24E-6
3719.76480732	3354.43375047	9.17E-6
3719.76480732	3354.5292645	9.1E-6
3719.76480732	3354.62477853	9.03E-6
3719.76480732	3354.72029256	8.96E-6
3719.76480732	3354.81580659	8.89E-6
3719.76480732	3354.91132062	8.82E-6
3719.76480732	3355.00683465	8.75E-6
3719.76480732	3355.10234868	8.69E-6
3719.76480732	3355.19786271	8.62E-6
3719.76480732	3355.29337674	8.56E-6
3719.76480732	3355.38889077	8.49E-6
3719.76480732	3355.48440481	8.43E-6
3719.76480732	3355.57991884	8.37E-6
3719.76480732	3355.67543287	8.31E-6
3719.76480732	3355.7709469	8.25E-6
3719.76480732	3355.86646093	8.18E-6
3719.76480732	3355.96197496	8.12E-6
3719.76480732	3356.05748899	8.07E-6
3719.76480732	3356.15300302	8.01E-6
3719.76480732	3356.24851705	7.95E-6
3719.76480732	3356.34403108	7.89E-6
3719.76480732	3356.43954511	7.84E-6
3719.76480732	3356.53505914	7.78E-6
3719.76480732	3356.63057317	7.72E-6
3719.76480732	3356.7260872	7.67E-6
3719.76480732	3356.82160123	7.62E-6
3719.76480732	3356.91711526	7.56E-6
3719.76480732	3357.01262929	7.51E-6
3719.76480732	3357.10814332	7.46E-6
3719.76480732	3357.20365735	7.4E-6
3719.76480732	3357.29917138	7.35E-6
3719.76480732	3357.39468541	7.3E-6
3719.76480732	3357.49019944	7.25E-6
3719.76480732	3357.58571347	7.2E-6
3719.76480732	3357.6812275	7.15E-6
3719.76480732	3357.77674153	7.1E-6
3719.76480732	3357.87225556	7.05E-6
3719.76480732	3357.9677696	7.01E-6
3719.76480732	3358.06328363	6.96E-6
3719.76480732	3358.15879766	6.91E-6
3719.76480732	3358.25431169	6.87E-6
3719.76480732	3358.34982572	6.82E-6
3719.76480732	3358.44533975	6.78E-6
3719.76480732	3358.54085378	6.73E-6
3719.76480732	3358.63636781	6.69E-6
3719.76480732	3358.73188184	6.64E-6
3719.76480732	3358.82739587	6.6E-6
3719.76480732	3358.9229099	6.55E-6
3719.76480732	3359.01842393	6.51E-6
3719.76480732	3359.11393796	6.47E-6
3719.76480732	3359.20945199	6.43E-6
3719.76480732	3359.30496602	6.39E-6
3719.76480732	3359.40048005	6.34E-6
3719.76480732	3359.49599408	6.3E-6
3719.76480732	3359.59150811	6.26E-6
3719.76480732	3359.68702214	6.22E-6
3719.76480732	3359.78253617	6.18E-6
3719.76480732	3359.8780502	6.14E-6
3719.76480732	3359.97356423	6.11E-6
3719.76480732	3360.06907826	6.07E-6
3719.76480732	3360.16459229	6.03E-6
3719.76480732	3360.26010632	5.99E-6
3719.76480732	3360.35562036	5.95E-6
3719.76480732	3360.45113439	5.92E-6
3719.76480732	3360.54664842	5.88E-6
3719.76480732	3360.64216245	5.84E-6
3719.76480732	3360.73767648	5.81E-6
3719.76480732	3360.83319051	5.77E-6
3719.76480732	3360.92870454	5.74E-6
3719.76480732	3361.02421857	5.7E-6
3719.76480732	3361.1197326	5.67E-6
3719.76480732	3361.21524663	5.63E-6
3719.76480732	3361.31076066	5.6E-6
3719.76480732	3361.40627469	5.56E-6
3719.76480732	3361.50178872	5.53E-6
3719.76480732	3361.59730275	5.5E-6
3719.76480732	3361.69281678	5.46E-6
3719.76480732	3361.78833081	5.43E-6
[truncated: 78,002 more rows]
