# Supplementary material for: Resonant inelastic X-ray scattering tools to count 5 f electrons of actinides and probe bond covalency
Source: Nat Commun. 2025 Feb 10;16:1221. doi: 10.1038/s41467-024-54574-7 (PMC11811144; doi:10.1038/s41467-024-54574-7)
Supplement: Supplementary file 3 — Source Data [file 41467_2024_54574_MOESM3_ESM.zip › Data_figures/Data_SI_figures/FigSI29/UVIO2]2+-Cd_(no-Cd-Oax contact)_with3d5fwith4f5f.txt]

Excitation Emission Intensity
Energy (eV) Energy (eV) (arb. units)
3718.76761443	3319.79983685	5.2499E-4
3718.76761443	3319.90554223	4.9211E-4
3718.76761443	3320.01124761	4.1539E-4
3718.76761443	3320.116953	3.3568E-4
3718.76761443	3320.22265838	2.7205E-4
3718.76761443	3320.32836376	2.2614E-4
3718.76761443	3320.43406915	1.9414E-4
3718.76761443	3320.53977453	1.7205E-4
3718.76761443	3320.64547991	1.5687E-4
3718.76761443	3320.75118529	1.4656E-4
3718.76761443	3320.85689068	1.3974E-4
3718.76761443	3320.96259606	1.3552E-4
3718.76761443	3321.06830144	1.3331E-4
3718.76761443	3321.17400682	1.3272E-4
3718.76761443	3321.27971221	1.3348E-4
3718.76761443	3321.38541759	1.3546E-4
3718.76761443	3321.49112297	1.3856E-4
3718.76761443	3321.59682836	1.4278E-4
3718.76761443	3321.70253374	1.4816E-4
3718.76761443	3321.80823912	1.548E-4
3718.76761443	3321.9139445	1.6287E-4
3718.76761443	3322.01964989	1.7263E-4
3718.76761443	3322.12535527	1.8444E-4
3718.76761443	3322.23106065	1.9882E-4
3718.76761443	3322.33676603	2.1652E-4
3718.76761443	3322.44247142	2.3862E-4
3718.76761443	3322.5481768	2.667E-4
3718.76761443	3322.65388218	3.0308E-4
3718.76761443	3322.75958757	3.5123E-4
3718.76761443	3322.86529295	4.1609E-4
3718.76761443	3322.97099833	5.0399E-4
3718.76761443	3323.07670371	6.2021E-4
3718.76761443	3323.1824091	7.5968E-4
3718.76761443	3323.28811448	8.9026E-4
3718.76761443	3323.39381986	9.584E-4
3718.76761443	3323.49952524	9.5131E-4
3718.76761443	3323.60523063	9.2106E-4
3718.76761443	3323.71093601	9.1641E-4
3718.76761443	3323.81664139	9.3797E-4
3718.76761443	3323.92234678	9.4591E-4
3718.76761443	3324.02805216	9.0939E-4
3718.76761443	3324.13375754	8.5062E-4
3718.76761443	3324.23946292	8.1077E-4
3718.76761443	3324.34516831	8.0647E-4
3718.76761443	3324.45087369	8.2358E-4
3718.76761443	3324.55657907	8.2664E-4
3718.76761443	3324.66228445	7.9404E-4
3718.76761443	3324.76798984	7.4501E-4
3718.76761443	3324.87369522	7.0941E-4
3718.76761443	3324.9794006	6.9798E-4
3718.76761443	3325.08510599	7.012E-4
3718.76761443	3325.19081137	6.9863E-4
3718.76761443	3325.29651675	6.8047E-4
3718.76761443	3325.40222213	6.5793E-4
3718.76761443	3325.50792752	6.4507E-4
3718.76761443	3325.6136329	6.4731E-4
3718.76761443	3325.71933828	6.6479E-4
3718.76761443	3325.82504366	6.9664E-4
3718.76761443	3325.93074905	7.4272E-4
3718.76761443	3326.03645443	8.0407E-4
3718.76761443	3326.14215981	8.8307E-4
3718.76761443	3326.2478652	9.838E-4
3718.76761443	3326.35357058	0.00111258
3718.76761443	3326.45927596	0.00127887
3718.76761443	3326.56498134	0.00149656
3718.76761443	3326.67068673	0.00178494
3718.76761443	3326.77639211	0.00216715
3718.76761443	3326.88209749	0.00265871
3718.76761443	3326.98780287	0.00323865
3718.76761443	3327.09350826	0.00383189
3718.76761443	3327.19921364	0.00437438
3718.76761443	3327.30491902	0.00485077
3718.76761443	3327.41062441	0.00519138
3718.76761443	3327.51632979	0.00535417
3718.76761443	3327.62203517	0.00546703
3718.76761443	3327.72774055	0.00565864
3718.76761443	3327.83344594	0.00594082
3718.76761443	3327.93915132	0.00623767
3718.76761443	3328.0448567	0.00646517
3718.76761443	3328.15056208	0.00671096
3718.76761443	3328.25626747	0.00717341
3718.76761443	3328.36197285	0.00798986
3718.76761443	3328.46767823	0.00925945
3718.76761443	3328.57338362	0.01101705
3718.76761443	3328.679089	0.01311632
3718.76761443	3328.78479438	0.01529368
3718.76761443	3328.89049976	0.01712579
3718.76761443	3328.99620515	0.01773673
3718.76761443	3329.10191053	0.01654468
3718.76761443	3329.20761591	0.01421406
3718.76761443	3329.3133213	0.01174743
3718.76761443	3329.41902668	0.00964741
3718.76761443	3329.52473206	0.00803982
3718.76761443	3329.63043744	0.0068812
3718.76761443	3329.73614283	0.00608246
3718.76761443	3329.84184821	0.00552074
3718.76761443	3329.94755359	0.00505657
3718.76761443	3330.05325897	0.00456002
3718.76761443	3330.15896436	0.00395202
3718.76761443	3330.26466974	0.00328969
3718.76761443	3330.37037512	0.00268975
3718.76761443	3330.47608051	0.0022069
3718.76761443	3330.58178589	0.00183578
3718.76761443	3330.68749127	0.00155191
3718.76761443	3330.79319665	0.00133203
3718.76761443	3330.89890204	0.00115862
3718.76761443	3331.00460742	0.00101932
3718.76761443	3331.1103128	9.0551E-4
3718.76761443	3331.21601818	8.1112E-4
3718.76761443	3331.32172357	7.3183E-4
3718.76761443	3331.42742895	6.6446E-4
3718.76761443	3331.53313433	6.0667E-4
3718.76761443	3331.63883972	5.5667E-4
3718.76761443	3331.7445451	5.131E-4
3718.76761443	3331.85025048	4.7489E-4
3718.76761443	3331.95595586	4.4122E-4
3718.76761443	3332.06166125	4.114E-4
3718.76761443	3332.16736663	3.8491E-4
3718.76761443	3332.27307201	3.6132E-4
3718.76761443	3332.37877739	3.4028E-4
3718.76761443	3332.48448278	3.2153E-4
3718.76761443	3332.59018816	3.0486E-4
3718.76761443	3332.69589354	2.9011E-4
3718.76761443	3332.80159893	2.7721E-4
3718.76761443	3332.90730431	2.6613E-4
3718.76761443	3333.01300969	2.5693E-4
3718.76761443	3333.11871507	2.4976E-4
3718.76761443	3333.22442046	2.4495E-4
3718.76761443	3333.33012584	2.4302E-4
3718.76761443	3333.43583122	2.4481E-4
3718.76761443	3333.5415366	2.5161E-4
3718.76761443	3333.64724199	2.6513E-4
3718.76761443	3333.75294737	2.8704E-4
3718.76761443	3333.85865275	3.1659E-4
3718.76761443	3333.96435814	3.4534E-4
3718.76761443	3334.07006352	3.5517E-4
3718.76761443	3334.1757689	3.3457E-4
3718.76761443	3334.28147428	2.9473E-4
3718.76761443	3334.38717967	2.5357E-4
3718.76761443	3334.49288505	2.1954E-4
3718.76761443	3334.59859043	1.9357E-4
3718.76761443	3334.70429581	1.7411E-4
3718.76761443	3334.8100012	1.5933E-4
3718.76761443	3334.91570658	1.4774E-4
3718.76761443	3335.02141196	1.3835E-4
3718.76761443	3335.12711735	1.3061E-4
3718.76761443	3335.23282273	1.242E-4
3718.76761443	3335.33852811	1.1885E-4
3718.76761443	3335.44423349	1.1441E-4
3718.76761443	3335.54993888	1.1081E-4
3718.76761443	3335.65564426	1.0806E-4
3718.76761443	3335.76134964	1.0618E-4
3718.76761443	3335.86705502	1.0528E-4
3718.76761443	3335.97276041	1.0557E-4
3718.76761443	3336.07846579	1.0738E-4
3718.76761443	3336.18417117	1.1126E-4
3718.76761443	3336.28987656	1.18E-4
3718.76761443	3336.39558194	1.2854E-4
3718.76761443	3336.50128732	1.434E-4
3718.76761443	3336.6069927	1.6066E-4
3718.76761443	3336.71269809	1.7323E-4
3718.76761443	3336.81840347	1.717E-4
3718.76761443	3336.92410885	1.5581E-4
3718.76761443	3337.02981423	1.348E-4
3718.76761443	3337.13551962	1.1602E-4
3718.76761443	3337.241225	1.0153E-4
3718.76761443	3337.34693038	9.084E-5
3718.76761443	3337.45263577	8.295E-5
3718.76761443	3337.55834115	7.7E-5
3718.76761443	3337.66404653	7.247E-5
3718.76761443	3337.76975191	6.908E-5
3718.76761443	3337.8754573	6.666E-5
3718.76761443	3337.98116268	6.511E-5
3718.76761443	3338.08686806	6.424E-5
3718.76761443	3338.19257344	6.365E-5
3718.76761443	3338.29827883	6.267E-5
3718.76761443	3338.40398421	6.09E-5
3718.76761443	3338.50968959	5.867E-5
3718.76761443	3338.61539498	5.645E-5
3718.76761443	3338.72110036	5.449E-5
3718.76761443	3338.82680574	5.274E-5
3718.76761443	3338.93251112	5.105E-5
3718.76761443	3339.03821651	4.944E-5
3718.76761443	3339.14392189	4.79E-5
3718.76761443	3339.24962727	4.641E-5
3718.76761443	3339.35533265	4.501E-5
3718.76761443	3339.46103804	4.38E-5
3718.76761443	3339.56674342	4.289E-5
3718.76761443	3339.6724488	4.229E-5
3718.76761443	3339.77815419	4.194E-5
3718.76761443	3339.88385957	4.175E-5
3718.76761443	3339.98956495	4.163E-5
3718.76761443	3340.09527033	4.14E-5
3718.76761443	3340.20097572	4.081E-5
3718.76761443	3340.3066811	3.97E-5
3718.76761443	3340.41238648	3.825E-5
3718.76761443	3340.51809186	3.673E-5
3718.76761443	3340.62379725	3.539E-5
3718.76761443	3340.72950263	3.428E-5
3718.76761443	3340.83520801	3.328E-5
3718.76761443	3340.9409134	3.223E-5
3718.76761443	3341.04661878	3.113E-5
3718.76761443	3341.15232416	3.009E-5
3718.76761443	3341.25802954	2.915E-5
3718.76761443	3341.36373493	2.834E-5
3718.76761443	3341.46944031	2.762E-5
3718.76761443	3341.57514569	2.697E-5
3718.76761443	3341.68085107	2.638E-5
3718.76761443	3341.78655646	2.583E-5
3718.76761443	3341.89226184	2.531E-5
3718.76761443	3341.99796722	2.483E-5
3718.76761443	3342.10367261	2.437E-5
3718.76761443	3342.20937799	2.392E-5
3718.76761443	3342.31508337	2.35E-5
3718.76761443	3342.42078875	2.309E-5
3718.76761443	3342.52649414	2.27E-5
3718.76761443	3342.63219952	2.232E-5
3718.76761443	3342.7379049	2.195E-5
3718.76761443	3342.84361028	2.159E-5
3718.76761443	3342.94931567	2.125E-5
3718.76761443	3343.05502105	2.091E-5
3718.76761443	3343.16072643	2.058E-5
3718.76761443	3343.26643182	2.026E-5
3718.76761443	3343.3721372	1.995E-5
3718.76761443	3343.47784258	1.965E-5
3718.76761443	3343.58354796	1.936E-5
3718.76761443	3343.68925335	1.907E-5
3718.76761443	3343.79495873	1.879E-5
3718.76761443	3343.90066411	1.852E-5
3718.76761443	3344.00636949	1.825E-5
3718.76761443	3344.11207488	1.799E-5
3718.76761443	3344.21778026	1.773E-5
3718.76761443	3344.32348564	1.748E-5
3718.76761443	3344.42919103	1.724E-5
3718.76761443	3344.53489641	1.7E-5
3718.76761443	3344.64060179	1.677E-5
3718.76761443	3344.74630717	1.654E-5
3718.76761443	3344.85201256	1.632E-5
3718.76761443	3344.95771794	1.61E-5
3718.76761443	3345.06342332	1.589E-5
3718.76761443	3345.1691287	1.568E-5
3718.76761443	3345.27483409	1.547E-5
3718.76761443	3345.38053947	1.527E-5
3718.76761443	3345.48624485	1.507E-5
3718.76761443	3345.59195024	1.488E-5
3718.76761443	3345.69765562	1.469E-5
3718.76761443	3345.803361	1.45E-5
3718.76761443	3345.90906638	1.432E-5
3718.76761443	3346.01477177	1.414E-5
3718.76761443	3346.12047715	1.397E-5
3718.76761443	3346.22618253	1.38E-5
3718.76761443	3346.33188792	1.363E-5
3718.76761443	3346.4375933	1.346E-5
3718.76761443	3346.54329868	1.33E-5
3718.76761443	3346.64900406	1.314E-5
3718.76761443	3346.75470945	1.299E-5
3718.76761443	3346.86041483	1.283E-5
3718.76761443	3346.96612021	1.268E-5
3718.76761443	3347.07182559	1.253E-5
3718.76761443	3347.17753098	1.239E-5
3718.76761443	3347.28323636	1.225E-5
3718.76761443	3347.38894174	1.21E-5
3718.76761443	3347.49464713	1.197E-5
3718.76761443	3347.60035251	1.183E-5
3718.76761443	3347.70605789	1.17E-5
3718.76761443	3347.81176327	1.157E-5
3718.76761443	3347.91746866	1.144E-5
3718.76761443	3348.02317404	1.131E-5
3718.76761443	3348.12887942	1.119E-5
3718.76761443	3348.2345848	1.107E-5
3718.76761443	3348.34029019	1.094E-5
3718.76761443	3348.44599557	1.083E-5
3718.76761443	3348.55170095	1.071E-5
3718.76761443	3348.65740634	1.06E-5
3718.76761443	3348.76311172	1.048E-5
3718.76761443	3348.8688171	1.037E-5
3718.76761443	3348.97452248	1.026E-5
3718.76761443	3349.08022787	1.016E-5
3718.76761443	3349.18593325	1.005E-5
3718.76761443	3349.29163863	9.95E-6
3718.76761443	3349.39734401	9.84E-6
3718.76761443	3349.5030494	9.74E-6
3718.76761443	3349.60875478	9.64E-6
3718.76761443	3349.71446016	9.55E-6
3718.76761443	3349.82016555	9.45E-6
3718.76761443	3349.92587093	9.36E-6
3718.76761443	3350.03157631	9.26E-6
3718.76761443	3350.13728169	9.17E-6
3718.76761443	3350.24298708	9.08E-6
3718.76761443	3350.34869246	8.99E-6
3718.76761443	3350.45439784	8.9E-6
3718.76761443	3350.56010322	8.82E-6
3718.76761443	3350.66580861	8.73E-6
3718.76761443	3350.77151399	8.65E-6
3718.76761443	3350.87721937	8.56E-6
3718.76761443	3350.98292476	8.48E-6
3718.76761443	3351.08863014	8.4E-6
3718.76761443	3351.19433552	8.32E-6
3718.76761443	3351.3000409	8.24E-6
3718.76761443	3351.40574629	8.17E-6
3718.76761443	3351.51145167	8.09E-6
3718.76761443	3351.61715705	8.02E-6
3718.76761443	3351.72286243	7.94E-6
3718.76761443	3351.82856782	7.87E-6
3718.76761443	3351.9342732	7.8E-6
3718.76761443	3352.03997858	7.73E-6
3718.76761443	3352.14568397	7.66E-6
3718.76761443	3352.25138935	7.59E-6
3718.76761443	3352.35709473	7.52E-6
3718.76761443	3352.46280011	7.45E-6
3718.76761443	3352.5685055	7.39E-6
3718.76761443	3352.67421088	7.32E-6
3718.76761443	3352.77991626	7.26E-6
3718.76761443	3352.88562164	7.19E-6
3718.76761443	3352.99132703	7.13E-6
3718.76761443	3353.09703241	7.07E-6
3718.76761443	3353.20273779	7.01E-6
3718.76761443	3353.30844318	6.95E-6
3718.76761443	3353.41414856	6.89E-6
3718.76761443	3353.51985394	6.83E-6
3718.76761443	3353.62555932	6.77E-6
3718.76761443	3353.73126471	6.71E-6
3718.76761443	3353.83697009	6.66E-6
3718.76761443	3353.94267547	6.6E-6
3718.76761443	3354.04838085	6.55E-6
3718.76761443	3354.15408624	6.49E-6
3718.76761443	3354.25979162	6.44E-6
3718.76761443	3354.365497	6.38E-6
3718.76761443	3354.47120239	6.33E-6
3718.76761443	3354.57690777	6.28E-6
3718.76761443	3354.68261315	6.23E-6
3718.76761443	3354.78831853	6.18E-6
3718.76761443	3354.89402392	6.13E-6
3718.76761443	3354.9997293	6.08E-6
3718.76761443	3355.10543468	6.03E-6
3718.76761443	3355.21114006	5.98E-6
3718.76761443	3355.31684545	5.93E-6
3718.76761443	3355.42255083	5.89E-6
3718.76761443	3355.52825621	5.84E-6
3718.76761443	3355.6339616	5.8E-6
3718.76761443	3355.73966698	5.75E-6
3718.76761443	3355.84537236	5.71E-6
3718.76761443	3355.95107774	5.66E-6
3718.76761443	3356.05678313	5.62E-6
3718.76761443	3356.16248851	5.57E-6
3718.76761443	3356.26819389	5.53E-6
3718.76761443	3356.37389927	5.49E-6
3718.76761443	3356.47960466	5.45E-6
3718.76761443	3356.58531004	5.41E-6
3718.76761443	3356.69101542	5.36E-6
3718.76761443	3356.79672081	5.32E-6
3718.76761443	3356.90242619	5.28E-6
3718.76761443	3357.00813157	5.25E-6
3718.76761443	3357.11383695	5.21E-6
3718.76761443	3357.21954234	5.17E-6
3718.76761443	3357.32524772	5.13E-6
3718.76761443	3357.4309531	5.09E-6
3718.76761443	3357.53665848	5.05E-6
3718.76761443	3357.64236387	5.02E-6
3718.76761443	3357.74806925	4.98E-6
3718.76761443	3357.85377463	4.94E-6
3718.76761443	3357.95948002	4.91E-6
3718.76761443	3358.0651854	4.87E-6
3718.76761443	3358.17089078	4.84E-6
3718.76761443	3358.27659616	4.8E-6
3718.76761443	3358.38230155	4.77E-6
3718.76761443	3358.48800693	4.74E-6
3718.76761443	3358.59371231	4.7E-6
3718.76761443	3358.69941769	4.67E-6
3718.76761443	3358.80512308	4.64E-6
3718.76761443	3358.91082846	4.6E-6
3718.76761443	3359.01653384	4.57E-6
3718.76761443	3359.12223923	4.54E-6
3718.76761443	3359.22794461	4.51E-6
3718.76761443	3359.33364999	4.48E-6
3718.76761443	3359.43935537	4.45E-6
3718.76761443	3359.54506076	4.42E-6
3718.76761443	3359.65076614	4.39E-6
3718.76761443	3359.75647152	4.36E-6
3718.76761443	3359.8621769	4.33E-6
3718.76761443	3359.96788229	4.3E-6
3718.76761443	3360.07358767	4.27E-6
3718.76761443	3360.17929305	4.24E-6
3718.76761443	3360.28499844	4.21E-6
3718.76761443	3360.39070382	4.18E-6
3718.76761443	3360.4964092	4.16E-6
3718.76761443	3360.60211458	4.13E-6
3718.76761443	3360.70781997	4.1E-6
3718.76761443	3360.81352535	4.07E-6
3718.76761443	3360.91923073	4.05E-6
3718.76761443	3361.02493611	4.02E-6
3718.76761443	3361.1306415	4E-6
3718.76761443	3361.23634688	3.97E-6
3718.76761443	3361.34205226	3.94E-6
3718.76761443	3361.44775765	3.92E-6
3718.76761443	3361.55346303	3.89E-6
3718.76761443	3361.65916841	3.87E-6
3718.76761443	3361.76487379	3.84E-6
3718.76761443	3361.87057918	3.82E-6
3718.76761443	3361.97628456	3.79E-6
3718.87366809	3319.79983685	5.0044E-4
3718.87366809	3319.90554223	5.3829E-4
3718.87366809	3320.01124761	5.0477E-4
3718.87366809	3320.116953	4.2613E-4
3718.87366809	3320.22265838	3.4432E-4
3718.87366809	3320.32836376	2.7898E-4
3718.87366809	3320.43406915	2.3181E-4
3718.87366809	3320.53977453	1.9894E-4
3718.87366809	3320.64547991	1.7624E-4
3718.87366809	3320.75118529	1.6063E-4
3718.87366809	3320.85689068	1.5001E-4
3718.87366809	3320.96259606	1.4299E-4
3718.87366809	3321.06830144	1.3863E-4
3718.87366809	3321.17400682	1.3634E-4
3718.87366809	3321.27971221	1.3569E-4
3718.87366809	3321.38541759	1.3644E-4
3718.87366809	3321.49112297	1.3843E-4
3718.87366809	3321.59682836	1.4157E-4
3718.87366809	3321.70253374	1.4585E-4
3718.87366809	3321.80823912	1.5131E-4
3718.87366809	3321.9139445	1.5805E-4
3718.87366809	3322.01964989	1.6626E-4
3718.87366809	3322.12535527	1.7617E-4
3718.87366809	3322.23106065	1.8817E-4
3718.87366809	3322.33676603	2.0279E-4
3718.87366809	3322.44247142	2.2078E-4
3718.87366809	3322.5481768	2.4323E-4
3718.87366809	3322.65388218	2.7175E-4
3718.87366809	3322.75958757	3.0871E-4
3718.87366809	3322.86529295	3.5761E-4
3718.87366809	3322.97099833	4.2346E-4
3718.87366809	3323.07670371	5.127E-4
3718.87366809	3323.1824091	6.307E-4
3718.87366809	3323.28811448	7.7239E-4
3718.87366809	3323.39381986	9.0521E-4
3718.87366809	3323.49952524	9.7474E-4
3718.87366809	3323.60523063	9.6777E-4
3718.87366809	3323.71093601	9.3706E-4
3718.87366809	3323.81664139	9.3226E-4
3718.87366809	3323.92234678	9.5418E-4
3718.87366809	3324.02805216	9.6242E-4
3718.87366809	3324.13375754	9.2551E-4
3718.87366809	3324.23946292	8.6587E-4
3718.87366809	3324.34516831	8.2533E-4
3718.87366809	3324.45087369	8.2092E-4
3718.87366809	3324.55657907	8.3836E-4
3718.87366809	3324.66228445	8.4176E-4
3718.87366809	3324.76798984	8.0904E-4
3718.87366809	3324.87369522	7.5962E-4
3718.87366809	3324.9794006	7.2387E-4
3718.87366809	3325.08510599	7.1273E-4
3718.87366809	3325.19081137	7.1648E-4
3718.87366809	3325.29651675	7.1421E-4
3718.87366809	3325.40222213	6.9582E-4
3718.87366809	3325.50792752	6.7279E-4
3718.87366809	3325.6136329	6.5959E-4
3718.87366809	3325.71933828	6.6183E-4
3718.87366809	3325.82504366	6.7965E-4
3718.87366809	3325.93074905	7.1217E-4
3718.87366809	3326.03645443	7.5924E-4
3718.87366809	3326.14215981	8.219E-4
3718.87366809	3326.2478652	9.0259E-4
3718.87366809	3326.35357058	0.00100547
3718.87366809	3326.45927596	0.00113697
3718.87366809	3326.56498134	0.00130675
3718.87366809	3326.67068673	0.00152897
3718.87366809	3326.77639211	0.00182332
3718.87366809	3326.88209749	0.00221341
3718.87366809	3326.98780287	0.00271517
3718.87366809	3327.09350826	0.00330736
3718.87366809	3327.19921364	0.00391341
3718.87366809	3327.30491902	0.00446776
3718.87366809	3327.41062441	0.00495477
3718.87366809	3327.51632979	0.00530365
3718.87366809	3327.62203517	0.00547106
3718.87366809	3327.72774055	0.0055872
3718.87366809	3327.83344594	0.00578375
3718.87366809	3327.93915132	0.00607316
3718.87366809	3328.0448567	0.00637811
3718.87366809	3328.15056208	0.00661253
3718.87366809	3328.25626747	0.00686547
3718.87366809	3328.36197285	0.00733986
3718.87366809	3328.46767823	0.00817663
3718.87366809	3328.57338362	0.00947745
3718.87366809	3328.679089	0.01127841
3718.87366809	3328.78479438	0.01343016
3718.87366809	3328.89049976	0.01566289
3718.87366809	3328.99620515	0.01754397
3718.87366809	3329.10191053	0.01817677
3718.87366809	3329.20761591	0.0169615
3718.87366809	3329.3133213	0.01457552
3718.87366809	3329.41902668	0.01204735
3718.87366809	3329.52473206	0.00989379
3718.87366809	3329.63043744	0.0082447
3718.87366809	3329.73614283	0.00705589
3718.87366809	3329.84184821	0.00623618
3718.87366809	3329.94755359	0.00565984
3718.87366809	3330.05325897	0.00518387
3718.87366809	3330.15896436	0.00467509
3718.87366809	3330.26466974	0.00405218
3718.87366809	3330.37037512	0.00337328
3718.87366809	3330.47608051	0.00275807
3718.87366809	3330.58178589	0.00226283
3718.87366809	3330.68749127	0.00188216
3718.87366809	3330.79319665	0.001591
3718.87366809	3330.89890204	0.00136549
3718.87366809	3331.00460742	0.00118765
3718.87366809	3331.1103128	0.0010448
3718.87366809	3331.21601818	9.281E-4
3718.87366809	3331.32172357	8.3133E-4
3718.87366809	3331.42742895	7.5003E-4
3718.87366809	3331.53313433	6.8096E-4
3718.87366809	3331.63883972	6.2171E-4
3718.87366809	3331.7445451	5.7046E-4
3718.87366809	3331.85025048	5.2579E-4
3718.87366809	3331.95595586	4.8663E-4
3718.87366809	3332.06166125	4.5211E-4
3718.87366809	3332.16736663	4.2155E-4
3718.87366809	3332.27307201	3.9439E-4
3718.87366809	3332.37877739	3.7021E-4
3718.87366809	3332.48448278	3.4865E-4
3718.87366809	3332.59018816	3.2944E-4
3718.87366809	3332.69589354	3.1235E-4
3718.87366809	3332.80159893	2.9724E-4
3718.87366809	3332.90730431	2.8402E-4
3718.87366809	3333.01300969	2.7267E-4
3718.87366809	3333.11871507	2.6324E-4
3718.87366809	3333.22442046	2.559E-4
3718.87366809	3333.33012584	2.5097E-4
3718.87366809	3333.43583122	2.4899E-4
3718.87366809	3333.5415366	2.5083E-4
3718.87366809	3333.64724199	2.5779E-4
3718.87366809	3333.75294737	2.7166E-4
3718.87366809	3333.85865275	2.9412E-4
3718.87366809	3333.96435814	3.2442E-4
3718.87366809	3334.07006352	3.5396E-4
3718.87366809	3334.1757689	3.6414E-4
3718.87366809	3334.28147428	3.4311E-4
3718.87366809	3334.38717967	3.0227E-4
3718.87366809	3334.49288505	2.6003E-4
3718.87366809	3334.59859043	2.251E-4
3718.87366809	3334.70429581	1.9845E-4
3718.87366809	3334.8100012	1.7847E-4
3718.87366809	3334.91570658	1.6329E-4
3718.87366809	3335.02141196	1.5141E-4
3718.87366809	3335.12711735	1.4177E-4
3718.87366809	3335.23282273	1.3384E-4
3718.87366809	3335.33852811	1.2726E-4
3718.87366809	3335.44423349	1.2178E-4
3718.87366809	3335.54993888	1.1722E-4
3718.87366809	3335.65564426	1.1354E-4
3718.87366809	3335.76134964	1.1071E-4
3718.87366809	3335.86705502	1.0879E-4
3718.87366809	3335.97276041	1.0787E-4
3718.87366809	3336.07846579	1.0816E-4
3718.87366809	3336.18417117	1.1002E-4
3718.87366809	3336.28987656	1.14E-4
3718.87366809	3336.39558194	1.209E-4
3718.87366809	3336.50128732	1.3171E-4
3718.87366809	3336.6069927	1.4695E-4
3718.87366809	3336.71269809	1.6467E-4
3718.87366809	3336.81840347	1.776E-4
3718.87366809	3336.92410885	1.7608E-4
3718.87366809	3337.02981423	1.5982E-4
3718.87366809	3337.13551962	1.3827E-4
3718.87366809	3337.241225	1.1898E-4
3718.87366809	3337.34693038	1.041E-4
3718.87366809	3337.45263577	9.313E-5
3718.87366809	3337.55834115	8.502E-5
3718.87366809	3337.66404653	7.891E-5
3718.87366809	3337.76975191	7.426E-5
3718.87366809	3337.8754573	7.078E-5
3718.87366809	3337.98116268	6.83E-5
3718.87366809	3338.08686806	6.67E-5
3718.87366809	3338.19257344	6.581E-5
3718.87366809	3338.29827883	6.52E-5
3718.87366809	3338.40398421	6.42E-5
3718.87366809	3338.50968959	6.239E-5
3718.87366809	3338.61539498	6.01E-5
3718.87366809	3338.72110036	5.783E-5
3718.87366809	3338.82680574	5.582E-5
3718.87366809	3338.93251112	5.402E-5
3718.87366809	3339.03821651	5.23E-5
3718.87366809	3339.14392189	5.064E-5
3718.87366809	3339.24962727	4.906E-5
3718.87366809	3339.35533265	4.754E-5
3718.87366809	3339.46103804	4.61E-5
3718.87366809	3339.56674342	4.487E-5
3718.87366809	3339.6724488	4.393E-5
3718.87366809	3339.77815419	4.332E-5
3718.87366809	3339.88385957	4.295E-5
3718.87366809	3339.98956495	4.276E-5
3718.87366809	3340.09527033	4.264E-5
3718.87366809	3340.20097572	4.24E-5
3718.87366809	3340.3066811	4.179E-5
3718.87366809	3340.41238648	4.066E-5
3718.87366809	3340.51809186	3.917E-5
3718.87366809	3340.62379725	3.762E-5
3718.87366809	3340.72950263	3.625E-5
3718.87366809	3340.83520801	3.511E-5
3718.87366809	3340.9409134	3.408E-5
3718.87366809	3341.04661878	3.301E-5
3718.87366809	3341.15232416	3.189E-5
3718.87366809	3341.25802954	3.081E-5
3718.87366809	3341.36373493	2.986E-5
3718.87366809	3341.46944031	2.902E-5
3718.87366809	3341.57514569	2.828E-5
3718.87366809	3341.68085107	2.762E-5
3718.87366809	3341.78655646	2.701E-5
3718.87366809	3341.89226184	2.645E-5
3718.87366809	3341.99796722	2.592E-5
3718.87366809	3342.10367261	2.543E-5
3718.87366809	3342.20937799	2.495E-5
3718.87366809	3342.31508337	2.45E-5
3718.87366809	3342.42078875	2.407E-5
3718.87366809	3342.52649414	2.365E-5
3718.87366809	3342.63219952	2.324E-5
3718.87366809	3342.7379049	2.285E-5
3718.87366809	3342.84361028	2.248E-5
3718.87366809	3342.94931567	2.211E-5
3718.87366809	3343.05502105	2.176E-5
3718.87366809	3343.16072643	2.141E-5
3718.87366809	3343.26643182	2.108E-5
3718.87366809	3343.3721372	2.075E-5
3718.87366809	3343.47784258	2.043E-5
3718.87366809	3343.58354796	2.012E-5
3718.87366809	3343.68925335	1.982E-5
3718.87366809	3343.79495873	1.953E-5
3718.87366809	3343.90066411	1.924E-5
3718.87366809	3344.00636949	1.896E-5
3718.87366809	3344.11207488	1.869E-5
3718.87366809	3344.21778026	1.842E-5
3718.87366809	3344.32348564	1.816E-5
3718.87366809	3344.42919103	1.79E-5
3718.87366809	3344.53489641	1.765E-5
3718.87366809	3344.64060179	1.741E-5
3718.87366809	3344.74630717	1.717E-5
3718.87366809	3344.85201256	1.694E-5
3718.87366809	3344.95771794	1.671E-5
3718.87366809	3345.06342332	1.649E-5
3718.87366809	3345.1691287	1.627E-5
3718.87366809	3345.27483409	1.605E-5
3718.87366809	3345.38053947	1.584E-5
3718.87366809	3345.48624485	1.564E-5
3718.87366809	3345.59195024	1.543E-5
3718.87366809	3345.69765562	1.524E-5
3718.87366809	3345.803361	1.504E-5
3718.87366809	3345.90906638	1.485E-5
3718.87366809	3346.01477177	1.467E-5
3718.87366809	3346.12047715	1.448E-5
3718.87366809	3346.22618253	1.43E-5
3718.87366809	3346.33188792	1.413E-5
3718.87366809	3346.4375933	1.396E-5
3718.87366809	3346.54329868	1.379E-5
3718.87366809	3346.64900406	1.362E-5
3718.87366809	3346.75470945	1.346E-5
3718.87366809	3346.86041483	1.33E-5
3718.87366809	3346.96612021	1.314E-5
3718.87366809	3347.07182559	1.299E-5
3718.87366809	3347.17753098	1.283E-5
3718.87366809	3347.28323636	1.268E-5
3718.87366809	3347.38894174	1.254E-5
3718.87366809	3347.49464713	1.239E-5
3718.87366809	3347.60035251	1.225E-5
3718.87366809	3347.70605789	1.211E-5
3718.87366809	3347.81176327	1.198E-5
3718.87366809	3347.91746866	1.184E-5
3718.87366809	3348.02317404	1.171E-5
3718.87366809	3348.12887942	1.158E-5
3718.87366809	3348.2345848	1.146E-5
3718.87366809	3348.34029019	1.133E-5
3718.87366809	3348.44599557	1.121E-5
3718.87366809	3348.55170095	1.109E-5
3718.87366809	3348.65740634	1.097E-5
3718.87366809	3348.76311172	1.085E-5
3718.87366809	3348.8688171	1.073E-5
3718.87366809	3348.97452248	1.062E-5
3718.87366809	3349.08022787	1.051E-5
3718.87366809	3349.18593325	1.04E-5
3718.87366809	3349.29163863	1.029E-5
3718.87366809	3349.39734401	1.018E-5
3718.87366809	3349.5030494	1.008E-5
3718.87366809	3349.60875478	9.98E-6
3718.87366809	3349.71446016	9.87E-6
3718.87366809	3349.82016555	9.77E-6
3718.87366809	3349.92587093	9.68E-6
3718.87366809	3350.03157631	9.58E-6
3718.87366809	3350.13728169	9.48E-6
3718.87366809	3350.24298708	9.39E-6
3718.87366809	3350.34869246	9.3E-6
3718.87366809	3350.45439784	9.21E-6
3718.87366809	3350.56010322	9.12E-6
3718.87366809	3350.66580861	9.03E-6
3718.87366809	3350.77151399	8.94E-6
3718.87366809	3350.87721937	8.85E-6
3718.87366809	3350.98292476	8.77E-6
3718.87366809	3351.08863014	8.68E-6
3718.87366809	3351.19433552	8.6E-6
3718.87366809	3351.3000409	8.52E-6
3718.87366809	3351.40574629	8.44E-6
3718.87366809	3351.51145167	8.36E-6
3718.87366809	3351.61715705	8.28E-6
3718.87366809	3351.72286243	8.21E-6
3718.87366809	3351.82856782	8.13E-6
3718.87366809	3351.9342732	8.06E-6
3718.87366809	3352.03997858	7.98E-6
3718.87366809	3352.14568397	7.91E-6
3718.87366809	3352.25138935	7.84E-6
3718.87366809	3352.35709473	7.77E-6
3718.87366809	3352.46280011	7.7E-6
3718.87366809	3352.5685055	7.63E-6
3718.87366809	3352.67421088	7.56E-6
3718.87366809	3352.77991626	7.5E-6
3718.87366809	3352.88562164	7.43E-6
3718.87366809	3352.99132703	7.36E-6
3718.87366809	3353.09703241	7.3E-6
3718.87366809	3353.20273779	7.24E-6
3718.87366809	3353.30844318	7.17E-6
3718.87366809	3353.41414856	7.11E-6
3718.87366809	3353.51985394	7.05E-6
3718.87366809	3353.62555932	6.99E-6
3718.87366809	3353.73126471	6.93E-6
3718.87366809	3353.83697009	6.87E-6
3718.87366809	3353.94267547	6.82E-6
3718.87366809	3354.04838085	6.76E-6
3718.87366809	3354.15408624	6.7E-6
3718.87366809	3354.25979162	6.65E-6
3718.87366809	3354.365497	6.59E-6
3718.87366809	3354.47120239	6.54E-6
3718.87366809	3354.57690777	6.48E-6
3718.87366809	3354.68261315	6.43E-6
3718.87366809	3354.78831853	6.38E-6
3718.87366809	3354.89402392	6.33E-6
3718.87366809	3354.9997293	6.27E-6
3718.87366809	3355.10543468	6.22E-6
3718.87366809	3355.21114006	6.17E-6
3718.87366809	3355.31684545	6.12E-6
3718.87366809	3355.42255083	6.08E-6
3718.87366809	3355.52825621	6.03E-6
3718.87366809	3355.6339616	5.98E-6
3718.87366809	3355.73966698	5.93E-6
3718.87366809	3355.84537236	5.89E-6
3718.87366809	3355.95107774	5.84E-6
3718.87366809	3356.05678313	5.8E-6
3718.87366809	3356.16248851	5.75E-6
3718.87366809	3356.26819389	5.71E-6
3718.87366809	3356.37389927	5.66E-6
3718.87366809	3356.47960466	5.62E-6
3718.87366809	3356.58531004	5.58E-6
3718.87366809	3356.69101542	5.53E-6
3718.87366809	3356.79672081	5.49E-6
3718.87366809	3356.90242619	5.45E-6
3718.87366809	3357.00813157	5.41E-6
3718.87366809	3357.11383695	5.37E-6
3718.87366809	3357.21954234	5.33E-6
3718.87366809	3357.32524772	5.29E-6
3718.87366809	3357.4309531	5.25E-6
3718.87366809	3357.53665848	5.21E-6
3718.87366809	3357.64236387	5.17E-6
3718.87366809	3357.74806925	5.14E-6
3718.87366809	3357.85377463	5.1E-6
3718.87366809	3357.95948002	5.06E-6
3718.87366809	3358.0651854	5.03E-6
3718.87366809	3358.17089078	4.99E-6
3718.87366809	3358.27659616	4.95E-6
3718.87366809	3358.38230155	4.92E-6
3718.87366809	3358.48800693	4.88E-6
3718.87366809	3358.59371231	4.85E-6
3718.87366809	3358.69941769	4.82E-6
3718.87366809	3358.80512308	4.78E-6
3718.87366809	3358.91082846	4.75E-6
3718.87366809	3359.01653384	4.71E-6
3718.87366809	3359.12223923	4.68E-6
3718.87366809	3359.22794461	4.65E-6
3718.87366809	3359.33364999	4.62E-6
3718.87366809	3359.43935537	4.58E-6
3718.87366809	3359.54506076	4.55E-6
3718.87366809	3359.65076614	4.52E-6
3718.87366809	3359.75647152	4.49E-6
3718.87366809	3359.8621769	4.46E-6
3718.87366809	3359.96788229	4.43E-6
3718.87366809	3360.07358767	4.4E-6
3718.87366809	3360.17929305	4.37E-6
3718.87366809	3360.28499844	4.34E-6
3718.87366809	3360.39070382	4.31E-6
3718.87366809	3360.4964092	4.28E-6
3718.87366809	3360.60211458	4.26E-6
3718.87366809	3360.70781997	4.23E-6
3718.87366809	3360.81352535	4.2E-6
3718.87366809	3360.91923073	4.17E-6
3718.87366809	3361.02493611	4.14E-6
3718.87366809	3361.1306415	4.12E-6
3718.87366809	3361.23634688	4.09E-6
3718.87366809	3361.34205226	4.06E-6
3718.87366809	3361.44775765	4.04E-6
3718.87366809	3361.55346303	4.01E-6
3718.87366809	3361.65916841	3.99E-6
3718.87366809	3361.76487379	3.96E-6
3718.87366809	3361.87057918	3.94E-6
3718.87366809	3361.97628456	3.91E-6
3718.97972175	3319.79983685	4.2812E-4
3718.97972175	3319.90554223	5.1304E-4
3718.97972175	3320.01124761	5.521E-4
3718.97972175	3320.116953	5.1791E-4
3718.97972175	3320.22265838	4.3728E-4
3718.97972175	3320.32836376	3.533E-4
3718.97972175	3320.43406915	2.8617E-4
3718.97972175	3320.53977453	2.377E-4
3718.97972175	3320.64547991	2.0391E-4
3718.97972175	3320.75118529	1.8057E-4
3718.97972175	3320.85689068	1.6452E-4
3718.97972175	3320.96259606	1.536E-4
3718.97972175	3321.06830144	1.4636E-4
3718.97972175	3321.17400682	1.4186E-4
3718.97972175	3321.27971221	1.3947E-4
3718.97972175	3321.38541759	1.3877E-4
3718.97972175	3321.49112297	1.3951E-4
3718.97972175	3321.59682836	1.415E-4
3718.97972175	3321.70253374	1.4468E-4
3718.97972175	3321.80823912	1.4902E-4
3718.97972175	3321.9139445	1.5456E-4
3718.97972175	3322.01964989	1.6141E-4
3718.97972175	3322.12535527	1.6975E-4
3718.97972175	3322.23106065	1.7983E-4
3718.97972175	3322.33676603	1.9203E-4
3718.97972175	3322.44247142	2.0688E-4
3718.97972175	3322.5481768	2.2517E-4
3718.97972175	3322.65388218	2.4798E-4
3718.97972175	3322.75958757	2.7696E-4
3718.97972175	3322.86529295	3.1451E-4
3718.97972175	3322.97099833	3.6417E-4
3718.97972175	3323.07670371	4.3104E-4
3718.97972175	3323.1824091	5.2166E-4
3718.97972175	3323.28811448	6.4149E-4
3718.97972175	3323.39381986	7.8544E-4
3718.97972175	3323.49952524	9.2055E-4
3718.97972175	3323.60523063	9.9152E-4
3718.97972175	3323.71093601	9.8467E-4
3718.97972175	3323.81664139	9.5348E-4
3718.97972175	3323.92234678	9.4854E-4
3718.97972175	3324.02805216	9.7082E-4
3718.97972175	3324.13375754	9.7937E-4
3718.97972175	3324.23946292	9.4207E-4
3718.97972175	3324.34516831	8.8153E-4
3718.97972175	3324.45087369	8.403E-4
3718.97972175	3324.55657907	8.3576E-4
3718.97972175	3324.66228445	8.5357E-4
3718.97972175	3324.76798984	8.573E-4
3718.97972175	3324.87369522	8.2447E-4
3718.97972175	3324.9794006	7.7469E-4
3718.97972175	3325.08510599	7.388E-4
3718.97972175	3325.19081137	7.2797E-4
3718.97972175	3325.29651675	7.3229E-4
3718.97972175	3325.40222213	7.3033E-4
3718.97972175	3325.50792752	7.117E-4
3718.97972175	3325.6136329	6.8817E-4
3718.97972175	3325.71933828	6.7462E-4
3718.97972175	3325.82504366	6.7685E-4
3718.97972175	3325.93074905	6.9502E-4
3718.97972175	3326.03645443	7.2823E-4
3718.97972175	3326.14215981	7.7632E-4
3718.97972175	3326.2478652	8.4034E-4
3718.97972175	3326.35357058	9.2277E-4
3718.97972175	3326.45927596	0.00102787
3718.97972175	3326.56498134	0.00116218
3718.97972175	3326.67068673	0.00133556
3718.97972175	3326.77639211	0.00156246
3718.97972175	3326.88209749	0.00186297
3718.97972175	3326.98780287	0.0022612
3718.97972175	3327.09350826	0.00277349
3718.97972175	3327.19921364	0.00337831
3718.97972175	3327.30491902	0.00399758
3718.97972175	3327.41062441	0.00456417
3718.97972175	3327.51632979	0.00506215
3718.97972175	3327.62203517	0.00541958
3718.97972175	3327.72774055	0.00559181
3718.97972175	3327.83344594	0.00571136
3718.97972175	3327.93915132	0.00591305
3718.97972175	3328.0448567	0.00620995
3718.97972175	3328.15056208	0.00652332
3718.97972175	3328.25626747	0.00676496
3718.97972175	3328.36197285	0.00702534
3718.97972175	3328.46767823	0.00751215
3718.97972175	3328.57338362	0.00837002
3718.97972175	3328.679089	0.00970326
3718.97972175	3328.78479438	0.01154921
3718.97972175	3328.89049976	0.01375542
3718.97972175	3328.99620515	0.01604562
3718.97972175	3329.10191053	0.01797754
3718.97972175	3329.20761591	0.01863311
3718.97972175	3329.3133213	0.01739387
3718.97972175	3329.41902668	0.01495053
3718.97972175	3329.52473206	0.01235853
3718.97972175	3329.63043744	0.01014944
3718.97972175	3329.73614283	0.0084573
3718.97972175	3329.84184821	0.00723713
3718.97972175	3329.94755359	0.00639567
3718.97972175	3330.05325897	0.00580414
3718.97972175	3330.15896436	0.00531593
3718.97972175	3330.26466974	0.00479446
3718.97972175	3330.37037512	0.00415608
3718.97972175	3330.47608051	0.00346
3718.97972175	3330.58178589	0.00282894
3718.97972175	3330.68749127	0.00232084
3718.97972175	3330.79319665	0.00193027
3718.97972175	3330.89890204	0.00163155
3718.97972175	3331.00460742	0.00140019
3718.97972175	3331.1103128	0.00121776
3718.97972175	3331.21601818	0.00107123
3718.97972175	3331.32172357	9.5153E-4
3718.97972175	3331.42742895	8.5228E-4
3718.97972175	3331.53313433	7.689E-4
3718.97972175	3331.63883972	6.9807E-4
3718.97972175	3331.7445451	6.3731E-4
3718.97972175	3331.85025048	5.8475E-4
3718.97972175	3331.95595586	5.3895E-4
3718.97972175	3332.06166125	4.988E-4
3718.97972175	3332.16736663	4.634E-4
3718.97972175	3332.27307201	4.3207E-4
3718.97972175	3332.37877739	4.0423E-4
3718.97972175	3332.48448278	3.7944E-4
3718.97972175	3332.59018816	3.5734E-4
3718.97972175	3332.69589354	3.3764E-4
3718.97972175	3332.80159893	3.2012E-4
3718.97972175	3332.90730431	3.0464E-4
3718.97972175	3333.01300969	2.9108E-4
3718.97972175	3333.11871507	2.7945E-4
3718.97972175	3333.22442046	2.6978E-4
3718.97972175	3333.33012584	2.6226E-4
3718.97972175	3333.43583122	2.5721E-4
3718.97972175	3333.5415366	2.5518E-4
3718.97972175	3333.64724199	2.5707E-4
3718.97972175	3333.75294737	2.6421E-4
3718.97972175	3333.85865275	2.7842E-4
3718.97972175	3333.96435814	3.0145E-4
3718.97972175	3334.07006352	3.3255E-4
3718.97972175	3334.1757689	3.629E-4
3718.97972175	3334.28147428	3.7345E-4
3718.97972175	3334.38717967	3.5197E-4
3718.97972175	3334.49288505	3.101E-4
3718.97972175	3334.59859043	2.6674E-4
3718.97972175	3334.70429581	2.3087E-4
3718.97972175	3334.8100012	2.035E-4
3718.97972175	3334.91570658	1.8299E-4
3718.97972175	3335.02141196	1.6741E-4
3718.97972175	3335.12711735	1.5521E-4
3718.97972175	3335.23282273	1.4532E-4
3718.97972175	3335.33852811	1.3718E-4
3718.97972175	3335.44423349	1.3044E-4
3718.97972175	3335.54993888	1.2481E-4
3718.97972175	3335.65564426	1.2014E-4
3718.97972175	3335.76134964	1.1636E-4
3718.97972175	3335.86705502	1.1347E-4
3718.97972175	3335.97276041	1.1149E-4
3718.97972175	3336.07846579	1.1055E-4
3718.97972175	3336.18417117	1.1085E-4
3718.97972175	3336.28987656	1.1276E-4
3718.97972175	3336.39558194	1.1684E-4
3718.97972175	3336.50128732	1.2392E-4
3718.97972175	3336.6069927	1.35E-4
3718.97972175	3336.71269809	1.5063E-4
3718.97972175	3336.81840347	1.6883E-4
3718.97972175	3336.92410885	1.8213E-4
3718.97972175	3337.02981423	1.8064E-4
3718.97972175	3337.13551962	1.6398E-4
3718.97972175	3337.241225	1.4187E-4
3718.97972175	3337.34693038	1.2206E-4
3718.97972175	3337.45263577	1.0677E-4
3718.97972175	3337.55834115	9.55E-5
3718.97972175	3337.66404653	8.717E-5
3718.97972175	3337.76975191	8.09E-5
3718.97972175	3337.8754573	7.612E-5
3718.97972175	3337.98116268	7.254E-5
3718.97972175	3338.08686806	6.999E-5
3718.97972175	3338.19257344	6.835E-5
3718.97972175	3338.29827883	6.744E-5
3718.97972175	3338.40398421	6.681E-5
3718.97972175	3338.50968959	6.579E-5
3718.97972175	3338.61539498	6.394E-5
3718.97972175	3338.72110036	6.159E-5
3718.97972175	3338.82680574	5.926E-5
3718.97972175	3338.93251112	5.72E-5
3718.97972175	3339.03821651	5.536E-5
3718.97972175	3339.14392189	5.359E-5
3718.97972175	3339.24962727	5.189E-5
3718.97972175	3339.35533265	5.027E-5
3718.97972175	3339.46103804	4.871E-5
3718.97972175	3339.56674342	4.724E-5
3718.97972175	3339.6724488	4.597E-5
3718.97972175	3339.77815419	4.501E-5
3718.97972175	3339.88385957	4.438E-5
3718.97972175	3339.98956495	4.4E-5
3718.97972175	3340.09527033	4.38E-5
3718.97972175	3340.20097572	4.368E-5
3718.97972175	3340.3066811	4.344E-5
3718.97972175	3340.41238648	4.281E-5
3718.97972175	3340.51809186	4.166E-5
3718.97972175	3340.62379725	4.013E-5
3718.97972175	3340.72950263	3.854E-5
3718.97972175	3340.83520801	3.714E-5
3718.97972175	3340.9409134	3.597E-5
3718.97972175	3341.04661878	3.492E-5
3718.97972175	3341.15232416	3.382E-5
3718.97972175	3341.25802954	3.267E-5
3718.97972175	3341.36373493	3.157E-5
3718.97972175	3341.46944031	3.059E-5
3718.97972175	3341.57514569	2.973E-5
3718.97972175	3341.68085107	2.897E-5
3718.97972175	3341.78655646	2.829E-5
3718.97972175	3341.89226184	2.767E-5
3718.97972175	3341.99796722	2.71E-5
3718.97972175	3342.10367261	2.656E-5
3718.97972175	3342.20937799	2.605E-5
3718.97972175	3342.31508337	2.556E-5
3718.97972175	3342.42078875	2.51E-5
3718.97972175	3342.52649414	2.465E-5
3718.97972175	3342.63219952	2.422E-5
3718.97972175	3342.7379049	2.381E-5
3718.97972175	3342.84361028	2.341E-5
3718.97972175	3342.94931567	2.302E-5
3718.97972175	3343.05502105	2.265E-5
3718.97972175	3343.16072643	2.229E-5
3718.97972175	3343.26643182	2.193E-5
3718.97972175	3343.3721372	2.159E-5
3718.97972175	3343.47784258	2.126E-5
3718.97972175	3343.58354796	2.093E-5
3718.97972175	3343.68925335	2.061E-5
3718.97972175	3343.79495873	2.03E-5
3718.97972175	3343.90066411	2E-5
3718.97972175	3344.00636949	1.971E-5
3718.97972175	3344.11207488	1.942E-5
3718.97972175	3344.21778026	1.914E-5
3718.97972175	3344.32348564	1.887E-5
3718.97972175	3344.42919103	1.86E-5
3718.97972175	3344.53489641	1.834E-5
3718.97972175	3344.64060179	1.808E-5
3718.97972175	3344.74630717	1.783E-5
3718.97972175	3344.85201256	1.759E-5
3718.97972175	3344.95771794	1.735E-5
3718.97972175	3345.06342332	1.712E-5
3718.97972175	3345.1691287	1.689E-5
3718.97972175	3345.27483409	1.666E-5
3718.97972175	3345.38053947	1.644E-5
3718.97972175	3345.48624485	1.623E-5
3718.97972175	3345.59195024	1.602E-5
3718.97972175	3345.69765562	1.581E-5
3718.97972175	3345.803361	1.561E-5
3718.97972175	3345.90906638	1.541E-5
3718.97972175	3346.01477177	1.521E-5
3718.97972175	3346.12047715	1.502E-5
3718.97972175	3346.22618253	1.484E-5
3718.97972175	3346.33188792	1.465E-5
3718.97972175	3346.4375933	1.447E-5
3718.97972175	3346.54329868	1.429E-5
3718.97972175	3346.64900406	1.412E-5
3718.97972175	3346.75470945	1.395E-5
3718.97972175	3346.86041483	1.378E-5
3718.97972175	3346.96612021	1.362E-5
3718.97972175	3347.07182559	1.346E-5
3718.97972175	3347.17753098	1.33E-5
3718.97972175	3347.28323636	1.315E-5
3718.97972175	3347.38894174	1.299E-5
3718.97972175	3347.49464713	1.284E-5
3718.97972175	3347.60035251	1.27E-5
3718.97972175	3347.70605789	1.255E-5
3718.97972175	3347.81176327	1.241E-5
3718.97972175	3347.91746866	1.227E-5
3718.97972175	3348.02317404	1.213E-5
3718.97972175	3348.12887942	1.2E-5
3718.97972175	3348.2345848	1.186E-5
3718.97972175	3348.34029019	1.173E-5
3718.97972175	3348.44599557	1.16E-5
3718.97972175	3348.55170095	1.148E-5
3718.97972175	3348.65740634	1.135E-5
3718.97972175	3348.76311172	1.123E-5
3718.97972175	3348.8688171	1.111E-5
3718.97972175	3348.97452248	1.099E-5
3718.97972175	3349.08022787	1.088E-5
3718.97972175	3349.18593325	1.076E-5
3718.97972175	3349.29163863	1.065E-5
3718.97972175	3349.39734401	1.054E-5
3718.97972175	3349.5030494	1.043E-5
3718.97972175	3349.60875478	1.032E-5
3718.97972175	3349.71446016	1.022E-5
3718.97972175	3349.82016555	1.011E-5
3718.97972175	3349.92587093	1.001E-5
3718.97972175	3350.03157631	9.91E-6
3718.97972175	3350.13728169	9.81E-6
3718.97972175	3350.24298708	9.71E-6
3718.97972175	3350.34869246	9.62E-6
3718.97972175	3350.45439784	9.52E-6
3718.97972175	3350.56010322	9.43E-6
3718.97972175	3350.66580861	9.34E-6
3718.97972175	3350.77151399	9.24E-6
3718.97972175	3350.87721937	9.16E-6
3718.97972175	3350.98292476	9.07E-6
3718.97972175	3351.08863014	8.98E-6
3718.97972175	3351.19433552	8.89E-6
3718.97972175	3351.3000409	8.81E-6
3718.97972175	3351.40574629	8.73E-6
3718.97972175	3351.51145167	8.65E-6
3718.97972175	3351.61715705	8.56E-6
3718.97972175	3351.72286243	8.48E-6
3718.97972175	3351.82856782	8.41E-6
3718.97972175	3351.9342732	8.33E-6
3718.97972175	3352.03997858	8.25E-6
3718.97972175	3352.14568397	8.18E-6
3718.97972175	3352.25138935	8.1E-6
3718.97972175	3352.35709473	8.03E-6
3718.97972175	3352.46280011	7.96E-6
3718.97972175	3352.5685055	7.89E-6
3718.97972175	3352.67421088	7.82E-6
3718.97972175	3352.77991626	7.75E-6
3718.97972175	3352.88562164	7.68E-6
3718.97972175	3352.99132703	7.61E-6
3718.97972175	3353.09703241	7.54E-6
3718.97972175	3353.20273779	7.48E-6
3718.97972175	3353.30844318	7.41E-6
3718.97972175	3353.41414856	7.35E-6
3718.97972175	3353.51985394	7.28E-6
3718.97972175	3353.62555932	7.22E-6
3718.97972175	3353.73126471	7.16E-6
3718.97972175	3353.83697009	7.1E-6
3718.97972175	3353.94267547	7.04E-6
3718.97972175	3354.04838085	6.98E-6
3718.97972175	3354.15408624	6.92E-6
3718.97972175	3354.25979162	6.86E-6
3718.97972175	3354.365497	6.81E-6
3718.97972175	3354.47120239	6.75E-6
3718.97972175	3354.57690777	6.69E-6
3718.97972175	3354.68261315	6.64E-6
3718.97972175	3354.78831853	6.59E-6
3718.97972175	3354.89402392	6.53E-6
3718.97972175	3354.9997293	6.48E-6
3718.97972175	3355.10543468	6.43E-6
3718.97972175	3355.21114006	6.37E-6
3718.97972175	3355.31684545	6.32E-6
3718.97972175	3355.42255083	6.27E-6
3718.97972175	3355.52825621	6.22E-6
3718.97972175	3355.6339616	6.17E-6
3718.97972175	3355.73966698	6.13E-6
3718.97972175	3355.84537236	6.08E-6
3718.97972175	3355.95107774	6.03E-6
3718.97972175	3356.05678313	5.98E-6
3718.97972175	3356.16248851	5.94E-6
3718.97972175	3356.26819389	5.89E-6
3718.97972175	3356.37389927	5.84E-6
3718.97972175	3356.47960466	5.8E-6
3718.97972175	3356.58531004	5.76E-6
3718.97972175	3356.69101542	5.71E-6
3718.97972175	3356.79672081	5.67E-6
3718.97972175	3356.90242619	5.63E-6
3718.97972175	3357.00813157	5.58E-6
3718.97972175	3357.11383695	5.54E-6
3718.97972175	3357.21954234	5.5E-6
3718.97972175	3357.32524772	5.46E-6
3718.97972175	3357.4309531	5.42E-6
3718.97972175	3357.53665848	5.38E-6
3718.97972175	3357.64236387	5.34E-6
3718.97972175	3357.74806925	5.3E-6
3718.97972175	3357.85377463	5.26E-6
3718.97972175	3357.95948002	5.22E-6
3718.97972175	3358.0651854	5.19E-6
3718.97972175	3358.17089078	5.15E-6
3718.97972175	3358.27659616	5.11E-6
3718.97972175	3358.38230155	5.07E-6
3718.97972175	3358.48800693	5.04E-6
3718.97972175	3358.59371231	5E-6
3718.97972175	3358.69941769	4.97E-6
3718.97972175	3358.80512308	4.93E-6
3718.97972175	3358.91082846	4.9E-6
3718.97972175	3359.01653384	4.86E-6
3718.97972175	3359.12223923	4.83E-6
3718.97972175	3359.22794461	4.79E-6
3718.97972175	3359.33364999	4.76E-6
3718.97972175	3359.43935537	4.73E-6
3718.97972175	3359.54506076	4.7E-6
3718.97972175	3359.65076614	4.66E-6
3718.97972175	3359.75647152	4.63E-6
3718.97972175	3359.8621769	4.6E-6
3718.97972175	3359.96788229	4.57E-6
3718.97972175	3360.07358767	4.54E-6
3718.97972175	3360.17929305	4.51E-6
3718.97972175	3360.28499844	4.48E-6
3718.97972175	3360.39070382	4.45E-6
3718.97972175	3360.4964092	4.42E-6
3718.97972175	3360.60211458	4.39E-6
3718.97972175	3360.70781997	4.36E-6
3718.97972175	3360.81352535	4.33E-6
3718.97972175	3360.91923073	4.3E-6
3718.97972175	3361.02493611	4.27E-6
3718.97972175	3361.1306415	4.24E-6
3718.97972175	3361.23634688	4.22E-6
3718.97972175	3361.34205226	4.19E-6
3718.97972175	3361.44775765	4.16E-6
3718.97972175	3361.55346303	4.14E-6
3718.97972175	3361.65916841	4.11E-6
3718.97972175	3361.76487379	4.08E-6
3718.97972175	3361.87057918	4.06E-6
3718.97972175	3361.97628456	4.03E-6
3719.08577541	3319.79983685	3.4875E-4
3719.08577541	3319.90554223	4.389E-4
3719.08577541	3320.01124761	5.2613E-4
3719.08577541	3320.116953	5.6644E-4
3719.08577541	3320.22265838	5.3157E-4
3719.08577541	3320.32836376	4.4887E-4
3719.08577541	3320.43406915	3.6262E-4
3719.08577541	3320.53977453	2.9363E-4
3719.08577541	3320.64547991	2.4382E-4
3719.08577541	3320.75118529	2.0907E-4
3719.08577541	3320.85689068	1.8507E-4
3719.08577541	3320.96259606	1.6856E-4
3719.08577541	3321.06830144	1.5731E-4
3719.08577541	3321.17400682	1.4985E-4
3719.08577541	3321.27971221	1.4519E-4
3719.08577541	3321.38541759	1.4271E-4
3719.08577541	3321.49112297	1.4196E-4
3719.08577541	3321.59682836	1.4268E-4
3719.08577541	3321.70253374	1.4468E-4
3719.08577541	3321.80823912	1.479E-4
3719.08577541	3321.9139445	1.523E-4
3719.08577541	3322.01964989	1.5793E-4
3719.08577541	3322.12535527	1.6489E-4
3719.08577541	3322.23106065	1.7336E-4
3719.08577541	3322.33676603	1.8361E-4
3719.08577541	3322.44247142	1.9601E-4
3719.08577541	3322.5481768	2.1111E-4
3719.08577541	3322.65388218	2.2969E-4
3719.08577541	3322.75958757	2.5289E-4
3719.08577541	3322.86529295	2.8233E-4
3719.08577541	3322.97099833	3.2048E-4
3719.08577541	3323.07670371	3.7092E-4
3719.08577541	3323.1824091	4.3884E-4
3719.08577541	3323.28811448	5.3086E-4
3719.08577541	3323.39381986	6.5257E-4
3719.08577541	3323.49952524	7.9884E-4
3719.08577541	3323.60523063	9.363E-4
3719.08577541	3323.71093601	0.00100874
3719.08577541	3323.81664139	0.00100202
3719.08577541	3323.92234678	9.7035E-4
3719.08577541	3324.02805216	9.6526E-4
3719.08577541	3324.13375754	9.8792E-4
3719.08577541	3324.23946292	9.9679E-4
3719.08577541	3324.34516831	9.5909E-4
3719.08577541	3324.45087369	8.9764E-4
3719.08577541	3324.55657907	8.5569E-4
3719.08577541	3324.66228445	8.5104E-4
3719.08577541	3324.76798984	8.6921E-4
3719.08577541	3324.87369522	8.733E-4
3719.08577541	3324.9794006	8.4037E-4
3719.08577541	3325.08510599	7.9021E-4
3719.08577541	3325.19081137	7.542E-4
3719.08577541	3325.29651675	7.4372E-4
3719.08577541	3325.40222213	7.4863E-4
3719.08577541	3325.50792752	7.4701E-4
3719.08577541	3325.6136329	7.2814E-4
3719.08577541	3325.71933828	7.0408E-4
3719.08577541	3325.82504366	6.9016E-4
3719.08577541	3325.93074905	6.9238E-4
3719.08577541	3326.03645443	7.1092E-4
3719.08577541	3326.14215981	7.4485E-4
3719.08577541	3326.2478652	7.9399E-4
3719.08577541	3326.35357058	8.5941E-4
3719.08577541	3326.45927596	9.4365E-4
3719.08577541	3326.56498134	0.00105103
3719.08577541	3326.67068673	0.00118825
3719.08577541	3326.77639211	0.00136535
3719.08577541	3326.88209749	0.00159708
3719.08577541	3326.98780287	0.00190395
3719.08577541	3327.09350826	0.00231059
3719.08577541	3327.19921364	0.00283374
3719.08577541	3327.30491902	0.0034516
3719.08577541	3327.41062441	0.00408453
3719.08577541	3327.51632979	0.00466376
3719.08577541	3327.62203517	0.00517308
3719.08577541	3327.72774055	0.00553936
3719.08577541	3327.83344594	0.00571657
3719.08577541	3327.93915132	0.00583968
3719.08577541	3328.0448567	0.00604672
3719.08577541	3328.15056208	0.00635141
3719.08577541	3328.25626747	0.00667352
3719.08577541	3328.36197285	0.00692268
3719.08577541	3328.46767823	0.00719083
3719.08577541	3328.57338362	0.00769056
3719.08577541	3328.679089	0.00857037
3719.08577541	3328.78479438	0.00993726
3719.08577541	3328.89049976	0.01182991
3719.08577541	3328.99620515	0.01409265
3719.08577541	3329.10191053	0.01644251
3719.08577541	3329.20761591	0.01842724
3719.08577541	3329.3133213	0.01910656
3719.08577541	3329.41902668	0.01784256
3719.08577541	3329.52473206	0.01533977
3719.08577541	3329.63043744	0.01268155
3719.08577541	3329.73614283	0.01041483
3719.08577541	3329.84184821	0.00867798
3719.08577541	3329.94755359	0.00742527
3719.08577541	3330.05325897	0.00656122
3719.08577541	3330.15896436	0.00595392
3719.08577541	3330.26466974	0.00545299
3719.08577541	3330.37037512	0.00491835
3719.08577541	3330.47608051	0.00426391
3719.08577541	3330.58178589	0.00355
3719.08577541	3330.68749127	0.0029025
3719.08577541	3330.79319665	0.00238105
3719.08577541	3330.89890204	0.0019802
3719.08577541	3331.00460742	0.00167362
3719.08577541	3331.1103128	0.0014362
3719.08577541	3331.21601818	0.001249
3719.08577541	3331.32172357	0.00109865
3719.08577541	3331.42742895	9.7584E-4
3719.08577541	3331.53313433	8.7401E-4
3719.08577541	3331.63883972	7.8848E-4
3719.08577541	3331.7445451	7.1582E-4
3719.08577541	3331.85025048	6.5349E-4
3719.08577541	3331.95595586	5.9958E-4
3719.08577541	3332.06166125	5.526E-4
3719.08577541	3332.16736663	5.1142E-4
3719.08577541	3332.27307201	4.7512E-4
3719.08577541	3332.37877739	4.4298E-4
3719.08577541	3332.48448278	4.1443E-4
3719.08577541	3332.59018816	3.8901E-4
3719.08577541	3332.69589354	3.6634E-4
3719.08577541	3332.80159893	3.4614E-4
3719.08577541	3332.90730431	3.2818E-4
3719.08577541	3333.01300969	3.123E-4
3719.08577541	3333.11871507	2.9841E-4
3719.08577541	3333.22442046	2.8648E-4
3719.08577541	3333.33012584	2.7657E-4
3719.08577541	3333.43583122	2.6885E-4
3719.08577541	3333.5415366	2.6368E-4
3719.08577541	3333.64724199	2.616E-4
3719.08577541	3333.75294737	2.6354E-4
3719.08577541	3333.85865275	2.7087E-4
3719.08577541	3333.96435814	2.8544E-4
3719.08577541	3334.07006352	3.0907E-4
3719.08577541	3334.1757689	3.4099E-4
3719.08577541	3334.28147428	3.7218E-4
3719.08577541	3334.38717967	3.8313E-4
3719.08577541	3334.49288505	3.6118E-4
3719.08577541	3334.59859043	3.1824E-4
3719.08577541	3334.70429581	2.7371E-4
3719.08577541	3334.8100012	2.3687E-4
3719.08577541	3334.91570658	2.0875E-4
3719.08577541	3335.02141196	1.8768E-4
3719.08577541	3335.12711735	1.7168E-4
3719.08577541	3335.23282273	1.5915E-4
3719.08577541	3335.33852811	1.4901E-4
3719.08577541	3335.44423349	1.4065E-4
3719.08577541	3335.54993888	1.3373E-4
3719.08577541	3335.65564426	1.2796E-4
3719.08577541	3335.76134964	1.2317E-4
3719.08577541	3335.86705502	1.1929E-4
3719.08577541	3335.97276041	1.1632E-4
3719.08577541	3336.07846579	1.143E-4
3719.08577541	3336.18417117	1.1333E-4
3719.08577541	3336.28987656	1.1364E-4
3719.08577541	3336.39558194	1.156E-4
3719.08577541	3336.50128732	1.1978E-4
3719.08577541	3336.6069927	1.2705E-4
3719.08577541	3336.71269809	1.3842E-4
3719.08577541	3336.81840347	1.5445E-4
3719.08577541	3336.92410885	1.7314E-4
3719.08577541	3337.02981423	1.8684E-4
3719.08577541	3337.13551962	1.8538E-4
3719.08577541	3337.241225	1.6831E-4
3719.08577541	3337.34693038	1.4561E-4
3719.08577541	3337.45263577	1.2526E-4
3719.08577541	3337.55834115	1.0955E-4
3719.08577541	3337.66404653	9.796E-5
3719.08577541	3337.76975191	8.94E-5
3719.08577541	3337.8754573	8.296E-5
3719.08577541	3337.98116268	7.805E-5
3719.08577541	3338.08686806	7.438E-5
3719.08577541	3338.19257344	7.176E-5
3719.08577541	3338.29827883	7.007E-5
3719.08577541	3338.40398421	6.912E-5
3719.08577541	3338.50968959	6.848E-5
3719.08577541	3338.61539498	6.743E-5
3719.08577541	3338.72110036	6.554E-5
3719.08577541	3338.82680574	6.313E-5
3719.08577541	3338.93251112	6.074E-5
3719.08577541	3339.03821651	5.863E-5
3719.08577541	3339.14392189	5.674E-5
3719.08577541	3339.24962727	5.493E-5
3719.08577541	3339.35533265	5.319E-5
3719.08577541	3339.46103804	5.153E-5
3719.08577541	3339.56674342	4.993E-5
3719.08577541	3339.6724488	4.842E-5
3719.08577541	3339.77815419	4.711E-5
3719.08577541	3339.88385957	4.613E-5
3719.08577541	3339.98956495	4.548E-5
3719.08577541	3340.09527033	4.509E-5
3719.08577541	3340.20097572	4.488E-5
3719.08577541	3340.3066811	4.476E-5
3719.08577541	3340.41238648	4.451E-5
3719.08577541	3340.51809186	4.387E-5
3719.08577541	3340.62379725	4.269E-5
3719.08577541	3340.72950263	4.113E-5
3719.08577541	3340.83520801	3.95E-5
3719.08577541	3340.9409134	3.806E-5
3719.08577541	3341.04661878	3.686E-5
3719.08577541	3341.15232416	3.578E-5
3719.08577541	3341.25802954	3.466E-5
3719.08577541	3341.36373493	3.347E-5
3719.08577541	3341.46944031	3.235E-5
3719.08577541	3341.57514569	3.134E-5
3719.08577541	3341.68085107	3.046E-5
3719.08577541	3341.78655646	2.969E-5
3719.08577541	3341.89226184	2.899E-5
3719.08577541	3341.99796722	2.836E-5
3719.08577541	3342.10367261	2.777E-5
3719.08577541	3342.20937799	2.721E-5
3719.08577541	3342.31508337	2.669E-5
3719.08577541	3342.42078875	2.619E-5
3719.08577541	3342.52649414	2.572E-5
3719.08577541	3342.63219952	2.526E-5
3719.08577541	3342.7379049	2.482E-5
3719.08577541	3342.84361028	2.44E-5
3719.08577541	3342.94931567	2.399E-5
3719.08577541	3343.05502105	2.359E-5
3719.08577541	3343.16072643	2.321E-5
3719.08577541	3343.26643182	2.284E-5
3719.08577541	3343.3721372	2.247E-5
3719.08577541	3343.47784258	2.212E-5
3719.08577541	3343.58354796	2.178E-5
3719.08577541	3343.68925335	2.145E-5
3719.08577541	3343.79495873	2.112E-5
3719.08577541	3343.90066411	2.08E-5
3719.08577541	3344.00636949	2.05E-5
3719.08577541	3344.11207488	2.019E-5
3719.08577541	3344.21778026	1.99E-5
3719.08577541	3344.32348564	1.961E-5
3719.08577541	3344.42919103	1.933E-5
3719.08577541	3344.53489641	1.906E-5
3719.08577541	3344.64060179	1.879E-5
3719.08577541	3344.74630717	1.853E-5
3719.08577541	3344.85201256	1.827E-5
3719.08577541	3344.95771794	1.802E-5
3719.08577541	3345.06342332	1.778E-5
3719.08577541	3345.1691287	1.754E-5
3719.08577541	3345.27483409	1.73E-5
3719.08577541	3345.38053947	1.707E-5
3719.08577541	3345.48624485	1.685E-5
3719.08577541	3345.59195024	1.663E-5
3719.08577541	3345.69765562	1.641E-5
3719.08577541	3345.803361	1.62E-5
3719.08577541	3345.90906638	1.599E-5
3719.08577541	3346.01477177	1.579E-5
3719.08577541	3346.12047715	1.559E-5
3719.08577541	3346.22618253	1.539E-5
3719.08577541	3346.33188792	1.52E-5
3719.08577541	3346.4375933	1.501E-5
3719.08577541	3346.54329868	1.483E-5
3719.08577541	3346.64900406	1.465E-5
3719.08577541	3346.75470945	1.447E-5
3719.08577541	3346.86041483	1.429E-5
3719.08577541	3346.96612021	1.412E-5
3719.08577541	3347.07182559	1.395E-5
3719.08577541	3347.17753098	1.379E-5
3719.08577541	3347.28323636	1.363E-5
3719.08577541	3347.38894174	1.347E-5
3719.08577541	3347.49464713	1.331E-5
3719.08577541	3347.60035251	1.316E-5
3719.08577541	3347.70605789	1.301E-5
3719.08577541	3347.81176327	1.286E-5
3719.08577541	3347.91746866	1.271E-5
3719.08577541	3348.02317404	1.257E-5
3719.08577541	3348.12887942	1.243E-5
3719.08577541	3348.2345848	1.229E-5
3719.08577541	3348.34029019	1.215E-5
3719.08577541	3348.44599557	1.202E-5
3719.08577541	3348.55170095	1.189E-5
3719.08577541	3348.65740634	1.176E-5
3719.08577541	3348.76311172	1.163E-5
3719.08577541	3348.8688171	1.151E-5
3719.08577541	3348.97452248	1.138E-5
3719.08577541	3349.08022787	1.126E-5
3719.08577541	3349.18593325	1.114E-5
3719.08577541	3349.29163863	1.103E-5
3719.08577541	3349.39734401	1.091E-5
3719.08577541	3349.5030494	1.08E-5
3719.08577541	3349.60875478	1.069E-5
3719.08577541	3349.71446016	1.058E-5
3719.08577541	3349.82016555	1.047E-5
3719.08577541	3349.92587093	1.036E-5
3719.08577541	3350.03157631	1.026E-5
3719.08577541	3350.13728169	1.015E-5
3719.08577541	3350.24298708	1.005E-5
3719.08577541	3350.34869246	9.95E-6
3719.08577541	3350.45439784	9.85E-6
3719.08577541	3350.56010322	9.75E-6
3719.08577541	3350.66580861	9.66E-6
3719.08577541	3350.77151399	9.56E-6
3719.08577541	3350.87721937	9.47E-6
3719.08577541	3350.98292476	9.38E-6
3719.08577541	3351.08863014	9.29E-6
3719.08577541	3351.19433552	9.2E-6
3719.08577541	3351.3000409	9.11E-6
3719.08577541	3351.40574629	9.03E-6
3719.08577541	3351.51145167	8.94E-6
3719.08577541	3351.61715705	8.86E-6
3719.08577541	3351.72286243	8.77E-6
3719.08577541	3351.82856782	8.69E-6
3719.08577541	3351.9342732	8.61E-6
3719.08577541	3352.03997858	8.53E-6
3719.08577541	3352.14568397	8.45E-6
3719.08577541	3352.25138935	8.38E-6
3719.08577541	3352.35709473	8.3E-6
3719.08577541	3352.46280011	8.23E-6
3719.08577541	3352.5685055	8.15E-6
3719.08577541	3352.67421088	8.08E-6
3719.08577541	3352.77991626	8.01E-6
3719.08577541	3352.88562164	7.94E-6
3719.08577541	3352.99132703	7.86E-6
3719.08577541	3353.09703241	7.8E-6
3719.08577541	3353.20273779	7.73E-6
3719.08577541	3353.30844318	7.66E-6
3719.08577541	3353.41414856	7.59E-6
3719.08577541	3353.51985394	7.53E-6
3719.08577541	3353.62555932	7.46E-6
3719.08577541	3353.73126471	7.4E-6
3719.08577541	3353.83697009	7.34E-6
3719.08577541	3353.94267547	7.27E-6
3719.08577541	3354.04838085	7.21E-6
3719.08577541	3354.15408624	7.15E-6
3719.08577541	3354.25979162	7.09E-6
3719.08577541	3354.365497	7.03E-6
3719.08577541	3354.47120239	6.97E-6
3719.08577541	3354.57690777	6.92E-6
3719.08577541	3354.68261315	6.86E-6
3719.08577541	3354.78831853	6.8E-6
3719.08577541	3354.89402392	6.75E-6
3719.08577541	3354.9997293	6.69E-6
3719.08577541	3355.10543468	6.64E-6
3719.08577541	3355.21114006	6.58E-6
3719.08577541	3355.31684545	6.53E-6
3719.08577541	3355.42255083	6.48E-6
3719.08577541	3355.52825621	6.43E-6
3719.08577541	3355.6339616	6.38E-6
3719.08577541	3355.73966698	6.32E-6
3719.08577541	3355.84537236	6.27E-6
3719.08577541	3355.95107774	6.23E-6
3719.08577541	3356.05678313	6.18E-6
3719.08577541	3356.16248851	6.13E-6
3719.08577541	3356.26819389	6.08E-6
3719.08577541	3356.37389927	6.03E-6
3719.08577541	3356.47960466	5.99E-6
3719.08577541	3356.58531004	5.94E-6
3719.08577541	3356.69101542	5.9E-6
3719.08577541	3356.79672081	5.85E-6
3719.08577541	3356.90242619	5.81E-6
3719.08577541	3357.00813157	5.76E-6
3719.08577541	3357.11383695	5.72E-6
3719.08577541	3357.21954234	5.68E-6
3719.08577541	3357.32524772	5.63E-6
3719.08577541	3357.4309531	5.59E-6
3719.08577541	3357.53665848	5.55E-6
3719.08577541	3357.64236387	5.51E-6
3719.08577541	3357.74806925	5.47E-6
3719.08577541	3357.85377463	5.43E-6
3719.08577541	3357.95948002	5.39E-6
3719.08577541	3358.0651854	5.35E-6
3719.08577541	3358.17089078	5.31E-6
3719.08577541	3358.27659616	5.27E-6
3719.08577541	3358.38230155	5.24E-6
3719.08577541	3358.48800693	5.2E-6
3719.08577541	3358.59371231	5.16E-6
3719.08577541	3358.69941769	5.12E-6
3719.08577541	3358.80512308	5.09E-6
3719.08577541	3358.91082846	5.05E-6
3719.08577541	3359.01653384	5.02E-6
3719.08577541	3359.12223923	4.98E-6
3719.08577541	3359.22794461	4.95E-6
3719.08577541	3359.33364999	4.91E-6
3719.08577541	3359.43935537	4.88E-6
3719.08577541	3359.54506076	4.84E-6
3719.08577541	3359.65076614	4.81E-6
3719.08577541	3359.75647152	4.78E-6
3719.08577541	3359.8621769	4.74E-6
3719.08577541	3359.96788229	4.71E-6
3719.08577541	3360.07358767	4.68E-6
3719.08577541	3360.17929305	4.65E-6
3719.08577541	3360.28499844	4.62E-6
3719.08577541	3360.39070382	4.59E-6
3719.08577541	3360.4964092	4.56E-6
3719.08577541	3360.60211458	4.52E-6
3719.08577541	3360.70781997	4.49E-6
3719.08577541	3360.81352535	4.46E-6
3719.08577541	3360.91923073	4.44E-6
3719.08577541	3361.02493611	4.41E-6
3719.08577541	3361.1306415	4.38E-6
3719.08577541	3361.23634688	4.35E-6
3719.08577541	3361.34205226	4.32E-6
3719.08577541	3361.44775765	4.29E-6
3719.08577541	3361.55346303	4.26E-6
3719.08577541	3361.65916841	4.24E-6
3719.08577541	3361.76487379	4.21E-6
3719.08577541	3361.87057918	4.18E-6
3719.08577541	3361.97628456	4.16E-6
3719.19182907	3319.79983685	2.8295E-4
3719.19182907	3319.90554223	3.5758E-4
3719.19182907	3320.01124761	4.501E-4
3719.19182907	3320.116953	5.3974E-4
3719.19182907	3320.22265838	5.8135E-4
3719.19182907	3320.32836376	5.4577E-4
3719.19182907	3320.43406915	4.6092E-4
3719.19182907	3320.53977453	3.7231E-4
3719.19182907	3320.64547991	3.0139E-4
3719.19182907	3320.75118529	2.5017E-4
3719.19182907	3320.85689068	2.1443E-4
3719.19182907	3320.96259606	1.8974E-4
3719.19182907	3321.06830144	1.7275E-4
3719.19182907	3321.17400682	1.6116E-4
3719.19182907	3321.27971221	1.5346E-4
3719.19182907	3321.38541759	1.4865E-4
3719.19182907	3321.49112297	1.4607E-4
3719.19182907	3321.59682836	1.4526E-4
3719.19182907	3321.70253374	1.4596E-4
3719.19182907	3321.80823912	1.4797E-4
3719.19182907	3321.9139445	1.5122E-4
3719.19182907	3322.01964989	1.5569E-4
3719.19182907	3322.12535527	1.614E-4
3719.19182907	3322.23106065	1.6848E-4
3719.19182907	3322.33676603	1.7709E-4
3719.19182907	3322.44247142	1.8751E-4
3719.19182907	3322.5481768	2.0012E-4
3719.19182907	3322.65388218	2.1547E-4
3719.19182907	3322.75958757	2.3437E-4
3719.19182907	3322.86529295	2.5794E-4
3719.19182907	3322.97099833	2.8787E-4
3719.19182907	3323.07670371	3.2663E-4
3719.19182907	3323.1824091	3.7788E-4
3719.19182907	3323.28811448	4.4686E-4
3719.19182907	3323.39381986	5.4033E-4
3719.19182907	3323.49952524	6.6396E-4
3719.19182907	3323.60523063	8.1261E-4
3719.19182907	3323.71093601	9.5248E-4
3719.19182907	3323.81664139	0.00102643
3719.19182907	3323.92234678	0.00101985
3719.19182907	3324.02805216	9.8769E-4
3719.19182907	3324.13375754	9.8244E-4
3719.19182907	3324.23946292	0.00100549
3719.19182907	3324.34516831	0.00101468
3719.19182907	3324.45087369	9.7659E-4
3719.19182907	3324.55657907	9.142E-4
3719.19182907	3324.66228445	8.7152E-4
3719.19182907	3324.76798984	8.6675E-4
3719.19182907	3324.87369522	8.853E-4
3719.19182907	3324.9794006	8.8977E-4
3719.19182907	3325.08510599	8.5674E-4
3719.19182907	3325.19081137	8.0623E-4
3719.19182907	3325.29651675	7.701E-4
3719.19182907	3325.40222213	7.5999E-4
3719.19182907	3325.50792752	7.6554E-4
3719.19182907	3325.6136329	7.6428E-4
3719.19182907	3325.71933828	7.4517E-4
3719.19182907	3325.82504366	7.2056E-4
3719.19182907	3325.93074905	7.0626E-4
3719.19182907	3326.03645443	7.0847E-4
3719.19182907	3326.14215981	7.2738E-4
3719.19182907	3326.2478652	7.6205E-4
3719.19182907	3326.35357058	8.1227E-4
3719.19182907	3326.45927596	8.7914E-4
3719.19182907	3326.56498134	9.6525E-4
3719.19182907	3326.67068673	0.00107499
3719.19182907	3326.77639211	0.00121521
3719.19182907	3326.88209749	0.00139616
3719.19182907	3326.98780287	0.00163288
3719.19182907	3327.09350826	0.00194632
3719.19182907	3327.19921364	0.00236163
3719.19182907	3327.30491902	0.002896
3719.19182907	3327.41062441	0.00352733
3719.19182907	3327.51632979	0.00417437
3719.19182907	3327.62203517	0.00476666
3719.19182907	3327.72774055	0.0052877
3719.19182907	3327.83344594	0.00566313
3719.19182907	3327.93915132	0.00584554
3719.19182907	3328.0448567	0.00597235
3719.19182907	3328.15056208	0.00618495
3719.19182907	3328.25626747	0.00649773
3719.19182907	3328.36197285	0.00682894
3719.19182907	3328.46767823	0.00708594
3719.19182907	3328.57338362	0.0073622
3719.19182907	3328.679089	0.00787539
3719.19182907	3328.78479438	0.00877799
3719.19182907	3328.89049976	0.01017984
3719.19182907	3328.99620515	0.01212099
3719.19182907	3329.10191053	0.01444244
3719.19182907	3329.20761591	0.01685427
3719.19182907	3329.3133213	0.01889388
3719.19182907	3329.41902668	0.01959795
3719.19182907	3329.52473206	0.01830837
3719.19182907	3329.63043744	0.01574393
3719.19182907	3329.73614283	0.01301699
3719.19182907	3329.84184821	0.01069044
3719.19182907	3329.94755359	0.00890717
3719.19182907	3330.05325897	0.00762065
3719.19182907	3330.15896436	0.00673313
3719.19182907	3330.26466974	0.00610944
3719.19182907	3330.37037512	0.0055953
3719.19182907	3330.47608051	0.00504698
3719.19182907	3330.58178589	0.00437587
3719.19182907	3330.68749127	0.00364346
3719.19182907	3330.79319665	0.00297888
3719.19182907	3330.89890204	0.00244356
3719.19182907	3331.00460742	0.00203203
3719.19182907	3331.1103128	0.0017173
3719.19182907	3331.21601818	0.00147359
3719.19182907	3331.32172357	0.00128143
3719.19182907	3331.42742895	0.00112711
3719.19182907	3331.53313433	0.00100107
3719.19182907	3331.63883972	8.9657E-4
3719.19182907	3331.7445451	8.088E-4
3719.19182907	3331.85025048	7.3424E-4
3719.19182907	3331.95595586	6.7029E-4
3719.19182907	3332.06166125	6.1497E-4
3719.19182907	3332.16736663	5.6677E-4
3719.19182907	3332.27307201	5.2452E-4
3719.19182907	3332.37877739	4.8728E-4
3719.19182907	3332.48448278	4.5431E-4
3719.19182907	3332.59018816	4.2502E-4
3719.19182907	3332.69589354	3.9894E-4
3719.19182907	3332.80159893	3.7569E-4
3719.19182907	3332.90730431	3.5497E-4
3719.19182907	3333.01300969	3.3655E-4
3719.19182907	3333.11871507	3.2026E-4
3719.19182907	3333.22442046	3.0601E-4
3719.19182907	3333.33012584	2.9377E-4
3719.19182907	3333.43583122	2.8361E-4
3719.19182907	3333.5415366	2.757E-4
3719.19182907	3333.64724199	2.7039E-4
3719.19182907	3333.75294737	2.6827E-4
3719.19182907	3333.85865275	2.7026E-4
3719.19182907	3333.96435814	2.7777E-4
3719.19182907	3334.07006352	2.9273E-4
3719.19182907	3334.1757689	3.1698E-4
3719.19182907	3334.28147428	3.4975E-4
3719.19182907	3334.38717967	3.8182E-4
3719.19182907	3334.49288505	3.9318E-4
3719.19182907	3334.59859043	3.7075E-4
3719.19182907	3334.70429581	3.2669E-4
3719.19182907	3334.8100012	2.8095E-4
3719.19182907	3334.91570658	2.431E-4
3719.19182907	3335.02141196	2.142E-4
3719.19182907	3335.12711735	1.9255E-4
3719.19182907	3335.23282273	1.7612E-4
3719.19182907	3335.33852811	1.6325E-4
3719.19182907	3335.44423349	1.5283E-4
3719.19182907	3335.54993888	1.4426E-4
3719.19182907	3335.65564426	1.3715E-4
3719.19182907	3335.76134964	1.3123E-4
3719.19182907	3335.86705502	1.2631E-4
3719.19182907	3335.97276041	1.2234E-4
3719.19182907	3336.07846579	1.1929E-4
3719.19182907	3336.18417117	1.1721E-4
3719.19182907	3336.28987656	1.1622E-4
3719.19182907	3336.39558194	1.1654E-4
3719.19182907	3336.50128732	1.1855E-4
3719.19182907	3336.6069927	1.2284E-4
3719.19182907	3336.71269809	1.3029E-4
3719.19182907	3336.81840347	1.4196E-4
3719.19182907	3336.92410885	1.5842E-4
3719.19182907	3337.02981423	1.7762E-4
3719.19182907	3337.13551962	1.9174E-4
3719.19182907	3337.241225	1.9029E-4
3719.19182907	3337.34693038	1.7281E-4
3719.19182907	3337.45263577	1.4949E-4
3719.19182907	3337.55834115	1.2858E-4
3719.19182907	3337.66404653	1.1243E-4
3719.19182907	3337.76975191	1.0051E-4
3719.19182907	3337.8754573	9.172E-5
3719.19182907	3337.98116268	8.51E-5
3719.19182907	3338.08686806	8.005E-5
3719.19182907	3338.19257344	7.628E-5
3719.19182907	3338.29827883	7.358E-5
3719.19182907	3338.40398421	7.185E-5
3719.19182907	3338.50968959	7.087E-5
3719.19182907	3338.61539498	7.022E-5
3719.19182907	3338.72110036	6.914E-5
3719.19182907	3338.82680574	6.72E-5
3719.19182907	3338.93251112	6.473E-5
3719.19182907	3339.03821651	6.228E-5
3719.19182907	3339.14392189	6.011E-5
3719.19182907	3339.24962727	5.817E-5
3719.19182907	3339.35533265	5.632E-5
3719.19182907	3339.46103804	5.453E-5
3719.19182907	3339.56674342	5.283E-5
3719.19182907	3339.6724488	5.119E-5
3719.19182907	3339.77815419	4.964E-5
3719.19182907	3339.88385957	4.83E-5
3719.19182907	3339.98956495	4.729E-5
3719.19182907	3340.09527033	4.662E-5
3719.19182907	3340.20097572	4.622E-5
3719.19182907	3340.3066811	4.601E-5
3719.19182907	3340.41238648	4.587E-5
3719.19182907	3340.51809186	4.562E-5
3719.19182907	3340.62379725	4.497E-5
3719.19182907	3340.72950263	4.376E-5
3719.19182907	3340.83520801	4.216E-5
3719.19182907	3340.9409134	4.049E-5
3719.19182907	3341.04661878	3.901E-5
3719.19182907	3341.15232416	3.778E-5
3719.19182907	3341.25802954	3.668E-5
3719.19182907	3341.36373493	3.553E-5
3719.19182907	3341.46944031	3.431E-5
3719.19182907	3341.57514569	3.316E-5
3719.19182907	3341.68085107	3.213E-5
3719.19182907	3341.78655646	3.123E-5
3719.19182907	3341.89226184	3.043E-5
3719.19182907	3341.99796722	2.972E-5
3719.19182907	3342.10367261	2.906E-5
3719.19182907	3342.20937799	2.846E-5
3719.19182907	3342.31508337	2.789E-5
3719.19182907	3342.42078875	2.735E-5
3719.19182907	3342.52649414	2.684E-5
3719.19182907	3342.63219952	2.636E-5
3719.19182907	3342.7379049	2.589E-5
3719.19182907	3342.84361028	2.544E-5
3719.19182907	3342.94931567	2.501E-5
3719.19182907	3343.05502105	2.459E-5
3719.19182907	3343.16072643	2.418E-5
3719.19182907	3343.26643182	2.379E-5
3719.19182907	3343.3721372	2.34E-5
3719.19182907	3343.47784258	2.303E-5
3719.19182907	3343.58354796	2.267E-5
3719.19182907	3343.68925335	2.232E-5
3719.19182907	3343.79495873	2.198E-5
3719.19182907	3343.90066411	2.165E-5
3719.19182907	3344.00636949	2.132E-5
3719.19182907	3344.11207488	2.101E-5
3719.19182907	3344.21778026	2.07E-5
3719.19182907	3344.32348564	2.04E-5
3719.19182907	3344.42919103	2.01E-5
3719.19182907	3344.53489641	1.981E-5
3719.19182907	3344.64060179	1.953E-5
3719.19182907	3344.74630717	1.926E-5
3719.19182907	3344.85201256	1.899E-5
3719.19182907	3344.95771794	1.873E-5
3719.19182907	3345.06342332	1.847E-5
3719.19182907	3345.1691287	1.822E-5
3719.19182907	3345.27483409	1.797E-5
3719.19182907	3345.38053947	1.773E-5
3719.19182907	3345.48624485	1.75E-5
3719.19182907	3345.59195024	1.727E-5
3719.19182907	3345.69765562	1.704E-5
3719.19182907	3345.803361	1.682E-5
3719.19182907	3345.90906638	1.66E-5
3719.19182907	3346.01477177	1.639E-5
3719.19182907	3346.12047715	1.618E-5
3719.19182907	3346.22618253	1.597E-5
3719.19182907	3346.33188792	1.577E-5
3719.19182907	3346.4375933	1.558E-5
3719.19182907	3346.54329868	1.538E-5
3719.19182907	3346.64900406	1.52E-5
3719.19182907	3346.75470945	1.501E-5
3719.19182907	3346.86041483	1.483E-5
3719.19182907	3346.96612021	1.465E-5
3719.19182907	3347.07182559	1.447E-5
3719.19182907	3347.17753098	1.43E-5
3719.19182907	3347.28323636	1.413E-5
3719.19182907	3347.38894174	1.397E-5
3719.19182907	3347.49464713	1.38E-5
3719.19182907	3347.60035251	1.364E-5
3719.19182907	3347.70605789	1.348E-5
3719.19182907	3347.81176327	1.333E-5
3719.19182907	3347.91746866	1.318E-5
3719.19182907	3348.02317404	1.303E-5
3719.19182907	3348.12887942	1.288E-5
3719.19182907	3348.2345848	1.274E-5
3719.19182907	3348.34029019	1.26E-5
3719.19182907	3348.44599557	1.246E-5
3719.19182907	3348.55170095	1.232E-5
3719.19182907	3348.65740634	1.218E-5
3719.19182907	3348.76311172	1.205E-5
3719.19182907	3348.8688171	1.192E-5
3719.19182907	3348.97452248	1.179E-5
3719.19182907	3349.08022787	1.167E-5
3719.19182907	3349.18593325	1.154E-5
3719.19182907	3349.29163863	1.142E-5
3719.19182907	3349.39734401	1.13E-5
3719.19182907	3349.5030494	1.118E-5
3719.19182907	3349.60875478	1.107E-5
3719.19182907	3349.71446016	1.095E-5
3719.19182907	3349.82016555	1.084E-5
3719.19182907	3349.92587093	1.073E-5
3719.19182907	3350.03157631	1.062E-5
3719.19182907	3350.13728169	1.051E-5
3719.19182907	3350.24298708	1.04E-5
3719.19182907	3350.34869246	1.03E-5
3719.19182907	3350.45439784	1.02E-5
3719.19182907	3350.56010322	1.01E-5
3719.19182907	3350.66580861	1E-5
3719.19182907	3350.77151399	9.9E-6
3719.19182907	3350.87721937	9.8E-6
3719.19182907	3350.98292476	9.71E-6
3719.19182907	3351.08863014	9.61E-6
3719.19182907	3351.19433552	9.52E-6
3719.19182907	3351.3000409	9.43E-6
3719.19182907	3351.40574629	9.34E-6
3719.19182907	3351.51145167	9.25E-6
3719.19182907	3351.61715705	9.16E-6
3719.19182907	3351.72286243	9.08E-6
3719.19182907	3351.82856782	8.99E-6
3719.19182907	3351.9342732	8.91E-6
3719.19182907	3352.03997858	8.83E-6
3719.19182907	3352.14568397	8.74E-6
3719.19182907	3352.25138935	8.66E-6
3719.19182907	3352.35709473	8.58E-6
3719.19182907	3352.46280011	8.51E-6
3719.19182907	3352.5685055	8.43E-6
3719.19182907	3352.67421088	8.35E-6
3719.19182907	3352.77991626	8.28E-6
3719.19182907	3352.88562164	8.2E-6
3719.19182907	3352.99132703	8.13E-6
3719.19182907	3353.09703241	8.06E-6
3719.19182907	3353.20273779	7.99E-6
3719.19182907	3353.30844318	7.92E-6
3719.19182907	3353.41414856	7.85E-6
3719.19182907	3353.51985394	7.78E-6
3719.19182907	3353.62555932	7.71E-6
3719.19182907	3353.73126471	7.65E-6
3719.19182907	3353.83697009	7.58E-6
3719.19182907	3353.94267547	7.52E-6
3719.19182907	3354.04838085	7.45E-6
3719.19182907	3354.15408624	7.39E-6
3719.19182907	3354.25979162	7.33E-6
3719.19182907	3354.365497	7.27E-6
3719.19182907	3354.47120239	7.21E-6
3719.19182907	3354.57690777	7.15E-6
3719.19182907	3354.68261315	7.09E-6
3719.19182907	3354.78831853	7.03E-6
3719.19182907	3354.89402392	6.97E-6
3719.19182907	3354.9997293	6.91E-6
3719.19182907	3355.10543468	6.86E-6
3719.19182907	3355.21114006	6.8E-6
3719.19182907	3355.31684545	6.75E-6
3719.19182907	3355.42255083	6.69E-6
3719.19182907	3355.52825621	6.64E-6
3719.19182907	3355.6339616	6.59E-6
3719.19182907	3355.73966698	6.53E-6
3719.19182907	3355.84537236	6.48E-6
3719.19182907	3355.95107774	6.43E-6
3719.19182907	3356.05678313	6.38E-6
3719.19182907	3356.16248851	6.33E-6
3719.19182907	3356.26819389	6.28E-6
3719.19182907	3356.37389927	6.23E-6
3719.19182907	3356.47960466	6.18E-6
3719.19182907	3356.58531004	6.14E-6
3719.19182907	3356.69101542	6.09E-6
3719.19182907	3356.79672081	6.04E-6
3719.19182907	3356.90242619	6E-6
3719.19182907	3357.00813157	5.95E-6
3719.19182907	3357.11383695	5.91E-6
3719.19182907	3357.21954234	5.86E-6
3719.19182907	3357.32524772	5.82E-6
3719.19182907	3357.4309531	5.77E-6
3719.19182907	3357.53665848	5.73E-6
3719.19182907	3357.64236387	5.69E-6
3719.19182907	3357.74806925	5.65E-6
3719.19182907	3357.85377463	5.6E-6
3719.19182907	3357.95948002	5.56E-6
3719.19182907	3358.0651854	5.52E-6
3719.19182907	3358.17089078	5.48E-6
3719.19182907	3358.27659616	5.44E-6
3719.19182907	3358.38230155	5.4E-6
3719.19182907	3358.48800693	5.36E-6
3719.19182907	3358.59371231	5.33E-6
3719.19182907	3358.69941769	5.29E-6
3719.19182907	3358.80512308	5.25E-6
3719.19182907	3358.91082846	5.21E-6
3719.19182907	3359.01653384	5.18E-6
3719.19182907	3359.12223923	5.14E-6
3719.19182907	3359.22794461	5.1E-6
3719.19182907	3359.33364999	5.07E-6
3719.19182907	3359.43935537	5.03E-6
3719.19182907	3359.54506076	5E-6
3719.19182907	3359.65076614	4.96E-6
3719.19182907	3359.75647152	4.93E-6
3719.19182907	3359.8621769	4.9E-6
3719.19182907	3359.96788229	4.86E-6
3719.19182907	3360.07358767	4.83E-6
3719.19182907	3360.17929305	4.8E-6
3719.19182907	3360.28499844	4.76E-6
3719.19182907	3360.39070382	4.73E-6
3719.19182907	3360.4964092	4.7E-6
3719.19182907	3360.60211458	4.67E-6
3719.19182907	3360.70781997	4.64E-6
3719.19182907	3360.81352535	4.61E-6
3719.19182907	3360.91923073	4.57E-6
3719.19182907	3361.02493611	4.54E-6
3719.19182907	3361.1306415	4.51E-6
3719.19182907	3361.23634688	4.48E-6
3719.19182907	3361.34205226	4.46E-6
3719.19182907	3361.44775765	4.43E-6
3719.19182907	3361.55346303	4.4E-6
3719.19182907	3361.65916841	4.37E-6
3719.19182907	3361.76487379	4.34E-6
[truncated: 78,002 more rows]
