# Supplementary material for: Resonant inelastic X-ray scattering tools to count 5 f electrons of actinides and probe bond covalency
Source: Nat Commun. 2025 Feb 10;16:1221. doi: 10.1038/s41467-024-54574-7 (PMC11811144; doi:10.1038/s41467-024-54574-7)
Supplement: Supplementary file 3 — Source Data [file 41467_2024_54574_MOESM3_ESM.zip › Data_figures/Data_SI_figures/FigSI29/UVIO2]2+-Pb_(close-Pb-Oax contact)_no3d5fno4f5f.txt]

Excitation Emission Intensity
Energy (eV) Energy (eV) (arb. units)
3719.30727684	3323.45181685	7.121E-4
3719.30727684	3323.54784533	7.875E-4
3719.30727684	3323.64387382	8.632E-4
3719.30727684	3323.73990231	9.4363E-4
3719.30727684	3323.83593079	0.00101172
3719.30727684	3323.93195928	0.00104788
3719.30727684	3324.02798776	0.00105216
3719.30727684	3324.12401625	0.00102448
3719.30727684	3324.22004473	9.5459E-4
3719.30727684	3324.31607322	8.5155E-4
3719.30727684	3324.4121017	7.448E-4
3719.30727684	3324.50813019	6.5591E-4
3719.30727684	3324.60415868	5.9044E-4
3719.30727684	3324.70018716	5.457E-4
3719.30727684	3324.79621565	5.1716E-4
3719.30727684	3324.89224413	5.0088E-4
3719.30727684	3324.98827262	4.9398E-4
3719.30727684	3325.0843011	4.9449E-4
3719.30727684	3325.18032959	5.0113E-4
3719.30727684	3325.27635808	5.1308E-4
3719.30727684	3325.37238656	5.2992E-4
3719.30727684	3325.46841505	5.5147E-4
3719.30727684	3325.56444353	5.7778E-4
3719.30727684	3325.66047202	6.0912E-4
3719.30727684	3325.7565005	6.4594E-4
3719.30727684	3325.85252899	6.8894E-4
3719.30727684	3325.94855748	7.3905E-4
3719.30727684	3326.04458596	7.9754E-4
3719.30727684	3326.14061445	8.661E-4
3719.30727684	3326.23664293	9.47E-4
3719.30727684	3326.33267142	0.00104329
3719.30727684	3326.4286999	0.00115913
3719.30727684	3326.52472839	0.00130028
3719.30727684	3326.62075688	0.00147476
3719.30727684	3326.71678536	0.00169381
3719.30727684	3326.81281385	0.00197291
3719.30727684	3326.90884233	0.00233226
3719.30727684	3327.00487082	0.00279431
3719.30727684	3327.1008993	0.00337331
3719.30727684	3327.19692779	0.00405413
3719.30727684	3327.29295628	0.00477959
3719.30727684	3327.38898476	0.00548095
3719.30727684	3327.48501325	0.00612105
3719.30727684	3327.58104173	0.00667589
3719.30727684	3327.67707022	0.00706992
3719.30727684	3327.7730987	0.00722492
3719.30727684	3327.86912719	0.00715962
3719.30727684	3327.96515568	0.00692873
3719.30727684	3328.06118416	0.00660926
3719.30727684	3328.15721265	0.00635213
3719.30727684	3328.25324113	0.00630801
3719.30727684	3328.34926962	0.00655111
3719.30727684	3328.4452981	0.00708626
3719.30727684	3328.54132659	0.00789336
3719.30727684	3328.63735508	0.00900331
3719.30727684	3328.73338356	0.01054602
3719.30727684	3328.82941205	0.01269795
3719.30727684	3328.92544053	0.0155751
3719.30727684	3329.02146902	0.01902593
3719.30727684	3329.1174975	0.02231482
3719.30727684	3329.21352599	0.02419061
3719.30727684	3329.30955448	0.02389549
3719.30727684	3329.40558296	0.02204709
3719.30727684	3329.50161145	0.01986197
3719.30727684	3329.59763993	0.01794845
3719.30727684	3329.69366842	0.01630361
3719.30727684	3329.7896969	0.014905
3719.30727684	3329.88572539	0.01374548
3719.30727684	3329.98175388	0.01255279
3719.30727684	3330.07778236	0.01101518
3719.30727684	3330.17381085	0.00921645
3719.30727684	3330.26983933	0.00749084
3719.30727684	3330.36586782	0.00604996
3719.30727684	3330.4618963	0.00492433
3719.30727684	3330.55792479	0.00406308
3719.30727684	3330.65395328	0.00340268
3719.30727684	3330.74998176	0.00289016
3719.30727684	3330.84601025	0.00248628
3719.30727684	3330.94203873	0.00216294
3719.30727684	3331.03806722	0.00190021
3719.30727684	3331.1340957	0.0016838
3719.30727684	3331.23012419	0.00150335
3719.30727684	3331.32615268	0.00135121
3719.30727684	3331.42218116	0.00122169
3719.30727684	3331.51820965	0.00111044
3719.30727684	3331.61423813	0.00101413
3719.30727684	3331.71026662	9.3016E-4
3719.30727684	3331.8062951	8.5647E-4
3719.30727684	3331.90232359	7.9142E-4
3719.30727684	3331.99835208	7.3369E-4
3719.30727684	3332.09438056	6.822E-4
3719.30727684	3332.19040905	6.3608E-4
3719.30727684	3332.28643753	5.9459E-4
3719.30727684	3332.38246602	5.5713E-4
3719.30727684	3332.4784945	5.2318E-4
3719.30727684	3332.57452299	4.9231E-4
3719.30727684	3332.67055148	4.6416E-4
3719.30727684	3332.76657996	4.3841E-4
3719.30727684	3332.86260845	4.148E-4
3719.30727684	3332.95863693	3.931E-4
3719.30727684	3333.05466542	3.731E-4
3719.30727684	3333.1506939	3.5464E-4
3719.30727684	3333.24672239	3.3757E-4
3719.30727684	3333.34275088	3.2174E-4
3719.30727684	3333.43877936	3.0706E-4
3719.30727684	3333.53480785	2.9342E-4
3719.30727684	3333.63083633	2.8073E-4
3719.30727684	3333.72686482	2.6893E-4
3719.30727684	3333.8228933	2.5794E-4
3719.30727684	3333.91892179	2.4774E-4
3719.30727684	3334.01495028	2.3828E-4
3719.30727684	3334.11097876	2.2955E-4
3719.30727684	3334.20700725	2.2155E-4
3719.30727684	3334.30303573	2.1432E-4
3719.30727684	3334.39906422	2.079E-4
3719.30727684	3334.4950927	2.0234E-4
3719.30727684	3334.59112119	1.9757E-4
3719.30727684	3334.68714968	1.932E-4
3719.30727684	3334.78317816	1.8833E-4
3719.30727684	3334.87920665	1.8214E-4
3719.30727684	3334.97523513	1.748E-4
3719.30727684	3335.07126362	1.6723E-4
3719.30727684	3335.1672921	1.6012E-4
3719.30727684	3335.26332059	1.537E-4
3719.30727684	3335.35934908	1.4792E-4
3719.30727684	3335.45537756	1.4268E-4
3719.30727684	3335.55140605	1.3787E-4
3719.30727684	3335.64743453	1.3343E-4
3719.30727684	3335.74346302	1.2928E-4
3719.30727684	3335.8394915	1.254E-4
3719.30727684	3335.93551999	1.2174E-4
3719.30727684	3336.03154848	1.1829E-4
3719.30727684	3336.12757696	1.1503E-4
3719.30727684	3336.22360545	1.1193E-4
3719.30727684	3336.31963393	1.09E-4
3719.30727684	3336.41566242	1.0622E-4
3719.30727684	3336.5116909	1.0359E-4
3719.30727684	3336.60771939	1.011E-4
3719.30727684	3336.70374788	9.874E-5
3719.30727684	3336.79977636	9.653E-5
3719.30727684	3336.89580485	9.447E-5
3719.30727684	3336.99183333	9.256E-5
3719.30727684	3337.08786182	9.081E-5
3719.30727684	3337.1838903	8.925E-5
3719.30727684	3337.27991879	8.79E-5
3719.30727684	3337.37594728	8.682E-5
3719.30727684	3337.47197576	8.605E-5
3719.30727684	3337.56800425	8.571E-5
3719.30727684	3337.66403273	8.591E-5
3719.30727684	3337.76006122	8.683E-5
3719.30727684	3337.8560897	8.86E-5
3719.30727684	3337.95211819	9.123E-5
3719.30727684	3338.04814668	9.414E-5
3719.30727684	3338.14417516	9.602E-5
3719.30727684	3338.24020365	9.553E-5
3719.30727684	3338.33623213	9.298E-5
3719.30727684	3338.43226062	8.994E-5
3719.30727684	3338.5282891	8.747E-5
3719.30727684	3338.62431759	8.56E-5
3719.30727684	3338.72034608	8.395E-5
3719.30727684	3338.81637456	8.253E-5
3719.30727684	3338.91240305	8.157E-5
3719.30727684	3339.00843153	8.075E-5
3719.30727684	3339.10446002	7.924E-5
3719.30727684	3339.2004885	7.673E-5
3719.30727684	3339.29651699	7.387E-5
3719.30727684	3339.39254548	7.136E-5
3719.30727684	3339.48857396	6.933E-5
3719.30727684	3339.58460245	6.748E-5
3719.30727684	3339.68063093	6.538E-5
3719.30727684	3339.77665942	6.288E-5
3719.30727684	3339.8726879	6.035E-5
3719.30727684	3339.96871639	5.816E-5
3719.30727684	3340.06474488	5.64E-5
3719.30727684	3340.16077336	5.495E-5
3719.30727684	3340.25680185	5.368E-5
3719.30727684	3340.35283033	5.253E-5
3719.30727684	3340.44885882	5.135E-5
3719.30727684	3340.5448873	4.992E-5
3719.30727684	3340.64091579	4.823E-5
3719.30727684	3340.73694428	4.647E-5
3719.30727684	3340.83297276	4.483E-5
3719.30727684	3340.92900125	4.337E-5
3719.30727684	3341.02502973	4.21E-5
3719.30727684	3341.12105822	4.099E-5
3719.30727684	3341.2170867	4E-5
3719.30727684	3341.31311519	3.911E-5
3719.30727684	3341.40914368	3.828E-5
3719.30727684	3341.50517216	3.752E-5
3719.30727684	3341.60120065	3.68E-5
3719.30727684	3341.69722913	3.612E-5
3719.30727684	3341.79325762	3.547E-5
3719.30727684	3341.8892861	3.485E-5
3719.30727684	3341.98531459	3.426E-5
3719.30727684	3342.08134308	3.369E-5
3719.30727684	3342.17737156	3.313E-5
3719.30727684	3342.27340005	3.26E-5
3719.30727684	3342.36942853	3.209E-5
3719.30727684	3342.46545702	3.159E-5
3719.30727684	3342.5614855	3.11E-5
3719.30727684	3342.65751399	3.063E-5
3719.30727684	3342.75354248	3.017E-5
3719.30727684	3342.84957096	2.972E-5
3719.30727684	3342.94559945	2.929E-5
3719.30727684	3343.04162793	2.886E-5
3719.30727684	3343.13765642	2.845E-5
3719.30727684	3343.2336849	2.805E-5
3719.30727684	3343.32971339	2.765E-5
3719.30727684	3343.42574188	2.727E-5
3719.30727684	3343.52177036	2.689E-5
3719.30727684	3343.61779885	2.652E-5
3719.30727684	3343.71382733	2.616E-5
3719.30727684	3343.80985582	2.581E-5
3719.30727684	3343.9058843	2.546E-5
3719.30727684	3344.00191279	2.513E-5
3719.30727684	3344.09794128	2.48E-5
3719.30727684	3344.19396976	2.447E-5
3719.30727684	3344.28999825	2.416E-5
3719.30727684	3344.38602673	2.385E-5
3719.30727684	3344.48205522	2.354E-5
3719.30727684	3344.5780837	2.324E-5
3719.30727684	3344.67411219	2.295E-5
3719.30727684	3344.77014068	2.267E-5
3719.30727684	3344.86616916	2.238E-5
3719.30727684	3344.96219765	2.211E-5
3719.30727684	3345.05822613	2.184E-5
3719.30727684	3345.15425462	2.157E-5
3719.30727684	3345.2502831	2.131E-5
3719.30727684	3345.34631159	2.106E-5
3719.30727684	3345.44234008	2.081E-5
3719.30727684	3345.53836856	2.056E-5
3719.30727684	3345.63439705	2.032E-5
3719.30727684	3345.73042553	2.008E-5
3719.30727684	3345.82645402	1.985E-5
3719.30727684	3345.9224825	1.962E-5
3719.30727684	3346.01851099	1.939E-5
3719.30727684	3346.11453948	1.917E-5
3719.30727684	3346.21056796	1.896E-5
3719.30727684	3346.30659645	1.874E-5
3719.30727684	3346.40262493	1.853E-5
3719.30727684	3346.49865342	1.833E-5
3719.30727684	3346.5946819	1.812E-5
3719.30727684	3346.69071039	1.792E-5
3719.30727684	3346.78673888	1.773E-5
3719.30727684	3346.88276736	1.753E-5
3719.30727684	3346.97879585	1.734E-5
3719.30727684	3347.07482433	1.716E-5
3719.30727684	3347.17085282	1.697E-5
3719.30727684	3347.2668813	1.679E-5
3719.30727684	3347.36290979	1.662E-5
3719.30727684	3347.45893828	1.644E-5
3719.30727684	3347.55496676	1.627E-5
3719.30727684	3347.65099525	1.61E-5
3719.30727684	3347.74702373	1.593E-5
3719.30727684	3347.84305222	1.577E-5
3719.30727684	3347.9390807	1.561E-5
3719.30727684	3348.03510919	1.545E-5
3719.30727684	3348.13113768	1.529E-5
3719.30727684	3348.22716616	1.514E-5
3719.30727684	3348.32319465	1.499E-5
3719.30727684	3348.41922313	1.484E-5
3719.30727684	3348.51525162	1.469E-5
3719.30727684	3348.6112801	1.454E-5
3719.30727684	3348.70730859	1.44E-5
3719.30727684	3348.80333708	1.426E-5
3719.30727684	3348.89936556	1.412E-5
3719.30727684	3348.99539405	1.398E-5
3719.30727684	3349.09142253	1.385E-5
3719.30727684	3349.18745102	1.372E-5
3719.30727684	3349.2834795	1.359E-5
3719.30727684	3349.37950799	1.346E-5
3719.30727684	3349.47553648	1.333E-5
3719.30727684	3349.57156496	1.32E-5
3719.30727684	3349.66759345	1.308E-5
3719.30727684	3349.76362193	1.296E-5
3719.30727684	3349.85965042	1.284E-5
3719.30727684	3349.9556789	1.272E-5
3719.30727684	3350.05170739	1.26E-5
3719.30727684	3350.14773588	1.249E-5
3719.30727684	3350.24376436	1.237E-5
3719.30727684	3350.33979285	1.226E-5
3719.30727684	3350.43582133	1.215E-5
3719.30727684	3350.53184982	1.204E-5
3719.30727684	3350.6278783	1.194E-5
3719.30727684	3350.72390679	1.183E-5
3719.30727684	3350.81993528	1.172E-5
3719.30727684	3350.91596376	1.162E-5
3719.30727684	3351.01199225	1.152E-5
3719.30727684	3351.10802073	1.142E-5
3719.30727684	3351.20404922	1.132E-5
3719.30727684	3351.3000777	1.122E-5
3719.30727684	3351.39610619	1.112E-5
3719.30727684	3351.49213468	1.103E-5
3719.30727684	3351.58816316	1.093E-5
3719.30727684	3351.68419165	1.084E-5
3719.30727684	3351.78022013	1.075E-5
3719.30727684	3351.87624862	1.066E-5
3719.30727684	3351.9722771	1.057E-5
3719.30727684	3352.06830559	1.048E-5
3719.30727684	3352.16433408	1.039E-5
3719.30727684	3352.26036256	1.031E-5
3719.30727684	3352.35639105	1.022E-5
3719.30727684	3352.45241953	1.014E-5
3719.30727684	3352.54844802	1.006E-5
3719.30727684	3352.6444765	9.97E-6
3719.30727684	3352.74050499	9.89E-6
3719.30727684	3352.83653348	9.81E-6
3719.30727684	3352.93256196	9.73E-6
3719.30727684	3353.02859045	9.66E-6
3719.30727684	3353.12461893	9.58E-6
3719.30727684	3353.22064742	9.5E-6
3719.30727684	3353.3166759	9.43E-6
3719.30727684	3353.41270439	9.35E-6
3719.30727684	3353.50873288	9.28E-6
3719.30727684	3353.60476136	9.21E-6
3719.30727684	3353.70078985	9.13E-6
3719.30727684	3353.79681833	9.06E-6
3719.30727684	3353.89284682	8.99E-6
3719.30727684	3353.9888753	8.92E-6
3719.30727684	3354.08490379	8.85E-6
3719.30727684	3354.18093228	8.79E-6
3719.30727684	3354.27696076	8.72E-6
3719.30727684	3354.37298925	8.65E-6
3719.30727684	3354.46901773	8.59E-6
3719.30727684	3354.56504622	8.52E-6
3719.30727684	3354.6610747	8.46E-6
3719.30727684	3354.75710319	8.4E-6
3719.30727684	3354.85313168	8.33E-6
3719.30727684	3354.94916016	8.27E-6
3719.30727684	3355.04518865	8.21E-6
3719.30727684	3355.14121713	8.15E-6
3719.30727684	3355.23724562	8.09E-6
3719.30727684	3355.3332741	8.03E-6
3719.30727684	3355.42930259	7.97E-6
3719.30727684	3355.52533108	7.91E-6
3719.30727684	3355.62135956	7.86E-6
3719.30727684	3355.71738805	7.8E-6
3719.30727684	3355.81341653	7.74E-6
3719.30727684	3355.90944502	7.69E-6
3719.30727684	3356.0054735	7.63E-6
3719.30727684	3356.10150199	7.58E-6
3719.30727684	3356.19753048	7.53E-6
3719.30727684	3356.29355896	7.47E-6
3719.30727684	3356.38958745	7.42E-6
3719.30727684	3356.48561593	7.37E-6
3719.30727684	3356.58164442	7.32E-6
3719.30727684	3356.6776729	7.27E-6
3719.30727684	3356.77370139	7.22E-6
3719.30727684	3356.86972988	7.17E-6
3719.30727684	3356.96575836	7.12E-6
3719.30727684	3357.06178685	7.07E-6
3719.30727684	3357.15781533	7.02E-6
3719.30727684	3357.25384382	6.97E-6
3719.30727684	3357.3498723	6.92E-6
3719.30727684	3357.44590079	6.88E-6
3719.30727684	3357.54192928	6.83E-6
3719.30727684	3357.63795776	6.79E-6
3719.30727684	3357.73398625	6.74E-6
3719.30727684	3357.83001473	6.7E-6
3719.30727684	3357.92604322	6.65E-6
3719.30727684	3358.0220717	6.61E-6
3719.30727684	3358.11810019	6.56E-6
3719.30727684	3358.21412868	6.52E-6
3719.30727684	3358.31015716	6.48E-6
3719.30727684	3358.40618565	6.43E-6
3719.30727684	3358.50221413	6.39E-6
3719.30727684	3358.59824262	6.35E-6
3719.30727684	3358.6942711	6.31E-6
3719.30727684	3358.79029959	6.27E-6
3719.30727684	3358.88632808	6.23E-6
3719.30727684	3358.98235656	6.19E-6
3719.30727684	3359.07838505	6.15E-6
3719.30727684	3359.17441353	6.11E-6
3719.30727684	3359.27044202	6.07E-6
3719.30727684	3359.3664705	6.03E-6
3719.30727684	3359.46249899	5.99E-6
3719.30727684	3359.55852748	5.96E-6
3719.30727684	3359.65455596	5.92E-6
3719.30727684	3359.75058445	5.88E-6
3719.30727684	3359.84661293	5.85E-6
3719.30727684	3359.94264142	5.81E-6
3719.30727684	3360.0386699	5.77E-6
3719.30727684	3360.13469839	5.74E-6
3719.30727684	3360.23072688	5.7E-6
3719.30727684	3360.32675536	5.67E-6
3719.30727684	3360.42278385	5.63E-6
3719.30727684	3360.51881233	5.6E-6
3719.30727684	3360.61484082	5.56E-6
3719.30727684	3360.7108693	5.53E-6
3719.30727684	3360.80689779	5.5E-6
3719.30727684	3360.90292628	5.46E-6
3719.30727684	3360.99895476	5.43E-6
3719.30727684	3361.09498325	5.4E-6
3719.30727684	3361.19101173	5.37E-6
3719.30727684	3361.28704022	5.33E-6
3719.30727684	3361.3830687	5.3E-6
3719.30727684	3361.47909719	5.27E-6
3719.30727684	3361.57512568	5.24E-6
3719.30727684	3361.67115416	5.21E-6
3719.30727684	3361.76718265	5.18E-6
3719.41317561	3323.45181685	6.3003E-4
3719.41317561	3323.54784533	7.1673E-4
3719.41317561	3323.64387382	7.9409E-4
3719.41317561	3323.73990231	8.7054E-4
3719.41317561	3323.83593079	9.5232E-4
3719.41317561	3323.93195928	0.00102408
3719.41317561	3324.02798776	0.0010646
3719.41317561	3324.12401625	0.00107216
3719.41317561	3324.22004473	0.00104801
3719.41317561	3324.31607322	9.8163E-4
3719.41317561	3324.4121017	8.7921E-4
3719.41317561	3324.50813019	7.6988E-4
3719.41317561	3324.60415868	6.7728E-4
3719.41317561	3324.70018716	6.0846E-4
3719.41317561	3324.79621565	5.6114E-4
3719.41317561	3324.89224413	5.3077E-4
3719.41317561	3324.98827262	5.1323E-4
3719.41317561	3325.0843011	5.0549E-4
3719.41317561	3325.18032959	5.0547E-4
3719.41317561	3325.27635808	5.118E-4
3719.41317561	3325.37238656	5.2361E-4
3719.41317561	3325.46841505	5.4043E-4
3719.41317561	3325.56444353	5.6207E-4
3719.41317561	3325.66047202	5.8856E-4
3719.41317561	3325.7565005	6.2015E-4
3719.41317561	3325.85252899	6.5729E-4
3719.41317561	3325.94855748	7.0065E-4
3719.41317561	3326.04458596	7.5117E-4
3719.41317561	3326.14061445	8.1011E-4
3719.41317561	3326.23664293	8.7915E-4
3719.41317561	3326.33267142	9.6053E-4
3719.41317561	3326.4286999	0.00105729
3719.41317561	3326.52472839	0.00117353
3719.41317561	3326.62075688	0.00131495
3719.41317561	3326.71678536	0.00148948
3719.41317561	3326.81281385	0.00170819
3719.41317561	3326.90884233	0.00198644
3719.41317561	3327.00487082	0.00234441
3719.41317561	3327.1008993	0.0028051
3719.41317561	3327.19692779	0.00338479
3719.41317561	3327.29295628	0.00407224
3719.41317561	3327.38898476	0.00481286
3719.41317561	3327.48501325	0.00553516
3719.41317561	3327.58104173	0.00619724
3719.41317561	3327.67707022	0.00677644
3719.41317561	3327.7730987	0.00720184
3719.41317561	3327.86912719	0.00738727
3719.41317561	3327.96515568	0.00734227
3719.41317561	3328.06118416	0.00712259
3719.41317561	3328.15721265	0.00680093
3719.41317561	3328.25324113	0.00652536
3719.41317561	3328.34926962	0.00645522
3719.41317561	3328.4452981	0.00667531
3719.41317561	3328.54132659	0.00719635
3719.41317561	3328.63735508	0.00799751
3719.41317561	3328.73338356	0.00910155
3719.41317561	3328.82941205	0.01063232
3719.41317561	3328.92544053	0.01277041
3719.41317561	3329.02146902	0.01564826
3719.41317561	3329.1174975	0.01915339
3719.41317561	3329.21352599	0.02260272
3719.41317561	3329.30955448	0.02473414
3719.41317561	3329.40558296	0.02465554
3719.41317561	3329.50161145	0.02286323
3719.41317561	3329.59763993	0.02061296
3719.41317561	3329.69366842	0.01861593
3719.41317561	3329.7896969	0.01690346
3719.41317561	3329.88572539	0.01543933
3719.41317561	3329.98175388	0.01423134
3719.41317561	3330.07778236	0.01302883
3719.41317561	3330.17381085	0.01149046
3719.41317561	3330.26983933	0.00965561
3719.41317561	3330.36586782	0.00786209
3719.41317561	3330.4618963	0.00634858
3719.41317561	3330.55792479	0.00516117
3719.41317561	3330.65395328	0.00425196
3719.41317561	3330.74998176	0.00355537
3719.41317561	3330.84601025	0.00301558
3719.41317561	3330.94203873	0.00259089
3719.41317561	3331.03806722	0.00225145
3719.41317561	3331.1340957	0.00197605
3719.41317561	3331.23012419	0.00174951
3719.41317561	3331.32615268	0.00156084
3719.41317561	3331.42218116	0.00140195
3719.41317561	3331.51820965	0.0012668
3719.41317561	3331.61423813	0.00115083
3719.41317561	3331.71026662	0.00105051
3719.41317561	3331.8062951	9.631E-4
3719.41317561	3331.90232359	8.8645E-4
3719.41317561	3331.99835208	8.1882E-4
3719.41317561	3332.09438056	7.5884E-4
3719.41317561	3332.19040905	7.0537E-4
3719.41317561	3332.28643753	6.5749E-4
3719.41317561	3332.38246602	6.1444E-4
3719.41317561	3332.4784945	5.7559E-4
3719.41317561	3332.57452299	5.4038E-4
3719.41317561	3332.67055148	5.0839E-4
3719.41317561	3332.76657996	4.7922E-4
3719.41317561	3332.86260845	4.5255E-4
3719.41317561	3332.95863693	4.281E-4
3719.41317561	3333.05466542	4.0563E-4
3719.41317561	3333.1506939	3.8494E-4
3719.41317561	3333.24672239	3.6584E-4
3719.41317561	3333.34275088	3.4817E-4
3719.41317561	3333.43877936	3.318E-4
3719.41317561	3333.53480785	3.1661E-4
3719.41317561	3333.63083633	3.025E-4
3719.41317561	3333.72686482	2.8938E-4
3719.41317561	3333.8228933	2.7718E-4
3719.41317561	3333.91892179	2.6582E-4
3719.41317561	3334.01495028	2.5527E-4
3719.41317561	3334.11097876	2.4548E-4
3719.41317561	3334.20700725	2.3644E-4
3719.41317561	3334.30303573	2.2816E-4
3719.41317561	3334.39906422	2.2065E-4
3719.41317561	3334.4950927	2.1397E-4
3719.41317561	3334.59112119	2.0817E-4
3719.41317561	3334.68714968	2.032E-4
3719.41317561	3334.78317816	1.987E-4
3719.41317561	3334.87920665	1.9381E-4
3719.41317561	3334.97523513	1.8761E-4
3719.41317561	3335.07126362	1.8016E-4
3719.41317561	3335.1672921	1.7237E-4
3719.41317561	3335.26332059	1.6501E-4
3719.41317561	3335.35934908	1.5835E-4
3719.41317561	3335.45537756	1.5236E-4
3719.41317561	3335.55140605	1.4693E-4
3719.41317561	3335.64743453	1.4195E-4
3719.41317561	3335.74346302	1.3736E-4
3719.41317561	3335.8394915	1.3308E-4
3719.41317561	3335.93551999	1.2907E-4
3719.41317561	3336.03154848	1.2529E-4
3719.41317561	3336.12757696	1.2173E-4
3719.41317561	3336.22360545	1.1836E-4
3719.41317561	3336.31963393	1.1517E-4
3719.41317561	3336.41566242	1.1214E-4
3719.41317561	3336.5116909	1.0927E-4
3719.41317561	3336.60771939	1.0655E-4
3719.41317561	3336.70374788	1.0398E-4
3719.41317561	3336.79977636	1.0155E-4
3719.41317561	3336.89580485	9.927E-5
3719.41317561	3336.99183333	9.714E-5
3719.41317561	3337.08786182	9.516E-5
3719.41317561	3337.1838903	9.335E-5
3719.41317561	3337.27991879	9.172E-5
3719.41317561	3337.37594728	9.032E-5
3719.41317561	3337.47197576	8.917E-5
3719.41317561	3337.56800425	8.835E-5
3719.41317561	3337.66403273	8.795E-5
3719.41317561	3337.76006122	8.809E-5
3719.41317561	3337.8560897	8.894E-5
3719.41317561	3337.95211819	9.067E-5
3719.41317561	3338.04814668	9.327E-5
3719.41317561	3338.14417516	9.629E-5
3719.41317561	3338.24020365	9.839E-5
3719.41317561	3338.33623213	9.816E-5
3719.41317561	3338.43226062	9.57E-5
3719.41317561	3338.5282891	9.255E-5
3719.41317561	3338.62431759	8.995E-5
3719.41317561	3338.72034608	8.799E-5
3719.41317561	3338.81637456	8.628E-5
3719.41317561	3338.91240305	8.479E-5
3719.41317561	3339.00843153	8.375E-5
3719.41317561	3339.10446002	8.293E-5
3719.41317561	3339.2004885	8.149E-5
3719.41317561	3339.29651699	7.9E-5
3719.41317561	3339.39254548	7.606E-5
3719.41317561	3339.48857396	7.343E-5
3719.41317561	3339.58460245	7.131E-5
3719.41317561	3339.68063093	6.942E-5
3719.41317561	3339.77665942	6.73E-5
3719.41317561	3339.8726879	6.478E-5
3719.41317561	3339.96871639	6.217E-5
3719.41317561	3340.06474488	5.987E-5
3719.41317561	3340.16077336	5.803E-5
3719.41317561	3340.25680185	5.652E-5
3719.41317561	3340.35283033	5.52E-5
3719.41317561	3340.44885882	5.401E-5
3719.41317561	3340.5448873	5.281E-5
3719.41317561	3340.64091579	5.138E-5
3719.41317561	3340.73694428	4.967E-5
3719.41317561	3340.83297276	4.786E-5
3719.41317561	3340.92900125	4.615E-5
3719.41317561	3341.02502973	4.464E-5
3719.41317561	3341.12105822	4.332E-5
3719.41317561	3341.2170867	4.217E-5
3719.41317561	3341.31311519	4.114E-5
3719.41317561	3341.40914368	4.021E-5
3719.41317561	3341.50517216	3.936E-5
3719.41317561	3341.60120065	3.856E-5
3719.41317561	3341.69722913	3.782E-5
3719.41317561	3341.79325762	3.712E-5
3719.41317561	3341.8892861	3.645E-5
3719.41317561	3341.98531459	3.582E-5
3719.41317561	3342.08134308	3.52E-5
3719.41317561	3342.17737156	3.462E-5
3719.41317561	3342.27340005	3.405E-5
3719.41317561	3342.36942853	3.35E-5
3719.41317561	3342.46545702	3.297E-5
3719.41317561	3342.5614855	3.246E-5
3719.41317561	3342.65751399	3.196E-5
3719.41317561	3342.75354248	3.147E-5
3719.41317561	3342.84957096	3.1E-5
3719.41317561	3342.94559945	3.054E-5
3719.41317561	3343.04162793	3.009E-5
3719.41317561	3343.13765642	2.965E-5
3719.41317561	3343.2336849	2.923E-5
3719.41317561	3343.32971339	2.881E-5
3719.41317561	3343.42574188	2.841E-5
3719.41317561	3343.52177036	2.801E-5
3719.41317561	3343.61779885	2.762E-5
3719.41317561	3343.71382733	2.725E-5
3719.41317561	3343.80985582	2.687E-5
3719.41317561	3343.9058843	2.651E-5
3719.41317561	3344.00191279	2.616E-5
3719.41317561	3344.09794128	2.581E-5
3719.41317561	3344.19396976	2.547E-5
3719.41317561	3344.28999825	2.514E-5
3719.41317561	3344.38602673	2.481E-5
3719.41317561	3344.48205522	2.449E-5
3719.41317561	3344.5780837	2.418E-5
3719.41317561	3344.67411219	2.388E-5
3719.41317561	3344.77014068	2.358E-5
3719.41317561	3344.86616916	2.328E-5
3719.41317561	3344.96219765	2.299E-5
3719.41317561	3345.05822613	2.271E-5
3719.41317561	3345.15425462	2.243E-5
3719.41317561	3345.2502831	2.216E-5
3719.41317561	3345.34631159	2.189E-5
3719.41317561	3345.44234008	2.163E-5
3719.41317561	3345.53836856	2.137E-5
3719.41317561	3345.63439705	2.112E-5
3719.41317561	3345.73042553	2.087E-5
3719.41317561	3345.82645402	2.062E-5
3719.41317561	3345.9224825	2.038E-5
3719.41317561	3346.01851099	2.015E-5
3719.41317561	3346.11453948	1.992E-5
3719.41317561	3346.21056796	1.969E-5
3719.41317561	3346.30659645	1.947E-5
3719.41317561	3346.40262493	1.925E-5
3719.41317561	3346.49865342	1.903E-5
3719.41317561	3346.5946819	1.882E-5
3719.41317561	3346.69071039	1.861E-5
3719.41317561	3346.78673888	1.841E-5
3719.41317561	3346.88276736	1.82E-5
3719.41317561	3346.97879585	1.801E-5
3719.41317561	3347.07482433	1.781E-5
3719.41317561	3347.17085282	1.762E-5
3719.41317561	3347.2668813	1.743E-5
3719.41317561	3347.36290979	1.725E-5
3719.41317561	3347.45893828	1.706E-5
3719.41317561	3347.55496676	1.688E-5
3719.41317561	3347.65099525	1.671E-5
3719.41317561	3347.74702373	1.653E-5
3719.41317561	3347.84305222	1.636E-5
3719.41317561	3347.9390807	1.619E-5
3719.41317561	3348.03510919	1.603E-5
3719.41317561	3348.13113768	1.586E-5
3719.41317561	3348.22716616	1.57E-5
3719.41317561	3348.32319465	1.554E-5
3719.41317561	3348.41922313	1.539E-5
3719.41317561	3348.51525162	1.523E-5
3719.41317561	3348.6112801	1.508E-5
3719.41317561	3348.70730859	1.493E-5
3719.41317561	3348.80333708	1.479E-5
3719.41317561	3348.89936556	1.464E-5
3719.41317561	3348.99539405	1.45E-5
3719.41317561	3349.09142253	1.436E-5
3719.41317561	3349.18745102	1.422E-5
3719.41317561	3349.2834795	1.408E-5
3719.41317561	3349.37950799	1.395E-5
3719.41317561	3349.47553648	1.382E-5
3719.41317561	3349.57156496	1.369E-5
3719.41317561	3349.66759345	1.356E-5
3719.41317561	3349.76362193	1.343E-5
3719.41317561	3349.85965042	1.331E-5
3719.41317561	3349.9556789	1.318E-5
3719.41317561	3350.05170739	1.306E-5
3719.41317561	3350.14773588	1.294E-5
3719.41317561	3350.24376436	1.282E-5
3719.41317561	3350.33979285	1.271E-5
3719.41317561	3350.43582133	1.259E-5
3719.41317561	3350.53184982	1.248E-5
3719.41317561	3350.6278783	1.236E-5
3719.41317561	3350.72390679	1.225E-5
3719.41317561	3350.81993528	1.215E-5
3719.41317561	3350.91596376	1.204E-5
3719.41317561	3351.01199225	1.193E-5
3719.41317561	3351.10802073	1.183E-5
3719.41317561	3351.20404922	1.172E-5
3719.41317561	3351.3000777	1.162E-5
3719.41317561	3351.39610619	1.152E-5
3719.41317561	3351.49213468	1.142E-5
3719.41317561	3351.58816316	1.132E-5
3719.41317561	3351.68419165	1.123E-5
3719.41317561	3351.78022013	1.113E-5
3719.41317561	3351.87624862	1.104E-5
3719.41317561	3351.9722771	1.094E-5
3719.41317561	3352.06830559	1.085E-5
3719.41317561	3352.16433408	1.076E-5
3719.41317561	3352.26036256	1.067E-5
3719.41317561	3352.35639105	1.058E-5
3719.41317561	3352.45241953	1.049E-5
3719.41317561	3352.54844802	1.041E-5
3719.41317561	3352.6444765	1.032E-5
3719.41317561	3352.74050499	1.024E-5
3719.41317561	3352.83653348	1.016E-5
3719.41317561	3352.93256196	1.007E-5
3719.41317561	3353.02859045	9.99E-6
3719.41317561	3353.12461893	9.91E-6
3719.41317561	3353.22064742	9.83E-6
3719.41317561	3353.3166759	9.75E-6
3719.41317561	3353.41270439	9.68E-6
3719.41317561	3353.50873288	9.6E-6
3719.41317561	3353.60476136	9.53E-6
3719.41317561	3353.70078985	9.45E-6
3719.41317561	3353.79681833	9.38E-6
3719.41317561	3353.89284682	9.3E-6
3719.41317561	3353.9888753	9.23E-6
3719.41317561	3354.08490379	9.16E-6
3719.41317561	3354.18093228	9.09E-6
3719.41317561	3354.27696076	9.02E-6
3719.41317561	3354.37298925	8.95E-6
3719.41317561	3354.46901773	8.88E-6
3719.41317561	3354.56504622	8.82E-6
3719.41317561	3354.6610747	8.75E-6
3719.41317561	3354.75710319	8.68E-6
3719.41317561	3354.85313168	8.62E-6
3719.41317561	3354.94916016	8.55E-6
3719.41317561	3355.04518865	8.49E-6
3719.41317561	3355.14121713	8.43E-6
3719.41317561	3355.23724562	8.37E-6
3719.41317561	3355.3332741	8.3E-6
3719.41317561	3355.42930259	8.24E-6
3719.41317561	3355.52533108	8.18E-6
3719.41317561	3355.62135956	8.12E-6
3719.41317561	3355.71738805	8.07E-6
3719.41317561	3355.81341653	8.01E-6
3719.41317561	3355.90944502	7.95E-6
3719.41317561	3356.0054735	7.89E-6
3719.41317561	3356.10150199	7.84E-6
3719.41317561	3356.19753048	7.78E-6
3719.41317561	3356.29355896	7.73E-6
3719.41317561	3356.38958745	7.67E-6
3719.41317561	3356.48561593	7.62E-6
3719.41317561	3356.58164442	7.56E-6
3719.41317561	3356.6776729	7.51E-6
3719.41317561	3356.77370139	7.46E-6
3719.41317561	3356.86972988	7.41E-6
3719.41317561	3356.96575836	7.36E-6
3719.41317561	3357.06178685	7.31E-6
3719.41317561	3357.15781533	7.26E-6
3719.41317561	3357.25384382	7.21E-6
3719.41317561	3357.3498723	7.16E-6
3719.41317561	3357.44590079	7.11E-6
3719.41317561	3357.54192928	7.06E-6
3719.41317561	3357.63795776	7.01E-6
3719.41317561	3357.73398625	6.97E-6
3719.41317561	3357.83001473	6.92E-6
3719.41317561	3357.92604322	6.87E-6
3719.41317561	3358.0220717	6.83E-6
3719.41317561	3358.11810019	6.78E-6
3719.41317561	3358.21412868	6.74E-6
3719.41317561	3358.31015716	6.69E-6
3719.41317561	3358.40618565	6.65E-6
3719.41317561	3358.50221413	6.6E-6
3719.41317561	3358.59824262	6.56E-6
3719.41317561	3358.6942711	6.52E-6
3719.41317561	3358.79029959	6.48E-6
3719.41317561	3358.88632808	6.43E-6
3719.41317561	3358.98235656	6.39E-6
3719.41317561	3359.07838505	6.35E-6
3719.41317561	3359.17441353	6.31E-6
3719.41317561	3359.27044202	6.27E-6
3719.41317561	3359.3664705	6.23E-6
3719.41317561	3359.46249899	6.19E-6
3719.41317561	3359.55852748	6.15E-6
3719.41317561	3359.65455596	6.11E-6
3719.41317561	3359.75058445	6.08E-6
3719.41317561	3359.84661293	6.04E-6
3719.41317561	3359.94264142	6E-6
3719.41317561	3360.0386699	5.96E-6
3719.41317561	3360.13469839	5.93E-6
3719.41317561	3360.23072688	5.89E-6
3719.41317561	3360.32675536	5.85E-6
3719.41317561	3360.42278385	5.82E-6
3719.41317561	3360.51881233	5.78E-6
3719.41317561	3360.61484082	5.75E-6
3719.41317561	3360.7108693	5.71E-6
3719.41317561	3360.80689779	5.68E-6
3719.41317561	3360.90292628	5.64E-6
3719.41317561	3360.99895476	5.61E-6
3719.41317561	3361.09498325	5.57E-6
3719.41317561	3361.19101173	5.54E-6
3719.41317561	3361.28704022	5.51E-6
3719.41317561	3361.3830687	5.47E-6
3719.41317561	3361.47909719	5.44E-6
3719.41317561	3361.57512568	5.41E-6
3719.41317561	3361.67115416	5.38E-6
3719.41317561	3361.76718265	5.35E-6
3719.51907437	3323.45181685	5.4227E-4
3719.51907437	3323.54784533	6.3236E-4
3719.51907437	3323.64387382	7.2133E-4
3719.51907437	3323.73990231	8.0082E-4
3719.51907437	3323.83593079	8.7811E-4
3719.51907437	3323.93195928	9.611E-4
3719.51907437	3324.02798776	0.00103637
3719.51907437	3324.12401625	0.00108139
3719.51907437	3324.22004473	0.00109239
3719.51907437	3324.31607322	0.00107174
3719.51907437	3324.4121017	0.00100907
3719.51907437	3324.50813019	9.0764E-4
3719.51907437	3324.60415868	7.9593E-4
3719.51907437	3324.70018716	6.9958E-4
3719.51907437	3324.79621565	6.2727E-4
3719.51907437	3324.89224413	5.7725E-4
3719.51907437	3324.98827262	5.4495E-4
3719.51907437	3325.0843011	5.2608E-4
3719.51907437	3325.18032959	5.1746E-4
3719.51907437	3325.27635808	5.1687E-4
3719.51907437	3325.37238656	5.2287E-4
3719.51907437	3325.46841505	5.3453E-4
3719.51907437	3325.56444353	5.5134E-4
3719.51907437	3325.66047202	5.7307E-4
3719.51907437	3325.7565005	5.9974E-4
3719.51907437	3325.85252899	6.3159E-4
3719.51907437	3325.94855748	6.6905E-4
3719.51907437	3326.04458596	7.128E-4
3719.51907437	3326.14061445	7.6375E-4
3719.51907437	3326.23664293	8.2317E-4
3719.51907437	3326.33267142	8.9272E-4
3719.51907437	3326.4286999	9.7462E-4
3719.51907437	3326.52472839	0.00107188
3719.51907437	3326.62075688	0.00118858
3719.51907437	3326.71678536	0.00133034
3719.51907437	3326.81281385	0.00150498
3719.51907437	3326.90884233	0.00172346
3719.51907437	3327.00487082	0.00200097
3719.51907437	3327.1008993	0.00235766
3719.51907437	3327.19692779	0.00281701
3719.51907437	3327.29295628	0.00339719
3719.51907437	3327.38898476	0.00409076
3719.51907437	3327.48501325	0.0048462
3719.51907437	3327.58104173	0.00558973
3719.51907437	3327.67707022	0.00627444
3719.51907437	3327.7730987	0.00687813
3719.51907437	3327.86912719	0.00733511
3719.51907437	3327.96515568	0.00755247
3719.51907437	3328.06118416	0.00752933
3719.51907437	3328.15721265	0.00732211
3719.51907437	3328.25324113	0.00699993
3719.51907437	3328.34926962	0.00670694
3719.51907437	3328.4452981	0.00661049
3719.51907437	3328.54132659	0.00680648
3719.51907437	3328.63735508	0.00731228
3719.51907437	3328.73338356	0.0081071
3719.51907437	3328.82941205	0.00920591
3719.51907437	3328.92544053	0.0107256
3719.51907437	3329.02146902	0.01284994
3719.51907437	3329.1174975	0.0157266
3719.51907437	3329.21352599	0.01928043
3719.51907437	3329.30955448	0.02288297
3719.51907437	3329.40558296	0.02527212
3719.51907437	3329.50161145	0.0254279
3719.51907437	3329.59763993	0.02371044
3719.51907437	3329.69366842	0.02140013
3719.51907437	3329.7896969	0.01931554
3719.51907437	3329.88572539	0.01753208
3719.51907437	3329.98175388	0.01600003
3719.51907437	3330.07778236	0.01473853
3719.51907437	3330.17381085	0.01352185
3719.51907437	3330.26983933	0.01198383
3719.51907437	3330.36586782	0.01011572
3719.51907437	3330.4618963	0.0082539
3719.51907437	3330.55792479	0.00666473
3719.51907437	3330.65395328	0.00541203
3719.51907437	3330.74998176	0.00445184
3719.51907437	3330.84601025	0.00371675
3719.51907437	3330.94203873	0.00314794
3719.51907437	3331.03806722	0.00270115
3719.51907437	3331.1340957	0.00234463
3719.51907437	3331.23012419	0.0020558
3719.51907437	3331.32615268	0.00181854
3719.51907437	3331.42218116	0.00162118
3719.51907437	3331.51820965	0.00145516
3719.51907437	3331.61423813	0.0013141
3719.51907437	3331.71026662	0.00119315
3719.51907437	3331.8062951	0.0010886
3719.51907437	3331.90232359	9.9758E-4
3719.51907437	3331.99835208	9.1781E-4
3719.51907437	3332.09438056	8.4748E-4
3719.51907437	3332.19040905	7.8513E-4
3719.51907437	3332.28643753	7.2958E-4
3719.51907437	3332.38246602	6.7987E-4
3719.51907437	3332.4784945	6.3518E-4
3719.51907437	3332.57452299	5.9486E-4
3719.51907437	3332.67055148	5.5835E-4
3719.51907437	3332.76657996	5.2518E-4
3719.51907437	3332.86260845	4.9495E-4
3719.51907437	3332.95863693	4.6731E-4
3719.51907437	3333.05466542	4.4198E-4
3719.51907437	3333.1506939	4.1871E-4
3719.51907437	3333.24672239	3.9729E-4
3719.51907437	3333.34275088	3.7751E-4
3719.51907437	3333.43877936	3.5922E-4
3719.51907437	3333.53480785	3.4229E-4
3719.51907437	3333.63083633	3.2657E-4
3719.51907437	3333.72686482	3.1198E-4
3719.51907437	3333.8228933	2.9841E-4
3719.51907437	3333.91892179	2.8578E-4
3719.51907437	3334.01495028	2.7403E-4
3719.51907437	3334.11097876	2.6311E-4
3719.51907437	3334.20700725	2.5298E-4
3719.51907437	3334.30303573	2.4362E-4
3719.51907437	3334.39906422	2.3504E-4
3719.51907437	3334.4950927	2.2724E-4
3719.51907437	3334.59112119	2.203E-4
3719.51907437	3334.68714968	2.1425E-4
3719.51907437	3334.78317816	2.0907E-4
3719.51907437	3334.87920665	2.0443E-4
3719.51907437	3334.97523513	1.9949E-4
3719.51907437	3335.07126362	1.9328E-4
3719.51907437	3335.1672921	1.8573E-4
3719.51907437	3335.26332059	1.7773E-4
3719.51907437	3335.35934908	1.7012E-4
3719.51907437	3335.45537756	1.632E-4
3719.51907437	3335.55140605	1.5698E-4
3719.51907437	3335.64743453	1.5135E-4
3719.51907437	3335.74346302	1.4621E-4
3719.51907437	3335.8394915	1.4145E-4
3719.51907437	3335.93551999	1.3703E-4
3719.51907437	3336.03154848	1.3288E-4
3719.51907437	3336.12757696	1.2898E-4
3719.51907437	3336.22360545	1.2531E-4
3719.51907437	3336.31963393	1.2183E-4
3719.51907437	3336.41566242	1.1853E-4
3719.51907437	3336.5116909	1.1541E-4
3719.51907437	3336.60771939	1.1245E-4
3719.51907437	3336.70374788	1.0964E-4
3719.51907437	3336.79977636	1.0699E-4
3719.51907437	3336.89580485	1.0448E-4
3719.51907437	3336.99183333	1.0212E-4
3719.51907437	3337.08786182	9.991E-5
3719.51907437	3337.1838903	9.786E-5
3719.51907437	3337.27991879	9.599E-5
3719.51907437	3337.37594728	9.43E-5
3719.51907437	3337.47197576	9.283E-5
3719.51907437	3337.56800425	9.162E-5
3719.51907437	3337.66403273	9.074E-5
3719.51907437	3337.76006122	9.027E-5
3719.51907437	3337.8560897	9.035E-5
3719.51907437	3337.95211819	9.114E-5
3719.51907437	3338.04814668	9.281E-5
3719.51907437	3338.14417516	9.541E-5
3719.51907437	3338.24020365	9.85E-5
3719.51907437	3338.33623213	1.0083E-4
3719.51907437	3338.43226062	1.0087E-4
3719.51907437	3338.5282891	9.851E-5
3719.51907437	3338.62431759	9.528E-5
3719.51907437	3338.72034608	9.253E-5
3719.51907437	3338.81637456	9.047E-5
3719.51907437	3338.91240305	8.87E-5
3719.51907437	3339.00843153	8.713E-5
3719.51907437	3339.10446002	8.602E-5
3719.51907437	3339.2004885	8.519E-5
3719.51907437	3339.29651699	8.381E-5
3719.51907437	3339.39254548	8.136E-5
3719.51907437	3339.48857396	7.835E-5
3719.51907437	3339.58460245	7.56E-5
3719.51907437	3339.68063093	7.338E-5
3719.51907437	3339.77665942	7.144E-5
3719.51907437	3339.8726879	6.931E-5
3719.51907437	3339.96871639	6.675E-5
3719.51907437	3340.06474488	6.406E-5
3719.51907437	3340.16077336	6.166E-5
3719.51907437	3340.25680185	5.972E-5
3719.51907437	3340.35283033	5.815E-5
3719.51907437	3340.44885882	5.678E-5
3719.51907437	3340.5448873	5.555E-5
3719.51907437	3340.64091579	5.433E-5
3719.51907437	3340.73694428	5.29E-5
3719.51907437	3340.83297276	5.116E-5
3719.51907437	3340.92900125	4.93E-5
3719.51907437	3341.02502973	4.753E-5
3719.51907437	3341.12105822	4.596E-5
3719.51907437	3341.2170867	4.459E-5
3719.51907437	3341.31311519	4.339E-5
3719.51907437	3341.40914368	4.232E-5
3719.51907437	3341.50517216	4.136E-5
3719.51907437	3341.60120065	4.047E-5
3719.51907437	3341.69722913	3.966E-5
3719.51907437	3341.79325762	3.889E-5
3719.51907437	3341.8892861	3.817E-5
3719.51907437	3341.98531459	3.748E-5
3719.51907437	3342.08134308	3.682E-5
3719.51907437	3342.17737156	3.619E-5
3719.51907437	3342.27340005	3.558E-5
3719.51907437	3342.36942853	3.5E-5
3719.51907437	3342.46545702	3.444E-5
3719.51907437	3342.5614855	3.389E-5
3719.51907437	3342.65751399	3.336E-5
3719.51907437	3342.75354248	3.284E-5
3719.51907437	3342.84957096	3.235E-5
3719.51907437	3342.94559945	3.186E-5
3719.51907437	3343.04162793	3.139E-5
3719.51907437	3343.13765642	3.093E-5
3719.51907437	3343.2336849	3.048E-5
3719.51907437	3343.32971339	3.004E-5
3719.51907437	3343.42574188	2.961E-5
3719.51907437	3343.52177036	2.919E-5
3719.51907437	3343.61779885	2.879E-5
3719.51907437	3343.71382733	2.839E-5
3719.51907437	3343.80985582	2.8E-5
3719.51907437	3343.9058843	2.762E-5
3719.51907437	3344.00191279	2.724E-5
3719.51907437	3344.09794128	2.688E-5
3719.51907437	3344.19396976	2.652E-5
3719.51907437	3344.28999825	2.617E-5
3719.51907437	3344.38602673	2.583E-5
3719.51907437	3344.48205522	2.55E-5
3719.51907437	3344.5780837	2.517E-5
3719.51907437	3344.67411219	2.485E-5
3719.51907437	3344.77014068	2.453E-5
3719.51907437	3344.86616916	2.422E-5
3719.51907437	3344.96219765	2.392E-5
3719.51907437	3345.05822613	2.362E-5
3719.51907437	3345.15425462	2.333E-5
3719.51907437	3345.2502831	2.305E-5
3719.51907437	3345.34631159	2.277E-5
3719.51907437	3345.44234008	2.249E-5
3719.51907437	3345.53836856	2.222E-5
3719.51907437	3345.63439705	2.196E-5
3719.51907437	3345.73042553	2.17E-5
3719.51907437	3345.82645402	2.144E-5
3719.51907437	3345.9224825	2.119E-5
3719.51907437	3346.01851099	2.094E-5
3719.51907437	3346.11453948	2.07E-5
3719.51907437	3346.21056796	2.046E-5
3719.51907437	3346.30659645	2.023E-5
3719.51907437	3346.40262493	2E-5
3719.51907437	3346.49865342	1.977E-5
3719.51907437	3346.5946819	1.955E-5
3719.51907437	3346.69071039	1.933E-5
3719.51907437	3346.78673888	1.912E-5
3719.51907437	3346.88276736	1.891E-5
3719.51907437	3346.97879585	1.87E-5
3719.51907437	3347.07482433	1.85E-5
3719.51907437	3347.17085282	1.83E-5
3719.51907437	3347.2668813	1.81E-5
3719.51907437	3347.36290979	1.791E-5
3719.51907437	3347.45893828	1.772E-5
3719.51907437	3347.55496676	1.753E-5
3719.51907437	3347.65099525	1.734E-5
3719.51907437	3347.74702373	1.716E-5
3719.51907437	3347.84305222	1.698E-5
3719.51907437	3347.9390807	1.681E-5
3719.51907437	3348.03510919	1.663E-5
3719.51907437	3348.13113768	1.646E-5
3719.51907437	3348.22716616	1.63E-5
3719.51907437	3348.32319465	1.613E-5
3719.51907437	3348.41922313	1.597E-5
3719.51907437	3348.51525162	1.581E-5
3719.51907437	3348.6112801	1.565E-5
3719.51907437	3348.70730859	1.549E-5
3719.51907437	3348.80333708	1.534E-5
3719.51907437	3348.89936556	1.519E-5
3719.51907437	3348.99539405	1.504E-5
3719.51907437	3349.09142253	1.489E-5
3719.51907437	3349.18745102	1.475E-5
3719.51907437	3349.2834795	1.461E-5
3719.51907437	3349.37950799	1.447E-5
3719.51907437	3349.47553648	1.433E-5
3719.51907437	3349.57156496	1.419E-5
3719.51907437	3349.66759345	1.406E-5
3719.51907437	3349.76362193	1.393E-5
3719.51907437	3349.85965042	1.379E-5
3719.51907437	3349.9556789	1.367E-5
3719.51907437	3350.05170739	1.354E-5
3719.51907437	3350.14773588	1.341E-5
3719.51907437	3350.24376436	1.329E-5
3719.51907437	3350.33979285	1.317E-5
3719.51907437	3350.43582133	1.305E-5
3719.51907437	3350.53184982	1.293E-5
3719.51907437	3350.6278783	1.281E-5
3719.51907437	3350.72390679	1.27E-5
3719.51907437	3350.81993528	1.259E-5
3719.51907437	3350.91596376	1.247E-5
3719.51907437	3351.01199225	1.236E-5
3719.51907437	3351.10802073	1.225E-5
3719.51907437	3351.20404922	1.215E-5
3719.51907437	3351.3000777	1.204E-5
3719.51907437	3351.39610619	1.194E-5
3719.51907437	3351.49213468	1.183E-5
3719.51907437	3351.58816316	1.173E-5
3719.51907437	3351.68419165	1.163E-5
3719.51907437	3351.78022013	1.153E-5
3719.51907437	3351.87624862	1.143E-5
3719.51907437	3351.9722771	1.133E-5
3719.51907437	3352.06830559	1.124E-5
3719.51907437	3352.16433408	1.114E-5
3719.51907437	3352.26036256	1.105E-5
3719.51907437	3352.35639105	1.096E-5
3719.51907437	3352.45241953	1.087E-5
3719.51907437	3352.54844802	1.078E-5
3719.51907437	3352.6444765	1.069E-5
3719.51907437	3352.74050499	1.06E-5
3719.51907437	3352.83653348	1.051E-5
3719.51907437	3352.93256196	1.043E-5
3719.51907437	3353.02859045	1.034E-5
3719.51907437	3353.12461893	1.026E-5
3719.51907437	3353.22064742	1.018E-5
3719.51907437	3353.3166759	1.01E-5
3719.51907437	3353.41270439	1.002E-5
3719.51907437	3353.50873288	9.94E-6
3719.51907437	3353.60476136	9.86E-6
3719.51907437	3353.70078985	9.78E-6
3719.51907437	3353.79681833	9.7E-6
3719.51907437	3353.89284682	9.63E-6
3719.51907437	3353.9888753	9.55E-6
3719.51907437	3354.08490379	9.48E-6
3719.51907437	3354.18093228	9.41E-6
3719.51907437	3354.27696076	9.33E-6
3719.51907437	3354.37298925	9.26E-6
3719.51907437	3354.46901773	9.19E-6
3719.51907437	3354.56504622	9.12E-6
3719.51907437	3354.6610747	9.05E-6
3719.51907437	3354.75710319	8.98E-6
3719.51907437	3354.85313168	8.92E-6
3719.51907437	3354.94916016	8.85E-6
3719.51907437	3355.04518865	8.78E-6
3719.51907437	3355.14121713	8.72E-6
3719.51907437	3355.23724562	8.65E-6
3719.51907437	3355.3332741	8.59E-6
3719.51907437	3355.42930259	8.53E-6
3719.51907437	3355.52533108	8.47E-6
3719.51907437	3355.62135956	8.4E-6
3719.51907437	3355.71738805	8.34E-6
3719.51907437	3355.81341653	8.28E-6
3719.51907437	3355.90944502	8.22E-6
3719.51907437	3356.0054735	8.16E-6
3719.51907437	3356.10150199	8.1E-6
3719.51907437	3356.19753048	8.05E-6
3719.51907437	3356.29355896	7.99E-6
3719.51907437	3356.38958745	7.93E-6
3719.51907437	3356.48561593	7.88E-6
3719.51907437	3356.58164442	7.82E-6
3719.51907437	3356.6776729	7.77E-6
3719.51907437	3356.77370139	7.71E-6
3719.51907437	3356.86972988	7.66E-6
3719.51907437	3356.96575836	7.61E-6
3719.51907437	3357.06178685	7.55E-6
3719.51907437	3357.15781533	7.5E-6
3719.51907437	3357.25384382	7.45E-6
3719.51907437	3357.3498723	7.4E-6
3719.51907437	3357.44590079	7.35E-6
3719.51907437	3357.54192928	7.3E-6
3719.51907437	3357.63795776	7.25E-6
3719.51907437	3357.73398625	7.2E-6
3719.51907437	3357.83001473	7.15E-6
3719.51907437	3357.92604322	7.1E-6
3719.51907437	3358.0220717	7.06E-6
3719.51907437	3358.11810019	7.01E-6
3719.51907437	3358.21412868	6.96E-6
3719.51907437	3358.31015716	6.92E-6
3719.51907437	3358.40618565	6.87E-6
3719.51907437	3358.50221413	6.83E-6
3719.51907437	3358.59824262	6.78E-6
3719.51907437	3358.6942711	6.74E-6
3719.51907437	3358.79029959	6.69E-6
3719.51907437	3358.88632808	6.65E-6
3719.51907437	3358.98235656	6.61E-6
3719.51907437	3359.07838505	6.56E-6
3719.51907437	3359.17441353	6.52E-6
3719.51907437	3359.27044202	6.48E-6
3719.51907437	3359.3664705	6.44E-6
3719.51907437	3359.46249899	6.4E-6
3719.51907437	3359.55852748	6.36E-6
3719.51907437	3359.65455596	6.32E-6
3719.51907437	3359.75058445	6.28E-6
3719.51907437	3359.84661293	6.24E-6
3719.51907437	3359.94264142	6.2E-6
3719.51907437	3360.0386699	6.16E-6
3719.51907437	3360.13469839	6.12E-6
3719.51907437	3360.23072688	6.08E-6
3719.51907437	3360.32675536	6.05E-6
3719.51907437	3360.42278385	6.01E-6
3719.51907437	3360.51881233	5.97E-6
3719.51907437	3360.61484082	5.94E-6
3719.51907437	3360.7108693	5.9E-6
3719.51907437	3360.80689779	5.86E-6
3719.51907437	3360.90292628	5.83E-6
3719.51907437	3360.99895476	5.79E-6
3719.51907437	3361.09498325	5.76E-6
3719.51907437	3361.19101173	5.72E-6
3719.51907437	3361.28704022	5.69E-6
3719.51907437	3361.3830687	5.65E-6
3719.51907437	3361.47909719	5.62E-6
3719.51907437	3361.57512568	5.59E-6
3719.51907437	3361.67115416	5.55E-6
3719.51907437	3361.76718265	5.52E-6
3719.62497314	3323.45181685	4.6457E-4
3719.62497314	3323.54784533	5.4377E-4
3719.62497314	3323.64387382	6.3472E-4
3719.62497314	3323.73990231	7.2591E-4
3719.62497314	3323.83593079	8.0767E-4
3719.62497314	3323.93195928	8.8594E-4
3719.62497314	3324.02798776	9.7E-4
3719.62497314	3324.12401625	0.00104862
3719.62497314	3324.22004473	0.00109826
3719.62497314	3324.31607322	0.00111285
3719.62497314	3324.4121017	0.00109569
3719.62497314	3324.50813019	0.00103688
3719.62497314	3324.60415868	9.3685E-4
3719.62497314	3324.70018716	8.2298E-4
3719.62497314	3324.79621565	7.2285E-4
3719.62497314	3324.89224413	6.4692E-4
3719.62497314	3324.98827262	5.9407E-4
3719.62497314	3325.0843011	5.5973E-4
3719.62497314	3325.18032959	5.3946E-4
3719.62497314	3325.27635808	5.299E-4
3719.62497314	3325.37238656	5.2871E-4
3719.62497314	3325.46841505	5.3436E-4
3719.62497314	3325.56444353	5.4586E-4
3719.62497314	3325.66047202	5.6265E-4
3719.62497314	3325.7565005	5.8448E-4
3719.62497314	3325.85252899	6.1134E-4
3719.62497314	3325.94855748	6.4346E-4
3719.62497314	3326.04458596	6.8127E-4
3719.62497314	3326.14061445	7.2541E-4
3719.62497314	3326.23664293	7.7682E-4
3719.62497314	3326.33267142	8.3674E-4
3719.62497314	3326.4286999	9.0682E-4
3719.62497314	3326.52472839	9.8929E-4
3719.62497314	3326.62075688	0.0010871
3719.62497314	3326.71678536	0.0012043
3719.62497314	3326.81281385	0.00134646
3719.62497314	3326.90884233	0.0015213
3719.62497314	3327.00487082	0.00173964
3719.62497314	3327.1008993	0.00201653
3719.62497314	3327.19692779	0.00237206
3719.62497314	3327.29295628	0.00283011
3719.62497314	3327.38898476	0.00341059
3719.62497314	3327.48501325	0.0041098
3719.62497314	3327.58104173	0.00487966
3719.62497314	3327.67707022	0.00564466
3719.62497314	3327.7730987	0.00635267
3719.62497314	3327.86912719	0.00698111
3719.62497314	3327.96515568	0.00746978
3719.62497314	3328.06118416	0.0077205
3719.62497314	3328.15721265	0.00772089
3719.62497314	3328.25324113	0.00752741
3719.62497314	3328.34926962	0.00720641
3719.62497314	3328.4452981	0.00689718
3719.62497314	3328.54132659	0.00677421
3719.62497314	3328.63735508	0.00694504
3719.62497314	3328.73338356	0.00743439
3719.62497314	3328.82941205	0.00822235
3719.62497314	3328.92544053	0.00931657
3719.62497314	3329.02146902	0.01082611
3719.62497314	3329.1174975	0.01293692
3719.62497314	3329.21352599	0.01581079
3719.62497314	3329.30955448	0.01940802
3719.62497314	3329.40558296	0.02315627
3719.62497314	3329.50161145	0.02580392
3719.62497314	3329.59763993	0.02621127
3719.62497314	3329.69366842	0.0245889
3719.62497314	3329.7896969	0.02222523
3719.62497314	3329.88572539	0.02004926
3719.62497314	3329.98175388	0.01819105
3719.62497314	3330.07778236	0.0165887
3719.62497314	3330.17381085	0.01526872
3719.62497314	3330.26983933	0.01403299
3719.62497314	3330.36586782	0.01249592
3719.62497314	3330.4618963	0.01059759
3719.62497314	3330.55792479	0.00866737
3719.62497314	3330.65395328	0.00699955
3719.62497314	3330.74998176	0.00567786
3719.62497314	3330.84601025	0.00466349
3719.62497314	3330.94203873	0.00388739
3719.62497314	3331.03806722	0.00328769
3719.62497314	3331.1340957	0.00281742
3719.62497314	3331.23012419	0.00244276
3719.62497314	3331.32615268	0.0021397
3719.62497314	3331.42218116	0.0018911
3719.62497314	3331.51820965	0.00168456
3719.62497314	3331.61423813	0.00151101
3719.62497314	3331.71026662	0.0013637
3719.62497314	3331.8062951	0.0012375
3719.62497314	3331.90232359	0.00112852
3719.62497314	3331.99835208	0.0010337
3719.62497314	3332.09438056	9.5065E-4
3719.62497314	3332.19040905	8.7748E-4
3719.62497314	3332.28643753	8.1264E-4
3719.62497314	3332.38246602	7.5491E-4
3719.62497314	3332.4784945	7.0326E-4
3719.62497314	3332.57452299	6.5686E-4
3719.62497314	3332.67055148	6.1501E-4
3719.62497314	3332.76657996	5.7713E-4
3719.62497314	3332.86260845	5.4272E-4
3719.62497314	3332.95863693	5.1137E-4
3719.62497314	3333.05466542	4.8272E-4
3719.62497314	3333.1506939	4.5648E-4
3719.62497314	3333.24672239	4.3237E-4
3719.62497314	3333.34275088	4.1017E-4
3719.62497314	3333.43877936	3.8969E-4
3719.62497314	3333.53480785	3.7076E-4
3719.62497314	3333.63083633	3.5323E-4
3719.62497314	3333.72686482	3.3696E-4
3719.62497314	3333.8228933	3.2186E-4
3719.62497314	3333.91892179	3.0782E-4
3719.62497314	3334.01495028	2.9475E-4
3719.62497314	3334.11097876	2.826E-4
3719.62497314	3334.20700725	2.713E-4
3719.62497314	3334.30303573	2.6081E-4
3719.62497314	3334.39906422	2.5112E-4
3719.62497314	3334.4950927	2.4221E-4
3719.62497314	3334.59112119	2.3412E-4
3719.62497314	3334.68714968	2.2689E-4
3719.62497314	3334.78317816	2.2058E-4
3719.62497314	3334.87920665	2.1518E-4
3719.62497314	3334.97523513	2.1038E-4
3719.62497314	3335.07126362	2.0539E-4
3719.62497314	3335.1672921	1.9918E-4
3719.62497314	3335.26332059	1.9154E-4
3719.62497314	3335.35934908	1.8332E-4
3719.62497314	3335.45537756	1.7544E-4
3719.62497314	3335.55140605	1.6826E-4
3719.62497314	3335.64743453	1.6181E-4
3719.62497314	3335.74346302	1.5597E-4
3719.62497314	3335.8394915	1.5064E-4
3719.62497314	3335.93551999	1.4572E-4
3719.62497314	3336.03154848	1.4114E-4
3719.62497314	3336.12757696	1.3686E-4
3719.62497314	3336.22360545	1.3283E-4
3719.62497314	3336.31963393	1.2903E-4
3719.62497314	3336.41566242	1.2544E-4
3719.62497314	3336.5116909	1.2204E-4
3719.62497314	3336.60771939	1.1881E-4
3719.62497314	3336.70374788	1.1575E-4
3719.62497314	3336.79977636	1.1286E-4
3719.62497314	3336.89580485	1.1011E-4
3719.62497314	3336.99183333	1.0752E-4
3719.62497314	3337.08786182	1.0509E-4
3719.62497314	3337.1838903	1.028E-4
3719.62497314	3337.27991879	1.0068E-4
3719.62497314	3337.37594728	9.873E-5
3719.62497314	3337.47197576	9.698E-5
3719.62497314	3337.56800425	9.544E-5
3719.62497314	3337.66403273	9.417E-5
3719.62497314	3337.76006122	9.323E-5
3719.62497314	3337.8560897	9.27E-5
3719.62497314	3337.95211819	9.272E-5
3719.62497314	3338.04814668	9.344E-5
3719.62497314	3338.14417516	9.505E-5
3719.62497314	3338.24020365	9.762E-5
3719.62497314	3338.33623213	1.0078E-4
3719.62497314	3338.43226062	1.0334E-4
3719.62497314	3338.5282891	1.0366E-4
3719.62497314	3338.62431759	1.0144E-4
3719.62497314	3338.72034608	9.813E-5
3719.62497314	3338.81637456	9.523E-5
3719.62497314	3338.91240305	9.305E-5
3719.62497314	3339.00843153	9.122E-5
3719.62497314	3339.10446002	8.958E-5
3719.62497314	3339.2004885	8.839E-5
3719.62497314	3339.29651699	8.754E-5
3719.62497314	3339.39254548	8.622E-5
3719.62497314	3339.48857396	8.38E-5
3719.62497314	3339.58460245	8.073E-5
3719.62497314	3339.68063093	7.786E-5
3719.62497314	3339.77665942	7.553E-5
3719.62497314	3339.8726879	7.353E-5
3719.62497314	3339.96871639	7.138E-5
3719.62497314	3340.06474488	6.88E-5
3719.62497314	3340.16077336	6.603E-5
3719.62497314	3340.25680185	6.353E-5
3719.62497314	3340.35283033	6.149E-5
3719.62497314	3340.44885882	5.985E-5
3719.62497314	3340.5448873	5.843E-5
3719.62497314	3340.64091579	5.715E-5
3719.62497314	3340.73694428	5.591E-5
3719.62497314	3340.83297276	5.447E-5
3719.62497314	3340.92900125	5.271E-5
3719.62497314	3341.02502973	5.081E-5
3719.62497314	3341.12105822	4.898E-5
3719.62497314	3341.2170867	4.734E-5
3719.62497314	3341.31311519	4.591E-5
3719.62497314	3341.40914368	4.466E-5
3719.62497314	3341.50517216	4.355E-5
3719.62497314	3341.60120065	4.255E-5
3719.62497314	3341.69722913	4.164E-5
3719.62497314	3341.79325762	4.079E-5
3719.62497314	3341.8892861	4E-5
3719.62497314	3341.98531459	3.925E-5
3719.62497314	3342.08134308	3.854E-5
3719.62497314	3342.17737156	3.786E-5
3719.62497314	3342.27340005	3.722E-5
3719.62497314	3342.36942853	3.659E-5
3719.62497314	3342.46545702	3.599E-5
3719.62497314	3342.5614855	3.541E-5
3719.62497314	3342.65751399	3.484E-5
3719.62497314	3342.75354248	3.43E-5
3719.62497314	3342.84957096	3.377E-5
3719.62497314	3342.94559945	3.326E-5
3719.62497314	3343.04162793	3.276E-5
3719.62497314	3343.13765642	3.227E-5
3719.62497314	3343.2336849	3.179E-5
3719.62497314	3343.32971339	3.133E-5
3719.62497314	3343.42574188	3.088E-5
3719.62497314	3343.52177036	3.044E-5
3719.62497314	3343.61779885	3.001E-5
3719.62497314	3343.71382733	2.959E-5
3719.62497314	3343.80985582	2.918E-5
3719.62497314	3343.9058843	2.878E-5
3719.62497314	3344.00191279	2.839E-5
3719.62497314	3344.09794128	2.801E-5
3719.62497314	3344.19396976	2.763E-5
3719.62497314	3344.28999825	2.726E-5
3719.62497314	3344.38602673	2.69E-5
3719.62497314	3344.48205522	2.655E-5
3719.62497314	3344.5780837	2.621E-5
3719.62497314	3344.67411219	2.587E-5
3719.62497314	3344.77014068	2.554E-5
3719.62497314	3344.86616916	2.522E-5
3719.62497314	3344.96219765	2.49E-5
3719.62497314	3345.05822613	2.459E-5
3719.62497314	3345.15425462	2.428E-5
3719.62497314	3345.2502831	2.398E-5
3719.62497314	3345.34631159	2.369E-5
3719.62497314	3345.44234008	2.34E-5
3719.62497314	3345.53836856	2.312E-5
3719.62497314	3345.63439705	2.284E-5
3719.62497314	3345.73042553	2.257E-5
3719.62497314	3345.82645402	2.23E-5
3719.62497314	3345.9224825	2.203E-5
3719.62497314	3346.01851099	2.178E-5
3719.62497314	3346.11453948	2.152E-5
3719.62497314	3346.21056796	2.127E-5
3719.62497314	3346.30659645	2.103E-5
3719.62497314	3346.40262493	2.079E-5
3719.62497314	3346.49865342	2.055E-5
3719.62497314	3346.5946819	2.032E-5
3719.62497314	3346.69071039	2.009E-5
3719.62497314	3346.78673888	1.987E-5
3719.62497314	3346.88276736	1.965E-5
3719.62497314	3346.97879585	1.943E-5
3719.62497314	3347.07482433	1.922E-5
3719.62497314	3347.17085282	1.901E-5
3719.62497314	3347.2668813	1.88E-5
3719.62497314	3347.36290979	1.86E-5
3719.62497314	3347.45893828	1.84E-5
3719.62497314	3347.55496676	1.82E-5
3719.62497314	3347.65099525	1.801E-5
3719.62497314	3347.74702373	1.782E-5
3719.62497314	3347.84305222	1.764E-5
3719.62497314	3347.9390807	1.745E-5
3719.62497314	3348.03510919	1.727E-5
3719.62497314	3348.13113768	1.709E-5
3719.62497314	3348.22716616	1.692E-5
3719.62497314	3348.32319465	1.674E-5
3719.62497314	3348.41922313	1.657E-5
3719.62497314	3348.51525162	1.641E-5
3719.62497314	3348.6112801	1.624E-5
3719.62497314	3348.70730859	1.608E-5
3719.62497314	3348.80333708	1.592E-5
3719.62497314	3348.89936556	1.576E-5
3719.62497314	3348.99539405	1.561E-5
3719.62497314	3349.09142253	1.545E-5
3719.62497314	3349.18745102	1.53E-5
3719.62497314	3349.2834795	1.515E-5
3719.62497314	3349.37950799	1.501E-5
3719.62497314	3349.47553648	1.486E-5
3719.62497314	3349.57156496	1.472E-5
3719.62497314	3349.66759345	1.458E-5
3719.62497314	3349.76362193	1.444E-5
3719.62497314	3349.85965042	1.431E-5
3719.62497314	3349.9556789	1.417E-5
3719.62497314	3350.05170739	1.404E-5
3719.62497314	3350.14773588	1.391E-5
3719.62497314	3350.24376436	1.378E-5
3719.62497314	3350.33979285	1.366E-5
3719.62497314	3350.43582133	1.353E-5
3719.62497314	3350.53184982	1.341E-5
3719.62497314	3350.6278783	1.329E-5
3719.62497314	3350.72390679	1.317E-5
3719.62497314	3350.81993528	1.305E-5
3719.62497314	3350.91596376	1.293E-5
3719.62497314	3351.01199225	1.282E-5
3719.62497314	3351.10802073	1.27E-5
3719.62497314	3351.20404922	1.259E-5
3719.62497314	3351.3000777	1.248E-5
3719.62497314	3351.39610619	1.237E-5
3719.62497314	3351.49213468	1.226E-5
3719.62497314	3351.58816316	1.216E-5
3719.62497314	3351.68419165	1.205E-5
3719.62497314	3351.78022013	1.195E-5
3719.62497314	3351.87624862	1.184E-5
3719.62497314	3351.9722771	1.174E-5
3719.62497314	3352.06830559	1.164E-5
3719.62497314	3352.16433408	1.155E-5
3719.62497314	3352.26036256	1.145E-5
3719.62497314	3352.35639105	1.135E-5
3719.62497314	3352.45241953	1.126E-5
3719.62497314	3352.54844802	1.116E-5
3719.62497314	3352.6444765	1.107E-5
3719.62497314	3352.74050499	1.098E-5
3719.62497314	3352.83653348	1.089E-5
3719.62497314	3352.93256196	1.08E-5
3719.62497314	3353.02859045	1.071E-5
3719.62497314	3353.12461893	1.063E-5
3719.62497314	3353.22064742	1.054E-5
3719.62497314	3353.3166759	1.046E-5
3719.62497314	3353.41270439	1.037E-5
3719.62497314	3353.50873288	1.029E-5
3719.62497314	3353.60476136	1.021E-5
3719.62497314	3353.70078985	1.013E-5
3719.62497314	3353.79681833	1.005E-5
3719.62497314	3353.89284682	9.97E-6
3719.62497314	3353.9888753	9.89E-6
3719.62497314	3354.08490379	9.81E-6
3719.62497314	3354.18093228	9.74E-6
3719.62497314	3354.27696076	9.66E-6
3719.62497314	3354.37298925	9.59E-6
3719.62497314	3354.46901773	9.52E-6
3719.62497314	3354.56504622	9.44E-6
3719.62497314	3354.6610747	9.37E-6
3719.62497314	3354.75710319	9.3E-6
3719.62497314	3354.85313168	9.23E-6
3719.62497314	3354.94916016	9.16E-6
3719.62497314	3355.04518865	9.09E-6
3719.62497314	3355.14121713	9.02E-6
3719.62497314	3355.23724562	8.96E-6
3719.62497314	3355.3332741	8.89E-6
3719.62497314	3355.42930259	8.82E-6
3719.62497314	3355.52533108	8.76E-6
3719.62497314	3355.62135956	8.7E-6
3719.62497314	3355.71738805	8.63E-6
3719.62497314	3355.81341653	8.57E-6
3719.62497314	3355.90944502	8.51E-6
3719.62497314	3356.0054735	8.45E-6
3719.62497314	3356.10150199	8.39E-6
3719.62497314	3356.19753048	8.32E-6
3719.62497314	3356.29355896	8.27E-6
3719.62497314	3356.38958745	8.21E-6
3719.62497314	3356.48561593	8.15E-6
3719.62497314	3356.58164442	8.09E-6
3719.62497314	3356.6776729	8.03E-6
3719.62497314	3356.77370139	7.98E-6
3719.62497314	3356.86972988	7.92E-6
3719.62497314	3356.96575836	7.87E-6
3719.62497314	3357.06178685	7.81E-6
3719.62497314	3357.15781533	7.76E-6
3719.62497314	3357.25384382	7.7E-6
3719.62497314	3357.3498723	7.65E-6
3719.62497314	3357.44590079	7.6E-6
3719.62497314	3357.54192928	7.55E-6
3719.62497314	3357.63795776	7.5E-6
3719.62497314	3357.73398625	7.45E-6
3719.62497314	3357.83001473	7.4E-6
3719.62497314	3357.92604322	7.35E-6
3719.62497314	3358.0220717	7.3E-6
3719.62497314	3358.11810019	7.25E-6
3719.62497314	3358.21412868	7.2E-6
3719.62497314	3358.31015716	7.15E-6
3719.62497314	3358.40618565	7.1E-6
3719.62497314	3358.50221413	7.06E-6
3719.62497314	3358.59824262	7.01E-6
3719.62497314	3358.6942711	6.96E-6
3719.62497314	3358.79029959	6.92E-6
3719.62497314	3358.88632808	6.87E-6
3719.62497314	3358.98235656	6.83E-6
3719.62497314	3359.07838505	6.79E-6
3719.62497314	3359.17441353	6.74E-6
3719.62497314	3359.27044202	6.7E-6
3719.62497314	3359.3664705	6.66E-6
3719.62497314	3359.46249899	6.61E-6
3719.62497314	3359.55852748	6.57E-6
3719.62497314	3359.65455596	6.53E-6
3719.62497314	3359.75058445	6.49E-6
3719.62497314	3359.84661293	6.45E-6
3719.62497314	3359.94264142	6.41E-6
3719.62497314	3360.0386699	6.37E-6
3719.62497314	3360.13469839	6.33E-6
3719.62497314	3360.23072688	6.29E-6
3719.62497314	3360.32675536	6.25E-6
3719.62497314	3360.42278385	6.21E-6
3719.62497314	3360.51881233	6.17E-6
3719.62497314	3360.61484082	6.13E-6
3719.62497314	3360.7108693	6.1E-6
3719.62497314	3360.80689779	6.06E-6
3719.62497314	3360.90292628	6.02E-6
3719.62497314	3360.99895476	5.99E-6
3719.62497314	3361.09498325	5.95E-6
3719.62497314	3361.19101173	5.91E-6
3719.62497314	3361.28704022	5.88E-6
3719.62497314	3361.3830687	5.84E-6
3719.62497314	3361.47909719	5.81E-6
3719.62497314	3361.57512568	5.77E-6
3719.62497314	3361.67115416	5.74E-6
3719.62497314	3361.76718265	5.7E-6
3719.7308719	3323.45181685	4.0329E-4
3719.7308719	3323.54784533	4.6646E-4
3719.7308719	3323.64387382	5.4542E-4
3719.7308719	3323.73990231	6.371E-4
3719.7308719	3323.83593079	7.3045E-4
3719.7308719	3323.93195928	8.1463E-4
3719.7308719	3324.02798776	8.9403E-4
3719.7308719	3324.12401625	9.7906E-4
3719.7308719	3324.22004473	0.00106083
3719.7308719	3324.31607322	0.00111518
3719.7308719	3324.4121017	0.00113355
3719.7308719	3324.50813019	0.00111987
3719.7308719	3324.60415868	0.00106505
3719.7308719	3324.70018716	9.6681E-4
3719.7308719	3324.79621565	8.5105E-4
3719.7308719	3324.89224413	7.4714E-4
3719.7308719	3324.98827262	6.6745E-4
3719.7308719	3325.0843011	6.1163E-4
3719.7308719	3325.18032959	5.7514E-4
3719.7308719	3325.27635808	5.5338E-4
3719.7308719	3325.37238656	5.4284E-4
3719.7308719	3325.46841505	5.4102E-4
3719.7308719	3325.56444353	5.463E-4
3719.7308719	3325.66047202	5.5763E-4
3719.7308719	3325.7565005	5.744E-4
3719.7308719	3325.85252899	5.9632E-4
3719.7308719	3325.94855748	6.2338E-4
3719.7308719	3326.04458596	6.5578E-4
3719.7308719	3326.14061445	6.9394E-4
3719.7308719	3326.23664293	7.3851E-4
3719.7308719	3326.33267142	7.904E-4
3719.7308719	3326.4286999	8.5085E-4
3719.7308719	3326.52472839	9.215E-4
3719.7308719	3326.62075688	0.00100455
3719.7308719	3326.71678536	0.00110296
3719.7308719	3326.81281385	0.00122073
3719.7308719	3326.90884233	0.00136335
3719.7308719	3327.00487082	0.00153846
3719.7308719	3327.1008993	0.00175677
3719.7308719	3327.19692779	0.00203316
3719.7308719	3327.29295628	0.00238764
3719.7308719	3327.38898476	0.00284445
3719.7308719	3327.48501325	0.00342508
3719.7308719	3327.58104173	0.00412946
3719.7308719	3327.67707022	0.0049133
3719.7308719	3327.7730987	0.00569998
3719.7308719	3327.86912719	0.00643199
3719.7308719	3327.96515568	0.00708549
3719.7308719	3328.06118416	0.00760593
3719.7308719	3328.15721265	0.00789136
3719.7308719	3328.25324113	0.00791707
3719.7308719	3328.34926962	0.00773863
3719.7308719	3328.4452981	0.00742051
3719.7308719	3328.54132659	0.00709635
3719.7308719	3328.63735508	0.00694679
3719.7308719	3328.73338356	0.00709141
3719.7308719	3328.82941205	0.00756306
3719.7308719	3328.92544053	0.00834355
3719.7308719	3329.02146902	0.00943373
3719.7308719	3329.1174975	0.0109341
3719.7308719	3329.21352599	0.01303173
3719.7308719	3329.30955448	0.01590145
3719.7308719	3329.40558296	0.01953716
3719.7308719	3329.50161145	0.02342344
3719.7308719	3329.59763993	0.02632906
3719.7308719	3329.69366842	0.02700434
3719.7308719	3329.7896969	0.02549863
3719.7308719	3329.88572539	0.02309004
3719.7308719	3329.98175388	0.02081923
3719.7308719	3330.07778236	0.01888207
3719.7308719	3330.17381085	0.01720699
3719.7308719	3330.26983933	0.01582369
3719.7308719	3330.36586782	0.01456353
3719.7308719	3330.4618963	0.01302738
3719.7308719	3330.55792479	0.011102
3719.7308719	3330.65395328	0.00910366
3719.7308719	3330.74998176	0.00735422
3719.7308719	3330.84601025	0.00595968
3719.7308719	3330.94203873	0.00488771
3719.7308719	3331.03806722	0.00406794
3719.7308719	3331.1340957	0.00343535
3719.7308719	3331.23012419	0.00294009
3719.7308719	3331.32615268	0.00254617
3719.7308719	3331.42218116	0.00222802
3719.7308719	3331.51820965	0.00196741
3719.7308719	3331.61423813	0.00175116
3719.7308719	3331.71026662	0.00156966
3719.7308719	3331.8062951	0.00141575
3719.7308719	3331.90232359	0.00128403
3719.7308719	3331.99835208	0.00117036
3719.7308719	3332.09438056	0.00107154
3719.7308719	3332.19040905	9.8505E-4
3719.7308719	3332.28643753	9.0888E-4
3719.7308719	3332.38246602	8.4143E-4
3719.7308719	3332.4784945	7.8141E-4
3719.7308719	3332.57452299	7.2773E-4
3719.7308719	3332.67055148	6.7953E-4
3719.7308719	3332.76657996	6.3608E-4
3719.7308719	3332.86260845	5.9675E-4
3719.7308719	3332.95863693	5.6105E-4
3719.7308719	3333.05466542	5.2853E-4
3719.7308719	3333.1506939	4.9882E-4
3719.7308719	3333.24672239	4.7161E-4
3719.7308719	3333.34275088	4.4663E-4
3719.7308719	3333.43877936	4.2363E-4
3719.7308719	3333.53480785	4.0241E-4
3719.7308719	3333.63083633	3.8281E-4
3719.7308719	3333.72686482	3.6465E-4
3719.7308719	3333.8228933	3.4781E-4
3719.7308719	3333.91892179	3.3217E-4
3719.7308719	3334.01495028	3.1764E-4
3719.7308719	3334.11097876	3.0411E-4
3719.7308719	3334.20700725	2.9153E-4
3719.7308719	3334.30303573	2.7983E-4
3719.7308719	3334.39906422	2.6897E-4
3719.7308719	3334.4950927	2.5893E-4
3719.7308719	3334.59112119	2.497E-4
3719.7308719	3334.68714968	2.413E-4
3719.7308719	3334.78317816	2.3377E-4
3719.7308719	3334.87920665	2.2719E-4
3719.7308719	3334.97523513	2.2155E-4
3719.7308719	3335.07126362	2.1658E-4
3719.7308719	3335.1672921	2.1153E-4
3719.7308719	3335.26332059	2.0531E-4
3719.7308719	3335.35934908	1.9758E-4
3719.7308719	3335.45537756	1.8915E-4
3719.7308719	3335.55140605	1.8099E-4
3719.7308719	3335.64743453	1.7354E-4
3719.7308719	3335.74346302	1.6684E-4
3719.7308719	3335.8394915	1.6079E-4
3719.7308719	3335.93551999	1.5526E-4
3719.7308719	3336.03154848	1.5017E-4
3719.7308719	3336.12757696	1.4543E-4
3719.7308719	3336.22360545	1.41E-4
3719.7308719	3336.31963393	1.3684E-4
3719.7308719	3336.41566242	1.3292E-4
3719.7308719	3336.5116909	1.292E-4
3719.7308719	3336.60771939	1.2569E-4
3719.7308719	3336.70374788	1.2236E-4
3719.7308719	3336.79977636	1.192E-4
3719.7308719	3336.89580485	1.1621E-4
3719.7308719	3336.99183333	1.1337E-4
3719.7308719	3337.08786182	1.107E-4
3719.7308719	3337.1838903	1.0817E-4
3719.7308719	3337.27991879	1.0581E-4
3719.7308719	3337.37594728	1.0362E-4
3719.7308719	3337.47197576	1.016E-4
3719.7308719	3337.56800425	9.977E-5
3719.7308719	3337.66403273	9.817E-5
3719.7308719	3337.76006122	9.683E-5
3719.7308719	3337.8560897	9.582E-5
3719.7308719	3337.95211819	9.523E-5
3719.7308719	3338.04814668	9.518E-5
3719.7308719	3338.14417516	9.584E-5
3719.7308719	3338.24020365	9.739E-5
3719.7308719	3338.33623213	9.993E-5
3719.7308719	3338.43226062	1.0315E-4
3719.7308719	3338.5282891	1.0592E-4
3719.7308719	3338.62431759	1.0653E-4
3719.7308719	3338.72034608	1.0447E-4
3719.7308719	3338.81637456	1.011E-4
3719.7308719	3338.91240305	9.804E-5
3719.7308719	3339.00843153	9.574E-5
3719.7308719	3339.10446002	9.385E-5
3719.7308719	3339.2004885	9.213E-5
3719.7308719	3339.29651699	9.085E-5
3719.7308719	3339.39254548	8.997E-5
3719.7308719	3339.48857396	8.871E-5
3719.7308719	3339.58460245	8.635E-5
3719.7308719	3339.68063093	8.322E-5
3719.7308719	3339.77665942	8.022E-5
3719.7308719	3339.8726879	7.777E-5
3719.7308719	3339.96871639	7.571E-5
3719.7308719	3340.06474488	7.354E-5
3719.7308719	3340.16077336	7.093E-5
3719.7308719	3340.25680185	6.809E-5
3719.7308719	3340.35283033	6.547E-5
3719.7308719	3340.44885882	6.334E-5
3719.7308719	3340.5448873	6.161E-5
3719.7308719	3340.64091579	6.014E-5
3719.7308719	3340.73694428	5.882E-5
3719.7308719	3340.83297276	5.755E-5
3719.7308719	3340.92900125	5.61E-5
3719.7308719	3341.02502973	5.433E-5
3719.7308719	3341.12105822	5.237E-5
3719.7308719	3341.2170867	5.048E-5
3719.7308719	3341.31311519	4.877E-5
3719.7308719	3341.40914368	4.728E-5
3719.7308719	3341.50517216	4.598E-5
3719.7308719	3341.60120065	4.483E-5
3719.7308719	3341.69722913	4.38E-5
3719.7308719	3341.79325762	4.285E-5
3719.7308719	3341.8892861	4.198E-5
3719.7308719	3341.98531459	4.116E-5
3719.7308719	3342.08134308	4.039E-5
3719.7308719	3342.17737156	3.965E-5
3719.7308719	3342.27340005	3.895E-5
3719.7308719	3342.36942853	3.828E-5
3719.7308719	3342.46545702	3.764E-5
3719.7308719	3342.5614855	3.702E-5
3719.7308719	3342.65751399	3.642E-5
3719.7308719	3342.75354248	3.584E-5
3719.7308719	3342.84957096	3.528E-5
3719.7308719	3342.94559945	3.473E-5
3719.7308719	3343.04162793	3.42E-5
3719.7308719	3343.13765642	3.369E-5
3719.7308719	3343.2336849	3.319E-5
3719.7308719	3343.32971339	3.27E-5
3719.7308719	3343.42574188	3.222E-5
3719.7308719	3343.52177036	3.176E-5
3719.7308719	3343.61779885	3.13E-5
3719.7308719	3343.71382733	3.086E-5
3719.7308719	3343.80985582	3.043E-5
3719.7308719	3343.9058843	3.001E-5
3719.7308719	3344.00191279	2.96E-5
3719.7308719	3344.09794128	2.919E-5
3719.7308719	3344.19396976	2.88E-5
3719.7308719	3344.28999825	2.841E-5
3719.7308719	3344.38602673	2.803E-5
3719.7308719	3344.48205522	2.766E-5
3719.7308719	3344.5780837	2.73E-5
3719.7308719	3344.67411219	2.695E-5
3719.7308719	3344.77014068	2.66E-5
3719.7308719	3344.86616916	2.626E-5
3719.7308719	3344.96219765	2.593E-5
3719.7308719	3345.05822613	2.56E-5
3719.7308719	3345.15425462	2.528E-5
3719.7308719	3345.2502831	2.496E-5
3719.7308719	3345.34631159	2.466E-5
3719.7308719	3345.44234008	2.435E-5
3719.7308719	3345.53836856	2.406E-5
3719.7308719	3345.63439705	2.377E-5
3719.7308719	3345.73042553	2.348E-5
3719.7308719	3345.82645402	2.32E-5
3719.7308719	3345.9224825	2.292E-5
3719.7308719	3346.01851099	2.265E-5
3719.7308719	3346.11453948	2.239E-5
3719.7308719	3346.21056796	2.213E-5
3719.7308719	3346.30659645	2.187E-5
3719.7308719	3346.40262493	2.162E-5
3719.7308719	3346.49865342	2.137E-5
3719.7308719	3346.5946819	2.113E-5
3719.7308719	3346.69071039	2.089E-5
3719.7308719	3346.78673888	2.066E-5
3719.7308719	3346.88276736	2.043E-5
3719.7308719	3346.97879585	2.02E-5
3719.7308719	3347.07482433	1.998E-5
3719.7308719	3347.17085282	1.976E-5
3719.7308719	3347.2668813	1.954E-5
3719.7308719	3347.36290979	1.933E-5
3719.7308719	3347.45893828	1.912E-5
3719.7308719	3347.55496676	1.892E-5
3719.7308719	3347.65099525	1.871E-5
3719.7308719	3347.74702373	1.851E-5
3719.7308719	3347.84305222	1.832E-5
3719.7308719	3347.9390807	1.813E-5
3719.7308719	3348.03510919	1.794E-5
3719.7308719	3348.13113768	1.775E-5
3719.7308719	3348.22716616	1.757E-5
3719.7308719	3348.32319465	1.739E-5
3719.7308719	3348.41922313	1.721E-5
3719.7308719	3348.51525162	1.704E-5
3719.7308719	3348.6112801	1.686E-5
3719.7308719	3348.70730859	1.669E-5
3719.7308719	3348.80333708	1.653E-5
3719.7308719	3348.89936556	1.636E-5
3719.7308719	3348.99539405	1.62E-5
3719.7308719	3349.09142253	1.604E-5
3719.7308719	3349.18745102	1.588E-5
3719.7308719	3349.2834795	1.573E-5
3719.7308719	3349.37950799	1.558E-5
3719.7308719	3349.47553648	1.543E-5
3719.7308719	3349.57156496	1.528E-5
3719.7308719	3349.66759345	1.513E-5
3719.7308719	3349.76362193	1.499E-5
3719.7308719	3349.85965042	1.485E-5
3719.7308719	3349.9556789	1.471E-5
3719.7308719	3350.05170739	1.457E-5
3719.7308719	3350.14773588	1.443E-5
3719.7308719	3350.24376436	1.43E-5
3719.7308719	3350.33979285	1.416E-5
3719.7308719	3350.43582133	1.403E-5
3719.7308719	3350.53184982	1.391E-5
3719.7308719	3350.6278783	1.378E-5
3719.7308719	3350.72390679	1.365E-5
3719.7308719	3350.81993528	1.353E-5
3719.7308719	3350.91596376	1.341E-5
3719.7308719	3351.01199225	1.329E-5
3719.7308719	3351.10802073	1.317E-5
3719.7308719	3351.20404922	1.305E-5
3719.7308719	3351.3000777	1.294E-5
3719.7308719	3351.39610619	1.282E-5
3719.7308719	3351.49213468	1.271E-5
3719.7308719	3351.58816316	1.26E-5
3719.7308719	3351.68419165	1.249E-5
3719.7308719	3351.78022013	1.238E-5
3719.7308719	3351.87624862	1.228E-5
3719.7308719	3351.9722771	1.217E-5
3719.7308719	3352.06830559	1.207E-5
3719.7308719	3352.16433408	1.197E-5
3719.7308719	3352.26036256	1.187E-5
3719.7308719	3352.35639105	1.177E-5
3719.7308719	3352.45241953	1.167E-5
3719.7308719	3352.54844802	1.157E-5
3719.7308719	3352.6444765	1.147E-5
3719.7308719	3352.74050499	1.138E-5
3719.7308719	3352.83653348	1.128E-5
3719.7308719	3352.93256196	1.119E-5
3719.7308719	3353.02859045	1.11E-5
3719.7308719	3353.12461893	1.101E-5
3719.7308719	3353.22064742	1.092E-5
3719.7308719	3353.3166759	1.083E-5
3719.7308719	3353.41270439	1.075E-5
3719.7308719	3353.50873288	1.066E-5
3719.7308719	3353.60476136	1.057E-5
3719.7308719	3353.70078985	1.049E-5
3719.7308719	3353.79681833	1.041E-5
3719.7308719	3353.89284682	1.033E-5
3719.7308719	3353.9888753	1.024E-5
3719.7308719	3354.08490379	1.016E-5
3719.7308719	3354.18093228	1.008E-5
3719.7308719	3354.27696076	1.001E-5
3719.7308719	3354.37298925	9.93E-6
3719.7308719	3354.46901773	9.85E-6
3719.7308719	3354.56504622	9.78E-6
3719.7308719	3354.6610747	9.7E-6
3719.7308719	3354.75710319	9.63E-6
3719.7308719	3354.85313168	9.56E-6
3719.7308719	3354.94916016	9.48E-6
3719.7308719	3355.04518865	9.41E-6
3719.7308719	3355.14121713	9.34E-6
3719.7308719	3355.23724562	9.27E-6
3719.7308719	3355.3332741	9.2E-6
3719.7308719	3355.42930259	9.13E-6
3719.7308719	3355.52533108	9.07E-6
3719.7308719	3355.62135956	9E-6
3719.7308719	3355.71738805	8.93E-6
3719.7308719	3355.81341653	8.87E-6
3719.7308719	3355.90944502	8.81E-6
3719.7308719	3356.0054735	8.74E-6
3719.7308719	3356.10150199	8.68E-6
3719.7308719	3356.19753048	8.62E-6
3719.7308719	3356.29355896	8.55E-6
3719.7308719	3356.38958745	8.49E-6
3719.7308719	3356.48561593	8.43E-6
3719.7308719	3356.58164442	8.37E-6
3719.7308719	3356.6776729	8.31E-6
3719.7308719	3356.77370139	8.25E-6
3719.7308719	3356.86972988	8.2E-6
3719.7308719	3356.96575836	8.14E-6
3719.7308719	3357.06178685	8.08E-6
3719.7308719	3357.15781533	8.03E-6
3719.7308719	3357.25384382	7.97E-6
3719.7308719	3357.3498723	7.92E-6
3719.7308719	3357.44590079	7.86E-6
3719.7308719	3357.54192928	7.81E-6
3719.7308719	3357.63795776	7.75E-6
3719.7308719	3357.73398625	7.7E-6
3719.7308719	3357.83001473	7.65E-6
3719.7308719	3357.92604322	7.6E-6
3719.7308719	3358.0220717	7.55E-6
3719.7308719	3358.11810019	7.5E-6
3719.7308719	3358.21412868	7.45E-6
3719.7308719	3358.31015716	7.4E-6
3719.7308719	3358.40618565	7.35E-6
3719.7308719	3358.50221413	7.3E-6
3719.7308719	3358.59824262	7.25E-6
3719.7308719	3358.6942711	7.2E-6
3719.7308719	3358.79029959	7.16E-6
3719.7308719	3358.88632808	7.11E-6
3719.7308719	3358.98235656	7.06E-6
3719.7308719	3359.07838505	7.02E-6
3719.7308719	3359.17441353	6.97E-6
3719.7308719	3359.27044202	6.93E-6
3719.7308719	3359.3664705	6.88E-6
3719.7308719	3359.46249899	6.84E-6
3719.7308719	3359.55852748	6.79E-6
3719.7308719	3359.65455596	6.75E-6
3719.7308719	3359.75058445	6.71E-6
3719.7308719	3359.84661293	6.67E-6
3719.7308719	3359.94264142	6.62E-6
3719.7308719	3360.0386699	6.58E-6
3719.7308719	3360.13469839	6.54E-6
3719.7308719	3360.23072688	6.5E-6
3719.7308719	3360.32675536	6.46E-6
3719.7308719	3360.42278385	6.42E-6
3719.7308719	3360.51881233	6.38E-6
3719.7308719	3360.61484082	6.34E-6
3719.7308719	3360.7108693	6.3E-6
3719.7308719	3360.80689779	6.26E-6
3719.7308719	3360.90292628	6.22E-6
3719.7308719	3360.99895476	6.19E-6
3719.7308719	3361.09498325	6.15E-6
3719.7308719	3361.19101173	6.11E-6
3719.7308719	3361.28704022	6.07E-6
3719.7308719	3361.3830687	6.04E-6
3719.7308719	3361.47909719	6E-6
3719.7308719	3361.57512568	5.97E-6
[truncated: 78,002 more rows]
