# Supplementary material for: Resonant inelastic X-ray scattering tools to count 5 f electrons of actinides and probe bond covalency
Source: Nat Commun. 2025 Feb 10;16:1221. doi: 10.1038/s41467-024-54574-7 (PMC11811144; doi:10.1038/s41467-024-54574-7)
Supplement: Supplementary file 3 — Source Data [file 41467_2024_54574_MOESM3_ESM.zip › Data_figures/Data_SI_figures/FigSI29/UVIO2]2+-Pb_(close-Pb-Oax contact)_with3d5fno4f5f.txt]

Excitation Emission Intensity
Energy (eV) Energy (eV) (arb. units)
3718.82894092	3323.11267341	0.0011045
3718.82894092	3323.20905646	0.00119292
3718.82894092	3323.30543952	0.00126245
3718.82894092	3323.40182257	0.00133132
3718.82894092	3323.49820563	0.0013803
3718.82894092	3323.59458868	0.00138387
3718.82894092	3323.69097174	0.0013502
3718.82894092	3323.78735479	0.0012911
3718.82894092	3323.88373785	0.00119383
3718.82894092	3323.9801209	0.00105774
3718.82894092	3324.07650396	9.1303E-4
3718.82894092	3324.17288701	7.8871E-4
3718.82894092	3324.26927007	6.9448E-4
3718.82894092	3324.36565312	6.2789E-4
3718.82894092	3324.46203618	5.8317E-4
3718.82894092	3324.55841923	5.5505E-4
3718.82894092	3324.65480229	5.3958E-4
3718.82894092	3324.75118534	5.3404E-4
3718.82894092	3324.8475684	5.3663E-4
3718.82894092	3324.94395145	5.4625E-4
3718.82894092	3325.04033451	5.6226E-4
3718.82894092	3325.13671756	5.8441E-4
3718.82894092	3325.23310062	6.1279E-4
3718.82894092	3325.32948367	6.4774E-4
3718.82894092	3325.42586673	6.8992E-4
3718.82894092	3325.52224978	7.4031E-4
3718.82894092	3325.61863284	8.0028E-4
3718.82894092	3325.71501589	8.7169E-4
3718.82894092	3325.81139895	9.5708E-4
3718.82894092	3325.907782	0.00105987
3718.82894092	3326.00416506	0.00118476
3718.82894092	3326.10054811	0.00133826
3718.82894092	3326.19693117	0.00152948
3718.82894092	3326.29331422	0.0017713
3718.82894092	3326.38969728	0.00208185
3718.82894092	3326.48608033	0.0024861
3718.82894092	3326.58246339	0.00301587
3718.82894092	3326.67884644	0.00370416
3718.82894092	3326.7752295	0.00456479
3718.82894092	3326.87161255	0.00555008
3718.82894092	3326.96799561	0.00651253
3718.82894092	3327.06437866	0.00723286
3718.82894092	3327.16076172	0.0075493
3718.82894092	3327.25714477	0.00752352
3718.82894092	3327.35352783	0.00735738
3718.82894092	3327.44991088	0.00715847
3718.82894092	3327.54629394	0.0069761
3718.82894092	3327.64267699	0.00694206
3718.82894092	3327.73906005	0.00722608
3718.82894092	3327.8354431	0.00794623
3718.82894092	3327.93182616	0.00913928
3718.82894092	3328.02820921	0.01068958
3718.82894092	3328.12459227	0.01220288
3718.82894092	3328.22097532	0.01311791
3718.82894092	3328.31735838	0.0132591
3718.82894092	3328.41374143	0.01303294
3718.82894092	3328.51012449	0.01291726
3718.82894092	3328.60650754	0.01314675
3718.82894092	3328.7028906	0.01362232
3718.82894092	3328.79927365	0.01384119
3718.82894092	3328.89565671	0.01328662
3718.82894092	3328.99203976	0.01204635
3718.82894092	3329.08842282	0.01065447
3718.82894092	3329.18480587	0.00947685
3718.82894092	3329.28118893	0.0085278
3718.82894092	3329.37757198	0.00769969
3718.82894092	3329.47395504	0.00697474
3718.82894092	3329.57033809	0.00634784
3718.82894092	3329.66672115	0.00570674
3718.82894092	3329.7631042	0.00495371
3718.82894092	3329.85948726	0.00414945
3718.82894092	3329.95587031	0.00341704
3718.82894092	3330.05225337	0.00281701
3718.82894092	3330.14863643	0.00234756
3718.82894092	3330.24501948	0.00198387
3718.82894092	3330.34140254	0.00170003
3718.82894092	3330.43778559	0.00147536
3718.82894092	3330.53416865	0.00129467
3718.82894092	3330.6305517	0.00114712
3718.82894092	3330.72693476	0.00102489
3718.82894092	3330.82331781	9.2236E-4
3718.82894092	3330.91970087	8.3537E-4
3718.82894092	3331.01608392	7.6082E-4
3718.82894092	3331.11246698	6.9637E-4
3718.82894092	3331.20885003	6.402E-4
3718.82894092	3331.30523309	5.909E-4
3718.82894092	3331.40161614	5.4736E-4
3718.82894092	3331.4979992	5.0868E-4
3718.82894092	3331.59438225	4.7414E-4
3718.82894092	3331.69076531	4.4315E-4
3718.82894092	3331.78714836	4.1522E-4
3718.82894092	3331.88353142	3.8996E-4
3718.82894092	3331.97991447	3.6702E-4
3718.82894092	3332.07629753	3.4612E-4
3718.82894092	3332.17268058	3.2702E-4
3718.82894092	3332.26906364	3.0951E-4
3718.82894092	3332.36544669	2.9342E-4
3718.82894092	3332.46182975	2.786E-4
3718.82894092	3332.5582128	2.6491E-4
3718.82894092	3332.65459586	2.5223E-4
3718.82894092	3332.75097891	2.4048E-4
3718.82894092	3332.84736197	2.2956E-4
3718.82894092	3332.94374502	2.1939E-4
3718.82894092	3333.04012808	2.0992E-4
3718.82894092	3333.13651113	2.0107E-4
3718.82894092	3333.23289419	1.928E-4
3718.82894092	3333.32927724	1.8506E-4
3718.82894092	3333.4256603	1.7782E-4
3718.82894092	3333.52204335	1.7103E-4
3718.82894092	3333.61842641	1.6468E-4
3718.82894092	3333.71480946	1.5874E-4
3718.82894092	3333.81119252	1.5321E-4
3718.82894092	3333.90757557	1.4807E-4
3718.82894092	3334.00395863	1.4333E-4
3718.82894092	3334.10034168	1.39E-4
3718.82894092	3334.19672474	1.3507E-4
3718.82894092	3334.29310779	1.3148E-4
3718.82894092	3334.38949085	1.2799E-4
3718.82894092	3334.4858739	1.2425E-4
3718.82894092	3334.58225696	1.2009E-4
3718.82894092	3334.67864001	1.1574E-4
3718.82894092	3334.77502307	1.1151E-4
3718.82894092	3334.87140612	1.0758E-4
3718.82894092	3334.96778918	1.0395E-4
3718.82894092	3335.06417223	1.0059E-4
3718.82894092	3335.16055529	9.747E-5
3718.82894092	3335.25693834	9.455E-5
3718.82894092	3335.3533214	9.18E-5
3718.82894092	3335.44970445	8.919E-5
3718.82894092	3335.54608751	8.672E-5
3718.82894092	3335.64247056	8.437E-5
3718.82894092	3335.73885362	8.213E-5
3718.82894092	3335.83523667	8E-5
3718.82894092	3335.93161973	7.796E-5
3718.82894092	3336.02800278	7.601E-5
3718.82894092	3336.12438584	7.415E-5
3718.82894092	3336.22076889	7.237E-5
3718.82894092	3336.31715195	7.068E-5
3718.82894092	3336.413535	6.906E-5
3718.82894092	3336.50991806	6.753E-5
3718.82894092	3336.60630111	6.607E-5
3718.82894092	3336.70268417	6.47E-5
3718.82894092	3336.79906722	6.342E-5
3718.82894092	3336.89545028	6.224E-5
3718.82894092	3336.99183333	6.117E-5
3718.82894092	3337.08821639	6.023E-5
3718.82894092	3337.18459944	5.945E-5
3718.82894092	3337.2809825	5.887E-5
3718.82894092	3337.37736555	5.855E-5
3718.82894092	3337.47374861	5.856E-5
3718.82894092	3337.57013166	5.894E-5
3718.82894092	3337.66651472	5.958E-5
3718.82894092	3337.76289777	6.011E-5
3718.82894092	3337.85928083	5.993E-5
3718.82894092	3337.95566388	5.876E-5
3718.82894092	3338.05204694	5.701E-5
3718.82894092	3338.14842999	5.526E-5
3718.82894092	3338.24481305	5.377E-5
3718.82894092	3338.3411961	5.25E-5
3718.82894092	3338.43757916	5.138E-5
3718.82894092	3338.53396221	5.047E-5
3718.82894092	3338.63034527	4.975E-5
3718.82894092	3338.72672832	4.898E-5
3718.82894092	3338.82311138	4.796E-5
3718.82894092	3338.91949443	4.679E-5
3718.82894092	3339.01587749	4.566E-5
3718.82894092	3339.11226054	4.464E-5
3718.82894092	3339.2086436	4.366E-5
3718.82894092	3339.30502665	4.26E-5
3718.82894092	3339.40140971	4.142E-5
3718.82894092	3339.49779276	4.019E-5
3718.82894092	3339.59417582	3.906E-5
3718.82894092	3339.69055887	3.81E-5
3718.82894092	3339.78694193	3.727E-5
3718.82894092	3339.88332498	3.653E-5
3718.82894092	3339.97970804	3.585E-5
3718.82894092	3340.07609109	3.519E-5
3718.82894092	3340.17247415	3.447E-5
3718.82894092	3340.2688572	3.364E-5
3718.82894092	3340.36524026	3.276E-5
3718.82894092	3340.46162331	3.189E-5
3718.82894092	3340.55800637	3.108E-5
3718.82894092	3340.65438943	3.035E-5
3718.82894092	3340.75077248	2.969E-5
3718.82894092	3340.84715554	2.909E-5
3718.82894092	3340.94353859	2.853E-5
3718.82894092	3341.03992165	2.801E-5
3718.82894092	3341.1363047	2.751E-5
3718.82894092	3341.23268776	2.704E-5
3718.82894092	3341.32907081	2.659E-5
3718.82894092	3341.42545387	2.616E-5
3718.82894092	3341.52183692	2.575E-5
3718.82894092	3341.61821998	2.534E-5
3718.82894092	3341.71460303	2.495E-5
3718.82894092	3341.81098609	2.457E-5
3718.82894092	3341.90736914	2.421E-5
3718.82894092	3342.0037522	2.385E-5
3718.82894092	3342.10013525	2.35E-5
3718.82894092	3342.19651831	2.316E-5
3718.82894092	3342.29290136	2.283E-5
3718.82894092	3342.38928442	2.25E-5
3718.82894092	3342.48566747	2.219E-5
3718.82894092	3342.58205053	2.188E-5
3718.82894092	3342.67843358	2.158E-5
3718.82894092	3342.77481664	2.128E-5
3718.82894092	3342.87119969	2.099E-5
3718.82894092	3342.96758275	2.071E-5
3718.82894092	3343.0639658	2.044E-5
3718.82894092	3343.16034886	2.016E-5
3718.82894092	3343.25673191	1.99E-5
3718.82894092	3343.35311497	1.964E-5
3718.82894092	3343.44949802	1.939E-5
3718.82894092	3343.54588108	1.914E-5
3718.82894092	3343.64226413	1.889E-5
3718.82894092	3343.73864719	1.865E-5
3718.82894092	3343.83503024	1.842E-5
3718.82894092	3343.9314133	1.819E-5
3718.82894092	3344.02779635	1.796E-5
3718.82894092	3344.12417941	1.774E-5
3718.82894092	3344.22056246	1.753E-5
3718.82894092	3344.31694552	1.731E-5
3718.82894092	3344.41332857	1.71E-5
3718.82894092	3344.50971163	1.69E-5
3718.82894092	3344.60609468	1.67E-5
3718.82894092	3344.70247774	1.65E-5
3718.82894092	3344.79886079	1.63E-5
3718.82894092	3344.89524385	1.611E-5
3718.82894092	3344.9916269	1.593E-5
3718.82894092	3345.08800996	1.574E-5
3718.82894092	3345.18439301	1.556E-5
3718.82894092	3345.28077607	1.538E-5
3718.82894092	3345.37715912	1.521E-5
3718.82894092	3345.47354218	1.504E-5
3718.82894092	3345.56992523	1.487E-5
3718.82894092	3345.66630829	1.47E-5
3718.82894092	3345.76269134	1.454E-5
3718.82894092	3345.8590744	1.438E-5
3718.82894092	3345.95545745	1.422E-5
3718.82894092	3346.05184051	1.407E-5
3718.82894092	3346.14822356	1.391E-5
3718.82894092	3346.24460662	1.376E-5
3718.82894092	3346.34098967	1.362E-5
3718.82894092	3346.43737273	1.347E-5
3718.82894092	3346.53375578	1.333E-5
3718.82894092	3346.63013884	1.319E-5
3718.82894092	3346.72652189	1.305E-5
3718.82894092	3346.82290495	1.291E-5
3718.82894092	3346.919288	1.278E-5
3718.82894092	3347.01567106	1.265E-5
3718.82894092	3347.11205411	1.252E-5
3718.82894092	3347.20843717	1.239E-5
3718.82894092	3347.30482022	1.226E-5
3718.82894092	3347.40120328	1.214E-5
3718.82894092	3347.49758633	1.202E-5
3718.82894092	3347.59396939	1.19E-5
3718.82894092	3347.69035244	1.178E-5
3718.82894092	3347.7867355	1.166E-5
3718.82894092	3347.88311855	1.155E-5
3718.82894092	3347.97950161	1.143E-5
3718.82894092	3348.07588466	1.132E-5
3718.82894092	3348.17226772	1.121E-5
3718.82894092	3348.26865077	1.11E-5
3718.82894092	3348.36503383	1.1E-5
3718.82894092	3348.46141688	1.089E-5
3718.82894092	3348.55779994	1.079E-5
3718.82894092	3348.65418299	1.069E-5
3718.82894092	3348.75056605	1.058E-5
3718.82894092	3348.8469491	1.049E-5
3718.82894092	3348.94333216	1.039E-5
3718.82894092	3349.03971521	1.029E-5
3718.82894092	3349.13609827	1.02E-5
3718.82894092	3349.23248132	1.01E-5
3718.82894092	3349.32886438	1.001E-5
3718.82894092	3349.42524743	9.92E-6
3718.82894092	3349.52163049	9.83E-6
3718.82894092	3349.61801354	9.74E-6
3718.82894092	3349.7143966	9.65E-6
3718.82894092	3349.81077965	9.56E-6
3718.82894092	3349.90716271	9.48E-6
3718.82894092	3350.00354576	9.4E-6
3718.82894092	3350.09992882	9.31E-6
3718.82894092	3350.19631187	9.23E-6
3718.82894092	3350.29269493	9.15E-6
3718.82894092	3350.38907798	9.07E-6
3718.82894092	3350.48546104	8.99E-6
3718.82894092	3350.58184409	8.91E-6
3718.82894092	3350.67822715	8.84E-6
3718.82894092	3350.7746102	8.76E-6
3718.82894092	3350.87099326	8.69E-6
3718.82894092	3350.96737632	8.61E-6
3718.82894092	3351.06375937	8.54E-6
3718.82894092	3351.16014243	8.47E-6
3718.82894092	3351.25652548	8.4E-6
3718.82894092	3351.35290854	8.33E-6
3718.82894092	3351.44929159	8.26E-6
3718.82894092	3351.54567465	8.19E-6
3718.82894092	3351.6420577	8.12E-6
3718.82894092	3351.73844076	8.05E-6
3718.82894092	3351.83482381	7.99E-6
3718.82894092	3351.93120687	7.92E-6
3718.82894092	3352.02758992	7.86E-6
3718.82894092	3352.12397298	7.8E-6
3718.82894092	3352.22035603	7.73E-6
3718.82894092	3352.31673909	7.67E-6
3718.82894092	3352.41312214	7.61E-6
3718.82894092	3352.5095052	7.55E-6
3718.82894092	3352.60588825	7.49E-6
3718.82894092	3352.70227131	7.43E-6
3718.82894092	3352.79865436	7.37E-6
3718.82894092	3352.89503742	7.31E-6
3718.82894092	3352.99142047	7.26E-6
3718.82894092	3353.08780353	7.2E-6
3718.82894092	3353.18418658	7.15E-6
3718.82894092	3353.28056964	7.09E-6
3718.82894092	3353.37695269	7.04E-6
3718.82894092	3353.47333575	6.98E-6
3718.82894092	3353.5697188	6.93E-6
3718.82894092	3353.66610186	6.88E-6
3718.82894092	3353.76248491	6.82E-6
3718.82894092	3353.85886797	6.77E-6
3718.82894092	3353.95525102	6.72E-6
3718.82894092	3354.05163408	6.67E-6
3718.82894092	3354.14801713	6.62E-6
3718.82894092	3354.24440019	6.57E-6
3718.82894092	3354.34078324	6.52E-6
3718.82894092	3354.4371663	6.48E-6
3718.82894092	3354.53354935	6.43E-6
3718.82894092	3354.62993241	6.38E-6
3718.82894092	3354.72631546	6.34E-6
3718.82894092	3354.82269852	6.29E-6
3718.82894092	3354.91908157	6.24E-6
3718.82894092	3355.01546463	6.2E-6
3718.82894092	3355.11184768	6.15E-6
3718.82894092	3355.20823074	6.11E-6
3718.82894092	3355.30461379	6.07E-6
3718.82894092	3355.40099685	6.02E-6
3718.82894092	3355.4973799	5.98E-6
3718.82894092	3355.59376296	5.94E-6
3718.82894092	3355.69014601	5.9E-6
3718.82894092	3355.78652907	5.86E-6
3718.82894092	3355.88291212	5.82E-6
3718.82894092	3355.97929518	5.78E-6
3718.82894092	3356.07567823	5.74E-6
3718.82894092	3356.17206129	5.7E-6
3718.82894092	3356.26844434	5.66E-6
3718.82894092	3356.3648274	5.62E-6
3718.82894092	3356.46121045	5.58E-6
3718.82894092	3356.55759351	5.54E-6
3718.82894092	3356.65397656	5.5E-6
3718.82894092	3356.75035962	5.47E-6
3718.82894092	3356.84674267	5.43E-6
3718.82894092	3356.94312573	5.39E-6
3718.82894092	3357.03950878	5.36E-6
3718.82894092	3357.13589184	5.32E-6
3718.82894092	3357.23227489	5.29E-6
3718.82894092	3357.32865795	5.25E-6
3718.82894092	3357.425041	5.22E-6
3718.82894092	3357.52142406	5.18E-6
3718.82894092	3357.61780711	5.15E-6
3718.82894092	3357.71419017	5.11E-6
3718.82894092	3357.81057322	5.08E-6
3718.82894092	3357.90695628	5.05E-6
3718.82894092	3358.00333933	5.02E-6
3718.82894092	3358.09972239	4.98E-6
3718.82894092	3358.19610544	4.95E-6
3718.82894092	3358.2924885	4.92E-6
3718.82894092	3358.38887155	4.89E-6
3718.82894092	3358.48525461	4.86E-6
3718.82894092	3358.58163766	4.83E-6
3718.82894092	3358.67802072	4.8E-6
3718.82894092	3358.77440377	4.77E-6
3718.82894092	3358.87078683	4.74E-6
3718.82894092	3358.96716988	4.71E-6
3718.82894092	3359.06355294	4.68E-6
3718.82894092	3359.15993599	4.65E-6
3718.82894092	3359.25631905	4.62E-6
3718.82894092	3359.3527021	4.59E-6
3718.82894092	3359.44908516	4.56E-6
3718.82894092	3359.54546821	4.53E-6
3718.82894092	3359.64185127	4.51E-6
3718.82894092	3359.73823432	4.48E-6
3718.82894092	3359.83461738	4.45E-6
3718.82894092	3359.93100043	4.42E-6
3718.82894092	3360.02738349	4.4E-6
3718.82894092	3360.12376654	4.37E-6
3718.82894092	3360.2201496	4.34E-6
3718.82894092	3360.31653265	4.32E-6
3718.82894092	3360.41291571	4.29E-6
3718.82894092	3360.50929876	4.27E-6
3718.82894092	3360.60568182	4.24E-6
3718.82894092	3360.70206487	4.22E-6
3718.82894092	3360.79844793	4.19E-6
3718.82894092	3360.89483098	4.17E-6
3718.82894092	3360.99121404	4.14E-6
3718.82894092	3361.08759709	4.12E-6
3718.82894092	3361.18398015	4.09E-6
3718.82894092	3361.2803632	4.07E-6
3718.82894092	3361.37674626	4.05E-6
3718.82894092	3361.47312932	4.02E-6
3718.82894092	3361.56951237	4E-6
3718.9355506	3323.11267341	9.7764E-4
3718.9355506	3323.20905646	0.00111133
3718.9355506	3323.30543952	0.00120501
3718.9355506	3323.40182257	0.00127638
3718.9355506	3323.49820563	0.00134685
3718.9355506	3323.59458868	0.00140051
3718.9355506	3323.69097174	0.00140934
3718.9355506	3323.78735479	0.00137827
3718.9355506	3323.88373785	0.00132138
3718.9355506	3323.9801209	0.00122743
3718.9355506	3324.07650396	0.00109232
3718.9355506	3324.17288701	9.4461E-4
3718.9355506	3324.26927007	8.154E-4
3718.9355506	3324.36565312	7.1651E-4
3718.9355506	3324.46203618	6.4624E-4
3718.9355506	3324.55841923	5.9885E-4
3718.9355506	3324.65480229	5.6883E-4
3718.9355506	3324.75118534	5.5204E-4
3718.9355506	3324.8475684	5.456E-4
3718.9355506	3324.94395145	5.4761E-4
3718.9355506	3325.04033451	5.5685E-4
3718.9355506	3325.13671756	5.7266E-4
3718.9355506	3325.23310062	5.9474E-4
3718.9355506	3325.32948367	6.2315E-4
3718.9355506	3325.42586673	6.5823E-4
3718.9355506	3325.52224978	7.006E-4
3718.9355506	3325.61863284	7.5124E-4
3718.9355506	3325.71501589	8.1149E-4
3718.9355506	3325.81139895	8.832E-4
3718.9355506	3325.907782	9.6888E-4
3718.9355506	3326.00416506	0.00107193
3718.9355506	3326.10054811	0.00119698
3718.9355506	3326.19693117	0.00135045
3718.9355506	3326.29331422	0.00154133
3718.9355506	3326.38969728	0.00178229
3718.9355506	3326.48608033	0.00209123
3718.9355506	3326.58246339	0.00249284
3718.9355506	3326.67884644	0.00301903
3718.9355506	3326.7752295	0.00370401
3718.9355506	3326.87161255	0.00456566
3718.9355506	3326.96799561	0.00556434
3718.9355506	3327.06437866	0.00656047
3718.9355506	3327.16076172	0.00733352
3718.9355506	3327.25714477	0.00770281
3718.9355506	3327.35352783	0.00770466
3718.9355506	3327.44991088	0.00754338
3718.9355506	3327.54629394	0.00734328
3718.9355506	3327.64267699	0.00715235
3718.9355506	3327.73906005	0.00709527
3718.9355506	3327.8354431	0.00734706
3718.9355506	3327.93182616	0.00803606
3718.9355506	3328.02820921	0.0092106
3718.9355506	3328.12459227	0.01077519
3718.9355506	3328.22097532	0.01235901
3718.9355506	3328.31735838	0.01338325
3718.9355506	3328.41374143	0.0136004
3718.9355506	3328.51012449	0.01338303
3718.9355506	3328.60650754	0.01323711
3718.9355506	3328.7028906	0.01343342
3718.9355506	3328.79927365	0.01391321
3718.9355506	3328.89565671	0.01419755
3718.9355506	3328.99203976	0.01372282
3718.9355506	3329.08842282	0.01250277
3718.9355506	3329.18480587	0.01106836
3718.9355506	3329.28118893	0.00983241
3718.9355506	3329.37757198	0.00884066
3718.9355506	3329.47395504	0.00798148
3718.9355506	3329.57033809	0.0072258
3718.9355506	3329.66672115	0.00657598
3718.9355506	3329.7631042	0.00592702
3718.9355506	3329.85948726	0.00516676
3718.9355506	3329.95587031	0.00434106
3718.9355506	3330.05225337	0.00357764
3718.9355506	3330.14863643	0.00294716
3718.9355506	3330.24501948	0.00245253
3718.9355506	3330.34140254	0.00206935
3718.9355506	3330.43778559	0.00177068
3718.9355506	3330.53416865	0.00153465
3718.9355506	3330.6305517	0.00134517
3718.9355506	3330.72693476	0.00119068
3718.9355506	3330.82331781	0.0010629
3718.9355506	3330.91970087	9.5585E-4
3718.9355506	3331.01608392	8.6512E-4
3718.9355506	3331.11246698	7.8746E-4
3718.9355506	3331.20885003	7.2037E-4
3718.9355506	3331.30523309	6.6195E-4
3718.9355506	3331.40161614	6.1072E-4
3718.9355506	3331.4979992	5.655E-4
3718.9355506	3331.59438225	5.2536E-4
3718.9355506	3331.69076531	4.8953E-4
3718.9355506	3331.78714836	4.5739E-4
3718.9355506	3331.88353142	4.2845E-4
3718.9355506	3331.97991447	4.0228E-4
3718.9355506	3332.07629753	3.7853E-4
3718.9355506	3332.17268058	3.569E-4
3718.9355506	3332.26906364	3.3713E-4
3718.9355506	3332.36544669	3.1902E-4
3718.9355506	3332.46182975	3.0238E-4
3718.9355506	3332.5582128	2.8706E-4
3718.9355506	3332.65459586	2.729E-4
3718.9355506	3332.75097891	2.5981E-4
3718.9355506	3332.84736197	2.4767E-4
3718.9355506	3332.94374502	2.3639E-4
3718.9355506	3333.04012808	2.2589E-4
3718.9355506	3333.13651113	2.161E-4
3718.9355506	3333.23289419	2.0697E-4
3718.9355506	3333.32927724	1.9843E-4
3718.9355506	3333.4256603	1.9044E-4
3718.9355506	3333.52204335	1.8297E-4
3718.9355506	3333.61842641	1.7597E-4
3718.9355506	3333.71480946	1.6941E-4
3718.9355506	3333.81119252	1.6328E-4
3718.9355506	3333.90757557	1.5756E-4
3718.9355506	3334.00395863	1.5225E-4
3718.9355506	3334.10034168	1.4735E-4
3718.9355506	3334.19672474	1.4287E-4
3718.9355506	3334.29310779	1.388E-4
3718.9355506	3334.38949085	1.3509E-4
3718.9355506	3334.4858739	1.3152E-4
3718.9355506	3334.58225696	1.2773E-4
3718.9355506	3334.67864001	1.2351E-4
3718.9355506	3334.77502307	1.1906E-4
3718.9355506	3334.87140612	1.147E-4
3718.9355506	3334.96778918	1.1063E-4
3718.9355506	3335.06417223	1.0688E-4
3718.9355506	3335.16055529	1.0342E-4
3718.9355506	3335.25693834	1.002E-4
3718.9355506	3335.3533214	9.718E-5
3718.9355506	3335.44970445	9.434E-5
3718.9355506	3335.54608751	9.166E-5
3718.9355506	3335.64247056	8.911E-5
3718.9355506	3335.73885362	8.669E-5
3718.9355506	3335.83523667	8.438E-5
3718.9355506	3335.93161973	8.218E-5
3718.9355506	3336.02800278	8.008E-5
3718.9355506	3336.12438584	7.808E-5
3718.9355506	3336.22076889	7.616E-5
3718.9355506	3336.31715195	7.433E-5
3718.9355506	3336.413535	7.259E-5
3718.9355506	3336.50991806	7.092E-5
3718.9355506	3336.60630111	6.934E-5
3718.9355506	3336.70268417	6.784E-5
3718.9355506	3336.79906722	6.643E-5
3718.9355506	3336.89545028	6.511E-5
3718.9355506	3336.99183333	6.389E-5
3718.9355506	3337.08821639	6.277E-5
3718.9355506	3337.18459944	6.18E-5
3718.9355506	3337.2809825	6.098E-5
3718.9355506	3337.37736555	6.036E-5
3718.9355506	3337.47374861	6.001E-5
3718.9355506	3337.57013166	5.998E-5
3718.9355506	3337.66651472	6.032E-5
3718.9355506	3337.76289777	6.096E-5
3718.9355506	3337.85928083	6.155E-5
3718.9355506	3337.95566388	6.146E-5
3718.9355506	3338.05204694	6.036E-5
3718.9355506	3338.14842999	5.86E-5
3718.9355506	3338.24481305	5.679E-5
3718.9355506	3338.3411961	5.524E-5
3718.9355506	3338.43757916	5.391E-5
3718.9355506	3338.53396221	5.275E-5
3718.9355506	3338.63034527	5.179E-5
3718.9355506	3338.72672832	5.104E-5
3718.9355506	3338.82311138	5.027E-5
3718.9355506	3338.91949443	4.926E-5
3718.9355506	3339.01587749	4.806E-5
3718.9355506	3339.11226054	4.689E-5
3718.9355506	3339.2086436	4.584E-5
3718.9355506	3339.30502665	4.484E-5
3718.9355506	3339.40140971	4.377E-5
3718.9355506	3339.49779276	4.256E-5
3718.9355506	3339.59417582	4.13E-5
3718.9355506	3339.69055887	4.013E-5
3718.9355506	3339.78694193	3.913E-5
3718.9355506	3339.88332498	3.827E-5
3718.9355506	3339.97970804	3.75E-5
3718.9355506	3340.07609109	3.679E-5
3718.9355506	3340.17247415	3.612E-5
3718.9355506	3340.2688572	3.539E-5
3718.9355506	3340.36524026	3.456E-5
3718.9355506	3340.46162331	3.366E-5
3718.9355506	3340.55800637	3.276E-5
3718.9355506	3340.65438943	3.193E-5
3718.9355506	3340.75077248	3.117E-5
3718.9355506	3340.84715554	3.048E-5
3718.9355506	3340.94353859	2.986E-5
3718.9355506	3341.03992165	2.928E-5
3718.9355506	3341.1363047	2.875E-5
3718.9355506	3341.23268776	2.824E-5
3718.9355506	3341.32907081	2.775E-5
3718.9355506	3341.42545387	2.729E-5
3718.9355506	3341.52183692	2.685E-5
3718.9355506	3341.61821998	2.642E-5
3718.9355506	3341.71460303	2.6E-5
3718.9355506	3341.81098609	2.56E-5
3718.9355506	3341.90736914	2.521E-5
3718.9355506	3342.0037522	2.483E-5
3718.9355506	3342.10013525	2.447E-5
3718.9355506	3342.19651831	2.411E-5
3718.9355506	3342.29290136	2.376E-5
3718.9355506	3342.38928442	2.342E-5
3718.9355506	3342.48566747	2.309E-5
3718.9355506	3342.58205053	2.276E-5
3718.9355506	3342.67843358	2.244E-5
3718.9355506	3342.77481664	2.213E-5
3718.9355506	3342.87119969	2.183E-5
3718.9355506	3342.96758275	2.153E-5
3718.9355506	3343.0639658	2.124E-5
3718.9355506	3343.16034886	2.096E-5
3718.9355506	3343.25673191	2.068E-5
3718.9355506	3343.35311497	2.041E-5
3718.9355506	3343.44949802	2.015E-5
3718.9355506	3343.54588108	1.988E-5
3718.9355506	3343.64226413	1.963E-5
3718.9355506	3343.73864719	1.938E-5
3718.9355506	3343.83503024	1.913E-5
3718.9355506	3343.9314133	1.889E-5
3718.9355506	3344.02779635	1.866E-5
3718.9355506	3344.12417941	1.842E-5
3718.9355506	3344.22056246	1.82E-5
3718.9355506	3344.31694552	1.797E-5
3718.9355506	3344.41332857	1.775E-5
3718.9355506	3344.50971163	1.754E-5
3718.9355506	3344.60609468	1.733E-5
3718.9355506	3344.70247774	1.712E-5
3718.9355506	3344.79886079	1.692E-5
3718.9355506	3344.89524385	1.672E-5
3718.9355506	3344.9916269	1.652E-5
3718.9355506	3345.08800996	1.633E-5
3718.9355506	3345.18439301	1.614E-5
3718.9355506	3345.28077607	1.596E-5
3718.9355506	3345.37715912	1.577E-5
3718.9355506	3345.47354218	1.56E-5
3718.9355506	3345.56992523	1.542E-5
3718.9355506	3345.66630829	1.525E-5
3718.9355506	3345.76269134	1.508E-5
3718.9355506	3345.8590744	1.491E-5
3718.9355506	3345.95545745	1.474E-5
3718.9355506	3346.05184051	1.458E-5
3718.9355506	3346.14822356	1.442E-5
3718.9355506	3346.24460662	1.427E-5
3718.9355506	3346.34098967	1.411E-5
3718.9355506	3346.43737273	1.396E-5
3718.9355506	3346.53375578	1.381E-5
3718.9355506	3346.63013884	1.367E-5
3718.9355506	3346.72652189	1.352E-5
3718.9355506	3346.82290495	1.338E-5
3718.9355506	3346.919288	1.324E-5
3718.9355506	3347.01567106	1.31E-5
3718.9355506	3347.11205411	1.297E-5
3718.9355506	3347.20843717	1.283E-5
3718.9355506	3347.30482022	1.27E-5
3718.9355506	3347.40120328	1.257E-5
3718.9355506	3347.49758633	1.245E-5
3718.9355506	3347.59396939	1.232E-5
3718.9355506	3347.69035244	1.22E-5
3718.9355506	3347.7867355	1.208E-5
3718.9355506	3347.88311855	1.196E-5
3718.9355506	3347.97950161	1.184E-5
3718.9355506	3348.07588466	1.172E-5
3718.9355506	3348.17226772	1.161E-5
3718.9355506	3348.26865077	1.149E-5
3718.9355506	3348.36503383	1.138E-5
3718.9355506	3348.46141688	1.127E-5
3718.9355506	3348.55779994	1.117E-5
3718.9355506	3348.65418299	1.106E-5
3718.9355506	3348.75056605	1.095E-5
3718.9355506	3348.8469491	1.085E-5
3718.9355506	3348.94333216	1.075E-5
3718.9355506	3349.03971521	1.065E-5
3718.9355506	3349.13609827	1.055E-5
3718.9355506	3349.23248132	1.045E-5
3718.9355506	3349.32886438	1.036E-5
3718.9355506	3349.42524743	1.026E-5
3718.9355506	3349.52163049	1.017E-5
3718.9355506	3349.61801354	1.007E-5
3718.9355506	3349.7143966	9.98E-6
3718.9355506	3349.81077965	9.89E-6
3718.9355506	3349.90716271	9.81E-6
3718.9355506	3350.00354576	9.72E-6
3718.9355506	3350.09992882	9.63E-6
3718.9355506	3350.19631187	9.55E-6
3718.9355506	3350.29269493	9.46E-6
3718.9355506	3350.38907798	9.38E-6
3718.9355506	3350.48546104	9.3E-6
3718.9355506	3350.58184409	9.22E-6
3718.9355506	3350.67822715	9.14E-6
3718.9355506	3350.7746102	9.06E-6
3718.9355506	3350.87099326	8.98E-6
3718.9355506	3350.96737632	8.9E-6
3718.9355506	3351.06375937	8.83E-6
3718.9355506	3351.16014243	8.75E-6
3718.9355506	3351.25652548	8.68E-6
3718.9355506	3351.35290854	8.61E-6
3718.9355506	3351.44929159	8.53E-6
3718.9355506	3351.54567465	8.46E-6
3718.9355506	3351.6420577	8.39E-6
3718.9355506	3351.73844076	8.32E-6
3718.9355506	3351.83482381	8.26E-6
3718.9355506	3351.93120687	8.19E-6
3718.9355506	3352.02758992	8.12E-6
3718.9355506	3352.12397298	8.06E-6
3718.9355506	3352.22035603	7.99E-6
3718.9355506	3352.31673909	7.93E-6
3718.9355506	3352.41312214	7.86E-6
3718.9355506	3352.5095052	7.8E-6
3718.9355506	3352.60588825	7.74E-6
3718.9355506	3352.70227131	7.68E-6
3718.9355506	3352.79865436	7.62E-6
3718.9355506	3352.89503742	7.56E-6
3718.9355506	3352.99142047	7.5E-6
3718.9355506	3353.08780353	7.44E-6
3718.9355506	3353.18418658	7.38E-6
3718.9355506	3353.28056964	7.32E-6
3718.9355506	3353.37695269	7.27E-6
3718.9355506	3353.47333575	7.21E-6
3718.9355506	3353.5697188	7.16E-6
3718.9355506	3353.66610186	7.1E-6
3718.9355506	3353.76248491	7.05E-6
3718.9355506	3353.85886797	6.99E-6
3718.9355506	3353.95525102	6.94E-6
3718.9355506	3354.05163408	6.89E-6
3718.9355506	3354.14801713	6.84E-6
3718.9355506	3354.24440019	6.79E-6
3718.9355506	3354.34078324	6.74E-6
3718.9355506	3354.4371663	6.69E-6
3718.9355506	3354.53354935	6.64E-6
3718.9355506	3354.62993241	6.59E-6
3718.9355506	3354.72631546	6.54E-6
3718.9355506	3354.82269852	6.49E-6
3718.9355506	3354.91908157	6.45E-6
3718.9355506	3355.01546463	6.4E-6
3718.9355506	3355.11184768	6.35E-6
3718.9355506	3355.20823074	6.31E-6
3718.9355506	3355.30461379	6.26E-6
3718.9355506	3355.40099685	6.22E-6
3718.9355506	3355.4973799	6.17E-6
3718.9355506	3355.59376296	6.13E-6
3718.9355506	3355.69014601	6.09E-6
3718.9355506	3355.78652907	6.04E-6
3718.9355506	3355.88291212	6E-6
3718.9355506	3355.97929518	5.96E-6
3718.9355506	3356.07567823	5.92E-6
3718.9355506	3356.17206129	5.88E-6
3718.9355506	3356.26844434	5.84E-6
3718.9355506	3356.3648274	5.8E-6
3718.9355506	3356.46121045	5.76E-6
3718.9355506	3356.55759351	5.72E-6
3718.9355506	3356.65397656	5.68E-6
3718.9355506	3356.75035962	5.64E-6
3718.9355506	3356.84674267	5.6E-6
3718.9355506	3356.94312573	5.56E-6
3718.9355506	3357.03950878	5.53E-6
3718.9355506	3357.13589184	5.49E-6
3718.9355506	3357.23227489	5.45E-6
3718.9355506	3357.32865795	5.42E-6
3718.9355506	3357.425041	5.38E-6
3718.9355506	3357.52142406	5.35E-6
3718.9355506	3357.61780711	5.31E-6
3718.9355506	3357.71419017	5.28E-6
3718.9355506	3357.81057322	5.24E-6
3718.9355506	3357.90695628	5.21E-6
3718.9355506	3358.00333933	5.17E-6
3718.9355506	3358.09972239	5.14E-6
3718.9355506	3358.19610544	5.11E-6
3718.9355506	3358.2924885	5.07E-6
3718.9355506	3358.38887155	5.04E-6
3718.9355506	3358.48525461	5.01E-6
3718.9355506	3358.58163766	4.98E-6
3718.9355506	3358.67802072	4.95E-6
3718.9355506	3358.77440377	4.91E-6
3718.9355506	3358.87078683	4.88E-6
3718.9355506	3358.96716988	4.85E-6
3718.9355506	3359.06355294	4.82E-6
3718.9355506	3359.15993599	4.79E-6
3718.9355506	3359.25631905	4.76E-6
3718.9355506	3359.3527021	4.73E-6
3718.9355506	3359.44908516	4.7E-6
3718.9355506	3359.54546821	4.67E-6
3718.9355506	3359.64185127	4.65E-6
3718.9355506	3359.73823432	4.62E-6
3718.9355506	3359.83461738	4.59E-6
3718.9355506	3359.93100043	4.56E-6
3718.9355506	3360.02738349	4.53E-6
3718.9355506	3360.12376654	4.51E-6
3718.9355506	3360.2201496	4.48E-6
3718.9355506	3360.31653265	4.45E-6
3718.9355506	3360.41291571	4.42E-6
3718.9355506	3360.50929876	4.4E-6
3718.9355506	3360.60568182	4.37E-6
3718.9355506	3360.70206487	4.35E-6
3718.9355506	3360.79844793	4.32E-6
3718.9355506	3360.89483098	4.29E-6
3718.9355506	3360.99121404	4.27E-6
3718.9355506	3361.08759709	4.24E-6
3718.9355506	3361.18398015	4.22E-6
3718.9355506	3361.2803632	4.19E-6
3718.9355506	3361.37674626	4.17E-6
3718.9355506	3361.47312932	4.15E-6
3718.9355506	3361.56951237	4.12E-6
3719.04216029	3323.11267341	8.2196E-4
3719.04216029	3323.20905646	9.7818E-4
3719.04216029	3323.30543952	0.00111774
3719.04216029	3323.40182257	0.00121708
3719.04216029	3323.49820563	0.00129065
3719.04216029	3323.59458868	0.00136253
3719.04216029	3323.69097174	0.00142065
3719.04216029	3323.78735479	0.00143501
3719.04216029	3323.88373785	0.00140684
3719.04216029	3323.9801209	0.00135207
3719.04216029	3324.07650396	0.00126147
3719.04216029	3324.17288701	0.00112777
3719.04216029	3324.26927007	9.7735E-4
3719.04216029	3324.36565312	8.4323E-4
3719.04216029	3324.46203618	7.3952E-4
3719.04216029	3324.55841923	6.6541E-4
3719.04216029	3324.65480229	6.1519E-4
3719.04216029	3324.75118534	5.8318E-4
3719.04216029	3324.8475684	5.65E-4
3719.04216029	3324.94395145	5.5761E-4
3719.04216029	3325.04033451	5.5899E-4
3719.04216029	3325.13671756	5.6784E-4
3719.04216029	3325.23310062	5.8343E-4
3719.04216029	3325.32948367	6.0545E-4
3719.04216029	3325.42586673	6.339E-4
3719.04216029	3325.52224978	6.691E-4
3719.04216029	3325.61863284	7.1167E-4
3719.04216029	3325.71501589	7.6257E-4
3719.04216029	3325.81139895	8.2312E-4
3719.04216029	3325.907782	8.9516E-4
3719.04216029	3326.00416506	9.8118E-4
3719.04216029	3326.10054811	0.00108452
3719.04216029	3326.19693117	0.00120977
3719.04216029	3326.29331422	0.00136328
3719.04216029	3326.38969728	0.0015539
3719.04216029	3326.48608033	0.00179412
3719.04216029	3326.58246339	0.00210157
3719.04216029	3326.67884644	0.00250071
3719.04216029	3326.7752295	0.00302344
3719.04216029	3326.87161255	0.00370504
3719.04216029	3326.96799561	0.00456713
3719.04216029	3327.06437866	0.00557795
3719.04216029	3327.16076172	0.00660635
3719.04216029	3327.25714477	0.00743195
3719.04216029	3327.35352783	0.00785675
3719.04216029	3327.44991088	0.00789008
3719.04216029	3327.54629394	0.00773527
3719.04216029	3327.64267699	0.00753428
3719.04216029	3327.73906005	0.00733589
3719.04216029	3327.8354431	0.00725681
3719.04216029	3327.93182616	0.00747627
3719.04216029	3328.02820921	0.00813306
3719.04216029	3328.12459227	0.00928695
3719.04216029	3328.22097532	0.01086184
3719.04216029	3328.31735838	0.01251196
3719.04216029	3328.41374143	0.01364737
3719.04216029	3328.51012449	0.01394925
3719.04216029	3328.60650754	0.01374739
3719.04216029	3328.7028906	0.01357288
3719.04216029	3328.79927365	0.01373378
3719.04216029	3328.89565671	0.01421206
3719.04216029	3328.99203976	0.01455781
3719.04216029	3329.08842282	0.01416748
3719.04216029	3329.18480587	0.01297605
3719.04216029	3329.28118893	0.01150241
3719.04216029	3329.37757198	0.01020585
3719.04216029	3329.47395504	0.00916802
3719.04216029	3329.57033809	0.00827627
3719.04216029	3329.66672115	0.00748877
3719.04216029	3329.7631042	0.00681375
3719.04216029	3329.85948726	0.00615525
3719.04216029	3329.95587031	0.0053883
3719.04216029	3330.05225337	0.00454197
3719.04216029	3330.14863643	0.00374698
3719.04216029	3330.24501948	0.00308465
3719.04216029	3330.34140254	0.00256339
3719.04216029	3330.43778559	0.00215953
3719.04216029	3330.53416865	0.0018451
3719.04216029	3330.6305517	0.00159703
3719.04216029	3330.72693476	0.00139823
3719.04216029	3330.82331781	0.0012364
3719.04216029	3330.91970087	0.00110275
3719.04216029	3331.01608392	9.9092E-4
3719.04216029	3331.11246698	8.9627E-4
3719.04216029	3331.20885003	8.1532E-4
3719.04216029	3331.30523309	7.4546E-4
3719.04216029	3331.40161614	6.8469E-4
3719.04216029	3331.4979992	6.3143E-4
3719.04216029	3331.59438225	5.8444E-4
3719.04216029	3331.69076531	5.4276E-4
3719.04216029	3331.78714836	5.0558E-4
3719.04216029	3331.88353142	4.7225E-4
3719.04216029	3331.97991447	4.4225E-4
3719.04216029	3332.07629753	4.1513E-4
3719.04216029	3332.17268058	3.9053E-4
3719.04216029	3332.26906364	3.6813E-4
3719.04216029	3332.36544669	3.4767E-4
3719.04216029	3332.46182975	3.2893E-4
3719.04216029	3332.5582128	3.1172E-4
3719.04216029	3332.65459586	2.9586E-4
3719.04216029	3332.75097891	2.8123E-4
3719.04216029	3332.84736197	2.677E-4
3719.04216029	3332.94374502	2.5515E-4
3719.04216029	3333.04012808	2.4349E-4
3719.04216029	3333.13651113	2.3265E-4
3719.04216029	3333.23289419	2.2254E-4
3719.04216029	3333.32927724	2.1311E-4
3719.04216029	3333.4256603	2.0429E-4
3719.04216029	3333.52204335	1.9605E-4
3719.04216029	3333.61842641	1.8833E-4
3719.04216029	3333.71480946	1.811E-4
3719.04216029	3333.81119252	1.7433E-4
3719.04216029	3333.90757557	1.68E-4
3719.04216029	3334.00395863	1.621E-4
3719.04216029	3334.10034168	1.5661E-4
3719.04216029	3334.19672474	1.5154E-4
3719.04216029	3334.29310779	1.4689E-4
3719.04216029	3334.38949085	1.4268E-4
3719.04216029	3334.4858739	1.3885E-4
3719.04216029	3334.58225696	1.3519E-4
3719.04216029	3334.67864001	1.3135E-4
3719.04216029	3334.77502307	1.2707E-4
3719.04216029	3334.87140612	1.2251E-4
3719.04216029	3334.96778918	1.1802E-4
3719.04216029	3335.06417223	1.1381E-4
3719.04216029	3335.16055529	1.0993E-4
3719.04216029	3335.25693834	1.0635E-4
3719.04216029	3335.3533214	1.0302E-4
3719.04216029	3335.44970445	9.991E-5
3719.04216029	3335.54608751	9.699E-5
3719.04216029	3335.64247056	9.422E-5
3719.04216029	3335.73885362	9.159E-5
3719.04216029	3335.83523667	8.91E-5
3719.04216029	3335.93161973	8.672E-5
3719.04216029	3336.02800278	8.446E-5
3719.04216029	3336.12438584	8.229E-5
3719.04216029	3336.22076889	8.023E-5
3719.04216029	3336.31715195	7.825E-5
3719.04216029	3336.413535	7.637E-5
3719.04216029	3336.50991806	7.457E-5
3719.04216029	3336.60630111	7.286E-5
3719.04216029	3336.70268417	7.123E-5
3719.04216029	3336.79906722	6.968E-5
3719.04216029	3336.89545028	6.823E-5
3719.04216029	3336.99183333	6.686E-5
3719.04216029	3337.08821639	6.56E-5
3719.04216029	3337.18459944	6.444E-5
3719.04216029	3337.2809825	6.342E-5
3719.04216029	3337.37736555	6.257E-5
3719.04216029	3337.47374861	6.191E-5
3719.04216029	3337.57013166	6.152E-5
3719.04216029	3337.66651472	6.145E-5
3719.04216029	3337.76289777	6.176E-5
3719.04216029	3337.85928083	6.24E-5
3719.04216029	3337.95566388	6.303E-5
3719.04216029	3338.05204694	6.305E-5
3719.04216029	3338.14842999	6.202E-5
3719.04216029	3338.24481305	6.025E-5
3719.04216029	3338.3411961	5.839E-5
3719.04216029	3338.43757916	5.676E-5
3719.04216029	3338.53396221	5.538E-5
3719.04216029	3338.63034527	5.417E-5
3719.04216029	3338.72672832	5.317E-5
3719.04216029	3338.82311138	5.238E-5
3719.04216029	3338.91949443	5.161E-5
3719.04216029	3339.01587749	5.06E-5
3719.04216029	3339.11226054	4.938E-5
3719.04216029	3339.2086436	4.818E-5
3719.04216029	3339.30502665	4.709E-5
3719.04216029	3339.40140971	4.606E-5
3719.04216029	3339.49779276	4.497E-5
3719.04216029	3339.59417582	4.375E-5
3719.04216029	3339.69055887	4.246E-5
3719.04216029	3339.78694193	4.125E-5
3719.04216029	3339.88332498	4.02E-5
3719.04216029	3339.97970804	3.93E-5
3719.04216029	3340.07609109	3.851E-5
3719.04216029	3340.17247415	3.778E-5
3719.04216029	3340.2688572	3.709E-5
3719.04216029	3340.36524026	3.635E-5
3719.04216029	3340.46162331	3.551E-5
3719.04216029	3340.55800637	3.459E-5
3719.04216029	3340.65438943	3.366E-5
3719.04216029	3340.75077248	3.28E-5
3719.04216029	3340.84715554	3.202E-5
3719.04216029	3340.94353859	3.131E-5
3719.04216029	3341.03992165	3.066E-5
3719.04216029	3341.1363047	3.007E-5
3719.04216029	3341.23268776	2.951E-5
3719.04216029	3341.32907081	2.899E-5
3719.04216029	3341.42545387	2.849E-5
3719.04216029	3341.52183692	2.801E-5
3719.04216029	3341.61821998	2.755E-5
3719.04216029	3341.71460303	2.711E-5
3719.04216029	3341.81098609	2.669E-5
3719.04216029	3341.90736914	2.627E-5
3719.04216029	3342.0037522	2.587E-5
3719.04216029	3342.10013525	2.549E-5
3719.04216029	3342.19651831	2.511E-5
3719.04216029	3342.29290136	2.474E-5
3719.04216029	3342.38928442	2.438E-5
3719.04216029	3342.48566747	2.403E-5
3719.04216029	3342.58205053	2.369E-5
3719.04216029	3342.67843358	2.336E-5
3719.04216029	3342.77481664	2.303E-5
3719.04216029	3342.87119969	2.271E-5
3719.04216029	3342.96758275	2.24E-5
3719.04216029	3343.0639658	2.21E-5
3719.04216029	3343.16034886	2.18E-5
3719.04216029	3343.25673191	2.151E-5
3719.04216029	3343.35311497	2.122E-5
3719.04216029	3343.44949802	2.094E-5
3719.04216029	3343.54588108	2.067E-5
3719.04216029	3343.64226413	2.04E-5
3719.04216029	3343.73864719	2.014E-5
3719.04216029	3343.83503024	1.988E-5
3719.04216029	3343.9314133	1.963E-5
3719.04216029	3344.02779635	1.938E-5
3719.04216029	3344.12417941	1.914E-5
3719.04216029	3344.22056246	1.89E-5
3719.04216029	3344.31694552	1.867E-5
3719.04216029	3344.41332857	1.844E-5
3719.04216029	3344.50971163	1.821E-5
3719.04216029	3344.60609468	1.799E-5
3719.04216029	3344.70247774	1.778E-5
3719.04216029	3344.79886079	1.757E-5
3719.04216029	3344.89524385	1.736E-5
3719.04216029	3344.9916269	1.715E-5
3719.04216029	3345.08800996	1.695E-5
3719.04216029	3345.18439301	1.675E-5
3719.04216029	3345.28077607	1.656E-5
3719.04216029	3345.37715912	1.637E-5
3719.04216029	3345.47354218	1.618E-5
3719.04216029	3345.56992523	1.6E-5
3719.04216029	3345.66630829	1.582E-5
3719.04216029	3345.76269134	1.564E-5
3719.04216029	3345.8590744	1.546E-5
3719.04216029	3345.95545745	1.529E-5
3719.04216029	3346.05184051	1.512E-5
3719.04216029	3346.14822356	1.496E-5
3719.04216029	3346.24460662	1.479E-5
3719.04216029	3346.34098967	1.463E-5
3719.04216029	3346.43737273	1.448E-5
3719.04216029	3346.53375578	1.432E-5
3719.04216029	3346.63013884	1.417E-5
3719.04216029	3346.72652189	1.402E-5
3719.04216029	3346.82290495	1.387E-5
3719.04216029	3346.919288	1.372E-5
3719.04216029	3347.01567106	1.358E-5
3719.04216029	3347.11205411	1.344E-5
3719.04216029	3347.20843717	1.33E-5
3719.04216029	3347.30482022	1.316E-5
3719.04216029	3347.40120328	1.303E-5
3719.04216029	3347.49758633	1.29E-5
3719.04216029	3347.59396939	1.276E-5
3719.04216029	3347.69035244	1.264E-5
3719.04216029	3347.7867355	1.251E-5
3719.04216029	3347.88311855	1.238E-5
3719.04216029	3347.97950161	1.226E-5
3719.04216029	3348.07588466	1.214E-5
3719.04216029	3348.17226772	1.202E-5
3719.04216029	3348.26865077	1.19E-5
3719.04216029	3348.36503383	1.179E-5
3719.04216029	3348.46141688	1.167E-5
3719.04216029	3348.55779994	1.156E-5
3719.04216029	3348.65418299	1.145E-5
3719.04216029	3348.75056605	1.134E-5
3719.04216029	3348.8469491	1.123E-5
3719.04216029	3348.94333216	1.113E-5
3719.04216029	3349.03971521	1.102E-5
3719.04216029	3349.13609827	1.092E-5
3719.04216029	3349.23248132	1.082E-5
3719.04216029	3349.32886438	1.072E-5
3719.04216029	3349.42524743	1.062E-5
3719.04216029	3349.52163049	1.052E-5
3719.04216029	3349.61801354	1.043E-5
3719.04216029	3349.7143966	1.033E-5
3719.04216029	3349.81077965	1.024E-5
3719.04216029	3349.90716271	1.015E-5
3719.04216029	3350.00354576	1.005E-5
3719.04216029	3350.09992882	9.97E-6
3719.04216029	3350.19631187	9.88E-6
3719.04216029	3350.29269493	9.79E-6
3719.04216029	3350.38907798	9.7E-6
3719.04216029	3350.48546104	9.62E-6
3719.04216029	3350.58184409	9.53E-6
3719.04216029	3350.67822715	9.45E-6
3719.04216029	3350.7746102	9.37E-6
3719.04216029	3350.87099326	9.29E-6
3719.04216029	3350.96737632	9.21E-6
3719.04216029	3351.06375937	9.13E-6
3719.04216029	3351.16014243	9.05E-6
3719.04216029	3351.25652548	8.98E-6
3719.04216029	3351.35290854	8.9E-6
3719.04216029	3351.44929159	8.83E-6
3719.04216029	3351.54567465	8.75E-6
3719.04216029	3351.6420577	8.68E-6
3719.04216029	3351.73844076	8.61E-6
3719.04216029	3351.83482381	8.54E-6
3719.04216029	3351.93120687	8.47E-6
3719.04216029	3352.02758992	8.4E-6
3719.04216029	3352.12397298	8.33E-6
3719.04216029	3352.22035603	8.26E-6
3719.04216029	3352.31673909	8.19E-6
3719.04216029	3352.41312214	8.13E-6
3719.04216029	3352.5095052	8.06E-6
3719.04216029	3352.60588825	8E-6
3719.04216029	3352.70227131	7.93E-6
3719.04216029	3352.79865436	7.87E-6
3719.04216029	3352.89503742	7.81E-6
3719.04216029	3352.99142047	7.75E-6
3719.04216029	3353.08780353	7.69E-6
3719.04216029	3353.18418658	7.63E-6
3719.04216029	3353.28056964	7.57E-6
3719.04216029	3353.37695269	7.51E-6
3719.04216029	3353.47333575	7.45E-6
3719.04216029	3353.5697188	7.39E-6
3719.04216029	3353.66610186	7.34E-6
3719.04216029	3353.76248491	7.28E-6
3719.04216029	3353.85886797	7.23E-6
3719.04216029	3353.95525102	7.17E-6
3719.04216029	3354.05163408	7.12E-6
3719.04216029	3354.14801713	7.06E-6
3719.04216029	3354.24440019	7.01E-6
3719.04216029	3354.34078324	6.96E-6
3719.04216029	3354.4371663	6.91E-6
3719.04216029	3354.53354935	6.86E-6
3719.04216029	3354.62993241	6.81E-6
3719.04216029	3354.72631546	6.76E-6
3719.04216029	3354.82269852	6.71E-6
3719.04216029	3354.91908157	6.66E-6
3719.04216029	3355.01546463	6.61E-6
3719.04216029	3355.11184768	6.56E-6
3719.04216029	3355.20823074	6.51E-6
3719.04216029	3355.30461379	6.47E-6
3719.04216029	3355.40099685	6.42E-6
3719.04216029	3355.4973799	6.38E-6
3719.04216029	3355.59376296	6.33E-6
3719.04216029	3355.69014601	6.29E-6
3719.04216029	3355.78652907	6.24E-6
3719.04216029	3355.88291212	6.2E-6
3719.04216029	3355.97929518	6.15E-6
3719.04216029	3356.07567823	6.11E-6
3719.04216029	3356.17206129	6.07E-6
3719.04216029	3356.26844434	6.03E-6
3719.04216029	3356.3648274	5.98E-6
3719.04216029	3356.46121045	5.94E-6
3719.04216029	3356.55759351	5.9E-6
3719.04216029	3356.65397656	5.86E-6
3719.04216029	3356.75035962	5.82E-6
3719.04216029	3356.84674267	5.78E-6
3719.04216029	3356.94312573	5.74E-6
3719.04216029	3357.03950878	5.7E-6
3719.04216029	3357.13589184	5.67E-6
3719.04216029	3357.23227489	5.63E-6
3719.04216029	3357.32865795	5.59E-6
3719.04216029	3357.425041	5.55E-6
3719.04216029	3357.52142406	5.52E-6
3719.04216029	3357.61780711	5.48E-6
3719.04216029	3357.71419017	5.44E-6
3719.04216029	3357.81057322	5.41E-6
3719.04216029	3357.90695628	5.37E-6
3719.04216029	3358.00333933	5.34E-6
3719.04216029	3358.09972239	5.3E-6
3719.04216029	3358.19610544	5.27E-6
3719.04216029	3358.2924885	5.24E-6
3719.04216029	3358.38887155	5.2E-6
3719.04216029	3358.48525461	5.17E-6
3719.04216029	3358.58163766	5.13E-6
3719.04216029	3358.67802072	5.1E-6
3719.04216029	3358.77440377	5.07E-6
3719.04216029	3358.87078683	5.04E-6
3719.04216029	3358.96716988	5.01E-6
3719.04216029	3359.06355294	4.97E-6
3719.04216029	3359.15993599	4.94E-6
3719.04216029	3359.25631905	4.91E-6
3719.04216029	3359.3527021	4.88E-6
3719.04216029	3359.44908516	4.85E-6
3719.04216029	3359.54546821	4.82E-6
3719.04216029	3359.64185127	4.79E-6
3719.04216029	3359.73823432	4.76E-6
3719.04216029	3359.83461738	4.73E-6
3719.04216029	3359.93100043	4.7E-6
3719.04216029	3360.02738349	4.68E-6
3719.04216029	3360.12376654	4.65E-6
3719.04216029	3360.2201496	4.62E-6
3719.04216029	3360.31653265	4.59E-6
3719.04216029	3360.41291571	4.56E-6
3719.04216029	3360.50929876	4.54E-6
3719.04216029	3360.60568182	4.51E-6
3719.04216029	3360.70206487	4.48E-6
3719.04216029	3360.79844793	4.45E-6
3719.04216029	3360.89483098	4.43E-6
3719.04216029	3360.99121404	4.4E-6
3719.04216029	3361.08759709	4.38E-6
3719.04216029	3361.18398015	4.35E-6
3719.04216029	3361.2803632	4.32E-6
3719.04216029	3361.37674626	4.3E-6
3719.04216029	3361.47312932	4.27E-6
3719.04216029	3361.56951237	4.25E-6
3719.14876997	3323.11267341	6.783E-4
3719.14876997	3323.20905646	8.1998E-4
3719.14876997	3323.30543952	9.7844E-4
3719.14876997	3323.40182257	0.00112373
3719.14876997	3323.49820563	0.00122908
3719.14876997	3323.59458868	0.00130524
3719.14876997	3323.69097174	0.00137842
3719.14876997	3323.78735479	0.00144073
3719.14876997	3323.88373785	0.00146084
3719.14876997	3323.9801209	0.0014359
3719.14876997	3324.07650396	0.0013832
3719.14876997	3324.17288701	0.00129594
3719.14876997	3324.26927007	0.00116406
3719.14876997	3324.36565312	0.00101127
3719.14876997	3324.46203618	8.7227E-4
3719.14876997	3324.55841923	7.6357E-4
3719.14876997	3324.65480229	6.8542E-4
3719.14876997	3324.75118534	6.3223E-4
3719.14876997	3324.8475684	5.9811E-4
3719.14876997	3324.94395145	5.7847E-4
3719.14876997	3325.04033451	5.7008E-4
3719.14876997	3325.13671756	5.7079E-4
3719.14876997	3325.23310062	5.7923E-4
3719.14876997	3325.32948367	5.946E-4
3719.14876997	3325.42586673	6.1654E-4
3719.14876997	3325.52224978	6.4503E-4
3719.14876997	3325.61863284	6.8037E-4
3719.14876997	3325.71501589	7.2315E-4
3719.14876997	3325.81139895	7.7433E-4
3719.14876997	3325.907782	8.352E-4
3719.14876997	3326.00416506	9.076E-4
3719.14876997	3326.10054811	9.9398E-4
3719.14876997	3326.19693117	0.00109765
3719.14876997	3326.29331422	0.00122317
3719.14876997	3326.38969728	0.00137678
3719.14876997	3326.48608033	0.00156722
3719.14876997	3326.58246339	0.0018068
3719.14876997	3326.67884644	0.00211291
3719.14876997	3326.7752295	0.00250973
3719.14876997	3326.87161255	0.00302914
3719.14876997	3326.96799561	0.00370733
3719.14876997	3327.06437866	0.00456937
3719.14876997	3327.16076172	0.00559109
3719.14876997	3327.25714477	0.00665032
3719.14876997	3327.35352783	0.00752807
3719.14876997	3327.44991088	0.00801082
3719.14876997	3327.54629394	0.00807968
3719.14876997	3327.64267699	0.00793327
3719.14876997	3327.73906005	0.00773169
3719.14876997	3327.8354431	0.00752686
3719.14876997	3327.93182616	0.00742694
3719.14876997	3328.02820921	0.00761408
3719.14876997	3328.12459227	0.00823765
3719.14876997	3328.22097532	0.00936883
3719.14876997	3328.31735838	0.01095017
3719.14876997	3328.41374143	0.01266211
3719.14876997	3328.51012449	0.01390982
3719.14876997	3328.60650754	0.01430513
3719.14876997	3328.7028906	0.01412619
3719.14876997	3328.79927365	0.01392528
3719.14876997	3328.89565671	0.01404889
3719.14876997	3328.99203976	0.01452003
3719.14876997	3329.08842282	0.01492246
3719.14876997	3329.18480587	0.0146203
3719.14876997	3329.28118893	0.01346623
3719.14876997	3329.37757198	0.01195745
3719.14876997	3329.47395504	0.01059831
3719.14876997	3329.57033809	0.00951079
3719.14876997	3329.66672115	0.00858472
3719.14876997	3329.7631042	0.00776436
3719.14876997	3329.85948726	0.00706186
3719.14876997	3329.95587031	0.00639187
3719.14876997	3330.05225337	0.00561859
3719.14876997	3330.14863643	0.00475254
3719.14876997	3330.24501948	0.00392554
3719.14876997	3330.34140254	0.00322996
3719.14876997	3330.43778559	0.00268055
3719.14876997	3330.53416865	0.00225472
3719.14876997	3330.6305517	0.00192354
3719.14876997	3330.72693476	0.00166269
3719.14876997	3330.82331781	0.001454
3719.14876997	3330.91970087	0.0012844
3719.14876997	3331.01608392	0.00114454
3719.14876997	3331.11246698	0.00102768
3719.14876997	3331.20885003	9.2888E-4
3719.14876997	3331.30523309	8.4448E-4
3719.14876997	3331.40161614	7.7171E-4
3719.14876997	3331.4979992	7.0845E-4
3719.14876997	3331.59438225	6.5306E-4
3719.14876997	3331.69076531	6.0423E-4
3719.14876997	3331.78714836	5.6093E-4
3719.14876997	3331.88353142	5.2234E-4
3719.14876997	3331.97991447	4.8776E-4
3719.14876997	3332.07629753	4.5665E-4
3719.14876997	3332.17268058	4.2853E-4
3719.14876997	3332.26906364	4.0304E-4
3719.14876997	3332.36544669	3.7983E-4
3719.14876997	3332.46182975	3.5865E-4
3719.14876997	3332.5582128	3.3925E-4
3719.14876997	3332.65459586	3.2144E-4
3719.14876997	3332.75097891	3.0504E-4
3719.14876997	3332.84736197	2.8991E-4
3719.14876997	3332.94374502	2.7591E-4
3719.14876997	3333.04012808	2.6294E-4
3719.14876997	3333.13651113	2.5089E-4
3719.14876997	3333.23289419	2.3968E-4
3719.14876997	3333.32927724	2.2924E-4
3719.14876997	3333.4256603	2.1949E-4
3719.14876997	3333.52204335	2.1039E-4
3719.14876997	3333.61842641	2.0187E-4
3719.14876997	3333.71480946	1.939E-4
3719.14876997	3333.81119252	1.8644E-4
3719.14876997	3333.90757557	1.7945E-4
3719.14876997	3334.00395863	1.7291E-4
3719.14876997	3334.10034168	1.6681E-4
3719.14876997	3334.19672474	1.6114E-4
3719.14876997	3334.29310779	1.5589E-4
3719.14876997	3334.38949085	1.5108E-4
3719.14876997	3334.4858739	1.4672E-4
3719.14876997	3334.58225696	1.4275E-4
3719.14876997	3334.67864001	1.39E-4
3719.14876997	3334.77502307	1.3509E-4
3719.14876997	3334.87140612	1.3075E-4
3719.14876997	3334.96778918	1.2609E-4
3719.14876997	3335.06417223	1.2146E-4
3719.14876997	3335.16055529	1.1712E-4
3719.14876997	3335.25693834	1.131E-4
3719.14876997	3335.3533214	1.094E-4
3719.14876997	3335.44970445	1.0597E-4
3719.14876997	3335.54608751	1.0275E-4
3719.14876997	3335.64247056	9.973E-5
3719.14876997	3335.73885362	9.688E-5
3719.14876997	3335.83523667	9.417E-5
3719.14876997	3335.93161973	9.16E-5
3719.14876997	3336.02800278	8.915E-5
3719.14876997	3336.12438584	8.682E-5
3719.14876997	3336.22076889	8.459E-5
3719.14876997	3336.31715195	8.246E-5
3719.14876997	3336.413535	8.043E-5
3719.14876997	3336.50991806	7.849E-5
3719.14876997	3336.60630111	7.663E-5
3719.14876997	3336.70268417	7.487E-5
3719.14876997	3336.79906722	7.319E-5
3719.14876997	3336.89545028	7.159E-5
3719.14876997	3336.99183333	7.009E-5
3719.14876997	3337.08821639	6.868E-5
3719.14876997	3337.18459944	6.737E-5
3719.14876997	3337.2809825	6.618E-5
3719.14876997	3337.37736555	6.512E-5
3719.14876997	3337.47374861	6.422E-5
3719.14876997	3337.57013166	6.352E-5
3719.14876997	3337.66651472	6.309E-5
3719.14876997	3337.76289777	6.298E-5
3719.14876997	3337.85928083	6.326E-5
3719.14876997	3337.95566388	6.388E-5
3719.14876997	3338.05204694	6.456E-5
3719.14876997	3338.14842999	6.467E-5
3719.14876997	3338.24481305	6.373E-5
3719.14876997	3338.3411961	6.197E-5
3719.14876997	3338.43757916	6.004E-5
3719.14876997	3338.53396221	5.835E-5
3719.14876997	3338.63034527	5.691E-5
3719.14876997	3338.72672832	5.565E-5
3719.14876997	3338.82311138	5.46E-5
3719.14876997	3338.91949443	5.378E-5
3719.14876997	3339.01587749	5.3E-5
3719.14876997	3339.11226054	5.2E-5
3719.14876997	3339.2086436	5.076E-5
3719.14876997	3339.30502665	4.951E-5
3719.14876997	3339.40140971	4.838E-5
3719.14876997	3339.49779276	4.733E-5
3719.14876997	3339.59417582	4.623E-5
3719.14876997	3339.69055887	4.499E-5
3719.14876997	3339.78694193	4.367E-5
3719.14876997	3339.88332498	4.24E-5
3719.14876997	3339.97970804	4.131E-5
3719.14876997	3340.07609109	4.038E-5
3719.14876997	3340.17247415	3.955E-5
3719.14876997	3340.2688572	3.88E-5
3719.14876997	3340.36524026	3.809E-5
3719.14876997	3340.46162331	3.735E-5
3719.14876997	3340.55800637	3.65E-5
3719.14876997	3340.65438943	3.555E-5
3719.14876997	3340.75077248	3.46E-5
3719.14876997	3340.84715554	3.371E-5
3719.14876997	3340.94353859	3.29E-5
3719.14876997	3341.03992165	3.216E-5
3719.14876997	3341.1363047	3.149E-5
3719.14876997	3341.23268776	3.088E-5
3719.14876997	3341.32907081	3.031E-5
3719.14876997	3341.42545387	2.976E-5
3719.14876997	3341.52183692	2.925E-5
3719.14876997	3341.61821998	2.876E-5
3719.14876997	3341.71460303	2.829E-5
3719.14876997	3341.81098609	2.784E-5
3719.14876997	3341.90736914	2.74E-5
3719.14876997	3342.0037522	2.697E-5
3719.14876997	3342.10013525	2.656E-5
3719.14876997	3342.19651831	2.616E-5
3719.14876997	3342.29290136	2.577E-5
3719.14876997	3342.38928442	2.539E-5
3719.14876997	3342.48566747	2.503E-5
3719.14876997	3342.58205053	2.467E-5
3719.14876997	3342.67843358	2.432E-5
3719.14876997	3342.77481664	2.397E-5
3719.14876997	3342.87119969	2.364E-5
3719.14876997	3342.96758275	2.331E-5
3719.14876997	3343.0639658	2.299E-5
3719.14876997	3343.16034886	2.268E-5
3719.14876997	3343.25673191	2.237E-5
3719.14876997	3343.35311497	2.207E-5
3719.14876997	3343.44949802	2.178E-5
3719.14876997	3343.54588108	2.149E-5
3719.14876997	3343.64226413	2.121E-5
3719.14876997	3343.73864719	2.094E-5
3719.14876997	3343.83503024	2.067E-5
3719.14876997	3343.9314133	2.04E-5
3719.14876997	3344.02779635	2.014E-5
3719.14876997	3344.12417941	1.989E-5
3719.14876997	3344.22056246	1.964E-5
3719.14876997	3344.31694552	1.94E-5
3719.14876997	3344.41332857	1.916E-5
3719.14876997	3344.50971163	1.892E-5
3719.14876997	3344.60609468	1.869E-5
3719.14876997	3344.70247774	1.846E-5
3719.14876997	3344.79886079	1.824E-5
3719.14876997	3344.89524385	1.802E-5
3719.14876997	3344.9916269	1.781E-5
3719.14876997	3345.08800996	1.76E-5
3719.14876997	3345.18439301	1.739E-5
3719.14876997	3345.28077607	1.719E-5
3719.14876997	3345.37715912	1.699E-5
3719.14876997	3345.47354218	1.68E-5
3719.14876997	3345.56992523	1.66E-5
3719.14876997	3345.66630829	1.641E-5
3719.14876997	3345.76269134	1.623E-5
3719.14876997	3345.8590744	1.605E-5
3719.14876997	3345.95545745	1.587E-5
3719.14876997	3346.05184051	1.569E-5
3719.14876997	3346.14822356	1.552E-5
3719.14876997	3346.24460662	1.535E-5
3719.14876997	3346.34098967	1.518E-5
3719.14876997	3346.43737273	1.501E-5
3719.14876997	3346.53375578	1.485E-5
3719.14876997	3346.63013884	1.469E-5
3719.14876997	3346.72652189	1.454E-5
3719.14876997	3346.82290495	1.438E-5
3719.14876997	3346.919288	1.423E-5
3719.14876997	3347.01567106	1.408E-5
3719.14876997	3347.11205411	1.393E-5
3719.14876997	3347.20843717	1.379E-5
3719.14876997	3347.30482022	1.364E-5
3719.14876997	3347.40120328	1.35E-5
3719.14876997	3347.49758633	1.337E-5
3719.14876997	3347.59396939	1.323E-5
3719.14876997	3347.69035244	1.31E-5
3719.14876997	3347.7867355	1.296E-5
3719.14876997	3347.88311855	1.283E-5
3719.14876997	3347.97950161	1.271E-5
3719.14876997	3348.07588466	1.258E-5
3719.14876997	3348.17226772	1.246E-5
3719.14876997	3348.26865077	1.233E-5
3719.14876997	3348.36503383	1.221E-5
3719.14876997	3348.46141688	1.209E-5
3719.14876997	3348.55779994	1.198E-5
3719.14876997	3348.65418299	1.186E-5
3719.14876997	3348.75056605	1.175E-5
3719.14876997	3348.8469491	1.164E-5
3719.14876997	3348.94333216	1.152E-5
3719.14876997	3349.03971521	1.142E-5
3719.14876997	3349.13609827	1.131E-5
3719.14876997	3349.23248132	1.12E-5
3719.14876997	3349.32886438	1.11E-5
3719.14876997	3349.42524743	1.1E-5
3719.14876997	3349.52163049	1.089E-5
3719.14876997	3349.61801354	1.079E-5
3719.14876997	3349.7143966	1.07E-5
3719.14876997	3349.81077965	1.06E-5
3719.14876997	3349.90716271	1.05E-5
3719.14876997	3350.00354576	1.041E-5
3719.14876997	3350.09992882	1.031E-5
3719.14876997	3350.19631187	1.022E-5
3719.14876997	3350.29269493	1.013E-5
3719.14876997	3350.38907798	1.004E-5
3719.14876997	3350.48546104	9.95E-6
3719.14876997	3350.58184409	9.87E-6
3719.14876997	3350.67822715	9.78E-6
3719.14876997	3350.7746102	9.69E-6
3719.14876997	3350.87099326	9.61E-6
3719.14876997	3350.96737632	9.53E-6
3719.14876997	3351.06375937	9.45E-6
3719.14876997	3351.16014243	9.36E-6
3719.14876997	3351.25652548	9.28E-6
3719.14876997	3351.35290854	9.21E-6
3719.14876997	3351.44929159	9.13E-6
3719.14876997	3351.54567465	9.05E-6
3719.14876997	3351.6420577	8.98E-6
3719.14876997	3351.73844076	8.9E-6
3719.14876997	3351.83482381	8.83E-6
3719.14876997	3351.93120687	8.75E-6
3719.14876997	3352.02758992	8.68E-6
3719.14876997	3352.12397298	8.61E-6
3719.14876997	3352.22035603	8.54E-6
3719.14876997	3352.31673909	8.47E-6
3719.14876997	3352.41312214	8.4E-6
3719.14876997	3352.5095052	8.34E-6
3719.14876997	3352.60588825	8.27E-6
3719.14876997	3352.70227131	8.2E-6
3719.14876997	3352.79865436	8.14E-6
3719.14876997	3352.89503742	8.07E-6
3719.14876997	3352.99142047	8.01E-6
3719.14876997	3353.08780353	7.95E-6
3719.14876997	3353.18418658	7.88E-6
3719.14876997	3353.28056964	7.82E-6
3719.14876997	3353.37695269	7.76E-6
3719.14876997	3353.47333575	7.7E-6
3719.14876997	3353.5697188	7.64E-6
3719.14876997	3353.66610186	7.58E-6
3719.14876997	3353.76248491	7.52E-6
3719.14876997	3353.85886797	7.47E-6
3719.14876997	3353.95525102	7.41E-6
3719.14876997	3354.05163408	7.35E-6
3719.14876997	3354.14801713	7.3E-6
3719.14876997	3354.24440019	7.24E-6
3719.14876997	3354.34078324	7.19E-6
3719.14876997	3354.4371663	7.14E-6
3719.14876997	3354.53354935	7.08E-6
3719.14876997	3354.62993241	7.03E-6
3719.14876997	3354.72631546	6.98E-6
3719.14876997	3354.82269852	6.93E-6
3719.14876997	3354.91908157	6.88E-6
3719.14876997	3355.01546463	6.83E-6
3719.14876997	3355.11184768	6.78E-6
3719.14876997	3355.20823074	6.73E-6
3719.14876997	3355.30461379	6.68E-6
3719.14876997	3355.40099685	6.63E-6
3719.14876997	3355.4973799	6.58E-6
3719.14876997	3355.59376296	6.54E-6
3719.14876997	3355.69014601	6.49E-6
3719.14876997	3355.78652907	6.45E-6
3719.14876997	3355.88291212	6.4E-6
3719.14876997	3355.97929518	6.35E-6
3719.14876997	3356.07567823	6.31E-6
3719.14876997	3356.17206129	6.27E-6
3719.14876997	3356.26844434	6.22E-6
3719.14876997	3356.3648274	6.18E-6
3719.14876997	3356.46121045	6.14E-6
3719.14876997	3356.55759351	6.09E-6
3719.14876997	3356.65397656	6.05E-6
3719.14876997	3356.75035962	6.01E-6
3719.14876997	3356.84674267	5.97E-6
3719.14876997	3356.94312573	5.93E-6
3719.14876997	3357.03950878	5.89E-6
3719.14876997	3357.13589184	5.85E-6
3719.14876997	3357.23227489	5.81E-6
3719.14876997	3357.32865795	5.77E-6
3719.14876997	3357.425041	5.73E-6
3719.14876997	3357.52142406	5.7E-6
3719.14876997	3357.61780711	5.66E-6
3719.14876997	3357.71419017	5.62E-6
3719.14876997	3357.81057322	5.58E-6
3719.14876997	3357.90695628	5.55E-6
3719.14876997	3358.00333933	5.51E-6
3719.14876997	3358.09972239	5.47E-6
3719.14876997	3358.19610544	5.44E-6
3719.14876997	3358.2924885	5.4E-6
3719.14876997	3358.38887155	5.37E-6
3719.14876997	3358.48525461	5.33E-6
3719.14876997	3358.58163766	5.3E-6
3719.14876997	3358.67802072	5.27E-6
3719.14876997	3358.77440377	5.23E-6
3719.14876997	3358.87078683	5.2E-6
3719.14876997	3358.96716988	5.17E-6
3719.14876997	3359.06355294	5.13E-6
3719.14876997	3359.15993599	5.1E-6
3719.14876997	3359.25631905	5.07E-6
3719.14876997	3359.3527021	5.04E-6
3719.14876997	3359.44908516	5.01E-6
3719.14876997	3359.54546821	4.97E-6
3719.14876997	3359.64185127	4.94E-6
3719.14876997	3359.73823432	4.91E-6
3719.14876997	3359.83461738	4.88E-6
3719.14876997	3359.93100043	4.85E-6
3719.14876997	3360.02738349	4.82E-6
3719.14876997	3360.12376654	4.79E-6
3719.14876997	3360.2201496	4.76E-6
3719.14876997	3360.31653265	4.74E-6
3719.14876997	3360.41291571	4.71E-6
3719.14876997	3360.50929876	4.68E-6
3719.14876997	3360.60568182	4.65E-6
3719.14876997	3360.70206487	4.62E-6
3719.14876997	3360.79844793	4.59E-6
3719.14876997	3360.89483098	4.57E-6
3719.14876997	3360.99121404	4.54E-6
3719.14876997	3361.08759709	4.51E-6
3719.14876997	3361.18398015	4.49E-6
3719.14876997	3361.2803632	4.46E-6
3719.14876997	3361.37674626	4.43E-6
3719.14876997	3361.47312932	4.41E-6
3719.14876997	3361.56951237	4.38E-6
3719.25537966	3323.11267341	5.6434E-4
3719.25537966	3323.20905646	6.7687E-4
3719.25537966	3323.30543952	8.1806E-4
3719.25537966	3323.40182257	9.7846E-4
3719.25537966	3323.49820563	0.00112929
3719.25537966	3323.59458868	0.00124098
3719.25537966	3323.69097174	0.00132016
3719.25537966	3323.78735479	0.00139457
3719.25537966	3323.88373785	0.00146076
3719.25537966	3323.9801209	0.0014868
3719.25537966	3324.07650396	0.00146548
3719.25537966	3324.17288701	0.00141481
3719.25537966	3324.26927007	0.00133086
3719.25537966	3324.36565312	0.00120119
3719.25537966	3324.46203618	0.0010464
3719.25537966	3324.55841923	9.0254E-4
3719.25537966	3324.65480229	7.887E-4
3719.25537966	3324.75118534	7.0633E-4
3719.25537966	3324.8475684	6.5001E-4
3719.25537966	3324.94395145	6.1367E-4
3719.25537966	3325.04033451	5.9248E-4
3719.25537966	3325.13671756	5.8304E-4
3719.25537966	3325.23310062	5.8305E-4
3719.25537966	3325.32948367	5.9105E-4
3719.25537966	3325.42586673	6.0619E-4
3719.25537966	3325.52224978	6.2804E-4
3719.25537966	3325.61863284	6.5657E-4
3719.25537966	3325.71501589	6.9205E-4
3719.25537966	3325.81139895	7.3507E-4
3719.25537966	3325.907782	7.8653E-4
3719.25537966	3326.00416506	8.4775E-4
3719.25537966	3326.10054811	9.2054E-4
3719.25537966	3326.19693117	0.00100731
3719.25537966	3326.29331422	0.00111136
3719.25537966	3326.38969728	0.00123719
3719.25537966	3326.48608033	0.00139097
3719.25537966	3326.58246339	0.00158132
3719.25537966	3326.67884644	0.00182037
3719.25537966	3326.7752295	0.00212527
3719.25537966	3326.87161255	0.00251994
3719.25537966	3326.96799561	0.00303618
3719.25537966	3327.06437866	0.00371095
3719.25537966	3327.16076172	0.00457249
3719.25537966	3327.25714477	0.00560396
3719.25537966	3327.35352783	0.00669251
3719.25537966	3327.44991088	0.00762187
3719.25537966	3327.54629394	0.00816473
3719.25537966	3327.64267699	0.00827329
3719.25537966	3327.73906005	0.00813757
3719.25537966	3327.8354431	0.00793574
3719.25537966	3327.93182616	0.00772542
3719.25537966	3328.02820921	0.00760589
3719.25537966	3328.12459227	0.00776085
3719.25537966	3328.22097532	0.00835027
3719.25537966	3328.31735838	0.00945678
3719.25537966	3328.41374143	0.01104085
3719.25537966	3328.51012449	0.01280989
3719.25537966	3328.60650754	0.01417021
3719.25537966	3328.7028906	0.01466746
3719.25537966	3328.79927365	0.01451961
3719.25537966	3328.89565671	0.01429501
3719.25537966	3328.99203976	0.0143798
3719.25537966	3329.08842282	0.01483835
3719.25537966	3329.18480587	0.01529212
3719.25537966	3329.28118893	0.01508103
3719.25537966	3329.37757198	0.01397329
3719.25537966	3329.47395504	0.01243429
3719.25537966	3329.57033809	0.01101099
3719.25537966	3329.66672115	0.00987
3719.25537966	3329.7631042	0.00890755
3719.25537966	3329.85948726	0.0080533
3719.25537966	3329.95587031	0.0073211
3719.25537966	3330.05225337	0.00663743
3719.25537966	3330.14863643	0.00585793
3719.25537966	3330.24501948	0.00497316
3719.25537966	3330.34140254	0.00411382
3719.25537966	3330.43778559	0.00338359
3719.25537966	3330.53416865	0.00280442
3719.25537966	3330.6305517	0.00235525
3719.25537966	3330.72693476	0.00200627
3719.25537966	3330.82331781	0.00173184
3719.25537966	3330.91970087	0.00151266
3719.25537966	3331.01608392	0.00133483
3719.25537966	3331.11246698	0.0011884
3719.25537966	3331.20885003	0.00106622
3719.25537966	3331.30523309	9.6305E-4
3719.25537966	3331.40161614	8.7501E-4
3719.25537966	3331.4979992	7.9918E-4
3719.25537966	3331.59438225	7.3331E-4
3719.25537966	3331.69076531	6.7568E-4
3719.25537966	3331.78714836	6.2491E-4
3719.25537966	3331.88353142	5.7992E-4
3719.25537966	3331.97991447	5.3984E-4
3719.25537966	3332.07629753	5.0395E-4
3719.25537966	3332.17268058	4.7167E-4
3719.25537966	3332.26906364	4.4252E-4
3719.25537966	3332.36544669	4.1609E-4
3719.25537966	3332.46182975	3.9204E-4
3719.25537966	3332.5582128	3.701E-4
3719.25537966	3332.65459586	3.5001E-4
3719.25537966	3332.75097891	3.3157E-4
3719.25537966	3332.84736197	3.146E-4
3719.25537966	3332.94374502	2.9894E-4
3719.25537966	3333.04012808	2.8447E-4
3719.25537966	3333.13651113	2.7105E-4
3719.25537966	3333.23289419	2.5859E-4
3719.25537966	3333.32927724	2.4701E-4
3719.25537966	3333.4256603	2.3622E-4
3719.25537966	3333.52204335	2.2615E-4
3719.25537966	3333.61842641	2.1674E-4
3719.25537966	3333.71480946	2.0794E-4
3719.25537966	3333.81119252	1.9971E-4
3719.25537966	3333.90757557	1.9199E-4
3719.25537966	3334.00395863	1.8477E-4
3719.25537966	3334.10034168	1.7802E-4
3719.25537966	3334.19672474	1.7171E-4
3719.25537966	3334.29310779	1.6585E-4
3719.25537966	3334.38949085	1.6042E-4
3719.25537966	3334.4858739	1.5544E-4
3719.25537966	3334.58225696	1.5091E-4
3719.25537966	3334.67864001	1.4681E-4
3719.25537966	3334.77502307	1.4295E-4
3719.25537966	3334.87140612	1.3898E-4
3719.25537966	3334.96778918	1.3458E-4
3719.25537966	3335.06417223	1.2982E-4
3719.25537966	3335.16055529	1.2505E-4
3719.25537966	3335.25693834	1.2056E-4
3719.25537966	3335.3533214	1.1641E-4
3719.25537966	3335.44970445	1.1258E-4
3719.25537966	3335.54608751	1.0903E-4
3719.25537966	3335.64247056	1.0571E-4
3719.25537966	3335.73885362	1.0259E-4
3719.25537966	3335.83523667	9.965E-5
3719.25537966	3335.93161973	9.686E-5
3719.25537966	3336.02800278	9.42E-5
3719.25537966	3336.12438584	9.168E-5
3719.25537966	3336.22076889	8.927E-5
3719.25537966	3336.31715195	8.698E-5
3719.25537966	3336.413535	8.478E-5
3719.25537966	3336.50991806	8.269E-5
3719.25537966	3336.60630111	8.069E-5
3719.25537966	3336.70268417	7.878E-5
3719.25537966	3336.79906722	7.696E-5
3719.25537966	3336.89545028	7.522E-5
3719.25537966	3336.99183333	7.358E-5
3719.25537966	3337.08821639	7.203E-5
3719.25537966	3337.18459944	7.057E-5
3719.25537966	3337.2809825	6.922E-5
3719.25537966	3337.37736555	6.798E-5
3719.25537966	3337.47374861	6.688E-5
3719.25537966	3337.57013166	6.594E-5
3719.25537966	3337.66651472	6.52E-5
3719.25537966	3337.76289777	6.472E-5
3719.25537966	3337.85928083	6.457E-5
3719.25537966	3337.95566388	6.481E-5
3719.25537966	3338.05204694	6.543E-5
3719.25537966	3338.14842999	6.614E-5
3719.25537966	3338.24481305	6.635E-5
3719.25537966	3338.3411961	6.55E-5
3719.25537966	3338.43757916	6.375E-5
3719.25537966	3338.53396221	6.177E-5
3719.25537966	3338.63034527	6E-5
3719.25537966	3338.72672832	5.851E-5
3719.25537966	3338.82311138	5.72E-5
3719.25537966	3338.91949443	5.609E-5
3719.25537966	3339.01587749	5.522E-5
3719.25537966	3339.11226054	5.444E-5
3719.25537966	3339.2086436	5.344E-5
3719.25537966	3339.30502665	5.219E-5
3719.25537966	3339.40140971	5.09E-5
3719.25537966	3339.49779276	4.973E-5
3719.25537966	3339.59417582	4.864E-5
3719.25537966	3339.69055887	4.752E-5
3719.25537966	3339.78694193	4.627E-5
3719.25537966	3339.88332498	4.492E-5
3719.25537966	3339.97970804	4.361E-5
3719.25537966	3340.07609109	4.247E-5
3719.25537966	3340.17247415	4.149E-5
3719.25537966	3340.2688572	4.064E-5
3719.25537966	3340.36524026	3.986E-5
3719.25537966	3340.46162331	3.913E-5
3719.25537966	3340.55800637	3.838E-5
3719.25537966	3340.65438943	3.752E-5
3719.25537966	3340.75077248	3.656E-5
3719.25537966	3340.84715554	3.558E-5
3719.25537966	3340.94353859	3.466E-5
3719.25537966	3341.03992165	3.381E-5
3719.25537966	3341.1363047	3.305E-5
3719.25537966	3341.23268776	3.236E-5
3719.25537966	3341.32907081	3.172E-5
3719.25537966	3341.42545387	3.113E-5
3719.25537966	3341.52183692	3.057E-5
3719.25537966	3341.61821998	3.004E-5
3719.25537966	3341.71460303	2.954E-5
3719.25537966	3341.81098609	2.905E-5
3719.25537966	3341.90736914	2.859E-5
3719.25537966	3342.0037522	2.814E-5
3719.25537966	3342.10013525	2.77E-5
3719.25537966	3342.19651831	2.728E-5
3719.25537966	3342.29290136	2.686E-5
3719.25537966	3342.38928442	2.646E-5
3719.25537966	3342.48566747	2.608E-5
3719.25537966	3342.58205053	2.57E-5
3719.25537966	3342.67843358	2.533E-5
3719.25537966	3342.77481664	2.497E-5
3719.25537966	3342.87119969	2.461E-5
3719.25537966	3342.96758275	2.427E-5
3719.25537966	3343.0639658	2.393E-5
3719.25537966	3343.16034886	2.36E-5
3719.25537966	3343.25673191	2.328E-5
3719.25537966	3343.35311497	2.297E-5
3719.25537966	3343.44949802	2.266E-5
3719.25537966	3343.54588108	2.236E-5
3719.25537966	3343.64226413	2.207E-5
3719.25537966	3343.73864719	2.178E-5
3719.25537966	3343.83503024	2.149E-5
3719.25537966	3343.9314133	2.122E-5
3719.25537966	3344.02779635	2.095E-5
3719.25537966	3344.12417941	2.068E-5
3719.25537966	3344.22056246	2.042E-5
3719.25537966	3344.31694552	2.016E-5
3719.25537966	3344.41332857	1.991E-5
3719.25537966	3344.50971163	1.966E-5
3719.25537966	3344.60609468	1.942E-5
3719.25537966	3344.70247774	1.919E-5
3719.25537966	3344.79886079	1.895E-5
3719.25537966	3344.89524385	1.873E-5
3719.25537966	3344.9916269	1.85E-5
3719.25537966	3345.08800996	1.828E-5
3719.25537966	3345.18439301	1.807E-5
3719.25537966	3345.28077607	1.785E-5
3719.25537966	3345.37715912	1.765E-5
3719.25537966	3345.47354218	1.744E-5
3719.25537966	3345.56992523	1.724E-5
3719.25537966	3345.66630829	1.704E-5
3719.25537966	3345.76269134	1.685E-5
3719.25537966	3345.8590744	1.666E-5
3719.25537966	3345.95545745	1.647E-5
3719.25537966	3346.05184051	1.629E-5
3719.25537966	3346.14822356	1.61E-5
3719.25537966	3346.24460662	1.593E-5
3719.25537966	3346.34098967	1.575E-5
3719.25537966	3346.43737273	1.558E-5
3719.25537966	3346.53375578	1.541E-5
3719.25537966	3346.63013884	1.524E-5
3719.25537966	3346.72652189	1.508E-5
3719.25537966	3346.82290495	1.492E-5
3719.25537966	3346.919288	1.476E-5
3719.25537966	3347.01567106	1.46E-5
3719.25537966	3347.11205411	1.445E-5
3719.25537966	3347.20843717	1.43E-5
3719.25537966	3347.30482022	1.415E-5
3719.25537966	3347.40120328	1.4E-5
3719.25537966	3347.49758633	1.386E-5
3719.25537966	3347.59396939	1.372E-5
3719.25537966	3347.69035244	1.358E-5
3719.25537966	3347.7867355	1.344E-5
3719.25537966	3347.88311855	1.33E-5
3719.25537966	3347.97950161	1.317E-5
3719.25537966	3348.07588466	1.304E-5
3719.25537966	3348.17226772	1.291E-5
3719.25537966	3348.26865077	1.278E-5
3719.25537966	3348.36503383	1.266E-5
3719.25537966	3348.46141688	1.253E-5
3719.25537966	3348.55779994	1.241E-5
3719.25537966	3348.65418299	1.229E-5
3719.25537966	3348.75056605	1.217E-5
3719.25537966	3348.8469491	1.205E-5
3719.25537966	3348.94333216	1.194E-5
3719.25537966	3349.03971521	1.183E-5
3719.25537966	3349.13609827	1.171E-5
3719.25537966	3349.23248132	1.16E-5
3719.25537966	3349.32886438	1.15E-5
3719.25537966	3349.42524743	1.139E-5
3719.25537966	3349.52163049	1.128E-5
3719.25537966	3349.61801354	1.118E-5
3719.25537966	3349.7143966	1.108E-5
3719.25537966	3349.81077965	1.097E-5
3719.25537966	3349.90716271	1.087E-5
3719.25537966	3350.00354576	1.078E-5
3719.25537966	3350.09992882	1.068E-5
3719.25537966	3350.19631187	1.058E-5
3719.25537966	3350.29269493	1.049E-5
3719.25537966	3350.38907798	1.039E-5
3719.25537966	3350.48546104	1.03E-5
3719.25537966	3350.58184409	1.021E-5
3719.25537966	3350.67822715	1.012E-5
3719.25537966	3350.7746102	1.003E-5
3719.25537966	3350.87099326	9.95E-6
3719.25537966	3350.96737632	9.86E-6
3719.25537966	3351.06375937	9.78E-6
3719.25537966	3351.16014243	9.69E-6
3719.25537966	3351.25652548	9.61E-6
3719.25537966	3351.35290854	9.53E-6
3719.25537966	3351.44929159	9.45E-6
3719.25537966	3351.54567465	9.37E-6
3719.25537966	3351.6420577	9.29E-6
3719.25537966	3351.73844076	9.21E-6
3719.25537966	3351.83482381	9.13E-6
3719.25537966	3351.93120687	9.06E-6
3719.25537966	3352.02758992	8.98E-6
3719.25537966	3352.12397298	8.91E-6
3719.25537966	3352.22035603	8.83E-6
3719.25537966	3352.31673909	8.76E-6
3719.25537966	3352.41312214	8.69E-6
3719.25537966	3352.5095052	8.62E-6
3719.25537966	3352.60588825	8.55E-6
3719.25537966	3352.70227131	8.48E-6
3719.25537966	3352.79865436	8.42E-6
3719.25537966	3352.89503742	8.35E-6
3719.25537966	3352.99142047	8.28E-6
3719.25537966	3353.08780353	8.22E-6
3719.25537966	3353.18418658	8.15E-6
3719.25537966	3353.28056964	8.09E-6
3719.25537966	3353.37695269	8.02E-6
3719.25537966	3353.47333575	7.96E-6
3719.25537966	3353.5697188	7.9E-6
3719.25537966	3353.66610186	7.84E-6
3719.25537966	3353.76248491	7.78E-6
3719.25537966	3353.85886797	7.72E-6
3719.25537966	3353.95525102	7.66E-6
3719.25537966	3354.05163408	7.6E-6
3719.25537966	3354.14801713	7.55E-6
3719.25537966	3354.24440019	7.49E-6
3719.25537966	3354.34078324	7.43E-6
3719.25537966	3354.4371663	7.38E-6
3719.25537966	3354.53354935	7.32E-6
3719.25537966	3354.62993241	7.27E-6
3719.25537966	3354.72631546	7.21E-6
3719.25537966	3354.82269852	7.16E-6
3719.25537966	3354.91908157	7.11E-6
3719.25537966	3355.01546463	7.06E-6
3719.25537966	3355.11184768	7E-6
3719.25537966	3355.20823074	6.95E-6
3719.25537966	3355.30461379	6.9E-6
3719.25537966	3355.40099685	6.85E-6
3719.25537966	3355.4973799	6.8E-6
3719.25537966	3355.59376296	6.75E-6
3719.25537966	3355.69014601	6.71E-6
3719.25537966	3355.78652907	6.66E-6
3719.25537966	3355.88291212	6.61E-6
3719.25537966	3355.97929518	6.56E-6
3719.25537966	3356.07567823	6.52E-6
3719.25537966	3356.17206129	6.47E-6
3719.25537966	3356.26844434	6.43E-6
3719.25537966	3356.3648274	6.38E-6
3719.25537966	3356.46121045	6.34E-6
3719.25537966	3356.55759351	6.3E-6
3719.25537966	3356.65397656	6.25E-6
3719.25537966	3356.75035962	6.21E-6
3719.25537966	3356.84674267	6.17E-6
3719.25537966	3356.94312573	6.12E-6
3719.25537966	3357.03950878	6.08E-6
3719.25537966	3357.13589184	6.04E-6
3719.25537966	3357.23227489	6E-6
3719.25537966	3357.32865795	5.96E-6
3719.25537966	3357.425041	5.92E-6
3719.25537966	3357.52142406	5.88E-6
3719.25537966	3357.61780711	5.84E-6
3719.25537966	3357.71419017	5.8E-6
3719.25537966	3357.81057322	5.76E-6
3719.25537966	3357.90695628	5.73E-6
3719.25537966	3358.00333933	5.69E-6
3719.25537966	3358.09972239	5.65E-6
3719.25537966	3358.19610544	5.61E-6
3719.25537966	3358.2924885	5.58E-6
3719.25537966	3358.38887155	5.54E-6
3719.25537966	3358.48525461	5.51E-6
3719.25537966	3358.58163766	5.47E-6
3719.25537966	3358.67802072	5.44E-6
3719.25537966	3358.77440377	5.4E-6
3719.25537966	3358.87078683	5.37E-6
3719.25537966	3358.96716988	5.33E-6
3719.25537966	3359.06355294	5.3E-6
3719.25537966	3359.15993599	5.26E-6
3719.25537966	3359.25631905	5.23E-6
3719.25537966	3359.3527021	5.2E-6
3719.25537966	3359.44908516	5.17E-6
3719.25537966	3359.54546821	5.13E-6
3719.25537966	3359.64185127	5.1E-6
3719.25537966	3359.73823432	5.07E-6
3719.25537966	3359.83461738	5.04E-6
3719.25537966	3359.93100043	5.01E-6
3719.25537966	3360.02738349	4.98E-6
3719.25537966	3360.12376654	4.95E-6
3719.25537966	3360.2201496	4.92E-6
3719.25537966	3360.31653265	4.89E-6
3719.25537966	3360.41291571	4.86E-6
3719.25537966	3360.50929876	4.83E-6
3719.25537966	3360.60568182	4.8E-6
3719.25537966	3360.70206487	4.77E-6
3719.25537966	3360.79844793	4.74E-6
3719.25537966	3360.89483098	4.71E-6
3719.25537966	3360.99121404	4.68E-6
3719.25537966	3361.08759709	4.66E-6
3719.25537966	3361.18398015	4.63E-6
3719.25537966	3361.2803632	4.6E-6
3719.25537966	3361.37674626	4.57E-6
[truncated: 78,002 more rows]
