# Supplementary material for: Resonant inelastic X-ray scattering tools to count 5 f electrons of actinides and probe bond covalency
Source: Nat Commun. 2025 Feb 10;16:1221. doi: 10.1038/s41467-024-54574-7 (PMC11811144; doi:10.1038/s41467-024-54574-7)
Supplement: Supplementary file 3 — Source Data [file 41467_2024_54574_MOESM3_ESM.zip › Data_figures/Data_SI_figures/FigSI29/UVIO2]2+-Pb_(close-Pb-Oax contact)_with3d5fwith4f5f.txt]

Excitation Emission Intensity
Energy (eV) Energy (eV) (arb. units)
3718.72233123	3319.94014964	0.00175326
3718.72233123	3320.04540695	0.00162996
3718.72233123	3320.15066425	0.00134751
3718.72233123	3320.25592156	0.00105316
3718.72233123	3320.36117887	8.1619E-4
3718.72233123	3320.46643617	6.4301E-4
3718.72233123	3320.57169348	5.2004E-4
3718.72233123	3320.67695079	4.3278E-4
3718.72233123	3320.78220809	3.7031E-4
3718.72233123	3320.8874654	3.2514E-4
3718.72233123	3320.99272271	2.9226E-4
3718.72233123	3321.09798001	2.6834E-4
3718.72233123	3321.20323732	2.5112E-4
3718.72233123	3321.30849463	2.3911E-4
3718.72233123	3321.41375193	2.3128E-4
3718.72233123	3321.51900924	2.2696E-4
3718.72233123	3321.62426655	2.2576E-4
3718.72233123	3321.72952385	2.2746E-4
3718.72233123	3321.83478116	2.3206E-4
3718.72233123	3321.94003847	2.3972E-4
3718.72233123	3322.04529577	2.5084E-4
3718.72233123	3322.15055308	2.6609E-4
3718.72233123	3322.25581039	2.8654E-4
3718.72233123	3322.3610677	3.1381E-4
3718.72233123	3322.466325	3.5033E-4
3718.72233123	3322.57158231	3.9971E-4
3718.72233123	3322.67683962	4.6686E-4
3718.72233123	3322.78209692	5.5705E-4
3718.72233123	3322.88735423	6.7119E-4
3718.72233123	3322.99261154	7.9392E-4
3718.72233123	3323.09786884	8.8612E-4
3718.72233123	3323.20312615	9.1886E-4
3718.72233123	3323.30838346	9.1877E-4
3718.72233123	3323.41364076	9.3504E-4
3718.72233123	3323.51889807	9.8504E-4
3718.72233123	3323.62415538	0.0010412
3718.72233123	3323.72941268	0.00105633
3718.72233123	3323.83466999	0.00102551
3718.72233123	3323.9399273	9.9456E-4
3718.72233123	3324.0451846	0.00100187
3718.72233123	3324.15044191	0.00104859
3718.72233123	3324.25569922	0.00109854
3718.72233123	3324.36095652	0.00110553
3718.72233123	3324.46621383	0.00107138
3718.72233123	3324.57147114	0.00104382
3718.72233123	3324.67672844	0.00106031
3718.72233123	3324.78198575	0.00112604
3718.72233123	3324.88724306	0.00120935
3718.72233123	3324.99250036	0.00124482
3718.72233123	3325.09775767	0.00119076
3718.72233123	3325.20301498	0.00108257
3718.72233123	3325.30827228	9.7918E-4
3718.72233123	3325.41352959	9.0836E-4
3718.72233123	3325.5187869	8.7283E-4
3718.72233123	3325.6240442	8.6778E-4
3718.72233123	3325.72930151	8.8867E-4
3718.72233123	3325.83455882	9.3324E-4
3718.72233123	3325.93981612	0.00100164
3718.72233123	3326.04507343	0.00109646
3718.72233123	3326.15033074	0.00122304
3718.72233123	3326.25558804	0.00139013
3718.72233123	3326.36084535	0.00161109
3718.72233123	3326.46610266	0.00190511
3718.72233123	3326.57135997	0.00229697
3718.72233123	3326.67661727	0.00281147
3718.72233123	3326.78187458	0.00345783
3718.72233123	3326.88713189	0.00421588
3718.72233123	3326.99238919	0.00505371
3718.72233123	3327.0976465	0.00590135
3718.72233123	3327.20290381	0.00653062
3718.72233123	3327.30816111	0.00671651
3718.72233123	3327.41341842	0.00659181
3718.72233123	3327.51867573	0.00645493
3718.72233123	3327.62393303	0.00644656
3718.72233123	3327.72919034	0.00656115
3718.72233123	3327.83444765	0.00673316
3718.72233123	3327.93970495	0.00699616
3718.72233123	3328.04496226	0.0074861
3718.72233123	3328.15021957	0.00824097
3718.72233123	3328.25547687	0.00922082
3718.72233123	3328.36073418	0.01052237
3718.72233123	3328.46599149	0.01227009
3718.72233123	3328.57124879	0.0141776
3718.72233123	3328.6765061	0.01543818
3718.72233123	3328.78176341	0.01533979
3718.72233123	3328.88702071	0.01387901
3718.72233123	3328.99227802	0.01174764
3718.72233123	3329.09753533	0.00972042
3718.72233123	3329.20279263	0.00811688
3718.72233123	3329.30804994	0.0069266
3718.72233123	3329.41330725	0.00609175
3718.72233123	3329.51856455	0.00556107
3718.72233123	3329.62382186	0.00521723
3718.72233123	3329.72907917	0.00489768
3718.72233123	3329.83433647	0.00450327
3718.72233123	3329.93959378	0.00399081
3718.72233123	3330.04485109	0.00337862
3718.72233123	3330.15010839	0.00277291
3718.72233123	3330.2553657	0.00226207
3718.72233123	3330.36062301	0.00186446
3718.72233123	3330.46588031	0.00156192
3718.72233123	3330.57113762	0.00133043
3718.72233123	3330.67639493	0.0011504
3718.72233123	3330.78165224	0.00100774
3718.72233123	3330.88690954	8.9263E-4
3718.72233123	3330.99216685	7.9824E-4
3718.72233123	3331.09742416	7.1974E-4
3718.72233123	3331.20268146	6.5368E-4
3718.72233123	3331.30793877	5.9752E-4
3718.72233123	3331.41319608	5.4937E-4
3718.72233123	3331.51845338	5.0781E-4
3718.72233123	3331.62371069	4.7174E-4
3718.72233123	3331.728968	4.4032E-4
3718.72233123	3331.8342253	4.1291E-4
3718.72233123	3331.93948261	3.8899E-4
3718.72233123	3332.04473992	3.6818E-4
3718.72233123	3332.14999722	3.502E-4
3718.72233123	3332.25525453	3.3487E-4
3718.72233123	3332.36051184	3.2207E-4
3718.72233123	3332.46576914	3.118E-4
3718.72233123	3332.57102645	3.0418E-4
3718.72233123	3332.67628376	2.9945E-4
3718.72233123	3332.78154106	2.9804E-4
3718.72233123	3332.88679837	3.0065E-4
3718.72233123	3332.99205568	3.0838E-4
3718.72233123	3333.09731298	3.2289E-4
3718.72233123	3333.20257029	3.4675E-4
3718.72233123	3333.3078276	3.8377E-4
3718.72233123	3333.4130849	4.3927E-4
3718.72233123	3333.51834221	5.1918E-4
3718.72233123	3333.62359952	6.2501E-4
3718.72233123	3333.72885682	7.3969E-4
3718.72233123	3333.83411413	8.1256E-4
3718.72233123	3333.93937144	7.9037E-4
3718.72233123	3334.04462874	6.8615E-4
3718.72233123	3334.14988605	5.6018E-4
3718.72233123	3334.25514336	4.519E-4
3718.72233123	3334.36040066	3.7004E-4
3718.72233123	3334.46565797	3.1056E-4
3718.72233123	3334.57091528	2.6738E-4
3718.72233123	3334.67617258	2.3553E-4
3718.72233123	3334.78142989	2.1158E-4
3718.72233123	3334.8866872	1.9333E-4
3718.72233123	3334.99194451	1.793E-4
3718.72233123	3335.09720181	1.6853E-4
3718.72233123	3335.20245912	1.6039E-4
3718.72233123	3335.30771643	1.5454E-4
3718.72233123	3335.41297373	1.5082E-4
3718.72233123	3335.51823104	1.4925E-4
3718.72233123	3335.62348835	1.5E-4
3718.72233123	3335.72874565	1.5347E-4
3718.72233123	3335.83400296	1.604E-4
3718.72233123	3335.93926027	1.7192E-4
3718.72233123	3336.04451757	1.8983E-4
3718.72233123	3336.14977488	2.1668E-4
3718.72233123	3336.25503219	2.5562E-4
3718.72233123	3336.36028949	3.0856E-4
3718.72233123	3336.4655468	3.7009E-4
3718.72233123	3336.57080411	4.1815E-4
3718.72233123	3336.67606141	4.2126E-4
3718.72233123	3336.78131872	3.7527E-4
3718.72233123	3336.88657603	3.0941E-4
3718.72233123	3336.99183333	2.4928E-4
3718.72233123	3337.09709064	2.0287E-4
3718.72233123	3337.20234795	1.6905E-4
3718.72233123	3337.30760525	1.4465E-4
3718.72233123	3337.41286256	1.2692E-4
3718.72233123	3337.51811987	1.1395E-4
3718.72233123	3337.62337717	1.045E-4
3718.72233123	3337.72863448	9.777E-5
3718.72233123	3337.83389179	9.326E-5
3718.72233123	3337.93914909	9.039E-5
3718.72233123	3338.0444064	8.821E-5
3718.72233123	3338.14966371	8.536E-5
3718.72233123	3338.25492101	8.119E-5
3718.72233123	3338.36017832	7.648E-5
3718.72233123	3338.46543563	7.232E-5
3718.72233123	3338.57069293	6.911E-5
3718.72233123	3338.67595024	6.657E-5
3718.72233123	3338.78120755	6.412E-5
3718.72233123	3338.88646485	6.15E-5
3718.72233123	3338.99172216	5.888E-5
3718.72233123	3339.09697947	5.639E-5
3718.72233123	3339.20223678	5.396E-5
3718.72233123	3339.30749408	5.166E-5
3718.72233123	3339.41275139	4.973E-5
3718.72233123	3339.5180087	4.826E-5
3718.72233123	3339.623266	4.723E-5
3718.72233123	3339.72852331	4.651E-5
3718.72233123	3339.83378062	4.594E-5
3718.72233123	3339.93903792	4.527E-5
3718.72233123	3340.04429523	4.421E-5
3718.72233123	3340.14955254	4.275E-5
3718.72233123	3340.25480984	4.12E-5
3718.72233123	3340.36006715	3.983E-5
3718.72233123	3340.46532446	3.859E-5
3718.72233123	3340.57058176	3.73E-5
3718.72233123	3340.67583907	3.591E-5
3718.72233123	3340.78109638	3.453E-5
3718.72233123	3340.88635368	3.329E-5
3718.72233123	3340.99161099	3.221E-5
3718.72233123	3341.0968683	3.127E-5
3718.72233123	3341.2021256	3.043E-5
3718.72233123	3341.30738291	2.967E-5
3718.72233123	3341.41264022	2.898E-5
3718.72233123	3341.51789752	2.833E-5
3718.72233123	3341.62315483	2.773E-5
3718.72233123	3341.72841214	2.715E-5
3718.72233123	3341.83366944	2.661E-5
3718.72233123	3341.93892675	2.609E-5
3718.72233123	3342.04418406	2.56E-5
3718.72233123	3342.14944136	2.512E-5
3718.72233123	3342.25469867	2.466E-5
3718.72233123	3342.35995598	2.422E-5
3718.72233123	3342.46521328	2.379E-5
3718.72233123	3342.57047059	2.338E-5
3718.72233123	3342.6757279	2.298E-5
3718.72233123	3342.7809852	2.26E-5
3718.72233123	3342.88624251	2.222E-5
3718.72233123	3342.99149982	2.186E-5
3718.72233123	3343.09675712	2.151E-5
3718.72233123	3343.20201443	2.116E-5
3718.72233123	3343.30727174	2.083E-5
3718.72233123	3343.41252905	2.051E-5
3718.72233123	3343.51778635	2.019E-5
3718.72233123	3343.62304366	1.988E-5
3718.72233123	3343.72830097	1.958E-5
3718.72233123	3343.83355827	1.929E-5
3718.72233123	3343.93881558	1.9E-5
3718.72233123	3344.04407289	1.872E-5
3718.72233123	3344.14933019	1.845E-5
3718.72233123	3344.2545875	1.819E-5
3718.72233123	3344.35984481	1.793E-5
3718.72233123	3344.46510211	1.768E-5
3718.72233123	3344.57035942	1.743E-5
3718.72233123	3344.67561673	1.719E-5
3718.72233123	3344.78087403	1.695E-5
3718.72233123	3344.88613134	1.672E-5
3718.72233123	3344.99138865	1.649E-5
3718.72233123	3345.09664595	1.627E-5
3718.72233123	3345.20190326	1.606E-5
3718.72233123	3345.30716057	1.584E-5
3718.72233123	3345.41241787	1.564E-5
3718.72233123	3345.51767518	1.543E-5
3718.72233123	3345.62293249	1.523E-5
3718.72233123	3345.72818979	1.504E-5
3718.72233123	3345.8334471	1.485E-5
3718.72233123	3345.93870441	1.466E-5
3718.72233123	3346.04396171	1.448E-5
3718.72233123	3346.14921902	1.43E-5
3718.72233123	3346.25447633	1.412E-5
3718.72233123	3346.35973363	1.395E-5
3718.72233123	3346.46499094	1.378E-5
3718.72233123	3346.57024825	1.361E-5
3718.72233123	3346.67550555	1.345E-5
3718.72233123	3346.78076286	1.329E-5
3718.72233123	3346.88602017	1.313E-5
3718.72233123	3346.99127747	1.297E-5
3718.72233123	3347.09653478	1.282E-5
3718.72233123	3347.20179209	1.267E-5
3718.72233123	3347.30704939	1.253E-5
3718.72233123	3347.4123067	1.238E-5
3718.72233123	3347.51756401	1.224E-5
3718.72233123	3347.62282131	1.21E-5
3718.72233123	3347.72807862	1.197E-5
3718.72233123	3347.83333593	1.183E-5
3718.72233123	3347.93859324	1.17E-5
3718.72233123	3348.04385054	1.157E-5
3718.72233123	3348.14910785	1.145E-5
3718.72233123	3348.25436516	1.132E-5
3718.72233123	3348.35962246	1.12E-5
3718.72233123	3348.46487977	1.108E-5
3718.72233123	3348.57013708	1.096E-5
3718.72233123	3348.67539438	1.084E-5
3718.72233123	3348.78065169	1.073E-5
3718.72233123	3348.885909	1.061E-5
3718.72233123	3348.9911663	1.05E-5
3718.72233123	3349.09642361	1.039E-5
3718.72233123	3349.20168092	1.028E-5
3718.72233123	3349.30693822	1.018E-5
3718.72233123	3349.41219553	1.007E-5
3718.72233123	3349.51745284	9.97E-6
3718.72233123	3349.62271014	9.87E-6
3718.72233123	3349.72796745	9.77E-6
3718.72233123	3349.83322476	9.67E-6
3718.72233123	3349.93848206	9.58E-6
3718.72233123	3350.04373937	9.48E-6
3718.72233123	3350.14899668	9.39E-6
3718.72233123	3350.25425398	9.29E-6
3718.72233123	3350.35951129	9.2E-6
3718.72233123	3350.4647686	9.11E-6
3718.72233123	3350.5700259	9.03E-6
3718.72233123	3350.67528321	8.94E-6
3718.72233123	3350.78054052	8.85E-6
3718.72233123	3350.88579782	8.77E-6
3718.72233123	3350.99105513	8.69E-6
3718.72233123	3351.09631244	8.6E-6
3718.72233123	3351.20156974	8.52E-6
3718.72233123	3351.30682705	8.44E-6
3718.72233123	3351.41208436	8.37E-6
3718.72233123	3351.51734166	8.29E-6
3718.72233123	3351.62259897	8.21E-6
3718.72233123	3351.72785628	8.14E-6
3718.72233123	3351.83311358	8.06E-6
3718.72233123	3351.93837089	7.99E-6
3718.72233123	3352.0436282	7.92E-6
3718.72233123	3352.14888551	7.85E-6
3718.72233123	3352.25414281	7.78E-6
3718.72233123	3352.35940012	7.71E-6
3718.72233123	3352.46465743	7.64E-6
3718.72233123	3352.56991473	7.57E-6
3718.72233123	3352.67517204	7.5E-6
3718.72233123	3352.78042935	7.44E-6
3718.72233123	3352.88568665	7.37E-6
3718.72233123	3352.99094396	7.31E-6
3718.72233123	3353.09620127	7.25E-6
3718.72233123	3353.20145857	7.18E-6
3718.72233123	3353.30671588	7.12E-6
3718.72233123	3353.41197319	7.06E-6
3718.72233123	3353.51723049	7E-6
3718.72233123	3353.6224878	6.94E-6
3718.72233123	3353.72774511	6.89E-6
3718.72233123	3353.83300241	6.83E-6
3718.72233123	3353.93825972	6.77E-6
3718.72233123	3354.04351703	6.72E-6
3718.72233123	3354.14877433	6.66E-6
3718.72233123	3354.25403164	6.6E-6
3718.72233123	3354.35928895	6.55E-6
3718.72233123	3354.46454625	6.5E-6
3718.72233123	3354.56980356	6.44E-6
3718.72233123	3354.67506087	6.39E-6
3718.72233123	3354.78031817	6.34E-6
3718.72233123	3354.88557548	6.29E-6
3718.72233123	3354.99083279	6.24E-6
3718.72233123	3355.09609009	6.19E-6
3718.72233123	3355.2013474	6.14E-6
3718.72233123	3355.30660471	6.09E-6
3718.72233123	3355.41186201	6.05E-6
3718.72233123	3355.51711932	6E-6
3718.72233123	3355.62237663	5.95E-6
3718.72233123	3355.72763393	5.91E-6
3718.72233123	3355.83289124	5.86E-6
3718.72233123	3355.93814855	5.81E-6
3718.72233123	3356.04340585	5.77E-6
3718.72233123	3356.14866316	5.73E-6
3718.72233123	3356.25392047	5.68E-6
3718.72233123	3356.35917778	5.64E-6
3718.72233123	3356.46443508	5.6E-6
3718.72233123	3356.56969239	5.55E-6
3718.72233123	3356.6749497	5.51E-6
3718.72233123	3356.780207	5.47E-6
3718.72233123	3356.88546431	5.43E-6
3718.72233123	3356.99072162	5.39E-6
3718.72233123	3357.09597892	5.35E-6
3718.72233123	3357.20123623	5.31E-6
3718.72233123	3357.30649354	5.27E-6
3718.72233123	3357.41175084	5.23E-6
3718.72233123	3357.51700815	5.2E-6
3718.72233123	3357.62226546	5.16E-6
3718.72233123	3357.72752276	5.12E-6
3718.72233123	3357.83278007	5.09E-6
3718.72233123	3357.93803738	5.05E-6
3718.72233123	3358.04329468	5.01E-6
3718.72233123	3358.14855199	4.98E-6
3718.72233123	3358.2538093	4.94E-6
3718.72233123	3358.3590666	4.91E-6
3718.72233123	3358.46432391	4.87E-6
3718.72233123	3358.56958122	4.84E-6
3718.72233123	3358.67483852	4.8E-6
3718.72233123	3358.78009583	4.77E-6
3718.72233123	3358.88535314	4.74E-6
3718.72233123	3358.99061044	4.71E-6
3718.72233123	3359.09586775	4.67E-6
3718.72233123	3359.20112506	4.64E-6
3718.72233123	3359.30638236	4.61E-6
3718.72233123	3359.41163967	4.58E-6
3718.72233123	3359.51689698	4.55E-6
3718.72233123	3359.62215428	4.52E-6
3718.72233123	3359.72741159	4.49E-6
3718.72233123	3359.8326689	4.46E-6
3718.72233123	3359.9379262	4.43E-6
3718.72233123	3360.04318351	4.4E-6
3718.72233123	3360.14844082	4.37E-6
3718.72233123	3360.25369812	4.34E-6
3718.72233123	3360.35895543	4.31E-6
3718.72233123	3360.46421274	4.28E-6
3718.72233123	3360.56947005	4.25E-6
3718.72233123	3360.67472735	4.23E-6
3718.72233123	3360.77998466	4.2E-6
3718.72233123	3360.88524197	4.17E-6
3718.72233123	3360.99049927	4.14E-6
3718.72233123	3361.09575658	4.12E-6
3718.72233123	3361.20101389	4.09E-6
3718.72233123	3361.30627119	4.06E-6
3718.72233123	3361.4115285	4.04E-6
3718.72233123	3361.51678581	4.01E-6
3718.72233123	3361.62204311	3.99E-6
3718.72233123	3361.72730042	3.96E-6
3718.72233123	3361.83255773	3.94E-6
3718.72233123	3361.93781503	3.91E-6
3718.82894092	3319.94014964	0.00166222
3718.82894092	3320.04540695	0.00179658
3718.82894092	3320.15066425	0.00167327
3718.82894092	3320.25592156	0.00138483
3718.82894092	3320.36117887	0.00108267
3718.82894092	3320.46643617	8.3893E-4
3718.82894092	3320.57169348	6.6067E-4
3718.82894092	3320.67695079	5.3406E-4
3718.82894092	3320.78220809	4.4423E-4
3718.82894092	3320.8874654	3.7992E-4
3718.82894092	3320.99272271	3.3341E-4
3718.82894092	3321.09798001	2.9955E-4
3718.82894092	3321.20323732	2.749E-4
3718.82894092	3321.30849463	2.5715E-4
3718.82894092	3321.41375193	2.4474E-4
3718.82894092	3321.51900924	2.3663E-4
3718.82894092	3321.62426655	2.3212E-4
3718.82894092	3321.72952385	2.3079E-4
3718.82894092	3321.83478116	2.3243E-4
3718.82894092	3321.94003847	2.3702E-4
3718.82894092	3322.04529577	2.4473E-4
3718.82894092	3322.15055308	2.5596E-4
3718.82894092	3322.25581039	2.7139E-4
3718.82894092	3322.3610677	2.9208E-4
3718.82894092	3322.466325	3.1967E-4
3718.82894092	3322.57158231	3.5664E-4
3718.82894092	3322.67683962	4.0661E-4
3718.82894092	3322.78209692	4.7455E-4
3718.82894092	3322.88735423	5.6585E-4
3718.82894092	3322.99261154	6.8153E-4
3718.82894092	3323.09786884	8.0631E-4
3718.82894092	3323.20312615	9.0069E-4
3718.82894092	3323.30838346	9.3475E-4
3718.82894092	3323.41364076	9.3485E-4
3718.82894092	3323.51889807	9.5106E-4
3718.82894092	3323.62415538	0.00100163
3718.82894092	3323.72941268	0.00105905
3718.82894092	3323.83466999	0.00107529
3718.82894092	3323.9399273	0.00104451
3718.82894092	3324.0451846	0.00101297
3718.82894092	3324.15044191	0.00102005
3718.82894092	3324.25569922	0.00106747
3718.82894092	3324.36095652	0.00111889
3718.82894092	3324.46621383	0.00112719
3718.82894092	3324.57147114	0.00109342
3718.82894092	3324.67672844	0.00106591
3718.82894092	3324.78198575	0.00108316
3718.82894092	3324.88724306	0.00115084
3718.82894092	3324.99250036	0.00123702
3718.82894092	3325.09775767	0.00127483
3718.82894092	3325.20301498	0.00122067
3718.82894092	3325.30827228	0.00111006
3718.82894092	3325.41352959	0.00100368
3718.82894092	3325.5187869	9.3051E-4
3718.82894092	3325.6240442	8.9356E-4
3718.82894092	3325.72930151	8.879E-4
3718.82894092	3325.83455882	9.0887E-4
3718.82894092	3325.93981612	9.5408E-4
3718.82894092	3326.04507343	0.00102366
3718.82894092	3326.15033074	0.00112021
3718.82894092	3326.25558804	0.00124913
3718.82894092	3326.36084535	0.00141933
3718.82894092	3326.46610266	0.00164439
3718.82894092	3326.57135997	0.00194381
3718.82894092	3326.67661727	0.00234289
3718.82894092	3326.78187458	0.00286701
3718.82894092	3326.88713189	0.00352598
3718.82894092	3326.99238919	0.00429955
3718.82894092	3327.0976465	0.00515517
3718.82894092	3327.20290381	0.00602267
3718.82894092	3327.30816111	0.00667096
3718.82894092	3327.41341842	0.00686725
3718.82894092	3327.51867573	0.0067424
3718.82894092	3327.62393303	0.00660212
3718.82894092	3327.72919034	0.00659271
3718.82894092	3327.83444765	0.00671008
3718.82894092	3327.93970495	0.00688732
3718.82894092	3328.04496226	0.0071568
3718.82894092	3328.15021957	0.00765745
3718.82894092	3328.25547687	0.00842987
3718.82894092	3328.36073418	0.0094326
3718.82894092	3328.46599149	0.01076251
3718.82894092	3328.57124879	0.01254963
3718.82894092	3328.6765061	0.01450811
3718.82894092	3328.78176341	0.01581521
3718.82894092	3328.88702071	0.01573461
3718.82894092	3328.99227802	0.01425208
3718.82894092	3329.09753533	0.01207061
3718.82894092	3329.20279263	0.00998828
3718.82894092	3329.30804994	0.00833896
3718.82894092	3329.41330725	0.00711405
3718.82894092	3329.51856455	0.00625396
3718.82894092	3329.62382186	0.00570665
3718.82894092	3329.72907917	0.00535295
3718.82894092	3329.83433647	0.00502603
3718.82894092	3329.93959378	0.00462308
3718.82894092	3330.04485109	0.00409933
3718.82894092	3330.15010839	0.00347231
3718.82894092	3330.2553657	0.00285037
3718.82894092	3330.36062301	0.00232504
3718.82894092	3330.46588031	0.00191591
3718.82894092	3330.57113762	0.0016046
3718.82894092	3330.67639493	0.00136645
3718.82894092	3330.78165224	0.00118129
3718.82894092	3330.88690954	0.0010346
3718.82894092	3330.99216685	9.1627E-4
3718.82894092	3331.09742416	8.1927E-4
3718.82894092	3331.20268146	7.3861E-4
3718.82894092	3331.30793877	6.7074E-4
3718.82894092	3331.41319608	6.1305E-4
3718.82894092	3331.51845338	5.636E-4
3718.82894092	3331.62371069	5.2092E-4
3718.82894092	3331.728968	4.8388E-4
3718.82894092	3331.8342253	4.5162E-4
3718.82894092	3331.93948261	4.2348E-4
3718.82894092	3332.04473992	3.9892E-4
3718.82894092	3332.14999722	3.7755E-4
3718.82894092	3332.25525453	3.5909E-4
3718.82894092	3332.36051184	3.4334E-4
3718.82894092	3332.46576914	3.3019E-4
3718.82894092	3332.57102645	3.1964E-4
3718.82894092	3332.67628376	3.1179E-4
3718.82894092	3332.78154106	3.0691E-4
3718.82894092	3332.88679837	3.0542E-4
3718.82894092	3332.99205568	3.0804E-4
3718.82894092	3333.09731298	3.1589E-4
3718.82894092	3333.20257029	3.3067E-4
3718.82894092	3333.3078276	3.55E-4
3718.82894092	3333.4130849	3.9276E-4
3718.82894092	3333.51834221	4.4938E-4
3718.82894092	3333.62359952	5.3096E-4
3718.82894092	3333.72885682	6.3919E-4
3718.82894092	3333.83411413	7.5692E-4
3718.82894092	3333.93937144	8.3261E-4
3718.82894092	3334.04462874	8.1121E-4
3718.82894092	3334.14988605	7.0506E-4
3718.82894092	3334.25514336	5.7585E-4
3718.82894092	3334.36040066	4.6449E-4
3718.82894092	3334.46565797	3.8023E-4
3718.82894092	3334.57091528	3.1899E-4
3718.82894092	3334.67617258	2.7453E-4
3718.82894092	3334.78142989	2.4176E-4
3718.82894092	3334.8866872	2.1712E-4
3718.82894092	3334.99194451	1.9834E-4
3718.82894092	3335.09720181	1.8392E-4
3718.82894092	3335.20245912	1.7284E-4
3718.82894092	3335.30771643	1.6446E-4
3718.82894092	3335.41297373	1.5843E-4
3718.82894092	3335.51823104	1.546E-4
3718.82894092	3335.62348835	1.5296E-4
3718.82894092	3335.72874565	1.5369E-4
3718.82894092	3335.83400296	1.5722E-4
3718.82894092	3335.93926027	1.6427E-4
3718.82894092	3336.04451757	1.7602E-4
3718.82894092	3336.14977488	1.9428E-4
3718.82894092	3336.25503219	2.2168E-4
3718.82894092	3336.36028949	2.6143E-4
3718.82894092	3336.4655468	3.1554E-4
3718.82894092	3336.57080411	3.7861E-4
3718.82894092	3336.67606141	4.2828E-4
3718.82894092	3336.78131872	4.3219E-4
3718.82894092	3336.88657603	3.8553E-4
3718.82894092	3336.99183333	3.1806E-4
3718.82894092	3337.09709064	2.5624E-4
3718.82894092	3337.20234795	2.0848E-4
3718.82894092	3337.30760525	1.7366E-4
3718.82894092	3337.41286256	1.4853E-4
3718.82894092	3337.51811987	1.3028E-4
3718.82894092	3337.62337717	1.1693E-4
3718.82894092	3337.72863448	1.0719E-4
3718.82894092	3337.83389179	1.0027E-4
3718.82894092	3337.93914909	9.561E-5
3718.82894092	3338.0444064	9.265E-5
3718.82894092	3338.14966371	9.042E-5
3718.82894092	3338.25492101	8.752E-5
3718.82894092	3338.36017832	8.325E-5
3718.82894092	3338.46543563	7.843E-5
3718.82894092	3338.57069293	7.415E-5
3718.82894092	3338.67595024	7.085E-5
3718.82894092	3338.78120755	6.824E-5
3718.82894092	3338.88646485	6.574E-5
3718.82894092	3338.99172216	6.305E-5
3718.82894092	3339.09697947	6.037E-5
3718.82894092	3339.20223678	5.781E-5
3718.82894092	3339.30749408	5.532E-5
3718.82894092	3339.41275139	5.296E-5
3718.82894092	3339.5180087	5.097E-5
3718.82894092	3339.623266	4.946E-5
3718.82894092	3339.72852331	4.84E-5
3718.82894092	3339.83378062	4.766E-5
3718.82894092	3339.93903792	4.708E-5
3718.82894092	3340.04429523	4.639E-5
3718.82894092	3340.14955254	4.531E-5
3718.82894092	3340.25480984	4.382E-5
3718.82894092	3340.36006715	4.223E-5
3718.82894092	3340.46532446	4.082E-5
3718.82894092	3340.57058176	3.955E-5
3718.82894092	3340.67583907	3.823E-5
3718.82894092	3340.78109638	3.68E-5
3718.82894092	3340.88635368	3.539E-5
3718.82894092	3340.99161099	3.412E-5
3718.82894092	3341.0968683	3.301E-5
3718.82894092	3341.2021256	3.204E-5
3718.82894092	3341.30738291	3.118E-5
3718.82894092	3341.41264022	3.041E-5
3718.82894092	3341.51789752	2.969E-5
3718.82894092	3341.62315483	2.903E-5
3718.82894092	3341.72841214	2.841E-5
3718.82894092	3341.83366944	2.782E-5
3718.82894092	3341.93892675	2.726E-5
3718.82894092	3342.04418406	2.673E-5
3718.82894092	3342.14944136	2.623E-5
3718.82894092	3342.25469867	2.574E-5
3718.82894092	3342.35995598	2.527E-5
3718.82894092	3342.46521328	2.482E-5
3718.82894092	3342.57047059	2.438E-5
3718.82894092	3342.6757279	2.396E-5
3718.82894092	3342.7809852	2.355E-5
3718.82894092	3342.88624251	2.315E-5
3718.82894092	3342.99149982	2.277E-5
3718.82894092	3343.09675712	2.24E-5
3718.82894092	3343.20201443	2.203E-5
3718.82894092	3343.30727174	2.168E-5
3718.82894092	3343.41252905	2.134E-5
3718.82894092	3343.51778635	2.101E-5
3718.82894092	3343.62304366	2.068E-5
3718.82894092	3343.72830097	2.037E-5
3718.82894092	3343.83355827	2.006E-5
3718.82894092	3343.93881558	1.976E-5
3718.82894092	3344.04407289	1.947E-5
3718.82894092	3344.14933019	1.918E-5
3718.82894092	3344.2545875	1.89E-5
3718.82894092	3344.35984481	1.863E-5
3718.82894092	3344.46510211	1.837E-5
3718.82894092	3344.57035942	1.811E-5
3718.82894092	3344.67561673	1.785E-5
3718.82894092	3344.78087403	1.761E-5
3718.82894092	3344.88613134	1.736E-5
3718.82894092	3344.99138865	1.713E-5
3718.82894092	3345.09664595	1.69E-5
3718.82894092	3345.20190326	1.667E-5
3718.82894092	3345.30716057	1.645E-5
3718.82894092	3345.41241787	1.623E-5
3718.82894092	3345.51767518	1.602E-5
3718.82894092	3345.62293249	1.581E-5
3718.82894092	3345.72818979	1.561E-5
3718.82894092	3345.8334471	1.541E-5
3718.82894092	3345.93870441	1.521E-5
3718.82894092	3346.04396171	1.502E-5
3718.82894092	3346.14921902	1.483E-5
3718.82894092	3346.25447633	1.465E-5
3718.82894092	3346.35973363	1.446E-5
3718.82894092	3346.46499094	1.429E-5
3718.82894092	3346.57024825	1.411E-5
3718.82894092	3346.67550555	1.394E-5
3718.82894092	3346.78076286	1.377E-5
3718.82894092	3346.88602017	1.361E-5
3718.82894092	3346.99127747	1.345E-5
3718.82894092	3347.09653478	1.329E-5
3718.82894092	3347.20179209	1.314E-5
3718.82894092	3347.30704939	1.298E-5
3718.82894092	3347.4123067	1.283E-5
3718.82894092	3347.51756401	1.269E-5
3718.82894092	3347.62282131	1.254E-5
3718.82894092	3347.72807862	1.24E-5
3718.82894092	3347.83333593	1.226E-5
3718.82894092	3347.93859324	1.212E-5
3718.82894092	3348.04385054	1.199E-5
3718.82894092	3348.14910785	1.185E-5
3718.82894092	3348.25436516	1.172E-5
3718.82894092	3348.35962246	1.16E-5
3718.82894092	3348.46487977	1.147E-5
3718.82894092	3348.57013708	1.135E-5
3718.82894092	3348.67539438	1.122E-5
3718.82894092	3348.78065169	1.11E-5
3718.82894092	3348.885909	1.099E-5
3718.82894092	3348.9911663	1.087E-5
3718.82894092	3349.09642361	1.076E-5
3718.82894092	3349.20168092	1.064E-5
3718.82894092	3349.30693822	1.053E-5
3718.82894092	3349.41219553	1.043E-5
3718.82894092	3349.51745284	1.032E-5
3718.82894092	3349.62271014	1.021E-5
3718.82894092	3349.72796745	1.011E-5
3718.82894092	3349.83322476	1.001E-5
3718.82894092	3349.93848206	9.91E-6
3718.82894092	3350.04373937	9.81E-6
3718.82894092	3350.14899668	9.71E-6
3718.82894092	3350.25425398	9.62E-6
3718.82894092	3350.35951129	9.52E-6
3718.82894092	3350.4647686	9.43E-6
3718.82894092	3350.5700259	9.34E-6
3718.82894092	3350.67528321	9.25E-6
3718.82894092	3350.78054052	9.16E-6
3718.82894092	3350.88579782	9.07E-6
3718.82894092	3350.99105513	8.98E-6
3718.82894092	3351.09631244	8.9E-6
3718.82894092	3351.20156974	8.81E-6
3718.82894092	3351.30682705	8.73E-6
3718.82894092	3351.41208436	8.65E-6
3718.82894092	3351.51734166	8.57E-6
3718.82894092	3351.62259897	8.49E-6
3718.82894092	3351.72785628	8.41E-6
3718.82894092	3351.83311358	8.33E-6
3718.82894092	3351.93837089	8.26E-6
3718.82894092	3352.0436282	8.18E-6
3718.82894092	3352.14888551	8.11E-6
3718.82894092	3352.25414281	8.04E-6
3718.82894092	3352.35940012	7.96E-6
3718.82894092	3352.46465743	7.89E-6
3718.82894092	3352.56991473	7.82E-6
3718.82894092	3352.67517204	7.75E-6
3718.82894092	3352.78042935	7.69E-6
3718.82894092	3352.88568665	7.62E-6
3718.82894092	3352.99094396	7.55E-6
3718.82894092	3353.09620127	7.49E-6
3718.82894092	3353.20145857	7.42E-6
3718.82894092	3353.30671588	7.36E-6
3718.82894092	3353.41197319	7.3E-6
3718.82894092	3353.51723049	7.23E-6
3718.82894092	3353.6224878	7.17E-6
3718.82894092	3353.72774511	7.11E-6
3718.82894092	3353.83300241	7.05E-6
3718.82894092	3353.93825972	6.99E-6
3718.82894092	3354.04351703	6.94E-6
3718.82894092	3354.14877433	6.88E-6
3718.82894092	3354.25403164	6.82E-6
3718.82894092	3354.35928895	6.77E-6
3718.82894092	3354.46454625	6.71E-6
3718.82894092	3354.56980356	6.66E-6
3718.82894092	3354.67506087	6.6E-6
3718.82894092	3354.78031817	6.55E-6
3718.82894092	3354.88557548	6.5E-6
3718.82894092	3354.99083279	6.44E-6
3718.82894092	3355.09609009	6.39E-6
3718.82894092	3355.2013474	6.34E-6
3718.82894092	3355.30660471	6.29E-6
3718.82894092	3355.41186201	6.24E-6
3718.82894092	3355.51711932	6.19E-6
3718.82894092	3355.62237663	6.14E-6
3718.82894092	3355.72763393	6.1E-6
3718.82894092	3355.83289124	6.05E-6
3718.82894092	3355.93814855	6E-6
3718.82894092	3356.04340585	5.96E-6
3718.82894092	3356.14866316	5.91E-6
3718.82894092	3356.25392047	5.86E-6
3718.82894092	3356.35917778	5.82E-6
3718.82894092	3356.46443508	5.78E-6
3718.82894092	3356.56969239	5.73E-6
3718.82894092	3356.6749497	5.69E-6
3718.82894092	3356.780207	5.65E-6
3718.82894092	3356.88546431	5.6E-6
3718.82894092	3356.99072162	5.56E-6
3718.82894092	3357.09597892	5.52E-6
3718.82894092	3357.20123623	5.48E-6
3718.82894092	3357.30649354	5.44E-6
3718.82894092	3357.41175084	5.4E-6
3718.82894092	3357.51700815	5.36E-6
3718.82894092	3357.62226546	5.32E-6
3718.82894092	3357.72752276	5.28E-6
3718.82894092	3357.83278007	5.25E-6
3718.82894092	3357.93803738	5.21E-6
3718.82894092	3358.04329468	5.17E-6
3718.82894092	3358.14855199	5.13E-6
3718.82894092	3358.2538093	5.1E-6
3718.82894092	3358.3590666	5.06E-6
3718.82894092	3358.46432391	5.03E-6
3718.82894092	3358.56958122	4.99E-6
3718.82894092	3358.67483852	4.96E-6
3718.82894092	3358.78009583	4.92E-6
3718.82894092	3358.88535314	4.89E-6
3718.82894092	3358.99061044	4.85E-6
3718.82894092	3359.09586775	4.82E-6
3718.82894092	3359.20112506	4.79E-6
3718.82894092	3359.30638236	4.75E-6
3718.82894092	3359.41163967	4.72E-6
3718.82894092	3359.51689698	4.69E-6
3718.82894092	3359.62215428	4.66E-6
3718.82894092	3359.72741159	4.63E-6
3718.82894092	3359.8326689	4.59E-6
3718.82894092	3359.9379262	4.56E-6
3718.82894092	3360.04318351	4.53E-6
3718.82894092	3360.14844082	4.5E-6
3718.82894092	3360.25369812	4.47E-6
3718.82894092	3360.35895543	4.44E-6
3718.82894092	3360.46421274	4.41E-6
3718.82894092	3360.56947005	4.38E-6
3718.82894092	3360.67472735	4.36E-6
3718.82894092	3360.77998466	4.33E-6
3718.82894092	3360.88524197	4.3E-6
3718.82894092	3360.99049927	4.27E-6
3718.82894092	3361.09575658	4.24E-6
3718.82894092	3361.20101389	4.22E-6
3718.82894092	3361.30627119	4.19E-6
3718.82894092	3361.4115285	4.16E-6
3718.82894092	3361.51678581	4.14E-6
3718.82894092	3361.62204311	4.11E-6
3718.82894092	3361.72730042	4.08E-6
3718.82894092	3361.83255773	4.06E-6
3718.82894092	3361.93781503	4.03E-6
3718.9355506	3319.94014964	0.00139676
3718.9355506	3320.04540695	0.00170062
3718.9355506	3320.15066425	0.00184147
3718.9355506	3320.25592156	0.00171822
3718.9355506	3320.36117887	0.0014236
3718.9355506	3320.46643617	0.00111334
3718.9355506	3320.57169348	8.6255E-4
3718.9355506	3320.67695079	6.7901E-4
3718.9355506	3320.78220809	5.4862E-4
3718.9355506	3320.8874654	4.5611E-4
3718.9355506	3320.99272271	3.8988E-4
3718.9355506	3321.09798001	3.4199E-4
3718.9355506	3321.20323732	3.0711E-4
3718.9355506	3321.30849463	2.8171E-4
3718.9355506	3321.41375193	2.634E-4
3718.9355506	3321.51900924	2.5058E-4
3718.9355506	3321.62426655	2.4217E-4
3718.9355506	3321.72952385	2.3745E-4
3718.9355506	3321.83478116	2.3599E-4
3718.9355506	3321.94003847	2.3756E-4
3718.9355506	3322.04529577	2.4215E-4
3718.9355506	3322.15055308	2.4991E-4
3718.9355506	3322.25581039	2.6125E-4
3718.9355506	3322.3610677	2.7685E-4
3718.9355506	3322.466325	2.9779E-4
3718.9355506	3322.57158231	3.2572E-4
3718.9355506	3322.67683962	3.6314E-4
3718.9355506	3322.78209692	4.1371E-4
3718.9355506	3322.88735423	4.8248E-4
3718.9355506	3322.99261154	5.749E-4
3718.9355506	3323.09786884	6.9216E-4
3718.9355506	3323.20312615	8.1904E-4
3718.9355506	3323.30838346	9.1563E-4
3718.9355506	3323.41364076	9.5106E-4
3718.9355506	3323.51889807	9.5136E-4
3718.9355506	3323.62415538	9.6753E-4
3718.9355506	3323.72941268	0.00101867
3718.9355506	3323.83466999	0.00107738
3718.9355506	3323.9399273	0.00109477
3718.9355506	3324.0451846	0.00106405
3718.9355506	3324.15044191	0.00103192
3718.9355506	3324.25569922	0.00103876
3718.9355506	3324.36095652	0.00108689
3718.9355506	3324.46621383	0.00113983
3718.9355506	3324.57147114	0.00114948
3718.9355506	3324.67672844	0.00111614
3718.9355506	3324.78198575	0.00108872
3718.9355506	3324.88724306	0.00110677
3718.9355506	3324.99250036	0.00117648
3718.9355506	3325.09775767	0.00126565
3718.9355506	3325.20301498	0.00130591
3718.9355506	3325.30827228	0.00125169
3718.9355506	3325.41352959	0.00113857
3718.9355506	3325.5187869	0.00102909
3718.9355506	3325.6240442	9.5348E-4
3718.9355506	3325.72930151	9.1504E-4
3718.9355506	3325.83455882	9.0874E-4
3718.9355506	3325.93981612	9.2977E-4
3718.9355506	3326.04507343	9.7565E-4
3718.9355506	3326.15033074	0.00104644
3718.9355506	3326.25558804	0.00114477
3718.9355506	3326.36084535	0.00127612
3718.9355506	3326.46610266	0.00144953
3718.9355506	3326.57135997	0.00167881
3718.9355506	3326.67661727	0.00198381
3718.9355506	3326.78187458	0.00239032
3718.9355506	3326.88713189	0.00292438
3718.9355506	3326.99238919	0.00359635
3718.9355506	3327.0976465	0.00438594
3718.9355506	3327.20290381	0.00525992
3718.9355506	3327.30816111	0.00614791
3718.9355506	3327.41341842	0.00681587
3718.9355506	3327.51867573	0.00702301
3718.9355506	3327.62393303	0.00689811
3718.9355506	3327.72919034	0.00675434
3718.9355506	3327.83444765	0.00674387
3718.9355506	3327.93970495	0.00686413
3718.9355506	3328.04496226	0.00704681
3718.9355506	3328.15021957	0.00732307
3718.9355506	3328.25547687	0.00783486
3718.9355506	3328.36073418	0.00862551
3718.9355506	3328.46599149	0.009652
3718.9355506	3328.57124879	0.01101134
3718.9355506	3328.6765061	0.01283926
3718.9355506	3328.78176341	0.01485053
3718.9355506	3328.88702071	0.01620598
3718.9355506	3328.99227802	0.0161441
3718.9355506	3329.09753533	0.01463935
3718.9355506	3329.20279263	0.01240609
3718.9355506	3329.30804994	0.01026658
3718.9355506	3329.41330725	0.00856971
3718.9355506	3329.51856455	0.00730879
3718.9355506	3329.62382186	0.00642247
3718.9355506	3329.72907917	0.00585783
3718.9355506	3329.83433647	0.00549387
3718.9355506	3329.93959378	0.00515928
3718.9355506	3330.04485109	0.00474749
3718.9355506	3330.15010839	0.00421204
3718.9355506	3330.2553657	0.00356967
3718.9355506	3330.36062301	0.00293088
3718.9355506	3330.46588031	0.00239049
3718.9355506	3330.57113762	0.00196939
3718.9355506	3330.67639493	0.00164895
3718.9355506	3330.78165224	0.00140387
3718.9355506	3330.88690954	0.00121337
3718.9355506	3330.99216685	0.0010625
3718.9355506	3331.09742416	9.4083E-4
3718.9355506	3331.20268146	8.411E-4
3718.9355506	3331.30793877	7.582E-4
3718.9355506	3331.41319608	6.8845E-4
3718.9355506	3331.51845338	6.2917E-4
3718.9355506	3331.62371069	5.7837E-4
3718.9355506	3331.728968	5.3452E-4
3718.9355506	3331.8342253	4.9648E-4
3718.9355506	3331.93948261	4.6335E-4
3718.9355506	3332.04473992	4.3444E-4
3718.9355506	3332.14999722	4.0921E-4
3718.9355506	3332.25525453	3.8727E-4
3718.9355506	3332.36051184	3.6831E-4
3718.9355506	3332.46576914	3.5212E-4
3718.9355506	3332.57102645	3.3861E-4
3718.9355506	3332.67628376	3.2776E-4
3718.9355506	3332.78154106	3.1969E-4
3718.9355506	3332.88679837	3.1464E-4
3718.9355506	3332.99205568	3.1307E-4
3718.9355506	3333.09731298	3.1571E-4
3718.9355506	3333.20257029	3.2369E-4
3718.9355506	3333.3078276	3.3875E-4
3718.9355506	3333.4130849	3.6355E-4
3718.9355506	3333.51834221	4.0208E-4
3718.9355506	3333.62359952	4.5987E-4
3718.9355506	3333.72885682	5.4318E-4
3718.9355506	3333.83411413	6.5389E-4
3718.9355506	3333.93937144	7.7477E-4
3718.9355506	3334.04462874	8.5339E-4
3718.9355506	3334.14988605	8.3283E-4
3718.9355506	3334.25514336	7.247E-4
3718.9355506	3334.36040066	5.9213E-4
3718.9355506	3334.46565797	4.7758E-4
3718.9355506	3334.57091528	3.9082E-4
3718.9355506	3334.67617258	3.2775E-4
3718.9355506	3334.78142989	2.8197E-4
3718.9355506	3334.8866872	2.4823E-4
3718.9355506	3334.99194451	2.2287E-4
3718.9355506	3335.09720181	2.0354E-4
3718.9355506	3335.20245912	1.887E-4
3718.9355506	3335.30771643	1.773E-4
3718.9355506	3335.41297373	1.6868E-4
3718.9355506	3335.51823104	1.6247E-4
3718.9355506	3335.62348835	1.5851E-4
3718.9355506	3335.72874565	1.568E-4
3718.9355506	3335.83400296	1.5753E-4
3718.9355506	3335.93926027	1.6111E-4
3718.9355506	3336.04451757	1.6829E-4
3718.9355506	3336.14977488	1.8027E-4
3718.9355506	3336.25503219	1.989E-4
3718.9355506	3336.36028949	2.2686E-4
3718.9355506	3336.4655468	2.6745E-4
3718.9355506	3336.57080411	3.2276E-4
3718.9355506	3336.67606141	3.8744E-4
3718.9355506	3336.78131872	4.3878E-4
3718.9355506	3336.88657603	4.4353E-4
3718.9355506	3336.99183333	3.9618E-4
3718.9355506	3337.09709064	3.2704E-4
3718.9355506	3337.20234795	2.6348E-4
3718.9355506	3337.30760525	2.1431E-4
3718.9355506	3337.41286256	1.7844E-4
3718.9355506	3337.51811987	1.5257E-4
3718.9355506	3337.62337717	1.3377E-4
3718.9355506	3337.72863448	1.2002E-4
3718.9355506	3337.83389179	1.0999E-4
3718.9355506	3337.93914909	1.0286E-4
3718.9355506	3338.0444064	9.806E-5
3718.9355506	3338.14966371	9.5E-5
3718.9355506	3338.25492101	9.271E-5
3718.9355506	3338.36017832	8.975E-5
3718.9355506	3338.46543563	8.539E-5
3718.9355506	3338.57069293	8.044E-5
3718.9355506	3338.67595024	7.605E-5
3718.9355506	3338.78120755	7.265E-5
3718.9355506	3338.88646485	6.997E-5
3718.9355506	3338.99172216	6.741E-5
3718.9355506	3339.09697947	6.466E-5
3718.9355506	3339.20223678	6.191E-5
3718.9355506	3339.30749408	5.929E-5
3718.9355506	3339.41275139	5.673E-5
3718.9355506	3339.5180087	5.431E-5
3718.9355506	3339.623266	5.226E-5
3718.9355506	3339.72852331	5.071E-5
3718.9355506	3339.83378062	4.962E-5
3718.9355506	3339.93903792	4.886E-5
3718.9355506	3340.04429523	4.825E-5
3718.9355506	3340.14955254	4.755E-5
3718.9355506	3340.25480984	4.645E-5
3718.9355506	3340.36006715	4.493E-5
3718.9355506	3340.46532446	4.33E-5
3718.9355506	3340.57058176	4.185E-5
3718.9355506	3340.67583907	4.055E-5
3718.9355506	3340.78109638	3.92E-5
3718.9355506	3340.88635368	3.773E-5
3718.9355506	3340.99161099	3.629E-5
3718.9355506	3341.0968683	3.498E-5
3718.9355506	3341.2021256	3.384E-5
3718.9355506	3341.30738291	3.285E-5
3718.9355506	3341.41264022	3.196E-5
3718.9355506	3341.51789752	3.117E-5
3718.9355506	3341.62315483	3.043E-5
3718.9355506	3341.72841214	2.975E-5
3718.9355506	3341.83366944	2.912E-5
3718.9355506	3341.93892675	2.852E-5
3718.9355506	3342.04418406	2.794E-5
3718.9355506	3342.14944136	2.74E-5
3718.9355506	3342.25469867	2.688E-5
3718.9355506	3342.35995598	2.638E-5
3718.9355506	3342.46521328	2.59E-5
3718.9355506	3342.57047059	2.543E-5
3718.9355506	3342.6757279	2.498E-5
3718.9355506	3342.7809852	2.455E-5
3718.9355506	3342.88624251	2.413E-5
3718.9355506	3342.99149982	2.373E-5
3718.9355506	3343.09675712	2.333E-5
3718.9355506	3343.20201443	2.295E-5
3718.9355506	3343.30727174	2.258E-5
3718.9355506	3343.41252905	2.222E-5
3718.9355506	3343.51778635	2.187E-5
3718.9355506	3343.62304366	2.153E-5
3718.9355506	3343.72830097	2.12E-5
3718.9355506	3343.83355827	2.087E-5
3718.9355506	3343.93881558	2.056E-5
3718.9355506	3344.04407289	2.025E-5
3718.9355506	3344.14933019	1.995E-5
3718.9355506	3344.2545875	1.966E-5
3718.9355506	3344.35984481	1.937E-5
3718.9355506	3344.46510211	1.909E-5
3718.9355506	3344.57035942	1.882E-5
3718.9355506	3344.67561673	1.856E-5
3718.9355506	3344.78087403	1.83E-5
3718.9355506	3344.88613134	1.804E-5
3718.9355506	3344.99138865	1.779E-5
3718.9355506	3345.09664595	1.755E-5
3718.9355506	3345.20190326	1.731E-5
3718.9355506	3345.30716057	1.708E-5
3718.9355506	3345.41241787	1.685E-5
3718.9355506	3345.51767518	1.663E-5
3718.9355506	3345.62293249	1.641E-5
3718.9355506	3345.72818979	1.62E-5
3718.9355506	3345.8334471	1.599E-5
3718.9355506	3345.93870441	1.579E-5
3718.9355506	3346.04396171	1.559E-5
3718.9355506	3346.14921902	1.539E-5
3718.9355506	3346.25447633	1.52E-5
3718.9355506	3346.35973363	1.501E-5
3718.9355506	3346.46499094	1.482E-5
3718.9355506	3346.57024825	1.464E-5
3718.9355506	3346.67550555	1.446E-5
3718.9355506	3346.78076286	1.429E-5
3718.9355506	3346.88602017	1.411E-5
3718.9355506	3346.99127747	1.395E-5
3718.9355506	3347.09653478	1.378E-5
3718.9355506	3347.20179209	1.362E-5
3718.9355506	3347.30704939	1.346E-5
3718.9355506	3347.4123067	1.33E-5
3718.9355506	3347.51756401	1.315E-5
3718.9355506	3347.62282131	1.3E-5
3718.9355506	3347.72807862	1.285E-5
3718.9355506	3347.83333593	1.27E-5
3718.9355506	3347.93859324	1.256E-5
3718.9355506	3348.04385054	1.242E-5
3718.9355506	3348.14910785	1.228E-5
3718.9355506	3348.25436516	1.215E-5
3718.9355506	3348.35962246	1.201E-5
3718.9355506	3348.46487977	1.188E-5
3718.9355506	3348.57013708	1.175E-5
3718.9355506	3348.67539438	1.163E-5
3718.9355506	3348.78065169	1.15E-5
3718.9355506	3348.885909	1.138E-5
3718.9355506	3348.9911663	1.126E-5
3718.9355506	3349.09642361	1.114E-5
3718.9355506	3349.20168092	1.102E-5
3718.9355506	3349.30693822	1.091E-5
3718.9355506	3349.41219553	1.079E-5
3718.9355506	3349.51745284	1.068E-5
3718.9355506	3349.62271014	1.057E-5
3718.9355506	3349.72796745	1.047E-5
3718.9355506	3349.83322476	1.036E-5
3718.9355506	3349.93848206	1.025E-5
3718.9355506	3350.04373937	1.015E-5
3718.9355506	3350.14899668	1.005E-5
3718.9355506	3350.25425398	9.95E-6
3718.9355506	3350.35951129	9.85E-6
3718.9355506	3350.4647686	9.75E-6
3718.9355506	3350.5700259	9.66E-6
3718.9355506	3350.67528321	9.57E-6
3718.9355506	3350.78054052	9.47E-6
3718.9355506	3350.88579782	9.38E-6
3718.9355506	3350.99105513	9.29E-6
3718.9355506	3351.09631244	9.2E-6
3718.9355506	3351.20156974	9.12E-6
3718.9355506	3351.30682705	9.03E-6
3718.9355506	3351.41208436	8.95E-6
3718.9355506	3351.51734166	8.86E-6
3718.9355506	3351.62259897	8.78E-6
3718.9355506	3351.72785628	8.7E-6
3718.9355506	3351.83311358	8.62E-6
3718.9355506	3351.93837089	8.54E-6
3718.9355506	3352.0436282	8.46E-6
3718.9355506	3352.14888551	8.38E-6
3718.9355506	3352.25414281	8.31E-6
3718.9355506	3352.35940012	8.23E-6
3718.9355506	3352.46465743	8.16E-6
3718.9355506	3352.56991473	8.09E-6
3718.9355506	3352.67517204	8.02E-6
3718.9355506	3352.78042935	7.95E-6
3718.9355506	3352.88568665	7.88E-6
3718.9355506	3352.99094396	7.81E-6
3718.9355506	3353.09620127	7.74E-6
3718.9355506	3353.20145857	7.67E-6
3718.9355506	3353.30671588	7.61E-6
3718.9355506	3353.41197319	7.54E-6
3718.9355506	3353.51723049	7.48E-6
3718.9355506	3353.6224878	7.41E-6
3718.9355506	3353.72774511	7.35E-6
3718.9355506	3353.83300241	7.29E-6
3718.9355506	3353.93825972	7.23E-6
3718.9355506	3354.04351703	7.17E-6
3718.9355506	3354.14877433	7.11E-6
3718.9355506	3354.25403164	7.05E-6
3718.9355506	3354.35928895	6.99E-6
3718.9355506	3354.46454625	6.93E-6
3718.9355506	3354.56980356	6.87E-6
3718.9355506	3354.67506087	6.82E-6
3718.9355506	3354.78031817	6.76E-6
3718.9355506	3354.88557548	6.71E-6
3718.9355506	3354.99083279	6.65E-6
3718.9355506	3355.09609009	6.6E-6
3718.9355506	3355.2013474	6.55E-6
3718.9355506	3355.30660471	6.5E-6
3718.9355506	3355.41186201	6.44E-6
3718.9355506	3355.51711932	6.39E-6
3718.9355506	3355.62237663	6.34E-6
3718.9355506	3355.72763393	6.29E-6
3718.9355506	3355.83289124	6.25E-6
3718.9355506	3355.93814855	6.2E-6
3718.9355506	3356.04340585	6.15E-6
3718.9355506	3356.14866316	6.1E-6
3718.9355506	3356.25392047	6.05E-6
3718.9355506	3356.35917778	6.01E-6
3718.9355506	3356.46443508	5.96E-6
3718.9355506	3356.56969239	5.92E-6
3718.9355506	3356.6749497	5.87E-6
3718.9355506	3356.780207	5.83E-6
3718.9355506	3356.88546431	5.79E-6
3718.9355506	3356.99072162	5.74E-6
3718.9355506	3357.09597892	5.7E-6
3718.9355506	3357.20123623	5.66E-6
3718.9355506	3357.30649354	5.62E-6
3718.9355506	3357.41175084	5.57E-6
3718.9355506	3357.51700815	5.53E-6
3718.9355506	3357.62226546	5.49E-6
3718.9355506	3357.72752276	5.45E-6
3718.9355506	3357.83278007	5.41E-6
3718.9355506	3357.93803738	5.37E-6
3718.9355506	3358.04329468	5.34E-6
3718.9355506	3358.14855199	5.3E-6
3718.9355506	3358.2538093	5.26E-6
3718.9355506	3358.3590666	5.22E-6
3718.9355506	3358.46432391	5.19E-6
3718.9355506	3358.56958122	5.15E-6
3718.9355506	3358.67483852	5.11E-6
3718.9355506	3358.78009583	5.08E-6
3718.9355506	3358.88535314	5.04E-6
3718.9355506	3358.99061044	5.01E-6
3718.9355506	3359.09586775	4.97E-6
3718.9355506	3359.20112506	4.94E-6
3718.9355506	3359.30638236	4.9E-6
3718.9355506	3359.41163967	4.87E-6
3718.9355506	3359.51689698	4.84E-6
3718.9355506	3359.62215428	4.8E-6
3718.9355506	3359.72741159	4.77E-6
3718.9355506	3359.8326689	4.74E-6
3718.9355506	3359.9379262	4.71E-6
3718.9355506	3360.04318351	4.68E-6
3718.9355506	3360.14844082	4.64E-6
3718.9355506	3360.25369812	4.61E-6
3718.9355506	3360.35895543	4.58E-6
3718.9355506	3360.46421274	4.55E-6
3718.9355506	3360.56947005	4.52E-6
3718.9355506	3360.67472735	4.49E-6
3718.9355506	3360.77998466	4.46E-6
3718.9355506	3360.88524197	4.43E-6
3718.9355506	3360.99049927	4.4E-6
3718.9355506	3361.09575658	4.38E-6
3718.9355506	3361.20101389	4.35E-6
3718.9355506	3361.30627119	4.32E-6
3718.9355506	3361.4115285	4.29E-6
3718.9355506	3361.51678581	4.26E-6
3718.9355506	3361.62204311	4.24E-6
3718.9355506	3361.72730042	4.21E-6
3718.9355506	3361.83255773	4.18E-6
3718.9355506	3361.93781503	4.16E-6
3719.04216029	3319.94014964	0.00110703
3719.04216029	3320.04540695	0.00142781
3719.04216029	3320.15066425	0.0017404
3719.04216029	3320.25592156	0.00188799
3719.04216029	3320.36117887	0.00176486
3719.04216029	3320.46643617	0.00146388
3719.04216029	3320.57169348	0.00114522
3719.04216029	3320.67695079	8.8711E-4
3719.04216029	3320.78220809	6.9807E-4
3719.04216029	3320.8874654	5.6375E-4
3719.04216029	3320.99272271	4.6845E-4
3719.04216029	3321.09798001	4.0023E-4
3719.04216029	3321.20323732	3.5089E-4
3719.04216029	3321.30849463	3.1496E-4
3719.04216029	3321.41375193	2.8877E-4
3719.04216029	3321.51900924	2.6988E-4
3719.04216029	3321.62426655	2.5663E-4
3719.04216029	3321.72952385	2.4791E-4
3719.04216029	3321.83478116	2.4297E-4
3719.04216029	3321.94003847	2.4137E-4
3719.04216029	3322.04529577	2.4288E-4
3719.04216029	3322.15055308	2.4746E-4
3719.04216029	3322.25581039	2.5527E-4
3719.04216029	3322.3610677	2.6673E-4
3719.04216029	3322.466325	2.825E-4
3719.04216029	3322.57158231	3.0369E-4
3719.04216029	3322.67683962	3.3196E-4
3719.04216029	3322.78209692	3.6984E-4
3719.04216029	3322.88735423	4.2104E-4
3719.04216029	3322.99261154	4.9064E-4
3719.04216029	3323.09786884	5.8422E-4
3719.04216029	3323.20312615	7.0309E-4
3719.04216029	3323.30838346	8.3211E-4
3719.04216029	3323.41364076	9.3098E-4
3719.04216029	3323.51889807	9.6781E-4
3719.04216029	3323.62415538	9.6833E-4
3719.04216029	3323.72941268	9.8446E-4
3719.04216029	3323.83466999	0.00103618
3719.04216029	3323.9399273	0.00109621
3719.04216029	3324.0451846	0.00111478
3719.04216029	3324.15044191	0.00108415
3719.04216029	3324.25569922	0.00105141
3719.04216029	3324.36095652	0.00105803
3719.04216029	3324.46621383	0.00110689
3719.04216029	3324.57147114	0.00116137
3719.04216029	3324.67672844	0.00117244
3719.04216029	3324.78198575	0.00113957
3719.04216029	3324.88724306	0.00111226
3719.04216029	3324.99250036	0.00113117
3719.04216029	3325.09775767	0.00120301
3719.04216029	3325.20301498	0.00129529
3719.04216029	3325.30827228	0.00133812
3719.04216029	3325.41352959	0.00128386
3719.04216029	3325.5187869	0.00116816
3719.04216029	3325.6240442	0.00105546
3719.04216029	3325.72930151	9.7731E-4
3719.04216029	3325.83455882	9.3731E-4
3719.04216029	3325.93981612	9.3034E-4
3719.04216029	3326.04507343	9.5142E-4
3719.04216029	3326.15033074	9.9797E-4
3719.04216029	3326.25558804	0.00107001
3719.04216029	3326.36084535	0.00117018
3719.04216029	3326.46610266	0.00130403
3719.04216029	3326.57135997	0.00148076
3719.04216029	3326.67661727	0.00171439
3719.04216029	3326.78187458	0.00202515
3719.04216029	3326.88713189	0.00243934
3719.04216029	3326.99238919	0.00298365
3719.04216029	3327.0976465	0.00366904
3719.04216029	3327.20290381	0.00447515
3719.04216029	3327.30816111	0.0053681
3719.04216029	3327.41341842	0.00627724
3719.04216029	3327.51867573	0.00696554
3719.04216029	3327.62393303	0.007184
3719.04216029	3327.72919034	0.00705915
3719.04216029	3327.83444765	0.00691182
3719.04216029	3327.93970495	0.00690026
3719.04216029	3328.04496226	0.00702351
3719.04216029	3328.15021957	0.00721189
3719.04216029	3328.25547687	0.00749524
3719.04216029	3328.36073418	0.00801863
3719.04216029	3328.46599149	0.0088282
3719.04216029	3328.57124879	0.00987938
3719.04216029	3328.6765061	0.01126929
3719.04216029	3328.78176341	0.01313946
3719.04216029	3328.88702071	0.01520544
3719.04216029	3328.99227802	0.01661115
3719.04216029	3329.09753533	0.016569
3719.04216029	3329.20279263	0.01504153
3719.04216029	3329.30804994	0.01275471
3719.04216029	3329.41330725	0.01055587
3719.04216029	3329.51856455	0.00880956
3719.04216029	3329.62382186	0.0075112
3719.04216029	3329.72907917	0.00659757
3719.04216029	3329.83433647	0.00601489
3719.04216029	3329.93959378	0.00564022
3719.04216029	3330.04485109	0.00529769
3719.04216029	3330.15010839	0.00487673
3719.04216029	3330.2553657	0.00432918
3719.04216029	3330.36062301	0.00367088
3719.04216029	3330.46588031	0.0030146
3719.04216029	3330.57113762	0.00245854
3719.04216029	3330.67639493	0.00202499
3719.04216029	3330.78165224	0.00169505
3719.04216029	3330.88690954	0.00144276
3719.04216029	3330.99216685	0.00124671
3719.04216029	3331.09742416	0.00109149
3719.04216029	3331.20268146	9.6633E-4
3719.04216029	3331.30793877	8.6378E-4
3719.04216029	3331.41319608	7.7854E-4
3719.04216029	3331.51845338	7.0684E-4
3719.04216029	3331.62371069	6.4592E-4
3719.04216029	3331.728968	5.937E-4
3719.04216029	3331.8342253	5.4865E-4
3719.04216029	3331.93948261	5.0956E-4
3719.04216029	3332.04473992	4.7552E-4
3719.04216029	3332.14999722	4.4582E-4
3719.04216029	3332.25525453	4.199E-4
3719.04216029	3332.36051184	3.9736E-4
3719.04216029	3332.46576914	3.7788E-4
3719.04216029	3332.57102645	3.6124E-4
3719.04216029	3332.67628376	3.4735E-4
3719.04216029	3332.78154106	3.362E-4
3719.04216029	3332.88679837	3.2788E-4
3719.04216029	3332.99205568	3.2267E-4
3719.04216029	3333.09731298	3.2102E-4
3719.04216029	3333.20257029	3.2367E-4
3719.04216029	3333.3078276	3.3178E-4
3719.04216029	3333.4130849	3.4712E-4
3719.04216029	3333.51834221	3.7243E-4
3719.04216029	3333.62359952	4.1174E-4
3719.04216029	3333.72885682	4.7074E-4
3719.04216029	3333.83411413	5.5586E-4
3719.04216029	3333.93937144	6.6912E-4
3719.04216029	3334.04462874	7.9327E-4
3719.04216029	3334.14988605	8.7495E-4
3719.04216029	3334.25514336	8.5528E-4
3719.04216029	3334.36040066	7.451E-4
3719.04216029	3334.46565797	6.0906E-4
3719.04216029	3334.57091528	4.9118E-4
3719.04216029	3334.67617258	4.0182E-4
3719.04216029	3334.78142989	3.3685E-4
3719.04216029	3334.8866872	2.8969E-4
3719.04216029	3334.99194451	2.5495E-4
3719.04216029	3335.09720181	2.2884E-4
3719.04216029	3335.20245912	2.0895E-4
3719.04216029	3335.30771643	1.9367E-4
3719.04216029	3335.41297373	1.8194E-4
3719.04216029	3335.51823104	1.7306E-4
3719.04216029	3335.62348835	1.6667E-4
3719.04216029	3335.72874565	1.6258E-4
3719.04216029	3335.83400296	1.608E-4
3719.04216029	3335.93926027	1.6151E-4
3719.04216029	3336.04451757	1.6514E-4
3719.04216029	3336.14977488	1.7246E-4
3719.04216029	3336.25503219	1.8468E-4
3719.04216029	3336.36028949	2.0369E-4
3719.04216029	3336.4655468	2.3223E-4
3719.04216029	3336.57080411	2.7369E-4
3719.04216029	3336.67606141	3.3026E-4
3719.04216029	3336.78131872	3.9659E-4
3719.04216029	3336.88657603	4.4967E-4
3719.04216029	3336.99183333	4.5529E-4
3719.04216029	3337.09709064	4.0725E-4
3719.04216029	3337.20234795	3.3638E-4
3719.04216029	3337.30760525	2.7101E-4
3719.04216029	3337.41286256	2.2036E-4
3719.04216029	3337.51811987	1.8342E-4
3719.04216029	3337.62337717	1.5676E-4
3719.04216029	3337.72863448	1.374E-4
3719.04216029	3337.83389179	1.2324E-4
3719.04216029	3337.93914909	1.129E-4
3719.04216029	3338.0444064	1.0555E-4
3719.04216029	3338.14966371	1.0059E-4
3719.04216029	3338.25492101	9.744E-5
3719.04216029	3338.36017832	9.509E-5
3719.04216029	3338.46543563	9.207E-5
3719.04216029	3338.57069293	8.762E-5
3719.04216029	3338.67595024	8.254E-5
3719.04216029	3338.78120755	7.802E-5
3719.04216029	3338.88646485	7.453E-5
3719.04216029	3338.99172216	7.177E-5
3719.04216029	3339.09697947	6.915E-5
3719.04216029	3339.20223678	6.633E-5
3719.04216029	3339.30749408	6.351E-5
3719.04216029	3339.41275139	6.082E-5
3719.04216029	3339.5180087	5.819E-5
3719.04216029	3339.623266	5.57E-5
3719.04216029	3339.72852331	5.36E-5
3719.04216029	3339.83378062	5.2E-5
3719.04216029	3339.93903792	5.088E-5
3719.04216029	3340.04429523	5.009E-5
3719.04216029	3340.14955254	4.948E-5
3719.04216029	3340.25480984	4.876E-5
3719.04216029	3340.36006715	4.764E-5
3719.04216029	3340.46532446	4.608E-5
3719.04216029	3340.57058176	4.441E-5
3719.04216029	3340.67583907	4.292E-5
3719.04216029	3340.78109638	4.158E-5
3719.04216029	3340.88635368	4.02E-5
3719.04216029	3340.99161099	3.87E-5
3719.04216029	3341.0968683	3.721E-5
3719.04216029	3341.2021256	3.587E-5
3719.04216029	3341.30738291	3.47E-5
3719.04216029	3341.41264022	3.368E-5
3719.04216029	3341.51789752	3.277E-5
3719.04216029	3341.62315483	3.196E-5
3719.04216029	3341.72841214	3.12E-5
3719.04216029	3341.83366944	3.051E-5
3719.04216029	3341.93892675	2.985E-5
3719.04216029	3342.04418406	2.924E-5
3719.04216029	3342.14944136	2.865E-5
3719.04216029	3342.25469867	2.809E-5
3719.04216029	3342.35995598	2.756E-5
3719.04216029	3342.46521328	2.704E-5
3719.04216029	3342.57047059	2.655E-5
3719.04216029	3342.6757279	2.607E-5
3719.04216029	3342.7809852	2.561E-5
3719.04216029	3342.88624251	2.517E-5
3719.04216029	3342.99149982	2.474E-5
3719.04216029	3343.09675712	2.432E-5
3719.04216029	3343.20201443	2.392E-5
3719.04216029	3343.30727174	2.353E-5
3719.04216029	3343.41252905	2.315E-5
3719.04216029	3343.51778635	2.278E-5
3719.04216029	3343.62304366	2.242E-5
3719.04216029	3343.72830097	2.207E-5
3719.04216029	3343.83355827	2.173E-5
3719.04216029	3343.93881558	2.14E-5
3719.04216029	3344.04407289	2.107E-5
3719.04216029	3344.14933019	2.076E-5
3719.04216029	3344.2545875	2.045E-5
3719.04216029	3344.35984481	2.015E-5
3719.04216029	3344.46510211	1.986E-5
3719.04216029	3344.57035942	1.957E-5
3719.04216029	3344.67561673	1.929E-5
3719.04216029	3344.78087403	1.902E-5
3719.04216029	3344.88613134	1.875E-5
3719.04216029	3344.99138865	1.849E-5
3719.04216029	3345.09664595	1.824E-5
3719.04216029	3345.20190326	1.799E-5
3719.04216029	3345.30716057	1.775E-5
3719.04216029	3345.41241787	1.751E-5
3719.04216029	3345.51767518	1.728E-5
3719.04216029	3345.62293249	1.705E-5
3719.04216029	3345.72818979	1.682E-5
3719.04216029	3345.8334471	1.661E-5
3719.04216029	3345.93870441	1.639E-5
3719.04216029	3346.04396171	1.618E-5
3719.04216029	3346.14921902	1.598E-5
3719.04216029	3346.25447633	1.577E-5
3719.04216029	3346.35973363	1.558E-5
3719.04216029	3346.46499094	1.538E-5
3719.04216029	3346.57024825	1.519E-5
3719.04216029	3346.67550555	1.501E-5
3719.04216029	3346.78076286	1.482E-5
3719.04216029	3346.88602017	1.464E-5
3719.04216029	3346.99127747	1.447E-5
3719.04216029	3347.09653478	1.429E-5
3719.04216029	3347.20179209	1.412E-5
3719.04216029	3347.30704939	1.396E-5
3719.04216029	3347.4123067	1.38E-5
3719.04216029	3347.51756401	1.363E-5
3719.04216029	3347.62282131	1.348E-5
3719.04216029	3347.72807862	1.332E-5
3719.04216029	3347.83333593	1.317E-5
3719.04216029	3347.93859324	1.302E-5
3719.04216029	3348.04385054	1.287E-5
3719.04216029	3348.14910785	1.273E-5
3719.04216029	3348.25436516	1.259E-5
3719.04216029	3348.35962246	1.245E-5
3719.04216029	3348.46487977	1.231E-5
3719.04216029	3348.57013708	1.218E-5
3719.04216029	3348.67539438	1.205E-5
3719.04216029	3348.78065169	1.192E-5
3719.04216029	3348.885909	1.179E-5
3719.04216029	3348.9911663	1.166E-5
3719.04216029	3349.09642361	1.154E-5
3719.04216029	3349.20168092	1.142E-5
3719.04216029	3349.30693822	1.13E-5
3719.04216029	3349.41219553	1.118E-5
3719.04216029	3349.51745284	1.106E-5
3719.04216029	3349.62271014	1.095E-5
3719.04216029	3349.72796745	1.084E-5
3719.04216029	3349.83322476	1.073E-5
3719.04216029	3349.93848206	1.062E-5
3719.04216029	3350.04373937	1.051E-5
3719.04216029	3350.14899668	1.04E-5
3719.04216029	3350.25425398	1.03E-5
3719.04216029	3350.35951129	1.02E-5
3719.04216029	3350.4647686	1.01E-5
3719.04216029	3350.5700259	1E-5
3719.04216029	3350.67528321	9.9E-6
3719.04216029	3350.78054052	9.8E-6
3719.04216029	3350.88579782	9.71E-6
3719.04216029	3350.99105513	9.62E-6
3719.04216029	3351.09631244	9.52E-6
3719.04216029	3351.20156974	9.43E-6
3719.04216029	3351.30682705	9.34E-6
3719.04216029	3351.41208436	9.25E-6
3719.04216029	3351.51734166	9.17E-6
3719.04216029	3351.62259897	9.08E-6
3719.04216029	3351.72785628	9E-6
3719.04216029	3351.83311358	8.91E-6
3719.04216029	3351.93837089	8.83E-6
3719.04216029	3352.0436282	8.75E-6
3719.04216029	3352.14888551	8.67E-6
3719.04216029	3352.25414281	8.59E-6
3719.04216029	3352.35940012	8.52E-6
3719.04216029	3352.46465743	8.44E-6
3719.04216029	3352.56991473	8.36E-6
3719.04216029	3352.67517204	8.29E-6
3719.04216029	3352.78042935	8.22E-6
3719.04216029	3352.88568665	8.14E-6
3719.04216029	3352.99094396	8.07E-6
3719.04216029	3353.09620127	8E-6
3719.04216029	3353.20145857	7.93E-6
3719.04216029	3353.30671588	7.86E-6
3719.04216029	3353.41197319	7.79E-6
3719.04216029	3353.51723049	7.73E-6
3719.04216029	3353.6224878	7.66E-6
3719.04216029	3353.72774511	7.6E-6
3719.04216029	3353.83300241	7.53E-6
3719.04216029	3353.93825972	7.47E-6
3719.04216029	3354.04351703	7.41E-6
3719.04216029	3354.14877433	7.34E-6
3719.04216029	3354.25403164	7.28E-6
3719.04216029	3354.35928895	7.22E-6
3719.04216029	3354.46454625	7.16E-6
3719.04216029	3354.56980356	7.1E-6
3719.04216029	3354.67506087	7.05E-6
3719.04216029	3354.78031817	6.99E-6
3719.04216029	3354.88557548	6.93E-6
3719.04216029	3354.99083279	6.88E-6
3719.04216029	3355.09609009	6.82E-6
3719.04216029	3355.2013474	6.77E-6
3719.04216029	3355.30660471	6.71E-6
3719.04216029	3355.41186201	6.66E-6
3719.04216029	3355.51711932	6.6E-6
3719.04216029	3355.62237663	6.55E-6
3719.04216029	3355.72763393	6.5E-6
3719.04216029	3355.83289124	6.45E-6
3719.04216029	3355.93814855	6.4E-6
3719.04216029	3356.04340585	6.35E-6
3719.04216029	3356.14866316	6.3E-6
3719.04216029	3356.25392047	6.25E-6
3719.04216029	3356.35917778	6.21E-6
3719.04216029	3356.46443508	6.16E-6
3719.04216029	3356.56969239	6.11E-6
3719.04216029	3356.6749497	6.06E-6
3719.04216029	3356.780207	6.02E-6
3719.04216029	3356.88546431	5.97E-6
3719.04216029	3356.99072162	5.93E-6
3719.04216029	3357.09597892	5.88E-6
3719.04216029	3357.20123623	5.84E-6
3719.04216029	3357.30649354	5.8E-6
3719.04216029	3357.41175084	5.75E-6
3719.04216029	3357.51700815	5.71E-6
3719.04216029	3357.62226546	5.67E-6
3719.04216029	3357.72752276	5.63E-6
3719.04216029	3357.83278007	5.59E-6
3719.04216029	3357.93803738	5.55E-6
3719.04216029	3358.04329468	5.51E-6
3719.04216029	3358.14855199	5.47E-6
3719.04216029	3358.2538093	5.43E-6
3719.04216029	3358.3590666	5.39E-6
3719.04216029	3358.46432391	5.35E-6
3719.04216029	3358.56958122	5.31E-6
3719.04216029	3358.67483852	5.28E-6
3719.04216029	3358.78009583	5.24E-6
3719.04216029	3358.88535314	5.2E-6
3719.04216029	3358.99061044	5.17E-6
3719.04216029	3359.09586775	5.13E-6
3719.04216029	3359.20112506	5.09E-6
3719.04216029	3359.30638236	5.06E-6
3719.04216029	3359.41163967	5.02E-6
3719.04216029	3359.51689698	4.99E-6
3719.04216029	3359.62215428	4.96E-6
3719.04216029	3359.72741159	4.92E-6
3719.04216029	3359.8326689	4.89E-6
3719.04216029	3359.9379262	4.86E-6
3719.04216029	3360.04318351	4.82E-6
3719.04216029	3360.14844082	4.79E-6
3719.04216029	3360.25369812	4.76E-6
3719.04216029	3360.35895543	4.73E-6
3719.04216029	3360.46421274	4.7E-6
3719.04216029	3360.56947005	4.66E-6
3719.04216029	3360.67472735	4.63E-6
3719.04216029	3360.77998466	4.6E-6
3719.04216029	3360.88524197	4.57E-6
3719.04216029	3360.99049927	4.54E-6
3719.04216029	3361.09575658	4.51E-6
3719.04216029	3361.20101389	4.48E-6
3719.04216029	3361.30627119	4.46E-6
3719.04216029	3361.4115285	4.43E-6
3719.04216029	3361.51678581	4.4E-6
3719.04216029	3361.62204311	4.37E-6
3719.04216029	3361.72730042	4.34E-6
3719.04216029	3361.83255773	4.31E-6
3719.04216029	3361.93781503	4.29E-6
3719.14876997	3319.94014964	8.6794E-4
3719.14876997	3320.04540695	0.00113152
3719.14876997	3320.15066425	0.00145999
3719.14876997	3320.25592156	0.00178163
3719.14876997	3320.36117887	0.00193625
3719.14876997	3320.46643617	0.0018133
3719.14876997	3320.57169348	0.00150575
3719.14876997	3320.67695079	0.00117837
3719.14876997	3320.78220809	9.1265E-4
3719.14876997	3320.8874654	7.1789E-4
3719.14876997	3320.99272271	5.7948E-4
3719.14876997	3321.09798001	4.8128E-4
3719.14876997	3321.20323732	4.1098E-4
3719.14876997	3321.30849463	3.6014E-4
3719.14876997	3321.41375193	3.231E-4
3719.14876997	3321.51900924	2.961E-4
3719.14876997	3321.62426655	2.766E-4
3719.14876997	3321.72952385	2.6291E-4
3719.14876997	3321.83478116	2.5386E-4
3719.14876997	3321.94003847	2.487E-4
3719.14876997	3322.04529577	2.4695E-4
3719.14876997	3322.15055308	2.4838E-4
3719.14876997	3322.25581039	2.5295E-4
3719.14876997	3322.3610677	2.6082E-4
3719.14876997	3322.466325	2.7238E-4
3719.14876997	3322.57158231	2.8834E-4
3719.14876997	3322.67683962	3.0979E-4
3719.14876997	3322.78209692	3.3841E-4
3719.14876997	3322.88735423	3.7676E-4
3719.14876997	3322.99261154	4.2859E-4
3719.14876997	3323.09786884	4.9905E-4
3719.14876997	3323.20312615	5.9381E-4
3719.14876997	3323.30838346	7.1433E-4
3719.14876997	3323.41364076	8.4553E-4
3719.14876997	3323.51889807	9.4673E-4
3719.14876997	3323.62415538	9.8501E-4
3719.14876997	3323.72941268	9.8578E-4
3719.14876997	3323.83466999	0.00100186
3719.14876997	3323.9399273	0.00105418
3719.14876997	3324.0451846	0.00111555
3719.14876997	3324.15044191	0.00113535
3719.14876997	3324.25569922	0.00110482
3719.14876997	3324.36095652	0.00107148
3719.14876997	3324.46621383	0.00107787
3719.14876997	3324.57147114	0.00112747
3719.14876997	3324.67672844	0.00118356
3719.14876997	3324.78198575	0.00119609
3719.14876997	3324.88724306	0.00116373
3719.14876997	3324.99250036	0.00113659
3719.14876997	3325.09775767	0.0011564
3719.14876997	3325.20301498	0.00123046
3719.14876997	3325.30827228	0.00132599
3719.14876997	3325.41352959	0.00137151
3719.14876997	3325.5187869	0.00131724
3719.14876997	3325.6240442	0.00119888
3719.14876997	3325.72930151	0.00108283
3719.14876997	3325.83455882	0.00100203
3719.14876997	3325.93981612	9.604E-4
3719.14876997	3326.04507343	9.5272E-4
3719.14876997	3326.15033074	9.7385E-4
3719.14876997	3326.25558804	0.00102109
3719.14876997	3326.36084535	0.00109442
3719.14876997	3326.46610266	0.00119649
3719.14876997	3326.57135997	0.00133293
3719.14876997	3326.67661727	0.00151307
3719.14876997	3326.78187458	0.00175121
3719.14876997	3326.88713189	0.00206791
3719.14876997	3326.99238919	0.00249001
3719.14876997	3327.0976465	0.0030449
3719.14876997	3327.20290381	0.00374414
3719.14876997	3327.30816111	0.00456732
3719.14876997	3327.41341842	0.00547986
3719.14876997	3327.51867573	0.00641084
3719.14876997	3327.62393303	0.00712019
3719.14876997	3327.72919034	0.00735047
3719.14876997	3327.83444765	0.00722578
3719.14876997	3327.93970495	0.00707481
3719.14876997	3328.04496226	0.00706213
3719.14876997	3328.15021957	0.00718849
3719.14876997	3328.25547687	0.00738281
3719.14876997	3328.36073418	0.00767359
3719.14876997	3328.46599149	0.00820905
3719.14876997	3328.57124879	0.00903828
3719.14876997	3328.6765061	0.01011515
3719.14876997	3328.78176341	0.01153679
3719.14876997	3328.88702071	0.01345076
3719.14876997	3328.99227802	0.01557345
3719.14876997	3329.09753533	0.01703144
3719.14876997	3329.20279263	0.01701007
3719.14876997	3329.30804994	0.01545938
3719.14876997	3329.41330725	0.01311716
3719.14876997	3329.51856455	0.0108567
3719.14876997	3329.62382186	0.00905897
3719.14876997	3329.72907917	0.00772166
3719.14876997	3329.83433647	0.00677963
3719.14876997	3329.93959378	0.00617814
3719.14876997	3330.04485109	0.00579231
3719.14876997	3330.15010839	0.00544151
3719.14876997	3330.2553657	0.00501106
3719.14876997	3330.36062301	0.00445095
3719.14876997	3330.46588031	0.00377614
3719.14876997	3330.57113762	0.00310169
3719.14876997	3330.67639493	0.00252935
3719.14876997	3330.78165224	0.00208282
3719.14876997	3330.88690954	0.001743
3719.14876997	3330.99216685	0.0014832
3719.14876997	3331.09742416	0.00128137
3719.14876997	3331.20268146	0.00112161
3719.14876997	3331.30793877	9.9284E-4
3719.14876997	3331.41319608	8.8734E-4
3719.14876997	3331.51845338	7.9968E-4
3719.14876997	3331.62371069	7.2595E-4
3719.14876997	3331.728968	6.6331E-4
3719.14876997	3331.8342253	6.0964E-4
3719.14876997	3331.93948261	5.6332E-4
3719.14876997	3332.04473992	5.2315E-4
3719.14876997	3332.14999722	4.8816E-4
3719.14876997	3332.25525453	4.5764E-4
3719.14876997	3332.36051184	4.3101E-4
3719.14876997	3332.46576914	4.0784E-4
3719.14876997	3332.57102645	3.8781E-4
3719.14876997	3332.67628376	3.7071E-4
3719.14876997	3332.78154106	3.5643E-4
3719.14876997	3332.88679837	3.4495E-4
3719.14876997	3332.99205568	3.3639E-4
3719.14876997	3333.09731298	3.31E-4
3719.14876997	3333.20257029	3.2926E-4
3719.14876997	3333.3078276	3.3193E-4
3719.14876997	3333.4130849	3.4017E-4
3719.14876997	3333.51834221	3.5582E-4
3719.14876997	3333.62359952	3.8164E-4
3719.14876997	3333.72885682	4.2177E-4
3719.14876997	3333.83411413	4.8202E-4
3719.14876997	3333.93937144	5.69E-4
3719.14876997	3334.04462874	6.8492E-4
3719.14876997	3334.14988605	8.1246E-4
3719.14876997	3334.25514336	8.9731E-4
3719.14876997	3334.36040066	8.786E-4
3719.14876997	3334.46565797	7.6632E-4
3719.14876997	3334.57091528	6.2667E-4
3719.14876997	3334.67617258	5.0534E-4
3719.14876997	3334.78142989	4.1327E-4
3719.14876997	3334.8866872	3.4631E-4
3719.14876997	3334.99194451	2.9772E-4
3719.14876997	3335.09720181	2.6193E-4
3719.14876997	3335.20245912	2.3505E-4
3719.14876997	3335.30771643	2.1456E-4
3719.14876997	3335.41297373	1.9884E-4
3719.14876997	3335.51823104	1.8676E-4
3719.14876997	3335.62348835	1.7761E-4
3719.14876997	3335.72874565	1.7102E-4
3719.14876997	3335.83400296	1.668E-4
3719.14876997	3335.93926027	1.6494E-4
3719.14876997	3336.04451757	1.6564E-4
3719.14876997	3336.14977488	1.6933E-4
3719.14876997	3336.25503219	1.7678E-4
3719.14876997	3336.36028949	1.8925E-4
3719.14876997	3336.4655468	2.0866E-4
3719.14876997	3336.57080411	2.378E-4
3719.14876997	3336.67606141	2.8017E-4
3719.14876997	3336.78131872	3.3803E-4
3719.14876997	3336.88657603	4.0609E-4
3719.14876997	3336.99183333	4.6097E-4
3719.14876997	3337.09709064	4.6751E-4
3719.14876997	3337.20234795	4.1875E-4
3719.14876997	3337.30760525	3.461E-4
3719.14876997	3337.41286256	2.7884E-4
3719.14876997	3337.51811987	2.2666E-4
3719.14876997	3337.62337717	1.8859E-4
3719.14876997	3337.72863448	1.6111E-4
3719.14876997	3337.83389179	1.4117E-4
3719.14876997	3337.93914909	1.2657E-4
3719.14876997	3338.0444064	1.1592E-4
3719.14876997	3338.14966371	1.0834E-4
3719.14876997	3338.25492101	1.0323E-4
3719.14876997	3338.36017832	9.997E-5
3719.14876997	3338.46543563	9.755E-5
3719.14876997	3338.57069293	9.447E-5
3719.14876997	3338.67595024	8.992E-5
3719.14876997	3338.78120755	8.471E-5
3719.14876997	3338.88646485	8.007E-5
3719.14876997	3338.99172216	7.647E-5
3719.14876997	3339.09697947	7.364E-5
3719.14876997	3339.20223678	7.096E-5
3719.14876997	3339.30749408	6.807E-5
3719.14876997	3339.41275139	6.517E-5
3719.14876997	3339.5180087	6.241E-5
3719.14876997	3339.623266	5.971E-5
3719.14876997	3339.72852331	5.716E-5
3719.14876997	3339.83378062	5.499E-5
3719.14876997	3339.93903792	5.334E-5
3719.14876997	3340.04429523	5.218E-5
3719.14876997	3340.14955254	5.138E-5
3719.14876997	3340.25480984	5.074E-5
3719.14876997	3340.36006715	5.001E-5
3719.14876997	3340.46532446	4.887E-5
3719.14876997	3340.57058176	4.727E-5
3719.14876997	3340.67583907	4.556E-5
3719.14876997	3340.78109638	4.403E-5
3719.14876997	3340.88635368	4.266E-5
3719.14876997	3340.99161099	4.124E-5
3719.14876997	3341.0968683	3.97E-5
3719.14876997	3341.2021256	3.818E-5
3719.14876997	3341.30738291	3.68E-5
3719.14876997	3341.41264022	3.56E-5
3719.14876997	3341.51789752	3.455E-5
3719.14876997	3341.62315483	3.362E-5
3719.14876997	3341.72841214	3.277E-5
3719.14876997	3341.83366944	3.2E-5
3719.14876997	3341.93892675	3.129E-5
3719.14876997	3342.04418406	3.062E-5
3719.14876997	3342.14944136	2.998E-5
3719.14876997	3342.25469867	2.938E-5
3719.14876997	3342.35995598	2.881E-5
3719.14876997	3342.46521328	2.826E-5
3719.14876997	3342.57047059	2.773E-5
3719.14876997	3342.6757279	2.722E-5
3719.14876997	3342.7809852	2.674E-5
3719.14876997	3342.88624251	2.627E-5
3719.14876997	3342.99149982	2.581E-5
3719.14876997	3343.09675712	2.537E-5
3719.14876997	3343.20201443	2.494E-5
3719.14876997	3343.30727174	2.453E-5
3719.14876997	3343.41252905	2.413E-5
3719.14876997	3343.51778635	2.374E-5
3719.14876997	3343.62304366	2.336E-5
3719.14876997	3343.72830097	2.299E-5
3719.14876997	3343.83355827	2.263E-5
3719.14876997	3343.93881558	2.228E-5
3719.14876997	3344.04407289	2.194E-5
3719.14876997	3344.14933019	2.161E-5
3719.14876997	3344.2545875	2.129E-5
3719.14876997	3344.35984481	2.097E-5
3719.14876997	3344.46510211	2.066E-5
3719.14876997	3344.57035942	2.036E-5
3719.14876997	3344.67561673	2.007E-5
3719.14876997	3344.78087403	1.978E-5
3719.14876997	3344.88613134	1.95E-5
3719.14876997	3344.99138865	1.923E-5
3719.14876997	3345.09664595	1.896E-5
3719.14876997	3345.20190326	1.87E-5
3719.14876997	3345.30716057	1.845E-5
3719.14876997	3345.41241787	1.82E-5
3719.14876997	3345.51767518	1.795E-5
3719.14876997	3345.62293249	1.771E-5
3719.14876997	3345.72818979	1.748E-5
3719.14876997	3345.8334471	1.725E-5
3719.14876997	3345.93870441	1.703E-5
3719.14876997	3346.04396171	1.681E-5
3719.14876997	3346.14921902	1.659E-5
3719.14876997	3346.25447633	1.638E-5
3719.14876997	3346.35973363	1.617E-5
3719.14876997	3346.46499094	1.597E-5
3719.14876997	3346.57024825	1.577E-5
3719.14876997	3346.67550555	1.558E-5
3719.14876997	3346.78076286	1.538E-5
3719.14876997	3346.88602017	1.52E-5
3719.14876997	3346.99127747	1.501E-5
3719.14876997	3347.09653478	1.483E-5
3719.14876997	3347.20179209	1.466E-5
3719.14876997	3347.30704939	1.448E-5
3719.14876997	3347.4123067	1.431E-5
3719.14876997	3347.51756401	1.414E-5
3719.14876997	3347.62282131	1.398E-5
3719.14876997	3347.72807862	1.382E-5
3719.14876997	3347.83333593	1.366E-5
3719.14876997	3347.93859324	1.35E-5
3719.14876997	3348.04385054	1.335E-5
3719.14876997	3348.14910785	1.32E-5
3719.14876997	3348.25436516	1.305E-5
3719.14876997	3348.35962246	1.291E-5
3719.14876997	3348.46487977	1.276E-5
3719.14876997	3348.57013708	1.262E-5
3719.14876997	3348.67539438	1.249E-5
3719.14876997	3348.78065169	1.235E-5
3719.14876997	3348.885909	1.222E-5
3719.14876997	3348.9911663	1.209E-5
3719.14876997	3349.09642361	1.196E-5
3719.14876997	3349.20168092	1.183E-5
3719.14876997	3349.30693822	1.17E-5
3719.14876997	3349.41219553	1.158E-5
3719.14876997	3349.51745284	1.146E-5
3719.14876997	3349.62271014	1.134E-5
3719.14876997	3349.72796745	1.122E-5
3719.14876997	3349.83322476	1.111E-5
3719.14876997	3349.93848206	1.1E-5
3719.14876997	3350.04373937	1.088E-5
3719.14876997	3350.14899668	1.077E-5
3719.14876997	3350.25425398	1.067E-5
3719.14876997	3350.35951129	1.056E-5
3719.14876997	3350.4647686	1.046E-5
3719.14876997	3350.5700259	1.035E-5
3719.14876997	3350.67528321	1.025E-5
3719.14876997	3350.78054052	1.015E-5
3719.14876997	3350.88579782	1.005E-5
3719.14876997	3350.99105513	9.95E-6
3719.14876997	3351.09631244	9.86E-6
3719.14876997	3351.20156974	9.76E-6
3719.14876997	3351.30682705	9.67E-6
3719.14876997	3351.41208436	9.58E-6
3719.14876997	3351.51734166	9.49E-6
3719.14876997	3351.62259897	9.4E-6
3719.14876997	3351.72785628	9.31E-6
3719.14876997	3351.83311358	9.22E-6
3719.14876997	3351.93837089	9.14E-6
3719.14876997	3352.0436282	9.05E-6
3719.14876997	3352.14888551	8.97E-6
3719.14876997	3352.25414281	8.89E-6
3719.14876997	3352.35940012	8.81E-6
3719.14876997	3352.46465743	8.73E-6
3719.14876997	3352.56991473	8.65E-6
3719.14876997	3352.67517204	8.57E-6
3719.14876997	3352.78042935	8.5E-6
3719.14876997	3352.88568665	8.42E-6
3719.14876997	3352.99094396	8.35E-6
3719.14876997	3353.09620127	8.27E-6
3719.14876997	3353.20145857	8.2E-6
3719.14876997	3353.30671588	8.13E-6
3719.14876997	3353.41197319	8.06E-6
3719.14876997	3353.51723049	7.99E-6
3719.14876997	3353.6224878	7.92E-6
3719.14876997	3353.72774511	7.85E-6
3719.14876997	3353.83300241	7.79E-6
3719.14876997	3353.93825972	7.72E-6
3719.14876997	3354.04351703	7.66E-6
3719.14876997	3354.14877433	7.59E-6
3719.14876997	3354.25403164	7.53E-6
3719.14876997	3354.35928895	7.47E-6
3719.14876997	3354.46454625	7.4E-6
3719.14876997	3354.56980356	7.34E-6
3719.14876997	3354.67506087	7.28E-6
3719.14876997	3354.78031817	7.22E-6
3719.14876997	3354.88557548	7.16E-6
3719.14876997	3354.99083279	7.11E-6
3719.14876997	3355.09609009	7.05E-6
3719.14876997	3355.2013474	6.99E-6
3719.14876997	3355.30660471	6.94E-6
3719.14876997	3355.41186201	6.88E-6
3719.14876997	3355.51711932	6.83E-6
3719.14876997	3355.62237663	6.77E-6
3719.14876997	3355.72763393	6.72E-6
3719.14876997	3355.83289124	6.66E-6
3719.14876997	3355.93814855	6.61E-6
3719.14876997	3356.04340585	6.56E-6
3719.14876997	3356.14866316	6.51E-6
3719.14876997	3356.25392047	6.46E-6
3719.14876997	3356.35917778	6.41E-6
3719.14876997	3356.46443508	6.36E-6
3719.14876997	3356.56969239	6.31E-6
3719.14876997	3356.6749497	6.26E-6
3719.14876997	3356.780207	6.22E-6
3719.14876997	3356.88546431	6.17E-6
3719.14876997	3356.99072162	6.12E-6
3719.14876997	3357.09597892	6.08E-6
3719.14876997	3357.20123623	6.03E-6
3719.14876997	3357.30649354	5.99E-6
3719.14876997	3357.41175084	5.94E-6
3719.14876997	3357.51700815	5.9E-6
3719.14876997	3357.62226546	5.86E-6
3719.14876997	3357.72752276	5.81E-6
3719.14876997	3357.83278007	5.77E-6
3719.14876997	3357.93803738	5.73E-6
3719.14876997	3358.04329468	5.69E-6
3719.14876997	3358.14855199	5.65E-6
3719.14876997	3358.2538093	5.61E-6
3719.14876997	3358.3590666	5.57E-6
3719.14876997	3358.46432391	5.53E-6
3719.14876997	3358.56958122	5.49E-6
3719.14876997	3358.67483852	5.45E-6
3719.14876997	3358.78009583	5.41E-6
3719.14876997	3358.88535314	5.37E-6
3719.14876997	3358.99061044	5.33E-6
3719.14876997	3359.09586775	5.3E-6
3719.14876997	3359.20112506	5.26E-6
3719.14876997	3359.30638236	5.22E-6
3719.14876997	3359.41163967	5.19E-6
3719.14876997	3359.51689698	5.15E-6
3719.14876997	3359.62215428	5.12E-6
3719.14876997	3359.72741159	5.08E-6
3719.14876997	3359.8326689	5.05E-6
3719.14876997	3359.9379262	5.01E-6
3719.14876997	3360.04318351	4.98E-6
3719.14876997	3360.14844082	4.94E-6
3719.14876997	3360.25369812	4.91E-6
3719.14876997	3360.35895543	4.88E-6
3719.14876997	3360.46421274	4.85E-6
3719.14876997	3360.56947005	4.81E-6
3719.14876997	3360.67472735	4.78E-6
3719.14876997	3360.77998466	4.75E-6
3719.14876997	3360.88524197	4.72E-6
3719.14876997	3360.99049927	4.69E-6
3719.14876997	3361.09575658	4.66E-6
3719.14876997	3361.20101389	4.63E-6
3719.14876997	3361.30627119	4.6E-6
3719.14876997	3361.4115285	4.57E-6
3719.14876997	3361.51678581	4.54E-6
3719.14876997	3361.62204311	4.51E-6
3719.14876997	3361.72730042	4.48E-6
[truncated: 78,002 more rows]
