# Supplementary material for: Resonant inelastic X-ray scattering tools to count 5 f electrons of actinides and probe bond covalency
Source: Nat Commun. 2025 Feb 10;16:1221. doi: 10.1038/s41467-024-54574-7 (PMC11811144; doi:10.1038/s41467-024-54574-7)
Supplement: Supplementary file 3 — Source Data [file 41467_2024_54574_MOESM3_ESM.zip › Data_figures/Data_SI_figures/FigSI3/SI3_EnergyLevelDiagram.txt]

 0.0000000E+00  3.6938635E+01  3.6938638E+01  3.6938640E+01  3.6990190E+01  3.6990191E+01  3.6990191E+01  3.6990192E+01  3.6990193E+01  3.6990193E+01  3.6990194E+01  3.6990194E+01  3.6990195E+01  3.7016988E+01  3.7016989E+01  3.7016990E+01  3.7016990E+01  3.7016991E+01  3.7016992E+01  3.7016992E+01  3.7019620E+01  3.7019621E+01  3.7019622E+01  3.7019623E+01  3.7019624E+01  3.7065367E+01  3.7065367E+01  3.7065368E+01  3.7065369E+01  3.7065369E+01  3.7065370E+01  3.7065370E+01  3.7065371E+01  3.7065371E+01  3.7065372E+01  3.7065372E+01  3.7200851E+01  3.7200851E+01  3.7200852E+01  3.7200852E+01  3.7200852E+01  3.7200853E+01  3.7200853E+01  3.7200854E+01  3.7200854E+01  3.7200855E+01  3.7200855E+01  3.7200855E+01  3.7200856E+01  3.7200856E+01  3.7200857E+01  3.7200857E+01  3.7200858E+01  3.7281596E+01  3.7281597E+01  3.7281597E+01  3.7281598E+01  3.7281598E+01  3.7281599E+01  3.7281599E+01  3.7281600E+01  3.7281601E+01  3.7281601E+01  3.7281602E+01  3.7281602E+01  3.7281603E+01  3.7305280E+01  3.7305281E+01  3.7305281E+01  3.7305282E+01  3.7305282E+01  3.7305283E+01  3.7305283E+01  3.7305284E+01  3.7305284E+01  3.7305285E+01  3.7305285E+01  3.7305285E+01  3.7305286E+01  3.7305286E+01  3.7305287E+01  3.7664908E+01  3.7664909E+01  3.7664910E+01  3.7664912E+01  3.7664913E+01  3.7664914E+01  3.7664915E+01  3.7677309E+01  3.7677310E+01  3.7677311E+01  3.7677312E+01  3.7677312E+01  3.7677313E+01  3.7677314E+01  3.7677315E+01  3.7677316E+01  3.7704345E+01  3.7704346E+01  3.7704346E+01  3.7704347E+01  3.7704348E+01  3.7704349E+01  3.7704349E+01  3.7704350E+01  3.7704351E+01  3.7704352E+01  3.7704352E+01  3.7726462E+01  3.7726463E+01  3.7726464E+01  3.7726464E+01  3.7726465E+01  3.7726465E+01  3.7726466E+01  3.7726467E+01  3.7726467E+01  3.7726468E+01  3.7726468E+01  3.7726469E+01  3.7726470E+01  3.7726470E+01  3.7726471E+01  3.7726471E+01  3.7726472E+01  3.7726473E+01  3.7726473E+01  3.7737273E+01  3.7737275E+01  3.7737277E+01  3.7737279E+01  3.7737281E+01  3.7742912E+01  3.7742913E+01  3.7742914E+01  3.7742915E+01  3.7742915E+01  3.7742916E+01  3.7742917E+01  3.7742918E+01  3.7742918E+01  3.7742919E+01  3.7742920E+01  3.7742921E+01  3.7742921E+01  3.7865716E+01  3.7865717E+01  3.7865717E+01  3.7865718E+01  3.7865719E+01  3.7865719E+01  3.7865720E+01  3.7865721E+01  3.7865721E+01  3.7865722E+01  3.7865722E+01  3.7865723E+01  3.7865724E+01  3.7865724E+01  3.7865725E+01  3.7865726E+01  3.7865726E+01  3.7872303E+01  3.7872303E+01  3.7872304E+01  3.7872305E+01  3.7872305E+01  3.7872306E+01  3.7872307E+01  3.7872307E+01  3.7872308E+01  3.7872309E+01  3.7872310E+01  3.7872310E+01  3.7872311E+01  3.7872312E+01  3.7872312E+01  3.7966824E+01  3.7966824E+01  3.7966824E+01  3.7966824E+01  3.7966824E+01  3.7966824E+01  3.7966824E+01  3.8046086E+01  3.8046086E+01  3.8046087E+01  3.8046087E+01  3.8046088E+01  3.8046089E+01  3.8046089E+01  3.8046090E+01  3.8046091E+01  3.8046091E+01  3.8046092E+01  3.8053942E+01  3.8053942E+01  3.8053943E+01  3.8053943E+01  3.8053944E+01  3.8145480E+01  3.8145481E+01  3.8145482E+01  3.8145483E+01  3.8145484E+01  3.8145485E+01  3.8145486E+01  3.8145487E+01  3.8145488E+01  3.8175659E+01  3.8175660E+01  3.8175661E+01  3.8175661E+01  3.8175662E+01  3.8175663E+01  3.8175664E+01  3.8175664E+01  3.8175665E+01  3.8175666E+01  3.8175666E+01  3.8175667E+01  3.8175668E+01  3.8175669E+01  3.8175669E+01  3.8175670E+01  3.8175671E+01  3.8175671E+01  3.8175672E+01  3.8175673E+01  3.8175673E+01  3.8226069E+01  3.8226069E+01  3.8226070E+01  3.8226071E+01  3.8226071E+01  3.8226072E+01  3.8226072E+01  3.8226073E+01  3.8226074E+01  3.8296823E+01  3.8296824E+01  3.8296825E+01  3.8296826E+01  3.8296827E+01  3.8296827E+01  3.8296828E+01  3.8296829E+01  3.8296830E+01  3.8296831E+01  3.8296832E+01  3.8296833E+01  3.8296833E+01  3.8296834E+01  3.8296835E+01  3.8298126E+01  3.8298127E+01  3.8298129E+01  3.8298131E+01  3.8298133E+01  3.8298135E+01  3.8298137E+01  3.8299755E+01  3.8299756E+01  3.8299757E+01  3.8299758E+01  3.8299759E+01  3.8299760E+01  3.8299761E+01  3.8299762E+01  3.8299763E+01  3.8299763E+01  3.8299764E+01  3.8343280E+01  3.8343280E+01  3.8343281E+01  3.8343281E+01  3.8343282E+01  3.8343282E+01  3.8343283E+01  3.8343283E+01  3.8343284E+01  3.8343284E+01  3.8343285E+01  3.8349944E+01  3.8349945E+01  3.8349946E+01  3.8349947E+01  3.8349948E+01  3.8349948E+01  3.8349949E+01  3.8349950E+01  3.8349951E+01  3.8349952E+01  3.8349953E+01  3.8349953E+01  3.8349954E+01  3.8369489E+01  3.8369489E+01  3.8369490E+01  3.8369491E+01  3.8369492E+01  3.8369493E+01  3.8369493E+01  3.8369494E+01  3.8369495E+01  3.8369496E+01  3.8369496E+01  3.8369497E+01  3.8369498E+01  3.8369499E+01  3.8369499E+01  3.8369500E+01  3.8369501E+01  3.8369502E+01  3.8369502E+01  3.8370520E+01  3.8370521E+01  3.8370522E+01  3.8370522E+01  3.8370523E+01  3.8370524E+01  3.8370524E+01  3.8370525E+01  3.8370525E+01  3.8416941E+01  3.8416941E+01  3.8416942E+01  3.8416943E+01  3.8416944E+01  3.8416945E+01  3.8416945E+01  3.8416946E+01  3.8416947E+01  3.8416948E+01  3.8416949E+01  3.8416949E+01  3.8416950E+01  3.8416951E+01  3.8416952E+01  3.8416953E+01  3.8416953E+01  3.8485712E+01  3.8485713E+01  3.8485713E+01  3.8485714E+01  3.8485715E+01  3.8485715E+01  3.8485716E+01  3.8485716E+01  3.8485717E+01  3.8527114E+01  3.8527115E+01  3.8527117E+01  3.8532394E+01  3.8532395E+01  3.8532396E+01  3.8532396E+01  3.8532397E+01  3.8532398E+01  3.8532399E+01  3.8532399E+01  3.8532400E+01  3.8532401E+01  3.8532402E+01  3.8532402E+01  3.8532403E+01  3.8538634E+01  3.8538634E+01  3.8538634E+01  3.8538634E+01  3.8538634E+01  3.8543404E+01  3.8543405E+01  3.8543406E+01  3.8543407E+01  3.8543407E+01  3.8543408E+01  3.8543409E+01  3.8543409E+01  3.8543410E+01  3.8543411E+01  3.8543412E+01  3.8543412E+01  3.8543413E+01  3.8543414E+01  3.8543414E+01  3.8554248E+01  3.8554249E+01  3.8554250E+01  3.8554250E+01  3.8554251E+01  3.8554252E+01  3.8554253E+01  3.8554254E+01  3.8554254E+01  3.8554255E+01  3.8554256E+01  3.8554257E+01  3.8554258E+01  3.8554258E+01  3.8554259E+01  3.8554260E+01  3.8554261E+01  3.8554262E+01  3.8554262E+01  3.8554263E+01  3.8554264E+01  3.8554265E+01  3.8554266E+01  3.8576397E+01  3.8576397E+01  3.8576398E+01  3.8576399E+01  3.8576399E+01  3.8576400E+01  3.8576400E+01  3.8600076E+01  3.8600076E+01  3.8600077E+01  3.8600078E+01  3.8600079E+01  3.8600080E+01  3.8600081E+01  3.8600082E+01  3.8600082E+01  3.8600083E+01  3.8600084E+01  3.8603567E+01  3.8603567E+01  3.8603568E+01  3.8603569E+01  3.8603569E+01  3.8603570E+01  3.8603571E+01  3.8603571E+01  3.8603572E+01  3.8603573E+01  3.8603573E+01  3.8603574E+01  3.8603575E+01  3.8615784E+01  3.8615786E+01  3.8615787E+01  3.8615788E+01  3.8615790E+01  3.8615791E+01  3.8615793E+01  3.8615794E+01  3.8615795E+01  3.8641751E+01  3.8641752E+01  3.8641752E+01  3.8641753E+01  3.8641754E+01  3.8641755E+01  3.8641756E+01  3.8746674E+01  3.8746675E+01  3.8746676E+01  3.8746676E+01  3.8746677E+01  3.8746678E+01  3.8746678E+01  3.8746679E+01  3.8746680E+01  3.8746680E+01  3.8746681E+01  3.8746682E+01  3.8746682E+01  3.8746683E+01  3.8746684E+01  3.8746684E+01  3.8746685E+01  3.8748606E+01  3.8748607E+01  3.8748607E+01  3.8748607E+01  3.8748608E+01  3.8748608E+01  3.8748609E+01  3.8748609E+01  3.8748610E+01  3.8767587E+01  3.8767588E+01  3.8767589E+01  3.8767590E+01  3.8767591E+01  3.8767592E+01  3.8767593E+01  3.8767594E+01  3.8767594E+01  3.8767595E+01  3.8767596E+01  3.8770533E+01  3.8770534E+01  3.8770535E+01  3.8770537E+01  3.8770538E+01  3.8772771E+01  3.8772772E+01  3.8772772E+01  3.8772773E+01  3.8772774E+01  3.8772775E+01  3.8772775E+01  3.8772776E+01  3.8772777E+01  3.8772778E+01  3.8772779E+01  3.8772779E+01  3.8772780E+01  3.8836668E+01  3.8836669E+01  3.8836670E+01  3.8836671E+01  3.8836672E+01  3.8836672E+01  3.8836673E+01  3.8836674E+01  3.8836675E+01  3.8836676E+01  3.8836677E+01  3.8836677E+01  3.8836678E+01  3.8836679E+01  3.8836680E+01  3.8836681E+01  3.8836682E+01  3.8836683E+01  3.8836683E+01  3.8836684E+01  3.8836685E+01  3.8855440E+01  3.8855440E+01  3.8855441E+01  3.8855442E+01  3.8855442E+01  3.8855443E+01  3.8855444E+01  3.8855444E+01  3.8855445E+01  3.8855446E+01  3.8855446E+01  3.8875523E+01  3.8875523E+01  3.8875524E+01  3.8875525E+01  3.8875525E+01  3.8875526E+01  3.8875527E+01  3.8875528E+01  3.8875528E+01  3.8875529E+01  3.8875530E+01  3.8875530E+01  3.8875531E+01  3.8881024E+01  3.8881027E+01  3.8881030E+01  3.8904941E+01  3.8904942E+01  3.8904943E+01  3.8904943E+01  3.8904944E+01  3.8904945E+01  3.8904946E+01  3.8904947E+01  3.8904948E+01  3.8904949E+01  3.8904950E+01  3.8904950E+01  3.8904951E+01  3.8904952E+01  3.8904953E+01  3.8904954E+01  3.8904955E+01  3.8904956E+01  3.8904957E+01  3.8911185E+01  3.8911186E+01  3.8911186E+01  3.8911187E+01  3.8911188E+01  3.8911189E+01  3.8911190E+01  3.8911191E+01  3.8911191E+01  3.8911192E+01  3.8911193E+01  3.8911194E+01  3.8911195E+01  3.8911196E+01  3.8911197E+01  3.8922081E+01  3.8922082E+01  3.8922083E+01  3.8922083E+01  3.8922084E+01  3.8922085E+01  3.8922086E+01  3.8922087E+01  3.8922088E+01  3.8929736E+01  3.8929737E+01  3.8929737E+01  3.8929738E+01  3.8929738E+01  3.8929739E+01  3.8929739E+01  3.8929740E+01  3.8929740E+01  3.8929741E+01  3.8929741E+01  3.8940462E+01  3.8940463E+01  3.8940464E+01  3.8940464E+01  3.8940465E+01  3.8940466E+01  3.8940467E+01  3.8940468E+01  3.8940468E+01  3.8940469E+01  3.8940470E+01  3.8940471E+01  3.8940472E+01  3.8940472E+01  3.8940473E+01  3.8940474E+01  3.8940475E+01  3.8944910E+01  3.8944910E+01  3.8944911E+01  3.8959854E+01  3.8959854E+01  3.8959854E+01  3.8959855E+01  3.8959855E+01  3.8959855E+01  3.8959856E+01  3.8964150E+01  3.8964151E+01  3.8964152E+01  3.8964152E+01  3.8964153E+01  3.8964154E+01  3.8964154E+01  3.8964155E+01  3.8964156E+01  3.8964156E+01  3.8964157E+01  3.8964158E+01  3.8964158E+01  3.8964159E+01  3.8964160E+01  3.8972816E+01  3.8972817E+01  3.8972817E+01  3.8972818E+01  3.8972818E+01  3.8975167E+01  3.8975169E+01  3.8975170E+01  3.8975172E+01  3.8975173E+01  3.8975174E+01  3.8975176E+01  3.8990331E+01  3.8990332E+01  3.8990333E+01  3.8990334E+01  3.8990335E+01  3.8990336E+01  3.8990337E+01  3.8990338E+01  3.8990339E+01  3.9029840E+01  3.9029840E+01  3.9029841E+01  3.9029841E+01  3.9029842E+01  3.9029842E+01  3.9029842E+01  3.9124188E+01  3.9124188E+01  3.9124189E+01  3.9124190E+01  3.9124190E+01  3.9124191E+01  3.9124191E+01  3.9124192E+01  3.9124193E+01  3.9153348E+01  3.9153349E+01  3.9153350E+01  3.9153350E+01  3.9153351E+01  3.9153352E+01  3.9153352E+01  3.9153353E+01  3.9153354E+01  3.9153355E+01  3.9153355E+01  3.9165856E+01  3.9165856E+01  3.9165856E+01  3.9165856E+01  3.9165856E+01  3.9175479E+01  3.9175479E+01  3.9175480E+01  3.9175480E+01  3.9175481E+01  3.9175482E+01  3.9175482E+01  3.9175483E+01  3.9175484E+01  3.9175484E+01  3.9175485E+01  3.9175485E+01  3.9175486E+01  3.9175487E+01  3.9175487E+01  3.9175488E+01  3.9175489E+01  3.9175489E+01  3.9175490E+01  3.9175490E+01  3.9175491E+01  3.9245656E+01  3.9245657E+01  3.9245657E+01  3.9245657E+01  3.9245658E+01  3.9245658E+01  3.9245659E+01  3.9245659E+01  3.9245660E+01  3.9248131E+01  3.9248131E+01  3.9248132E+01  3.9248133E+01  3.9248133E+01  3.9248134E+01  3.9248135E+01  3.9248135E+01  3.9248136E+01  3.9248137E+01  3.9248137E+01  3.9273103E+01  3.9273104E+01  3.9273104E+01  3.9273105E+01  3.9273105E+01  3.9273106E+01  3.9273106E+01  3.9301006E+01  3.9301006E+01  3.9301007E+01  3.9301007E+01  3.9301008E+01  3.9301008E+01  3.9301009E+01  3.9301010E+01  3.9301010E+01  3.9301011E+01  3.9301011E+01  3.9301012E+01  3.9301012E+01  3.9308933E+01  3.9320050E+01  3.9320050E+01  3.9320051E+01  3.9320052E+01  3.9320052E+01  3.9320053E+01  3.9320054E+01  3.9326842E+01  3.9326843E+01  3.9326844E+01  3.9326844E+01  3.9326845E+01  3.9326845E+01  3.9326846E+01  3.9326847E+01  3.9326847E+01  3.9326848E+01  3.9326849E+01  3.9326849E+01  3.9326850E+01  3.9326851E+01  3.9326851E+01  3.9337026E+01  3.9337027E+01  3.9337028E+01  3.9384037E+01  3.9384038E+01  3.9384039E+01  3.9384039E+01  3.9384040E+01  3.9384041E+01  3.9384042E+01  3.9384042E+01  3.9384043E+01  3.9384044E+01  3.9384045E+01  3.9384045E+01  3.9384046E+01  3.9384047E+01  3.9384047E+01  3.9384048E+01  3.9384049E+01  3.9385086E+01  3.9385087E+01  3.9385087E+01  3.9385088E+01  3.9385088E+01  3.9426484E+01  3.9426485E+01  3.9426486E+01  3.9426486E+01  3.9426487E+01  3.9426488E+01  3.9426489E+01  3.9426489E+01  3.9426490E+01  3.9426491E+01  3.9426492E+01  3.9431104E+01  3.9431105E+01  3.9431106E+01  3.9431106E+01  3.9431107E+01  3.9431107E+01  3.9431108E+01  3.9431109E+01  3.9431109E+01  3.9431110E+01  3.9431110E+01  3.9431111E+01  3.9431111E+01  3.9431112E+01  3.9431113E+01  3.9435644E+01  3.9435645E+01  3.9435645E+01  3.9435645E+01  3.9435645E+01  3.9435646E+01  3.9435646E+01  3.9437756E+01  3.9437757E+01  3.9437757E+01  3.9437758E+01  3.9437758E+01  3.9437759E+01  3.9437759E+01  3.9437760E+01  3.9437760E+01  3.9437761E+01  3.9437762E+01  3.9437762E+01  3.9437763E+01  3.9453778E+01  3.9453779E+01  3.9453780E+01  3.9453780E+01  3.9453781E+01  3.9453782E+01  3.9453783E+01  3.9453783E+01  3.9453784E+01  3.9453785E+01  3.9453785E+01  3.9453786E+01  3.9453787E+01  3.9453787E+01  3.9453788E+01  3.9453789E+01  3.9453790E+01  3.9453790E+01  3.9453791E+01  3.9453792E+01  3.9453792E+01  3.9453793E+01  3.9453794E+01  3.9466934E+01  3.9466935E+01  3.9466936E+01  3.9466937E+01  3.9466939E+01  3.9466940E+01  3.9466941E+01  3.9466942E+01  3.9466944E+01  3.9498582E+01  3.9498583E+01  3.9498583E+01  3.9498584E+01  3.9498585E+01  3.9498586E+01  3.9498586E+01  3.9498587E+01  3.9498588E+01  3.9498589E+01  3.9498589E+01  3.9500532E+01  3.9500532E+01  3.9500533E+01  3.9500534E+01  3.9500535E+01  3.9500535E+01  3.9500536E+01  3.9522506E+01  3.9522507E+01  3.9522508E+01  3.9522510E+01  3.9522511E+01  3.9522512E+01  3.9522513E+01  3.9522515E+01  3.9522516E+01  3.9545571E+01  3.9545572E+01  3.9545572E+01  3.9545573E+01  3.9545574E+01  3.9545575E+01  3.9545575E+01  3.9545576E+01  3.9545577E+01  3.9545577E+01  3.9545578E+01  3.9545579E+01  3.9545579E+01  3.9546821E+01  3.9546822E+01  3.9546822E+01  3.9546823E+01  3.9546824E+01  3.9546824E+01  3.9546825E+01  3.9546826E+01  3.9546826E+01  3.9546827E+01  3.9546828E+01  3.9546828E+01  3.9546829E+01  3.9546830E+01  3.9546830E+01  3.9546831E+01  3.9546832E+01  3.9546832E+01  3.9546833E+01  3.9553047E+01  3.9553048E+01  3.9553049E+01  3.9553050E+01  3.9553051E+01  3.9553052E+01  3.9553053E+01  3.9553053E+01  3.9553054E+01  3.9553055E+01  3.9553056E+01  3.9559838E+01  3.9559839E+01  3.9559839E+01  3.9559840E+01  3.9559840E+01  3.9595489E+01  3.9595490E+01  3.9595490E+01  3.9595491E+01  3.9595491E+01  3.9595492E+01  3.9595493E+01  3.9595493E+01  3.9595494E+01  3.9605376E+01  3.9605377E+01  3.9605377E+01  3.9605378E+01  3.9605379E+01  3.9605379E+01  3.9605380E+01  3.9605381E+01  3.9605381E+01  3.9605382E+01  3.9605383E+01  3.9605383E+01  3.9605384E+01  3.9605385E+01  3.9605385E+01  3.9605386E+01  3.9605387E+01  3.9605387E+01  3.9605388E+01  3.9620590E+01  3.9620591E+01  3.9620592E+01  3.9620592E+01  3.9620593E+01  3.9620593E+01  3.9620594E+01  3.9620595E+01  3.9620595E+01  3.9620596E+01  3.9620596E+01  3.9620597E+01  3.9620598E+01  3.9629928E+01  3.9629928E+01  3.9629929E+01  3.9629930E+01  3.9629931E+01  3.9629932E+01  3.9629932E+01  3.9629933E+01  3.9629934E+01  3.9629935E+01  3.9629935E+01  3.9663257E+01  3.9663258E+01  3.9663260E+01  3.9663261E+01  3.9663262E+01  3.9663264E+01  3.9663265E+01  3.9684444E+01  3.9684444E+01  3.9684445E+01  3.9684445E+01  3.9684445E+01  3.9687461E+01  3.9687462E+01  3.9687463E+01  3.9687464E+01  3.9687464E+01  3.9687465E+01  3.9687466E+01  3.9687466E+01  3.9687467E+01  3.9687468E+01  3.9687468E+01  3.9687469E+01  3.9687470E+01  3.9687470E+01  3.9687471E+01  3.9711151E+01  3.9711151E+01  3.9711152E+01  3.9711153E+01  3.9711154E+01  3.9711154E+01  3.9711155E+01  3.9711156E+01  3.9711156E+01  3.9711157E+01  3.9711158E+01  3.9711657E+01  3.9711657E+01  3.9711657E+01  3.9712241E+01  3.9712241E+01  3.9712242E+01  3.9712243E+01  3.9712244E+01  3.9712245E+01  3.9712246E+01  3.9712246E+01  3.9712247E+01  3.9712248E+01  3.9712249E+01  3.9712250E+01  3.9712251E+01  3.9719620E+01  3.9719621E+01  3.9719622E+01  3.9719622E+01  3.9719623E+01  3.9719624E+01  3.9719624E+01  3.9719625E+01  3.9719626E+01  3.9719627E+01  3.9719627E+01  3.9719628E+01  3.9719629E+01  3.9719629E+01  3.9719630E+01  3.9719631E+01  3.9719631E+01  3.9747578E+01  3.9747579E+01  3.9747580E+01  3.9747582E+01  3.9747583E+01  3.9768166E+01  3.9768166E+01  3.9768167E+01  3.9768167E+01  3.9768168E+01  3.9768168E+01  3.9768168E+01  3.9768169E+01  3.9768169E+01  3.9772547E+01  3.9772547E+01  3.9772548E+01  3.9772549E+01  3.9772550E+01  3.9772550E+01  3.9772551E+01  3.9772552E+01  3.9772552E+01  3.9772553E+01  3.9772554E+01  3.9772555E+01  3.9772555E+01  3.9772556E+01  3.9772557E+01  3.9787129E+01  3.9795011E+01  3.9795011E+01  3.9795012E+01  3.9795012E+01  3.9795012E+01  3.9795013E+01  3.9795013E+01  3.9812158E+01  3.9812159E+01  3.9812160E+01  3.9812160E+01  3.9812161E+01  3.9812162E+01  3.9812162E+01  3.9812163E+01  3.9812164E+01  3.9812164E+01  3.9812165E+01  3.9812166E+01  3.9812167E+01  3.9812167E+01  3.9812168E+01  3.9812169E+01  3.9812169E+01  3.9816026E+01  3.9816027E+01  3.9816027E+01  3.9816028E+01  3.9816029E+01  3.9816029E+01  3.9816030E+01  3.9816031E+01  3.9816031E+01  3.9816032E+01  3.9816033E+01  3.9816033E+01  3.9816034E+01  3.9860172E+01  3.9860172E+01  3.9860173E+01  3.9860173E+01  3.9860174E+01  3.9860174E+01  3.9860175E+01  3.9860175E+01  3.9860175E+01  3.9860176E+01  3.9860176E+01  3.9877382E+01  3.9877383E+01  3.9877383E+01  3.9877384E+01  3.9877385E+01  3.9910440E+01  3.9910441E+01  3.9910443E+01  3.9910444E+01  3.9910445E+01  3.9910446E+01  3.9910447E+01  3.9910448E+01  3.9910449E+01  3.9910450E+01  3.9910451E+01  3.9916990E+01  3.9916990E+01  3.9916991E+01  3.9916991E+01  3.9916991E+01  3.9916992E+01  3.9916992E+01  3.9934165E+01  3.9934168E+01  3.9934170E+01  3.9948038E+01  3.9948040E+01  3.9948041E+01  3.9948043E+01  3.9948045E+01  3.9959950E+01  3.9959950E+01  3.9959951E+01  3.9959952E+01  3.9959952E+01  3.9959953E+01  3.9959953E+01  3.9959954E+01  3.9959955E+01  3.9959955E+01  3.9959956E+01  3.9959957E+01  3.9959957E+01  3.9959958E+01  3.9959958E+01  3.9961308E+01  3.9961308E+01  3.9961308E+01  3.9961309E+01  3.9961309E+01  3.9961310E+01  3.9961310E+01  3.9961311E+01  3.9961311E+01  3.9974571E+01  3.9974571E+01  3.9974572E+01  3.9974572E+01  3.9974573E+01  3.9974573E+01  3.9974574E+01  3.9974574E+01  3.9974575E+01  4.0007139E+01  4.0007141E+01  4.0007142E+01  4.0017950E+01  4.0017951E+01  4.0017951E+01  4.0017952E+01  4.0017953E+01  4.0017953E+01  4.0017954E+01  4.0017955E+01  4.0017955E+01  4.0017956E+01  4.0017957E+01  4.0017957E+01  4.0017958E+01  4.0017958E+01  4.0017959E+01  4.0017960E+01  4.0017960E+01  4.0035201E+01  4.0035202E+01  4.0035203E+01  4.0035204E+01  4.0035205E+01  4.0050337E+01  4.0050338E+01  4.0050338E+01  4.0050339E+01  4.0050340E+01  4.0050340E+01  4.0050341E+01  4.0050342E+01  4.0050342E+01  4.0050343E+01  4.0050344E+01  4.0050344E+01  4.0050345E+01  4.0050346E+01  4.0050346E+01  4.0050347E+01  4.0050348E+01  4.0050348E+01  4.0050349E+01  4.0054738E+01  4.0054739E+01  4.0054740E+01  4.0054741E+01  4.0054742E+01  4.0054743E+01  4.0054744E+01  4.0054745E+01  4.0054746E+01  4.0054747E+01  4.0054748E+01  4.0054748E+01  4.0054749E+01  4.0081126E+01  4.0081126E+01  4.0081127E+01  4.0082613E+01  4.0082613E+01  4.0082614E+01  4.0082615E+01  4.0082616E+01  4.0082617E+01  4.0082617E+01  4.0096514E+01  4.0096514E+01  4.0096515E+01  4.0096516E+01  4.0096517E+01  4.0096517E+01  4.0096518E+01  4.0096519E+01  4.0096520E+01  4.0096520E+01  4.0096521E+01  4.0096522E+01  4.0096523E+01  4.0096523E+01  4.0096524E+01  4.0096525E+01  4.0096526E+01  4.0096526E+01  4.0096527E+01  4.0096528E+01  4.0096529E+01  4.0106914E+01  4.0106914E+01  4.0106914E+01  4.0106915E+01  4.0106915E+01  4.0116837E+01  4.0116838E+01  4.0116838E+01  4.0116839E+01  4.0116840E+01  4.0116841E+01  4.0116841E+01  4.0116842E+01  4.0116843E+01  4.0116843E+01  4.0116844E+01  4.0134292E+01  4.0134293E+01  4.0134293E+01  4.0134294E+01  4.0134295E+01  4.0134296E+01  4.0134297E+01  4.0134297E+01  4.0134298E+01  4.0134299E+01  4.0134300E+01  4.0134301E+01  4.0134301E+01  4.0134302E+01  4.0134303E+01  4.0148691E+01  4.0148692E+01  4.0148692E+01  4.0148692E+01  4.0148693E+01  4.0148693E+01  4.0148694E+01  4.0148694E+01  4.0148694E+01  4.0183379E+01  4.0183380E+01  4.0183381E+01  4.0183382E+01  4.0183383E+01  4.0183384E+01  4.0183384E+01  4.0183385E+01  4.0183386E+01  4.0183387E+01  4.0183388E+01  4.0183388E+01  4.0183389E+01  4.0192636E+01  4.0192637E+01  4.0192638E+01  4.0192639E+01  4.0192639E+01  4.0192640E+01  4.0192641E+01  4.0192641E+01  4.0192642E+01  4.0192643E+01  4.0192644E+01  4.0192644E+01  4.0192645E+01  4.0192646E+01  4.0192646E+01  4.0234675E+01  4.0234676E+01  4.0234677E+01  4.0234678E+01  4.0234679E+01  4.0234681E+01  4.0234682E+01  4.0234683E+01  4.0234684E+01  4.0238697E+01  4.0238698E+01  4.0238699E+01  4.0238700E+01  4.0238701E+01  4.0238702E+01  4.0238703E+01  4.0263804E+01  4.0263805E+01  4.0263806E+01  4.0263806E+01  4.0263807E+01  4.0263808E+01  4.0263808E+01  4.0263809E+01  4.0263810E+01  4.0263810E+01  4.0263811E+01  4.0263811E+01  4.0263812E+01  4.0266743E+01  4.0266744E+01  4.0266745E+01  4.0266746E+01  4.0266746E+01  4.0266747E+01  4.0266748E+01  4.0266748E+01  4.0266749E+01  4.0267768E+01  4.0267769E+01  4.0267770E+01  4.0267770E+01  4.0267771E+01  4.0267771E+01  4.0267772E+01  4.0267772E+01  4.0267773E+01  4.0267773E+01  4.0267774E+01  4.0311117E+01  4.0311117E+01  4.0311118E+01  4.0311119E+01  4.0311119E+01  4.0311120E+01  4.0311121E+01  4.0318314E+01  4.0318314E+01  4.0318314E+01  4.0318314E+01  4.0318314E+01  4.0324248E+01  4.0324248E+01  4.0324249E+01  4.0324250E+01  4.0324250E+01  4.0324251E+01  4.0324252E+01  4.0324252E+01  4.0324253E+01  4.0324254E+01  4.0324255E+01  4.0324255E+01  4.0324256E+01  4.0324257E+01  4.0324257E+01  4.0324258E+01  4.0324259E+01  4.0326725E+01  4.0326726E+01  4.0326727E+01  4.0326727E+01  4.0326728E+01  4.0326729E+01  4.0326729E+01  4.0326730E+01  4.0326731E+01  4.0326731E+01  4.0326732E+01  4.0326733E+01  4.0326733E+01  4.0326734E+01  4.0326735E+01  4.0326736E+01  4.0326736E+01  4.0326737E+01  4.0326738E+01  4.0326738E+01  4.0326739E+01  4.0326740E+01  4.0326740E+01  4.0333355E+01  4.0336384E+01  4.0336385E+01  4.0336386E+01  4.0336387E+01  4.0336387E+01  4.0336388E+01  4.0336389E+01  4.0336390E+01  4.0336390E+01  4.0336391E+01  4.0336392E+01  4.0336393E+01  4.0336393E+01  4.0336394E+01  4.0336395E+01  4.0336396E+01  4.0336396E+01  4.0336397E+01  4.0336398E+01  4.0336399E+01  4.0336399E+01  4.0336400E+01  4.0336401E+01  4.0336402E+01  4.0336402E+01  4.0358244E+01  4.0358244E+01  4.0358245E+01  4.0358246E+01  4.0358247E+01  4.0358247E+01  4.0358248E+01  4.0358249E+01  4.0358249E+01  4.0358250E+01  4.0358251E+01  4.0358251E+01  4.0358252E+01  4.0372235E+01  4.0372235E+01  4.0372236E+01  4.0372237E+01  4.0372238E+01  4.0372238E+01  4.0372239E+01  4.0372240E+01  4.0372241E+01  4.0372241E+01  4.0372242E+01  4.0372243E+01  4.0372244E+01  4.0372244E+01  4.0372245E+01  4.0372246E+01  4.0372247E+01  4.0372247E+01  4.0372248E+01  4.0387294E+01  4.0387295E+01  4.0387295E+01  4.0387296E+01  4.0387297E+01  4.0387298E+01  4.0387298E+01  4.0387299E+01  4.0387300E+01  4.0395923E+01  4.0395923E+01  4.0395924E+01  4.0395924E+01  4.0395925E+01  4.0395926E+01  4.0395926E+01  4.0415256E+01  4.0415257E+01  4.0415258E+01  4.0415259E+01  4.0415259E+01  4.0415260E+01  4.0415261E+01  4.0415262E+01  4.0415262E+01  4.0415263E+01  4.0415264E+01  4.0415265E+01  4.0415266E+01  4.0442916E+01  4.0442917E+01  4.0442918E+01  4.0442919E+01  4.0442919E+01  4.0442920E+01  4.0442921E+01  4.0442922E+01  4.0442922E+01  4.0442923E+01  4.0442924E+01  4.0460339E+01  4.0460340E+01  4.0460341E+01  4.0460342E+01  4.0460343E+01  4.0460992E+01  4.0460993E+01  4.0460994E+01  4.0460994E+01  4.0460995E+01  4.0460996E+01  4.0460997E+01  4.0460997E+01  4.0460998E+01  4.0460999E+01  4.0460999E+01  4.0461000E+01  4.0461001E+01  4.0461002E+01  4.0461002E+01  4.0482919E+01  4.0482919E+01  4.0482920E+01  4.0482921E+01  4.0482922E+01  4.0482922E+01  4.0482923E+01  4.0482924E+01  4.0482924E+01  4.0482925E+01  4.0482926E+01  4.0482926E+01  4.0482927E+01  4.0482928E+01  4.0482928E+01  4.0482929E+01  4.0482930E+01  4.0506760E+01  4.0506761E+01  4.0506762E+01  4.0506763E+01  4.0506764E+01  4.0506765E+01  4.0506766E+01  4.0518662E+01  4.0518663E+01  4.0518664E+01  4.0518664E+01  4.0518665E+01  4.0518666E+01  4.0518666E+01  4.0518667E+01  4.0518668E+01  4.0518669E+01  4.0518669E+01  4.0518670E+01  4.0518671E+01  4.0520885E+01  4.0520886E+01  4.0520887E+01  4.0520888E+01  4.0520889E+01  4.0520890E+01  4.0520891E+01  4.0520892E+01  4.0520892E+01  4.0548328E+01  4.0548328E+01  4.0548328E+01  4.0548328E+01  4.0548329E+01  4.0550199E+01  4.0550200E+01  4.0550201E+01  4.0550202E+01  4.0550203E+01  4.0550204E+01  4.0550205E+01  4.0550206E+01  4.0550207E+01  4.0550208E+01  4.0550208E+01  4.0555420E+01  4.0555421E+01  4.0555422E+01  4.0558621E+01  4.0580554E+01  4.0580555E+01  4.0580555E+01  4.0580556E+01  4.0580556E+01  4.0580557E+01  4.0580557E+01  4.0580557E+01  4.0580558E+01  4.0580558E+01  4.0580559E+01  4.0581748E+01  4.0581749E+01  4.0581750E+01  4.0585345E+01  4.0585346E+01  4.0585347E+01  4.0585348E+01  4.0585349E+01  4.0585350E+01  4.0585351E+01  4.0596470E+01  4.0596471E+01  4.0596472E+01  4.0596472E+01  4.0596473E+01  4.0596474E+01  4.0596474E+01  4.0596475E+01  4.0596476E+01  4.0596476E+01  4.0596477E+01  4.0596478E+01  4.0596478E+01  4.0596479E+01  4.0596480E+01  4.0596481E+01  4.0596481E+01  4.0596482E+01  4.0596483E+01  4.0610173E+01  4.0610174E+01  4.0610174E+01  4.0610175E+01  4.0610176E+01  4.0610176E+01  4.0610177E+01  4.0610178E+01  4.0610178E+01  4.0610179E+01  4.0610179E+01  4.0610180E+01  4.0610181E+01  4.0616911E+01  4.0616912E+01  4.0616912E+01  4.0616913E+01  4.0616913E+01  4.0616914E+01  4.0616915E+01  4.0616915E+01  4.0616916E+01  4.0636865E+01  4.0636866E+01  4.0636868E+01  4.0639675E+01  4.0639676E+01  4.0639676E+01  4.0639677E+01  4.0639678E+01  4.0639678E+01  4.0639679E+01  4.0639680E+01  4.0639681E+01  4.0639681E+01  4.0639682E+01  4.0639683E+01  4.0639683E+01  4.0639684E+01  4.0639685E+01  4.0639686E+01  4.0639686E+01  4.0639687E+01  4.0639688E+01  4.0639688E+01  4.0639689E+01  4.0674275E+01  4.0674275E+01  4.0674276E+01  4.0674277E+01  4.0674278E+01  4.0674279E+01  4.0674279E+01  4.0674280E+01  4.0674281E+01  4.0674282E+01  4.0674282E+01  4.0674283E+01  4.0674284E+01  4.0674285E+01  4.0674286E+01  4.0674286E+01  4.0674287E+01  4.0678457E+01  4.0678458E+01  4.0678458E+01  4.0678459E+01  4.0678460E+01  4.0678460E+01  4.0678461E+01  4.0678462E+01  4.0678463E+01  4.0678463E+01  4.0678464E+01  4.0678465E+01  4.0678465E+01  4.0678466E+01  4.0678467E+01  4.0697208E+01  4.0697209E+01  4.0697210E+01  4.0697211E+01  4.0697213E+01  4.0697214E+01  4.0697215E+01  4.0697216E+01  4.0697217E+01  4.0697218E+01  4.0697219E+01  4.0699553E+01  4.0699554E+01  4.0699556E+01  4.0699558E+01  4.0699559E+01  4.0701589E+01  4.0701589E+01  4.0701590E+01  4.0701591E+01  4.0701592E+01  4.0701593E+01  4.0701594E+01  4.0701595E+01  4.0701596E+01  4.0710515E+01  4.0710516E+01  4.0710516E+01  4.0710517E+01  4.0710518E+01  4.0710519E+01  4.0710520E+01  4.0710520E+01  4.0710521E+01  4.0710522E+01  4.0710523E+01  4.0710524E+01  4.0710525E+01  4.0710525E+01  4.0710526E+01  4.0739391E+01  4.0739392E+01  4.0739393E+01  4.0739394E+01  4.0739395E+01  4.0739396E+01  4.0739397E+01  4.0739398E+01  4.0739399E+01  4.0739400E+01  4.0739400E+01  4.0739401E+01  4.0739402E+01  4.0753001E+01  4.0753001E+01  4.0753002E+01  4.0753002E+01  4.0753003E+01  4.0753004E+01  4.0753004E+01  4.0820403E+01  4.0820404E+01  4.0820405E+01  4.0820406E+01  4.0820407E+01  4.0820407E+01  4.0820408E+01  4.0820409E+01  4.0820410E+01  4.0820410E+01  4.0820411E+01  4.0820412E+01  4.0820413E+01  4.0820413E+01  4.0820414E+01  4.0877280E+01  4.0877281E+01  4.0877281E+01  4.0877282E+01  4.0877282E+01  4.0877282E+01  4.0877283E+01  4.0877283E+01  4.0877284E+01  4.0898738E+01  4.0898738E+01  4.0898738E+01  4.0898738E+01  4.0898738E+01  4.0898884E+01  4.0898885E+01  4.0898885E+01  4.0898886E+01  4.0898886E+01  4.0898887E+01  4.0898887E+01  4.0898888E+01  4.0898888E+01  4.0898889E+01  4.0898889E+01  4.0931783E+01  4.0931784E+01  4.0931784E+01  4.0931785E+01  4.0931786E+01  4.0931787E+01  4.0931787E+01  4.0931788E+01  4.0931789E+01  4.0931790E+01  4.0931790E+01  4.0931791E+01  4.0931792E+01  4.0931793E+01  4.0931794E+01  4.0931794E+01  4.0931795E+01  4.0931796E+01  4.0931797E+01  4.0956433E+01  4.0956434E+01  4.0956435E+01  4.0956435E+01  4.0956436E+01  4.0956436E+01  4.0956437E+01  4.0956438E+01  4.0956438E+01  4.0956439E+01  4.0956440E+01  4.0957584E+01  4.0957585E+01  4.0957585E+01  4.0957586E+01  4.0957587E+01  4.0957587E+01  4.0957588E+01  4.0957589E+01  4.0957589E+01  4.0957590E+01  4.0957591E+01  4.0957591E+01  4.0957592E+01  4.0957593E+01  4.0957593E+01  4.0957594E+01  4.0957595E+01  4.0978596E+01  4.0978596E+01  4.0978597E+01  4.0978597E+01  4.0978597E+01  4.0978597E+01  4.0978598E+01  4.0978598E+01  4.0978598E+01  4.1009875E+01  4.1009876E+01  4.1009877E+01  4.1018017E+01  4.1018018E+01  4.1018019E+01  4.1018020E+01  4.1018021E+01  4.1018021E+01  4.1018022E+01  4.1018023E+01  4.1018024E+01  4.1018024E+01  4.1018025E+01  4.1018026E+01  4.1018027E+01  4.1018027E+01  4.1018028E+01  4.1038314E+01  4.1038314E+01  4.1038315E+01  4.1038316E+01  4.1038317E+01  4.1038317E+01  4.1038318E+01  4.1038319E+01  4.1038320E+01  4.1038320E+01  4.1038321E+01  4.1058827E+01  4.1058829E+01  4.1058831E+01  4.1058832E+01  4.1058834E+01  4.1060866E+01  4.1060867E+01  4.1060868E+01  4.1060869E+01  4.1060871E+01  4.1060872E+01  4.1060873E+01  4.1093840E+01  4.1093840E+01  4.1093840E+01  4.1093841E+01  4.1093841E+01  4.1093841E+01  4.1093841E+01  4.1111171E+01  4.1111172E+01  4.1111173E+01  4.1111173E+01  4.1111174E+01  4.1111175E+01  4.1111176E+01  4.1111177E+01  4.1111177E+01  4.1111178E+01  4.1111179E+01  4.1111180E+01  4.1111181E+01  4.1111182E+01  4.1111182E+01  4.1111183E+01  4.1111184E+01  4.1137481E+01  4.1137482E+01  4.1137483E+01  4.1137484E+01  4.1137485E+01  4.1137486E+01  4.1137486E+01  4.1137487E+01  4.1137488E+01  4.1137489E+01  4.1137490E+01  4.1137491E+01  4.1137492E+01  4.1139060E+01  4.1139061E+01  4.1139062E+01  4.1139063E+01  4.1139064E+01  4.1139065E+01  4.1139066E+01  4.1139067E+01  4.1139068E+01  4.1139069E+01  4.1139070E+01  4.1172473E+01  4.1172473E+01  4.1172474E+01  4.1172475E+01  4.1172476E+01  4.1172476E+01  4.1172477E+01  4.1172478E+01  4.1172478E+01  4.1172479E+01  4.1172480E+01  4.1172481E+01  4.1172481E+01  4.1172482E+01  4.1172483E+01  4.1172483E+01  4.1172484E+01  4.1172485E+01  4.1172485E+01  4.1172486E+01  4.1172487E+01  4.1182319E+01  4.1182319E+01  4.1182319E+01  4.1182319E+01  4.1182319E+01  4.1182320E+01  4.1182320E+01  4.1191494E+01  4.1191495E+01  4.1191497E+01  4.1191498E+01  4.1191500E+01  4.1194550E+01  4.1194550E+01  4.1194551E+01  4.1194551E+01  4.1194552E+01  4.1194552E+01  4.1194553E+01  4.1194553E+01  4.1194554E+01  4.1221032E+01  4.1221033E+01  4.1221034E+01  4.1221035E+01  4.1221036E+01  4.1221036E+01  4.1221037E+01  4.1221038E+01  4.1221039E+01  4.1221040E+01  4.1221041E+01  4.1221041E+01  4.1221042E+01  4.1221043E+01  4.1221044E+01  4.1242854E+01  4.1242854E+01  4.1242855E+01  4.1242855E+01  4.1242855E+01  4.1246826E+01  4.1246827E+01  4.1246828E+01  4.1272461E+01  4.1272462E+01  4.1272463E+01  4.1272464E+01  4.1272464E+01  4.1272465E+01  4.1272466E+01  4.1286657E+01  4.1286657E+01  4.1286658E+01  4.1286659E+01  4.1286660E+01  4.1286661E+01  4.1286662E+01  4.1286663E+01  4.1286664E+01  4.1312995E+01  4.1312996E+01  4.1312996E+01  4.1312997E+01  4.1312998E+01  4.1312999E+01  4.1313000E+01  4.1313000E+01  4.1313001E+01  4.1313002E+01  4.1313003E+01  4.1313004E+01  4.1313004E+01  4.1313005E+01  4.1313006E+01  4.1313007E+01  4.1313008E+01  4.1313008E+01  4.1313009E+01  4.1313010E+01  4.1313011E+01  4.1313011E+01  4.1313012E+01  4.1317187E+01  4.1317188E+01  4.1317189E+01  4.1317190E+01  4.1317191E+01  4.1317192E+01  4.1317193E+01  4.1317193E+01  4.1317194E+01  4.1317195E+01  4.1317196E+01  4.1317197E+01  4.1317198E+01  4.1402877E+01  4.1402877E+01  4.1402878E+01  4.1402879E+01  4.1402880E+01  4.1402880E+01  4.1402881E+01  4.1402882E+01  4.1402883E+01  4.1402883E+01  4.1402884E+01  4.1402885E+01  4.1402886E+01  4.1402886E+01  4.1402887E+01  4.1402888E+01  4.1402889E+01  4.1402889E+01  4.1402890E+01  4.1404413E+01  4.1404414E+01  4.1404415E+01  4.1404415E+01  4.1404416E+01  4.1404417E+01  4.1404417E+01  4.1404418E+01  4.1404419E+01  4.1404419E+01  4.1404420E+01  4.1404421E+01  4.1404421E+01  4.1404422E+01  4.1404423E+01  4.1404423E+01  4.1404424E+01  4.1407360E+01  4.1407361E+01  4.1407362E+01  4.1407363E+01  4.1407363E+01  4.1407364E+01  4.1407365E+01  4.1407366E+01  4.1407367E+01  4.1423114E+01  4.1423114E+01  4.1423114E+01  4.1448904E+01  4.1448904E+01  4.1448905E+01  4.1448905E+01  4.1448906E+01  4.1448907E+01  4.1448907E+01  4.1448908E+01  4.1448908E+01  4.1448909E+01  4.1448910E+01  4.1448910E+01  4.1448911E+01  4.1470086E+01  4.1470087E+01  4.1470087E+01  4.1470088E+01  4.1470089E+01  4.1470089E+01  4.1470090E+01  4.1470091E+01  4.1470092E+01  4.1470092E+01  4.1470093E+01  4.1489085E+01  4.1504907E+01  4.1504908E+01  4.1504908E+01  4.1504909E+01  4.1504909E+01  4.1504910E+01  4.1504910E+01  4.1522560E+01  4.1522560E+01  4.1522561E+01  4.1522561E+01  4.1522562E+01  4.1522563E+01  4.1522563E+01  4.1522564E+01  4.1522565E+01  4.1522565E+01  4.1522566E+01  4.1522566E+01  4.1522567E+01  4.1522568E+01  4.1522568E+01  4.1541252E+01  4.1541253E+01  4.1541254E+01  4.1541254E+01  4.1541255E+01  4.1541256E+01  4.1541257E+01  4.1541257E+01  4.1541258E+01  4.1541259E+01  4.1541259E+01  4.1541260E+01  4.1541261E+01  4.1541262E+01  4.1541262E+01  4.1541263E+01  4.1541264E+01  4.1544832E+01  4.1544832E+01  4.1544833E+01  4.1544834E+01  4.1544834E+01  4.1544835E+01  4.1544835E+01  4.1544836E+01  4.1544837E+01  4.1544837E+01  4.1544838E+01  4.1544839E+01  4.1544839E+01  4.1554594E+01  4.1554595E+01  4.1554596E+01  4.1554596E+01  4.1554597E+01  4.1631618E+01  4.1631618E+01  4.1631619E+01  4.1631620E+01  4.1631621E+01  4.1631621E+01  4.1631622E+01  4.1642616E+01  4.1642616E+01  4.1642617E+01  4.1642618E+01  4.1642618E+01  4.1642619E+01  4.1642619E+01  4.1642620E+01  4.1642620E+01  4.1650755E+01  4.1650755E+01  4.1650755E+01  4.1650756E+01  4.1650756E+01  4.1650756E+01  4.1650757E+01  4.1650757E+01  4.1650757E+01  4.1650758E+01  4.1650758E+01  4.1701464E+01  4.1701464E+01  4.1701464E+01  4.1701464E+01  4.1701464E+01  4.1733078E+01  4.1733079E+01  4.1733080E+01  4.1733081E+01  4.1733082E+01  4.1733082E+01  4.1733083E+01  4.1733084E+01  4.1733085E+01  4.1733086E+01  4.1733087E+01  4.1733088E+01  4.1733089E+01  4.1733090E+01  4.1733091E+01  4.1752870E+01  4.1752870E+01  4.1752871E+01  4.1754626E+01  4.1754627E+01  4.1754628E+01  4.1754629E+01  4.1754629E+01  4.1754630E+01  4.1754631E+01  4.1754632E+01  4.1754632E+01  4.1754633E+01  4.1754634E+01  4.1754634E+01  4.1754635E+01  4.1819827E+01  4.1819828E+01  4.1819829E+01  4.1819829E+01  4.1819830E+01  4.1819831E+01  4.1819831E+01  4.1819832E+01  4.1819833E+01  4.1819834E+01  4.1819834E+01  4.1844568E+01  4.1844569E+01  4.1844570E+01  4.1844570E+01  4.1844571E+01  4.1844572E+01  4.1844572E+01  4.1844573E+01  4.1844574E+01  4.1879248E+01  4.1879248E+01  4.1879248E+01  4.1883106E+01  4.1883107E+01  4.1883108E+01  4.1883108E+01  4.1883109E+01  4.1883110E+01  4.1883111E+01  4.1883111E+01  4.1883112E+01  4.1883113E+01  4.1883114E+01  4.1883114E+01  4.1883115E+01  4.1883116E+01  4.1883117E+01  4.1883117E+01  4.1883118E+01  4.1883119E+01  4.1883120E+01  4.1884759E+01  4.1884759E+01  4.1884760E+01  4.1884760E+01  4.1884761E+01  4.1884762E+01  4.1884762E+01  4.1900087E+01  4.1900087E+01  4.1900088E+01  4.1900089E+01  4.1900089E+01  4.1917683E+01  4.1917684E+01  4.1917684E+01  4.1917685E+01  4.1917686E+01  4.1917687E+01  4.1917687E+01  4.1917688E+01  4.1917689E+01  4.1917689E+01  4.1917690E+01  4.1917691E+01  4.1917691E+01  4.1917692E+01  4.1917693E+01  4.1951437E+01  4.1951438E+01  4.1951438E+01  4.1951439E+01  4.1951440E+01  4.1951440E+01  4.1951441E+01  4.1951442E+01  4.1951442E+01  4.1951443E+01  4.1951444E+01  4.1951444E+01  4.1951445E+01  4.1968066E+01  4.1968067E+01  4.1968067E+01  4.1968067E+01  4.1968067E+01  4.1968068E+01  4.1968068E+01  4.1968068E+01  4.1968068E+01  4.1991346E+01  4.1991347E+01  4.1991348E+01  4.1991348E+01  4.1991349E+01  4.1991350E+01  4.1991351E+01  4.1991352E+01  4.1991353E+01  4.1991353E+01  4.1991354E+01  4.1991355E+01  4.1991356E+01  4.1991357E+01  4.1991358E+01  4.1991358E+01  4.1991359E+01  4.1991360E+01  4.1991361E+01  4.1991362E+01  4.1991363E+01  4.2036560E+01  4.2036561E+01  4.2036562E+01  4.2036563E+01  4.2036564E+01  4.2036565E+01  4.2036566E+01  4.2036567E+01  4.2036568E+01  4.2036569E+01  4.2036570E+01  4.2036571E+01  4.2036572E+01  4.2036572E+01  4.2036573E+01  4.2036574E+01  4.2036575E+01  4.2036827E+01  4.2036828E+01  4.2036829E+01  4.2036829E+01  4.2036830E+01  4.2036831E+01  4.2036831E+01  4.2036832E+01  4.2036833E+01  4.2036834E+01  4.2036834E+01  4.2078814E+01  4.2078814E+01  4.2078815E+01  4.2078816E+01  4.2078816E+01  4.2078817E+01  4.2078817E+01  4.2078818E+01  4.2078819E+01  4.2078819E+01  4.2078820E+01  4.2078821E+01  4.2078821E+01  4.2182368E+01  4.2182368E+01  4.2182368E+01  4.2182368E+01  4.2182369E+01  4.2182369E+01  4.2182369E+01  4.2189784E+01  4.2189785E+01  4.2189785E+01  4.2189786E+01  4.2189787E+01  4.2189787E+01  4.2189788E+01  4.2189789E+01  4.2189790E+01  4.2189790E+01  4.2189791E+01  4.2189792E+01  4.2189792E+01  4.2189793E+01  4.2189794E+01  4.2199030E+01  4.2199031E+01  4.2199032E+01  4.2199033E+01  4.2199034E+01  4.2199034E+01  4.2199035E+01  4.2199036E+01  4.2199037E+01  4.2199038E+01  4.2199038E+01  4.2199039E+01  4.2199040E+01  4.2199041E+01  4.2199042E+01  4.2199042E+01  4.2199043E+01  4.2199044E+01  4.2199045E+01  4.2202889E+01  4.2202890E+01  4.2202891E+01  4.2202892E+01  4.2202893E+01  4.2202894E+01  4.2202895E+01  4.2202896E+01  4.2202897E+01  4.2224283E+01  4.2224283E+01  4.2224284E+01  4.2224284E+01  4.2224285E+01  4.2224286E+01  4.2224286E+01  4.2224287E+01  4.2224287E+01  4.2224288E+01  4.2224289E+01  4.2231356E+01  4.2231356E+01  4.2231357E+01  4.2231358E+01  4.2231359E+01  4.2231359E+01  4.2231360E+01  4.2231361E+01  4.2231362E+01  4.2231362E+01  4.2231363E+01  4.2231364E+01  4.2231365E+01  4.2231365E+01  4.2231366E+01  4.2231367E+01  4.2231368E+01  4.2241771E+01  4.2241773E+01  4.2241774E+01  4.2362885E+01  4.2362886E+01  4.2362886E+01  4.2362886E+01  4.2362887E+01  4.2362887E+01  4.2362887E+01  4.2369220E+01  4.2369220E+01  4.2369220E+01  4.2369220E+01  4.2369221E+01  4.2504578E+01  4.2504578E+01  4.2504578E+01  4.2504578E+01  4.2504578E+01  4.2556222E+01  4.2556222E+01  4.2556223E+01  4.2556223E+01  4.2556224E+01  4.2556225E+01  4.2556225E+01  4.2556226E+01  4.2556226E+01  4.2556227E+01  4.2556228E+01  4.2560756E+01  4.2560756E+01  4.2560757E+01  4.2560757E+01  4.2560758E+01  4.2560758E+01  4.2560759E+01  4.2560759E+01  4.2560760E+01  4.2561860E+01  4.2561861E+01  4.2561861E+01  4.2561862E+01  4.2561862E+01  4.2561863E+01  4.2561863E+01  4.2597145E+01  4.2737309E+01  4.2737310E+01  4.2737311E+01  4.2749412E+01  4.2749412E+01  4.2749413E+01  4.2749413E+01  4.2749414E+01  4.2749414E+01  4.2749415E+01  4.2749416E+01  4.2749416E+01  4.2749417E+01  4.2749417E+01  4.2749418E+01  4.2749418E+01  4.2769968E+01  4.2769969E+01  4.2769969E+01  4.2769970E+01  4.2769970E+01  4.2807046E+01  4.2807047E+01  4.2807047E+01  4.2807048E+01  4.2807048E+01  4.2807049E+01  4.2807049E+01  4.2807050E+01  4.2807050E+01  4.2807051E+01  4.2807051E+01  4.2807052E+01  4.2807052E+01  4.2807053E+01  4.2807053E+01  4.2865167E+01  4.2865168E+01  4.2865168E+01  4.2865169E+01  4.2865169E+01  4.2865169E+01  4.2865170E+01  4.2865170E+01  4.2865171E+01  4.2865171E+01  4.2865172E+01  4.2900878E+01  4.2900879E+01  4.2900880E+01  4.2900880E+01  4.2900881E+01  4.2900882E+01  4.2900882E+01  4.2900883E+01  4.2900884E+01  4.2900884E+01  4.2900885E+01  4.2900886E+01  4.2900886E+01  4.2900887E+01  4.2900887E+01  4.2900888E+01  4.2900889E+01  4.3007721E+01  4.3007721E+01  4.3007722E+01  4.3007722E+01  4.3007723E+01  4.3007723E+01  4.3007723E+01  4.3007724E+01  4.3007724E+01  4.3113907E+01  4.3113908E+01  4.3113909E+01  4.3113910E+01  4.3113911E+01  4.3127652E+01  4.3127653E+01  4.3127653E+01  4.3127654E+01  4.3127654E+01  4.3127655E+01  4.3127655E+01  4.3187091E+01  4.3187092E+01  4.3187093E+01  4.3187094E+01  4.3187094E+01  4.3187095E+01  4.3187096E+01  4.3187865E+01  4.3187866E+01  4.3187866E+01  4.3187867E+01  4.3187868E+01  4.3187868E+01  4.3187869E+01  4.3187870E+01  4.3187870E+01  4.3187871E+01  4.3187871E+01  4.3187872E+01  4.3187873E+01  4.3187873E+01  4.3187874E+01  4.3225785E+01  4.3225786E+01  4.3225786E+01  4.3225787E+01  4.3225788E+01  4.3225788E+01  4.3225789E+01  4.3225790E+01  4.3225791E+01  4.3225791E+01  4.3225792E+01  4.3225793E+01  4.3225793E+01  4.3276780E+01  4.3276781E+01  4.3276782E+01  4.3276783E+01  4.3276783E+01  4.3276784E+01  4.3276785E+01  4.3276786E+01  4.3276787E+01  4.3301931E+01  4.3301931E+01  4.3301932E+01  4.3301933E+01  4.3301933E+01  4.3301934E+01  4.3301935E+01  4.3301936E+01  4.3301936E+01  4.3301937E+01  4.3301938E+01  4.3307141E+01  4.3307142E+01  4.3307142E+01  4.3307143E+01  4.3307143E+01  4.3307144E+01  4.3307144E+01  4.3307145E+01  4.3307145E+01  4.3307146E+01  4.3307146E+01  4.3307146E+01  4.3307147E+01  4.3438088E+01  4.3438089E+01  4.3438089E+01  4.3438090E+01  4.3438090E+01  4.3438090E+01  4.3438091E+01  4.3438091E+01  4.3438092E+01  4.3493916E+01  4.3493917E+01  4.3493917E+01  4.3493918E+01  4.3493918E+01  4.3493919E+01  4.3493919E+01  4.3493920E+01  4.3493920E+01  4.3493921E+01  4.3493921E+01  4.3513389E+01  4.3513390E+01  4.3513390E+01  4.3951208E+01  4.4338589E+01  4.4338589E+01  4.4338590E+01  4.4338590E+01  4.4338591E+01  4.4578259E+01  4.4578259E+01  4.4578259E+01  4.4613991E+01  4.4613992E+01  4.4613992E+01  4.4613993E+01  4.4613993E+01  4.4613994E+01  4.4613994E+01  4.4613995E+01  4.4613996E+01  4.4613996E+01  4.4613997E+01  4.4613997E+01  4.4613998E+01  4.4613999E+01  4.4613999E+01  4.4706928E+01  4.4706928E+01  4.4706929E+01  4.4706929E+01  4.4706929E+01  4.4706930E+01  4.4706930E+01  4.4706931E+01  4.4706931E+01  4.4706931E+01  4.4706932E+01  4.4706932E+01  4.4706933E+01  4.4844644E+01  4.4844645E+01  4.4844645E+01  4.4844646E+01  4.4844647E+01  4.4844647E+01  4.4844648E+01  4.5362897E+01  4.5362898E+01  4.5362898E+01  4.5362899E+01  4.5362900E+01  4.5362900E+01  4.5362901E+01  4.5362901E+01  4.5362902E+01  4.5393382E+01  4.5393382E+01  4.5393382E+01  4.5393383E+01  4.5393383E+01  4.5485980E+01  4.5485981E+01  4.5485981E+01  4.5485982E+01  4.5485982E+01  4.5485983E+01  4.5485983E+01  4.5485984E+01  4.5485985E+01  4.5485985E+01  4.5485986E+01  4.5537617E+01  4.5537618E+01  4.5537618E+01  4.5537619E+01  4.5537619E+01  4.5537620E+01  4.5537620E+01  4.5537621E+01  4.5537621E+01  4.5537622E+01  4.5537623E+01  4.5537623E+01  4.5537624E+01  4.5648893E+01  4.5648893E+01  4.5648894E+01  4.5648894E+01  4.5648894E+01  4.5648894E+01  4.5648894E+01  4.5764342E+01  4.5764342E+01  4.5764343E+01  4.5764343E+01  4.5764343E+01  4.5764344E+01  4.5764344E+01  4.5764344E+01  4.5764345E+01  4.5764345E+01  4.5764345E+01  4.5898564E+01  4.5898565E+01  4.5898565E+01  4.5898565E+01  4.5898566E+01  4.5898566E+01  4.5898566E+01  4.5898566E+01  4.5898567E+01  4.8085694E+01  4.8085694E+01  4.8085695E+01  4.8085695E+01  4.8085696E+01  4.8085696E+01  4.8085697E+01  4.8085697E+01  4.8085698E+01  4.8085698E+01  4.8085699E+01  4.8085699E+01  4.8085700E+01  4.8085700E+01  4.8085701E+01  4.8129495E+01  4.8129496E+01  4.8129497E+01  4.8129498E+01  4.8129499E+01  4.8129499E+01  4.8129500E+01  4.8227737E+01  4.8227738E+01  4.8227739E+01  4.8227739E+01  4.8227740E+01  4.8227741E+01  4.8227741E+01  4.8227742E+01  4.8227742E+01  4.8275541E+01  4.8275541E+01  4.8275542E+01  4.8275543E+01  4.8275543E+01  4.8275544E+01  4.8275544E+01  4.8275545E+01  4.8275546E+01  4.8275546E+01  4.8275547E+01  4.8377083E+01  4.8377084E+01  4.8377084E+01  4.8377085E+01  4.8377085E+01  4.8377086E+01  4.8377086E+01  4.8377087E+01  4.8377088E+01  4.8377088E+01  4.8377089E+01  4.8377089E+01  4.8377090E+01  4.8446019E+01  4.8446020E+01  4.8446022E+01  4.8446023E+01  4.8446024E+01  4.8666011E+01  4.8666012E+01  4.8666013E+01  4.8666015E+01  4.8666016E+01  4.8666017E+01  4.8666018E+01  4.8666019E+01  4.8666020E+01  4.8721574E+01  4.8721575E+01  4.8721575E+01  4.8721576E+01  4.8721577E+01  4.8721577E+01  4.8721578E+01  4.8721579E+01  4.8721579E+01  4.8721580E+01  4.8721581E+01  4.8721581E+01  4.8721582E+01  4.8721583E+01  4.8721583E+01  4.8721584E+01  4.8721585E+01  4.8809329E+01  4.8809330E+01  4.8809331E+01  4.8809332E+01  4.8809333E+01  4.8809334E+01  4.8809334E+01  4.8809335E+01  4.8809336E+01  4.8809337E+01  4.8809338E+01  4.8836546E+01  4.8836547E+01  4.8836549E+01  4.8836550E+01  4.8836552E+01  4.8836553E+01  4.8836555E+01  4.8897396E+01  4.8897397E+01  4.8897398E+01  4.8897399E+01  4.8897400E+01  4.8897400E+01  4.8897401E+01  4.8897402E+01  4.8897403E+01  4.8897404E+01  4.8897404E+01  4.8897405E+01  4.8897406E+01  4.8980328E+01  4.8980329E+01  4.8980330E+01  4.8980330E+01  4.8980331E+01  4.8980332E+01  4.8980332E+01  4.8980333E+01  4.8980334E+01  4.8980335E+01  4.8980335E+01  4.8980336E+01  4.8980337E+01  4.8980337E+01  4.8980338E+01  4.9028513E+01  4.9028513E+01  4.9028513E+01  4.9028513E+01  4.9028513E+01  4.9104443E+01  4.9104444E+01  4.9104445E+01  4.9104446E+01  4.9104447E+01  4.9104448E+01  4.9104450E+01  4.9104451E+01  4.9104452E+01  4.9104453E+01  4.9104454E+01  4.9165103E+01  4.9165104E+01  4.9165106E+01  4.9165107E+01  4.9165109E+01  4.9165110E+01  4.9165112E+01  4.9165113E+01  4.9165115E+01  4.9226700E+01  4.9226701E+01  4.9226701E+01  4.9265726E+01  4.9265727E+01  4.9265728E+01  4.9265729E+01  4.9265729E+01  4.9265730E+01  4.9265731E+01  4.9265732E+01  4.9265733E+01  4.9265733E+01  4.9265734E+01  4.9265735E+01  4.9265736E+01  4.9265737E+01  4.9265737E+01  4.9265738E+01  4.9265739E+01  4.9265740E+01  4.9265740E+01  4.9297963E+01  4.9297963E+01  4.9297964E+01  4.9297965E+01  4.9297966E+01  4.9297966E+01  4.9297967E+01  4.9297968E+01  4.9297969E+01  4.9304837E+01  4.9304838E+01  4.9304839E+01  4.9304840E+01  4.9304841E+01  4.9304842E+01  4.9304843E+01  4.9304844E+01  4.9304845E+01  4.9304846E+01  4.9304847E+01  4.9304848E+01  4.9304849E+01  4.9348955E+01  4.9348955E+01  4.9348955E+01  4.9348955E+01  4.9348956E+01  4.9348956E+01  4.9348956E+01  4.9439426E+01  4.9439426E+01  4.9439427E+01  4.9439428E+01  4.9439428E+01  4.9439429E+01  4.9439429E+01  4.9439430E+01  4.9439431E+01  4.9449414E+01  4.9449416E+01  4.9449417E+01  4.9449418E+01  4.9449420E+01  4.9449421E+01  4.9449422E+01  4.9449423E+01  4.9449425E+01  4.9449426E+01  4.9449427E+01  4.9474323E+01  4.9474324E+01  4.9474325E+01  4.9474325E+01  4.9474326E+01  4.9474327E+01  4.9474327E+01  4.9482971E+01  4.9482972E+01  4.9482973E+01  4.9482974E+01  4.9482975E+01  4.9482976E+01  4.9482977E+01  4.9482978E+01  4.9482979E+01  4.9482980E+01  4.9482981E+01  4.9482982E+01  4.9482983E+01  4.9482984E+01  4.9482985E+01  4.9515957E+01  4.9515958E+01  4.9515959E+01  4.9515960E+01  4.9515960E+01  4.9515961E+01  4.9515962E+01  4.9515963E+01  4.9515964E+01  4.9515965E+01  4.9515966E+01  4.9515966E+01  4.9515967E+01  4.9515968E+01  4.9515969E+01  4.9515970E+01  4.9515971E+01  4.9528522E+01  4.9528524E+01  4.9528525E+01  4.9528526E+01  4.9528527E+01  4.9528528E+01  4.9528530E+01  4.9528531E+01  4.9528532E+01  4.9528533E+01  4.9528535E+01  4.9528536E+01  4.9528537E+01  4.9572934E+01  4.9572934E+01  4.9572935E+01  4.9572936E+01  4.9572936E+01  4.9605702E+01  4.9605703E+01  4.9605704E+01  4.9605706E+01  4.9605707E+01  4.9605708E+01  4.9605709E+01  4.9605710E+01  4.9605711E+01  4.9605713E+01  4.9605714E+01  4.9607840E+01  4.9607842E+01  4.9607843E+01  4.9607844E+01  4.9607845E+01  4.9607846E+01  4.9607847E+01  4.9636852E+01  4.9636853E+01  4.9636853E+01  4.9636854E+01  4.9636855E+01  4.9636855E+01  4.9636856E+01  4.9636857E+01  4.9636857E+01  4.9686018E+01  4.9686019E+01  4.9686019E+01  4.9686020E+01  4.9686021E+01  4.9686022E+01  4.9686022E+01  4.9728610E+01  4.9728611E+01  4.9728611E+01  4.9728612E+01  4.9728613E+01  4.9728614E+01  4.9728615E+01  4.9728615E+01  4.9728616E+01  4.9728617E+01  4.9728618E+01  4.9728619E+01  4.9728619E+01  4.9731451E+01  4.9731452E+01  4.9731453E+01  4.9731454E+01  4.9731454E+01  4.9731455E+01  4.9731456E+01  4.9731457E+01  4.9731458E+01  4.9731459E+01  4.9731460E+01  4.9731461E+01  4.9731461E+01  4.9731462E+01  4.9731463E+01  4.9731464E+01  4.9731465E+01  4.9731466E+01  4.9731467E+01  4.9731467E+01  4.9731468E+01  4.9735945E+01  4.9735946E+01  4.9735947E+01  4.9735948E+01  4.9735948E+01  4.9735949E+01  4.9735950E+01  4.9735951E+01  4.9735952E+01  4.9735953E+01  4.9735954E+01  4.9735955E+01  4.9735956E+01  4.9735956E+01  4.9735957E+01  4.9744700E+01  4.9744701E+01  4.9744701E+01  4.9792466E+01  4.9792466E+01  4.9792467E+01  4.9792467E+01  4.9792468E+01  4.9792468E+01  4.9792469E+01  4.9792470E+01  4.9792470E+01  4.9792471E+01  4.9792471E+01  4.9838777E+01  4.9838777E+01  4.9838778E+01  4.9838779E+01  4.9838779E+01  4.9838780E+01  4.9838781E+01  4.9838781E+01  4.9838782E+01  4.9842218E+01  4.9842219E+01  4.9842220E+01  4.9842220E+01  4.9842221E+01  4.9842222E+01  4.9842223E+01  4.9842224E+01  4.9842225E+01  4.9842226E+01  4.9842226E+01  4.9842227E+01  4.9842228E+01  4.9842229E+01  4.9842230E+01  4.9884677E+01  4.9907969E+01  4.9907970E+01  4.9907971E+01  4.9907972E+01  4.9907973E+01  4.9907974E+01  4.9907974E+01  4.9907975E+01  4.9907976E+01  4.9907977E+01  4.9907978E+01  4.9916114E+01  4.9916114E+01  4.9916115E+01  4.9916116E+01  4.9916116E+01  4.9986334E+01  4.9986335E+01  4.9986336E+01  4.9986336E+01  4.9986337E+01  4.9986338E+01  4.9986339E+01  4.9986340E+01  4.9986341E+01  4.9986342E+01  4.9986343E+01  4.9986344E+01  4.9986345E+01  4.9986346E+01  4.9986347E+01  4.9986348E+01  4.9986349E+01  4.9986350E+01  4.9986351E+01  5.0016405E+01  5.0016406E+01  5.0016407E+01  5.0016409E+01  5.0016410E+01  5.0016411E+01  5.0016412E+01  5.0016413E+01  5.0016415E+01  5.0016448E+01  5.0016449E+01  5.0016449E+01  5.0016450E+01  5.0016451E+01  5.0016451E+01  5.0016452E+01  5.0025976E+01  5.0025977E+01  5.0025978E+01  5.0063595E+01  5.0063596E+01  5.0063597E+01  5.0063598E+01  5.0063600E+01  5.0065185E+01  5.0065186E+01  5.0065187E+01  5.0065188E+01  5.0065189E+01  5.0065190E+01  5.0065191E+01  5.0065192E+01  5.0065193E+01  5.0065194E+01  5.0065195E+01  5.0079491E+01  5.0079492E+01  5.0079493E+01  5.0079494E+01  5.0079495E+01  5.0079496E+01  5.0079496E+01  5.0079497E+01  5.0079498E+01  5.0098819E+01  5.0098821E+01  5.0098823E+01  5.0098824E+01  5.0098826E+01  5.0141841E+01  5.0141842E+01  5.0141843E+01  5.0141844E+01  5.0141845E+01  5.0141846E+01  5.0141847E+01  5.0141848E+01  5.0141849E+01  5.0141850E+01  5.0141851E+01  5.0141852E+01  5.0141853E+01  5.0141854E+01  5.0141855E+01  5.0141856E+01  5.0141857E+01  5.0141876E+01  5.0141876E+01  5.0141877E+01  5.0141878E+01  5.0141878E+01  5.0141879E+01  5.0141880E+01  5.0141881E+01  5.0141881E+01  5.0141882E+01  5.0141883E+01  5.0141884E+01  5.0141884E+01  5.0142160E+01  5.0142161E+01  5.0142161E+01  5.0142162E+01  5.0142162E+01  5.0142163E+01  5.0142164E+01  5.0221356E+01  5.0221356E+01  5.0221357E+01  5.0221358E+01  5.0221358E+01  5.0221359E+01  5.0221360E+01  5.0221361E+01  5.0221361E+01  5.0221362E+01  5.0221363E+01  5.0221363E+01  5.0221364E+01  5.0221365E+01  5.0221365E+01  5.0221366E+01  5.0221367E+01  5.0221367E+01  5.0221368E+01  5.0249587E+01  5.0249588E+01  5.0249589E+01  5.0249589E+01  5.0249590E+01  5.0249591E+01  5.0249592E+01  5.0249593E+01  5.0249594E+01  5.0268596E+01  5.0268596E+01  5.0268597E+01  5.0268597E+01  5.0268598E+01  5.0268598E+01  5.0268599E+01  5.0268599E+01  5.0268599E+01  5.0268600E+01  5.0268600E+01  5.0292071E+01  5.0292073E+01  5.0292074E+01  5.0318410E+01  5.0318412E+01  5.0318413E+01  5.0318414E+01  5.0318415E+01  5.0318416E+01  5.0318417E+01  5.0363737E+01  5.0363738E+01  5.0363739E+01  5.0363740E+01  5.0363741E+01  5.0363742E+01  5.0363743E+01  5.0363744E+01  5.0363745E+01  5.0390258E+01  5.0390259E+01  5.0390260E+01  5.0390261E+01  5.0390262E+01  5.0390262E+01  5.0390263E+01  5.0390264E+01  5.0390265E+01  5.0390266E+01  5.0390266E+01  5.0390267E+01  5.0390268E+01  5.0399210E+01  5.0399211E+01  5.0399212E+01  5.0399212E+01  5.0399213E+01  5.0399214E+01  5.0399214E+01  5.0402881E+01  5.0402882E+01  5.0402882E+01  5.0402883E+01  5.0402883E+01  5.0437110E+01  5.0437110E+01  5.0437111E+01  5.0437112E+01  5.0437113E+01  5.0437114E+01  5.0437115E+01  5.0437116E+01  5.0437117E+01  5.0437118E+01  5.0437119E+01  5.0457150E+01  5.0457151E+01  5.0457152E+01  5.0457153E+01  5.0457154E+01  5.0457155E+01  5.0457156E+01  5.0457157E+01  5.0457158E+01  5.0457159E+01  5.0457160E+01  5.0466247E+01  5.0466248E+01  5.0466248E+01  5.0466249E+01  5.0466250E+01  5.0466250E+01  5.0466251E+01  5.0466252E+01  5.0466253E+01  5.0466253E+01  5.0466254E+01  5.0466255E+01  5.0466255E+01  5.0512758E+01  5.0512759E+01  5.0512759E+01  5.0512759E+01  5.0512760E+01  5.0517098E+01  5.0517099E+01  5.0517100E+01  5.0517101E+01  5.0517102E+01  5.0517102E+01  5.0517103E+01  5.0517104E+01  5.0517105E+01  5.0517106E+01  5.0517107E+01  5.0517107E+01  5.0517108E+01  5.0517109E+01  5.0517110E+01  5.0523364E+01  5.0523365E+01  5.0523366E+01  5.0523367E+01  5.0523368E+01  5.0523369E+01  5.0523370E+01  5.0523371E+01  5.0523372E+01  5.0559530E+01  5.0559531E+01  5.0559532E+01  5.0559533E+01  5.0559534E+01  5.0559536E+01  5.0559537E+01  5.0559538E+01  5.0559539E+01  5.0559540E+01  5.0559541E+01  5.0571154E+01  5.0571154E+01  5.0571155E+01  5.0571156E+01  5.0571157E+01  5.0571158E+01  5.0571159E+01  5.0571160E+01  5.0571161E+01  5.0571162E+01  5.0571163E+01  5.0571164E+01  5.0571165E+01  5.0586354E+01  5.0586356E+01  5.0586358E+01  5.0592940E+01  5.0592940E+01  5.0592941E+01  5.0592942E+01  5.0592942E+01  5.0592943E+01  5.0592943E+01  5.0592944E+01  5.0592945E+01  5.0594612E+01  5.0594613E+01  5.0594614E+01  5.0594615E+01  5.0594615E+01  5.0594616E+01  5.0594617E+01  5.0594618E+01  5.0594619E+01  5.0594619E+01  5.0594620E+01  5.0594621E+01  5.0594622E+01  5.0594622E+01  5.0594623E+01  5.0594624E+01  5.0594625E+01  5.0594626E+01  5.0594626E+01  5.0594627E+01  5.0594628E+01  5.0626383E+01  5.0626384E+01  5.0626384E+01  5.0626385E+01  5.0626385E+01  5.0658561E+01  5.0658561E+01  5.0658562E+01  5.0658563E+01  5.0658564E+01  5.0658564E+01  5.0658565E+01  5.0658566E+01  5.0658567E+01  5.0658568E+01  5.0658568E+01  5.0658569E+01  5.0658570E+01  5.0658571E+01  5.0658571E+01  5.0658572E+01  5.0658573E+01  5.0671076E+01  5.0671077E+01  5.0671078E+01  5.0671079E+01  5.0671079E+01  5.0671080E+01  5.0671081E+01  5.0671082E+01  5.0671083E+01  5.0671083E+01  5.0671084E+01  5.0673475E+01  5.0673476E+01  5.0673477E+01  5.0673478E+01  5.0673480E+01  5.0673481E+01  5.0673482E+01  5.0693118E+01  5.0733512E+01  5.0733514E+01  5.0733515E+01  5.0733934E+01  5.0733935E+01  5.0733936E+01  5.0733937E+01  5.0733937E+01  5.0733938E+01  5.0733939E+01  5.0733940E+01  5.0733941E+01  5.0733941E+01  5.0733942E+01  5.0733943E+01  5.0733944E+01  5.0733945E+01  5.0733945E+01  5.0747072E+01  5.0747072E+01  5.0747073E+01  5.0747074E+01  5.0747074E+01  5.0747075E+01  5.0747076E+01  5.0776904E+01  5.0776905E+01  5.0776906E+01  5.0776908E+01  5.0776909E+01  5.0776910E+01  5.0776911E+01  5.0785459E+01  5.0785459E+01  5.0785460E+01  5.0785460E+01  5.0785461E+01  5.0785461E+01  5.0785462E+01  5.0785462E+01  5.0785463E+01  5.0821229E+01  5.0821230E+01  5.0821231E+01  5.0821232E+01  5.0821234E+01  5.0821235E+01  5.0821236E+01  5.0821237E+01  5.0821238E+01  5.0821239E+01  5.0821240E+01  5.0821241E+01  5.0821242E+01  5.0823105E+01  5.0823105E+01  5.0823106E+01  5.0823107E+01  5.0823108E+01  5.0823108E+01  5.0823109E+01  5.0823110E+01  5.0823111E+01  5.0823111E+01  5.0823112E+01  5.0823113E+01  5.0823114E+01  5.0823114E+01  5.0823115E+01  5.0823116E+01  5.0823116E+01  5.0842755E+01  5.0842756E+01  5.0842756E+01  5.0842757E+01  5.0842757E+01  5.0844947E+01  5.0844947E+01  5.0844947E+01  5.0856830E+01  5.0856831E+01  5.0856832E+01  5.0856832E+01  5.0856833E+01  5.0856834E+01  5.0856835E+01  5.0856836E+01  5.0856836E+01  5.0856837E+01  5.0856838E+01  5.0856839E+01  5.0856840E+01  5.0856840E+01  5.0856841E+01  5.0885501E+01  5.0885502E+01  5.0885503E+01  5.0885504E+01  5.0885505E+01  5.0885506E+01  5.0885507E+01  5.0885507E+01  5.0885508E+01  5.0885509E+01  5.0885510E+01  5.0885511E+01  5.0885512E+01  5.0911472E+01  5.0911473E+01  5.0911474E+01  5.0911474E+01  5.0911475E+01  5.0911476E+01  5.0911476E+01  5.0911477E+01  5.0911478E+01  5.0918891E+01  5.0918892E+01  5.0918893E+01  5.0918893E+01  5.0918894E+01  5.0918894E+01  5.0918895E+01  5.0922234E+01  5.0922234E+01  5.0922235E+01  5.0922236E+01  5.0922237E+01  5.0922238E+01  5.0922238E+01  5.0922239E+01  5.0922240E+01  5.0922241E+01  5.0922241E+01  5.0922242E+01  5.0922243E+01  5.0935242E+01  5.0935244E+01  5.0935246E+01  5.0935247E+01  5.0935249E+01  5.1008960E+01  5.1008962E+01  5.1008963E+01  5.1008965E+01  5.1008966E+01  5.1022570E+01  5.1022570E+01  5.1022571E+01  5.1026293E+01  5.1026294E+01  5.1026295E+01  5.1026295E+01  5.1026296E+01  5.1026297E+01  5.1026298E+01  5.1026299E+01  5.1026299E+01  5.1026300E+01  5.1026301E+01  5.1044976E+01  5.1044977E+01  5.1044978E+01  5.1044979E+01  5.1044980E+01  5.1044981E+01  5.1044982E+01  5.1044983E+01  5.1044984E+01  5.1053153E+01  5.1053154E+01  5.1053155E+01  5.1053156E+01  5.1053158E+01  5.1053159E+01  5.1053160E+01  5.1053161E+01  5.1053162E+01  5.1053163E+01  5.1053164E+01  5.1053165E+01  5.1053166E+01  5.1075538E+01  5.1075538E+01  5.1075539E+01  5.1075540E+01  5.1075541E+01  5.1075541E+01  5.1075542E+01  5.1091468E+01  5.1091469E+01  5.1091469E+01  5.1091470E+01  5.1091471E+01  5.1091472E+01  5.1091472E+01  5.1091473E+01  5.1091474E+01  5.1091475E+01  5.1091476E+01  5.1091476E+01  5.1091477E+01  5.1091478E+01  5.1091479E+01  5.1154491E+01  5.1154492E+01  5.1154493E+01  5.1154494E+01  5.1154495E+01  5.1154496E+01  5.1154497E+01  5.1154498E+01  5.1154500E+01  5.1154501E+01  5.1154502E+01  5.1159502E+01  5.1159503E+01  5.1159504E+01  5.1159504E+01  5.1159505E+01  5.1159506E+01  5.1159507E+01  5.1159507E+01  5.1159508E+01  5.1159509E+01  5.1159510E+01  5.1159510E+01  5.1159511E+01  5.1159512E+01  5.1159513E+01  5.1159513E+01  5.1159514E+01  5.1160286E+01  5.1168182E+01  5.1168183E+01  5.1168184E+01  5.1168184E+01  5.1168185E+01  5.1168185E+01  5.1168186E+01  5.1168187E+01  5.1168187E+01  5.1195599E+01  5.1195599E+01  5.1195600E+01  5.1195601E+01  5.1195602E+01  5.1195603E+01  5.1195604E+01  5.1195605E+01  5.1195605E+01  5.1195606E+01  5.1195607E+01  5.1195608E+01  5.1195609E+01  5.1195610E+01  5.1195611E+01  5.1209208E+01  5.1209209E+01  5.1209209E+01  5.1209210E+01  5.1209211E+01  5.1209212E+01  5.1209213E+01  5.1241944E+01  5.1241945E+01  5.1241946E+01  5.1241946E+01  5.1241947E+01  5.1241948E+01  5.1241948E+01  5.1241949E+01  5.1241950E+01  5.1241951E+01  5.1241951E+01  5.1250826E+01  5.1250826E+01  5.1250827E+01  5.1250828E+01  5.1250829E+01  5.1250830E+01  5.1250831E+01  5.1250831E+01  5.1250832E+01  5.1250833E+01  5.1250834E+01  5.1250835E+01  5.1250836E+01  5.1250836E+01  5.1250837E+01  5.1250838E+01  5.1250839E+01  5.1250840E+01  5.1250841E+01  5.1261570E+01  5.1261571E+01  5.1261572E+01  5.1261573E+01  5.1261574E+01  5.1261575E+01  5.1261576E+01  5.1261577E+01  5.1261578E+01  5.1280616E+01  5.1280617E+01  5.1280618E+01  5.1280620E+01  5.1280621E+01  5.1292550E+01  5.1292550E+01  5.1292551E+01  5.1292552E+01  5.1292553E+01  5.1298282E+01  5.1298283E+01  5.1298284E+01  5.1344134E+01  5.1344136E+01  5.1344137E+01  5.1344138E+01  5.1344140E+01  5.1344141E+01  5.1344143E+01  5.1346483E+01  5.1346485E+01  5.1346486E+01  5.1394009E+01  5.1394010E+01  5.1394011E+01  5.1394012E+01  5.1394013E+01  5.1417989E+01  5.1417990E+01  5.1417990E+01  5.1417991E+01  5.1417992E+01  5.1417993E+01  5.1417994E+01  5.1417995E+01  5.1417996E+01  5.1417997E+01  5.1417998E+01  5.1424516E+01  5.1424517E+01  5.1424519E+01  5.1424520E+01  5.1424521E+01  5.1424522E+01  5.1424523E+01  5.1441935E+01  5.1441936E+01  5.1441937E+01  5.1441938E+01  5.1441939E+01  5.1441940E+01  5.1441941E+01  5.1441943E+01  5.1441944E+01  5.1441945E+01  5.1441946E+01  5.1441947E+01  5.1441948E+01  5.1445806E+01  5.1445807E+01  5.1445808E+01  5.1445809E+01  5.1445809E+01  5.1445810E+01  5.1445811E+01  5.1445812E+01  5.1445812E+01  5.1445813E+01  5.1445814E+01  5.1461240E+01  5.1461241E+01  5.1461242E+01  5.1461243E+01  5.1461243E+01  5.1461244E+01  5.1461245E+01  5.1461246E+01  5.1461246E+01  5.1461247E+01  5.1461248E+01  5.1461249E+01  5.1461250E+01  5.1461250E+01  5.1461251E+01  5.1461252E+01  5.1461253E+01  5.1461253E+01  5.1461254E+01  5.1461255E+01  5.1461256E+01  5.1506295E+01  5.1506296E+01  5.1506296E+01  5.1506297E+01  5.1506298E+01  5.1506299E+01  5.1506300E+01  5.1506300E+01  5.1506301E+01  5.1506302E+01  5.1506303E+01  5.1506304E+01  5.1506305E+01  5.1506305E+01  5.1506306E+01  5.1506307E+01  5.1506308E+01  5.1506309E+01  5.1506309E+01  5.1506310E+01  5.1506311E+01  5.1506312E+01  5.1506313E+01  5.1514108E+01  5.1514109E+01  5.1514110E+01  5.1514111E+01  5.1514112E+01  5.1514113E+01  5.1514114E+01  5.1514115E+01  5.1514116E+01  5.1514117E+01  5.1514119E+01  5.1515647E+01  5.1515648E+01  5.1515649E+01  5.1515650E+01  5.1515651E+01  5.1515651E+01  5.1515652E+01  5.1515653E+01  5.1515654E+01  5.1515655E+01  5.1515656E+01  5.1515656E+01  5.1515657E+01  5.1521863E+01  5.1521864E+01  5.1521865E+01  5.1521865E+01  5.1521866E+01  5.1521867E+01  5.1521868E+01  5.1521869E+01  5.1521869E+01  5.1521870E+01  5.1521871E+01  5.1521872E+01  5.1521873E+01  5.1521873E+01  5.1521874E+01  5.1538555E+01  5.1538556E+01  5.1538556E+01  5.1538557E+01  5.1538557E+01  5.1538558E+01  5.1538558E+01  5.1538559E+01  5.1538560E+01  5.1555646E+01  5.1555646E+01  5.1555647E+01  5.1555648E+01  5.1555649E+01  5.1555650E+01  5.1555651E+01  5.1555651E+01  5.1555652E+01  5.1555653E+01  5.1555654E+01  5.1555655E+01  5.1555656E+01  5.1555657E+01  5.1555657E+01  5.1555658E+01  5.1555659E+01  5.1584431E+01  5.1584432E+01  5.1584433E+01  5.1584434E+01  5.1584435E+01  5.1584436E+01  5.1584437E+01  5.1584438E+01  5.1584439E+01  5.1611646E+01  5.1611647E+01  5.1611648E+01  5.1611649E+01  5.1611650E+01  5.1611650E+01  5.1611651E+01  5.1611652E+01  5.1611653E+01  5.1611654E+01  5.1611655E+01  5.1611656E+01  5.1611656E+01  5.1645369E+01  5.1645370E+01  5.1645371E+01  5.1645372E+01  5.1645373E+01  5.1645373E+01  5.1645374E+01  5.1672160E+01  5.1672161E+01  5.1672162E+01  5.1672163E+01  5.1672164E+01  5.1672165E+01  5.1672167E+01  5.1672168E+01  5.1672169E+01  5.1679641E+01  5.1679642E+01  5.1679643E+01  5.1679643E+01  5.1679644E+01  5.1679645E+01  5.1679646E+01  5.1679647E+01  5.1679648E+01  5.1679649E+01  5.1679649E+01  5.1679650E+01  5.1679651E+01  5.1679652E+01  5.1679653E+01  5.1686898E+01  5.1686899E+01  5.1686900E+01  5.1686901E+01  5.1686902E+01  5.1686903E+01  5.1686904E+01  5.1686905E+01  5.1686905E+01  5.1686906E+01  5.1686907E+01  5.1686908E+01  5.1686909E+01  5.1698205E+01  5.1698206E+01  5.1698206E+01  5.1698207E+01  5.1698208E+01  5.1698208E+01  5.1698209E+01  5.1698210E+01  5.1698211E+01  5.1698211E+01  5.1698212E+01  5.1703929E+01  5.1703929E+01  5.1703930E+01  5.1704390E+01  5.1704390E+01  5.1704391E+01  5.1704392E+01  5.1704393E+01  5.1704394E+01  5.1704394E+01  5.1704395E+01  5.1704396E+01  5.1704397E+01  5.1704398E+01  5.1704398E+01  5.1704399E+01  5.1704400E+01  5.1704401E+01  5.1704402E+01  5.1704402E+01  5.1704403E+01  5.1704404E+01  5.1722379E+01  5.1722380E+01  5.1722381E+01  5.1722382E+01  5.1722383E+01  5.1722384E+01  5.1722384E+01  5.1722385E+01  5.1722386E+01  5.1722387E+01  5.1722388E+01  5.1722389E+01  5.1722389E+01  5.1722390E+01  5.1722391E+01  5.1722392E+01  5.1722393E+01  5.1726256E+01  5.1726257E+01  5.1726258E+01  5.1726259E+01  5.1726260E+01  5.1735132E+01  5.1735134E+01  5.1735135E+01  5.1736720E+01  5.1736720E+01  5.1736720E+01  5.1736721E+01  5.1736721E+01  5.1736721E+01  5.1736722E+01  5.1768101E+01  5.1768102E+01  5.1768103E+01  5.1768104E+01  5.1768105E+01  5.1768106E+01  5.1768107E+01  5.1768108E+01  5.1768109E+01  5.1768110E+01  5.1768111E+01  5.1768112E+01  5.1768113E+01  5.1768114E+01  5.1768115E+01  5.1791369E+01  5.1791370E+01  5.1791371E+01  5.1791372E+01  5.1791373E+01  5.1801848E+01  5.1801849E+01  5.1801850E+01  5.1801851E+01  5.1801852E+01  5.1801853E+01  5.1801854E+01  5.1801855E+01  5.1801856E+01  5.1801857E+01  5.1801858E+01  5.1855184E+01  5.1855185E+01  5.1855185E+01  5.1855186E+01  5.1855187E+01  5.1855187E+01  5.1855188E+01  5.1870837E+01  5.1870838E+01  5.1870839E+01  5.1870840E+01  5.1870841E+01  5.1870842E+01  5.1870842E+01  5.1870843E+01  5.1870844E+01  5.1908073E+01  5.1908074E+01  5.1908075E+01  5.1908076E+01  5.1908077E+01  5.1908078E+01  5.1908079E+01  5.1921025E+01  5.1951515E+01  5.1951516E+01  5.1951517E+01  5.1951517E+01  5.1951518E+01  5.1951519E+01  5.1951520E+01  5.1951521E+01  5.1951522E+01  5.1951523E+01  5.1951524E+01  5.1951525E+01  5.1951526E+01  5.1965876E+01  5.1965877E+01  5.1965878E+01  5.1965879E+01  5.1965880E+01  5.1965959E+01  5.1965959E+01  5.1965959E+01  5.1967403E+01  5.1967404E+01  5.1967405E+01  5.1967406E+01  5.1967407E+01  5.1967407E+01  5.1967408E+01  5.1967409E+01  5.1967410E+01  5.1967411E+01  5.1967412E+01  5.1967413E+01  5.1967413E+01  5.1967414E+01  5.1967415E+01  5.2005806E+01  5.2005807E+01  5.2005808E+01  5.2005809E+01  5.2005810E+01  5.2005811E+01  5.2005812E+01  5.2005813E+01  5.2005814E+01  5.2045673E+01  5.2045674E+01  5.2045676E+01  5.2045677E+01  5.2045678E+01  5.2045679E+01  5.2045680E+01  5.2045681E+01  5.2045682E+01  5.2045683E+01  5.2045685E+01  5.2108429E+01  5.2108431E+01  5.2108432E+01  5.2108433E+01  5.2108435E+01  5.2108436E+01  5.2108437E+01  5.2113589E+01  5.2113590E+01  5.2113591E+01  5.2113592E+01  5.2113593E+01  5.2119238E+01  5.2119239E+01  5.2119240E+01  5.2119241E+01  5.2119241E+01  5.2119242E+01  5.2119243E+01  5.2119244E+01  5.2119245E+01  5.2119246E+01  5.2119247E+01  5.2119247E+01  5.2119248E+01  5.2119249E+01  5.2119250E+01  5.2119251E+01  5.2119252E+01  5.2160975E+01  5.2160976E+01  5.2160977E+01  5.2160977E+01  5.2160978E+01  5.2185945E+01  5.2185946E+01  5.2185947E+01  5.2185947E+01  5.2185948E+01  5.2185949E+01  5.2185949E+01  5.2185950E+01  5.2185951E+01  5.2212849E+01  5.2212850E+01  5.2212851E+01  5.2212852E+01  5.2212853E+01  5.2212854E+01  5.2212855E+01  5.2212856E+01  5.2212857E+01  5.2212858E+01  5.2212859E+01  5.2212860E+01  5.2212861E+01  5.2236173E+01  5.2236173E+01  5.2236173E+01  5.2236173E+01  5.2236174E+01  5.2291650E+01  5.2291650E+01  5.2291651E+01  5.2291651E+01  5.2291651E+01  5.2291652E+01  5.2291652E+01  5.2332284E+01  5.2332284E+01  5.2332285E+01  5.2332286E+01  5.2332287E+01  5.2332287E+01  5.2332288E+01  5.2332289E+01  5.2332290E+01  5.2332290E+01  5.2332291E+01  5.2332292E+01  5.2332293E+01  5.2332293E+01  5.2332294E+01  5.2336956E+01  5.2336957E+01  5.2336958E+01  5.2336959E+01  5.2336959E+01  5.2336960E+01  5.2336961E+01  5.2336962E+01  5.2336963E+01  5.2336963E+01  5.2336964E+01  5.2336965E+01  5.2336966E+01  5.2336966E+01  5.2336967E+01  5.2336968E+01  5.2336969E+01  5.2336970E+01  5.2336970E+01  5.2342220E+01  5.2342221E+01  5.2342222E+01  5.2342223E+01  5.2342224E+01  5.2342225E+01  5.2342225E+01  5.2342226E+01  5.2342227E+01  5.2342228E+01  5.2342229E+01  5.2342230E+01  5.2342231E+01  5.2435897E+01  5.2494891E+01  5.2494892E+01  5.2494893E+01  5.2494894E+01  5.2494895E+01  5.2494896E+01  5.2494897E+01  5.2496172E+01  5.2496173E+01  5.2496173E+01  5.2496174E+01  5.2496175E+01  5.2496176E+01  5.2496176E+01  5.2496177E+01  5.2496178E+01  5.2496178E+01  5.2496179E+01  5.2496180E+01  5.2496180E+01  5.2497645E+01  5.2497645E+01  5.2497646E+01  5.2519925E+01  5.2519926E+01  5.2519927E+01  5.2519928E+01  5.2519929E+01  5.2519930E+01  5.2519931E+01  5.2519932E+01  5.2519933E+01  5.2519933E+01  5.2519934E+01  5.2519935E+01  5.2519936E+01  5.2519937E+01  5.2519938E+01  5.2526588E+01  5.2526589E+01  5.2526589E+01  5.2526590E+01  5.2526591E+01  5.2526591E+01  5.2526592E+01  5.2526593E+01  5.2526593E+01  5.2526594E+01  5.2526595E+01  5.2541416E+01  5.2541417E+01  5.2541418E+01  5.2541418E+01  5.2541419E+01  5.2541419E+01  5.2541420E+01  5.2541421E+01  5.2541421E+01  5.2542876E+01  5.2542878E+01  5.2542879E+01  5.2542880E+01  5.2542881E+01  5.2542882E+01  5.2542883E+01  5.2567447E+01  5.2567448E+01  5.2567449E+01  5.2567449E+01  5.2567450E+01  5.2567451E+01  5.2567452E+01  5.2567453E+01  5.2567453E+01  5.2567454E+01  5.2567455E+01  5.2613879E+01  5.2613880E+01  5.2613881E+01  5.2613882E+01  5.2613883E+01  5.2613884E+01  5.2613884E+01  5.2613885E+01  5.2613886E+01  5.2613887E+01  5.2613888E+01  5.2613889E+01  5.2613890E+01  5.2613890E+01  5.2613891E+01  5.2613892E+01  5.2613893E+01  5.2644663E+01  5.2644664E+01  5.2644665E+01  5.2644666E+01  5.2644667E+01  5.2644668E+01  5.2644669E+01  5.2644670E+01  5.2644671E+01  5.2644672E+01  5.2644673E+01  5.2644674E+01  5.2644675E+01  5.2644675E+01  5.2644676E+01  5.2662796E+01  5.2662797E+01  5.2662797E+01  5.2662798E+01  5.2662799E+01  5.2662800E+01  5.2662801E+01  5.2662802E+01  5.2662803E+01  5.2662804E+01  5.2662804E+01  5.2662805E+01  5.2662806E+01  5.2662807E+01  5.2662808E+01  5.2662809E+01  5.2662810E+01  5.2662811E+01  5.2662811E+01  5.2662812E+01  5.2662813E+01  5.2665502E+01  5.2665503E+01  5.2665503E+01  5.2665504E+01  5.2665504E+01  5.2681282E+01  5.2681283E+01  5.2681284E+01  5.2684132E+01  5.2684133E+01  5.2684134E+01  5.2684135E+01  5.2684136E+01  5.2684137E+01  5.2684138E+01  5.2684139E+01  5.2684139E+01  5.2744959E+01  5.2744960E+01  5.2744961E+01  5.2744962E+01  5.2744963E+01  5.2744964E+01  5.2744965E+01  5.2744965E+01  5.2744966E+01  5.2744967E+01  5.2744968E+01  5.2804317E+01  5.2804318E+01  5.2804319E+01  5.2804320E+01  5.2804321E+01  5.2804322E+01  5.2804323E+01  5.2804324E+01  5.2804325E+01  5.2808374E+01  5.2808375E+01  5.2808376E+01  5.2808377E+01  5.2808379E+01  5.2860669E+01  5.2860670E+01  5.2860670E+01  5.2860671E+01  5.2860672E+01  5.2860673E+01  5.2860674E+01  5.2911818E+01  5.2911819E+01  5.2911820E+01  5.2936972E+01  5.2936973E+01  5.2936975E+01  5.2936976E+01  5.2936977E+01  5.2936978E+01  5.2936979E+01  5.2936980E+01  5.2936981E+01  5.2939024E+01  5.2939025E+01  5.2939026E+01  5.2939027E+01  5.2939028E+01  5.2939029E+01  5.2939030E+01  5.2939031E+01  5.2939032E+01  5.2939033E+01  5.2939034E+01  5.2939035E+01  5.2939036E+01  5.2939037E+01  5.2939037E+01  5.2939038E+01  5.2939039E+01  5.2952437E+01  5.2952438E+01  5.2952439E+01  5.2952440E+01  5.2952440E+01  5.2952441E+01  5.2952442E+01  5.2952443E+01  5.2952444E+01  5.2952445E+01  5.2952446E+01  5.2952447E+01  5.2952448E+01  5.2969285E+01  5.2969286E+01  5.2969287E+01  5.2969288E+01  5.2969289E+01  5.2969290E+01  5.2969291E+01  5.2969292E+01  5.2969292E+01  5.2969293E+01  5.2969294E+01  5.3016807E+01  5.3016807E+01  5.3016808E+01  5.3016808E+01  5.3016808E+01  5.3016809E+01  5.3016809E+01  5.3027446E+01  5.3065308E+01  5.3065309E+01  5.3065309E+01  5.3065310E+01  5.3065311E+01  5.3065312E+01  5.3065313E+01  5.3065314E+01  5.3065315E+01  5.3065316E+01  5.3065317E+01  5.3065318E+01  5.3065319E+01  5.3065320E+01  5.3065321E+01  5.3065322E+01  5.3065323E+01  5.3065324E+01  5.3065324E+01  5.3103265E+01  5.3103266E+01  5.3103266E+01  5.3103267E+01  5.3103268E+01  5.3103268E+01  5.3103269E+01  5.3103270E+01  5.3103270E+01  5.3103271E+01  5.3103271E+01  5.3162815E+01  5.3162816E+01  5.3162817E+01  5.3162818E+01  5.3162818E+01  5.3162819E+01  5.3162820E+01  5.3162821E+01  5.3162822E+01  5.3162823E+01  5.3162823E+01  5.3162824E+01  5.3162825E+01  5.3162826E+01  5.3162827E+01  5.3176795E+01  5.3176796E+01  5.3176797E+01  5.3176798E+01  5.3176799E+01  5.3190661E+01  5.3190662E+01  5.3190663E+01  5.3190664E+01  5.3190664E+01  5.3190665E+01  5.3190666E+01  5.3190666E+01  5.3190667E+01  5.3190668E+01  5.3190669E+01  5.3190669E+01  5.3190670E+01  5.3194979E+01  5.3194980E+01  5.3194981E+01  5.3194982E+01  5.3194983E+01  5.3194983E+01  5.3194984E+01  5.3194985E+01  5.3194986E+01  5.3194987E+01  5.3194988E+01  5.3194989E+01  5.3194989E+01  5.3194990E+01  5.3194991E+01  5.3194992E+01  5.3194993E+01  5.3223356E+01  5.3223357E+01  5.3223357E+01  5.3242592E+01  5.3242593E+01  5.3242593E+01  5.3242594E+01  5.3242595E+01  5.3242595E+01  5.3242596E+01  5.3242596E+01  5.3242597E+01  5.3283033E+01  5.3283034E+01  5.3283035E+01  5.3283035E+01  5.3283036E+01  5.3283037E+01  5.3283038E+01  5.3322072E+01  5.3322073E+01  5.3322073E+01  5.3322073E+01  5.3322074E+01  5.3572812E+01  5.3572813E+01  5.3572815E+01  5.3602562E+01  5.3602563E+01  5.3602564E+01  5.3602565E+01  5.3602566E+01  5.3602567E+01  5.3602567E+01  5.3602568E+01  5.3602569E+01  5.3768759E+01  5.3768759E+01  5.3768760E+01  5.3768761E+01  5.3768762E+01  5.3768763E+01  5.3768764E+01  5.3800887E+01  5.3800888E+01  5.3800888E+01  5.3800889E+01  5.3800890E+01  5.3800890E+01  5.3800891E+01  5.3800892E+01  5.3800893E+01  5.3800893E+01  5.3800894E+01  5.3855519E+01  5.3855520E+01  5.3855521E+01  5.3855521E+01  5.3855522E+01  5.3855522E+01  5.3855523E+01  5.3855524E+01  5.3855524E+01  5.3907018E+01  5.3907018E+01  5.3907019E+01  5.3907019E+01  5.3907020E+01  5.3907020E+01  5.3907021E+01  5.3907021E+01  5.3907022E+01  5.3907023E+01  5.3907023E+01  5.3907024E+01  5.3907024E+01  5.3920977E+01  5.3920978E+01  5.3920979E+01  5.3920980E+01  5.3920981E+01  5.3994026E+01  5.3994026E+01  5.3994027E+01  5.3994028E+01  5.3994029E+01  5.3994029E+01  5.3994030E+01  5.3994031E+01  5.3994032E+01  5.3994032E+01  5.3994033E+01  5.3994034E+01  5.3994035E+01  5.3994035E+01  5.3994036E+01  5.4051086E+01  5.4051088E+01  5.4051089E+01  5.4051090E+01  5.4051092E+01  5.4125594E+01  5.4125595E+01  5.4125596E+01  5.4125597E+01  5.4125598E+01  5.4125599E+01  5.4125600E+01  5.4130120E+01  5.4130120E+01  5.4130121E+01  5.4130122E+01  5.4130123E+01  5.4130123E+01  5.4130124E+01  5.4130125E+01  5.4130126E+01  5.4130126E+01  5.4130127E+01  5.4208498E+01  5.4208499E+01  5.4208500E+01  5.4208501E+01  5.4208501E+01  5.4208502E+01  5.4208503E+01  5.4208504E+01  5.4208505E+01  5.4265833E+01  5.4265833E+01  5.4265834E+01  5.4265835E+01  5.4265836E+01  5.4265836E+01  5.4265837E+01  5.4265838E+01  5.4265839E+01  5.4265840E+01  5.4265840E+01  5.4265841E+01  5.4265842E+01  5.4298424E+01  5.4298424E+01  5.4298425E+01  5.4298426E+01  5.4298427E+01  5.4298427E+01  5.4298428E+01  5.4451594E+01  5.4451595E+01  5.4451596E+01  5.4451596E+01  5.4451597E+01  5.4451598E+01  5.4451598E+01  5.4451599E+01  5.4451600E+01  5.4451601E+01  5.4451601E+01  5.4543263E+01  5.4543264E+01  5.4543264E+01  5.4543265E+01  5.4543266E+01  5.4543266E+01  5.4543267E+01  5.4543268E+01  5.4543268E+01  5.4626799E+01  5.4626801E+01  5.4626803E+01  5.4786700E+01  5.5620900E+01  5.5620901E+01  5.5620902E+01  5.5620903E+01  5.5620905E+01  5.5696700E+01  5.5696700E+01  5.5696701E+01  5.5696701E+01  5.5696702E+01  5.5696702E+01  5.5696703E+01  5.5696703E+01  5.5696704E+01  5.5696704E+01  5.5696705E+01  5.5795327E+01  5.5795328E+01  5.5795329E+01  5.5795329E+01  5.5795330E+01  5.5795331E+01  5.5795332E+01  5.5795332E+01  5.5795333E+01  5.5795334E+01  5.5795334E+01  5.5795335E+01  5.5795336E+01  5.5808604E+01  5.5808605E+01  5.5808606E+01  5.6113138E+01  5.6113138E+01  5.6113139E+01  5.6113140E+01  5.6113141E+01  5.6113142E+01  5.6113143E+01  5.6473195E+01  5.6473196E+01  5.6473197E+01  5.6473198E+01  5.6473199E+01  5.6473199E+01  5.6473200E+01  5.6473201E+01  5.6473202E+01  5.6547354E+01  5.6547354E+01  5.6547355E+01  5.6547355E+01  5.6547355E+01  5.6639614E+01  5.6639615E+01  5.6639615E+01  5.6639616E+01  5.6639617E+01  5.6639618E+01  5.6639618E+01  5.6639619E+01  5.6639620E+01  5.6639620E+01  5.6639621E+01  5.6830743E+01  5.6830744E+01  5.6830744E+01  5.6830745E+01  5.6830745E+01  5.6830745E+01  5.6830746E+01  5.6858021E+01  5.6858021E+01  5.6858022E+01  5.6858022E+01  5.6858022E+01  5.6858023E+01  5.6858023E+01  5.6858024E+01  5.6858024E+01 
 1.0000000E-02  3.6936493E+01  3.6936495E+01  3.6936497E+01  3.6990691E+01  3.6990692E+01  3.6990692E+01  3.6990693E+01  3.6990693E+01  3.6990694E+01  3.6990694E+01  3.6990695E+01  3.6990696E+01  3.7014845E+01  3.7014846E+01  3.7014847E+01  3.7014847E+01  3.7014848E+01  3.7014849E+01  3.7014849E+01  3.7017479E+01  3.7017480E+01  3.7017481E+01  3.7017482E+01  3.7017483E+01  3.7064051E+01  3.7064051E+01  3.7064052E+01  3.7064052E+01  3.7064053E+01  3.7064053E+01  3.7064054E+01  3.7064054E+01  3.7064055E+01  3.7064056E+01  3.7064056E+01  3.7198708E+01  3.7198708E+01  3.7198709E+01  3.7198709E+01  3.7198710E+01  3.7198710E+01  3.7198710E+01  3.7198711E+01  3.7198711E+01  3.7198712E+01  3.7198712E+01  3.7198713E+01  3.7198713E+01  3.7198713E+01  3.7198714E+01  3.7198714E+01  3.7198715E+01  3.7279515E+01  3.7279515E+01  3.7279516E+01  3.7279516E+01  3.7279517E+01  3.7279517E+01  3.7279518E+01  3.7279518E+01  3.7279519E+01  3.7279519E+01  3.7279520E+01  3.7279520E+01  3.7279521E+01  3.7303138E+01  3.7303138E+01  3.7303139E+01  3.7303139E+01  3.7303139E+01  3.7303140E+01  3.7303140E+01  3.7303141E+01  3.7303141E+01  3.7303142E+01  3.7303142E+01  3.7303143E+01  3.7303143E+01  3.7303143E+01  3.7303144E+01  3.7662840E+01  3.7662842E+01  3.7662843E+01  3.7662844E+01  3.7662846E+01  3.7662847E+01  3.7662848E+01  3.7700413E+01  3.7700414E+01  3.7700415E+01  3.7700416E+01  3.7700417E+01  3.7700417E+01  3.7700418E+01  3.7700419E+01  3.7700420E+01  3.7702209E+01  3.7702210E+01  3.7702211E+01  3.7702211E+01  3.7702212E+01  3.7702213E+01  3.7702214E+01  3.7702214E+01  3.7702215E+01  3.7702216E+01  3.7702217E+01  3.7724320E+01  3.7724320E+01  3.7724321E+01  3.7724321E+01  3.7724322E+01  3.7724323E+01  3.7724323E+01  3.7724324E+01  3.7724324E+01  3.7724325E+01  3.7724326E+01  3.7724326E+01  3.7724327E+01  3.7724327E+01  3.7724328E+01  3.7724329E+01  3.7724329E+01  3.7724330E+01  3.7724330E+01  3.7739179E+01  3.7739181E+01  3.7739183E+01  3.7739184E+01  3.7739186E+01  3.7741152E+01  3.7741152E+01  3.7741153E+01  3.7741154E+01  3.7741155E+01  3.7741155E+01  3.7741156E+01  3.7741157E+01  3.7741158E+01  3.7741158E+01  3.7741159E+01  3.7741160E+01  3.7741161E+01  3.7863573E+01  3.7863574E+01  3.7863575E+01  3.7863575E+01  3.7863576E+01  3.7863576E+01  3.7863577E+01  3.7863578E+01  3.7863578E+01  3.7863579E+01  3.7863580E+01  3.7863580E+01  3.7863581E+01  3.7863582E+01  3.7863582E+01  3.7863583E+01  3.7863583E+01  3.7870160E+01  3.7870160E+01  3.7870161E+01  3.7870162E+01  3.7870162E+01  3.7870163E+01  3.7870164E+01  3.7870165E+01  3.7870165E+01  3.7870166E+01  3.7870167E+01  3.7870167E+01  3.7870168E+01  3.7870169E+01  3.7870169E+01  3.7966037E+01  3.7966037E+01  3.7966037E+01  3.7966037E+01  3.7966037E+01  3.7966037E+01  3.7966038E+01  3.8047108E+01  3.8047108E+01  3.8047109E+01  3.8047109E+01  3.8047110E+01  3.8047111E+01  3.8047111E+01  3.8047112E+01  3.8047113E+01  3.8047113E+01  3.8047114E+01  3.8056030E+01  3.8056030E+01  3.8056031E+01  3.8056031E+01  3.8056032E+01  3.8166948E+01  3.8166949E+01  3.8166950E+01  3.8166951E+01  3.8166952E+01  3.8166953E+01  3.8166953E+01  3.8166954E+01  3.8166955E+01  3.8173516E+01  3.8173517E+01  3.8173518E+01  3.8173519E+01  3.8173519E+01  3.8173520E+01  3.8173521E+01  3.8173521E+01  3.8173522E+01  3.8173523E+01  3.8173524E+01  3.8173524E+01  3.8173525E+01  3.8173526E+01  3.8173526E+01  3.8173527E+01  3.8173528E+01  3.8173528E+01  3.8173529E+01  3.8173530E+01  3.8173531E+01  3.8236090E+01  3.8236091E+01  3.8236092E+01  3.8236092E+01  3.8236093E+01  3.8236094E+01  3.8236095E+01  3.8236096E+01  3.8236096E+01  3.8294680E+01  3.8294681E+01  3.8294682E+01  3.8294683E+01  3.8294684E+01  3.8294685E+01  3.8294685E+01  3.8294686E+01  3.8294687E+01  3.8294688E+01  3.8294689E+01  3.8294690E+01  3.8294691E+01  3.8294691E+01  3.8294692E+01  3.8302018E+01  3.8302020E+01  3.8302022E+01  3.8302024E+01  3.8302026E+01  3.8302028E+01  3.8302029E+01  3.8305725E+01  3.8305726E+01  3.8305727E+01  3.8305728E+01  3.8305728E+01  3.8305729E+01  3.8305730E+01  3.8305731E+01  3.8305732E+01  3.8305733E+01  3.8305734E+01  3.8341216E+01  3.8341217E+01  3.8341217E+01  3.8341218E+01  3.8341218E+01  3.8341219E+01  3.8341219E+01  3.8341220E+01  3.8341220E+01  3.8341221E+01  3.8341221E+01  3.8348053E+01  3.8348053E+01  3.8348054E+01  3.8348055E+01  3.8348056E+01  3.8348057E+01  3.8348057E+01  3.8348058E+01  3.8348059E+01  3.8348060E+01  3.8348061E+01  3.8348061E+01  3.8348062E+01  3.8367346E+01  3.8367347E+01  3.8367347E+01  3.8367348E+01  3.8367349E+01  3.8367350E+01  3.8367350E+01  3.8367351E+01  3.8367352E+01  3.8367353E+01  3.8367353E+01  3.8367354E+01  3.8367355E+01  3.8367356E+01  3.8367356E+01  3.8367357E+01  3.8367358E+01  3.8367359E+01  3.8367359E+01  3.8369061E+01  3.8369062E+01  3.8369062E+01  3.8369063E+01  3.8369064E+01  3.8369064E+01  3.8369065E+01  3.8369065E+01  3.8369066E+01  3.8414798E+01  3.8414799E+01  3.8414799E+01  3.8414800E+01  3.8414801E+01  3.8414802E+01  3.8414803E+01  3.8414803E+01  3.8414804E+01  3.8414805E+01  3.8414806E+01  3.8414807E+01  3.8414807E+01  3.8414808E+01  3.8414809E+01  3.8414810E+01  3.8414810E+01  3.8487525E+01  3.8487526E+01  3.8487527E+01  3.8487527E+01  3.8487528E+01  3.8487528E+01  3.8487529E+01  3.8487530E+01  3.8487530E+01  3.8524985E+01  3.8524986E+01  3.8524987E+01  3.8532898E+01  3.8532899E+01  3.8532900E+01  3.8532900E+01  3.8532901E+01  3.8532902E+01  3.8532903E+01  3.8532903E+01  3.8532904E+01  3.8532905E+01  3.8532906E+01  3.8532906E+01  3.8532907E+01  3.8541262E+01  3.8541262E+01  3.8541263E+01  3.8541264E+01  3.8541264E+01  3.8541265E+01  3.8541266E+01  3.8541267E+01  3.8541267E+01  3.8541268E+01  3.8541269E+01  3.8541269E+01  3.8541270E+01  3.8541271E+01  3.8541272E+01  3.8552105E+01  3.8552106E+01  3.8552107E+01  3.8552108E+01  3.8552108E+01  3.8552109E+01  3.8552110E+01  3.8552111E+01  3.8552112E+01  3.8552112E+01  3.8552113E+01  3.8552114E+01  3.8552115E+01  3.8552116E+01  3.8552116E+01  3.8552117E+01  3.8552118E+01  3.8552119E+01  3.8552120E+01  3.8552120E+01  3.8552121E+01  3.8552122E+01  3.8552123E+01  3.8566709E+01  3.8566709E+01  3.8566709E+01  3.8566709E+01  3.8566709E+01  3.8575294E+01  3.8575295E+01  3.8575295E+01  3.8575296E+01  3.8575296E+01  3.8575297E+01  3.8575297E+01  3.8600295E+01  3.8600296E+01  3.8600297E+01  3.8600298E+01  3.8600299E+01  3.8600300E+01  3.8600301E+01  3.8600302E+01  3.8600302E+01  3.8600303E+01  3.8600304E+01  3.8602314E+01  3.8602315E+01  3.8602316E+01  3.8602316E+01  3.8602317E+01  3.8602318E+01  3.8602318E+01  3.8602319E+01  3.8602320E+01  3.8602320E+01  3.8602321E+01  3.8602322E+01  3.8602322E+01  3.8628850E+01  3.8628852E+01  3.8628853E+01  3.8628855E+01  3.8628856E+01  3.8628857E+01  3.8628859E+01  3.8628860E+01  3.8628862E+01  3.8639623E+01  3.8639624E+01  3.8639625E+01  3.8639626E+01  3.8639627E+01  3.8639627E+01  3.8639628E+01  3.8744531E+01  3.8744532E+01  3.8744533E+01  3.8744533E+01  3.8744534E+01  3.8744535E+01  3.8744535E+01  3.8744536E+01  3.8744537E+01  3.8744537E+01  3.8744538E+01  3.8744539E+01  3.8744539E+01  3.8744540E+01  3.8744541E+01  3.8744541E+01  3.8744542E+01  3.8750759E+01  3.8750759E+01  3.8750760E+01  3.8750760E+01  3.8750761E+01  3.8750761E+01  3.8750762E+01  3.8750762E+01  3.8750762E+01  3.8773607E+01  3.8773608E+01  3.8773609E+01  3.8773609E+01  3.8773610E+01  3.8773611E+01  3.8773612E+01  3.8773612E+01  3.8773613E+01  3.8773614E+01  3.8773615E+01  3.8773616E+01  3.8773616E+01  3.8779922E+01  3.8779924E+01  3.8779925E+01  3.8779926E+01  3.8779928E+01  3.8781477E+01  3.8781478E+01  3.8781479E+01  3.8781479E+01  3.8781480E+01  3.8781481E+01  3.8781482E+01  3.8781483E+01  3.8781484E+01  3.8781484E+01  3.8781485E+01  3.8834525E+01  3.8834526E+01  3.8834527E+01  3.8834528E+01  3.8834529E+01  3.8834530E+01  3.8834530E+01  3.8834531E+01  3.8834532E+01  3.8834533E+01  3.8834534E+01  3.8834535E+01  3.8834535E+01  3.8834536E+01  3.8834537E+01  3.8834538E+01  3.8834539E+01  3.8834540E+01  3.8834541E+01  3.8834541E+01  3.8834542E+01  3.8860833E+01  3.8860833E+01  3.8860834E+01  3.8860835E+01  3.8860836E+01  3.8860836E+01  3.8860837E+01  3.8860838E+01  3.8860838E+01  3.8860839E+01  3.8860840E+01  3.8874687E+01  3.8874687E+01  3.8874688E+01  3.8874689E+01  3.8874689E+01  3.8874690E+01  3.8874691E+01  3.8874692E+01  3.8874692E+01  3.8874693E+01  3.8874694E+01  3.8874694E+01  3.8874695E+01  3.8878913E+01  3.8878915E+01  3.8878918E+01  3.8902798E+01  3.8902799E+01  3.8902800E+01  3.8902801E+01  3.8902801E+01  3.8902802E+01  3.8902803E+01  3.8902804E+01  3.8902805E+01  3.8902806E+01  3.8902807E+01  3.8902808E+01  3.8902809E+01  3.8902809E+01  3.8902810E+01  3.8902811E+01  3.8902812E+01  3.8902813E+01  3.8902814E+01  3.8909042E+01  3.8909043E+01  3.8909044E+01  3.8909044E+01  3.8909045E+01  3.8909046E+01  3.8909047E+01  3.8909048E+01  3.8909049E+01  3.8909049E+01  3.8909050E+01  3.8909051E+01  3.8909052E+01  3.8909053E+01  3.8909054E+01  3.8927936E+01  3.8927937E+01  3.8927938E+01  3.8927938E+01  3.8927939E+01  3.8927940E+01  3.8927941E+01  3.8927942E+01  3.8927942E+01  3.8935627E+01  3.8935627E+01  3.8935628E+01  3.8935628E+01  3.8935629E+01  3.8935629E+01  3.8935630E+01  3.8935631E+01  3.8935631E+01  3.8935632E+01  3.8935632E+01  3.8938319E+01  3.8938320E+01  3.8938321E+01  3.8938321E+01  3.8938322E+01  3.8938323E+01  3.8938324E+01  3.8938325E+01  3.8938325E+01  3.8938326E+01  3.8938327E+01  3.8938328E+01  3.8938329E+01  3.8938329E+01  3.8938330E+01  3.8938331E+01  3.8938332E+01  3.8942800E+01  3.8942801E+01  3.8942801E+01  3.8960378E+01  3.8960378E+01  3.8960378E+01  3.8960378E+01  3.8960378E+01  3.8960378E+01  3.8960379E+01  3.8962007E+01  3.8962008E+01  3.8962009E+01  3.8962009E+01  3.8962010E+01  3.8962011E+01  3.8962011E+01  3.8962012E+01  3.8962013E+01  3.8962013E+01  3.8962014E+01  3.8962015E+01  3.8962015E+01  3.8962016E+01  3.8962017E+01  3.8973813E+01  3.8973814E+01  3.8973816E+01  3.8973817E+01  3.8973818E+01  3.8973820E+01  3.8973821E+01  3.8990346E+01  3.8990346E+01  3.8990347E+01  3.8990348E+01  3.8990348E+01  3.8992493E+01  3.8992494E+01  3.8992495E+01  3.8992497E+01  3.8992498E+01  3.8992499E+01  3.8992500E+01  3.8992501E+01  3.8992502E+01  3.9030463E+01  3.9030464E+01  3.9030464E+01  3.9030464E+01  3.9030465E+01  3.9030465E+01  3.9030466E+01  3.9138189E+01  3.9138189E+01  3.9138190E+01  3.9138190E+01  3.9138191E+01  3.9138192E+01  3.9138192E+01  3.9138193E+01  3.9138193E+01  3.9165858E+01  3.9165859E+01  3.9165859E+01  3.9165860E+01  3.9165861E+01  3.9165861E+01  3.9165862E+01  3.9165863E+01  3.9165864E+01  3.9165864E+01  3.9165865E+01  3.9167643E+01  3.9167643E+01  3.9167644E+01  3.9167644E+01  3.9167644E+01  3.9173336E+01  3.9173336E+01  3.9173337E+01  3.9173338E+01  3.9173338E+01  3.9173339E+01  3.9173339E+01  3.9173340E+01  3.9173341E+01  3.9173341E+01  3.9173342E+01  3.9173343E+01  3.9173343E+01  3.9173344E+01  3.9173344E+01  3.9173345E+01  3.9173346E+01  3.9173346E+01  3.9173347E+01  3.9173348E+01  3.9173348E+01  3.9246759E+01  3.9246760E+01  3.9246760E+01  3.9246761E+01  3.9246762E+01  3.9246763E+01  3.9246763E+01  3.9246764E+01  3.9246765E+01  3.9246765E+01  3.9246766E+01  3.9247682E+01  3.9247683E+01  3.9247683E+01  3.9247684E+01  3.9247684E+01  3.9247685E+01  3.9247685E+01  3.9247686E+01  3.9247686E+01  3.9289485E+01  3.9289486E+01  3.9289486E+01  3.9289487E+01  3.9289488E+01  3.9289488E+01  3.9289489E+01  3.9301764E+01  3.9301764E+01  3.9301765E+01  3.9301765E+01  3.9301766E+01  3.9301766E+01  3.9301767E+01  3.9301767E+01  3.9301768E+01  3.9301769E+01  3.9301769E+01  3.9301770E+01  3.9301770E+01  3.9313860E+01  3.9321810E+01  3.9321810E+01  3.9321811E+01  3.9321811E+01  3.9321811E+01  3.9321812E+01  3.9321812E+01  3.9324699E+01  3.9324700E+01  3.9324701E+01  3.9324701E+01  3.9324702E+01  3.9324703E+01  3.9324703E+01  3.9324704E+01  3.9324705E+01  3.9324705E+01  3.9324706E+01  3.9324707E+01  3.9324707E+01  3.9324708E+01  3.9324709E+01  3.9335827E+01  3.9335828E+01  3.9335829E+01  3.9381894E+01  3.9381895E+01  3.9381896E+01  3.9381896E+01  3.9381897E+01  3.9381898E+01  3.9381899E+01  3.9381899E+01  3.9381900E+01  3.9381901E+01  3.9381902E+01  3.9381902E+01  3.9381903E+01  3.9381904E+01  3.9381905E+01  3.9381905E+01  3.9381906E+01  3.9383980E+01  3.9383981E+01  3.9383981E+01  3.9383982E+01  3.9383982E+01  3.9428661E+01  3.9428661E+01  3.9428662E+01  3.9428663E+01  3.9428664E+01  3.9428664E+01  3.9428665E+01  3.9428666E+01  3.9428667E+01  3.9428667E+01  3.9428668E+01  3.9428961E+01  3.9428962E+01  3.9428963E+01  3.9428963E+01  3.9428964E+01  3.9428964E+01  3.9428965E+01  3.9428966E+01  3.9428966E+01  3.9428967E+01  3.9428967E+01  3.9428968E+01  3.9428969E+01  3.9428969E+01  3.9428970E+01  3.9438904E+01  3.9438905E+01  3.9438905E+01  3.9438906E+01  3.9438906E+01  3.9438907E+01  3.9438907E+01  3.9438908E+01  3.9438909E+01  3.9438909E+01  3.9438910E+01  3.9438910E+01  3.9438911E+01  3.9445370E+01  3.9445370E+01  3.9445371E+01  3.9445371E+01  3.9445371E+01  3.9445372E+01  3.9445372E+01  3.9451635E+01  3.9451636E+01  3.9451637E+01  3.9451638E+01  3.9451638E+01  3.9451639E+01  3.9451640E+01  3.9451640E+01  3.9451641E+01  3.9451642E+01  3.9451642E+01  3.9451643E+01  3.9451644E+01  3.9451645E+01  3.9451645E+01  3.9451646E+01  3.9451647E+01  3.9451647E+01  3.9451648E+01  3.9451649E+01  3.9451650E+01  3.9451650E+01  3.9451651E+01  3.9481123E+01  3.9481124E+01  3.9481125E+01  3.9481127E+01  3.9481128E+01  3.9481129E+01  3.9481131E+01  3.9481132E+01  3.9481134E+01  3.9496767E+01  3.9496767E+01  3.9496768E+01  3.9496769E+01  3.9496770E+01  3.9496770E+01  3.9496771E+01  3.9496772E+01  3.9496773E+01  3.9496773E+01  3.9496774E+01  3.9503356E+01  3.9503357E+01  3.9503358E+01  3.9503358E+01  3.9503359E+01  3.9503360E+01  3.9503361E+01  3.9538134E+01  3.9538135E+01  3.9538136E+01  3.9538137E+01  3.9538138E+01  3.9538139E+01  3.9538140E+01  3.9538142E+01  3.9538143E+01  3.9544678E+01  3.9544679E+01  3.9544679E+01  3.9544680E+01  3.9544681E+01  3.9544681E+01  3.9544682E+01  3.9544683E+01  3.9544683E+01  3.9544684E+01  3.9544685E+01  3.9544685E+01  3.9544686E+01  3.9544687E+01  3.9544687E+01  3.9544688E+01  3.9544689E+01  3.9544689E+01  3.9544690E+01  3.9550984E+01  3.9550985E+01  3.9550986E+01  3.9550987E+01  3.9550988E+01  3.9550989E+01  3.9550990E+01  3.9550991E+01  3.9550992E+01  3.9550993E+01  3.9550994E+01  3.9559080E+01  3.9559081E+01  3.9559081E+01  3.9559082E+01  3.9559083E+01  3.9562280E+01  3.9562281E+01  3.9562281E+01  3.9562282E+01  3.9562283E+01  3.9562283E+01  3.9562284E+01  3.9562284E+01  3.9562285E+01  3.9562286E+01  3.9562286E+01  3.9562287E+01  3.9562288E+01  3.9596781E+01  3.9596781E+01  3.9596782E+01  3.9596783E+01  3.9596783E+01  3.9596784E+01  3.9596784E+01  3.9596785E+01  3.9596785E+01  3.9603233E+01  3.9603234E+01  3.9603234E+01  3.9603235E+01  3.9603236E+01  3.9603236E+01  3.9603237E+01  3.9603238E+01  3.9603238E+01  3.9603239E+01  3.9603240E+01  3.9603240E+01  3.9603241E+01  3.9603242E+01  3.9603243E+01  3.9603243E+01  3.9603244E+01  3.9603245E+01  3.9603245E+01  3.9628076E+01  3.9628077E+01  3.9628078E+01  3.9628079E+01  3.9628079E+01  3.9628080E+01  3.9628081E+01  3.9628082E+01  3.9628082E+01  3.9628083E+01  3.9628084E+01  3.9634828E+01  3.9634829E+01  3.9634829E+01  3.9634830E+01  3.9634831E+01  3.9634831E+01  3.9634832E+01  3.9634833E+01  3.9634833E+01  3.9634834E+01  3.9634835E+01  3.9634835E+01  3.9634836E+01  3.9670503E+01  3.9670504E+01  3.9670505E+01  3.9670507E+01  3.9670508E+01  3.9670510E+01  3.9670511E+01  3.9683968E+01  3.9683968E+01  3.9683968E+01  3.9683969E+01  3.9683969E+01  3.9685319E+01  3.9685319E+01  3.9685320E+01  3.9685321E+01  3.9685321E+01  3.9685322E+01  3.9685323E+01  3.9685323E+01  3.9685324E+01  3.9685325E+01  3.9685325E+01  3.9685326E+01  3.9685327E+01  3.9685328E+01  3.9685328E+01  3.9709028E+01  3.9709029E+01  3.9709029E+01  3.9709030E+01  3.9709031E+01  3.9709031E+01  3.9709032E+01  3.9709033E+01  3.9709034E+01  3.9709034E+01  3.9709035E+01  3.9709728E+01  3.9709728E+01  3.9709728E+01  3.9710748E+01  3.9710749E+01  3.9710750E+01  3.9710751E+01  3.9710752E+01  3.9710752E+01  3.9710753E+01  3.9710754E+01  3.9710755E+01  3.9710756E+01  3.9710757E+01  3.9710757E+01  3.9710758E+01  3.9717477E+01  3.9717478E+01  3.9717479E+01  3.9717479E+01  3.9717480E+01  3.9717481E+01  3.9717482E+01  3.9717482E+01  3.9717483E+01  3.9717484E+01  3.9717484E+01  3.9717485E+01  3.9717486E+01  3.9717487E+01  3.9717487E+01  3.9717488E+01  3.9717489E+01  3.9759568E+01  3.9759569E+01  3.9759570E+01  3.9759572E+01  3.9759573E+01  3.9767034E+01  3.9767035E+01  3.9767035E+01  3.9767035E+01  3.9767036E+01  3.9767036E+01  3.9767037E+01  3.9767037E+01  3.9767038E+01  3.9770404E+01  3.9770404E+01  3.9770405E+01  3.9770406E+01  3.9770407E+01  3.9770407E+01  3.9770408E+01  3.9770409E+01  3.9770410E+01  3.9770410E+01  3.9770411E+01  3.9770412E+01  3.9770413E+01  3.9770413E+01  3.9770414E+01  3.9789744E+01  3.9795861E+01  3.9795861E+01  3.9795861E+01  3.9795862E+01  3.9795862E+01  3.9795863E+01  3.9795863E+01  3.9810015E+01  3.9810016E+01  3.9810017E+01  3.9810018E+01  3.9810018E+01  3.9810019E+01  3.9810020E+01  3.9810020E+01  3.9810021E+01  3.9810022E+01  3.9810022E+01  3.9810023E+01  3.9810024E+01  3.9810024E+01  3.9810025E+01  3.9810026E+01  3.9810026E+01  3.9813909E+01  3.9813910E+01  3.9813911E+01  3.9813911E+01  3.9813912E+01  3.9813913E+01  3.9813913E+01  3.9813914E+01  3.9813915E+01  3.9813915E+01  3.9813916E+01  3.9813917E+01  3.9813917E+01  3.9858040E+01  3.9858040E+01  3.9858041E+01  3.9858041E+01  3.9858042E+01  3.9858042E+01  3.9858043E+01  3.9858043E+01  3.9858044E+01  3.9858044E+01  3.9858044E+01  3.9879971E+01  3.9879972E+01  3.9879973E+01  3.9879973E+01  3.9879974E+01  3.9911147E+01  3.9911149E+01  3.9911150E+01  3.9911151E+01  3.9911152E+01  3.9911153E+01  3.9911154E+01  3.9911155E+01  3.9911156E+01  3.9911158E+01  3.9911159E+01  3.9914982E+01  3.9914982E+01  3.9914983E+01  3.9914983E+01  3.9914984E+01  3.9914984E+01  3.9914984E+01  3.9939720E+01  3.9939723E+01  3.9939725E+01  3.9949021E+01  3.9949022E+01  3.9949024E+01  3.9949026E+01  3.9949028E+01  3.9957807E+01  3.9957808E+01  3.9957808E+01  3.9957809E+01  3.9957809E+01  3.9957810E+01  3.9957811E+01  3.9957811E+01  3.9957812E+01  3.9957812E+01  3.9957813E+01  3.9957814E+01  3.9957814E+01  3.9957815E+01  3.9957815E+01  3.9963841E+01  3.9963842E+01  3.9963842E+01  3.9963843E+01  3.9963843E+01  3.9963844E+01  3.9963844E+01  3.9963845E+01  3.9963845E+01  3.9973491E+01  3.9973492E+01  3.9973492E+01  3.9973493E+01  3.9973493E+01  3.9973494E+01  3.9973494E+01  3.9973495E+01  3.9973495E+01  4.0009239E+01  4.0009241E+01  4.0009243E+01  4.0015807E+01  4.0015808E+01  4.0015809E+01  4.0015809E+01  4.0015810E+01  4.0015810E+01  4.0015811E+01  4.0015812E+01  4.0015812E+01  4.0015813E+01  4.0015814E+01  4.0015814E+01  4.0015815E+01  4.0015816E+01  4.0015816E+01  4.0015817E+01  4.0015818E+01  4.0034199E+01  4.0034200E+01  4.0034201E+01  4.0034202E+01  4.0034203E+01  4.0048194E+01  4.0048195E+01  4.0048196E+01  4.0048196E+01  4.0048197E+01  4.0048198E+01  4.0048198E+01  4.0048199E+01  4.0048200E+01  4.0048200E+01  4.0048201E+01  4.0048202E+01  4.0048202E+01  4.0048203E+01  4.0048204E+01  4.0048204E+01  4.0048205E+01  4.0048206E+01  4.0048206E+01  4.0056351E+01  4.0056351E+01  4.0056352E+01  4.0056353E+01  4.0056354E+01  4.0056355E+01  4.0056356E+01  4.0056357E+01  4.0056358E+01  4.0056359E+01  4.0056360E+01  4.0056361E+01  4.0056362E+01  4.0079239E+01  4.0079239E+01  4.0079239E+01  4.0081321E+01  4.0081322E+01  4.0081323E+01  4.0081324E+01  4.0081325E+01  4.0081326E+01  4.0081326E+01  4.0094371E+01  4.0094372E+01  4.0094372E+01  4.0094373E+01  4.0094374E+01  4.0094375E+01  4.0094375E+01  4.0094376E+01  4.0094377E+01  4.0094378E+01  4.0094378E+01  4.0094379E+01  4.0094380E+01  4.0094381E+01  4.0094381E+01  4.0094382E+01  4.0094383E+01  4.0094384E+01  4.0094384E+01  4.0094385E+01  4.0094386E+01  4.0109769E+01  4.0109770E+01  4.0109770E+01  4.0109770E+01  4.0109770E+01  4.0116563E+01  4.0116563E+01  4.0116564E+01  4.0116565E+01  4.0116565E+01  4.0116566E+01  4.0116567E+01  4.0116567E+01  4.0116568E+01  4.0116569E+01  4.0116570E+01  4.0132149E+01  4.0132150E+01  4.0132150E+01  4.0132151E+01  4.0132152E+01  4.0132153E+01  4.0132154E+01  4.0132155E+01  4.0132155E+01  4.0132156E+01  4.0132157E+01  4.0132158E+01  4.0132159E+01  4.0132159E+01  4.0132160E+01  4.0151800E+01  4.0151800E+01  4.0151800E+01  4.0151801E+01  4.0151801E+01  4.0151802E+01  4.0151802E+01  4.0151802E+01  4.0151803E+01  4.0186952E+01  4.0186953E+01  4.0186954E+01  4.0186955E+01  4.0186955E+01  4.0186956E+01  4.0186957E+01  4.0186958E+01  4.0186959E+01  4.0186959E+01  4.0186960E+01  4.0186961E+01  4.0186962E+01  4.0190494E+01  4.0190494E+01  4.0190495E+01  4.0190496E+01  4.0190496E+01  4.0190497E+01  4.0190498E+01  4.0190499E+01  4.0190499E+01  4.0190500E+01  4.0190501E+01  4.0190501E+01  4.0190502E+01  4.0190503E+01  4.0190504E+01  4.0236060E+01  4.0236061E+01  4.0236062E+01  4.0236064E+01  4.0236065E+01  4.0236066E+01  4.0236067E+01  4.0236069E+01  4.0236070E+01  4.0238095E+01  4.0238096E+01  4.0238097E+01  4.0238098E+01  4.0238099E+01  4.0238100E+01  4.0238101E+01  4.0263979E+01  4.0263980E+01  4.0263980E+01  4.0263981E+01  4.0263981E+01  4.0263982E+01  4.0263983E+01  4.0263983E+01  4.0263984E+01  4.0263985E+01  4.0263985E+01  4.0263986E+01  4.0263986E+01  4.0266712E+01  4.0266712E+01  4.0266713E+01  4.0266713E+01  4.0266714E+01  4.0266714E+01  4.0266715E+01  4.0266715E+01  4.0266716E+01  4.0266717E+01  4.0266717E+01  4.0296939E+01  4.0296940E+01  4.0296941E+01  4.0296942E+01  4.0296942E+01  4.0296943E+01  4.0296944E+01  4.0296944E+01  4.0296945E+01  4.0309873E+01  4.0309873E+01  4.0309874E+01  4.0309875E+01  4.0309875E+01  4.0309876E+01  4.0309876E+01  4.0322105E+01  4.0322105E+01  4.0322106E+01  4.0322107E+01  4.0322107E+01  4.0322108E+01  4.0322109E+01  4.0322110E+01  4.0322110E+01  4.0322111E+01  4.0322112E+01  4.0322112E+01  4.0322113E+01  4.0322114E+01  4.0322115E+01  4.0322115E+01  4.0322116E+01  4.0324582E+01  4.0324583E+01  4.0324584E+01  4.0324584E+01  4.0324585E+01  4.0324586E+01  4.0324586E+01  4.0324587E+01  4.0324588E+01  4.0324589E+01  4.0324589E+01  4.0324590E+01  4.0324591E+01  4.0324591E+01  4.0324592E+01  4.0324593E+01  4.0324593E+01  4.0324594E+01  4.0324595E+01  4.0324595E+01  4.0324596E+01  4.0324597E+01  4.0324597E+01  4.0330483E+01  4.0330483E+01  4.0330484E+01  4.0330484E+01  4.0330484E+01  4.0334242E+01  4.0334242E+01  4.0334243E+01  4.0334244E+01  4.0334245E+01  4.0334245E+01  4.0334246E+01  4.0334247E+01  4.0334248E+01  4.0334248E+01  4.0334249E+01  4.0334250E+01  4.0334251E+01  4.0334251E+01  4.0334252E+01  4.0334253E+01  4.0334254E+01  4.0334254E+01  4.0334255E+01  4.0334256E+01  4.0334257E+01  4.0334257E+01  4.0334258E+01  4.0334259E+01  4.0334260E+01  4.0353124E+01  4.0360948E+01  4.0360949E+01  4.0360949E+01  4.0360950E+01  4.0360951E+01  4.0360951E+01  4.0360952E+01  4.0360953E+01  4.0360954E+01  4.0360954E+01  4.0360955E+01  4.0360956E+01  4.0360957E+01  4.0370092E+01  4.0370092E+01  4.0370093E+01  4.0370094E+01  4.0370095E+01  4.0370095E+01  4.0370096E+01  4.0370097E+01  4.0370098E+01  4.0370099E+01  4.0370099E+01  4.0370100E+01  4.0370101E+01  4.0370102E+01  4.0370102E+01  4.0370103E+01  4.0370104E+01  4.0370105E+01  4.0370105E+01  4.0389853E+01  4.0389854E+01  4.0389855E+01  4.0389855E+01  4.0389856E+01  4.0389857E+01  4.0389858E+01  4.0389859E+01  4.0389859E+01  4.0394578E+01  4.0394579E+01  4.0394579E+01  4.0394580E+01  4.0394581E+01  4.0394581E+01  4.0394582E+01  4.0413821E+01  4.0413821E+01  4.0413822E+01  4.0413823E+01  4.0413824E+01  4.0413825E+01  4.0413825E+01  4.0413826E+01  4.0413827E+01  4.0413828E+01  4.0413829E+01  4.0413829E+01  4.0413830E+01  4.0440811E+01  4.0440812E+01  4.0440812E+01  4.0440813E+01  4.0440814E+01  4.0440815E+01  4.0440816E+01  4.0440816E+01  4.0440817E+01  4.0440818E+01  4.0440819E+01  4.0458645E+01  4.0458646E+01  4.0458647E+01  4.0458648E+01  4.0458649E+01  4.0458849E+01  4.0458850E+01  4.0458851E+01  4.0458852E+01  4.0458852E+01  4.0458853E+01  4.0458854E+01  4.0458854E+01  4.0458855E+01  4.0458856E+01  4.0458857E+01  4.0458857E+01  4.0458858E+01  4.0458859E+01  4.0458859E+01  4.0480776E+01  4.0480777E+01  4.0480777E+01  4.0480778E+01  4.0480779E+01  4.0480779E+01  4.0480780E+01  4.0480781E+01  4.0480781E+01  4.0480782E+01  4.0480783E+01  4.0480783E+01  4.0480784E+01  4.0480785E+01  4.0480785E+01  4.0480786E+01  4.0480787E+01  4.0504711E+01  4.0504712E+01  4.0504713E+01  4.0504714E+01  4.0504715E+01  4.0504716E+01  4.0504717E+01  4.0517124E+01  4.0517125E+01  4.0517125E+01  4.0517126E+01  4.0517127E+01  4.0517128E+01  4.0517128E+01  4.0517129E+01  4.0517130E+01  4.0517130E+01  4.0517131E+01  4.0517132E+01  4.0517133E+01  4.0519469E+01  4.0519470E+01  4.0519471E+01  4.0519471E+01  4.0519472E+01  4.0519473E+01  4.0519474E+01  4.0519475E+01  4.0519476E+01  4.0548057E+01  4.0548058E+01  4.0548059E+01  4.0548060E+01  4.0548061E+01  4.0548062E+01  4.0548063E+01  4.0548064E+01  4.0548065E+01  4.0548066E+01  4.0548066E+01  4.0553289E+01  4.0553290E+01  4.0553291E+01  4.0570398E+01  4.0570398E+01  4.0570398E+01  4.0570398E+01  4.0570399E+01  4.0571768E+01  4.0578599E+01  4.0578599E+01  4.0578600E+01  4.0578600E+01  4.0578600E+01  4.0578601E+01  4.0578601E+01  4.0578602E+01  4.0578602E+01  4.0578602E+01  4.0578603E+01  4.0585215E+01  4.0585216E+01  4.0585217E+01  4.0585218E+01  4.0585219E+01  4.0585220E+01  4.0585221E+01  4.0588677E+01  4.0588679E+01  4.0588680E+01  4.0594327E+01  4.0594328E+01  4.0594329E+01  4.0594329E+01  4.0594330E+01  4.0594331E+01  4.0594331E+01  4.0594332E+01  4.0594333E+01  4.0594334E+01  4.0594334E+01  4.0594335E+01  4.0594336E+01  4.0594336E+01  4.0594337E+01  4.0594338E+01  4.0594338E+01  4.0594339E+01  4.0594340E+01  4.0608577E+01  4.0608578E+01  4.0608578E+01  4.0608579E+01  4.0608579E+01  4.0608580E+01  4.0608581E+01  4.0608581E+01  4.0608582E+01  4.0608583E+01  4.0608583E+01  4.0608584E+01  4.0608584E+01  4.0615235E+01  4.0615236E+01  4.0615237E+01  4.0615237E+01  4.0615238E+01  4.0615238E+01  4.0615239E+01  4.0615240E+01  4.0615240E+01  4.0637532E+01  4.0637533E+01  4.0637533E+01  4.0637534E+01  4.0637535E+01  4.0637536E+01  4.0637536E+01  4.0637537E+01  4.0637538E+01  4.0637538E+01  4.0637539E+01  4.0637540E+01  4.0637541E+01  4.0637541E+01  4.0637542E+01  4.0637543E+01  4.0637543E+01  4.0637544E+01  4.0637545E+01  4.0637545E+01  4.0637546E+01  4.0655806E+01  4.0655807E+01  4.0655808E+01  4.0672132E+01  4.0672133E+01  4.0672133E+01  4.0672134E+01  4.0672135E+01  4.0672136E+01  4.0672136E+01  4.0672137E+01  4.0672138E+01  4.0672139E+01  4.0672140E+01  4.0672140E+01  4.0672141E+01  4.0672142E+01  4.0672143E+01  4.0672143E+01  4.0672144E+01  4.0676314E+01  4.0676315E+01  4.0676315E+01  4.0676316E+01  4.0676317E+01  4.0676318E+01  4.0676318E+01  4.0676319E+01  4.0676320E+01  4.0676320E+01  4.0676321E+01  4.0676322E+01  4.0676323E+01  4.0676323E+01  4.0676324E+01  4.0695201E+01  4.0695202E+01  4.0695203E+01  4.0695204E+01  4.0695205E+01  4.0695207E+01  4.0695208E+01  4.0695209E+01  4.0695210E+01  4.0695211E+01  4.0695212E+01  4.0703058E+01  4.0703059E+01  4.0703060E+01  4.0703061E+01  4.0703062E+01  4.0703062E+01  4.0703063E+01  4.0703064E+01  4.0703065E+01  4.0708372E+01  4.0708373E+01  4.0708374E+01  4.0708374E+01  4.0708375E+01  4.0708376E+01  4.0708377E+01  4.0708378E+01  4.0708378E+01  4.0708379E+01  4.0708380E+01  4.0708381E+01  4.0708382E+01  4.0708382E+01  4.0708383E+01  4.0708782E+01  4.0708784E+01  4.0708786E+01  4.0708787E+01  4.0708789E+01  4.0750950E+01  4.0750950E+01  4.0750951E+01  4.0750951E+01  4.0750952E+01  4.0750952E+01  4.0750953E+01  4.0791219E+01  4.0791220E+01  4.0791221E+01  4.0791222E+01  4.0791223E+01  4.0791224E+01  4.0791224E+01  4.0791225E+01  4.0791226E+01  4.0791227E+01  4.0791228E+01  4.0791229E+01  4.0791230E+01  4.0818261E+01  4.0818261E+01  4.0818262E+01  4.0818263E+01  4.0818264E+01  4.0818264E+01  4.0818265E+01  4.0818266E+01  4.0818267E+01  4.0818268E+01  4.0818268E+01  4.0818269E+01  4.0818270E+01  4.0818271E+01  4.0818271E+01  4.0875694E+01  4.0875694E+01  4.0875695E+01  4.0875695E+01  4.0875696E+01  4.0875696E+01  4.0875696E+01  4.0875697E+01  4.0875697E+01  4.0897583E+01  4.0897583E+01  4.0897584E+01  4.0897584E+01  4.0897585E+01  4.0897585E+01  4.0897586E+01  4.0897586E+01  4.0897587E+01  4.0897587E+01  4.0897588E+01  4.0900195E+01  4.0900195E+01  4.0900196E+01  4.0900196E+01  4.0900196E+01  4.0929640E+01  4.0929641E+01  4.0929642E+01  4.0929642E+01  4.0929643E+01  4.0929644E+01  4.0929645E+01  4.0929645E+01  4.0929646E+01  4.0929647E+01  4.0929648E+01  4.0929648E+01  4.0929649E+01  4.0929650E+01  4.0929651E+01  4.0929651E+01  4.0929652E+01  4.0929653E+01  4.0929654E+01  4.0954302E+01  4.0954303E+01  4.0954304E+01  4.0954304E+01  4.0954305E+01  4.0954306E+01  4.0954306E+01  4.0954307E+01  4.0954307E+01  4.0954308E+01  4.0954309E+01  4.0955441E+01  4.0955442E+01  4.0955443E+01  4.0955443E+01  4.0955444E+01  4.0955445E+01  4.0955445E+01  4.0955446E+01  4.0955446E+01  4.0955447E+01  4.0955448E+01  4.0955448E+01  4.0955449E+01  4.0955450E+01  4.0955450E+01  4.0955451E+01  4.0955452E+01  4.0978248E+01  4.0978248E+01  4.0978248E+01  4.0978249E+01  4.0978249E+01  4.0978249E+01  4.0978249E+01  4.0978250E+01  4.0978250E+01  4.1014119E+01  4.1014120E+01  4.1014121E+01  4.1015875E+01  4.1015875E+01  4.1015876E+01  4.1015877E+01  4.1015878E+01  4.1015878E+01  4.1015879E+01  4.1015880E+01  4.1015881E+01  4.1015881E+01  4.1015882E+01  4.1015883E+01  4.1015884E+01  4.1015884E+01  4.1015885E+01  4.1036340E+01  4.1036341E+01  4.1036341E+01  4.1036342E+01  4.1036343E+01  4.1036344E+01  4.1036344E+01  4.1036345E+01  4.1036346E+01  4.1036346E+01  4.1036347E+01  4.1057759E+01  4.1057761E+01  4.1057763E+01  4.1057764E+01  4.1057766E+01  4.1058789E+01  4.1058790E+01  4.1058792E+01  4.1058793E+01  4.1058794E+01  4.1058795E+01  4.1058797E+01  4.1091714E+01  4.1091714E+01  4.1091714E+01  4.1091715E+01  4.1091715E+01  4.1091715E+01  4.1091715E+01  4.1109028E+01  4.1109029E+01  4.1109030E+01  4.1109030E+01  4.1109031E+01  4.1109032E+01  4.1109033E+01  4.1109034E+01  4.1109035E+01  4.1109035E+01  4.1109036E+01  4.1109037E+01  4.1109038E+01  4.1109039E+01  4.1109040E+01  4.1109040E+01  4.1109041E+01  4.1136930E+01  4.1136931E+01  4.1136933E+01  4.1136934E+01  4.1136935E+01  4.1136936E+01  4.1136937E+01  4.1136938E+01  4.1136939E+01  4.1136940E+01  4.1136941E+01  4.1142031E+01  4.1142032E+01  4.1142033E+01  4.1142034E+01  4.1142035E+01  4.1142036E+01  4.1142037E+01  4.1142038E+01  4.1142038E+01  4.1142039E+01  4.1142040E+01  4.1142041E+01  4.1142042E+01  4.1170330E+01  4.1170331E+01  4.1170331E+01  4.1170332E+01  4.1170333E+01  4.1170333E+01  4.1170334E+01  4.1170335E+01  4.1170336E+01  4.1170336E+01  4.1170337E+01  4.1170338E+01  4.1170338E+01  4.1170339E+01  4.1170340E+01  4.1170340E+01  4.1170341E+01  4.1170342E+01  4.1170343E+01  4.1170343E+01  4.1170344E+01  4.1180520E+01  4.1180520E+01  4.1180520E+01  4.1180520E+01  4.1180520E+01  4.1180520E+01  4.1180520E+01  4.1192737E+01  4.1192738E+01  4.1192738E+01  4.1192739E+01  4.1192739E+01  4.1192740E+01  4.1192740E+01  4.1192741E+01  4.1192741E+01  4.1198917E+01  4.1198919E+01  4.1198920E+01  4.1198922E+01  4.1198923E+01  4.1218889E+01  4.1218890E+01  4.1218891E+01  4.1218892E+01  4.1218893E+01  4.1218894E+01  4.1218894E+01  4.1218895E+01  4.1218896E+01  4.1218897E+01  4.1218898E+01  4.1218899E+01  4.1218899E+01  4.1218900E+01  4.1218901E+01  4.1245024E+01  4.1245025E+01  4.1245026E+01  4.1254853E+01  4.1254854E+01  4.1254854E+01  4.1254854E+01  4.1254855E+01  4.1270454E+01  4.1270455E+01  4.1270456E+01  4.1270456E+01  4.1270457E+01  4.1270458E+01  4.1270459E+01  4.1284990E+01  4.1284991E+01  4.1284992E+01  4.1284993E+01  4.1284994E+01  4.1284994E+01  4.1284995E+01  4.1284996E+01  4.1284997E+01  4.1310852E+01  4.1310853E+01  4.1310854E+01  4.1310854E+01  4.1310855E+01  4.1310856E+01  4.1310857E+01  4.1310858E+01  4.1310858E+01  4.1310859E+01  4.1310860E+01  4.1310861E+01  4.1310862E+01  4.1310862E+01  4.1310863E+01  4.1310864E+01  4.1310865E+01  4.1310865E+01  4.1310866E+01  4.1310867E+01  4.1310868E+01  4.1310869E+01  4.1310869E+01  4.1316537E+01  4.1316538E+01  4.1316539E+01  4.1316540E+01  4.1316541E+01  4.1316542E+01  4.1316543E+01  4.1316543E+01  4.1316544E+01  4.1316545E+01  4.1316546E+01  4.1316547E+01  4.1316548E+01  4.1400734E+01  4.1400735E+01  4.1400735E+01  4.1400736E+01  4.1400737E+01  4.1400738E+01  4.1400738E+01  4.1400739E+01  4.1400740E+01  4.1400741E+01  4.1400741E+01  4.1400742E+01  4.1400743E+01  4.1400743E+01  4.1400744E+01  4.1400745E+01  4.1400746E+01  4.1400746E+01  4.1400747E+01  4.1402271E+01  4.1402271E+01  4.1402272E+01  4.1402273E+01  4.1402273E+01  4.1402274E+01  4.1402275E+01  4.1402275E+01  4.1402276E+01  4.1402277E+01  4.1402277E+01  4.1402278E+01  4.1402279E+01  4.1402279E+01  4.1402280E+01  4.1402281E+01  4.1402281E+01  4.1405594E+01  4.1405594E+01  4.1405595E+01  4.1405596E+01  4.1405597E+01  4.1405598E+01  4.1405599E+01  4.1405599E+01  4.1405600E+01  4.1430849E+01  4.1430849E+01  4.1430849E+01  4.1447041E+01  4.1447041E+01  4.1447042E+01  4.1447043E+01  4.1447043E+01  4.1447044E+01  4.1447044E+01  4.1447045E+01  4.1447046E+01  4.1447046E+01  4.1447047E+01  4.1447047E+01  4.1447048E+01  4.1468043E+01  4.1468044E+01  4.1468045E+01  4.1468046E+01  4.1468046E+01  4.1468047E+01  4.1468048E+01  4.1468048E+01  4.1468049E+01  4.1468050E+01  4.1468051E+01  4.1502838E+01  4.1502839E+01  4.1502839E+01  4.1502840E+01  4.1502840E+01  4.1502841E+01  4.1502841E+01  4.1518434E+01  4.1520417E+01  4.1520417E+01  4.1520418E+01  4.1520419E+01  4.1520419E+01  4.1520420E+01  4.1520420E+01  4.1520421E+01  4.1520422E+01  4.1520422E+01  4.1520423E+01  4.1520423E+01  4.1520424E+01  4.1520425E+01  4.1520425E+01  4.1539109E+01  4.1539110E+01  4.1539111E+01  4.1539111E+01  4.1539112E+01  4.1539113E+01  4.1539114E+01  4.1539114E+01  4.1539115E+01  4.1539116E+01  4.1539117E+01  4.1539117E+01  4.1539118E+01  4.1539119E+01  4.1539120E+01  4.1539120E+01  4.1539121E+01  4.1542929E+01  4.1542930E+01  4.1542931E+01  4.1542931E+01  4.1542932E+01  4.1542932E+01  4.1542933E+01  4.1542934E+01  4.1542934E+01  4.1542935E+01  4.1542936E+01  4.1542936E+01  4.1542937E+01  4.1564486E+01  4.1564487E+01  4.1564488E+01  4.1564489E+01  4.1564490E+01  4.1629546E+01  4.1629547E+01  4.1629548E+01  4.1629549E+01  4.1629549E+01  4.1629550E+01  4.1629551E+01  4.1641024E+01  4.1641025E+01  4.1641025E+01  4.1641026E+01  4.1641026E+01  4.1641027E+01  4.1641027E+01  4.1641028E+01  4.1641028E+01  4.1648862E+01  4.1648862E+01  4.1648863E+01  4.1648863E+01  4.1648863E+01  4.1648864E+01  4.1648864E+01  4.1648864E+01  4.1648865E+01  4.1648865E+01  4.1648865E+01  4.1708078E+01  4.1708078E+01  4.1708078E+01  4.1708078E+01  4.1708078E+01  4.1730935E+01  4.1730936E+01  4.1730937E+01  4.1730938E+01  4.1730939E+01  4.1730940E+01  4.1730941E+01  4.1730942E+01  4.1730942E+01  4.1730943E+01  4.1730944E+01  4.1730945E+01  4.1730946E+01  4.1730947E+01  4.1730948E+01  4.1750915E+01  4.1750916E+01  4.1750917E+01  4.1752830E+01  4.1752831E+01  4.1752832E+01  4.1752832E+01  4.1752833E+01  4.1752834E+01  4.1752835E+01  4.1752835E+01  4.1752836E+01  4.1752837E+01  4.1752838E+01  4.1752838E+01  4.1752839E+01  4.1817695E+01  4.1817695E+01  4.1817696E+01  4.1817697E+01  4.1817698E+01  4.1817698E+01  4.1817699E+01  4.1817700E+01  4.1817700E+01  4.1817701E+01  4.1817702E+01  4.1842596E+01  4.1842597E+01  4.1842598E+01  4.1842598E+01  4.1842599E+01  4.1842599E+01  4.1842600E+01  4.1842601E+01  4.1842601E+01  4.1879980E+01  4.1879980E+01  4.1879980E+01  4.1880963E+01  4.1880964E+01  4.1880965E+01  4.1880966E+01  4.1880966E+01  4.1880967E+01  4.1880968E+01  4.1880969E+01  4.1880969E+01  4.1880970E+01  4.1880971E+01  4.1880972E+01  4.1880972E+01  4.1880973E+01  4.1880974E+01  4.1880975E+01  4.1880975E+01  4.1880976E+01  4.1880977E+01  4.1882758E+01  4.1882758E+01  4.1882759E+01  4.1882760E+01  4.1882760E+01  4.1882761E+01  4.1882762E+01  4.1905417E+01  4.1905417E+01  4.1905418E+01  4.1905419E+01  4.1905419E+01  4.1915540E+01  4.1915541E+01  4.1915542E+01  4.1915542E+01  4.1915543E+01  4.1915544E+01  4.1915544E+01  4.1915545E+01  4.1915546E+01  4.1915547E+01  4.1915547E+01  4.1915548E+01  4.1915549E+01  4.1915549E+01  4.1915550E+01  4.1951113E+01  4.1951114E+01  4.1951114E+01  4.1951115E+01  4.1951116E+01  4.1951116E+01  4.1951117E+01  4.1951118E+01  4.1951118E+01  4.1951119E+01  4.1951120E+01  4.1951120E+01  4.1951121E+01  4.1965974E+01  4.1965974E+01  4.1965974E+01  4.1965974E+01  4.1965975E+01  4.1965975E+01  4.1965975E+01  4.1965976E+01  4.1965976E+01  4.1989203E+01  4.1989204E+01  4.1989205E+01  4.1989206E+01  4.1989206E+01  4.1989207E+01  4.1989208E+01  4.1989209E+01  4.1989210E+01  4.1989211E+01  4.1989211E+01  4.1989212E+01  4.1989213E+01  4.1989214E+01  4.1989215E+01  4.1989216E+01  4.1989216E+01  4.1989217E+01  4.1989218E+01  4.1989219E+01  4.1989220E+01  4.2034417E+01  4.2034418E+01  4.2034419E+01  4.2034420E+01  4.2034421E+01  4.2034422E+01  4.2034423E+01  4.2034424E+01  4.2034425E+01  4.2034426E+01  4.2034427E+01  4.2034428E+01  4.2034429E+01  4.2034430E+01  4.2034431E+01  4.2034431E+01  4.2034432E+01  4.2034713E+01  4.2034713E+01  4.2034714E+01  4.2034715E+01  4.2034715E+01  4.2034716E+01  4.2034717E+01  4.2034718E+01  4.2034718E+01  4.2034719E+01  4.2034720E+01  4.2077331E+01  4.2077331E+01  4.2077332E+01  4.2077333E+01  4.2077333E+01  4.2077334E+01  4.2077334E+01  4.2077335E+01  4.2077336E+01  4.2077336E+01  4.2077337E+01  4.2077338E+01  4.2077338E+01  4.2180257E+01  4.2180258E+01  4.2180258E+01  4.2180258E+01  4.2180258E+01  4.2180259E+01  4.2180259E+01  4.2187641E+01  4.2187642E+01  4.2187642E+01  4.2187643E+01  4.2187644E+01  4.2187645E+01  4.2187645E+01  4.2187646E+01  4.2187647E+01  4.2187647E+01  4.2187648E+01  4.2187649E+01  4.2187650E+01  4.2187650E+01  4.2187651E+01  4.2196887E+01  4.2196888E+01  4.2196889E+01  4.2196890E+01  4.2196891E+01  4.2196891E+01  4.2196892E+01  4.2196893E+01  4.2196894E+01  4.2196895E+01  4.2196896E+01  4.2196896E+01  4.2196897E+01  4.2196898E+01  4.2196899E+01  4.2196900E+01  4.2196900E+01  4.2196901E+01  4.2196902E+01  4.2201436E+01  4.2201437E+01  4.2201438E+01  4.2201439E+01  4.2201440E+01  4.2201441E+01  4.2201442E+01  4.2201443E+01  4.2201444E+01  4.2222185E+01  4.2222186E+01  4.2222186E+01  4.2222187E+01  4.2222187E+01  4.2222188E+01  4.2222189E+01  4.2222189E+01  4.2222190E+01  4.2222190E+01  4.2222191E+01  4.2229213E+01  4.2229214E+01  4.2229214E+01  4.2229215E+01  4.2229216E+01  4.2229217E+01  4.2229217E+01  4.2229218E+01  4.2229219E+01  4.2229220E+01  4.2229220E+01  4.2229221E+01  4.2229222E+01  4.2229222E+01  4.2229223E+01  4.2229224E+01  4.2229225E+01  4.2248939E+01  4.2248940E+01  4.2248941E+01  4.2360773E+01  4.2360773E+01  4.2360774E+01  4.2360774E+01  4.2360775E+01  4.2360775E+01  4.2360775E+01  4.2368932E+01  4.2368932E+01  4.2368932E+01  4.2368932E+01  4.2368933E+01  4.2504428E+01  4.2504428E+01  4.2504428E+01  4.2504428E+01  4.2504428E+01  4.2554079E+01  4.2554080E+01  4.2554080E+01  4.2554081E+01  4.2554081E+01  4.2554082E+01  4.2554083E+01  4.2554083E+01  4.2554084E+01  4.2554084E+01  4.2554085E+01  4.2559099E+01  4.2559099E+01  4.2559100E+01  4.2559100E+01  4.2559101E+01  4.2559101E+01  4.2559102E+01  4.2559102E+01  4.2559103E+01  4.2559726E+01  4.2559727E+01  4.2559727E+01  4.2559728E+01  4.2559728E+01  4.2559729E+01  4.2559729E+01  4.2614963E+01  4.2735168E+01  4.2735169E+01  4.2735169E+01  4.2748151E+01  4.2748152E+01  4.2748152E+01  4.2748153E+01  4.2748153E+01  4.2748154E+01  4.2748154E+01  4.2748155E+01  4.2748156E+01  4.2748156E+01  4.2748157E+01  4.2748157E+01  4.2748158E+01  4.2768185E+01  4.2768185E+01  4.2768186E+01  4.2768186E+01  4.2768186E+01  4.2804904E+01  4.2804904E+01  4.2804905E+01  4.2804905E+01  4.2804905E+01  4.2804906E+01  4.2804906E+01  4.2804907E+01  4.2804907E+01  4.2804908E+01  4.2804908E+01  4.2804909E+01  4.2804909E+01  4.2804910E+01  4.2804910E+01  4.2863067E+01  4.2863068E+01  4.2863068E+01  4.2863069E+01  4.2863069E+01  4.2863070E+01  4.2863070E+01  4.2863071E+01  4.2863071E+01  4.2863071E+01  4.2863072E+01  4.2898736E+01  4.2898736E+01  4.2898737E+01  4.2898737E+01  4.2898738E+01  4.2898739E+01  4.2898739E+01  4.2898740E+01  4.2898741E+01  4.2898741E+01  4.2898742E+01  4.2898743E+01  4.2898743E+01  4.2898744E+01  4.2898745E+01  4.2898745E+01  4.2898746E+01  4.3005649E+01  4.3005650E+01  4.3005650E+01  4.3005651E+01  4.3005651E+01  4.3005651E+01  4.3005652E+01  4.3005652E+01  4.3005653E+01  4.3111926E+01  4.3111927E+01  4.3111928E+01  4.3111929E+01  4.3111930E+01  4.3125820E+01  4.3125820E+01  4.3125821E+01  4.3125821E+01  4.3125822E+01  4.3125822E+01  4.3125823E+01  4.3185064E+01  4.3185064E+01  4.3185065E+01  4.3185066E+01  4.3185067E+01  4.3185067E+01  4.3185068E+01  4.3185722E+01  4.3185723E+01  4.3185723E+01  4.3185724E+01  4.3185725E+01  4.3185725E+01  4.3185726E+01  4.3185727E+01  4.3185727E+01  4.3185728E+01  4.3185729E+01  4.3185729E+01  4.3185730E+01  4.3185730E+01  4.3185731E+01  4.3224555E+01  4.3224556E+01  4.3224556E+01  4.3224557E+01  4.3224558E+01  4.3224559E+01  4.3224559E+01  4.3224560E+01  4.3224561E+01  4.3224561E+01  4.3224562E+01  4.3224563E+01  4.3224563E+01  4.3275054E+01  4.3275055E+01  4.3275056E+01  4.3275056E+01  4.3275057E+01  4.3275058E+01  4.3275059E+01  4.3275060E+01  4.3275060E+01  4.3299803E+01  4.3299803E+01  4.3299804E+01  4.3299805E+01  4.3299806E+01  4.3299806E+01  4.3299807E+01  4.3299808E+01  4.3299808E+01  4.3299809E+01  4.3299810E+01  4.3305321E+01  4.3305322E+01  4.3305322E+01  4.3305323E+01  4.3305323E+01  4.3305324E+01  4.3305324E+01  4.3305324E+01  4.3305325E+01  4.3305325E+01  4.3305326E+01  4.3305326E+01  4.3305327E+01  4.3435989E+01  4.3435990E+01  4.3435990E+01  4.3435991E+01  4.3435991E+01  4.3435992E+01  4.3435992E+01  4.3435992E+01  4.3435993E+01  4.3491788E+01  4.3491788E+01  4.3491789E+01  4.3491789E+01  4.3491790E+01  4.3491790E+01  4.3491791E+01  4.3491791E+01  4.3491791E+01  4.3491792E+01  4.3491792E+01  4.3511863E+01  4.3511863E+01  4.3511864E+01  4.3995989E+01  4.4340794E+01  4.4340795E+01  4.4340795E+01  4.4340796E+01  4.4340797E+01  4.4576657E+01  4.4576657E+01  4.4576658E+01  4.4611848E+01  4.4611849E+01  4.4611849E+01  4.4611850E+01  4.4611850E+01  4.4611851E+01  4.4611852E+01  4.4611852E+01  4.4611853E+01  4.4611853E+01  4.4611854E+01  4.4611854E+01  4.4611855E+01  4.4611856E+01  4.4611856E+01  4.4705851E+01  4.4705852E+01  4.4705852E+01  4.4705852E+01  4.4705853E+01  4.4705853E+01  4.4705854E+01  4.4705854E+01  4.4705854E+01  4.4705855E+01  4.4705855E+01  4.4705856E+01  4.4705856E+01  4.4842505E+01  4.4842505E+01  4.4842506E+01  4.4842507E+01  4.4842507E+01  4.4842508E+01  4.4842508E+01  4.5361555E+01  4.5361556E+01  4.5361556E+01  4.5361557E+01  4.5361558E+01  4.5361558E+01  4.5361559E+01  4.5361559E+01  4.5361560E+01  4.5391307E+01  4.5391308E+01  4.5391308E+01  4.5391308E+01  4.5391308E+01  4.5483838E+01  4.5483839E+01  4.5483839E+01  4.5483840E+01  4.5483840E+01  4.5483841E+01  4.5483842E+01  4.5483842E+01  4.5483843E+01  4.5483843E+01  4.5483844E+01  4.5535829E+01  4.5535830E+01  4.5535830E+01  4.5535831E+01  4.5535832E+01  4.5535832E+01  4.5535833E+01  4.5535833E+01  4.5535834E+01  4.5535834E+01  4.5535835E+01  4.5535835E+01  4.5535836E+01  4.5646866E+01  4.5646866E+01  4.5646866E+01  4.5646866E+01  4.5646866E+01  4.5646866E+01  4.5646867E+01  4.5762234E+01  4.5762235E+01  4.5762235E+01  4.5762235E+01  4.5762236E+01  4.5762236E+01  4.5762236E+01  4.5762237E+01  4.5762237E+01  4.5762237E+01  4.5762238E+01  4.5896449E+01  4.5896449E+01  4.5896450E+01  4.5896450E+01  4.5896450E+01  4.5896450E+01  4.5896451E+01  4.5896451E+01  4.5896451E+01  4.8083551E+01  4.8083552E+01  4.8083552E+01  4.8083553E+01  4.8083553E+01  4.8083554E+01  4.8083554E+01  4.8083554E+01  4.8083555E+01  4.8083555E+01  4.8083556E+01  4.8083556E+01  4.8083557E+01  4.8083557E+01  4.8083558E+01  4.8127488E+01  4.8127489E+01  4.8127489E+01  4.8127490E+01  4.8127491E+01  4.8127492E+01  4.8127493E+01  4.8256339E+01  4.8256340E+01  4.8256341E+01  4.8256341E+01  4.8256342E+01  4.8256342E+01  4.8256343E+01  4.8256344E+01  4.8256344E+01  4.8273914E+01  4.8273914E+01  4.8273915E+01  4.8273916E+01  4.8273916E+01  4.8273917E+01  4.8273917E+01  4.8273918E+01  4.8273918E+01  4.8273919E+01  4.8273920E+01  4.8374941E+01  4.8374941E+01  4.8374942E+01  4.8374942E+01  4.8374943E+01  4.8374943E+01  4.8374944E+01  4.8374944E+01  4.8374945E+01  4.8374946E+01  4.8374946E+01  4.8374947E+01  4.8374947E+01  4.8453763E+01  4.8453765E+01  4.8453766E+01  4.8453767E+01  4.8453769E+01  4.8664217E+01  4.8664218E+01  4.8664219E+01  4.8664220E+01  4.8664221E+01  4.8664222E+01  4.8664223E+01  4.8664224E+01  4.8664225E+01  4.8719431E+01  4.8719432E+01  4.8719432E+01  4.8719433E+01  4.8719434E+01  4.8719434E+01  4.8719435E+01  4.8719436E+01  4.8719436E+01  4.8719437E+01  4.8719438E+01  4.8719438E+01  4.8719439E+01  4.8719440E+01  4.8719440E+01  4.8719441E+01  4.8719442E+01  4.8828449E+01  4.8828449E+01  4.8828450E+01  4.8828451E+01  4.8828452E+01  4.8828453E+01  4.8828454E+01  4.8828455E+01  4.8828456E+01  4.8828456E+01  4.8828457E+01  4.8840500E+01  4.8840502E+01  4.8840504E+01  4.8840505E+01  4.8840507E+01  4.8840508E+01  4.8840510E+01  4.8895602E+01  4.8895603E+01  4.8895604E+01  4.8895605E+01  4.8895605E+01  4.8895606E+01  4.8895607E+01  4.8895608E+01  4.8895609E+01  4.8895609E+01  4.8895610E+01  4.8895611E+01  4.8895612E+01  4.8978185E+01  4.8978186E+01  4.8978187E+01  4.8978187E+01  4.8978188E+01  4.8978189E+01  4.8978190E+01  4.8978190E+01  4.8978191E+01  4.8978192E+01  4.8978192E+01  4.8978193E+01  4.8978194E+01  4.8978195E+01  4.8978195E+01  4.9049542E+01  4.9049542E+01  4.9049543E+01  4.9049543E+01  4.9049543E+01  4.9111361E+01  4.9111362E+01  4.9111364E+01  4.9111365E+01  4.9111366E+01  4.9111367E+01  4.9111368E+01  4.9111369E+01  4.9111371E+01  4.9111372E+01  4.9111373E+01  4.9168274E+01  4.9168275E+01  4.9168277E+01  4.9168278E+01  4.9168280E+01  4.9168281E+01  4.9168283E+01  4.9168284E+01  4.9168285E+01  4.9224669E+01  4.9224669E+01  4.9224669E+01  4.9263583E+01  4.9263584E+01  4.9263585E+01  4.9263586E+01  4.9263587E+01  4.9263587E+01  4.9263588E+01  4.9263589E+01  4.9263590E+01  4.9263591E+01  4.9263591E+01  4.9263592E+01  4.9263593E+01  4.9263594E+01  4.9263594E+01  4.9263595E+01  4.9263596E+01  4.9263597E+01  4.9263598E+01  4.9309265E+01  4.9309265E+01  4.9309266E+01  4.9309267E+01  4.9309268E+01  4.9309269E+01  4.9309270E+01  4.9309271E+01  4.9309272E+01  4.9309273E+01  4.9309274E+01  4.9309275E+01  4.9309276E+01  4.9309294E+01  4.9309294E+01  4.9309295E+01  4.9309296E+01  4.9309297E+01  4.9309297E+01  4.9309298E+01  4.9309299E+01  4.9309300E+01  4.9350706E+01  4.9350706E+01  4.9350706E+01  4.9350706E+01  4.9350706E+01  4.9350706E+01  4.9350707E+01  4.9450499E+01  4.9450499E+01  4.9450500E+01  4.9450500E+01  4.9450501E+01  4.9450502E+01  4.9450502E+01  4.9450503E+01  4.9450504E+01  4.9453476E+01  4.9453478E+01  4.9453479E+01  4.9453480E+01  4.9453482E+01  4.9453483E+01  4.9453484E+01  4.9453485E+01  4.9453487E+01  4.9453488E+01  4.9453489E+01  4.9480828E+01  4.9480829E+01  4.9480830E+01  4.9480831E+01  4.9480832E+01  4.9480833E+01  4.9480834E+01  4.9480835E+01  4.9480836E+01  4.9480837E+01  4.9480838E+01  4.9480839E+01  4.9480840E+01  4.9480841E+01  4.9480842E+01  4.9492658E+01  4.9492659E+01  4.9492659E+01  4.9492660E+01  4.9492661E+01  4.9492661E+01  4.9492662E+01  4.9513814E+01  4.9513815E+01  4.9513816E+01  4.9513817E+01  4.9513818E+01  4.9513818E+01  4.9513819E+01  4.9513820E+01  4.9513821E+01  4.9513822E+01  4.9513823E+01  4.9513824E+01  4.9513824E+01  4.9513825E+01  4.9513826E+01  4.9513827E+01  4.9513828E+01  4.9557446E+01  4.9557447E+01  4.9557449E+01  4.9557450E+01  4.9557451E+01  4.9557452E+01  4.9557454E+01  4.9557455E+01  4.9557456E+01  4.9557457E+01  4.9557458E+01  4.9557460E+01  4.9557461E+01  4.9571251E+01  4.9571251E+01  4.9571252E+01  4.9571252E+01  4.9571253E+01  4.9604055E+01  4.9604056E+01  4.9604057E+01  4.9604058E+01  4.9604060E+01  4.9604061E+01  4.9604062E+01  4.9604063E+01  4.9604064E+01  4.9604065E+01  4.9604066E+01  4.9613236E+01  4.9613237E+01  4.9613238E+01  4.9613239E+01  4.9613240E+01  4.9613242E+01  4.9613243E+01  4.9644061E+01  4.9644062E+01  4.9644062E+01  4.9644063E+01  4.9644064E+01  4.9644064E+01  4.9644065E+01  4.9644066E+01  4.9644067E+01  4.9683889E+01  4.9683890E+01  4.9683890E+01  4.9683891E+01  4.9683892E+01  4.9683892E+01  4.9683893E+01  4.9726472E+01  4.9726473E+01  4.9726474E+01  4.9726475E+01  4.9726475E+01  4.9726476E+01  4.9726477E+01  4.9726478E+01  4.9726479E+01  4.9726479E+01  4.9726480E+01  4.9726481E+01  4.9726482E+01  4.9729308E+01  4.9729309E+01  4.9729310E+01  4.9729311E+01  4.9729312E+01  4.9729312E+01  4.9729313E+01  4.9729314E+01  4.9729315E+01  4.9729316E+01  4.9729317E+01  4.9729318E+01  4.9729319E+01  4.9729319E+01  4.9729320E+01  4.9729321E+01  4.9729322E+01  4.9729323E+01  4.9729324E+01  4.9729325E+01  4.9729325E+01  4.9733802E+01  4.9733803E+01  4.9733804E+01  4.9733805E+01  4.9733806E+01  4.9733806E+01  4.9733807E+01  4.9733808E+01  4.9733809E+01  4.9733810E+01  4.9733811E+01  4.9733812E+01  4.9733813E+01  4.9733814E+01  4.9733815E+01  4.9743361E+01  4.9743362E+01  4.9743362E+01  4.9790323E+01  4.9790324E+01  4.9790324E+01  4.9790325E+01  4.9790325E+01  4.9790326E+01  4.9790326E+01  4.9790327E+01  4.9790328E+01  4.9790328E+01  4.9790329E+01  4.9837645E+01  4.9837645E+01  4.9837646E+01  4.9837647E+01  4.9837647E+01  4.9837648E+01  4.9837649E+01  4.9837649E+01  4.9837650E+01  4.9840075E+01  4.9840076E+01  4.9840077E+01  4.9840078E+01  4.9840078E+01  4.9840079E+01  4.9840080E+01  4.9840081E+01  4.9840082E+01  4.9840083E+01  4.9840084E+01  4.9840084E+01  4.9840085E+01  4.9840086E+01  4.9840087E+01  4.9895461E+01  4.9907664E+01  4.9907665E+01  4.9907666E+01  4.9907667E+01  4.9907668E+01  4.9907668E+01  4.9907669E+01  4.9907670E+01  4.9907671E+01  4.9907672E+01  4.9907673E+01  4.9915927E+01  4.9915928E+01  4.9915929E+01  4.9915930E+01  4.9915930E+01  4.9984191E+01  4.9984192E+01  4.9984193E+01  4.9984194E+01  4.9984195E+01  4.9984196E+01  4.9984196E+01  4.9984197E+01  4.9984198E+01  4.9984199E+01  4.9984200E+01  4.9984201E+01  4.9984202E+01  4.9984203E+01  4.9984204E+01  4.9984205E+01  4.9984206E+01  4.9984207E+01  4.9984208E+01  5.0014305E+01  5.0014306E+01  5.0014307E+01  5.0014307E+01  5.0014308E+01  5.0014309E+01  5.0014310E+01  5.0021426E+01  5.0021427E+01  5.0021429E+01  5.0021430E+01  5.0021431E+01  5.0021432E+01  5.0021433E+01  5.0021435E+01  5.0021436E+01  5.0028303E+01  5.0028304E+01  5.0028304E+01  5.0061896E+01  5.0061897E+01  5.0061898E+01  5.0061899E+01  5.0061901E+01  5.0064913E+01  5.0064914E+01  5.0064915E+01  5.0064916E+01  5.0064917E+01  5.0064918E+01  5.0064919E+01  5.0064920E+01  5.0064921E+01  5.0064922E+01  5.0064923E+01  5.0085681E+01  5.0085682E+01  5.0085683E+01  5.0085684E+01  5.0085685E+01  5.0085685E+01  5.0085686E+01  5.0085687E+01  5.0085688E+01  5.0113032E+01  5.0113034E+01  5.0113035E+01  5.0113037E+01  5.0113039E+01  5.0139698E+01  5.0139699E+01  5.0139700E+01  5.0139701E+01  5.0139702E+01  5.0139703E+01  5.0139704E+01  5.0139705E+01  5.0139707E+01  5.0139708E+01  5.0139709E+01  5.0139710E+01  5.0139711E+01  5.0139712E+01  5.0139713E+01  5.0139714E+01  5.0139715E+01  5.0140021E+01  5.0140021E+01  5.0140022E+01  5.0140022E+01  5.0140023E+01  5.0140023E+01  5.0140024E+01  5.0140207E+01  5.0140208E+01  5.0140209E+01  5.0140209E+01  5.0140210E+01  5.0140211E+01  5.0140212E+01  5.0140212E+01  5.0140213E+01  5.0140214E+01  5.0140215E+01  5.0140215E+01  5.0140216E+01  5.0219213E+01  5.0219214E+01  5.0219214E+01  5.0219215E+01  5.0219216E+01  5.0219216E+01  5.0219217E+01  5.0219218E+01  5.0219218E+01  5.0219219E+01  5.0219220E+01  5.0219220E+01  5.0219221E+01  5.0219222E+01  5.0219223E+01  5.0219223E+01  5.0219224E+01  5.0219225E+01  5.0219225E+01  5.0252979E+01  5.0252980E+01  5.0252980E+01  5.0252981E+01  5.0252982E+01  5.0252983E+01  5.0252984E+01  5.0252985E+01  5.0252985E+01  5.0267375E+01  5.0267376E+01  5.0267376E+01  5.0267377E+01  5.0267377E+01  5.0267377E+01  5.0267378E+01  5.0267378E+01  5.0267379E+01  5.0267379E+01  5.0267380E+01  5.0291955E+01  5.0291957E+01  5.0291959E+01  5.0316346E+01  5.0316347E+01  5.0316348E+01  5.0316349E+01  5.0316351E+01  5.0316352E+01  5.0316353E+01  5.0385736E+01  5.0385737E+01  5.0385738E+01  5.0385739E+01  5.0385739E+01  5.0385740E+01  5.0385741E+01  5.0385742E+01  5.0385743E+01  5.0389922E+01  5.0389923E+01  5.0389923E+01  5.0389924E+01  5.0389925E+01  5.0389926E+01  5.0389927E+01  5.0389927E+01  5.0389928E+01  5.0389929E+01  5.0389930E+01  5.0389931E+01  5.0389931E+01  5.0397443E+01  5.0397444E+01  5.0397444E+01  5.0397445E+01  5.0397446E+01  5.0397447E+01  5.0397447E+01  5.0405955E+01  5.0405955E+01  5.0405956E+01  5.0405956E+01  5.0405957E+01  5.0435034E+01  5.0435035E+01  5.0435036E+01  5.0435037E+01  5.0435037E+01  5.0435038E+01  5.0435039E+01  5.0435040E+01  5.0435041E+01  5.0435042E+01  5.0435043E+01  5.0456793E+01  5.0456794E+01  5.0456795E+01  5.0456797E+01  5.0456798E+01  5.0456799E+01  5.0456800E+01  5.0456801E+01  5.0456802E+01  5.0456803E+01  5.0456804E+01  5.0465667E+01  5.0465668E+01  5.0465668E+01  5.0465669E+01  5.0465670E+01  5.0465671E+01  5.0465671E+01  5.0465672E+01  5.0465673E+01  5.0465673E+01  5.0465674E+01  5.0465675E+01  5.0465675E+01  5.0514956E+01  5.0514956E+01  5.0514956E+01  5.0514956E+01  5.0514957E+01  5.0514957E+01  5.0514957E+01  5.0514957E+01  5.0514958E+01  5.0514959E+01  5.0514960E+01  5.0514960E+01  5.0514961E+01  5.0514962E+01  5.0514963E+01  5.0514964E+01  5.0514965E+01  5.0514965E+01  5.0514966E+01  5.0514967E+01  5.0529555E+01  5.0529556E+01  5.0529557E+01  5.0529558E+01  5.0529559E+01  5.0529561E+01  5.0529562E+01  5.0529563E+01  5.0529564E+01  5.0557457E+01  5.0557458E+01  5.0557459E+01  5.0557461E+01  5.0557462E+01  5.0557463E+01  5.0557464E+01  5.0557465E+01  5.0557466E+01  5.0557467E+01  5.0557468E+01  5.0573903E+01  5.0573904E+01  5.0573905E+01  5.0573906E+01  5.0573907E+01  5.0573908E+01  5.0573909E+01  5.0573910E+01  5.0573910E+01  5.0573911E+01  5.0573912E+01  5.0573913E+01  5.0573914E+01  5.0587372E+01  5.0587374E+01  5.0587376E+01  5.0590986E+01  5.0590987E+01  5.0590987E+01  5.0590988E+01  5.0590989E+01  5.0590989E+01  5.0590990E+01  5.0590990E+01  5.0590991E+01  5.0592469E+01  5.0592470E+01  5.0592471E+01  5.0592472E+01  5.0592473E+01  5.0592473E+01  5.0592474E+01  5.0592475E+01  5.0592476E+01  5.0592476E+01  5.0592477E+01  5.0592478E+01  5.0592479E+01  5.0592480E+01  5.0592480E+01  5.0592481E+01  5.0592482E+01  5.0592483E+01  5.0592483E+01  5.0592484E+01  5.0592485E+01  5.0635929E+01  5.0635929E+01  5.0635930E+01  5.0635931E+01  5.0635931E+01  5.0656418E+01  5.0656418E+01  5.0656419E+01  5.0656420E+01  5.0656421E+01  5.0656422E+01  5.0656422E+01  5.0656423E+01  5.0656424E+01  5.0656425E+01  5.0656425E+01  5.0656426E+01  5.0656427E+01  5.0656428E+01  5.0656429E+01  5.0656429E+01  5.0656430E+01  5.0669154E+01  5.0669155E+01  5.0669156E+01  5.0669156E+01  5.0669157E+01  5.0669158E+01  5.0669159E+01  5.0669159E+01  5.0669160E+01  5.0669161E+01  5.0669162E+01  5.0672853E+01  5.0672854E+01  5.0672855E+01  5.0672857E+01  5.0672858E+01  5.0672859E+01  5.0672860E+01  5.0701301E+01  5.0731791E+01  5.0731792E+01  5.0731793E+01  5.0731794E+01  5.0731794E+01  5.0731795E+01  5.0731796E+01  5.0731797E+01  5.0731798E+01  5.0731799E+01  5.0731799E+01  5.0731800E+01  5.0731801E+01  5.0731802E+01  5.0731803E+01  5.0746867E+01  5.0746868E+01  5.0746868E+01  5.0746869E+01  5.0746870E+01  5.0746870E+01  5.0746871E+01  5.0747222E+01  5.0747223E+01  5.0747225E+01  5.0776233E+01  5.0776234E+01  5.0776236E+01  5.0776237E+01  5.0776238E+01  5.0776239E+01  5.0776241E+01  5.0783597E+01  5.0783597E+01  5.0783598E+01  5.0783598E+01  5.0783599E+01  5.0783600E+01  5.0783600E+01  5.0783601E+01  5.0783601E+01  5.0820962E+01  5.0820963E+01  5.0820963E+01  5.0820964E+01  5.0820965E+01  5.0820966E+01  5.0820966E+01  5.0820967E+01  5.0820968E+01  5.0820968E+01  5.0820969E+01  5.0820970E+01  5.0820971E+01  5.0820971E+01  5.0820972E+01  5.0820973E+01  5.0820974E+01  5.0823204E+01  5.0823205E+01  5.0823206E+01  5.0823207E+01  5.0823208E+01  5.0823209E+01  5.0823210E+01  5.0823211E+01  5.0823212E+01  5.0823213E+01  5.0823214E+01  5.0823215E+01  5.0823216E+01  5.0842799E+01  5.0842799E+01  5.0842800E+01  5.0842800E+01  5.0842801E+01  5.0844739E+01  5.0844739E+01  5.0844740E+01  5.0854687E+01  5.0854688E+01  5.0854689E+01  5.0854689E+01  5.0854690E+01  5.0854691E+01  5.0854692E+01  5.0854693E+01  5.0854694E+01  5.0854694E+01  5.0854695E+01  5.0854696E+01  5.0854697E+01  5.0854698E+01  5.0854698E+01  5.0892166E+01  5.0892167E+01  5.0892168E+01  5.0892168E+01  5.0892169E+01  5.0892170E+01  5.0892171E+01  5.0892172E+01  5.0892173E+01  5.0892173E+01  5.0892174E+01  5.0892175E+01  5.0892176E+01  5.0909794E+01  5.0909795E+01  5.0909796E+01  5.0909796E+01  5.0909797E+01  5.0909798E+01  5.0909798E+01  5.0909799E+01  5.0909800E+01  5.0917013E+01  5.0917014E+01  5.0917014E+01  5.0917015E+01  5.0917016E+01  5.0917016E+01  5.0917017E+01  5.0932642E+01  5.0932642E+01  5.0932643E+01  5.0932644E+01  5.0932645E+01  5.0932645E+01  5.0932646E+01  5.0932647E+01  5.0932648E+01  5.0932649E+01  5.0932649E+01  5.0932650E+01  5.0932651E+01  5.0935188E+01  5.0935190E+01  5.0935192E+01  5.0935193E+01  5.0935195E+01  5.1013607E+01  5.1013609E+01  5.1013611E+01  5.1013612E+01  5.1013614E+01  5.1023237E+01  5.1023237E+01  5.1023237E+01  5.1024719E+01  5.1024720E+01  5.1024721E+01  5.1024722E+01  5.1024723E+01  5.1024723E+01  5.1024724E+01  5.1024725E+01  5.1024726E+01  5.1024727E+01  5.1024727E+01  5.1043246E+01  5.1043247E+01  5.1043248E+01  5.1043248E+01  5.1043249E+01  5.1043250E+01  5.1043251E+01  5.1043252E+01  5.1043253E+01  5.1070084E+01  5.1070086E+01  5.1070087E+01  5.1070088E+01  5.1070089E+01  5.1070090E+01  5.1070091E+01  5.1070092E+01  5.1070093E+01  5.1070094E+01  5.1070095E+01  5.1070096E+01  5.1070097E+01  5.1073668E+01  5.1073669E+01  5.1073670E+01  5.1073670E+01  5.1073671E+01  5.1073672E+01  5.1073673E+01  5.1089325E+01  5.1089326E+01  5.1089326E+01  5.1089327E+01  5.1089328E+01  5.1089329E+01  5.1089330E+01  5.1089330E+01  5.1089331E+01  5.1089332E+01  5.1089333E+01  5.1089334E+01  5.1089334E+01  5.1089335E+01  5.1089336E+01  5.1152353E+01  5.1152354E+01  5.1152355E+01  5.1152357E+01  5.1152358E+01  5.1152359E+01  5.1152360E+01  5.1152361E+01  5.1152362E+01  5.1152363E+01  5.1152364E+01  5.1157359E+01  5.1157360E+01  5.1157361E+01  5.1157362E+01  5.1157362E+01  5.1157363E+01  5.1157364E+01  5.1157365E+01  5.1157365E+01  5.1157366E+01  5.1157367E+01  5.1157368E+01  5.1157368E+01  5.1157369E+01  5.1157370E+01  5.1157371E+01  5.1157371E+01  5.1166245E+01  5.1166246E+01  5.1166246E+01  5.1166247E+01  5.1166248E+01  5.1166248E+01  5.1166249E+01  5.1166249E+01  5.1166250E+01  5.1172091E+01  5.1193456E+01  5.1193457E+01  5.1193457E+01  5.1193458E+01  5.1193459E+01  5.1193460E+01  5.1193461E+01  5.1193462E+01  5.1193463E+01  5.1193463E+01  5.1193464E+01  5.1193465E+01  5.1193466E+01  5.1193467E+01  5.1193468E+01  5.1207749E+01  5.1207749E+01  5.1207750E+01  5.1207751E+01  5.1207752E+01  5.1207753E+01  5.1207754E+01  5.1239841E+01  5.1239842E+01  5.1239842E+01  5.1239843E+01  5.1239844E+01  5.1239845E+01  5.1239845E+01  5.1239846E+01  5.1239847E+01  5.1239847E+01  5.1239848E+01  5.1248683E+01  5.1248684E+01  5.1248684E+01  5.1248685E+01  5.1248686E+01  5.1248687E+01  5.1248688E+01  5.1248689E+01  5.1248689E+01  5.1248690E+01  5.1248691E+01  5.1248692E+01  5.1248693E+01  5.1248694E+01  5.1248694E+01  5.1248695E+01  5.1248696E+01  5.1248697E+01  5.1248698E+01  5.1263920E+01  5.1263921E+01  5.1263922E+01  5.1263923E+01  5.1263924E+01  5.1263925E+01  5.1263926E+01  5.1263927E+01  5.1263928E+01  5.1279243E+01  5.1279244E+01  5.1279245E+01  5.1279246E+01  5.1279247E+01  5.1295389E+01  5.1295390E+01  5.1295391E+01  5.1295392E+01  5.1295393E+01  5.1300546E+01  5.1300547E+01  5.1300547E+01  5.1342007E+01  5.1342009E+01  5.1342010E+01  5.1342012E+01  5.1342013E+01  5.1342014E+01  5.1342016E+01  5.1344355E+01  5.1344357E+01  5.1344358E+01  5.1415517E+01  5.1415518E+01  5.1415519E+01  5.1415520E+01  5.1415521E+01  5.1415938E+01  5.1415939E+01  5.1415940E+01  5.1415941E+01  5.1415942E+01  5.1415943E+01  5.1415943E+01  5.1415944E+01  5.1415945E+01  5.1415946E+01  5.1415947E+01  5.1422593E+01  5.1422594E+01  5.1422596E+01  5.1422597E+01  5.1422598E+01  5.1422599E+01  5.1422600E+01  5.1442345E+01  5.1442346E+01  5.1442347E+01  5.1442348E+01  5.1442349E+01  5.1442350E+01  5.1442351E+01  5.1442352E+01  5.1442353E+01  5.1442354E+01  5.1442355E+01  5.1442356E+01  5.1442357E+01  5.1443685E+01  5.1443686E+01  5.1443687E+01  5.1443688E+01  5.1443688E+01  5.1443689E+01  5.1443690E+01  5.1443691E+01  5.1443691E+01  5.1443692E+01  5.1443693E+01  5.1459098E+01  5.1459098E+01  5.1459099E+01  5.1459100E+01  5.1459101E+01  5.1459101E+01  5.1459102E+01  5.1459103E+01  5.1459104E+01  5.1459104E+01  5.1459105E+01  5.1459106E+01  5.1459107E+01  5.1459107E+01  5.1459108E+01  5.1459109E+01  5.1459110E+01  5.1459110E+01  5.1459111E+01  5.1459112E+01  5.1459113E+01  5.1504152E+01  5.1504153E+01  5.1504153E+01  5.1504154E+01  5.1504155E+01  5.1504156E+01  5.1504157E+01  5.1504158E+01  5.1504158E+01  5.1504159E+01  5.1504160E+01  5.1504161E+01  5.1504162E+01  5.1504162E+01  5.1504163E+01  5.1504164E+01  5.1504165E+01  5.1504166E+01  5.1504167E+01  5.1504167E+01  5.1504168E+01  5.1504169E+01  5.1504170E+01  5.1512023E+01  5.1512024E+01  5.1512025E+01  5.1512026E+01  5.1512027E+01  5.1512028E+01  5.1512029E+01  5.1512030E+01  5.1512031E+01  5.1512032E+01  5.1512033E+01  5.1514084E+01  5.1514085E+01  5.1514086E+01  5.1514087E+01  5.1514088E+01  5.1514089E+01  5.1514089E+01  5.1514090E+01  5.1514091E+01  5.1514092E+01  5.1514093E+01  5.1514094E+01  5.1514094E+01  5.1519720E+01  5.1519721E+01  5.1519722E+01  5.1519723E+01  5.1519723E+01  5.1519724E+01  5.1519725E+01  5.1519726E+01  5.1519727E+01  5.1519727E+01  5.1519728E+01  5.1519729E+01  5.1519730E+01  5.1519731E+01  5.1519731E+01  5.1536977E+01  5.1536978E+01  5.1536978E+01  5.1536979E+01  5.1536979E+01  5.1536980E+01  5.1536980E+01  5.1536981E+01  5.1536982E+01  5.1553503E+01  5.1553504E+01  5.1553504E+01  5.1553505E+01  5.1553506E+01  5.1553507E+01  5.1553508E+01  5.1553509E+01  5.1553509E+01  5.1553510E+01  5.1553511E+01  5.1553512E+01  5.1553513E+01  5.1553514E+01  5.1553515E+01  5.1553515E+01  5.1553516E+01  5.1582423E+01  5.1582424E+01  5.1582425E+01  5.1582426E+01  5.1582427E+01  5.1582428E+01  5.1582429E+01  5.1582430E+01  5.1582431E+01  5.1610346E+01  5.1610347E+01  5.1610348E+01  5.1610349E+01  5.1610350E+01  5.1610350E+01  5.1610351E+01  5.1610352E+01  5.1610353E+01  5.1610354E+01  5.1610355E+01  5.1610356E+01  5.1610356E+01  5.1643363E+01  5.1643364E+01  5.1643365E+01  5.1643366E+01  5.1643367E+01  5.1643367E+01  5.1643368E+01  5.1672046E+01  5.1672047E+01  5.1672048E+01  5.1672049E+01  5.1672050E+01  5.1672051E+01  5.1672053E+01  5.1672054E+01  5.1672055E+01  5.1677498E+01  5.1677499E+01  5.1677500E+01  5.1677501E+01  5.1677501E+01  5.1677502E+01  5.1677503E+01  5.1677504E+01  5.1677505E+01  5.1677506E+01  5.1677507E+01  5.1677507E+01  5.1677508E+01  5.1677509E+01  5.1677510E+01  5.1686377E+01  5.1686378E+01  5.1686379E+01  5.1686380E+01  5.1686381E+01  5.1686382E+01  5.1686383E+01  5.1686384E+01  5.1686385E+01  5.1686386E+01  5.1686387E+01  5.1686388E+01  5.1686388E+01  5.1696149E+01  5.1696149E+01  5.1696150E+01  5.1696151E+01  5.1696151E+01  5.1696152E+01  5.1696153E+01  5.1696153E+01  5.1696154E+01  5.1696155E+01  5.1696155E+01  5.1702247E+01  5.1702248E+01  5.1702248E+01  5.1702249E+01  5.1702250E+01  5.1702251E+01  5.1702251E+01  5.1702252E+01  5.1702253E+01  5.1702254E+01  5.1702255E+01  5.1702255E+01  5.1702256E+01  5.1702257E+01  5.1702258E+01  5.1702259E+01  5.1702259E+01  5.1702260E+01  5.1702261E+01  5.1704444E+01  5.1704444E+01  5.1704445E+01  5.1720236E+01  5.1720237E+01  5.1720238E+01  5.1720239E+01  5.1720240E+01  5.1720241E+01  5.1720242E+01  5.1720242E+01  5.1720243E+01  5.1720244E+01  5.1720245E+01  5.1720246E+01  5.1720247E+01  5.1720247E+01  5.1720248E+01  5.1720249E+01  5.1720250E+01  5.1726127E+01  5.1726128E+01  5.1726129E+01  5.1726131E+01  5.1726132E+01  5.1734320E+01  5.1734322E+01  5.1734323E+01  5.1734629E+01  5.1734630E+01  5.1734630E+01  5.1734630E+01  5.1734631E+01  5.1734631E+01  5.1734632E+01  5.1765958E+01  5.1765959E+01  5.1765960E+01  5.1765961E+01  5.1765962E+01  5.1765963E+01  5.1765964E+01  5.1765965E+01  5.1765966E+01  5.1765967E+01  5.1765968E+01  5.1765969E+01  5.1765970E+01  5.1765971E+01  5.1765972E+01  5.1794547E+01  5.1794548E+01  5.1794549E+01  5.1794550E+01  5.1794551E+01  5.1799714E+01  5.1799715E+01  5.1799716E+01  5.1799716E+01  5.1799717E+01  5.1799718E+01  5.1799719E+01  5.1799720E+01  5.1799721E+01  5.1799722E+01  5.1799723E+01  5.1853045E+01  5.1853046E+01  5.1853046E+01  5.1853047E+01  5.1853048E+01  5.1853048E+01  5.1853049E+01  5.1868939E+01  5.1868939E+01  5.1868940E+01  5.1868941E+01  5.1868942E+01  5.1868943E+01  5.1868944E+01  5.1868945E+01  5.1868945E+01  5.1905964E+01  5.1905965E+01  5.1905966E+01  5.1905967E+01  5.1905968E+01  5.1905969E+01  5.1905970E+01  5.1921014E+01  5.1949967E+01  5.1949968E+01  5.1949969E+01  5.1949969E+01  5.1949970E+01  5.1949971E+01  5.1949972E+01  5.1949973E+01  5.1949974E+01  5.1949975E+01  5.1949976E+01  5.1949977E+01  5.1949978E+01  5.1963938E+01  5.1963938E+01  5.1963938E+01  5.1964975E+01  5.1964976E+01  5.1964977E+01  5.1964978E+01  5.1964979E+01  5.1965260E+01  5.1965261E+01  5.1965262E+01  5.1965263E+01  5.1965264E+01  5.1965265E+01  5.1965265E+01  5.1965266E+01  5.1965267E+01  5.1965268E+01  5.1965269E+01  5.1965270E+01  5.1965271E+01  5.1965271E+01  5.1965272E+01  5.2003880E+01  5.2003881E+01  5.2003882E+01  5.2003883E+01  5.2003884E+01  5.2003885E+01  5.2003886E+01  5.2003887E+01  5.2003888E+01  5.2043707E+01  5.2043708E+01  5.2043709E+01  5.2043710E+01  5.2043712E+01  5.2043713E+01  5.2043714E+01  5.2043715E+01  5.2043716E+01  5.2043717E+01  5.2043718E+01  5.2106291E+01  5.2106293E+01  5.2106294E+01  5.2106295E+01  5.2106297E+01  5.2106298E+01  5.2106299E+01  5.2112472E+01  5.2112473E+01  5.2112474E+01  5.2112474E+01  5.2112475E+01  5.2117095E+01  5.2117096E+01  5.2117097E+01  5.2117098E+01  5.2117099E+01  5.2117099E+01  5.2117100E+01  5.2117101E+01  5.2117102E+01  5.2117103E+01  5.2117104E+01  5.2117105E+01  5.2117105E+01  5.2117106E+01  5.2117107E+01  5.2117108E+01  5.2117109E+01  5.2159439E+01  5.2159440E+01  5.2159441E+01  5.2159441E+01  5.2159442E+01  5.2183999E+01  5.2184000E+01  5.2184001E+01  5.2184001E+01  5.2184002E+01  5.2184003E+01  5.2184003E+01  5.2184004E+01  5.2184005E+01  5.2212760E+01  5.2212761E+01  5.2212762E+01  5.2212763E+01  5.2212764E+01  5.2212765E+01  5.2212766E+01  5.2212767E+01  5.2212768E+01  5.2212769E+01  5.2212770E+01  5.2212771E+01  5.2212772E+01  5.2234388E+01  5.2234389E+01  5.2234389E+01  5.2234389E+01  5.2234390E+01  5.2289514E+01  5.2289514E+01  5.2289515E+01  5.2289515E+01  5.2289516E+01  5.2289516E+01  5.2289517E+01  5.2330141E+01  5.2330142E+01  5.2330142E+01  5.2330143E+01  5.2330144E+01  5.2330145E+01  5.2330145E+01  5.2330146E+01  5.2330147E+01  5.2330148E+01  5.2330148E+01  5.2330149E+01  5.2330150E+01  5.2330151E+01  5.2330151E+01  5.2334813E+01  5.2334814E+01  5.2334815E+01  5.2334816E+01  5.2334816E+01  5.2334817E+01  5.2334818E+01  5.2334819E+01  5.2334820E+01  5.2334820E+01  5.2334821E+01  5.2334822E+01  5.2334823E+01  5.2334824E+01  5.2334824E+01  5.2334825E+01  5.2334826E+01  5.2334827E+01  5.2334828E+01  5.2340519E+01  5.2340520E+01  5.2340520E+01  5.2340521E+01  5.2340522E+01  5.2340523E+01  5.2340524E+01  5.2340525E+01  5.2340526E+01  5.2340527E+01  5.2340528E+01  5.2340529E+01  5.2340530E+01  5.2435241E+01  5.2492908E+01  5.2492909E+01  5.2492910E+01  5.2492911E+01  5.2492912E+01  5.2492913E+01  5.2492914E+01  5.2494066E+01  5.2494067E+01  5.2494068E+01  5.2494068E+01  5.2494069E+01  5.2494070E+01  5.2494071E+01  5.2494071E+01  5.2494072E+01  5.2494073E+01  5.2494073E+01  5.2494074E+01  5.2494075E+01  5.2495709E+01  5.2495709E+01  5.2495710E+01  5.2517782E+01  5.2517783E+01  5.2517784E+01  5.2517785E+01  5.2517786E+01  5.2517787E+01  5.2517788E+01  5.2517789E+01  5.2517790E+01  5.2517791E+01  5.2517792E+01  5.2517792E+01  5.2517793E+01  5.2517794E+01  5.2517795E+01  5.2524458E+01  5.2524458E+01  5.2524459E+01  5.2524460E+01  5.2524460E+01  5.2524461E+01  5.2524461E+01  5.2524462E+01  5.2524463E+01  5.2524463E+01  5.2524464E+01  5.2539345E+01  5.2539346E+01  5.2539347E+01  5.2539347E+01  5.2539348E+01  5.2539349E+01  5.2539349E+01  5.2539350E+01  5.2539350E+01  5.2540736E+01  5.2540737E+01  5.2540738E+01  5.2540739E+01  5.2540740E+01  5.2540741E+01  5.2540742E+01  5.2565336E+01  5.2565336E+01  5.2565337E+01  5.2565338E+01  5.2565339E+01  5.2565339E+01  5.2565340E+01  5.2565341E+01  5.2565342E+01  5.2565342E+01  5.2565343E+01  5.2611736E+01  5.2611737E+01  5.2611738E+01  5.2611739E+01  5.2611740E+01  5.2611741E+01  5.2611742E+01  5.2611742E+01  5.2611743E+01  5.2611744E+01  5.2611745E+01  5.2611746E+01  5.2611747E+01  5.2611748E+01  5.2611749E+01  5.2611749E+01  5.2611750E+01  5.2642520E+01  5.2642521E+01  5.2642522E+01  5.2642523E+01  5.2642524E+01  5.2642525E+01  5.2642526E+01  5.2642527E+01  5.2642528E+01  5.2642529E+01  5.2642530E+01  5.2642531E+01  5.2642532E+01  5.2642533E+01  5.2642534E+01  5.2660653E+01  5.2660654E+01  5.2660655E+01  5.2660655E+01  5.2660656E+01  5.2660657E+01  5.2660658E+01  5.2660659E+01  5.2660660E+01  5.2660661E+01  5.2660662E+01  5.2660662E+01  5.2660663E+01  5.2660664E+01  5.2660665E+01  5.2660666E+01  5.2660667E+01  5.2660668E+01  5.2660669E+01  5.2660669E+01  5.2660670E+01  5.2664805E+01  5.2664805E+01  5.2664806E+01  5.2664806E+01  5.2664806E+01  5.2681422E+01  5.2681423E+01  5.2681424E+01  5.2682036E+01  5.2682037E+01  5.2682038E+01  5.2682038E+01  5.2682039E+01  5.2682040E+01  5.2682041E+01  5.2682042E+01  5.2682043E+01  5.2742854E+01  5.2742855E+01  5.2742856E+01  5.2742857E+01  5.2742858E+01  5.2742859E+01  5.2742860E+01  5.2742860E+01  5.2742861E+01  5.2742862E+01  5.2742863E+01  5.2802304E+01  5.2802305E+01  5.2802305E+01  5.2802306E+01  5.2802307E+01  5.2802308E+01  5.2802309E+01  5.2802310E+01  5.2802311E+01  5.2810726E+01  5.2810727E+01  5.2810729E+01  5.2810730E+01  5.2810731E+01  5.2858544E+01  5.2858545E+01  5.2858546E+01  5.2858547E+01  5.2858548E+01  5.2858548E+01  5.2858549E+01  5.2912207E+01  5.2912208E+01  5.2912209E+01  5.2935450E+01  5.2935451E+01  5.2935452E+01  5.2935453E+01  5.2935454E+01  5.2935455E+01  5.2935456E+01  5.2935458E+01  5.2935459E+01  5.2936882E+01  5.2936883E+01  5.2936883E+01  5.2936884E+01  5.2936885E+01  5.2936886E+01  5.2936887E+01  5.2936888E+01  5.2936889E+01  5.2936890E+01  5.2936891E+01  5.2936892E+01  5.2936893E+01  5.2936894E+01  5.2936895E+01  5.2936896E+01  5.2936896E+01  5.2951235E+01  5.2951236E+01  5.2951237E+01  5.2951238E+01  5.2951239E+01  5.2951240E+01  5.2951241E+01  5.2951242E+01  5.2951243E+01  5.2951243E+01  5.2951244E+01  5.2951245E+01  5.2951246E+01  5.2967196E+01  5.2967197E+01  5.2967198E+01  5.2967199E+01  5.2967199E+01  5.2967200E+01  5.2967201E+01  5.2967202E+01  5.2967203E+01  5.2967204E+01  5.2967205E+01  5.3014703E+01  5.3014704E+01  5.3014704E+01  5.3014705E+01  5.3014705E+01  5.3014706E+01  5.3014706E+01  5.3046416E+01  5.3063165E+01  5.3063166E+01  5.3063167E+01  5.3063168E+01  5.3063169E+01  5.3063169E+01  5.3063170E+01  5.3063171E+01  5.3063172E+01  5.3063173E+01  5.3063174E+01  5.3063175E+01  5.3063176E+01  5.3063177E+01  5.3063178E+01  5.3063179E+01  5.3063180E+01  5.3063181E+01  5.3063182E+01  5.3101145E+01  5.3101145E+01  5.3101146E+01  5.3101147E+01  5.3101147E+01  5.3101148E+01  5.3101149E+01  5.3101149E+01  5.3101150E+01  5.3101151E+01  5.3101151E+01  5.3160672E+01  5.3160673E+01  5.3160674E+01  5.3160675E+01  5.3160676E+01  5.3160676E+01  5.3160677E+01  5.3160678E+01  5.3160679E+01  5.3160680E+01  5.3160681E+01  5.3160681E+01  5.3160682E+01  5.3160683E+01  5.3160684E+01  5.3180815E+01  5.3180816E+01  5.3180817E+01  5.3180818E+01  5.3180819E+01  5.3188635E+01  5.3188635E+01  5.3188636E+01  5.3188637E+01  5.3188637E+01  5.3188638E+01  5.3188639E+01  5.3188640E+01  5.3188640E+01  5.3188641E+01  5.3188642E+01  5.3188643E+01  5.3188643E+01  5.3192836E+01  5.3192837E+01  5.3192838E+01  5.3192839E+01  5.3192840E+01  5.3192841E+01  5.3192841E+01  5.3192842E+01  5.3192843E+01  5.3192844E+01  5.3192845E+01  5.3192846E+01  5.3192847E+01  5.3192847E+01  5.3192848E+01  5.3192849E+01  5.3192850E+01  5.3221793E+01  5.3221793E+01  5.3221794E+01  5.3240528E+01  5.3240529E+01  5.3240529E+01  5.3240530E+01  5.3240530E+01  5.3240531E+01  5.3240532E+01  5.3240532E+01  5.3240533E+01  5.3280890E+01  5.3280891E+01  5.3280892E+01  5.3280893E+01  5.3280893E+01  5.3280894E+01  5.3280895E+01  5.3320033E+01  5.3320033E+01  5.3320034E+01  5.3320034E+01  5.3320034E+01  5.3570726E+01  5.3570728E+01  5.3570729E+01  5.3600611E+01  5.3600612E+01  5.3600613E+01  5.3600614E+01  5.3600615E+01  5.3600616E+01  5.3600616E+01  5.3600617E+01  5.3600618E+01  5.3766691E+01  5.3766692E+01  5.3766692E+01  5.3766693E+01  5.3766694E+01  5.3766695E+01  5.3766696E+01  5.3798788E+01  5.3798788E+01  5.3798789E+01  5.3798790E+01  5.3798791E+01  5.3798791E+01  5.3798792E+01  5.3798793E+01  5.3798793E+01  5.3798794E+01  5.3798795E+01  5.3853492E+01  5.3853493E+01  5.3853493E+01  5.3853494E+01  5.3853495E+01  5.3853495E+01  5.3853496E+01  5.3853496E+01  5.3853497E+01  5.3905020E+01  5.3905021E+01  5.3905021E+01  5.3905022E+01  5.3905022E+01  5.3905023E+01  5.3905023E+01  5.3905024E+01  5.3905024E+01  5.3905025E+01  5.3905026E+01  5.3905026E+01  5.3905027E+01  5.3919331E+01  5.3919332E+01  5.3919333E+01  5.3919334E+01  5.3919335E+01  5.3991883E+01  5.3991884E+01  5.3991884E+01  5.3991885E+01  5.3991886E+01  5.3991886E+01  5.3991887E+01  5.3991888E+01  5.3991889E+01  5.3991889E+01  5.3991890E+01  5.3991891E+01  5.3991892E+01  5.3991892E+01  5.3991893E+01  5.4049163E+01  5.4049164E+01  5.4049165E+01  5.4049167E+01  5.4049168E+01  5.4123560E+01  5.4123561E+01  5.4123562E+01  5.4123563E+01  5.4123564E+01  5.4123566E+01  5.4123567E+01  5.4127980E+01  5.4127980E+01  5.4127981E+01  5.4127982E+01  5.4127983E+01  5.4127983E+01  5.4127984E+01  5.4127985E+01  5.4127986E+01  5.4127986E+01  5.4127987E+01  5.4206387E+01  5.4206388E+01  5.4206389E+01  5.4206390E+01  5.4206390E+01  5.4206391E+01  5.4206392E+01  5.4206393E+01  5.4206394E+01  5.4264116E+01  5.4264117E+01  5.4264118E+01  5.4264119E+01  5.4264120E+01  5.4264120E+01  5.4264121E+01  5.4264122E+01  5.4264123E+01  5.4264123E+01  5.4264124E+01  5.4264125E+01  5.4264126E+01  5.4296282E+01  5.4296283E+01  5.4296284E+01  5.4296285E+01  5.4296285E+01  5.4296286E+01  5.4296287E+01  5.4449469E+01  5.4449470E+01  5.4449471E+01  5.4449471E+01  5.4449472E+01  5.4449473E+01  5.4449473E+01  5.4449474E+01  5.4449475E+01  5.4449475E+01  5.4449476E+01  5.4541164E+01  5.4541165E+01  5.4541166E+01  5.4541166E+01  5.4541167E+01  5.4541168E+01  5.4541168E+01  5.4541169E+01  5.4541170E+01  5.4625444E+01  5.4625446E+01  5.4625448E+01  5.4815217E+01  5.5619535E+01  5.5619536E+01  5.5619537E+01  5.5619539E+01  5.5619540E+01  5.5694566E+01  5.5694566E+01  5.5694567E+01  5.5694567E+01  5.5694568E+01  5.5694568E+01  5.5694569E+01  5.5694569E+01  5.5694570E+01  5.5694570E+01  5.5694571E+01  5.5793400E+01  5.5793401E+01  5.5793402E+01  5.5793402E+01  5.5793403E+01  5.5793404E+01  5.5793404E+01  5.5793405E+01  5.5793406E+01  5.5793406E+01  5.5793407E+01  5.5793408E+01  5.5793408E+01  5.5806575E+01  5.5806576E+01  5.5806577E+01  5.6111065E+01  5.6111066E+01  5.6111067E+01  5.6111068E+01  5.6111069E+01  5.6111069E+01  5.6111070E+01  0.0000000E+00  0.0000000E+00  0.0000000E+00  0.0000000E+00  0.0000000E+00  0.0000000E+00  0.0000000E+00  0.0000000E+00  0.0000000E+00  0.0000000E+00  0.0000000E+00  0.0000000E+00  0.0000000E+00  0.0000000E+00  0.0000000E+00  0.0000000E+00  0.0000000E+00  0.0000000E+00  0.0000000E+00  0.0000000E+00  0.0000000E+00  0.0000000E+00  0.0000000E+00  0.0000000E+00  0.0000000E+00  0.0000000E+00  0.0000000E+00  0.0000000E+00  0.0000000E+00  0.0000000E+00  0.0000000E+00  0.0000000E+00  0.0000000E+00  0.0000000E+00  0.0000000E+00  0.0000000E+00  0.0000000E+00  0.0000000E+00  0.0000000E+00  0.0000000E+00  0.0000000E+00 
 2.0000000E-02  3.6934350E+01  3.6934352E+01  3.6934354E+01  3.6990816E+01  3.6990816E+01  3.6990817E+01  3.6990817E+01  3.6990818E+01  3.6990818E+01  3.6990819E+01  3.6990819E+01  3.6990820E+01  3.7012703E+01  3.7012703E+01  3.7012704E+01  3.7012705E+01  3.7012705E+01  3.7012706E+01  3.7012707E+01  3.7015338E+01  3.7015339E+01  3.7015340E+01  3.7015341E+01  3.7015342E+01  3.7062665E+01  3.7062665E+01  3.7062666E+01  3.7062666E+01  3.7062667E+01  3.7062667E+01  3.7062668E+01  3.7062669E+01  3.7062669E+01  3.7062670E+01  3.7062670E+01  3.7196565E+01  3.7196565E+01  3.7196566E+01  3.7196566E+01  3.7196567E+01  3.7196567E+01  3.7196568E+01  3.7196568E+01  3.7196568E+01  3.7196569E+01  3.7196569E+01  3.7196570E+01  3.7196570E+01  3.7196571E+01  3.7196571E+01  3.7196571E+01  3.7196572E+01  3.7277429E+01  3.7277429E+01  3.7277430E+01  3.7277430E+01  3.7277431E+01  3.7277431E+01  3.7277432E+01  3.7277432E+01  3.7277433E+01  3.7277433E+01  3.7277434E+01  3.7277434E+01  3.7277435E+01  3.7300995E+01  3.7300995E+01  3.7300996E+01  3.7300996E+01  3.7300997E+01  3.7300997E+01  3.7300997E+01  3.7300998E+01  3.7300998E+01  3.7300999E+01  3.7300999E+01  3.7301000E+01  3.7301000E+01  3.7301001E+01  3.7301001E+01  3.7660765E+01  3.7660767E+01  3.7660768E+01  3.7660769E+01  3.7660770E+01  3.7660772E+01  3.7660773E+01  3.7700072E+01  3.7700073E+01  3.7700074E+01  3.7700075E+01  3.7700075E+01  3.7700076E+01  3.7700077E+01  3.7700078E+01  3.7700078E+01  3.7700079E+01  3.7700080E+01  3.7719251E+01  3.7719252E+01  3.7719253E+01  3.7719254E+01  3.7719255E+01  3.7719256E+01  3.7719257E+01  3.7719258E+01  3.7719259E+01  3.7722177E+01  3.7722177E+01  3.7722178E+01  3.7722179E+01  3.7722179E+01  3.7722180E+01  3.7722180E+01  3.7722181E+01  3.7722182E+01  3.7722182E+01  3.7722183E+01  3.7722183E+01  3.7722184E+01  3.7722184E+01  3.7722185E+01  3.7722186E+01  3.7722186E+01  3.7722187E+01  3.7722187E+01  3.7739361E+01  3.7739362E+01  3.7739362E+01  3.7739363E+01  3.7739364E+01  3.7739365E+01  3.7739365E+01  3.7739366E+01  3.7739367E+01  3.7739368E+01  3.7739369E+01  3.7739369E+01  3.7739370E+01  3.7740459E+01  3.7740461E+01  3.7740463E+01  3.7740465E+01  3.7740467E+01  3.7861430E+01  3.7861431E+01  3.7861432E+01  3.7861432E+01  3.7861433E+01  3.7861434E+01  3.7861434E+01  3.7861435E+01  3.7861436E+01  3.7861436E+01  3.7861437E+01  3.7861437E+01  3.7861438E+01  3.7861439E+01  3.7861439E+01  3.7861440E+01  3.7861441E+01  3.7868017E+01  3.7868018E+01  3.7868018E+01  3.7868019E+01  3.7868020E+01  3.7868020E+01  3.7868021E+01  3.7868022E+01  3.7868022E+01  3.7868023E+01  3.7868024E+01  3.7868024E+01  3.7868025E+01  3.7868026E+01  3.7868027E+01  3.7965082E+01  3.7965082E+01  3.7965083E+01  3.7965083E+01  3.7965083E+01  3.7965083E+01  3.7965083E+01  3.8047572E+01  3.8047572E+01  3.8047573E+01  3.8047573E+01  3.8047574E+01  3.8047575E+01  3.8047575E+01  3.8047576E+01  3.8047577E+01  3.8047577E+01  3.8047578E+01  3.8057413E+01  3.8057413E+01  3.8057414E+01  3.8057414E+01  3.8057414E+01  3.8171374E+01  3.8171374E+01  3.8171375E+01  3.8171376E+01  3.8171376E+01  3.8171377E+01  3.8171378E+01  3.8171379E+01  3.8171379E+01  3.8171380E+01  3.8171381E+01  3.8171381E+01  3.8171382E+01  3.8171383E+01  3.8171383E+01  3.8171384E+01  3.8171385E+01  3.8171386E+01  3.8171386E+01  3.8171387E+01  3.8171388E+01  3.8180099E+01  3.8180100E+01  3.8180101E+01  3.8180101E+01  3.8180102E+01  3.8180103E+01  3.8180103E+01  3.8180104E+01  3.8180105E+01  3.8254427E+01  3.8254428E+01  3.8254428E+01  3.8254429E+01  3.8254430E+01  3.8254431E+01  3.8254432E+01  3.8254433E+01  3.8254434E+01  3.8292537E+01  3.8292538E+01  3.8292539E+01  3.8292540E+01  3.8292541E+01  3.8292542E+01  3.8292543E+01  3.8292543E+01  3.8292544E+01  3.8292545E+01  3.8292546E+01  3.8292547E+01  3.8292548E+01  3.8292549E+01  3.8292549E+01  3.8305216E+01  3.8305218E+01  3.8305220E+01  3.8305222E+01  3.8305224E+01  3.8305225E+01  3.8305227E+01  3.8310397E+01  3.8310397E+01  3.8310398E+01  3.8310399E+01  3.8310400E+01  3.8310401E+01  3.8310402E+01  3.8310403E+01  3.8310404E+01  3.8310404E+01  3.8310405E+01  3.8339174E+01  3.8339174E+01  3.8339175E+01  3.8339175E+01  3.8339176E+01  3.8339176E+01  3.8339177E+01  3.8339177E+01  3.8339178E+01  3.8339178E+01  3.8339179E+01  3.8346127E+01  3.8346128E+01  3.8346129E+01  3.8346130E+01  3.8346130E+01  3.8346131E+01  3.8346132E+01  3.8346133E+01  3.8346134E+01  3.8346134E+01  3.8346135E+01  3.8346136E+01  3.8346137E+01  3.8365203E+01  3.8365204E+01  3.8365205E+01  3.8365205E+01  3.8365206E+01  3.8365207E+01  3.8365208E+01  3.8365208E+01  3.8365209E+01  3.8365210E+01  3.8365211E+01  3.8365211E+01  3.8365212E+01  3.8365213E+01  3.8365214E+01  3.8365214E+01  3.8365215E+01  3.8365216E+01  3.8365217E+01  3.8367656E+01  3.8367657E+01  3.8367657E+01  3.8367658E+01  3.8367658E+01  3.8367659E+01  3.8367660E+01  3.8367660E+01  3.8367661E+01  3.8412655E+01  3.8412656E+01  3.8412657E+01  3.8412657E+01  3.8412658E+01  3.8412659E+01  3.8412660E+01  3.8412660E+01  3.8412661E+01  3.8412662E+01  3.8412663E+01  3.8412664E+01  3.8412664E+01  3.8412665E+01  3.8412666E+01  3.8412667E+01  3.8412668E+01  3.8488656E+01  3.8488657E+01  3.8488658E+01  3.8488658E+01  3.8488659E+01  3.8488659E+01  3.8488660E+01  3.8488660E+01  3.8488661E+01  3.8522854E+01  3.8522855E+01  3.8522856E+01  3.8533015E+01  3.8533016E+01  3.8533017E+01  3.8533017E+01  3.8533018E+01  3.8533019E+01  3.8533020E+01  3.8533020E+01  3.8533021E+01  3.8533022E+01  3.8533023E+01  3.8533023E+01  3.8533024E+01  3.8539119E+01  3.8539119E+01  3.8539120E+01  3.8539121E+01  3.8539122E+01  3.8539122E+01  3.8539123E+01  3.8539124E+01  3.8539124E+01  3.8539125E+01  3.8539126E+01  3.8539127E+01  3.8539127E+01  3.8539128E+01  3.8539129E+01  3.8549962E+01  3.8549963E+01  3.8549964E+01  3.8549965E+01  3.8549966E+01  3.8549966E+01  3.8549967E+01  3.8549968E+01  3.8549969E+01  3.8549970E+01  3.8549970E+01  3.8549971E+01  3.8549972E+01  3.8549973E+01  3.8549973E+01  3.8549974E+01  3.8549975E+01  3.8549976E+01  3.8549977E+01  3.8549977E+01  3.8549978E+01  3.8549979E+01  3.8549980E+01  3.8574075E+01  3.8574075E+01  3.8574076E+01  3.8574076E+01  3.8574077E+01  3.8574077E+01  3.8574078E+01  3.8588927E+01  3.8588927E+01  3.8588927E+01  3.8588927E+01  3.8588927E+01  3.8599917E+01  3.8599918E+01  3.8599918E+01  3.8599919E+01  3.8599920E+01  3.8599921E+01  3.8599922E+01  3.8599923E+01  3.8599924E+01  3.8599925E+01  3.8599926E+01  3.8600989E+01  3.8600990E+01  3.8600990E+01  3.8600991E+01  3.8600992E+01  3.8600992E+01  3.8600993E+01  3.8600994E+01  3.8600994E+01  3.8600995E+01  3.8600995E+01  3.8600996E+01  3.8600997E+01  3.8637494E+01  3.8637495E+01  3.8637496E+01  3.8637497E+01  3.8637497E+01  3.8637498E+01  3.8637499E+01  3.8643112E+01  3.8643113E+01  3.8643115E+01  3.8643116E+01  3.8643118E+01  3.8643119E+01  3.8643121E+01  3.8643122E+01  3.8643124E+01  3.8742389E+01  3.8742389E+01  3.8742390E+01  3.8742391E+01  3.8742391E+01  3.8742392E+01  3.8742393E+01  3.8742393E+01  3.8742394E+01  3.8742395E+01  3.8742395E+01  3.8742396E+01  3.8742397E+01  3.8742397E+01  3.8742398E+01  3.8742399E+01  3.8742399E+01  3.8754909E+01  3.8754910E+01  3.8754910E+01  3.8754911E+01  3.8754911E+01  3.8754912E+01  3.8754912E+01  3.8754912E+01  3.8754913E+01  3.8774086E+01  3.8774086E+01  3.8774087E+01  3.8774088E+01  3.8774089E+01  3.8774090E+01  3.8774090E+01  3.8774091E+01  3.8774092E+01  3.8774093E+01  3.8774093E+01  3.8774094E+01  3.8774095E+01  3.8789355E+01  3.8789356E+01  3.8789357E+01  3.8789359E+01  3.8789360E+01  3.8790435E+01  3.8790436E+01  3.8790437E+01  3.8790437E+01  3.8790438E+01  3.8790439E+01  3.8790440E+01  3.8790440E+01  3.8790441E+01  3.8790442E+01  3.8790442E+01  3.8832382E+01  3.8832383E+01  3.8832384E+01  3.8832385E+01  3.8832386E+01  3.8832387E+01  3.8832387E+01  3.8832388E+01  3.8832389E+01  3.8832390E+01  3.8832391E+01  3.8832392E+01  3.8832393E+01  3.8832393E+01  3.8832394E+01  3.8832395E+01  3.8832396E+01  3.8832397E+01  3.8832398E+01  3.8832399E+01  3.8832399E+01  3.8866198E+01  3.8866199E+01  3.8866199E+01  3.8866200E+01  3.8866201E+01  3.8866202E+01  3.8866202E+01  3.8866203E+01  3.8866204E+01  3.8866204E+01  3.8866205E+01  3.8873754E+01  3.8873755E+01  3.8873755E+01  3.8873756E+01  3.8873757E+01  3.8873758E+01  3.8873758E+01  3.8873759E+01  3.8873760E+01  3.8873761E+01  3.8873761E+01  3.8873762E+01  3.8873763E+01  3.8876799E+01  3.8876801E+01  3.8876804E+01  3.8900655E+01  3.8900656E+01  3.8900657E+01  3.8900658E+01  3.8900659E+01  3.8900659E+01  3.8900660E+01  3.8900661E+01  3.8900662E+01  3.8900663E+01  3.8900664E+01  3.8900665E+01  3.8900666E+01  3.8900667E+01  3.8900667E+01  3.8900668E+01  3.8900669E+01  3.8900670E+01  3.8900671E+01  3.8906899E+01  3.8906900E+01  3.8906901E+01  3.8906902E+01  3.8906902E+01  3.8906903E+01  3.8906904E+01  3.8906905E+01  3.8906906E+01  3.8906907E+01  3.8906907E+01  3.8906908E+01  3.8906909E+01  3.8906910E+01  3.8906911E+01  3.8931483E+01  3.8931483E+01  3.8931484E+01  3.8931485E+01  3.8931486E+01  3.8931486E+01  3.8931487E+01  3.8931488E+01  3.8931489E+01  3.8936176E+01  3.8936177E+01  3.8936178E+01  3.8936179E+01  3.8936179E+01  3.8936180E+01  3.8936181E+01  3.8936182E+01  3.8936183E+01  3.8936183E+01  3.8936184E+01  3.8936185E+01  3.8936186E+01  3.8936187E+01  3.8936187E+01  3.8936188E+01  3.8936189E+01  3.8940687E+01  3.8940688E+01  3.8940688E+01  3.8943614E+01  3.8943614E+01  3.8943615E+01  3.8943616E+01  3.8943616E+01  3.8943617E+01  3.8943618E+01  3.8943618E+01  3.8943619E+01  3.8943620E+01  3.8943620E+01  3.8959864E+01  3.8959865E+01  3.8959866E+01  3.8959866E+01  3.8959867E+01  3.8959868E+01  3.8959868E+01  3.8959869E+01  3.8959870E+01  3.8959871E+01  3.8959871E+01  3.8959872E+01  3.8959873E+01  3.8959873E+01  3.8959874E+01  3.8959999E+01  3.8959999E+01  3.8959999E+01  3.8959999E+01  3.8960000E+01  3.8960000E+01  3.8960000E+01  3.8972459E+01  3.8972460E+01  3.8972462E+01  3.8972463E+01  3.8972464E+01  3.8972466E+01  3.8972467E+01  3.8994440E+01  3.8994441E+01  3.8994442E+01  3.8994443E+01  3.8994445E+01  3.8994446E+01  3.8994447E+01  3.8994448E+01  3.8994450E+01  3.9011250E+01  3.9011250E+01  3.9011250E+01  3.9011251E+01  3.9011251E+01  3.9030624E+01  3.9030625E+01  3.9030625E+01  3.9030626E+01  3.9030626E+01  3.9030627E+01  3.9030627E+01  3.9149878E+01  3.9149879E+01  3.9149879E+01  3.9149880E+01  3.9149880E+01  3.9149881E+01  3.9149882E+01  3.9149882E+01  3.9149883E+01  3.9171132E+01  3.9171132E+01  3.9171132E+01  3.9171132E+01  3.9171132E+01  3.9171193E+01  3.9171193E+01  3.9171194E+01  3.9171195E+01  3.9171195E+01  3.9171196E+01  3.9171197E+01  3.9171197E+01  3.9171198E+01  3.9171198E+01  3.9171199E+01  3.9171200E+01  3.9171200E+01  3.9171201E+01  3.9171202E+01  3.9171202E+01  3.9171203E+01  3.9171203E+01  3.9171204E+01  3.9171205E+01  3.9171205E+01  3.9180533E+01  3.9180534E+01  3.9180534E+01  3.9180535E+01  3.9180536E+01  3.9180536E+01  3.9180537E+01  3.9180538E+01  3.9180538E+01  3.9180539E+01  3.9180540E+01  3.9245885E+01  3.9245885E+01  3.9245886E+01  3.9245887E+01  3.9245887E+01  3.9245888E+01  3.9245889E+01  3.9245890E+01  3.9245890E+01  3.9245891E+01  3.9245892E+01  3.9250201E+01  3.9250202E+01  3.9250202E+01  3.9250203E+01  3.9250203E+01  3.9250204E+01  3.9250204E+01  3.9250205E+01  3.9250205E+01  3.9297880E+01  3.9297881E+01  3.9297882E+01  3.9297883E+01  3.9297883E+01  3.9297884E+01  3.9297885E+01  3.9301789E+01  3.9301790E+01  3.9301790E+01  3.9301791E+01  3.9301791E+01  3.9301792E+01  3.9301792E+01  3.9301793E+01  3.9301793E+01  3.9301794E+01  3.9301794E+01  3.9301795E+01  3.9301796E+01  3.9317985E+01  3.9322556E+01  3.9322557E+01  3.9322558E+01  3.9322558E+01  3.9322559E+01  3.9322560E+01  3.9322560E+01  3.9322561E+01  3.9322562E+01  3.9322562E+01  3.9322563E+01  3.9322564E+01  3.9322564E+01  3.9322565E+01  3.9322566E+01  3.9326360E+01  3.9326361E+01  3.9326361E+01  3.9326361E+01  3.9326362E+01  3.9326362E+01  3.9326362E+01  3.9334523E+01  3.9334524E+01  3.9334525E+01  3.9379751E+01  3.9379752E+01  3.9379753E+01  3.9379754E+01  3.9379754E+01  3.9379755E+01  3.9379756E+01  3.9379757E+01  3.9379757E+01  3.9379758E+01  3.9379759E+01  3.9379760E+01  3.9379760E+01  3.9379761E+01  3.9379762E+01  3.9379763E+01  3.9379763E+01  3.9382975E+01  3.9382976E+01  3.9382976E+01  3.9382976E+01  3.9382977E+01  3.9426819E+01  3.9426819E+01  3.9426820E+01  3.9426820E+01  3.9426821E+01  3.9426822E+01  3.9426822E+01  3.9426823E+01  3.9426823E+01  3.9426824E+01  3.9426825E+01  3.9426825E+01  3.9426826E+01  3.9426826E+01  3.9426827E+01  3.9431851E+01  3.9431852E+01  3.9431853E+01  3.9431853E+01  3.9431854E+01  3.9431855E+01  3.9431856E+01  3.9431856E+01  3.9431857E+01  3.9431858E+01  3.9431858E+01  3.9438854E+01  3.9438855E+01  3.9438856E+01  3.9438856E+01  3.9438857E+01  3.9438857E+01  3.9438858E+01  3.9438858E+01  3.9438859E+01  3.9438859E+01  3.9438860E+01  3.9438861E+01  3.9438861E+01  3.9449493E+01  3.9449493E+01  3.9449494E+01  3.9449495E+01  3.9449495E+01  3.9449496E+01  3.9449497E+01  3.9449498E+01  3.9449498E+01  3.9449499E+01  3.9449500E+01  3.9449500E+01  3.9449501E+01  3.9449502E+01  3.9449502E+01  3.9449503E+01  3.9449504E+01  3.9449505E+01  3.9449505E+01  3.9449506E+01  3.9449507E+01  3.9449507E+01  3.9449508E+01  3.9454536E+01  3.9454536E+01  3.9454536E+01  3.9454537E+01  3.9454537E+01  3.9454537E+01  3.9454538E+01  3.9488975E+01  3.9488976E+01  3.9488978E+01  3.9488979E+01  3.9488981E+01  3.9488982E+01  3.9488984E+01  3.9488985E+01  3.9488986E+01  3.9495074E+01  3.9495075E+01  3.9495075E+01  3.9495076E+01  3.9495077E+01  3.9495078E+01  3.9495078E+01  3.9495079E+01  3.9495080E+01  3.9495081E+01  3.9495081E+01  3.9509027E+01  3.9509028E+01  3.9509029E+01  3.9509029E+01  3.9509030E+01  3.9509031E+01  3.9509032E+01  3.9542535E+01  3.9542536E+01  3.9542536E+01  3.9542537E+01  3.9542538E+01  3.9542538E+01  3.9542539E+01  3.9542540E+01  3.9542540E+01  3.9542541E+01  3.9542542E+01  3.9542542E+01  3.9542543E+01  3.9542544E+01  3.9542544E+01  3.9542545E+01  3.9542546E+01  3.9542546E+01  3.9542547E+01  3.9548944E+01  3.9548945E+01  3.9548946E+01  3.9548947E+01  3.9548948E+01  3.9548949E+01  3.9548950E+01  3.9548951E+01  3.9548952E+01  3.9548953E+01  3.9548954E+01  3.9558297E+01  3.9558298E+01  3.9558299E+01  3.9558300E+01  3.9558301E+01  3.9558302E+01  3.9558303E+01  3.9558304E+01  3.9558305E+01  3.9558401E+01  3.9558401E+01  3.9558402E+01  3.9558403E+01  3.9558403E+01  3.9571282E+01  3.9571283E+01  3.9571283E+01  3.9571284E+01  3.9571284E+01  3.9571285E+01  3.9571285E+01  3.9571286E+01  3.9571287E+01  3.9571287E+01  3.9571288E+01  3.9571288E+01  3.9571289E+01  3.9601090E+01  3.9601091E+01  3.9601092E+01  3.9601092E+01  3.9601093E+01  3.9601094E+01  3.9601094E+01  3.9601095E+01  3.9601096E+01  3.9601096E+01  3.9601097E+01  3.9601098E+01  3.9601098E+01  3.9601099E+01  3.9601100E+01  3.9601100E+01  3.9601101E+01  3.9601102E+01  3.9601102E+01  3.9603170E+01  3.9603170E+01  3.9603171E+01  3.9603172E+01  3.9603173E+01  3.9603173E+01  3.9603174E+01  3.9603175E+01  3.9603175E+01  3.9626283E+01  3.9626284E+01  3.9626285E+01  3.9626285E+01  3.9626286E+01  3.9626287E+01  3.9626288E+01  3.9626289E+01  3.9626289E+01  3.9626290E+01  3.9626291E+01  3.9656220E+01  3.9656220E+01  3.9656221E+01  3.9656222E+01  3.9656223E+01  3.9656223E+01  3.9656224E+01  3.9656225E+01  3.9656225E+01  3.9656226E+01  3.9656227E+01  3.9656228E+01  3.9656228E+01  3.9680108E+01  3.9680110E+01  3.9680111E+01  3.9680113E+01  3.9680114E+01  3.9680115E+01  3.9680117E+01  3.9683176E+01  3.9683176E+01  3.9683177E+01  3.9683178E+01  3.9683179E+01  3.9683179E+01  3.9683180E+01  3.9683181E+01  3.9683181E+01  3.9683182E+01  3.9683183E+01  3.9683183E+01  3.9683184E+01  3.9683185E+01  3.9683185E+01  3.9683345E+01  3.9683345E+01  3.9683345E+01  3.9683346E+01  3.9683346E+01  3.9706908E+01  3.9706909E+01  3.9706910E+01  3.9706910E+01  3.9706911E+01  3.9706912E+01  3.9706912E+01  3.9706913E+01  3.9706914E+01  3.9706914E+01  3.9706915E+01  3.9707762E+01  3.9707762E+01  3.9707762E+01  3.9709800E+01  3.9709801E+01  3.9709802E+01  3.9709803E+01  3.9709804E+01  3.9709805E+01  3.9709805E+01  3.9709806E+01  3.9709807E+01  3.9709808E+01  3.9709809E+01  3.9709810E+01  3.9709811E+01  3.9715334E+01  3.9715335E+01  3.9715336E+01  3.9715337E+01  3.9715337E+01  3.9715338E+01  3.9715339E+01  3.9715339E+01  3.9715340E+01  3.9715341E+01  3.9715342E+01  3.9715342E+01  3.9715343E+01  3.9715344E+01  3.9715344E+01  3.9715345E+01  3.9715346E+01  3.9766065E+01  3.9766066E+01  3.9766066E+01  3.9766067E+01  3.9766067E+01  3.9766068E+01  3.9766068E+01  3.9766069E+01  3.9766069E+01  3.9768261E+01  3.9768262E+01  3.9768262E+01  3.9768263E+01  3.9768264E+01  3.9768265E+01  3.9768265E+01  3.9768266E+01  3.9768267E+01  3.9768267E+01  3.9768268E+01  3.9768269E+01  3.9768270E+01  3.9768270E+01  3.9768271E+01  3.9770037E+01  3.9770039E+01  3.9770040E+01  3.9770041E+01  3.9770043E+01  3.9791776E+01  3.9797942E+01  3.9797943E+01  3.9797943E+01  3.9797943E+01  3.9797944E+01  3.9797944E+01  3.9797945E+01  3.9807873E+01  3.9807873E+01  3.9807874E+01  3.9807875E+01  3.9807875E+01  3.9807876E+01  3.9807877E+01  3.9807877E+01  3.9807878E+01  3.9807879E+01  3.9807879E+01  3.9807880E+01  3.9807881E+01  3.9807882E+01  3.9807882E+01  3.9807883E+01  3.9807884E+01  3.9811801E+01  3.9811802E+01  3.9811803E+01  3.9811803E+01  3.9811804E+01  3.9811805E+01  3.9811805E+01  3.9811806E+01  3.9811807E+01  3.9811807E+01  3.9811808E+01  3.9811809E+01  3.9811809E+01  3.9855908E+01  3.9855909E+01  3.9855909E+01  3.9855910E+01  3.9855910E+01  3.9855910E+01  3.9855911E+01  3.9855911E+01  3.9855912E+01  3.9855912E+01  3.9855913E+01  3.9882397E+01  3.9882398E+01  3.9882399E+01  3.9882399E+01  3.9882400E+01  3.9912168E+01  3.9912169E+01  3.9912170E+01  3.9912172E+01  3.9912173E+01  3.9912174E+01  3.9912175E+01  3.9912176E+01  3.9912177E+01  3.9912178E+01  3.9912179E+01  3.9913015E+01  3.9913016E+01  3.9913016E+01  3.9913016E+01  3.9913017E+01  3.9913017E+01  3.9913018E+01  3.9943540E+01  3.9943542E+01  3.9943545E+01  3.9949898E+01  3.9949900E+01  3.9949902E+01  3.9949904E+01  3.9949906E+01  3.9955664E+01  3.9955665E+01  3.9955665E+01  3.9955666E+01  3.9955667E+01  3.9955667E+01  3.9955668E+01  3.9955668E+01  3.9955669E+01  3.9955670E+01  3.9955670E+01  3.9955671E+01  3.9955671E+01  3.9955672E+01  3.9955673E+01  3.9965200E+01  3.9965200E+01  3.9965201E+01  3.9965201E+01  3.9965202E+01  3.9965202E+01  3.9965203E+01  3.9965203E+01  3.9965204E+01  3.9972633E+01  3.9972633E+01  3.9972634E+01  3.9972634E+01  3.9972635E+01  3.9972635E+01  3.9972636E+01  3.9972636E+01  3.9972637E+01  4.0011551E+01  4.0011552E+01  4.0011554E+01  4.0013664E+01  4.0013665E+01  4.0013666E+01  4.0013666E+01  4.0013667E+01  4.0013668E+01  4.0013668E+01  4.0013669E+01  4.0013670E+01  4.0013670E+01  4.0013671E+01  4.0013671E+01  4.0013672E+01  4.0013673E+01  4.0013673E+01  4.0013674E+01  4.0013675E+01  4.0033331E+01  4.0033332E+01  4.0033333E+01  4.0033334E+01  4.0033335E+01  4.0046051E+01  4.0046052E+01  4.0046053E+01  4.0046053E+01  4.0046054E+01  4.0046055E+01  4.0046055E+01  4.0046056E+01  4.0046057E+01  4.0046057E+01  4.0046058E+01  4.0046059E+01  4.0046059E+01  4.0046060E+01  4.0046061E+01  4.0046061E+01  4.0046062E+01  4.0046063E+01  4.0046063E+01  4.0057803E+01  4.0057804E+01  4.0057805E+01  4.0057806E+01  4.0057807E+01  4.0057808E+01  4.0057809E+01  4.0057810E+01  4.0057810E+01  4.0057811E+01  4.0057812E+01  4.0057813E+01  4.0057814E+01  4.0077369E+01  4.0077369E+01  4.0077370E+01  4.0080170E+01  4.0080171E+01  4.0080171E+01  4.0080172E+01  4.0080173E+01  4.0080174E+01  4.0080175E+01  4.0092228E+01  4.0092229E+01  4.0092229E+01  4.0092230E+01  4.0092231E+01  4.0092232E+01  4.0092232E+01  4.0092233E+01  4.0092234E+01  4.0092235E+01  4.0092235E+01  4.0092236E+01  4.0092237E+01  4.0092238E+01  4.0092238E+01  4.0092239E+01  4.0092240E+01  4.0092241E+01  4.0092241E+01  4.0092242E+01  4.0092243E+01  4.0112068E+01  4.0112069E+01  4.0112069E+01  4.0112069E+01  4.0112069E+01  4.0116513E+01  4.0116513E+01  4.0116514E+01  4.0116515E+01  4.0116515E+01  4.0116516E+01  4.0116517E+01  4.0116518E+01  4.0116518E+01  4.0116519E+01  4.0116520E+01  4.0130006E+01  4.0130007E+01  4.0130008E+01  4.0130008E+01  4.0130009E+01  4.0130010E+01  4.0130011E+01  4.0130012E+01  4.0130012E+01  4.0130013E+01  4.0130014E+01  4.0130015E+01  4.0130016E+01  4.0130017E+01  4.0130017E+01  4.0153073E+01  4.0153073E+01  4.0153074E+01  4.0153074E+01  4.0153074E+01  4.0153075E+01  4.0153075E+01  4.0153075E+01  4.0153076E+01  4.0188351E+01  4.0188351E+01  4.0188352E+01  4.0188353E+01  4.0188354E+01  4.0188354E+01  4.0188355E+01  4.0188356E+01  4.0188356E+01  4.0188357E+01  4.0188358E+01  4.0188359E+01  4.0188359E+01  4.0188360E+01  4.0188361E+01  4.0190833E+01  4.0190834E+01  4.0190834E+01  4.0190835E+01  4.0190836E+01  4.0190837E+01  4.0190838E+01  4.0190838E+01  4.0190839E+01  4.0190840E+01  4.0190841E+01  4.0190841E+01  4.0190842E+01  4.0236792E+01  4.0236793E+01  4.0236794E+01  4.0236795E+01  4.0236797E+01  4.0236798E+01  4.0236799E+01  4.0236801E+01  4.0236802E+01  4.0237671E+01  4.0237672E+01  4.0237673E+01  4.0237674E+01  4.0237675E+01  4.0237676E+01  4.0237677E+01  4.0264436E+01  4.0264436E+01  4.0264437E+01  4.0264437E+01  4.0264438E+01  4.0264439E+01  4.0264439E+01  4.0264440E+01  4.0264441E+01  4.0264441E+01  4.0264442E+01  4.0264442E+01  4.0264443E+01  4.0265802E+01  4.0265802E+01  4.0265803E+01  4.0265804E+01  4.0265804E+01  4.0265805E+01  4.0265805E+01  4.0265806E+01  4.0265806E+01  4.0265807E+01  4.0265808E+01  4.0308774E+01  4.0308775E+01  4.0308775E+01  4.0308776E+01  4.0308777E+01  4.0308777E+01  4.0308778E+01  4.0319962E+01  4.0319963E+01  4.0319963E+01  4.0319964E+01  4.0319965E+01  4.0319965E+01  4.0319966E+01  4.0319967E+01  4.0319967E+01  4.0319968E+01  4.0319969E+01  4.0319970E+01  4.0319970E+01  4.0319971E+01  4.0319972E+01  4.0319972E+01  4.0319973E+01  4.0322439E+01  4.0322440E+01  4.0322441E+01  4.0322442E+01  4.0322442E+01  4.0322443E+01  4.0322444E+01  4.0322444E+01  4.0322445E+01  4.0322446E+01  4.0322446E+01  4.0322447E+01  4.0322448E+01  4.0322448E+01  4.0322449E+01  4.0322450E+01  4.0322450E+01  4.0322451E+01  4.0322452E+01  4.0322453E+01  4.0322453E+01  4.0322454E+01  4.0322455E+01  4.0325275E+01  4.0325276E+01  4.0325276E+01  4.0325277E+01  4.0325278E+01  4.0325278E+01  4.0325279E+01  4.0325280E+01  4.0325280E+01  4.0332099E+01  4.0332100E+01  4.0332100E+01  4.0332101E+01  4.0332102E+01  4.0332103E+01  4.0332103E+01  4.0332104E+01  4.0332105E+01  4.0332106E+01  4.0332106E+01  4.0332107E+01  4.0332108E+01  4.0332109E+01  4.0332109E+01  4.0332110E+01  4.0332111E+01  4.0332112E+01  4.0332112E+01  4.0332113E+01  4.0332114E+01  4.0332115E+01  4.0332115E+01  4.0332116E+01  4.0332117E+01  4.0340680E+01  4.0340680E+01  4.0340680E+01  4.0340681E+01  4.0340681E+01  4.0364767E+01  4.0364767E+01  4.0364768E+01  4.0364769E+01  4.0364770E+01  4.0364770E+01  4.0364771E+01  4.0364772E+01  4.0364773E+01  4.0364773E+01  4.0364774E+01  4.0364775E+01  4.0364776E+01  4.0367949E+01  4.0367950E+01  4.0367950E+01  4.0367951E+01  4.0367952E+01  4.0367953E+01  4.0367953E+01  4.0367954E+01  4.0367955E+01  4.0367956E+01  4.0367956E+01  4.0367957E+01  4.0367958E+01  4.0367959E+01  4.0367959E+01  4.0367960E+01  4.0367961E+01  4.0367962E+01  4.0367963E+01  4.0369204E+01  4.0393358E+01  4.0393359E+01  4.0393360E+01  4.0393360E+01  4.0393361E+01  4.0393361E+01  4.0393362E+01  4.0397033E+01  4.0397033E+01  4.0397034E+01  4.0397035E+01  4.0397036E+01  4.0397037E+01  4.0397038E+01  4.0397038E+01  4.0397039E+01  4.0412196E+01  4.0412197E+01  4.0412198E+01  4.0412199E+01  4.0412200E+01  4.0412200E+01  4.0412201E+01  4.0412202E+01  4.0412203E+01  4.0412204E+01  4.0412204E+01  4.0412205E+01  4.0412206E+01  4.0438710E+01  4.0438711E+01  4.0438711E+01  4.0438712E+01  4.0438713E+01  4.0438714E+01  4.0438714E+01  4.0438715E+01  4.0438716E+01  4.0438717E+01  4.0438718E+01  4.0456707E+01  4.0456707E+01  4.0456708E+01  4.0456709E+01  4.0456709E+01  4.0456710E+01  4.0456711E+01  4.0456712E+01  4.0456712E+01  4.0456713E+01  4.0456714E+01  4.0456714E+01  4.0456715E+01  4.0456716E+01  4.0456717E+01  4.0456916E+01  4.0456917E+01  4.0456918E+01  4.0456919E+01  4.0456920E+01  4.0478633E+01  4.0478634E+01  4.0478634E+01  4.0478635E+01  4.0478636E+01  4.0478636E+01  4.0478637E+01  4.0478638E+01  4.0478639E+01  4.0478639E+01  4.0478640E+01  4.0478641E+01  4.0478641E+01  4.0478642E+01  4.0478643E+01  4.0478643E+01  4.0478644E+01  4.0502672E+01  4.0502673E+01  4.0502674E+01  4.0502675E+01  4.0502676E+01  4.0502677E+01  4.0502678E+01  4.0515384E+01  4.0515384E+01  4.0515385E+01  4.0515386E+01  4.0515387E+01  4.0515387E+01  4.0515388E+01  4.0515389E+01  4.0515389E+01  4.0515390E+01  4.0515391E+01  4.0515392E+01  4.0515392E+01  4.0518236E+01  4.0518236E+01  4.0518237E+01  4.0518238E+01  4.0518239E+01  4.0518240E+01  4.0518241E+01  4.0518242E+01  4.0518243E+01  4.0545916E+01  4.0545916E+01  4.0545917E+01  4.0545918E+01  4.0545919E+01  4.0545920E+01  4.0545921E+01  4.0545922E+01  4.0545923E+01  4.0545924E+01  4.0545925E+01  4.0551151E+01  4.0551152E+01  4.0551153E+01  4.0576660E+01  4.0576660E+01  4.0576661E+01  4.0576661E+01  4.0576661E+01  4.0576662E+01  4.0576662E+01  4.0576663E+01  4.0576663E+01  4.0576663E+01  4.0576664E+01  4.0585358E+01  4.0585359E+01  4.0585360E+01  4.0585361E+01  4.0585362E+01  4.0585363E+01  4.0585364E+01  4.0586987E+01  4.0590913E+01  4.0590915E+01  4.0590916E+01  4.0592184E+01  4.0592185E+01  4.0592186E+01  4.0592186E+01  4.0592187E+01  4.0592188E+01  4.0592189E+01  4.0592189E+01  4.0592190E+01  4.0592191E+01  4.0592191E+01  4.0592192E+01  4.0592193E+01  4.0592193E+01  4.0592194E+01  4.0592195E+01  4.0592196E+01  4.0592196E+01  4.0592197E+01  4.0595404E+01  4.0595404E+01  4.0595404E+01  4.0595404E+01  4.0595404E+01  4.0607070E+01  4.0607071E+01  4.0607071E+01  4.0607072E+01  4.0607072E+01  4.0607073E+01  4.0607074E+01  4.0607074E+01  4.0607075E+01  4.0607076E+01  4.0607076E+01  4.0607077E+01  4.0607077E+01  4.0613620E+01  4.0613620E+01  4.0613621E+01  4.0613622E+01  4.0613622E+01  4.0613623E+01  4.0613623E+01  4.0613624E+01  4.0613625E+01  4.0635389E+01  4.0635390E+01  4.0635391E+01  4.0635391E+01  4.0635392E+01  4.0635393E+01  4.0635393E+01  4.0635394E+01  4.0635395E+01  4.0635396E+01  4.0635396E+01  4.0635397E+01  4.0635398E+01  4.0635398E+01  4.0635399E+01  4.0635400E+01  4.0635400E+01  4.0635401E+01  4.0635402E+01  4.0635403E+01  4.0635403E+01  4.0669989E+01  4.0669990E+01  4.0669990E+01  4.0669991E+01  4.0669992E+01  4.0669993E+01  4.0669994E+01  4.0669994E+01  4.0669995E+01  4.0669996E+01  4.0669997E+01  4.0669998E+01  4.0669998E+01  4.0669999E+01  4.0670000E+01  4.0670001E+01  4.0670001E+01  4.0674171E+01  4.0674172E+01  4.0674173E+01  4.0674173E+01  4.0674174E+01  4.0674175E+01  4.0674175E+01  4.0674176E+01  4.0674177E+01  4.0674178E+01  4.0674178E+01  4.0674179E+01  4.0674180E+01  4.0674180E+01  4.0674181E+01  4.0677853E+01  4.0677853E+01  4.0677854E+01  4.0693205E+01  4.0693206E+01  4.0693207E+01  4.0693208E+01  4.0693209E+01  4.0693210E+01  4.0693211E+01  4.0693212E+01  4.0693214E+01  4.0693215E+01  4.0693216E+01  4.0705356E+01  4.0705357E+01  4.0705357E+01  4.0705358E+01  4.0705359E+01  4.0705360E+01  4.0705361E+01  4.0705362E+01  4.0705362E+01  4.0706229E+01  4.0706230E+01  4.0706231E+01  4.0706232E+01  4.0706232E+01  4.0706233E+01  4.0706234E+01  4.0706235E+01  4.0706236E+01  4.0706236E+01  4.0706237E+01  4.0706238E+01  4.0706239E+01  4.0706240E+01  4.0706240E+01  4.0716736E+01  4.0716738E+01  4.0716739E+01  4.0716741E+01  4.0716743E+01  4.0748911E+01  4.0748912E+01  4.0748912E+01  4.0748913E+01  4.0748913E+01  4.0748914E+01  4.0748914E+01  4.0816118E+01  4.0816118E+01  4.0816119E+01  4.0816120E+01  4.0816121E+01  4.0816122E+01  4.0816122E+01  4.0816123E+01  4.0816124E+01  4.0816125E+01  4.0816125E+01  4.0816126E+01  4.0816127E+01  4.0816128E+01  4.0816129E+01  4.0840555E+01  4.0840556E+01  4.0840557E+01  4.0840558E+01  4.0840559E+01  4.0840560E+01  4.0840561E+01  4.0840562E+01  4.0840563E+01  4.0840564E+01  4.0840565E+01  4.0840565E+01  4.0840566E+01  4.0874179E+01  4.0874180E+01  4.0874180E+01  4.0874181E+01  4.0874181E+01  4.0874182E+01  4.0874182E+01  4.0874183E+01  4.0874183E+01  4.0896341E+01  4.0896342E+01  4.0896342E+01  4.0896343E+01  4.0896343E+01  4.0896344E+01  4.0896344E+01  4.0896345E+01  4.0896345E+01  4.0896346E+01  4.0896346E+01  4.0901744E+01  4.0901745E+01  4.0901745E+01  4.0901745E+01  4.0901745E+01  4.0927497E+01  4.0927498E+01  4.0927499E+01  4.0927499E+01  4.0927500E+01  4.0927501E+01  4.0927502E+01  4.0927503E+01  4.0927503E+01  4.0927504E+01  4.0927505E+01  4.0927506E+01  4.0927506E+01  4.0927507E+01  4.0927508E+01  4.0927509E+01  4.0927509E+01  4.0927510E+01  4.0927511E+01  4.0952172E+01  4.0952173E+01  4.0952174E+01  4.0952174E+01  4.0952175E+01  4.0952176E+01  4.0952176E+01  4.0952177E+01  4.0952178E+01  4.0952178E+01  4.0952179E+01  4.0953298E+01  4.0953299E+01  4.0953300E+01  4.0953300E+01  4.0953301E+01  4.0953302E+01  4.0953302E+01  4.0953303E+01  4.0953304E+01  4.0953304E+01  4.0953305E+01  4.0953306E+01  4.0953306E+01  4.0953307E+01  4.0953308E+01  4.0953308E+01  4.0953309E+01  4.0978202E+01  4.0978202E+01  4.0978203E+01  4.0978203E+01  4.0978203E+01  4.0978204E+01  4.0978204E+01  4.0978204E+01  4.0978204E+01  4.1013732E+01  4.1013733E+01  4.1013733E+01  4.1013734E+01  4.1013735E+01  4.1013736E+01  4.1013736E+01  4.1013737E+01  4.1013738E+01  4.1013739E+01  4.1013739E+01  4.1013740E+01  4.1013741E+01  4.1013742E+01  4.1013742E+01  4.1019010E+01  4.1019011E+01  4.1019012E+01  4.1034380E+01  4.1034380E+01  4.1034381E+01  4.1034382E+01  4.1034383E+01  4.1034383E+01  4.1034384E+01  4.1034385E+01  4.1034385E+01  4.1034386E+01  4.1034387E+01  4.1056718E+01  4.1056719E+01  4.1056720E+01  4.1056722E+01  4.1056723E+01  4.1056724E+01  4.1056725E+01  4.1056799E+01  4.1056801E+01  4.1056802E+01  4.1056804E+01  4.1056806E+01  4.1089589E+01  4.1089590E+01  4.1089590E+01  4.1089590E+01  4.1089590E+01  4.1089590E+01  4.1089591E+01  4.1106885E+01  4.1106886E+01  4.1106887E+01  4.1106888E+01  4.1106888E+01  4.1106889E+01  4.1106890E+01  4.1106891E+01  4.1106892E+01  4.1106893E+01  4.1106893E+01  4.1106894E+01  4.1106895E+01  4.1106896E+01  4.1106897E+01  4.1106897E+01  4.1106898E+01  4.1134802E+01  4.1134803E+01  4.1134804E+01  4.1134805E+01  4.1134806E+01  4.1134807E+01  4.1134808E+01  4.1134809E+01  4.1134810E+01  4.1134811E+01  4.1134813E+01  4.1148467E+01  4.1148468E+01  4.1148469E+01  4.1148470E+01  4.1148471E+01  4.1148472E+01  4.1148473E+01  4.1148474E+01  4.1148475E+01  4.1148475E+01  4.1148476E+01  4.1148477E+01  4.1148478E+01  4.1168187E+01  4.1168188E+01  4.1168188E+01  4.1168189E+01  4.1168190E+01  4.1168191E+01  4.1168191E+01  4.1168192E+01  4.1168193E+01  4.1168193E+01  4.1168194E+01  4.1168195E+01  4.1168196E+01  4.1168196E+01  4.1168197E+01  4.1168198E+01  4.1168198E+01  4.1168199E+01  4.1168200E+01  4.1168200E+01  4.1168201E+01  4.1178748E+01  4.1178748E+01  4.1178748E+01  4.1178748E+01  4.1178748E+01  4.1178748E+01  4.1178748E+01  4.1190946E+01  4.1190947E+01  4.1190947E+01  4.1190948E+01  4.1190948E+01  4.1190949E+01  4.1190949E+01  4.1190950E+01  4.1190950E+01  4.1202757E+01  4.1202759E+01  4.1202761E+01  4.1202762E+01  4.1202764E+01  4.1216746E+01  4.1216747E+01  4.1216748E+01  4.1216749E+01  4.1216750E+01  4.1216751E+01  4.1216752E+01  4.1216752E+01  4.1216753E+01  4.1216754E+01  4.1216755E+01  4.1216756E+01  4.1216757E+01  4.1216757E+01  4.1216758E+01  4.1243230E+01  4.1243231E+01  4.1243232E+01  4.1268458E+01  4.1268459E+01  4.1268459E+01  4.1268460E+01  4.1268461E+01  4.1268462E+01  4.1268462E+01  4.1269763E+01  4.1269763E+01  4.1269764E+01  4.1269764E+01  4.1269765E+01  4.1283366E+01  4.1283367E+01  4.1283368E+01  4.1283369E+01  4.1283370E+01  4.1283371E+01  4.1283371E+01  4.1283372E+01  4.1283373E+01  4.1308709E+01  4.1308710E+01  4.1308711E+01  4.1308712E+01  4.1308712E+01  4.1308713E+01  4.1308714E+01  4.1308715E+01  4.1308715E+01  4.1308716E+01  4.1308717E+01  4.1308718E+01  4.1308719E+01  4.1308719E+01  4.1308720E+01  4.1308721E+01  4.1308722E+01  4.1308723E+01  4.1308723E+01  4.1308724E+01  4.1308725E+01  4.1308726E+01  4.1308727E+01  4.1316328E+01  4.1316329E+01  4.1316329E+01  4.1316330E+01  4.1316331E+01  4.1316332E+01  4.1316333E+01  4.1316334E+01  4.1316335E+01  4.1316336E+01  4.1316337E+01  4.1316337E+01  4.1316338E+01  4.1398591E+01  4.1398592E+01  4.1398592E+01  4.1398593E+01  4.1398594E+01  4.1398595E+01  4.1398595E+01  4.1398596E+01  4.1398597E+01  4.1398598E+01  4.1398598E+01  4.1398599E+01  4.1398600E+01  4.1398601E+01  4.1398601E+01  4.1398602E+01  4.1398603E+01  4.1398604E+01  4.1398604E+01  4.1400128E+01  4.1400128E+01  4.1400129E+01  4.1400130E+01  4.1400130E+01  4.1400131E+01  4.1400132E+01  4.1400132E+01  4.1400133E+01  4.1400134E+01  4.1400134E+01  4.1400135E+01  4.1400136E+01  4.1400136E+01  4.1400137E+01  4.1400138E+01  4.1400138E+01  4.1403863E+01  4.1403864E+01  4.1403865E+01  4.1403866E+01  4.1403867E+01  4.1403867E+01  4.1403868E+01  4.1403869E+01  4.1403870E+01  4.1439390E+01  4.1439390E+01  4.1439390E+01  4.1445211E+01  4.1445211E+01  4.1445212E+01  4.1445213E+01  4.1445213E+01  4.1445214E+01  4.1445214E+01  4.1445215E+01  4.1445216E+01  4.1445216E+01  4.1445217E+01  4.1445217E+01  4.1445218E+01  4.1466006E+01  4.1466007E+01  4.1466008E+01  4.1466008E+01  4.1466009E+01  4.1466010E+01  4.1466010E+01  4.1466011E+01  4.1466012E+01  4.1466013E+01  4.1466013E+01  4.1500774E+01  4.1500774E+01  4.1500775E+01  4.1500775E+01  4.1500776E+01  4.1500776E+01  4.1500777E+01  4.1518274E+01  4.1518275E+01  4.1518275E+01  4.1518276E+01  4.1518276E+01  4.1518277E+01  4.1518278E+01  4.1518278E+01  4.1518279E+01  4.1518279E+01  4.1518280E+01  4.1518281E+01  4.1518281E+01  4.1518282E+01  4.1518282E+01  4.1536966E+01  4.1536967E+01  4.1536968E+01  4.1536969E+01  4.1536969E+01  4.1536970E+01  4.1536971E+01  4.1536972E+01  4.1536972E+01  4.1536973E+01  4.1536974E+01  4.1536975E+01  4.1536975E+01  4.1536976E+01  4.1536977E+01  4.1536977E+01  4.1536978E+01  4.1541070E+01  4.1541070E+01  4.1541071E+01  4.1541071E+01  4.1541072E+01  4.1541073E+01  4.1541073E+01  4.1541074E+01  4.1541074E+01  4.1541075E+01  4.1541076E+01  4.1541076E+01  4.1541077E+01  4.1550084E+01  4.1574754E+01  4.1574755E+01  4.1574756E+01  4.1574757E+01  4.1574758E+01  4.1627479E+01  4.1627480E+01  4.1627481E+01  4.1627482E+01  4.1627482E+01  4.1627483E+01  4.1627484E+01  4.1639476E+01  4.1639476E+01  4.1639477E+01  4.1639477E+01  4.1639478E+01  4.1639478E+01  4.1639479E+01  4.1639480E+01  4.1639480E+01  4.1646981E+01  4.1646982E+01  4.1646982E+01  4.1646982E+01  4.1646983E+01  4.1646983E+01  4.1646984E+01  4.1646984E+01  4.1646984E+01  4.1646985E+01  4.1646985E+01  4.1715454E+01  4.1715454E+01  4.1715454E+01  4.1715454E+01  4.1715454E+01  4.1728792E+01  4.1728793E+01  4.1728794E+01  4.1728795E+01  4.1728796E+01  4.1728797E+01  4.1728798E+01  4.1728799E+01  4.1728800E+01  4.1728801E+01  4.1728802E+01  4.1728802E+01  4.1728803E+01  4.1728804E+01  4.1728805E+01  4.1748972E+01  4.1748972E+01  4.1748973E+01  4.1751074E+01  4.1751075E+01  4.1751076E+01  4.1751076E+01  4.1751077E+01  4.1751078E+01  4.1751079E+01  4.1751079E+01  4.1751080E+01  4.1751081E+01  4.1751082E+01  4.1751082E+01  4.1751083E+01  4.1815563E+01  4.1815563E+01  4.1815564E+01  4.1815565E+01  4.1815566E+01  4.1815566E+01  4.1815567E+01  4.1815568E+01  4.1815568E+01  4.1815569E+01  4.1815570E+01  4.1840634E+01  4.1840634E+01  4.1840635E+01  4.1840635E+01  4.1840636E+01  4.1840637E+01  4.1840637E+01  4.1840638E+01  4.1840639E+01  4.1878820E+01  4.1878821E+01  4.1878822E+01  4.1878823E+01  4.1878823E+01  4.1878824E+01  4.1878825E+01  4.1878826E+01  4.1878826E+01  4.1878827E+01  4.1878828E+01  4.1878829E+01  4.1878829E+01  4.1878830E+01  4.1878831E+01  4.1878832E+01  4.1878832E+01  4.1878833E+01  4.1878834E+01  4.1880764E+01  4.1880765E+01  4.1880766E+01  4.1880766E+01  4.1880767E+01  4.1880767E+01  4.1880768E+01  4.1880894E+01  4.1880894E+01  4.1880894E+01  4.1912223E+01  4.1912223E+01  4.1912224E+01  4.1912225E+01  4.1912225E+01  4.1913397E+01  4.1913398E+01  4.1913399E+01  4.1913399E+01  4.1913400E+01  4.1913401E+01  4.1913402E+01  4.1913402E+01  4.1913403E+01  4.1913404E+01  4.1913404E+01  4.1913405E+01  4.1913406E+01  4.1913406E+01  4.1913407E+01  4.1950921E+01  4.1950922E+01  4.1950922E+01  4.1950923E+01  4.1950924E+01  4.1950924E+01  4.1950925E+01  4.1950926E+01  4.1950926E+01  4.1950927E+01  4.1950928E+01  4.1950928E+01  4.1950929E+01  4.1963884E+01  4.1963884E+01  4.1963885E+01  4.1963885E+01  4.1963885E+01  4.1963885E+01  4.1963886E+01  4.1963886E+01  4.1963886E+01  4.1987060E+01  4.1987061E+01  4.1987062E+01  4.1987063E+01  4.1987064E+01  4.1987064E+01  4.1987065E+01  4.1987066E+01  4.1987067E+01  4.1987068E+01  4.1987069E+01  4.1987069E+01  4.1987070E+01  4.1987071E+01  4.1987072E+01  4.1987073E+01  4.1987074E+01  4.1987074E+01  4.1987075E+01  4.1987076E+01  4.1987077E+01  4.2032275E+01  4.2032276E+01  4.2032276E+01  4.2032277E+01  4.2032278E+01  4.2032279E+01  4.2032280E+01  4.2032281E+01  4.2032282E+01  4.2032283E+01  4.2032284E+01  4.2032285E+01  4.2032286E+01  4.2032287E+01  4.2032288E+01  4.2032289E+01  4.2032290E+01  4.2032599E+01  4.2032600E+01  4.2032601E+01  4.2032601E+01  4.2032602E+01  4.2032603E+01  4.2032603E+01  4.2032604E+01  4.2032605E+01  4.2032606E+01  4.2032606E+01  4.2075918E+01  4.2075919E+01  4.2075919E+01  4.2075920E+01  4.2075920E+01  4.2075921E+01  4.2075922E+01  4.2075922E+01  4.2075923E+01  4.2075924E+01  4.2075924E+01  4.2075925E+01  4.2075925E+01  4.2178148E+01  4.2178149E+01  4.2178149E+01  4.2178149E+01  4.2178149E+01  4.2178150E+01  4.2178150E+01  4.2185498E+01  4.2185499E+01  4.2185500E+01  4.2185500E+01  4.2185501E+01  4.2185502E+01  4.2185502E+01  4.2185503E+01  4.2185504E+01  4.2185505E+01  4.2185505E+01  4.2185506E+01  4.2185507E+01  4.2185507E+01  4.2185508E+01  4.2194745E+01  4.2194745E+01  4.2194746E+01  4.2194747E+01  4.2194748E+01  4.2194749E+01  4.2194749E+01  4.2194750E+01  4.2194751E+01  4.2194752E+01  4.2194753E+01  4.2194753E+01  4.2194754E+01  4.2194755E+01  4.2194756E+01  4.2194757E+01  4.2194758E+01  4.2194758E+01  4.2194759E+01  4.2200017E+01  4.2200018E+01  4.2200019E+01  4.2200020E+01  4.2200021E+01  4.2200022E+01  4.2200023E+01  4.2200024E+01  4.2200025E+01  4.2220089E+01  4.2220090E+01  4.2220090E+01  4.2220091E+01  4.2220091E+01  4.2220092E+01  4.2220093E+01  4.2220093E+01  4.2220094E+01  4.2220094E+01  4.2220095E+01  4.2227070E+01  4.2227071E+01  4.2227072E+01  4.2227072E+01  4.2227073E+01  4.2227074E+01  4.2227074E+01  4.2227075E+01  4.2227076E+01  4.2227077E+01  4.2227077E+01  4.2227078E+01  4.2227079E+01  4.2227080E+01  4.2227080E+01  4.2227081E+01  4.2227082E+01  4.2256971E+01  4.2256972E+01  4.2256974E+01  4.2358662E+01  4.2358663E+01  4.2358663E+01  4.2358663E+01  4.2358664E+01  4.2358664E+01  4.2358664E+01  4.2368748E+01  4.2368748E+01  4.2368749E+01  4.2368749E+01  4.2368749E+01  4.2504496E+01  4.2504496E+01  4.2504496E+01  4.2504496E+01  4.2504496E+01  4.2551936E+01  4.2551937E+01  4.2551937E+01  4.2551938E+01  4.2551939E+01  4.2551939E+01  4.2551940E+01  4.2551940E+01  4.2551941E+01  4.2551942E+01  4.2551942E+01  4.2557459E+01  4.2557460E+01  4.2557460E+01  4.2557461E+01  4.2557461E+01  4.2557462E+01  4.2557463E+01  4.2557463E+01  4.2557464E+01  4.2557592E+01  4.2557593E+01  4.2557593E+01  4.2557594E+01  4.2557594E+01  4.2557595E+01  4.2557595E+01  4.2631347E+01  4.2733027E+01  4.2733027E+01  4.2733028E+01  4.2746937E+01  4.2746938E+01  4.2746938E+01  4.2746939E+01  4.2746939E+01  4.2746940E+01  4.2746940E+01  4.2746941E+01  4.2746942E+01  4.2746942E+01  4.2746943E+01  4.2746943E+01  4.2746944E+01  4.2766419E+01  4.2766420E+01  4.2766420E+01  4.2766420E+01  4.2766421E+01  4.2802761E+01  4.2802761E+01  4.2802762E+01  4.2802762E+01  4.2802763E+01  4.2802763E+01  4.2802764E+01  4.2802764E+01  4.2802765E+01  4.2802765E+01  4.2802766E+01  4.2802766E+01  4.2802766E+01  4.2802767E+01  4.2802767E+01  4.2860969E+01  4.2860969E+01  4.2860969E+01  4.2860970E+01  4.2860970E+01  4.2860971E+01  4.2860971E+01  4.2860972E+01  4.2860972E+01  4.2860973E+01  4.2860973E+01  4.2896593E+01  4.2896593E+01  4.2896594E+01  4.2896595E+01  4.2896595E+01  4.2896596E+01  4.2896597E+01  4.2896597E+01  4.2896598E+01  4.2896599E+01  4.2896599E+01  4.2896600E+01  4.2896600E+01  4.2896601E+01  4.2896602E+01  4.2896602E+01  4.2896603E+01  4.3003580E+01  4.3003580E+01  4.3003581E+01  4.3003581E+01  4.3003581E+01  4.3003582E+01  4.3003582E+01  4.3003583E+01  4.3003583E+01  4.3109953E+01  4.3109954E+01  4.3109955E+01  4.3109956E+01  4.3109956E+01  4.3123994E+01  4.3123995E+01  4.3123995E+01  4.3123996E+01  4.3123996E+01  4.3123997E+01  4.3123997E+01  4.3183040E+01  4.3183041E+01  4.3183042E+01  4.3183043E+01  4.3183043E+01  4.3183044E+01  4.3183045E+01  4.3183579E+01  4.3183580E+01  4.3183581E+01  4.3183581E+01  4.3183582E+01  4.3183583E+01  4.3183583E+01  4.3183584E+01  4.3183584E+01  4.3183585E+01  4.3183586E+01  4.3183586E+01  4.3183587E+01  4.3183588E+01  4.3183588E+01  4.3223362E+01  4.3223362E+01  4.3223363E+01  4.3223364E+01  4.3223364E+01  4.3223365E+01  4.3223366E+01  4.3223366E+01  4.3223367E+01  4.3223368E+01  4.3223369E+01  4.3223369E+01  4.3223370E+01  4.3273338E+01  4.3273339E+01  4.3273340E+01  4.3273340E+01  4.3273341E+01  4.3273342E+01  4.3273343E+01  4.3273344E+01  4.3273344E+01  4.3297675E+01  4.3297676E+01  4.3297677E+01  4.3297677E+01  4.3297678E+01  4.3297679E+01  4.3297679E+01  4.3297680E+01  4.3297681E+01  4.3297682E+01  4.3297682E+01  4.3303523E+01  4.3303524E+01  4.3303524E+01  4.3303525E+01  4.3303525E+01  4.3303526E+01  4.3303526E+01  4.3303527E+01  4.3303527E+01  4.3303527E+01  4.3303528E+01  4.3303528E+01  4.3303529E+01  4.3433892E+01  4.3433892E+01  4.3433892E+01  4.3433893E+01  4.3433893E+01  4.3433894E+01  4.3433894E+01  4.3433895E+01  4.3433895E+01  4.3489659E+01  4.3489660E+01  4.3489660E+01  4.3489661E+01  4.3489661E+01  4.3489662E+01  4.3489662E+01  4.3489663E+01  4.3489663E+01  4.3489664E+01  4.3489664E+01  4.3510368E+01  4.3510368E+01  4.3510368E+01  4.4041586E+01  4.4343119E+01  4.4343120E+01  4.4343120E+01  4.4343121E+01  4.4343121E+01  4.4575071E+01  4.4575071E+01  4.4575071E+01  4.4609705E+01  4.4609706E+01  4.4609706E+01  4.4609707E+01  4.4609708E+01  4.4609708E+01  4.4609709E+01  4.4609709E+01  4.4609710E+01  4.4609710E+01  4.4609711E+01  4.4609712E+01  4.4609712E+01  4.4609713E+01  4.4609713E+01  4.4704796E+01  4.4704797E+01  4.4704797E+01  4.4704798E+01  4.4704798E+01  4.4704798E+01  4.4704799E+01  4.4704799E+01  4.4704800E+01  4.4704800E+01  4.4704800E+01  4.4704801E+01  4.4704801E+01  4.4840365E+01  4.4840366E+01  4.4840367E+01  4.4840367E+01  4.4840368E+01  4.4840368E+01  4.4840369E+01  4.5360215E+01  4.5360216E+01  4.5360217E+01  4.5360217E+01  4.5360218E+01  4.5360218E+01  4.5360219E+01  4.5360220E+01  4.5360220E+01  4.5389234E+01  4.5389234E+01  4.5389234E+01  4.5389234E+01  4.5389234E+01  4.5481696E+01  4.5481697E+01  4.5481698E+01  4.5481698E+01  4.5481699E+01  4.5481699E+01  4.5481700E+01  4.5481700E+01  4.5481701E+01  4.5481701E+01  4.5481702E+01  4.5534043E+01  4.5534043E+01  4.5534044E+01  4.5534044E+01  4.5534045E+01  4.5534045E+01  4.5534046E+01  4.5534046E+01  4.5534047E+01  4.5534048E+01  4.5534048E+01  4.5534049E+01  4.5534049E+01  4.5644838E+01  4.5644838E+01  4.5644838E+01  4.5644838E+01  4.5644839E+01  4.5644839E+01  4.5644839E+01  4.5760127E+01  4.5760127E+01  4.5760127E+01  4.5760128E+01  4.5760128E+01  4.5760128E+01  4.5760129E+01  4.5760129E+01  4.5760129E+01  4.5760130E+01  4.5760130E+01  4.5894334E+01  4.5894334E+01  4.5894334E+01  4.5894335E+01  4.5894335E+01  4.5894335E+01  4.5894335E+01  4.5894336E+01  4.5894336E+01  4.8081408E+01  4.8081409E+01  4.8081409E+01  4.8081410E+01  4.8081410E+01  4.8081411E+01  4.8081411E+01  4.8081412E+01  4.8081412E+01  4.8081413E+01  4.8081413E+01  4.8081414E+01  4.8081414E+01  4.8081414E+01  4.8081415E+01  4.8125473E+01  4.8125474E+01  4.8125475E+01  4.8125476E+01  4.8125477E+01  4.8125478E+01  4.8125478E+01  4.8272237E+01  4.8272238E+01  4.8272238E+01  4.8272239E+01  4.8272240E+01  4.8272240E+01  4.8272241E+01  4.8272241E+01  4.8272242E+01  4.8272242E+01  4.8272243E+01  4.8285151E+01  4.8285152E+01  4.8285153E+01  4.8285153E+01  4.8285154E+01  4.8285154E+01  4.8285155E+01  4.8285156E+01  4.8285156E+01  4.8372798E+01  4.8372799E+01  4.8372799E+01  4.8372800E+01  4.8372800E+01  4.8372801E+01  4.8372801E+01  4.8372802E+01  4.8372802E+01  4.8372803E+01  4.8372803E+01  4.8372804E+01  4.8372804E+01  4.8460859E+01  4.8460861E+01  4.8460862E+01  4.8460864E+01  4.8460865E+01  4.8662395E+01  4.8662396E+01  4.8662398E+01  4.8662399E+01  4.8662400E+01  4.8662401E+01  4.8662402E+01  4.8662403E+01  4.8662404E+01  4.8717288E+01  4.8717289E+01  4.8717290E+01  4.8717290E+01  4.8717291E+01  4.8717292E+01  4.8717292E+01  4.8717293E+01  4.8717294E+01  4.8717294E+01  4.8717295E+01  4.8717296E+01  4.8717296E+01  4.8717297E+01  4.8717298E+01  4.8717298E+01  4.8717299E+01  4.8843936E+01  4.8843938E+01  4.8843940E+01  4.8843941E+01  4.8843943E+01  4.8843944E+01  4.8843946E+01  4.8845842E+01  4.8845843E+01  4.8845844E+01  4.8845845E+01  4.8845846E+01  4.8845846E+01  4.8845847E+01  4.8845848E+01  4.8845849E+01  4.8845850E+01  4.8845851E+01  4.8893767E+01  4.8893768E+01  4.8893769E+01  4.8893770E+01  4.8893770E+01  4.8893771E+01  4.8893772E+01  4.8893773E+01  4.8893774E+01  4.8893774E+01  4.8893775E+01  4.8893776E+01  4.8893777E+01  4.8976042E+01  4.8976043E+01  4.8976044E+01  4.8976045E+01  4.8976045E+01  4.8976046E+01  4.8976047E+01  4.8976047E+01  4.8976048E+01  4.8976049E+01  4.8976050E+01  4.8976050E+01  4.8976051E+01  4.8976052E+01  4.8976052E+01  4.9071506E+01  4.9071506E+01  4.9071506E+01  4.9071506E+01  4.9071507E+01  4.9119278E+01  4.9119279E+01  4.9119280E+01  4.9119281E+01  4.9119283E+01  4.9119284E+01  4.9119285E+01  4.9119286E+01  4.9119287E+01  4.9119289E+01  4.9119290E+01  4.9170814E+01  4.9170816E+01  4.9170817E+01  4.9170818E+01  4.9170820E+01  4.9170821E+01  4.9170823E+01  4.9170824E+01  4.9170825E+01  4.9222632E+01  4.9222632E+01  4.9222633E+01  4.9261441E+01  4.9261441E+01  4.9261442E+01  4.9261443E+01  4.9261444E+01  4.9261445E+01  4.9261445E+01  4.9261446E+01  4.9261447E+01  4.9261448E+01  4.9261448E+01  4.9261449E+01  4.9261450E+01  4.9261451E+01  4.9261452E+01  4.9261452E+01  4.9261453E+01  4.9261454E+01  4.9261455E+01  4.9312182E+01  4.9312183E+01  4.9312184E+01  4.9312185E+01  4.9312186E+01  4.9312187E+01  4.9312188E+01  4.9312189E+01  4.9312190E+01  4.9312191E+01  4.9312192E+01  4.9312193E+01  4.9312194E+01  4.9318376E+01  4.9318377E+01  4.9318378E+01  4.9318378E+01  4.9318379E+01  4.9318380E+01  4.9318380E+01  4.9318381E+01  4.9318382E+01  4.9351382E+01  4.9351383E+01  4.9351383E+01  4.9351383E+01  4.9351383E+01  4.9351383E+01  4.9351383E+01  4.9458234E+01  4.9458235E+01  4.9458237E+01  4.9458238E+01  4.9458239E+01  4.9458240E+01  4.9458242E+01  4.9458243E+01  4.9458244E+01  4.9458246E+01  4.9458247E+01  4.9462696E+01  4.9462697E+01  4.9462697E+01  4.9462698E+01  4.9462699E+01  4.9462699E+01  4.9462700E+01  4.9462700E+01  4.9462701E+01  4.9478685E+01  4.9478686E+01  4.9478687E+01  4.9478688E+01  4.9478689E+01  4.9478690E+01  4.9478691E+01  4.9478692E+01  4.9478693E+01  4.9478694E+01  4.9478695E+01  4.9478696E+01  4.9478697E+01  4.9478698E+01  4.9478699E+01  4.9509364E+01  4.9509364E+01  4.9509365E+01  4.9509366E+01  4.9509366E+01  4.9509367E+01  4.9509368E+01  4.9511671E+01  4.9511672E+01  4.9511673E+01  4.9511674E+01  4.9511675E+01  4.9511676E+01  4.9511676E+01  4.9511677E+01  4.9511678E+01  4.9511679E+01  4.9511680E+01  4.9511681E+01  4.9511682E+01  4.9511682E+01  4.9511683E+01  4.9511684E+01  4.9511685E+01  4.9569594E+01  4.9569594E+01  4.9569595E+01  4.9569595E+01  4.9569596E+01  4.9587460E+01  4.9587462E+01  4.9587463E+01  4.9587464E+01  4.9587465E+01  4.9587467E+01  4.9587468E+01  4.9587469E+01  4.9587470E+01  4.9587472E+01  4.9587473E+01  4.9587474E+01  4.9587475E+01  4.9602495E+01  4.9602497E+01  4.9602498E+01  4.9602499E+01  4.9602500E+01  4.9602501E+01  4.9602502E+01  4.9602503E+01  4.9602505E+01  4.9602506E+01  4.9602507E+01  4.9621994E+01  4.9621996E+01  4.9621997E+01  4.9621998E+01  4.9621999E+01  4.9622000E+01  4.9622001E+01  4.9652954E+01  4.9652955E+01  4.9652955E+01  4.9652956E+01  4.9652957E+01  4.9652958E+01  4.9652958E+01  4.9652959E+01  4.9652960E+01  4.9681769E+01  4.9681770E+01  4.9681770E+01  4.9681771E+01  4.9681772E+01  4.9681772E+01  4.9681773E+01  4.9724335E+01  4.9724336E+01  4.9724337E+01  4.9724338E+01  4.9724339E+01  4.9724339E+01  4.9724340E+01  4.9724341E+01  4.9724342E+01  4.9724343E+01  4.9724343E+01  4.9724344E+01  4.9724345E+01  4.9727165E+01  4.9727166E+01  4.9727167E+01  4.9727168E+01  4.9727169E+01  4.9727170E+01  4.9727170E+01  4.9727171E+01  4.9727172E+01  4.9727173E+01  4.9727174E+01  4.9727175E+01  4.9727176E+01  4.9727177E+01  4.9727177E+01  4.9727178E+01  4.9727179E+01  4.9727180E+01  4.9727181E+01  4.9727182E+01  4.9727183E+01  4.9731659E+01  4.9731660E+01  4.9731661E+01  4.9731662E+01  4.9731663E+01  4.9731664E+01  4.9731665E+01  4.9731665E+01  4.9731666E+01  4.9731667E+01  4.9731668E+01  4.9731669E+01  4.9731670E+01  4.9731671E+01  4.9731672E+01  4.9741960E+01  4.9741960E+01  4.9741961E+01  4.9788180E+01  4.9788181E+01  4.9788182E+01  4.9788182E+01  4.9788183E+01  4.9788183E+01  4.9788184E+01  4.9788185E+01  4.9788185E+01  4.9788186E+01  4.9788186E+01  4.9836417E+01  4.9836418E+01  4.9836419E+01  4.9836419E+01  4.9836420E+01  4.9836421E+01  4.9836421E+01  4.9836422E+01  4.9836423E+01  4.9837932E+01  4.9837933E+01  4.9837934E+01  4.9837935E+01  4.9837936E+01  4.9837936E+01  4.9837937E+01  4.9837938E+01  4.9837939E+01  4.9837940E+01  4.9837941E+01  4.9837942E+01  4.9837942E+01  4.9837943E+01  4.9837944E+01  4.9905846E+01  4.9907490E+01  4.9907491E+01  4.9907491E+01  4.9907492E+01  4.9907493E+01  4.9907494E+01  4.9907495E+01  4.9907495E+01  4.9907496E+01  4.9907497E+01  4.9907498E+01  4.9915807E+01  4.9915808E+01  4.9915809E+01  4.9915810E+01  4.9915810E+01  4.9982048E+01  4.9982049E+01  4.9982050E+01  4.9982051E+01  4.9982052E+01  4.9982053E+01  4.9982054E+01  4.9982055E+01  4.9982056E+01  4.9982056E+01  4.9982057E+01  4.9982058E+01  4.9982059E+01  4.9982060E+01  4.9982061E+01  4.9982062E+01  4.9982063E+01  4.9982064E+01  4.9982065E+01  5.0012163E+01  5.0012164E+01  5.0012164E+01  5.0012165E+01  5.0012166E+01  5.0012166E+01  5.0012167E+01  5.0025961E+01  5.0025962E+01  5.0025963E+01  5.0025964E+01  5.0025966E+01  5.0025967E+01  5.0025968E+01  5.0025969E+01  5.0025970E+01  5.0030307E+01  5.0030308E+01  5.0030308E+01  5.0060203E+01  5.0060204E+01  5.0060205E+01  5.0060207E+01  5.0060208E+01  5.0064823E+01  5.0064824E+01  5.0064825E+01  5.0064826E+01  5.0064827E+01  5.0064828E+01  5.0064829E+01  5.0064830E+01  5.0064831E+01  5.0064832E+01  5.0064833E+01  5.0091128E+01  5.0091129E+01  5.0091130E+01  5.0091131E+01  5.0091132E+01  5.0091133E+01  5.0091134E+01  5.0091135E+01  5.0091136E+01  5.0125888E+01  5.0125890E+01  5.0125892E+01  5.0125893E+01  5.0125895E+01  5.0137556E+01  5.0137557E+01  5.0137558E+01  5.0137559E+01  5.0137560E+01  5.0137561E+01  5.0137562E+01  5.0137563E+01  5.0137564E+01  5.0137565E+01  5.0137566E+01  5.0137567E+01  5.0137568E+01  5.0137569E+01  5.0137570E+01  5.0137571E+01  5.0137572E+01  5.0137881E+01  5.0137882E+01  5.0137882E+01  5.0137883E+01  5.0137883E+01  5.0137884E+01  5.0137884E+01  5.0138577E+01  5.0138578E+01  5.0138578E+01  5.0138579E+01  5.0138580E+01  5.0138581E+01  5.0138581E+01  5.0138582E+01  5.0138583E+01  5.0138584E+01  5.0138584E+01  5.0138585E+01  5.0138586E+01  5.0217070E+01  5.0217071E+01  5.0217071E+01  5.0217072E+01  5.0217073E+01  5.0217073E+01  5.0217074E+01  5.0217075E+01  5.0217076E+01  5.0217076E+01  5.0217077E+01  5.0217078E+01  5.0217078E+01  5.0217079E+01  5.0217080E+01  5.0217080E+01  5.0217081E+01  5.0217082E+01  5.0217082E+01  5.0255082E+01  5.0255083E+01  5.0255084E+01  5.0255084E+01  5.0255085E+01  5.0255086E+01  5.0255087E+01  5.0255088E+01  5.0255089E+01  5.0266233E+01  5.0266233E+01  5.0266234E+01  5.0266234E+01  5.0266235E+01  5.0266235E+01  5.0266236E+01  5.0266236E+01  5.0266237E+01  5.0266237E+01  5.0266237E+01  5.0291697E+01  5.0291698E+01  5.0291700E+01  5.0314287E+01  5.0314288E+01  5.0314289E+01  5.0314290E+01  5.0314291E+01  5.0314293E+01  5.0314294E+01  5.0389535E+01  5.0389536E+01  5.0389537E+01  5.0389538E+01  5.0389539E+01  5.0389539E+01  5.0389540E+01  5.0389541E+01  5.0389542E+01  5.0389543E+01  5.0389543E+01  5.0389544E+01  5.0389545E+01  5.0395700E+01  5.0395700E+01  5.0395701E+01  5.0395702E+01  5.0395702E+01  5.0395703E+01  5.0395704E+01  5.0407507E+01  5.0407508E+01  5.0407509E+01  5.0407510E+01  5.0407511E+01  5.0407512E+01  5.0407512E+01  5.0407513E+01  5.0407514E+01  5.0409049E+01  5.0409050E+01  5.0409050E+01  5.0409051E+01  5.0409051E+01  5.0432953E+01  5.0432954E+01  5.0432955E+01  5.0432956E+01  5.0432956E+01  5.0432957E+01  5.0432958E+01  5.0432959E+01  5.0432960E+01  5.0432961E+01  5.0432962E+01  5.0456612E+01  5.0456613E+01  5.0456614E+01  5.0456615E+01  5.0456616E+01  5.0456617E+01  5.0456618E+01  5.0456619E+01  5.0456620E+01  5.0456622E+01  5.0456623E+01  5.0465126E+01  5.0465127E+01  5.0465128E+01  5.0465128E+01  5.0465129E+01  5.0465130E+01  5.0465131E+01  5.0465131E+01  5.0465132E+01  5.0465133E+01  5.0465133E+01  5.0465134E+01  5.0465135E+01  5.0512813E+01  5.0512813E+01  5.0512814E+01  5.0512815E+01  5.0512816E+01  5.0512817E+01  5.0512818E+01  5.0512818E+01  5.0512819E+01  5.0512820E+01  5.0512821E+01  5.0512822E+01  5.0512822E+01  5.0512823E+01  5.0512824E+01  5.0516700E+01  5.0516700E+01  5.0516700E+01  5.0516701E+01  5.0516701E+01  5.0539370E+01  5.0539371E+01  5.0539372E+01  5.0539373E+01  5.0539375E+01  5.0539376E+01  5.0539377E+01  5.0539378E+01  5.0539379E+01  5.0555393E+01  5.0555394E+01  5.0555395E+01  5.0555396E+01  5.0555397E+01  5.0555398E+01  5.0555400E+01  5.0555401E+01  5.0555402E+01  5.0555403E+01  5.0555404E+01  5.0577189E+01  5.0577190E+01  5.0577191E+01  5.0577192E+01  5.0577193E+01  5.0577194E+01  5.0577195E+01  5.0577196E+01  5.0577196E+01  5.0577197E+01  5.0577198E+01  5.0577199E+01  5.0577200E+01  5.0587796E+01  5.0587798E+01  5.0587799E+01  5.0589136E+01  5.0589137E+01  5.0589138E+01  5.0589138E+01  5.0589139E+01  5.0589139E+01  5.0589140E+01  5.0589141E+01  5.0589141E+01  5.0590327E+01  5.0590327E+01  5.0590328E+01  5.0590329E+01  5.0590330E+01  5.0590331E+01  5.0590331E+01  5.0590332E+01  5.0590333E+01  5.0590334E+01  5.0590334E+01  5.0590335E+01  5.0590336E+01  5.0590337E+01  5.0590337E+01  5.0590338E+01  5.0590339E+01  5.0590340E+01  5.0590341E+01  5.0590341E+01  5.0590342E+01  5.0647091E+01  5.0647091E+01  5.0647092E+01  5.0647092E+01  5.0647093E+01  5.0654275E+01  5.0654276E+01  5.0654276E+01  5.0654277E+01  5.0654278E+01  5.0654279E+01  5.0654279E+01  5.0654280E+01  5.0654281E+01  5.0654282E+01  5.0654283E+01  5.0654283E+01  5.0654284E+01  5.0654285E+01  5.0654286E+01  5.0654286E+01  5.0654287E+01  5.0667253E+01  5.0667253E+01  5.0667254E+01  5.0667255E+01  5.0667256E+01  5.0667256E+01  5.0667257E+01  5.0667258E+01  5.0667259E+01  5.0667259E+01  5.0667260E+01  5.0672211E+01  5.0672213E+01  5.0672214E+01  5.0672215E+01  5.0672216E+01  5.0672218E+01  5.0672219E+01  5.0709326E+01  5.0729648E+01  5.0729649E+01  5.0729650E+01  5.0729651E+01  5.0729652E+01  5.0729652E+01  5.0729653E+01  5.0729654E+01  5.0729655E+01  5.0729656E+01  5.0729656E+01  5.0729657E+01  5.0729658E+01  5.0729659E+01  5.0729660E+01  5.0746650E+01  5.0746650E+01  5.0746651E+01  5.0746651E+01  5.0746652E+01  5.0746653E+01  5.0746653E+01  5.0760511E+01  5.0760512E+01  5.0760514E+01  5.0775930E+01  5.0775931E+01  5.0775933E+01  5.0775934E+01  5.0775935E+01  5.0775936E+01  5.0775938E+01  5.0781785E+01  5.0781786E+01  5.0781786E+01  5.0781787E+01  5.0781787E+01  5.0781788E+01  5.0781789E+01  5.0781789E+01  5.0781790E+01  5.0818819E+01  5.0818820E+01  5.0818820E+01  5.0818821E+01  5.0818822E+01  5.0818823E+01  5.0818823E+01  5.0818824E+01  5.0818825E+01  5.0818826E+01  5.0818826E+01  5.0818827E+01  5.0818828E+01  5.0818829E+01  5.0818829E+01  5.0818830E+01  5.0818831E+01  5.0824437E+01  5.0824439E+01  5.0824440E+01  5.0824441E+01  5.0824442E+01  5.0824443E+01  5.0824444E+01  5.0824445E+01  5.0824446E+01  5.0824447E+01  5.0824448E+01  5.0824449E+01  5.0824450E+01  5.0842532E+01  5.0842532E+01  5.0842533E+01  5.0842534E+01  5.0842534E+01  5.0845233E+01  5.0845233E+01  5.0845233E+01  5.0852544E+01  5.0852545E+01  5.0852546E+01  5.0852547E+01  5.0852547E+01  5.0852548E+01  5.0852549E+01  5.0852550E+01  5.0852551E+01  5.0852552E+01  5.0852552E+01  5.0852553E+01  5.0852554E+01  5.0852555E+01  5.0852556E+01  5.0893898E+01  5.0893899E+01  5.0893899E+01  5.0893900E+01  5.0893901E+01  5.0893902E+01  5.0893903E+01  5.0893904E+01  5.0893904E+01  5.0893905E+01  5.0893906E+01  5.0893907E+01  5.0893908E+01  5.0908163E+01  5.0908164E+01  5.0908164E+01  5.0908165E+01  5.0908166E+01  5.0908166E+01  5.0908167E+01  5.0908168E+01  5.0908168E+01  5.0915167E+01  5.0915168E+01  5.0915168E+01  5.0915169E+01  5.0915169E+01  5.0915170E+01  5.0915171E+01  5.0935460E+01  5.0935462E+01  5.0935463E+01  5.0935465E+01  5.0935467E+01  5.0943381E+01  5.0943382E+01  5.0943382E+01  5.0943383E+01  5.0943384E+01  5.0943385E+01  5.0943385E+01  5.0943386E+01  5.0943387E+01  5.0943388E+01  5.0943389E+01  5.0943389E+01  5.0943390E+01  5.1017420E+01  5.1017421E+01  5.1017423E+01  5.1017424E+01  5.1017426E+01  5.1023185E+01  5.1023186E+01  5.1023187E+01  5.1023187E+01  5.1023188E+01  5.1023189E+01  5.1023190E+01  5.1023191E+01  5.1023191E+01  5.1023192E+01  5.1023193E+01  5.1024292E+01  5.1024293E+01  5.1024293E+01  5.1041546E+01  5.1041547E+01  5.1041548E+01  5.1041548E+01  5.1041549E+01  5.1041550E+01  5.1041551E+01  5.1041552E+01  5.1041553E+01  5.1071822E+01  5.1071823E+01  5.1071823E+01  5.1071824E+01  5.1071825E+01  5.1071826E+01  5.1071826E+01  5.1087182E+01  5.1087183E+01  5.1087184E+01  5.1087184E+01  5.1087185E+01  5.1087186E+01  5.1087187E+01  5.1087188E+01  5.1087188E+01  5.1087189E+01  5.1087190E+01  5.1087191E+01  5.1087191E+01  5.1087192E+01  5.1087193E+01  5.1092605E+01  5.1092606E+01  5.1092607E+01  5.1092608E+01  5.1092609E+01  5.1092611E+01  5.1092612E+01  5.1092613E+01  5.1092614E+01  5.1092615E+01  5.1092616E+01  5.1092617E+01  5.1092618E+01  5.1150216E+01  5.1150217E+01  5.1150218E+01  5.1150220E+01  5.1150221E+01  5.1150222E+01  5.1150223E+01  5.1150224E+01  5.1150225E+01  5.1150226E+01  5.1150227E+01  5.1155216E+01  5.1155217E+01  5.1155218E+01  5.1155219E+01  5.1155219E+01  5.1155220E+01  5.1155221E+01  5.1155222E+01  5.1155222E+01  5.1155223E+01  5.1155224E+01  5.1155225E+01  5.1155225E+01  5.1155226E+01  5.1155227E+01  5.1155228E+01  5.1155228E+01  5.1164319E+01  5.1164320E+01  5.1164321E+01  5.1164321E+01  5.1164322E+01  5.1164322E+01  5.1164323E+01  5.1164324E+01  5.1164324E+01  5.1185015E+01  5.1191313E+01  5.1191314E+01  5.1191315E+01  5.1191315E+01  5.1191316E+01  5.1191317E+01  5.1191318E+01  5.1191319E+01  5.1191320E+01  5.1191321E+01  5.1191321E+01  5.1191322E+01  5.1191323E+01  5.1191324E+01  5.1191325E+01  5.1206347E+01  5.1206348E+01  5.1206349E+01  5.1206349E+01  5.1206350E+01  5.1206351E+01  5.1206352E+01  5.1237740E+01  5.1237741E+01  5.1237742E+01  5.1237742E+01  5.1237743E+01  5.1237744E+01  5.1237745E+01  5.1237745E+01  5.1237746E+01  5.1237747E+01  5.1237747E+01  5.1246540E+01  5.1246541E+01  5.1246542E+01  5.1246542E+01  5.1246543E+01  5.1246544E+01  5.1246545E+01  5.1246546E+01  5.1246547E+01  5.1246547E+01  5.1246548E+01  5.1246549E+01  5.1246550E+01  5.1246551E+01  5.1246552E+01  5.1246552E+01  5.1246553E+01  5.1246554E+01  5.1246555E+01  5.1266713E+01  5.1266714E+01  5.1266715E+01  5.1266717E+01  5.1266718E+01  5.1266719E+01  5.1266720E+01  5.1266721E+01  5.1266722E+01  5.1277632E+01  5.1277633E+01  5.1277634E+01  5.1277635E+01  5.1277636E+01  5.1297426E+01  5.1297427E+01  5.1297428E+01  5.1297430E+01  5.1297431E+01  5.1303238E+01  5.1303239E+01  5.1303240E+01  5.1339882E+01  5.1339883E+01  5.1339885E+01  5.1339886E+01  5.1339887E+01  5.1339889E+01  5.1339890E+01  5.1342232E+01  5.1342234E+01  5.1342235E+01  5.1413892E+01  5.1413893E+01  5.1413894E+01  5.1413895E+01  5.1413896E+01  5.1413897E+01  5.1413898E+01  5.1413899E+01  5.1413900E+01  5.1413901E+01  5.1413902E+01  5.1420687E+01  5.1420688E+01  5.1420689E+01  5.1420690E+01  5.1420692E+01  5.1420693E+01  5.1420694E+01  5.1438559E+01  5.1438560E+01  5.1438561E+01  5.1438562E+01  5.1438563E+01  5.1441566E+01  5.1441566E+01  5.1441567E+01  5.1441568E+01  5.1441569E+01  5.1441569E+01  5.1441570E+01  5.1441571E+01  5.1441572E+01  5.1441572E+01  5.1441573E+01  5.1442954E+01  5.1442955E+01  5.1442956E+01  5.1442957E+01  5.1442958E+01  5.1442959E+01  5.1442960E+01  5.1442961E+01  5.1442962E+01  5.1442963E+01  5.1442964E+01  5.1442965E+01  5.1442966E+01  5.1456955E+01  5.1456955E+01  5.1456956E+01  5.1456957E+01  5.1456958E+01  5.1456958E+01  5.1456959E+01  5.1456960E+01  5.1456961E+01  5.1456962E+01  5.1456962E+01  5.1456963E+01  5.1456964E+01  5.1456965E+01  5.1456965E+01  5.1456966E+01  5.1456967E+01  5.1456968E+01  5.1456968E+01  5.1456969E+01  5.1456970E+01  5.1502009E+01  5.1502010E+01  5.1502011E+01  5.1502011E+01  5.1502012E+01  5.1502013E+01  5.1502014E+01  5.1502015E+01  5.1502016E+01  5.1502016E+01  5.1502017E+01  5.1502018E+01  5.1502019E+01  5.1502020E+01  5.1502020E+01  5.1502021E+01  5.1502022E+01  5.1502023E+01  5.1502024E+01  5.1502025E+01  5.1502025E+01  5.1502026E+01  5.1502027E+01  5.1509941E+01  5.1509942E+01  5.1509943E+01  5.1509944E+01  5.1509945E+01  5.1509946E+01  5.1509947E+01  5.1509948E+01  5.1509949E+01  5.1509950E+01  5.1509951E+01  5.1512601E+01  5.1512602E+01  5.1512603E+01  5.1512604E+01  5.1512605E+01  5.1512606E+01  5.1512606E+01  5.1512607E+01  5.1512608E+01  5.1512609E+01  5.1512610E+01  5.1512610E+01  5.1512611E+01  5.1517577E+01  5.1517578E+01  5.1517579E+01  5.1517580E+01  5.1517580E+01  5.1517581E+01  5.1517582E+01  5.1517583E+01  5.1517584E+01  5.1517584E+01  5.1517585E+01  5.1517586E+01  5.1517587E+01  5.1517588E+01  5.1517588E+01  5.1535440E+01  5.1535440E+01  5.1535441E+01  5.1535442E+01  5.1535442E+01  5.1535443E+01  5.1535443E+01  5.1535444E+01  5.1535444E+01  5.1551360E+01  5.1551361E+01  5.1551362E+01  5.1551362E+01  5.1551363E+01  5.1551364E+01  5.1551365E+01  5.1551366E+01  5.1551367E+01  5.1551367E+01  5.1551368E+01  5.1551369E+01  5.1551370E+01  5.1551371E+01  5.1551372E+01  5.1551373E+01  5.1551373E+01  5.1580424E+01  5.1580425E+01  5.1580426E+01  5.1580427E+01  5.1580428E+01  5.1580429E+01  5.1580430E+01  5.1580431E+01  5.1580432E+01  5.1609142E+01  5.1609143E+01  5.1609143E+01  5.1609144E+01  5.1609145E+01  5.1609146E+01  5.1609147E+01  5.1609148E+01  5.1609149E+01  5.1609149E+01  5.1609150E+01  5.1609151E+01  5.1609152E+01  5.1641366E+01  5.1641367E+01  5.1641368E+01  5.1641369E+01  5.1641370E+01  5.1641370E+01  5.1641371E+01  5.1672155E+01  5.1672156E+01  5.1672157E+01  5.1672159E+01  5.1672160E+01  5.1672161E+01  5.1672162E+01  5.1672163E+01  5.1672164E+01  5.1675355E+01  5.1675356E+01  5.1675357E+01  5.1675358E+01  5.1675359E+01  5.1675359E+01  5.1675360E+01  5.1675361E+01  5.1675362E+01  5.1675363E+01  5.1675364E+01  5.1675365E+01  5.1675365E+01  5.1675366E+01  5.1675367E+01  5.1686120E+01  5.1686121E+01  5.1686122E+01  5.1686122E+01  5.1686123E+01  5.1686124E+01  5.1686125E+01  5.1686126E+01  5.1686127E+01  5.1686128E+01  5.1686129E+01  5.1686130E+01  5.1686131E+01  5.1694097E+01  5.1694097E+01  5.1694098E+01  5.1694099E+01  5.1694099E+01  5.1694100E+01  5.1694101E+01  5.1694101E+01  5.1694102E+01  5.1694103E+01  5.1694104E+01  5.1700104E+01  5.1700105E+01  5.1700105E+01  5.1700106E+01  5.1700107E+01  5.1700108E+01  5.1700109E+01  5.1700109E+01  5.1700110E+01  5.1700111E+01  5.1700112E+01  5.1700113E+01  5.1700113E+01  5.1700114E+01  5.1700115E+01  5.1700116E+01  5.1700117E+01  5.1700117E+01  5.1700118E+01  5.1704916E+01  5.1704917E+01  5.1704917E+01  5.1718094E+01  5.1718094E+01  5.1718095E+01  5.1718096E+01  5.1718097E+01  5.1718098E+01  5.1718099E+01  5.1718099E+01  5.1718100E+01  5.1718101E+01  5.1718102E+01  5.1718103E+01  5.1718104E+01  5.1718105E+01  5.1718105E+01  5.1718106E+01  5.1718107E+01  5.1726279E+01  5.1726280E+01  5.1726281E+01  5.1726282E+01  5.1726283E+01  5.1732543E+01  5.1732543E+01  5.1732543E+01  5.1732544E+01  5.1732544E+01  5.1732544E+01  5.1732545E+01  5.1733900E+01  5.1733902E+01  5.1733903E+01  5.1763815E+01  5.1763816E+01  5.1763817E+01  5.1763818E+01  5.1763819E+01  5.1763820E+01  5.1763821E+01  5.1763822E+01  5.1763823E+01  5.1763824E+01  5.1763825E+01  5.1763826E+01  5.1763827E+01  5.1763828E+01  5.1763829E+01  5.1797580E+01  5.1797581E+01  5.1797582E+01  5.1797582E+01  5.1797583E+01  5.1797584E+01  5.1797585E+01  5.1797586E+01  5.1797587E+01  5.1797588E+01  5.1797589E+01  5.1798405E+01  5.1798406E+01  5.1798407E+01  5.1798408E+01  5.1798409E+01  5.1850906E+01  5.1850907E+01  5.1850907E+01  5.1850908E+01  5.1850909E+01  5.1850909E+01  5.1850910E+01  5.1867064E+01  5.1867065E+01  5.1867066E+01  5.1867067E+01  5.1867068E+01  5.1867069E+01  5.1867069E+01  5.1867070E+01  5.1867071E+01  5.1903857E+01  5.1903858E+01  5.1903859E+01  5.1903860E+01  5.1903861E+01  5.1903862E+01  5.1903863E+01  5.1920923E+01  5.1948485E+01  5.1948485E+01  5.1948486E+01  5.1948487E+01  5.1948488E+01  5.1948489E+01  5.1948490E+01  5.1948491E+01  5.1948492E+01  5.1948493E+01  5.1948494E+01  5.1948495E+01  5.1948496E+01  5.1961929E+01  5.1961929E+01  5.1961929E+01  5.1963117E+01  5.1963118E+01  5.1963119E+01  5.1963120E+01  5.1963121E+01  5.1963122E+01  5.1963123E+01  5.1963123E+01  5.1963124E+01  5.1963125E+01  5.1963126E+01  5.1963127E+01  5.1963128E+01  5.1963129E+01  5.1963129E+01  5.1964167E+01  5.1964168E+01  5.1964169E+01  5.1964170E+01  5.1964171E+01  5.2001975E+01  5.2001976E+01  5.2001977E+01  5.2001978E+01  5.2001979E+01  5.2001980E+01  5.2001981E+01  5.2001982E+01  5.2001983E+01  5.2041749E+01  5.2041750E+01  5.2041751E+01  5.2041752E+01  5.2041753E+01  5.2041755E+01  5.2041756E+01  5.2041757E+01  5.2041758E+01  5.2041759E+01  5.2041760E+01  5.2104153E+01  5.2104155E+01  5.2104156E+01  5.2104157E+01  5.2104159E+01  5.2104160E+01  5.2104161E+01  5.2111451E+01  5.2111452E+01  5.2111453E+01  5.2111454E+01  5.2111454E+01  5.2114952E+01  5.2114953E+01  5.2114954E+01  5.2114955E+01  5.2114956E+01  5.2114957E+01  5.2114957E+01  5.2114958E+01  5.2114959E+01  5.2114960E+01  5.2114961E+01  5.2114962E+01  5.2114963E+01  5.2114964E+01  5.2114964E+01  5.2114965E+01  5.2114966E+01  5.2157952E+01  5.2157953E+01  5.2157954E+01  5.2157955E+01  5.2157956E+01  5.2182062E+01  5.2182063E+01  5.2182063E+01  5.2182064E+01  5.2182065E+01  5.2182065E+01  5.2182066E+01  5.2182067E+01  5.2182068E+01  5.2212858E+01  5.2212859E+01  5.2212860E+01  5.2212861E+01  5.2212862E+01  5.2212863E+01  5.2212864E+01  5.2212865E+01  5.2212866E+01  5.2212867E+01  5.2212868E+01  5.2212869E+01  5.2212869E+01  5.2232637E+01  5.2232638E+01  5.2232638E+01  5.2232638E+01  5.2232639E+01  5.2287379E+01  5.2287379E+01  5.2287379E+01  5.2287380E+01  5.2287380E+01  5.2287381E+01  5.2287381E+01  5.2327998E+01  5.2327999E+01  5.2327999E+01  5.2328000E+01  5.2328001E+01  5.2328002E+01  5.2328002E+01  5.2328003E+01  5.2328004E+01  5.2328005E+01  5.2328005E+01  5.2328006E+01  5.2328007E+01  5.2328008E+01  5.2328008E+01  5.2332670E+01  5.2332671E+01  5.2332672E+01  5.2332673E+01  5.2332674E+01  5.2332674E+01  5.2332675E+01  5.2332676E+01  5.2332677E+01  5.2332678E+01  5.2332678E+01  5.2332679E+01  5.2332680E+01  5.2332681E+01  5.2332682E+01  5.2332682E+01  5.2332683E+01  5.2332684E+01  5.2332685E+01  5.2338857E+01  5.2338858E+01  5.2338859E+01  5.2338860E+01  5.2338861E+01  5.2338862E+01  5.2338863E+01  5.2338864E+01  5.2338864E+01  5.2338865E+01  5.2338866E+01  5.2338867E+01  5.2338868E+01  5.2434512E+01  5.2490932E+01  5.2490933E+01  5.2490934E+01  5.2490935E+01  5.2490936E+01  5.2490937E+01  5.2490938E+01  5.2491964E+01  5.2491965E+01  5.2491965E+01  5.2491966E+01  5.2491967E+01  5.2491968E+01  5.2491968E+01  5.2491969E+01  5.2491970E+01  5.2491970E+01  5.2491971E+01  5.2491972E+01  5.2491972E+01  5.2493778E+01  5.2493778E+01  5.2493779E+01  5.2515639E+01  5.2515640E+01  5.2515641E+01  5.2515642E+01  5.2515643E+01  5.2515644E+01  5.2515645E+01  5.2515646E+01  5.2515647E+01  5.2515648E+01  5.2515649E+01  5.2515650E+01  5.2515651E+01  5.2515652E+01  5.2515652E+01  5.2522328E+01  5.2522328E+01  5.2522329E+01  5.2522329E+01  5.2522330E+01  5.2522331E+01  5.2522331E+01  5.2522332E+01  5.2522333E+01  5.2522333E+01  5.2522334E+01  5.2537278E+01  5.2537279E+01  5.2537279E+01  5.2537280E+01  5.2537280E+01  5.2537281E+01  5.2537282E+01  5.2537282E+01  5.2537283E+01  5.2538595E+01  5.2538596E+01  5.2538597E+01  5.2538598E+01  5.2538599E+01  5.2538600E+01  5.2538601E+01  5.2563225E+01  5.2563226E+01  5.2563227E+01  5.2563227E+01  5.2563228E+01  5.2563229E+01  5.2563230E+01  5.2563230E+01  5.2563231E+01  5.2563232E+01  5.2563233E+01  5.2609594E+01  5.2609594E+01  5.2609595E+01  5.2609596E+01  5.2609597E+01  5.2609598E+01  5.2609599E+01  5.2609600E+01  5.2609600E+01  5.2609601E+01  5.2609602E+01  5.2609603E+01  5.2609604E+01  5.2609605E+01  5.2609606E+01  5.2609607E+01  5.2609607E+01  5.2640378E+01  5.2640378E+01  5.2640379E+01  5.2640380E+01  5.2640381E+01  5.2640382E+01  5.2640383E+01  5.2640384E+01  5.2640385E+01  5.2640386E+01  5.2640387E+01  5.2640388E+01  5.2640389E+01  5.2640390E+01  5.2640391E+01  5.2658510E+01  5.2658511E+01  5.2658512E+01  5.2658513E+01  5.2658513E+01  5.2658514E+01  5.2658515E+01  5.2658516E+01  5.2658517E+01  5.2658518E+01  5.2658519E+01  5.2658520E+01  5.2658520E+01  5.2658521E+01  5.2658522E+01  5.2658523E+01  5.2658524E+01  5.2658525E+01  5.2658526E+01  5.2658527E+01  5.2658527E+01  5.2664125E+01  5.2664126E+01  5.2664126E+01  5.2664126E+01  5.2664127E+01  5.2679942E+01  5.2679943E+01  5.2679943E+01  5.2679944E+01  5.2679945E+01  5.2679946E+01  5.2679947E+01  5.2679948E+01  5.2679949E+01  5.2681644E+01  5.2681645E+01  5.2681646E+01  5.2740750E+01  5.2740751E+01  5.2740752E+01  5.2740753E+01  5.2740754E+01  5.2740755E+01  5.2740756E+01  5.2740757E+01  5.2740758E+01  5.2740759E+01  5.2740760E+01  5.2800296E+01  5.2800297E+01  5.2800298E+01  5.2800299E+01  5.2800300E+01  5.2800301E+01  5.2800302E+01  5.2800303E+01  5.2800304E+01  5.2813309E+01  5.2813310E+01  5.2813311E+01  5.2813313E+01  5.2813314E+01  5.2856420E+01  5.2856421E+01  5.2856422E+01  5.2856423E+01  5.2856424E+01  5.2856425E+01  5.2856425E+01  5.2912776E+01  5.2912777E+01  5.2912778E+01  5.2933963E+01  5.2933965E+01  5.2933966E+01  5.2933967E+01  5.2933968E+01  5.2933969E+01  5.2933970E+01  5.2933971E+01  5.2933972E+01  5.2934739E+01  5.2934740E+01  5.2934741E+01  5.2934742E+01  5.2934742E+01  5.2934743E+01  5.2934744E+01  5.2934745E+01  5.2934746E+01  5.2934747E+01  5.2934748E+01  5.2934749E+01  5.2934750E+01  5.2934751E+01  5.2934752E+01  5.2934753E+01  5.2934754E+01  5.2950097E+01  5.2950098E+01  5.2950099E+01  5.2950099E+01  5.2950100E+01  5.2950101E+01  5.2950102E+01  5.2950103E+01  5.2950104E+01  5.2950105E+01  5.2950106E+01  5.2950107E+01  5.2950108E+01  5.2965108E+01  5.2965109E+01  5.2965110E+01  5.2965111E+01  5.2965112E+01  5.2965113E+01  5.2965114E+01  5.2965115E+01  5.2965116E+01  5.2965117E+01  5.2965118E+01  5.3012602E+01  5.3012602E+01  5.3012603E+01  5.3012603E+01  5.3012603E+01  5.3012604E+01  5.3012604E+01  5.3061022E+01  5.3061023E+01  5.3061024E+01  5.3061025E+01  5.3061026E+01  5.3061027E+01  5.3061028E+01  5.3061028E+01  5.3061029E+01  5.3061030E+01  5.3061031E+01  5.3061032E+01  5.3061033E+01  5.3061034E+01  5.3061035E+01  5.3061036E+01  5.3061037E+01  5.3061038E+01  5.3061039E+01  5.3065140E+01  5.3099025E+01  5.3099026E+01  5.3099027E+01  5.3099027E+01  5.3099028E+01  5.3099028E+01  5.3099029E+01  5.3099030E+01  5.3099030E+01  5.3099031E+01  5.3099032E+01  5.3158529E+01  5.3158530E+01  5.3158531E+01  5.3158532E+01  5.3158533E+01  5.3158534E+01  5.3158534E+01  5.3158535E+01  5.3158536E+01  5.3158537E+01  5.3158538E+01  5.3158539E+01  5.3158539E+01  5.3158540E+01  5.3158541E+01  5.3185378E+01  5.3185379E+01  5.3185380E+01  5.3185380E+01  5.3185381E+01  5.3186616E+01  5.3186616E+01  5.3186617E+01  5.3186618E+01  5.3186619E+01  5.3186619E+01  5.3186620E+01  5.3186621E+01  5.3186622E+01  5.3186622E+01  5.3186623E+01  5.3186624E+01  5.3186624E+01  5.3190694E+01  5.3190694E+01  5.3190695E+01  5.3190696E+01  5.3190697E+01  5.3190698E+01  5.3190699E+01  5.3190699E+01  5.3190700E+01  5.3190701E+01  5.3190702E+01  5.3190703E+01  5.3190704E+01  5.3190705E+01  5.3190705E+01  5.3190706E+01  5.3190707E+01  5.3220273E+01  5.3220273E+01  5.3220273E+01  5.3238467E+01  5.3238468E+01  5.3238468E+01  5.3238469E+01  5.3238469E+01  5.3238470E+01  5.3238471E+01  5.3238471E+01  5.3238472E+01  5.3278747E+01  5.3278748E+01  5.3278749E+01  5.3278750E+01  5.3278751E+01  5.3278752E+01  5.3278752E+01  5.3318004E+01  5.3318004E+01  5.3318005E+01  5.3318005E+01  5.3318005E+01  5.3568644E+01  5.3568646E+01  5.3568647E+01  5.3598668E+01  5.3598668E+01  5.3598669E+01  5.3598670E+01  5.3598671E+01  5.3598672E+01  5.3598673E+01  5.3598673E+01  5.3598674E+01  5.3764625E+01  5.3764626E+01  5.3764627E+01  5.3764628E+01  5.3764629E+01  5.3764629E+01  5.3764630E+01  5.3796690E+01  5.3796691E+01  5.3796691E+01  5.3796692E+01  5.3796693E+01  5.3796693E+01  5.3796694E+01  5.3796695E+01  5.3796695E+01  5.3796696E+01  5.3796697E+01  5.3851469E+01  5.3851470E+01  5.3851471E+01  5.3851471E+01  5.3851472E+01  5.3851473E+01  5.3851473E+01  5.3851474E+01  5.3851474E+01  5.3903029E+01  5.3903030E+01  5.3903030E+01  5.3903031E+01  5.3903031E+01  5.3903032E+01  5.3903033E+01  5.3903033E+01  5.3903034E+01  5.3903034E+01  5.3903035E+01  5.3903035E+01  5.3903036E+01  5.3917710E+01  5.3917711E+01  5.3917712E+01  5.3917713E+01  5.3917714E+01  5.3989740E+01  5.3989741E+01  5.3989741E+01  5.3989742E+01  5.3989743E+01  5.3989744E+01  5.3989744E+01  5.3989745E+01  5.3989746E+01  5.3989747E+01  5.3989747E+01  5.3989748E+01  5.3989749E+01  5.3989750E+01  5.3989750E+01  5.4047251E+01  5.4047253E+01  5.4047254E+01  5.4047256E+01  5.4047257E+01  5.4121531E+01  5.4121532E+01  5.4121533E+01  5.4121534E+01  5.4121535E+01  5.4121536E+01  5.4121537E+01  5.4125840E+01  5.4125840E+01  5.4125841E+01  5.4125842E+01  5.4125843E+01  5.4125843E+01  5.4125844E+01  5.4125845E+01  5.4125846E+01  5.4125846E+01  5.4125847E+01  5.4204277E+01  5.4204278E+01  5.4204279E+01  5.4204280E+01  5.4204281E+01  5.4204281E+01  5.4204282E+01  5.4204283E+01  5.4204284E+01  5.4262419E+01  5.4262420E+01  5.4262420E+01  5.4262421E+01  5.4262422E+01  5.4262423E+01  5.4262423E+01  5.4262424E+01  5.4262425E+01  5.4262426E+01  5.4262426E+01  5.4262427E+01  5.4262428E+01  5.4294141E+01  5.4294142E+01  5.4294143E+01  5.4294143E+01  5.4294144E+01  5.4294145E+01  5.4294145E+01  5.4447345E+01  5.4447345E+01  5.4447346E+01  5.4447347E+01  5.4447347E+01  5.4447348E+01  5.4447349E+01  5.4447349E+01  5.4447350E+01  5.4447351E+01  5.4447352E+01  5.4539067E+01  5.4539068E+01  5.4539068E+01  5.4539069E+01  5.4539070E+01  5.4539070E+01  5.4539071E+01  5.4539072E+01  5.4539072E+01  5.4624120E+01  5.4624122E+01  5.4624124E+01  5.4844892E+01  0.0000000E+00  0.0000000E+00  0.0000000E+00  0.0000000E+00  0.0000000E+00  0.0000000E+00  0.0000000E+00  0.0000000E+00  0.0000000E+00  0.0000000E+00  0.0000000E+00  0.0000000E+00  0.0000000E+00  0.0000000E+00  0.0000000E+00  0.0000000E+00  0.0000000E+00  0.0000000E+00  0.0000000E+00  0.0000000E+00  0.0000000E+00  0.0000000E+00  0.0000000E+00  0.0000000E+00  0.0000000E+00  0.0000000E+00  0.0000000E+00  0.0000000E+00  0.0000000E+00  0.0000000E+00  0.0000000E+00  0.0000000E+00  0.0000000E+00  0.0000000E+00  0.0000000E+00  0.0000000E+00  0.0000000E+00  0.0000000E+00  0.0000000E+00  0.0000000E+00  0.0000000E+00  0.0000000E+00  0.0000000E+00  0.0000000E+00  0.0000000E+00  0.0000000E+00  0.0000000E+00  0.0000000E+00  0.0000000E+00  0.0000000E+00  0.0000000E+00  0.0000000E+00  0.0000000E+00  0.0000000E+00  0.0000000E+00  0.0000000E+00  0.0000000E+00  0.0000000E+00  0.0000000E+00  0.0000000E+00  0.0000000E+00  0.0000000E+00  0.0000000E+00  0.0000000E+00  0.0000000E+00  0.0000000E+00  0.0000000E+00  0.0000000E+00  0.0000000E+00  0.0000000E+00  0.0000000E+00  0.0000000E+00  0.0000000E+00  0.0000000E+00  0.0000000E+00  0.0000000E+00  0.0000000E+00  0.0000000E+00  0.0000000E+00  0.0000000E+00 
 3.0000000E-02  3.6932207E+01  3.6932209E+01  3.6932211E+01  3.6990637E+01  3.6990638E+01  3.6990638E+01  3.6990639E+01  3.6990639E+01  3.6990640E+01  3.6990641E+01  3.6990641E+01  3.6990642E+01  3.7010560E+01  3.7010560E+01  3.7010561E+01  3.7010562E+01  3.7010562E+01  3.7010563E+01  3.7010564E+01  3.7013197E+01  3.7013198E+01  3.7013199E+01  3.7013200E+01  3.7013201E+01  3.7061218E+01  3.7061218E+01  3.7061219E+01  3.7061219E+01  3.7061220E+01  3.7061220E+01  3.7061221E+01  3.7061221E+01  3.7061222E+01  3.7061222E+01  3.7061223E+01  3.7194422E+01  3.7194423E+01  3.7194423E+01  3.7194423E+01  3.7194424E+01  3.7194424E+01  3.7194425E+01  3.7194425E+01  3.7194426E+01  3.7194426E+01  3.7194426E+01  3.7194427E+01  3.7194427E+01  3.7194428E+01  3.7194428E+01  3.7194429E+01  3.7194429E+01  3.7275339E+01  3.7275340E+01  3.7275340E+01  3.7275341E+01  3.7275341E+01  3.7275342E+01  3.7275342E+01  3.7275343E+01  3.7275343E+01  3.7275344E+01  3.7275344E+01  3.7275345E+01  3.7275345E+01  3.7298852E+01  3.7298852E+01  3.7298853E+01  3.7298853E+01  3.7298854E+01  3.7298854E+01  3.7298855E+01  3.7298855E+01  3.7298855E+01  3.7298856E+01  3.7298856E+01  3.7298857E+01  3.7298857E+01  3.7298858E+01  3.7298858E+01  3.7658684E+01  3.7658685E+01  3.7658686E+01  3.7658687E+01  3.7658689E+01  3.7658690E+01  3.7658691E+01  3.7697935E+01  3.7697936E+01  3.7697937E+01  3.7697937E+01  3.7697938E+01  3.7697939E+01  3.7697940E+01  3.7697940E+01  3.7697941E+01  3.7697942E+01  3.7697943E+01  3.7720034E+01  3.7720035E+01  3.7720035E+01  3.7720036E+01  3.7720036E+01  3.7720037E+01  3.7720037E+01  3.7720038E+01  3.7720039E+01  3.7720039E+01  3.7720040E+01  3.7720040E+01  3.7720041E+01  3.7720042E+01  3.7720042E+01  3.7720043E+01  3.7720043E+01  3.7720044E+01  3.7720045E+01  3.7734484E+01  3.7734485E+01  3.7734486E+01  3.7734487E+01  3.7734488E+01  3.7734489E+01  3.7734489E+01  3.7734490E+01  3.7734491E+01  3.7737543E+01  3.7737544E+01  3.7737545E+01  3.7737546E+01  3.7737546E+01  3.7737547E+01  3.7737548E+01  3.7737549E+01  3.7737550E+01  3.7737550E+01  3.7737551E+01  3.7737552E+01  3.7737553E+01  3.7741243E+01  3.7741245E+01  3.7741247E+01  3.7741249E+01  3.7741251E+01  3.7859288E+01  3.7859288E+01  3.7859289E+01  3.7859290E+01  3.7859290E+01  3.7859291E+01  3.7859291E+01  3.7859292E+01  3.7859293E+01  3.7859293E+01  3.7859294E+01  3.7859295E+01  3.7859295E+01  3.7859296E+01  3.7859296E+01  3.7859297E+01  3.7859298E+01  3.7865874E+01  3.7865875E+01  3.7865875E+01  3.7865876E+01  3.7865877E+01  3.7865877E+01  3.7865878E+01  3.7865879E+01  3.7865880E+01  3.7865880E+01  3.7865881E+01  3.7865882E+01  3.7865882E+01  3.7865883E+01  3.7865884E+01  3.7963989E+01  3.7963989E+01  3.7963989E+01  3.7963989E+01  3.7963989E+01  3.7963989E+01  3.7963989E+01  3.8047608E+01  3.8047609E+01  3.8047609E+01  3.8047610E+01  3.8047610E+01  3.8047611E+01  3.8047612E+01  3.8047612E+01  3.8047613E+01  3.8047613E+01  3.8047614E+01  3.8058245E+01  3.8058245E+01  3.8058245E+01  3.8058246E+01  3.8058246E+01  3.8169231E+01  3.8169231E+01  3.8169232E+01  3.8169233E+01  3.8169234E+01  3.8169234E+01  3.8169235E+01  3.8169236E+01  3.8169236E+01  3.8169237E+01  3.8169238E+01  3.8169239E+01  3.8169239E+01  3.8169240E+01  3.8169241E+01  3.8169241E+01  3.8169242E+01  3.8169243E+01  3.8169243E+01  3.8169244E+01  3.8169245E+01  3.8186050E+01  3.8186050E+01  3.8186051E+01  3.8186051E+01  3.8186052E+01  3.8186052E+01  3.8186053E+01  3.8186054E+01  3.8186054E+01  3.8278486E+01  3.8278487E+01  3.8278488E+01  3.8278489E+01  3.8278490E+01  3.8278491E+01  3.8278492E+01  3.8278493E+01  3.8278494E+01  3.8290395E+01  3.8290395E+01  3.8290396E+01  3.8290397E+01  3.8290398E+01  3.8290399E+01  3.8290400E+01  3.8290401E+01  3.8290401E+01  3.8290402E+01  3.8290403E+01  3.8290404E+01  3.8290405E+01  3.8290406E+01  3.8290407E+01  3.8307822E+01  3.8307823E+01  3.8307825E+01  3.8307827E+01  3.8307829E+01  3.8307831E+01  3.8307833E+01  3.8313995E+01  3.8313996E+01  3.8313997E+01  3.8313998E+01  3.8313998E+01  3.8313999E+01  3.8314000E+01  3.8314001E+01  3.8314002E+01  3.8314003E+01  3.8314004E+01  3.8337161E+01  3.8337161E+01  3.8337162E+01  3.8337162E+01  3.8337163E+01  3.8337164E+01  3.8337164E+01  3.8337165E+01  3.8337165E+01  3.8337166E+01  3.8337166E+01  3.8344175E+01  3.8344175E+01  3.8344176E+01  3.8344177E+01  3.8344178E+01  3.8344179E+01  3.8344179E+01  3.8344180E+01  3.8344181E+01  3.8344182E+01  3.8344183E+01  3.8344183E+01  3.8344184E+01  3.8363060E+01  3.8363061E+01  3.8363062E+01  3.8363062E+01  3.8363063E+01  3.8363064E+01  3.8363065E+01  3.8363065E+01  3.8363066E+01  3.8363067E+01  3.8363068E+01  3.8363068E+01  3.8363069E+01  3.8363070E+01  3.8363071E+01  3.8363072E+01  3.8363072E+01  3.8363073E+01  3.8363074E+01  3.8366427E+01  3.8366428E+01  3.8366428E+01  3.8366429E+01  3.8366429E+01  3.8366430E+01  3.8366430E+01  3.8366431E+01  3.8366432E+01  3.8410512E+01  3.8410513E+01  3.8410514E+01  3.8410514E+01  3.8410515E+01  3.8410516E+01  3.8410517E+01  3.8410518E+01  3.8410518E+01  3.8410519E+01  3.8410520E+01  3.8410521E+01  3.8410522E+01  3.8410522E+01  3.8410523E+01  3.8410524E+01  3.8410525E+01  3.8489279E+01  3.8489279E+01  3.8489280E+01  3.8489280E+01  3.8489281E+01  3.8489282E+01  3.8489282E+01  3.8489283E+01  3.8489283E+01  3.8520723E+01  3.8520724E+01  3.8520725E+01  3.8532818E+01  3.8532819E+01  3.8532820E+01  3.8532821E+01  3.8532821E+01  3.8532822E+01  3.8532823E+01  3.8532824E+01  3.8532824E+01  3.8532825E+01  3.8532826E+01  3.8532827E+01  3.8532827E+01  3.8536976E+01  3.8536977E+01  3.8536977E+01  3.8536978E+01  3.8536979E+01  3.8536979E+01  3.8536980E+01  3.8536981E+01  3.8536982E+01  3.8536982E+01  3.8536983E+01  3.8536984E+01  3.8536984E+01  3.8536985E+01  3.8536986E+01  3.8547819E+01  3.8547820E+01  3.8547821E+01  3.8547822E+01  3.8547823E+01  3.8547823E+01  3.8547824E+01  3.8547825E+01  3.8547826E+01  3.8547827E+01  3.8547827E+01  3.8547828E+01  3.8547829E+01  3.8547830E+01  3.8547831E+01  3.8547831E+01  3.8547832E+01  3.8547833E+01  3.8547834E+01  3.8547835E+01  3.8547835E+01  3.8547836E+01  3.8547837E+01  3.8572756E+01  3.8572757E+01  3.8572757E+01  3.8572758E+01  3.8572759E+01  3.8572759E+01  3.8572760E+01  3.8599132E+01  3.8599133E+01  3.8599134E+01  3.8599135E+01  3.8599136E+01  3.8599137E+01  3.8599138E+01  3.8599139E+01  3.8599140E+01  3.8599141E+01  3.8599142E+01  3.8599597E+01  3.8599598E+01  3.8599598E+01  3.8599599E+01  3.8599600E+01  3.8599600E+01  3.8599601E+01  3.8599602E+01  3.8599602E+01  3.8599603E+01  3.8599604E+01  3.8599604E+01  3.8599605E+01  3.8605810E+01  3.8605810E+01  3.8605810E+01  3.8605810E+01  3.8605810E+01  3.8635364E+01  3.8635364E+01  3.8635365E+01  3.8635366E+01  3.8635367E+01  3.8635368E+01  3.8635369E+01  3.8657811E+01  3.8657812E+01  3.8657813E+01  3.8657815E+01  3.8657816E+01  3.8657818E+01  3.8657819E+01  3.8657821E+01  3.8657822E+01  3.8740246E+01  3.8740246E+01  3.8740247E+01  3.8740248E+01  3.8740248E+01  3.8740249E+01  3.8740250E+01  3.8740250E+01  3.8740251E+01  3.8740252E+01  3.8740252E+01  3.8740253E+01  3.8740254E+01  3.8740254E+01  3.8740255E+01  3.8740256E+01  3.8740256E+01  3.8762407E+01  3.8762407E+01  3.8762407E+01  3.8762408E+01  3.8762408E+01  3.8762409E+01  3.8762409E+01  3.8762410E+01  3.8762410E+01  3.8774259E+01  3.8774260E+01  3.8774261E+01  3.8774261E+01  3.8774262E+01  3.8774263E+01  3.8774264E+01  3.8774264E+01  3.8774265E+01  3.8774266E+01  3.8774267E+01  3.8774268E+01  3.8774268E+01  3.8795617E+01  3.8795617E+01  3.8795618E+01  3.8795619E+01  3.8795619E+01  3.8795620E+01  3.8795621E+01  3.8795621E+01  3.8795622E+01  3.8795623E+01  3.8795623E+01  3.8798055E+01  3.8798056E+01  3.8798057E+01  3.8798059E+01  3.8798060E+01  3.8830240E+01  3.8830240E+01  3.8830241E+01  3.8830242E+01  3.8830243E+01  3.8830244E+01  3.8830245E+01  3.8830245E+01  3.8830246E+01  3.8830247E+01  3.8830248E+01  3.8830249E+01  3.8830250E+01  3.8830251E+01  3.8830251E+01  3.8830252E+01  3.8830253E+01  3.8830254E+01  3.8830255E+01  3.8830256E+01  3.8830257E+01  3.8870416E+01  3.8870417E+01  3.8870418E+01  3.8870418E+01  3.8870419E+01  3.8870420E+01  3.8870420E+01  3.8870421E+01  3.8870422E+01  3.8870423E+01  3.8870423E+01  3.8872733E+01  3.8872733E+01  3.8872734E+01  3.8872735E+01  3.8872735E+01  3.8872736E+01  3.8872737E+01  3.8872738E+01  3.8872738E+01  3.8872739E+01  3.8872740E+01  3.8872741E+01  3.8872741E+01  3.8874682E+01  3.8874685E+01  3.8874687E+01  3.8898512E+01  3.8898513E+01  3.8898514E+01  3.8898515E+01  3.8898516E+01  3.8898517E+01  3.8898518E+01  3.8898518E+01  3.8898519E+01  3.8898520E+01  3.8898521E+01  3.8898522E+01  3.8898523E+01  3.8898524E+01  3.8898525E+01  3.8898525E+01  3.8898526E+01  3.8898527E+01  3.8898528E+01  3.8904756E+01  3.8904757E+01  3.8904758E+01  3.8904759E+01  3.8904760E+01  3.8904760E+01  3.8904761E+01  3.8904762E+01  3.8904763E+01  3.8904764E+01  3.8904765E+01  3.8904765E+01  3.8904766E+01  3.8904767E+01  3.8904768E+01  3.8933471E+01  3.8933471E+01  3.8933472E+01  3.8933473E+01  3.8933473E+01  3.8933474E+01  3.8933475E+01  3.8933476E+01  3.8933476E+01  3.8934033E+01  3.8934034E+01  3.8934035E+01  3.8934036E+01  3.8934037E+01  3.8934037E+01  3.8934038E+01  3.8934039E+01  3.8934040E+01  3.8934041E+01  3.8934041E+01  3.8934042E+01  3.8934043E+01  3.8934044E+01  3.8934045E+01  3.8934045E+01  3.8934046E+01  3.8938572E+01  3.8938572E+01  3.8938573E+01  3.8952913E+01  3.8952914E+01  3.8952914E+01  3.8952915E+01  3.8952916E+01  3.8952916E+01  3.8952917E+01  3.8952918E+01  3.8952919E+01  3.8952919E+01  3.8952920E+01  3.8957722E+01  3.8957722E+01  3.8957723E+01  3.8957724E+01  3.8957724E+01  3.8957725E+01  3.8957726E+01  3.8957726E+01  3.8957727E+01  3.8957728E+01  3.8957728E+01  3.8957729E+01  3.8957730E+01  3.8957730E+01  3.8957731E+01  3.8959050E+01  3.8959050E+01  3.8959050E+01  3.8959050E+01  3.8959051E+01  3.8959051E+01  3.8959051E+01  3.8971064E+01  3.8971065E+01  3.8971067E+01  3.8971068E+01  3.8971070E+01  3.8971071E+01  3.8971073E+01  3.8996164E+01  3.8996165E+01  3.8996166E+01  3.8996168E+01  3.8996169E+01  3.8996170E+01  3.8996172E+01  3.8996173E+01  3.8996174E+01  3.9030406E+01  3.9030407E+01  3.9030407E+01  3.9030407E+01  3.9030408E+01  3.9030408E+01  3.9030409E+01  3.9034169E+01  3.9034169E+01  3.9034169E+01  3.9034170E+01  3.9034170E+01  3.9159007E+01  3.9159007E+01  3.9159008E+01  3.9159008E+01  3.9159009E+01  3.9159009E+01  3.9159010E+01  3.9159011E+01  3.9159011E+01  3.9169050E+01  3.9169051E+01  3.9169051E+01  3.9169052E+01  3.9169052E+01  3.9169053E+01  3.9169054E+01  3.9169054E+01  3.9169055E+01  3.9169056E+01  3.9169056E+01  3.9169057E+01  3.9169057E+01  3.9169058E+01  3.9169059E+01  3.9169059E+01  3.9169060E+01  3.9169061E+01  3.9169061E+01  3.9169062E+01  3.9169062E+01  3.9177351E+01  3.9177351E+01  3.9177351E+01  3.9177351E+01  3.9177351E+01  3.9196444E+01  3.9196444E+01  3.9196445E+01  3.9196446E+01  3.9196447E+01  3.9196447E+01  3.9196448E+01  3.9196449E+01  3.9196449E+01  3.9196450E+01  3.9196451E+01  3.9246107E+01  3.9246107E+01  3.9246108E+01  3.9246109E+01  3.9246109E+01  3.9246110E+01  3.9246111E+01  3.9246112E+01  3.9246112E+01  3.9246113E+01  3.9246114E+01  3.9253067E+01  3.9253068E+01  3.9253069E+01  3.9253069E+01  3.9253070E+01  3.9253070E+01  3.9253071E+01  3.9253072E+01  3.9253072E+01  3.9300484E+01  3.9300485E+01  3.9300486E+01  3.9300487E+01  3.9300487E+01  3.9300488E+01  3.9300489E+01  3.9301322E+01  3.9301323E+01  3.9301324E+01  3.9301324E+01  3.9301325E+01  3.9301325E+01  3.9301326E+01  3.9301326E+01  3.9301327E+01  3.9301327E+01  3.9301328E+01  3.9301328E+01  3.9301329E+01  3.9320414E+01  3.9320414E+01  3.9320415E+01  3.9320416E+01  3.9320416E+01  3.9320417E+01  3.9320418E+01  3.9320418E+01  3.9320419E+01  3.9320420E+01  3.9320420E+01  3.9320421E+01  3.9320422E+01  3.9320422E+01  3.9320423E+01  3.9321426E+01  3.9332056E+01  3.9332056E+01  3.9332057E+01  3.9332057E+01  3.9332057E+01  3.9332057E+01  3.9332058E+01  3.9333130E+01  3.9333131E+01  3.9333133E+01  3.9377609E+01  3.9377609E+01  3.9377610E+01  3.9377611E+01  3.9377611E+01  3.9377612E+01  3.9377613E+01  3.9377614E+01  3.9377614E+01  3.9377615E+01  3.9377616E+01  3.9377617E+01  3.9377617E+01  3.9377618E+01  3.9377619E+01  3.9377620E+01  3.9377620E+01  3.9382145E+01  3.9382146E+01  3.9382146E+01  3.9382146E+01  3.9382147E+01  3.9424676E+01  3.9424676E+01  3.9424677E+01  3.9424678E+01  3.9424678E+01  3.9424679E+01  3.9424679E+01  3.9424680E+01  3.9424681E+01  3.9424681E+01  3.9424682E+01  3.9424682E+01  3.9424683E+01  3.9424684E+01  3.9424684E+01  3.9436328E+01  3.9436329E+01  3.9436330E+01  3.9436330E+01  3.9436331E+01  3.9436332E+01  3.9436332E+01  3.9436333E+01  3.9436334E+01  3.9436335E+01  3.9436335E+01  3.9438140E+01  3.9438140E+01  3.9438141E+01  3.9438141E+01  3.9438142E+01  3.9438142E+01  3.9438143E+01  3.9438143E+01  3.9438144E+01  3.9438145E+01  3.9438145E+01  3.9438146E+01  3.9438146E+01  3.9447350E+01  3.9447350E+01  3.9447351E+01  3.9447352E+01  3.9447353E+01  3.9447353E+01  3.9447354E+01  3.9447355E+01  3.9447355E+01  3.9447356E+01  3.9447357E+01  3.9447357E+01  3.9447358E+01  3.9447359E+01  3.9447360E+01  3.9447360E+01  3.9447361E+01  3.9447362E+01  3.9447362E+01  3.9447363E+01  3.9447364E+01  3.9447365E+01  3.9447365E+01  3.9461047E+01  3.9461047E+01  3.9461048E+01  3.9461048E+01  3.9461049E+01  3.9461049E+01  3.9461049E+01  3.9492910E+01  3.9492912E+01  3.9492913E+01  3.9492915E+01  3.9492916E+01  3.9492918E+01  3.9492919E+01  3.9492921E+01  3.9492922E+01  3.9493585E+01  3.9493585E+01  3.9493586E+01  3.9493587E+01  3.9493588E+01  3.9493588E+01  3.9493589E+01  3.9493590E+01  3.9493591E+01  3.9493592E+01  3.9493592E+01  3.9517704E+01  3.9517704E+01  3.9517705E+01  3.9517706E+01  3.9517706E+01  3.9517707E+01  3.9517708E+01  3.9540392E+01  3.9540393E+01  3.9540394E+01  3.9540394E+01  3.9540395E+01  3.9540396E+01  3.9540396E+01  3.9540397E+01  3.9540398E+01  3.9540398E+01  3.9540399E+01  3.9540400E+01  3.9540400E+01  3.9540401E+01  3.9540402E+01  3.9540402E+01  3.9540403E+01  3.9540404E+01  3.9540404E+01  3.9546936E+01  3.9546937E+01  3.9546938E+01  3.9546939E+01  3.9546940E+01  3.9546941E+01  3.9546942E+01  3.9546943E+01  3.9546944E+01  3.9546945E+01  3.9546946E+01  3.9557853E+01  3.9557854E+01  3.9557854E+01  3.9557855E+01  3.9557855E+01  3.9571745E+01  3.9571746E+01  3.9571747E+01  3.9571747E+01  3.9571748E+01  3.9571749E+01  3.9571750E+01  3.9571750E+01  3.9571751E+01  3.9575110E+01  3.9575110E+01  3.9575111E+01  3.9575111E+01  3.9575112E+01  3.9575112E+01  3.9575113E+01  3.9575114E+01  3.9575114E+01  3.9575115E+01  3.9575115E+01  3.9575116E+01  3.9575116E+01  3.9598947E+01  3.9598948E+01  3.9598949E+01  3.9598949E+01  3.9598950E+01  3.9598951E+01  3.9598951E+01  3.9598952E+01  3.9598953E+01  3.9598953E+01  3.9598954E+01  3.9598955E+01  3.9598955E+01  3.9598956E+01  3.9598957E+01  3.9598957E+01  3.9598958E+01  3.9598959E+01  3.9598960E+01  3.9622860E+01  3.9622860E+01  3.9622861E+01  3.9622862E+01  3.9622863E+01  3.9622864E+01  3.9622865E+01  3.9622866E+01  3.9622866E+01  3.9624567E+01  3.9624568E+01  3.9624569E+01  3.9624569E+01  3.9624570E+01  3.9624571E+01  3.9624572E+01  3.9624572E+01  3.9624573E+01  3.9624574E+01  3.9624575E+01  3.9679559E+01  3.9679559E+01  3.9679560E+01  3.9679561E+01  3.9679562E+01  3.9679563E+01  3.9679563E+01  3.9679564E+01  3.9679565E+01  3.9679566E+01  3.9679566E+01  3.9679567E+01  3.9679568E+01  3.9681033E+01  3.9681034E+01  3.9681034E+01  3.9681035E+01  3.9681036E+01  3.9681036E+01  3.9681037E+01  3.9681038E+01  3.9681038E+01  3.9681039E+01  3.9681040E+01  3.9681040E+01  3.9681041E+01  3.9681042E+01  3.9681043E+01  3.9682705E+01  3.9682705E+01  3.9682705E+01  3.9682706E+01  3.9682706E+01  3.9691996E+01  3.9691997E+01  3.9691998E+01  3.9692000E+01  3.9692001E+01  3.9692002E+01  3.9692004E+01  3.9704792E+01  3.9704793E+01  3.9704794E+01  3.9704794E+01  3.9704795E+01  3.9704796E+01  3.9704796E+01  3.9704797E+01  3.9704798E+01  3.9704798E+01  3.9704799E+01  3.9705768E+01  3.9705768E+01  3.9705768E+01  3.9710932E+01  3.9710933E+01  3.9710934E+01  3.9710935E+01  3.9710936E+01  3.9710937E+01  3.9710938E+01  3.9710938E+01  3.9710939E+01  3.9710940E+01  3.9710941E+01  3.9710942E+01  3.9710943E+01  3.9713192E+01  3.9713192E+01  3.9713193E+01  3.9713194E+01  3.9713194E+01  3.9713195E+01  3.9713196E+01  3.9713197E+01  3.9713197E+01  3.9713198E+01  3.9713199E+01  3.9713199E+01  3.9713200E+01  3.9713201E+01  3.9713202E+01  3.9713202E+01  3.9713203E+01  3.9765344E+01  3.9765345E+01  3.9765345E+01  3.9765346E+01  3.9765346E+01  3.9765346E+01  3.9765347E+01  3.9765347E+01  3.9765348E+01  3.9766118E+01  3.9766119E+01  3.9766119E+01  3.9766120E+01  3.9766121E+01  3.9766122E+01  3.9766122E+01  3.9766123E+01  3.9766124E+01  3.9766125E+01  3.9766125E+01  3.9766126E+01  3.9766127E+01  3.9766128E+01  3.9766128E+01  3.9779383E+01  3.9779384E+01  3.9779385E+01  3.9779386E+01  3.9779388E+01  3.9793315E+01  3.9801983E+01  3.9801984E+01  3.9801984E+01  3.9801985E+01  3.9801985E+01  3.9801985E+01  3.9801986E+01  3.9805730E+01  3.9805730E+01  3.9805731E+01  3.9805732E+01  3.9805732E+01  3.9805733E+01  3.9805734E+01  3.9805735E+01  3.9805735E+01  3.9805736E+01  3.9805737E+01  3.9805737E+01  3.9805738E+01  3.9805739E+01  3.9805739E+01  3.9805740E+01  3.9805741E+01  3.9809707E+01  3.9809708E+01  3.9809709E+01  3.9809709E+01  3.9809710E+01  3.9809711E+01  3.9809711E+01  3.9809712E+01  3.9809713E+01  3.9809713E+01  3.9809714E+01  3.9809715E+01  3.9809715E+01  3.9853777E+01  3.9853777E+01  3.9853777E+01  3.9853778E+01  3.9853778E+01  3.9853779E+01  3.9853779E+01  3.9853780E+01  3.9853780E+01  3.9853781E+01  3.9853781E+01  3.9884723E+01  3.9884724E+01  3.9884725E+01  3.9884725E+01  3.9884726E+01  3.9911112E+01  3.9911112E+01  3.9911113E+01  3.9911113E+01  3.9911114E+01  3.9911114E+01  3.9911114E+01  3.9913546E+01  3.9913547E+01  3.9913548E+01  3.9913549E+01  3.9913550E+01  3.9913551E+01  3.9913552E+01  3.9913553E+01  3.9913555E+01  3.9913556E+01  3.9913557E+01  3.9945997E+01  3.9946000E+01  3.9946002E+01  3.9950653E+01  3.9950655E+01  3.9950657E+01  3.9950659E+01  3.9950661E+01  3.9953521E+01  3.9953522E+01  3.9953522E+01  3.9953523E+01  3.9953524E+01  3.9953524E+01  3.9953525E+01  3.9953526E+01  3.9953526E+01  3.9953527E+01  3.9953527E+01  3.9953528E+01  3.9953529E+01  3.9953529E+01  3.9953530E+01  3.9965812E+01  3.9965813E+01  3.9965813E+01  3.9965814E+01  3.9965814E+01  3.9965815E+01  3.9965815E+01  3.9965815E+01  3.9965816E+01  3.9971974E+01  3.9971974E+01  3.9971975E+01  3.9971975E+01  3.9971976E+01  3.9971976E+01  3.9971977E+01  3.9971977E+01  3.9971978E+01  4.0011522E+01  4.0011522E+01  4.0011523E+01  4.0011523E+01  4.0011524E+01  4.0011525E+01  4.0011525E+01  4.0011526E+01  4.0011527E+01  4.0011527E+01  4.0011528E+01  4.0011529E+01  4.0011529E+01  4.0011530E+01  4.0011531E+01  4.0011531E+01  4.0011532E+01  4.0013914E+01  4.0013916E+01  4.0013917E+01  4.0032652E+01  4.0032653E+01  4.0032654E+01  4.0032655E+01  4.0032656E+01  4.0043908E+01  4.0043909E+01  4.0043910E+01  4.0043910E+01  4.0043911E+01  4.0043912E+01  4.0043913E+01  4.0043913E+01  4.0043914E+01  4.0043915E+01  4.0043915E+01  4.0043916E+01  4.0043917E+01  4.0043917E+01  4.0043918E+01  4.0043919E+01  4.0043919E+01  4.0043920E+01  4.0043921E+01  4.0059112E+01  4.0059112E+01  4.0059113E+01  4.0059114E+01  4.0059115E+01  4.0059116E+01  4.0059117E+01  4.0059118E+01  4.0059119E+01  4.0059120E+01  4.0059121E+01  4.0059122E+01  4.0059123E+01  4.0075519E+01  4.0075520E+01  4.0075520E+01  4.0079192E+01  4.0079193E+01  4.0079194E+01  4.0079195E+01  4.0079195E+01  4.0079196E+01  4.0079197E+01  4.0090085E+01  4.0090086E+01  4.0090087E+01  4.0090087E+01  4.0090088E+01  4.0090089E+01  4.0090090E+01  4.0090090E+01  4.0090091E+01  4.0090092E+01  4.0090093E+01  4.0090093E+01  4.0090094E+01  4.0090095E+01  4.0090096E+01  4.0090096E+01  4.0090097E+01  4.0090098E+01  4.0090099E+01  4.0090099E+01  4.0090100E+01  4.0113859E+01  4.0113859E+01  4.0113859E+01  4.0113860E+01  4.0113860E+01  4.0116724E+01  4.0116725E+01  4.0116726E+01  4.0116727E+01  4.0116727E+01  4.0116728E+01  4.0116729E+01  4.0116729E+01  4.0116730E+01  4.0116731E+01  4.0116732E+01  4.0127863E+01  4.0127864E+01  4.0127865E+01  4.0127866E+01  4.0127866E+01  4.0127867E+01  4.0127868E+01  4.0127869E+01  4.0127870E+01  4.0127870E+01  4.0127871E+01  4.0127872E+01  4.0127873E+01  4.0127874E+01  4.0127875E+01  4.0153377E+01  4.0153377E+01  4.0153378E+01  4.0153378E+01  4.0153378E+01  4.0153379E+01  4.0153379E+01  4.0153379E+01  4.0153380E+01  4.0186208E+01  4.0186209E+01  4.0186209E+01  4.0186210E+01  4.0186211E+01  4.0186211E+01  4.0186212E+01  4.0186213E+01  4.0186214E+01  4.0186214E+01  4.0186215E+01  4.0186216E+01  4.0186216E+01  4.0186217E+01  4.0186218E+01  4.0194858E+01  4.0194859E+01  4.0194860E+01  4.0194861E+01  4.0194862E+01  4.0194862E+01  4.0194863E+01  4.0194864E+01  4.0194865E+01  4.0194865E+01  4.0194866E+01  4.0194867E+01  4.0194868E+01  4.0237448E+01  4.0237449E+01  4.0237450E+01  4.0237450E+01  4.0237451E+01  4.0237452E+01  4.0237453E+01  4.0237664E+01  4.0237665E+01  4.0237666E+01  4.0237667E+01  4.0237669E+01  4.0237670E+01  4.0237671E+01  4.0237672E+01  4.0237674E+01  4.0265070E+01  4.0265070E+01  4.0265071E+01  4.0265071E+01  4.0265072E+01  4.0265073E+01  4.0265073E+01  4.0265074E+01  4.0265074E+01  4.0265075E+01  4.0265075E+01  4.0265241E+01  4.0265241E+01  4.0265242E+01  4.0265242E+01  4.0265243E+01  4.0265244E+01  4.0265244E+01  4.0265245E+01  4.0265246E+01  4.0265246E+01  4.0265247E+01  4.0265247E+01  4.0265248E+01  4.0307855E+01  4.0307855E+01  4.0307856E+01  4.0307857E+01  4.0307857E+01  4.0307858E+01  4.0307859E+01  4.0317819E+01  4.0317820E+01  4.0317820E+01  4.0317821E+01  4.0317822E+01  4.0317822E+01  4.0317823E+01  4.0317824E+01  4.0317825E+01  4.0317825E+01  4.0317826E+01  4.0317827E+01  4.0317827E+01  4.0317828E+01  4.0317829E+01  4.0317830E+01  4.0317830E+01  4.0320297E+01  4.0320297E+01  4.0320298E+01  4.0320299E+01  4.0320299E+01  4.0320300E+01  4.0320301E+01  4.0320301E+01  4.0320302E+01  4.0320303E+01  4.0320303E+01  4.0320304E+01  4.0320305E+01  4.0320306E+01  4.0320306E+01  4.0320307E+01  4.0320308E+01  4.0320308E+01  4.0320309E+01  4.0320310E+01  4.0320310E+01  4.0320311E+01  4.0320312E+01  4.0329956E+01  4.0329957E+01  4.0329957E+01  4.0329958E+01  4.0329959E+01  4.0329960E+01  4.0329960E+01  4.0329961E+01  4.0329962E+01  4.0329963E+01  4.0329963E+01  4.0329964E+01  4.0329965E+01  4.0329966E+01  4.0329966E+01  4.0329967E+01  4.0329968E+01  4.0329969E+01  4.0329969E+01  4.0329970E+01  4.0329971E+01  4.0329972E+01  4.0329972E+01  4.0329973E+01  4.0329974E+01  4.0344831E+01  4.0344831E+01  4.0344832E+01  4.0344833E+01  4.0344833E+01  4.0344834E+01  4.0344835E+01  4.0344835E+01  4.0344836E+01  4.0348898E+01  4.0348898E+01  4.0348898E+01  4.0348898E+01  4.0348898E+01  4.0365806E+01  4.0365807E+01  4.0365807E+01  4.0365808E+01  4.0365809E+01  4.0365810E+01  4.0365811E+01  4.0365811E+01  4.0365812E+01  4.0365813E+01  4.0365814E+01  4.0365814E+01  4.0365815E+01  4.0365816E+01  4.0365817E+01  4.0365817E+01  4.0365818E+01  4.0365819E+01  4.0365820E+01  4.0370041E+01  4.0370041E+01  4.0370042E+01  4.0370043E+01  4.0370044E+01  4.0370044E+01  4.0370045E+01  4.0370046E+01  4.0370047E+01  4.0370047E+01  4.0370048E+01  4.0370049E+01  4.0370050E+01  4.0381845E+01  4.0392292E+01  4.0392293E+01  4.0392293E+01  4.0392294E+01  4.0392294E+01  4.0392295E+01  4.0392295E+01  4.0410451E+01  4.0410451E+01  4.0410452E+01  4.0410453E+01  4.0410454E+01  4.0410455E+01  4.0410455E+01  4.0410456E+01  4.0410457E+01  4.0410458E+01  4.0410458E+01  4.0410459E+01  4.0410460E+01  4.0413195E+01  4.0413196E+01  4.0413197E+01  4.0413198E+01  4.0413199E+01  4.0413200E+01  4.0413200E+01  4.0413201E+01  4.0413202E+01  4.0436614E+01  4.0436614E+01  4.0436615E+01  4.0436616E+01  4.0436617E+01  4.0436617E+01  4.0436618E+01  4.0436619E+01  4.0436620E+01  4.0436621E+01  4.0436621E+01  4.0454564E+01  4.0454564E+01  4.0454565E+01  4.0454566E+01  4.0454567E+01  4.0454567E+01  4.0454568E+01  4.0454569E+01  4.0454569E+01  4.0454570E+01  4.0454571E+01  4.0454572E+01  4.0454572E+01  4.0454573E+01  4.0454574E+01  4.0455174E+01  4.0455175E+01  4.0455176E+01  4.0455177E+01  4.0455178E+01  4.0476490E+01  4.0476491E+01  4.0476492E+01  4.0476492E+01  4.0476493E+01  4.0476494E+01  4.0476494E+01  4.0476495E+01  4.0476496E+01  4.0476496E+01  4.0476497E+01  4.0476498E+01  4.0476498E+01  4.0476499E+01  4.0476500E+01  4.0476500E+01  4.0476501E+01  4.0500643E+01  4.0500644E+01  4.0500645E+01  4.0500646E+01  4.0500647E+01  4.0500648E+01  4.0500649E+01  4.0513528E+01  4.0513529E+01  4.0513530E+01  4.0513530E+01  4.0513531E+01  4.0513532E+01  4.0513533E+01  4.0513533E+01  4.0513534E+01  4.0513535E+01  4.0513535E+01  4.0513536E+01  4.0513537E+01  4.0517309E+01  4.0517310E+01  4.0517311E+01  4.0517312E+01  4.0517313E+01  4.0517314E+01  4.0517315E+01  4.0517316E+01  4.0517317E+01  4.0543774E+01  4.0543775E+01  4.0543775E+01  4.0543776E+01  4.0543777E+01  4.0543778E+01  4.0543779E+01  4.0543780E+01  4.0543781E+01  4.0543782E+01  4.0543783E+01  4.0549011E+01  4.0549012E+01  4.0549013E+01  4.0574740E+01  4.0574740E+01  4.0574741E+01  4.0574741E+01  4.0574741E+01  4.0574742E+01  4.0574742E+01  4.0574743E+01  4.0574743E+01  4.0574743E+01  4.0574744E+01  4.0585828E+01  4.0585829E+01  4.0585830E+01  4.0585831E+01  4.0585832E+01  4.0585833E+01  4.0585834E+01  4.0590042E+01  4.0590042E+01  4.0590043E+01  4.0590044E+01  4.0590044E+01  4.0590045E+01  4.0590046E+01  4.0590046E+01  4.0590047E+01  4.0590048E+01  4.0590048E+01  4.0590049E+01  4.0590050E+01  4.0590051E+01  4.0590051E+01  4.0590052E+01  4.0590053E+01  4.0590053E+01  4.0590054E+01  4.0591109E+01  4.0591111E+01  4.0591113E+01  4.0603814E+01  4.0605681E+01  4.0605682E+01  4.0605683E+01  4.0605683E+01  4.0605684E+01  4.0605685E+01  4.0605685E+01  4.0605686E+01  4.0605686E+01  4.0605687E+01  4.0605688E+01  4.0605688E+01  4.0605689E+01  4.0612079E+01  4.0612079E+01  4.0612080E+01  4.0612081E+01  4.0612081E+01  4.0612082E+01  4.0612082E+01  4.0612083E+01  4.0612083E+01  4.0622465E+01  4.0622465E+01  4.0622465E+01  4.0622465E+01  4.0622465E+01  4.0633246E+01  4.0633247E+01  4.0633248E+01  4.0633248E+01  4.0633249E+01  4.0633250E+01  4.0633251E+01  4.0633251E+01  4.0633252E+01  4.0633253E+01  4.0633253E+01  4.0633254E+01  4.0633255E+01  4.0633256E+01  4.0633256E+01  4.0633257E+01  4.0633258E+01  4.0633258E+01  4.0633259E+01  4.0633260E+01  4.0633260E+01  4.0667846E+01  4.0667847E+01  4.0667848E+01  4.0667848E+01  4.0667849E+01  4.0667850E+01  4.0667851E+01  4.0667852E+01  4.0667852E+01  4.0667853E+01  4.0667854E+01  4.0667855E+01  4.0667855E+01  4.0667856E+01  4.0667857E+01  4.0667858E+01  4.0667859E+01  4.0672028E+01  4.0672029E+01  4.0672030E+01  4.0672030E+01  4.0672031E+01  4.0672032E+01  4.0672033E+01  4.0672033E+01  4.0672034E+01  4.0672035E+01  4.0672035E+01  4.0672036E+01  4.0672037E+01  4.0672038E+01  4.0672038E+01  4.0691220E+01  4.0691222E+01  4.0691223E+01  4.0691224E+01  4.0691225E+01  4.0691226E+01  4.0691227E+01  4.0691228E+01  4.0691229E+01  4.0691231E+01  4.0691232E+01  4.0700008E+01  4.0700008E+01  4.0700008E+01  4.0704086E+01  4.0704087E+01  4.0704088E+01  4.0704089E+01  4.0704090E+01  4.0704090E+01  4.0704091E+01  4.0704092E+01  4.0704093E+01  4.0704094E+01  4.0704094E+01  4.0704095E+01  4.0704096E+01  4.0704097E+01  4.0704098E+01  4.0708746E+01  4.0708747E+01  4.0708748E+01  4.0708749E+01  4.0708750E+01  4.0708750E+01  4.0708751E+01  4.0708752E+01  4.0708753E+01  4.0723804E+01  4.0723806E+01  4.0723808E+01  4.0723809E+01  4.0723811E+01  4.0746887E+01  4.0746888E+01  4.0746888E+01  4.0746889E+01  4.0746890E+01  4.0746890E+01  4.0746891E+01  4.0813975E+01  4.0813976E+01  4.0813976E+01  4.0813977E+01  4.0813978E+01  4.0813979E+01  4.0813979E+01  4.0813980E+01  4.0813981E+01  4.0813982E+01  4.0813983E+01  4.0813983E+01  4.0813984E+01  4.0813985E+01  4.0813986E+01  4.0872755E+01  4.0872755E+01  4.0872756E+01  4.0872756E+01  4.0872757E+01  4.0872758E+01  4.0872758E+01  4.0872759E+01  4.0872759E+01  4.0886210E+01  4.0886211E+01  4.0886212E+01  4.0886213E+01  4.0886214E+01  4.0886215E+01  4.0886216E+01  4.0886217E+01  4.0886218E+01  4.0886219E+01  4.0886220E+01  4.0886221E+01  4.0886222E+01  4.0895166E+01  4.0895167E+01  4.0895167E+01  4.0895168E+01  4.0895168E+01  4.0895168E+01  4.0895169E+01  4.0895169E+01  4.0895170E+01  4.0895170E+01  4.0895171E+01  4.0903463E+01  4.0903463E+01  4.0903463E+01  4.0903463E+01  4.0903463E+01  4.0925354E+01  4.0925355E+01  4.0925356E+01  4.0925357E+01  4.0925357E+01  4.0925358E+01  4.0925359E+01  4.0925360E+01  4.0925360E+01  4.0925361E+01  4.0925362E+01  4.0925363E+01  4.0925363E+01  4.0925364E+01  4.0925365E+01  4.0925366E+01  4.0925366E+01  4.0925367E+01  4.0925368E+01  4.0950044E+01  4.0950045E+01  4.0950045E+01  4.0950046E+01  4.0950047E+01  4.0950047E+01  4.0950048E+01  4.0950049E+01  4.0950049E+01  4.0950050E+01  4.0950051E+01  4.0951156E+01  4.0951156E+01  4.0951157E+01  4.0951157E+01  4.0951158E+01  4.0951159E+01  4.0951159E+01  4.0951160E+01  4.0951161E+01  4.0951161E+01  4.0951162E+01  4.0951163E+01  4.0951163E+01  4.0951164E+01  4.0951165E+01  4.0951165E+01  4.0951166E+01  4.0978539E+01  4.0978539E+01  4.0978540E+01  4.0978540E+01  4.0978540E+01  4.0978540E+01  4.0978541E+01  4.0978541E+01  4.0978541E+01  4.1011589E+01  4.1011590E+01  4.1011590E+01  4.1011591E+01  4.1011592E+01  4.1011593E+01  4.1011593E+01  4.1011594E+01  4.1011595E+01  4.1011596E+01  4.1011596E+01  4.1011597E+01  4.1011598E+01  4.1011599E+01  4.1011600E+01  4.1024543E+01  4.1024544E+01  4.1024545E+01  4.1032435E+01  4.1032435E+01  4.1032436E+01  4.1032437E+01  4.1032437E+01  4.1032438E+01  4.1032439E+01  4.1032440E+01  4.1032440E+01  4.1032441E+01  4.1032442E+01  4.1054653E+01  4.1054654E+01  4.1054655E+01  4.1054657E+01  4.1054658E+01  4.1054659E+01  4.1054660E+01  4.1055984E+01  4.1055986E+01  4.1055987E+01  4.1055989E+01  4.1055990E+01  4.1087466E+01  4.1087466E+01  4.1087467E+01  4.1087467E+01  4.1087467E+01  4.1087467E+01  4.1087467E+01  4.1104742E+01  4.1104743E+01  4.1104744E+01  4.1104745E+01  4.1104746E+01  4.1104746E+01  4.1104747E+01  4.1104748E+01  4.1104749E+01  4.1104750E+01  4.1104751E+01  4.1104751E+01  4.1104752E+01  4.1104753E+01  4.1104754E+01  4.1104755E+01  4.1104755E+01  4.1132674E+01  4.1132676E+01  4.1132677E+01  4.1132678E+01  4.1132679E+01  4.1132680E+01  4.1132681E+01  4.1132682E+01  4.1132683E+01  4.1132684E+01  4.1132685E+01  4.1157455E+01  4.1157455E+01  4.1157456E+01  4.1157457E+01  4.1157458E+01  4.1157459E+01  4.1157460E+01  4.1157461E+01  4.1157462E+01  4.1157463E+01  4.1157464E+01  4.1157464E+01  4.1157465E+01  4.1166044E+01  4.1166045E+01  4.1166046E+01  4.1166046E+01  4.1166047E+01  4.1166048E+01  4.1166048E+01  4.1166049E+01  4.1166050E+01  4.1166051E+01  4.1166051E+01  4.1166052E+01  4.1166053E+01  4.1166053E+01  4.1166054E+01  4.1166055E+01  4.1166055E+01  4.1166056E+01  4.1166057E+01  4.1166058E+01  4.1166058E+01  4.1177006E+01  4.1177006E+01  4.1177006E+01  4.1177006E+01  4.1177006E+01  4.1177006E+01  4.1177006E+01  4.1189179E+01  4.1189179E+01  4.1189180E+01  4.1189180E+01  4.1189181E+01  4.1189181E+01  4.1189182E+01  4.1189182E+01  4.1189182E+01  4.1204613E+01  4.1204615E+01  4.1204616E+01  4.1204618E+01  4.1204619E+01  4.1214604E+01  4.1214604E+01  4.1214605E+01  4.1214606E+01  4.1214607E+01  4.1214608E+01  4.1214609E+01  4.1214610E+01  4.1214610E+01  4.1214611E+01  4.1214612E+01  4.1214613E+01  4.1214614E+01  4.1214615E+01  4.1214615E+01  4.1241445E+01  4.1241446E+01  4.1241447E+01  4.1266475E+01  4.1266475E+01  4.1266476E+01  4.1266477E+01  4.1266478E+01  4.1266478E+01  4.1266479E+01  4.1281791E+01  4.1281792E+01  4.1281793E+01  4.1281794E+01  4.1281795E+01  4.1281795E+01  4.1281796E+01  4.1281797E+01  4.1281798E+01  4.1285785E+01  4.1285786E+01  4.1285786E+01  4.1285787E+01  4.1285787E+01  4.1306566E+01  4.1306567E+01  4.1306568E+01  4.1306569E+01  4.1306569E+01  4.1306570E+01  4.1306571E+01  4.1306572E+01  4.1306573E+01  4.1306573E+01  4.1306574E+01  4.1306575E+01  4.1306576E+01  4.1306577E+01  4.1306577E+01  4.1306578E+01  4.1306579E+01  4.1306580E+01  4.1306581E+01  4.1306581E+01  4.1306582E+01  4.1306583E+01  4.1306584E+01  4.1316777E+01  4.1316778E+01  4.1316779E+01  4.1316780E+01  4.1316781E+01  4.1316782E+01  4.1316783E+01  4.1316783E+01  4.1316784E+01  4.1316785E+01  4.1316786E+01  4.1316787E+01  4.1316788E+01  4.1396448E+01  4.1396449E+01  4.1396450E+01  4.1396450E+01  4.1396451E+01  4.1396452E+01  4.1396453E+01  4.1396453E+01  4.1396454E+01  4.1396455E+01  4.1396456E+01  4.1396456E+01  4.1396457E+01  4.1396458E+01  4.1396459E+01  4.1396459E+01  4.1396460E+01  4.1396461E+01  4.1396461E+01  4.1397985E+01  4.1397986E+01  4.1397986E+01  4.1397987E+01  4.1397988E+01  4.1397988E+01  4.1397989E+01  4.1397990E+01  4.1397990E+01  4.1397991E+01  4.1397992E+01  4.1397992E+01  4.1397993E+01  4.1397993E+01  4.1397994E+01  4.1397995E+01  4.1397995E+01  4.1402174E+01  4.1402175E+01  4.1402176E+01  4.1402177E+01  4.1402178E+01  4.1402179E+01  4.1402179E+01  4.1402180E+01  4.1402181E+01  4.1443423E+01  4.1443424E+01  4.1443424E+01  4.1443425E+01  4.1443425E+01  4.1443426E+01  4.1443427E+01  4.1443427E+01  4.1443428E+01  4.1443428E+01  4.1443429E+01  4.1443430E+01  4.1443430E+01  4.1448734E+01  4.1448734E+01  4.1448734E+01  4.1463975E+01  4.1463975E+01  4.1463976E+01  4.1463977E+01  4.1463977E+01  4.1463978E+01  4.1463979E+01  4.1463980E+01  4.1463980E+01  4.1463981E+01  4.1463982E+01  4.1498714E+01  4.1498715E+01  4.1498715E+01  4.1498716E+01  4.1498716E+01  4.1498717E+01  4.1498717E+01  4.1516131E+01  4.1516132E+01  4.1516132E+01  4.1516133E+01  4.1516134E+01  4.1516134E+01  4.1516135E+01  4.1516135E+01  4.1516136E+01  4.1516137E+01  4.1516137E+01  4.1516138E+01  4.1516138E+01  4.1516139E+01  4.1516140E+01  4.1534823E+01  4.1534824E+01  4.1534825E+01  4.1534826E+01  4.1534826E+01  4.1534827E+01  4.1534828E+01  4.1534829E+01  4.1534829E+01  4.1534830E+01  4.1534831E+01  4.1534832E+01  4.1534832E+01  4.1534833E+01  4.1534834E+01  4.1534835E+01  4.1534835E+01  4.1539265E+01  4.1539266E+01  4.1539266E+01  4.1539267E+01  4.1539268E+01  4.1539268E+01  4.1539269E+01  4.1539269E+01  4.1539270E+01  4.1539271E+01  4.1539271E+01  4.1539272E+01  4.1539273E+01  4.1584026E+01  4.1585250E+01  4.1585251E+01  4.1585252E+01  4.1585253E+01  4.1585254E+01  4.1625417E+01  4.1625418E+01  4.1625419E+01  4.1625419E+01  4.1625420E+01  4.1625421E+01  4.1625422E+01  4.1637977E+01  4.1637977E+01  4.1637978E+01  4.1637978E+01  4.1637979E+01  4.1637979E+01  4.1637980E+01  4.1637980E+01  4.1637981E+01  4.1645114E+01  4.1645115E+01  4.1645115E+01  4.1645115E+01  4.1645116E+01  4.1645116E+01  4.1645116E+01  4.1645117E+01  4.1645117E+01  4.1645117E+01  4.1645118E+01  4.1723438E+01  4.1723438E+01  4.1723438E+01  4.1723438E+01  4.1723438E+01  4.1726649E+01  4.1726650E+01  4.1726651E+01  4.1726652E+01  4.1726653E+01  4.1726654E+01  4.1726655E+01  4.1726656E+01  4.1726657E+01  4.1726658E+01  4.1726659E+01  4.1726660E+01  4.1726661E+01  4.1726662E+01  4.1726662E+01  4.1747039E+01  4.1747040E+01  4.1747041E+01  4.1749366E+01  4.1749366E+01  4.1749367E+01  4.1749368E+01  4.1749369E+01  4.1749369E+01  4.1749370E+01  4.1749371E+01  4.1749372E+01  4.1749372E+01  4.1749373E+01  4.1749374E+01  4.1749374E+01  4.1813431E+01  4.1813432E+01  4.1813433E+01  4.1813433E+01  4.1813434E+01  4.1813435E+01  4.1813435E+01  4.1813436E+01  4.1813437E+01  4.1813438E+01  4.1813438E+01  4.1838681E+01  4.1838682E+01  4.1838682E+01  4.1838683E+01  4.1838684E+01  4.1838684E+01  4.1838685E+01  4.1838686E+01  4.1838686E+01  4.1876678E+01  4.1876678E+01  4.1876679E+01  4.1876680E+01  4.1876681E+01  4.1876681E+01  4.1876682E+01  4.1876683E+01  4.1876684E+01  4.1876684E+01  4.1876685E+01  4.1876686E+01  4.1876687E+01  4.1876687E+01  4.1876688E+01  4.1876689E+01  4.1876690E+01  4.1876690E+01  4.1876691E+01  4.1878779E+01  4.1878779E+01  4.1878780E+01  4.1878781E+01  4.1878781E+01  4.1878782E+01  4.1878782E+01  4.1881998E+01  4.1881998E+01  4.1881998E+01  4.1911254E+01  4.1911255E+01  4.1911256E+01  4.1911257E+01  4.1911257E+01  4.1911258E+01  4.1911259E+01  4.1911259E+01  4.1911260E+01  4.1911261E+01  4.1911261E+01  4.1911262E+01  4.1911263E+01  4.1911264E+01  4.1911264E+01  4.1920796E+01  4.1920797E+01  4.1920798E+01  4.1920798E+01  4.1920799E+01  4.1950877E+01  4.1950877E+01  4.1950878E+01  4.1950879E+01  4.1950879E+01  4.1950880E+01  4.1950881E+01  4.1950881E+01  4.1950882E+01  4.1950883E+01  4.1950883E+01  4.1950884E+01  4.1950885E+01  4.1961798E+01  4.1961798E+01  4.1961798E+01  4.1961799E+01  4.1961799E+01  4.1961799E+01  4.1961800E+01  4.1961800E+01  4.1961800E+01  4.1984917E+01  4.1984918E+01  4.1984919E+01  4.1984920E+01  4.1984921E+01  4.1984922E+01  4.1984922E+01  4.1984923E+01  4.1984924E+01  4.1984925E+01  4.1984926E+01  4.1984927E+01  4.1984927E+01  4.1984928E+01  4.1984929E+01  4.1984930E+01  4.1984931E+01  4.1984932E+01  4.1984932E+01  4.1984933E+01  4.1984934E+01  4.2030132E+01  4.2030133E+01  4.2030134E+01  4.2030135E+01  4.2030135E+01  4.2030136E+01  4.2030137E+01  4.2030138E+01  4.2030139E+01  4.2030140E+01  4.2030141E+01  4.2030142E+01  4.2030143E+01  4.2030144E+01  4.2030145E+01  4.2030146E+01  4.2030147E+01  4.2030487E+01  4.2030488E+01  4.2030488E+01  4.2030489E+01  4.2030490E+01  4.2030490E+01  4.2030491E+01  4.2030492E+01  4.2030493E+01  4.2030493E+01  4.2030494E+01  4.2074587E+01  4.2074588E+01  4.2074589E+01  4.2074589E+01  4.2074590E+01  4.2074591E+01  4.2074591E+01  4.2074592E+01  4.2074592E+01  4.2074593E+01  4.2074594E+01  4.2074594E+01  4.2074595E+01  4.2176041E+01  4.2176041E+01  4.2176041E+01  4.2176042E+01  4.2176042E+01  4.2176042E+01  4.2176042E+01  4.2183355E+01  4.2183356E+01  4.2183357E+01  4.2183357E+01  4.2183358E+01  4.2183359E+01  4.2183360E+01  4.2183360E+01  4.2183361E+01  4.2183362E+01  4.2183362E+01  4.2183363E+01  4.2183364E+01  4.2183365E+01  4.2183365E+01  4.2192602E+01  4.2192602E+01  4.2192603E+01  4.2192604E+01  4.2192605E+01  4.2192606E+01  4.2192607E+01  4.2192607E+01  4.2192608E+01  4.2192609E+01  4.2192610E+01  4.2192611E+01  4.2192611E+01  4.2192612E+01  4.2192613E+01  4.2192614E+01  4.2192615E+01  4.2192616E+01  4.2192616E+01  4.2198633E+01  4.2198634E+01  4.2198635E+01  4.2198636E+01  4.2198637E+01  4.2198638E+01  4.2198639E+01  4.2198640E+01  4.2198641E+01  4.2217995E+01  4.2217995E+01  4.2217996E+01  4.2217997E+01  4.2217997E+01  4.2217998E+01  4.2217998E+01  4.2217999E+01  4.2218000E+01  4.2218000E+01  4.2218001E+01  4.2224927E+01  4.2224928E+01  4.2224929E+01  4.2224929E+01  4.2224930E+01  4.2224931E+01  4.2224932E+01  4.2224932E+01  4.2224933E+01  4.2224934E+01  4.2224935E+01  4.2224935E+01  4.2224936E+01  4.2224937E+01  4.2224938E+01  4.2224938E+01  4.2224939E+01  4.2265954E+01  4.2265955E+01  4.2265957E+01  4.2356553E+01  4.2356553E+01  4.2356553E+01  4.2356554E+01  4.2356554E+01  4.2356555E+01  4.2356555E+01  4.2368674E+01  4.2368675E+01  4.2368675E+01  4.2368675E+01  4.2368675E+01  4.2504814E+01  4.2504814E+01  4.2504814E+01  4.2504814E+01  4.2504814E+01  4.2549793E+01  4.2549794E+01  4.2549795E+01  4.2549795E+01  4.2549796E+01  4.2549796E+01  4.2549797E+01  4.2549798E+01  4.2549798E+01  4.2549799E+01  4.2549799E+01  4.2555459E+01  4.2555459E+01  4.2555460E+01  4.2555460E+01  4.2555461E+01  4.2555461E+01  4.2555462E+01  4.2555839E+01  4.2555839E+01  4.2555840E+01  4.2555840E+01  4.2555841E+01  4.2555841E+01  4.2555842E+01  4.2555842E+01  4.2555843E+01  4.2646415E+01  4.2730886E+01  4.2730886E+01  4.2730887E+01  4.2745773E+01  4.2745774E+01  4.2745774E+01  4.2745775E+01  4.2745775E+01  4.2745776E+01  4.2745777E+01  4.2745777E+01  4.2745778E+01  4.2745778E+01  4.2745779E+01  4.2745779E+01  4.2745780E+01  4.2764674E+01  4.2764674E+01  4.2764675E+01  4.2764675E+01  4.2764675E+01  4.2800618E+01  4.2800618E+01  4.2800619E+01  4.2800619E+01  4.2800620E+01  4.2800620E+01  4.2800621E+01  4.2800621E+01  4.2800622E+01  4.2800622E+01  4.2800623E+01  4.2800623E+01  4.2800624E+01  4.2800624E+01  4.2800625E+01  4.2858871E+01  4.2858871E+01  4.2858872E+01  4.2858872E+01  4.2858873E+01  4.2858873E+01  4.2858874E+01  4.2858874E+01  4.2858875E+01  4.2858875E+01  4.2858875E+01  4.2894450E+01  4.2894450E+01  4.2894451E+01  4.2894452E+01  4.2894452E+01  4.2894453E+01  4.2894454E+01  4.2894454E+01  4.2894455E+01  4.2894456E+01  4.2894456E+01  4.2894457E+01  4.2894458E+01  4.2894458E+01  4.2894459E+01  4.2894460E+01  4.2894460E+01  4.3001512E+01  4.3001513E+01  4.3001513E+01  4.3001514E+01  4.3001514E+01  4.3001514E+01  4.3001515E+01  4.3001515E+01  4.3001516E+01  4.3107989E+01  4.3107990E+01  4.3107990E+01  4.3107991E+01  4.3107992E+01  4.3122176E+01  4.3122177E+01  4.3122177E+01  4.3122177E+01  4.3122178E+01  4.3122178E+01  4.3122179E+01  4.3181021E+01  4.3181022E+01  4.3181023E+01  4.3181024E+01  4.3181024E+01  4.3181025E+01  4.3181026E+01  4.3181436E+01  4.3181437E+01  4.3181438E+01  4.3181438E+01  4.3181439E+01  4.3181440E+01  4.3181440E+01  4.3181441E+01  4.3181442E+01  4.3181442E+01  4.3181443E+01  4.3181443E+01  4.3181444E+01  4.3181445E+01  4.3181445E+01  4.3222206E+01  4.3222207E+01  4.3222208E+01  4.3222209E+01  4.3222209E+01  4.3222210E+01  4.3222211E+01  4.3222211E+01  4.3222212E+01  4.3222213E+01  4.3222213E+01  4.3222214E+01  4.3222215E+01  4.3271633E+01  4.3271634E+01  4.3271635E+01  4.3271635E+01  4.3271636E+01  4.3271637E+01  4.3271638E+01  4.3271639E+01  4.3271639E+01  4.3295548E+01  4.3295549E+01  4.3295549E+01  4.3295550E+01  4.3295551E+01  4.3295551E+01  4.3295552E+01  4.3295553E+01  4.3295554E+01  4.3295554E+01  4.3295555E+01  4.3301750E+01  4.3301750E+01  4.3301751E+01  4.3301751E+01  4.3301752E+01  4.3301752E+01  4.3301753E+01  4.3301753E+01  4.3301753E+01  4.3301754E+01  4.3301754E+01  4.3301755E+01  4.3301755E+01  4.3431795E+01  4.3431796E+01  4.3431796E+01  4.3431796E+01  4.3431797E+01  4.3431797E+01  4.3431798E+01  4.3431798E+01  4.3431799E+01  4.3487531E+01  4.3487532E+01  4.3487532E+01  4.3487533E+01  4.3487533E+01  4.3487534E+01  4.3487534E+01  4.3487534E+01  4.3487535E+01  4.3487535E+01  4.3487536E+01  4.3508906E+01  4.3508906E+01  4.3508906E+01  4.4087886E+01  4.4345567E+01  4.4345568E+01  4.4345568E+01  4.4345569E+01  4.4345569E+01  4.4573501E+01  4.4573501E+01  4.4573501E+01  4.4607562E+01  4.4607563E+01  4.4607564E+01  4.4607564E+01  4.4607565E+01  4.4607565E+01  4.4607566E+01  4.4607566E+01  4.4607567E+01  4.4607568E+01  4.4607568E+01  4.4607569E+01  4.4607569E+01  4.4607570E+01  4.4607571E+01  4.4703764E+01  4.4703765E+01  4.4703765E+01  4.4703765E+01  4.4703766E+01  4.4703766E+01  4.4703767E+01  4.4703767E+01  4.4703767E+01  4.4703768E+01  4.4703768E+01  4.4703769E+01  4.4703769E+01  4.4838226E+01  4.4838227E+01  4.4838227E+01  4.4838228E+01  4.4838228E+01  4.4838229E+01  4.4838230E+01  4.5358878E+01  4.5358879E+01  4.5358879E+01  4.5358880E+01  4.5358881E+01  4.5358881E+01  4.5358882E+01  4.5358882E+01  4.5358883E+01  4.5387160E+01  4.5387160E+01  4.5387161E+01  4.5387161E+01  4.5387161E+01  4.5479555E+01  4.5479555E+01  4.5479556E+01  4.5479556E+01  4.5479557E+01  4.5479557E+01  4.5479558E+01  4.5479558E+01  4.5479559E+01  4.5479560E+01  4.5479560E+01  4.5532257E+01  4.5532257E+01  4.5532258E+01  4.5532258E+01  4.5532259E+01  4.5532259E+01  4.5532260E+01  4.5532261E+01  4.5532261E+01  4.5532262E+01  4.5532262E+01  4.5532263E+01  4.5532263E+01  4.5642810E+01  4.5642810E+01  4.5642811E+01  4.5642811E+01  4.5642811E+01  4.5642811E+01  4.5642811E+01  4.5758019E+01  4.5758019E+01  4.5758019E+01  4.5758020E+01  4.5758020E+01  4.5758021E+01  4.5758021E+01  4.5758021E+01  4.5758022E+01  4.5758022E+01  4.5758022E+01  4.5892218E+01  4.5892219E+01  4.5892219E+01  4.5892219E+01  4.5892219E+01  4.5892220E+01  4.5892220E+01  4.5892220E+01  4.5892220E+01  4.8079265E+01  4.8079266E+01  4.8079266E+01  4.8079267E+01  4.8079267E+01  4.8079268E+01  4.8079268E+01  4.8079269E+01  4.8079269E+01  4.8079270E+01  4.8079270E+01  4.8079271E+01  4.8079271E+01  4.8079272E+01  4.8079272E+01  4.8123453E+01  4.8123454E+01  4.8123454E+01  4.8123455E+01  4.8123456E+01  4.8123457E+01  4.8123458E+01  4.8270518E+01  4.8270519E+01  4.8270519E+01  4.8270520E+01  4.8270520E+01  4.8270521E+01  4.8270521E+01  4.8270522E+01  4.8270523E+01  4.8270523E+01  4.8270524E+01  4.8314144E+01  4.8314145E+01  4.8314145E+01  4.8314146E+01  4.8314147E+01  4.8314147E+01  4.8314148E+01  4.8314148E+01  4.8314149E+01  4.8370656E+01  4.8370656E+01  4.8370657E+01  4.8370657E+01  4.8370658E+01  4.8370658E+01  4.8370659E+01  4.8370659E+01  4.8370660E+01  4.8370660E+01  4.8370661E+01  4.8370661E+01  4.8370662E+01  4.8467338E+01  4.8467339E+01  4.8467340E+01  4.8467342E+01  4.8467343E+01  4.8660551E+01  4.8660552E+01  4.8660553E+01  4.8660554E+01  4.8660555E+01  4.8660556E+01  4.8660557E+01  4.8660558E+01  4.8660559E+01  4.8715145E+01  4.8715146E+01  4.8715147E+01  4.8715147E+01  4.8715148E+01  4.8715149E+01  4.8715149E+01  4.8715150E+01  4.8715151E+01  4.8715151E+01  4.8715152E+01  4.8715153E+01  4.8715153E+01  4.8715154E+01  4.8715155E+01  4.8715155E+01  4.8715156E+01  4.8846905E+01  4.8846906E+01  4.8846908E+01  4.8846909E+01  4.8846911E+01  4.8846913E+01  4.8846914E+01  4.8861400E+01  4.8861401E+01  4.8861402E+01  4.8861403E+01  4.8861404E+01  4.8861405E+01  4.8861405E+01  4.8861406E+01  4.8861407E+01  4.8861408E+01  4.8861409E+01  4.8891898E+01  4.8891899E+01  4.8891900E+01  4.8891900E+01  4.8891901E+01  4.8891902E+01  4.8891903E+01  4.8891904E+01  4.8891904E+01  4.8891905E+01  4.8891906E+01  4.8891907E+01  4.8891908E+01  4.8973900E+01  4.8973900E+01  4.8973901E+01  4.8973902E+01  4.8973902E+01  4.8973903E+01  4.8973904E+01  4.8973905E+01  4.8973905E+01  4.8973906E+01  4.8973907E+01  4.8973907E+01  4.8973908E+01  4.8973909E+01  4.8973910E+01  4.9094348E+01  4.9094348E+01  4.9094348E+01  4.9094348E+01  4.9094348E+01  4.9128139E+01  4.9128141E+01  4.9128142E+01  4.9128143E+01  4.9128144E+01  4.9128145E+01  4.9128146E+01  4.9128148E+01  4.9128149E+01  4.9128150E+01  4.9128151E+01  4.9172962E+01  4.9172963E+01  4.9172964E+01  4.9172966E+01  4.9172967E+01  4.9172969E+01  4.9172970E+01  4.9172971E+01  4.9172973E+01  4.9220591E+01  4.9220592E+01  4.9220592E+01  4.9259298E+01  4.9259299E+01  4.9259299E+01  4.9259300E+01  4.9259301E+01  4.9259302E+01  4.9259302E+01  4.9259303E+01  4.9259304E+01  4.9259305E+01  4.9259306E+01  4.9259306E+01  4.9259307E+01  4.9259308E+01  4.9259309E+01  4.9259310E+01  4.9259310E+01  4.9259311E+01  4.9259312E+01  4.9314005E+01  4.9314006E+01  4.9314007E+01  4.9314008E+01  4.9314009E+01  4.9314010E+01  4.9314011E+01  4.9314012E+01  4.9314012E+01  4.9314013E+01  4.9314014E+01  4.9314015E+01  4.9314016E+01  4.9325394E+01  4.9325395E+01  4.9325395E+01  4.9325396E+01  4.9325397E+01  4.9325397E+01  4.9325398E+01  4.9325399E+01  4.9325399E+01  4.9351343E+01  4.9351343E+01  4.9351343E+01  4.9351343E+01  4.9351343E+01  4.9351343E+01  4.9351343E+01  4.9463748E+01  4.9463750E+01  4.9463751E+01  4.9463752E+01  4.9463754E+01  4.9463755E+01  4.9463756E+01  4.9463758E+01  4.9463759E+01  4.9463760E+01  4.9463761E+01  4.9475281E+01  4.9475282E+01  4.9475282E+01  4.9475283E+01  4.9475284E+01  4.9475284E+01  4.9475285E+01  4.9475286E+01  4.9475286E+01  4.9476543E+01  4.9476544E+01  4.9476544E+01  4.9476545E+01  4.9476546E+01  4.9476547E+01  4.9476548E+01  4.9476549E+01  4.9476550E+01  4.9476551E+01  4.9476552E+01  4.9476553E+01  4.9476554E+01  4.9476555E+01  4.9476556E+01  4.9509528E+01  4.9509529E+01  4.9509530E+01  4.9509531E+01  4.9509532E+01  4.9509533E+01  4.9509534E+01  4.9509534E+01  4.9509535E+01  4.9509536E+01  4.9509537E+01  4.9509538E+01  4.9509539E+01  4.9509540E+01  4.9509540E+01  4.9509541E+01  4.9509542E+01  4.9522967E+01  4.9522968E+01  4.9522968E+01  4.9522969E+01  4.9522970E+01  4.9522971E+01  4.9522971E+01  4.9567970E+01  4.9567971E+01  4.9567972E+01  4.9567972E+01  4.9567973E+01  4.9601048E+01  4.9601049E+01  4.9601050E+01  4.9601051E+01  4.9601053E+01  4.9601054E+01  4.9601055E+01  4.9601056E+01  4.9601057E+01  4.9601058E+01  4.9601059E+01  4.9618040E+01  4.9618041E+01  4.9618042E+01  4.9618044E+01  4.9618045E+01  4.9618046E+01  4.9618047E+01  4.9618049E+01  4.9618050E+01  4.9618051E+01  4.9618052E+01  4.9618054E+01  4.9618055E+01  4.9635122E+01  4.9635123E+01  4.9635124E+01  4.9635125E+01  4.9635127E+01  4.9635128E+01  4.9635129E+01  4.9663707E+01  4.9663708E+01  4.9663708E+01  4.9663709E+01  4.9663710E+01  4.9663710E+01  4.9663711E+01  4.9663712E+01  4.9663713E+01  4.9679671E+01  4.9679672E+01  4.9679673E+01  4.9679674E+01  4.9679674E+01  4.9679675E+01  4.9679676E+01  4.9722200E+01  4.9722201E+01  4.9722201E+01  4.9722202E+01  4.9722203E+01  4.9722204E+01  4.9722205E+01  4.9722205E+01  4.9722206E+01  4.9722207E+01  4.9722208E+01  4.9722209E+01  4.9722210E+01  4.9725022E+01  4.9725023E+01  4.9725024E+01  4.9725025E+01  4.9725026E+01  4.9725027E+01  4.9725028E+01  4.9725028E+01  4.9725029E+01  4.9725030E+01  4.9725031E+01  4.9725032E+01  4.9725033E+01  4.9725034E+01  4.9725035E+01  4.9725035E+01  4.9725036E+01  4.9725037E+01  4.9725038E+01  4.9725039E+01  4.9725040E+01  4.9729516E+01  4.9729517E+01  4.9729518E+01  4.9729519E+01  4.9729520E+01  4.9729521E+01  4.9729522E+01  4.9729523E+01  4.9729523E+01  4.9729524E+01  4.9729525E+01  4.9729526E+01  4.9729527E+01  4.9729528E+01  4.9729529E+01  4.9740502E+01  4.9740502E+01  4.9740503E+01  4.9786038E+01  4.9786038E+01  4.9786039E+01  4.9786040E+01  4.9786040E+01  4.9786041E+01  4.9786041E+01  4.9786042E+01  4.9786043E+01  4.9786043E+01  4.9786044E+01  4.9835136E+01  4.9835137E+01  4.9835138E+01  4.9835138E+01  4.9835139E+01  4.9835140E+01  4.9835140E+01  4.9835141E+01  4.9835142E+01  4.9835789E+01  4.9835790E+01  4.9835791E+01  4.9835792E+01  4.9835793E+01  4.9835794E+01  4.9835794E+01  4.9835795E+01  4.9835796E+01  4.9835797E+01  4.9835798E+01  4.9835799E+01  4.9835800E+01  4.9835800E+01  4.9835801E+01  4.9907455E+01  4.9907456E+01  4.9907457E+01  4.9907458E+01  4.9907458E+01  4.9907459E+01  4.9907460E+01  4.9907461E+01  4.9907462E+01  4.9907463E+01  4.9907463E+01  4.9915776E+01  4.9915777E+01  4.9915778E+01  4.9915778E+01  4.9915779E+01  4.9915827E+01  4.9979905E+01  4.9979906E+01  4.9979907E+01  4.9979908E+01  4.9979909E+01  4.9979910E+01  4.9979911E+01  4.9979912E+01  4.9979913E+01  4.9979914E+01  4.9979915E+01  4.9979916E+01  4.9979916E+01  4.9979917E+01  4.9979918E+01  4.9979919E+01  4.9979920E+01  4.9979921E+01  4.9979922E+01  5.0010021E+01  5.0010021E+01  5.0010022E+01  5.0010023E+01  5.0010023E+01  5.0010024E+01  5.0010025E+01  5.0030356E+01  5.0030357E+01  5.0030358E+01  5.0030360E+01  5.0030361E+01  5.0030362E+01  5.0030363E+01  5.0030364E+01  5.0030365E+01  5.0032013E+01  5.0032014E+01  5.0032014E+01  5.0058521E+01  5.0058523E+01  5.0058524E+01  5.0058525E+01  5.0058526E+01  5.0064937E+01  5.0064938E+01  5.0064939E+01  5.0064940E+01  5.0064941E+01  5.0064942E+01  5.0064943E+01  5.0064944E+01  5.0064945E+01  5.0064946E+01  5.0064947E+01  5.0096043E+01  5.0096044E+01  5.0096045E+01  5.0096046E+01  5.0096047E+01  5.0096048E+01  5.0096049E+01  5.0096049E+01  5.0096050E+01  5.0135413E+01  5.0135414E+01  5.0135415E+01  5.0135416E+01  5.0135417E+01  5.0135418E+01  5.0135419E+01  5.0135420E+01  5.0135421E+01  5.0135422E+01  5.0135423E+01  5.0135424E+01  5.0135425E+01  5.0135426E+01  5.0135427E+01  5.0135428E+01  5.0135429E+01  5.0135742E+01  5.0135742E+01  5.0135743E+01  5.0135744E+01  5.0135744E+01  5.0135745E+01  5.0135745E+01  5.0136989E+01  5.0136990E+01  5.0136991E+01  5.0136992E+01  5.0136992E+01  5.0136993E+01  5.0136994E+01  5.0136995E+01  5.0136995E+01  5.0136996E+01  5.0136997E+01  5.0136998E+01  5.0136998E+01  5.0137404E+01  5.0137405E+01  5.0137407E+01  5.0137409E+01  5.0137410E+01  5.0214927E+01  5.0214928E+01  5.0214928E+01  5.0214929E+01  5.0214930E+01  5.0214931E+01  5.0214931E+01  5.0214932E+01  5.0214933E+01  5.0214933E+01  5.0214934E+01  5.0214935E+01  5.0214935E+01  5.0214936E+01  5.0214937E+01  5.0214938E+01  5.0214938E+01  5.0214939E+01  5.0214940E+01  5.0256339E+01  5.0256340E+01  5.0256341E+01  5.0256342E+01  5.0256343E+01  5.0256344E+01  5.0256344E+01  5.0256345E+01  5.0256346E+01  5.0265179E+01  5.0265179E+01  5.0265180E+01  5.0265180E+01  5.0265180E+01  5.0265181E+01  5.0265181E+01  5.0265182E+01  5.0265182E+01  5.0265183E+01  5.0265183E+01  5.0291306E+01  5.0291308E+01  5.0291309E+01  5.0312233E+01  5.0312234E+01  5.0312236E+01  5.0312237E+01  5.0312238E+01  5.0312239E+01  5.0312240E+01  5.0389097E+01  5.0389098E+01  5.0389099E+01  5.0389100E+01  5.0389100E+01  5.0389101E+01  5.0389102E+01  5.0389103E+01  5.0389104E+01  5.0389104E+01  5.0389105E+01  5.0389106E+01  5.0389107E+01  5.0393982E+01  5.0393983E+01  5.0393983E+01  5.0393984E+01  5.0393985E+01  5.0393986E+01  5.0393986E+01  5.0412140E+01  5.0412140E+01  5.0412141E+01  5.0412141E+01  5.0412142E+01  5.0426595E+01  5.0426596E+01  5.0426596E+01  5.0426597E+01  5.0426598E+01  5.0426599E+01  5.0426600E+01  5.0426600E+01  5.0426601E+01  5.0430867E+01  5.0430868E+01  5.0430869E+01  5.0430870E+01  5.0430871E+01  5.0430872E+01  5.0430873E+01  5.0430874E+01  5.0430874E+01  5.0430875E+01  5.0430876E+01  5.0456626E+01  5.0456628E+01  5.0456629E+01  5.0456630E+01  5.0456631E+01  5.0456632E+01  5.0456633E+01  5.0456634E+01  5.0456635E+01  5.0456636E+01  5.0456637E+01  5.0464614E+01  5.0464614E+01  5.0464615E+01  5.0464616E+01  5.0464617E+01  5.0464617E+01  5.0464618E+01  5.0464619E+01  5.0464619E+01  5.0464620E+01  5.0464621E+01  5.0464621E+01  5.0464622E+01  5.0510670E+01  5.0510671E+01  5.0510671E+01  5.0510672E+01  5.0510673E+01  5.0510674E+01  5.0510675E+01  5.0510676E+01  5.0510676E+01  5.0510677E+01  5.0510678E+01  5.0510679E+01  5.0510680E+01  5.0510680E+01  5.0510681E+01  5.0517983E+01  5.0517984E+01  5.0517984E+01  5.0517984E+01  5.0517985E+01  5.0553339E+01  5.0553340E+01  5.0553341E+01  5.0553342E+01  5.0553343E+01  5.0553344E+01  5.0553345E+01  5.0553347E+01  5.0553348E+01  5.0553349E+01  5.0553350E+01  5.0554048E+01  5.0554049E+01  5.0554050E+01  5.0554051E+01  5.0554052E+01  5.0554053E+01  5.0554054E+01  5.0554056E+01  5.0554057E+01  5.0581060E+01  5.0581061E+01  5.0581062E+01  5.0581063E+01  5.0581064E+01  5.0581065E+01  5.0581066E+01  5.0581066E+01  5.0581067E+01  5.0581068E+01  5.0581069E+01  5.0581070E+01  5.0581071E+01  5.0587598E+01  5.0587598E+01  5.0587599E+01  5.0587600E+01  5.0587600E+01  5.0587601E+01  5.0587601E+01  5.0587602E+01  5.0587603E+01  5.0587758E+01  5.0587760E+01  5.0587762E+01  5.0588184E+01  5.0588185E+01  5.0588185E+01  5.0588186E+01  5.0588187E+01  5.0588188E+01  5.0588188E+01  5.0588189E+01  5.0588190E+01  5.0588191E+01  5.0588192E+01  5.0588192E+01  5.0588193E+01  5.0588194E+01  5.0588195E+01  5.0588195E+01  5.0588196E+01  5.0588197E+01  5.0588198E+01  5.0588198E+01  5.0588199E+01  5.0652132E+01  5.0652133E+01  5.0652134E+01  5.0652134E+01  5.0652135E+01  5.0652136E+01  5.0652137E+01  5.0652137E+01  5.0652138E+01  5.0652139E+01  5.0652140E+01  5.0652140E+01  5.0652141E+01  5.0652142E+01  5.0652143E+01  5.0652144E+01  5.0652144E+01  5.0659762E+01  5.0659762E+01  5.0659763E+01  5.0659764E+01  5.0659764E+01  5.0665375E+01  5.0665376E+01  5.0665377E+01  5.0665377E+01  5.0665378E+01  5.0665379E+01  5.0665380E+01  5.0665380E+01  5.0665381E+01  5.0665382E+01  5.0665383E+01  5.0671543E+01  5.0671544E+01  5.0671545E+01  5.0671547E+01  5.0671548E+01  5.0671549E+01  5.0671550E+01  5.0717143E+01  5.0727506E+01  5.0727506E+01  5.0727507E+01  5.0727508E+01  5.0727509E+01  5.0727510E+01  5.0727510E+01  5.0727511E+01  5.0727512E+01  5.0727513E+01  5.0727514E+01  5.0727514E+01  5.0727515E+01  5.0727516E+01  5.0727517E+01  5.0746366E+01  5.0746367E+01  5.0746368E+01  5.0746368E+01  5.0746369E+01  5.0746369E+01  5.0746370E+01  5.0772724E+01  5.0772725E+01  5.0772727E+01  5.0776081E+01  5.0776083E+01  5.0776084E+01  5.0776085E+01  5.0776087E+01  5.0776088E+01  5.0776089E+01  5.0780043E+01  5.0780044E+01  5.0780044E+01  5.0780045E+01  5.0780045E+01  5.0780046E+01  5.0780046E+01  5.0780047E+01  5.0780048E+01  5.0816676E+01  5.0816677E+01  5.0816678E+01  5.0816678E+01  5.0816679E+01  5.0816680E+01  5.0816681E+01  5.0816681E+01  5.0816682E+01  5.0816683E+01  5.0816683E+01  5.0816684E+01  5.0816685E+01  5.0816686E+01  5.0816686E+01  5.0816687E+01  5.0816688E+01  5.0825461E+01  5.0825462E+01  5.0825463E+01  5.0825464E+01  5.0825465E+01  5.0825466E+01  5.0825467E+01  5.0825468E+01  5.0825469E+01  5.0825470E+01  5.0825471E+01  5.0825472E+01  5.0825473E+01  5.0842029E+01  5.0842029E+01  5.0842030E+01  5.0842030E+01  5.0842031E+01  5.0846743E+01  5.0846743E+01  5.0846743E+01  5.0850401E+01  5.0850402E+01  5.0850403E+01  5.0850404E+01  5.0850405E+01  5.0850405E+01  5.0850406E+01  5.0850407E+01  5.0850408E+01  5.0850409E+01  5.0850409E+01  5.0850410E+01  5.0850411E+01  5.0850412E+01  5.0850413E+01  5.0893675E+01  5.0893675E+01  5.0893676E+01  5.0893677E+01  5.0893678E+01  5.0893679E+01  5.0893680E+01  5.0893680E+01  5.0893681E+01  5.0893682E+01  5.0893683E+01  5.0893684E+01  5.0893685E+01  5.0906588E+01  5.0906588E+01  5.0906589E+01  5.0906590E+01  5.0906590E+01  5.0906591E+01  5.0906592E+01  5.0906592E+01  5.0906593E+01  5.0913359E+01  5.0913360E+01  5.0913360E+01  5.0913361E+01  5.0913362E+01  5.0913362E+01  5.0913363E+01  5.0936129E+01  5.0936130E+01  5.0936132E+01  5.0936134E+01  5.0936135E+01  5.0951665E+01  5.0951665E+01  5.0951666E+01  5.0951667E+01  5.0951668E+01  5.0951668E+01  5.0951669E+01  5.0951670E+01  5.0951671E+01  5.0951671E+01  5.0951672E+01  5.0951673E+01  5.0951674E+01  5.1020502E+01  5.1020504E+01  5.1020505E+01  5.1020507E+01  5.1020508E+01  5.1021694E+01  5.1021695E+01  5.1021696E+01  5.1021696E+01  5.1021697E+01  5.1021698E+01  5.1021699E+01  5.1021699E+01  5.1021700E+01  5.1021701E+01  5.1021702E+01  5.1025793E+01  5.1025794E+01  5.1025795E+01  5.1039880E+01  5.1039881E+01  5.1039882E+01  5.1039883E+01  5.1039884E+01  5.1039885E+01  5.1039886E+01  5.1039887E+01  5.1039888E+01  5.1070002E+01  5.1070003E+01  5.1070004E+01  5.1070004E+01  5.1070005E+01  5.1070006E+01  5.1070007E+01  5.1085039E+01  5.1085040E+01  5.1085041E+01  5.1085042E+01  5.1085042E+01  5.1085043E+01  5.1085044E+01  5.1085045E+01  5.1085045E+01  5.1085046E+01  5.1085047E+01  5.1085048E+01  5.1085049E+01  5.1085049E+01  5.1085050E+01  5.1119895E+01  5.1119896E+01  5.1119897E+01  5.1119898E+01  5.1119899E+01  5.1119900E+01  5.1119902E+01  5.1119903E+01  5.1119904E+01  5.1119905E+01  5.1119906E+01  5.1119907E+01  5.1119909E+01  5.1148080E+01  5.1148081E+01  5.1148082E+01  5.1148083E+01  5.1148084E+01  5.1148085E+01  5.1148086E+01  5.1148087E+01  5.1148089E+01  5.1148090E+01  5.1148091E+01  5.1153074E+01  5.1153074E+01  5.1153075E+01  5.1153076E+01  5.1153077E+01  5.1153077E+01  5.1153078E+01  5.1153079E+01  5.1153080E+01  5.1153080E+01  5.1153081E+01  5.1153082E+01  5.1153083E+01  5.1153083E+01  5.1153084E+01  5.1153085E+01  5.1153086E+01  5.1162406E+01  5.1162407E+01  5.1162407E+01  5.1162408E+01  5.1162408E+01  5.1162409E+01  5.1162410E+01  5.1162410E+01  5.1162411E+01  5.1189170E+01  5.1189171E+01  5.1189172E+01  5.1189173E+01  5.1189173E+01  5.1189174E+01  5.1189175E+01  5.1189176E+01  5.1189177E+01  5.1189178E+01  5.1189179E+01  5.1189179E+01  5.1189180E+01  5.1189181E+01  5.1189182E+01  5.1199115E+01  5.1205010E+01  5.1205011E+01  5.1205012E+01  5.1205013E+01  5.1205014E+01  5.1205015E+01  5.1205015E+01  5.1235643E+01  5.1235643E+01  5.1235644E+01  5.1235645E+01  5.1235645E+01  5.1235646E+01  5.1235647E+01  5.1235647E+01  5.1235648E+01  5.1235649E+01  5.1235650E+01  5.1244397E+01  5.1244398E+01  5.1244399E+01  5.1244400E+01  5.1244400E+01  5.1244401E+01  5.1244402E+01  5.1244403E+01  5.1244404E+01  5.1244405E+01  5.1244405E+01  5.1244406E+01  5.1244407E+01  5.1244408E+01  5.1244409E+01  5.1244410E+01  5.1244410E+01  5.1244411E+01  5.1244412E+01  5.1270009E+01  5.1270010E+01  5.1270012E+01  5.1270013E+01  5.1270014E+01  5.1270015E+01  5.1270016E+01  5.1270017E+01  5.1270018E+01  5.1275933E+01  5.1275934E+01  5.1275935E+01  5.1275936E+01  5.1275937E+01  5.1298945E+01  5.1298946E+01  5.1298947E+01  5.1298948E+01  5.1298950E+01  5.1306401E+01  5.1306401E+01  5.1306402E+01  5.1337758E+01  5.1337759E+01  5.1337760E+01  5.1337762E+01  5.1337763E+01  5.1337765E+01  5.1337766E+01  5.1340118E+01  5.1340119E+01  5.1340120E+01  5.1411852E+01  5.1411853E+01  5.1411854E+01  5.1411855E+01  5.1411856E+01  5.1411857E+01  5.1411858E+01  5.1411859E+01  5.1411860E+01  5.1411861E+01  5.1411862E+01  5.1418800E+01  5.1418801E+01  5.1418802E+01  5.1418803E+01  5.1418804E+01  5.1418805E+01  5.1418806E+01  5.1439447E+01  5.1439448E+01  5.1439449E+01  5.1439450E+01  5.1439450E+01  5.1439451E+01  5.1439452E+01  5.1439453E+01  5.1439453E+01  5.1439454E+01  5.1439455E+01  5.1443785E+01  5.1443786E+01  5.1443787E+01  5.1443788E+01  5.1443789E+01  5.1443790E+01  5.1443791E+01  5.1443792E+01  5.1443793E+01  5.1443794E+01  5.1443795E+01  5.1443796E+01  5.1443797E+01  5.1454812E+01  5.1454813E+01  5.1454813E+01  5.1454814E+01  5.1454815E+01  5.1454816E+01  5.1454816E+01  5.1454817E+01  5.1454818E+01  5.1454819E+01  5.1454819E+01  5.1454820E+01  5.1454821E+01  5.1454822E+01  5.1454822E+01  5.1454823E+01  5.1454824E+01  5.1454825E+01  5.1454826E+01  5.1454826E+01  5.1454827E+01  5.1462289E+01  5.1462290E+01  5.1462291E+01  5.1462292E+01  5.1462293E+01  5.1499866E+01  5.1499867E+01  5.1499868E+01  5.1499869E+01  5.1499869E+01  5.1499870E+01  5.1499871E+01  5.1499872E+01  5.1499873E+01  5.1499873E+01  5.1499874E+01  5.1499875E+01  5.1499876E+01  5.1499877E+01  5.1499878E+01  5.1499878E+01  5.1499879E+01  5.1499880E+01  5.1499881E+01  5.1499882E+01  5.1499882E+01  5.1499883E+01  5.1499884E+01  5.1507863E+01  5.1507864E+01  5.1507865E+01  5.1507866E+01  5.1507867E+01  5.1507868E+01  5.1507869E+01  5.1507870E+01  5.1507871E+01  5.1507872E+01  5.1507873E+01  5.1511215E+01  5.1511215E+01  5.1511216E+01  5.1511217E+01  5.1511218E+01  5.1511219E+01  5.1511220E+01  5.1511220E+01  5.1511221E+01  5.1511222E+01  5.1511223E+01  5.1511224E+01  5.1511224E+01  5.1515434E+01  5.1515435E+01  5.1515436E+01  5.1515437E+01  5.1515438E+01  5.1515438E+01  5.1515439E+01  5.1515440E+01  5.1515441E+01  5.1515442E+01  5.1515442E+01  5.1515443E+01  5.1515444E+01  5.1515445E+01  5.1515446E+01  5.1533948E+01  5.1533949E+01  5.1533949E+01  5.1533950E+01  5.1533951E+01  5.1533951E+01  5.1533952E+01  5.1533952E+01  5.1533953E+01  5.1549217E+01  5.1549218E+01  5.1549219E+01  5.1549220E+01  5.1549220E+01  5.1549221E+01  5.1549222E+01  5.1549223E+01  5.1549224E+01  5.1549225E+01  5.1549225E+01  5.1549226E+01  5.1549227E+01  5.1549228E+01  5.1549229E+01  5.1549230E+01  5.1549231E+01  5.1578435E+01  5.1578436E+01  5.1578437E+01  5.1578438E+01  5.1578439E+01  5.1578440E+01  5.1578441E+01  5.1578442E+01  5.1578443E+01  5.1608047E+01  5.1608048E+01  5.1608049E+01  5.1608050E+01  5.1608051E+01  5.1608051E+01  5.1608052E+01  5.1608053E+01  5.1608054E+01  5.1608055E+01  5.1608056E+01  5.1608057E+01  5.1608057E+01  5.1639379E+01  5.1639380E+01  5.1639381E+01  5.1639382E+01  5.1639382E+01  5.1639383E+01  5.1639384E+01  5.1672524E+01  5.1672525E+01  5.1672526E+01  5.1672527E+01  5.1672528E+01  5.1672529E+01  5.1672531E+01  5.1672532E+01  5.1672533E+01  5.1673212E+01  5.1673213E+01  5.1673214E+01  5.1673215E+01  5.1673216E+01  5.1673217E+01  5.1673217E+01  5.1673218E+01  5.1673219E+01  5.1673220E+01  5.1673221E+01  5.1673222E+01  5.1673223E+01  5.1673223E+01  5.1673224E+01  5.1686188E+01  5.1686189E+01  5.1686190E+01  5.1686191E+01  5.1686192E+01  5.1686193E+01  5.1686194E+01  5.1686195E+01  5.1686196E+01  5.1686197E+01  5.1686198E+01  5.1686199E+01  5.1686200E+01  5.1692050E+01  5.1692050E+01  5.1692051E+01  5.1692052E+01  5.1692052E+01  5.1692053E+01  5.1692054E+01  5.1692055E+01  5.1692055E+01  5.1692056E+01  5.1692057E+01  5.1697961E+01  5.1697962E+01  5.1697963E+01  5.1697963E+01  5.1697964E+01  5.1697965E+01  5.1697966E+01  5.1697967E+01  5.1697967E+01  5.1697968E+01  5.1697969E+01  5.1697970E+01  5.1697971E+01  5.1697971E+01  5.1697972E+01  5.1697973E+01  5.1697974E+01  5.1697975E+01  5.1697975E+01  5.1705266E+01  5.1705267E+01  5.1705267E+01  5.1715951E+01  5.1715952E+01  5.1715952E+01  5.1715953E+01  5.1715954E+01  5.1715955E+01  5.1715956E+01  5.1715957E+01  5.1715957E+01  5.1715958E+01  5.1715959E+01  5.1715960E+01  5.1715961E+01  5.1715962E+01  5.1715963E+01  5.1715963E+01  5.1715964E+01  5.1726762E+01  5.1726764E+01  5.1726765E+01  5.1726766E+01  5.1726767E+01  5.1730460E+01  5.1730460E+01  5.1730460E+01  5.1730461E+01  5.1730461E+01  5.1730461E+01  5.1730462E+01  5.1733992E+01  5.1733993E+01  5.1733995E+01  5.1761672E+01  5.1761673E+01  5.1761674E+01  5.1761675E+01  5.1761676E+01  5.1761677E+01  5.1761678E+01  5.1761679E+01  5.1761680E+01  5.1761681E+01  5.1761682E+01  5.1761683E+01  5.1761684E+01  5.1761685E+01  5.1761686E+01  5.1795446E+01  5.1795447E+01  5.1795448E+01  5.1795449E+01  5.1795450E+01  5.1795451E+01  5.1795452E+01  5.1795453E+01  5.1795454E+01  5.1795455E+01  5.1795456E+01  5.1803080E+01  5.1803081E+01  5.1803082E+01  5.1803083E+01  5.1803084E+01  5.1848767E+01  5.1848768E+01  5.1848769E+01  5.1848770E+01  5.1848770E+01  5.1848771E+01  5.1848772E+01  5.1865219E+01  5.1865220E+01  5.1865220E+01  5.1865221E+01  5.1865222E+01  5.1865223E+01  5.1865224E+01  5.1865225E+01  5.1865226E+01  5.1901752E+01  5.1901753E+01  5.1901754E+01  5.1901755E+01  5.1901756E+01  5.1901757E+01  5.1901758E+01  5.1920760E+01  5.1947079E+01  5.1947080E+01  5.1947081E+01  5.1947082E+01  5.1947083E+01  5.1947084E+01  5.1947085E+01  5.1947086E+01  5.1947087E+01  5.1947088E+01  5.1947089E+01  5.1947090E+01  5.1947091E+01  5.1959934E+01  5.1959934E+01  5.1959934E+01  5.1960975E+01  5.1960975E+01  5.1960976E+01  5.1960977E+01  5.1960978E+01  5.1960979E+01  5.1960980E+01  5.1960981E+01  5.1960981E+01  5.1960982E+01  5.1960983E+01  5.1960984E+01  5.1960985E+01  5.1960986E+01  5.1960987E+01  5.1963464E+01  5.1963465E+01  5.1963466E+01  5.1963467E+01  5.1963467E+01  5.2000094E+01  5.2000095E+01  5.2000096E+01  5.2000097E+01  5.2000098E+01  5.2000099E+01  5.2000100E+01  5.2000101E+01  5.2000102E+01  5.2039800E+01  5.2039801E+01  5.2039802E+01  5.2039803E+01  5.2039804E+01  5.2039805E+01  5.2039807E+01  5.2039808E+01  5.2039809E+01  5.2039810E+01  5.2039811E+01  5.2102016E+01  5.2102017E+01  5.2102018E+01  5.2102020E+01  5.2102021E+01  5.2102023E+01  5.2102024E+01  5.2110541E+01  5.2110542E+01  5.2110543E+01  5.2110544E+01  5.2110545E+01  5.2112809E+01  5.2112810E+01  5.2112811E+01  5.2112812E+01  5.2112813E+01  5.2112814E+01  5.2112815E+01  5.2112815E+01  5.2112816E+01  5.2112817E+01  5.2112818E+01  5.2112819E+01  5.2112820E+01  5.2112821E+01  5.2112822E+01  5.2112822E+01  5.2112823E+01  5.2156521E+01  5.2156522E+01  5.2156522E+01  5.2156523E+01  5.2156524E+01  5.2180134E+01  5.2180135E+01  5.2180136E+01  5.2180136E+01  5.2180137E+01  5.2180138E+01  5.2180139E+01  5.2180139E+01  5.2180140E+01  5.2213167E+01  5.2213168E+01  5.2213169E+01  5.2213170E+01  5.2213171E+01  5.2213172E+01  5.2213173E+01  5.2213173E+01  5.2213174E+01  5.2213175E+01  5.2213176E+01  5.2213177E+01  5.2213178E+01  5.2230924E+01  5.2230924E+01  5.2230925E+01  5.2230925E+01  5.2230925E+01  5.2285243E+01  5.2285244E+01  5.2285244E+01  5.2285245E+01  5.2285245E+01  5.2285246E+01  5.2285246E+01  5.2325855E+01  5.2325856E+01  5.2325857E+01  5.2325857E+01  5.2325858E+01  5.2325859E+01  5.2325860E+01  5.2325860E+01  5.2325861E+01  5.2325862E+01  5.2325863E+01  5.2325863E+01  5.2325864E+01  5.2325865E+01  5.2325866E+01  5.2330528E+01  5.2330528E+01  5.2330529E+01  5.2330530E+01  5.2330531E+01  5.2330532E+01  5.2330532E+01  5.2330533E+01  5.2330534E+01  5.2330535E+01  5.2330536E+01  5.2330536E+01  5.2330537E+01  5.2330538E+01  5.2330539E+01  5.2330539E+01  5.2330540E+01  5.2330541E+01  5.2330542E+01  5.2337242E+01  5.2337242E+01  5.2337243E+01  5.2337244E+01  5.2337245E+01  5.2337246E+01  5.2337247E+01  5.2337248E+01  5.2337249E+01  5.2337250E+01  5.2337251E+01  5.2337252E+01  5.2337253E+01  5.2433719E+01  5.2488964E+01  5.2488965E+01  5.2488966E+01  5.2488967E+01  5.2488968E+01  5.2488969E+01  5.2488970E+01  5.2489866E+01  5.2489866E+01  5.2489867E+01  5.2489868E+01  5.2489868E+01  5.2489869E+01  5.2489870E+01  5.2489871E+01  5.2489871E+01  5.2489872E+01  5.2489873E+01  5.2489873E+01  5.2489874E+01  5.2491853E+01  5.2491853E+01  5.2491854E+01  5.2513496E+01  5.2513497E+01  5.2513498E+01  5.2513499E+01  5.2513500E+01  5.2513501E+01  5.2513502E+01  5.2513503E+01  5.2513504E+01  5.2513505E+01  5.2513506E+01  5.2513507E+01  5.2513508E+01  5.2513509E+01  5.2513510E+01  5.2520198E+01  5.2520199E+01  5.2520199E+01  5.2520200E+01  5.2520201E+01  5.2520201E+01  5.2520202E+01  5.2520203E+01  5.2520203E+01  5.2520204E+01  5.2520205E+01  5.2535214E+01  5.2535215E+01  5.2535216E+01  5.2535216E+01  5.2535217E+01  5.2535217E+01  5.2535218E+01  5.2535219E+01  5.2535219E+01  5.2536454E+01  5.2536455E+01  5.2536456E+01  5.2536457E+01  5.2536458E+01  5.2536459E+01  5.2536460E+01  5.2561116E+01  5.2561117E+01  5.2561118E+01  5.2561118E+01  5.2561119E+01  5.2561120E+01  5.2561121E+01  5.2561121E+01  5.2561122E+01  5.2561123E+01  5.2561124E+01  5.2607451E+01  5.2607452E+01  5.2607452E+01  5.2607453E+01  5.2607454E+01  5.2607455E+01  5.2607456E+01  5.2607457E+01  5.2607458E+01  5.2607458E+01  5.2607459E+01  5.2607460E+01  5.2607461E+01  5.2607462E+01  5.2607463E+01  5.2607464E+01  5.2607465E+01  5.2638235E+01  5.2638236E+01  5.2638237E+01  5.2638238E+01  5.2638238E+01  5.2638239E+01  5.2638240E+01  5.2638241E+01  5.2638242E+01  5.2638243E+01  5.2638244E+01  5.2638245E+01  5.2638246E+01  5.2638247E+01  5.2638248E+01  5.2656367E+01  5.2656368E+01  5.2656369E+01  5.2656370E+01  5.2656371E+01  5.2656371E+01  5.2656372E+01  5.2656373E+01  5.2656374E+01  5.2656375E+01  5.2656376E+01  5.2656377E+01  5.2656378E+01  5.2656378E+01  5.2656379E+01  5.2656380E+01  5.2656381E+01  5.2656382E+01  5.2656383E+01  5.2656384E+01  5.2656385E+01  5.2663464E+01  5.2663464E+01  5.2663465E+01  5.2663465E+01  5.2663465E+01  5.2677850E+01  5.2677851E+01  5.2677852E+01  5.2677853E+01  5.2677854E+01  5.2677855E+01  5.2677856E+01  5.2677856E+01  5.2677857E+01  5.2681949E+01  5.2681950E+01  5.2681951E+01  5.2738648E+01  5.2738649E+01  5.2738650E+01  5.2738651E+01  5.2738652E+01  5.2738653E+01  5.2738654E+01  5.2738655E+01  5.2738656E+01  5.2738657E+01  5.2738658E+01  5.2798296E+01  5.2798297E+01  5.2798298E+01  5.2798299E+01  5.2798299E+01  5.2798300E+01  5.2798301E+01  5.2798302E+01  5.2798303E+01  5.2816124E+01  5.2816126E+01  5.2816127E+01  5.2816128E+01  5.2816129E+01  5.2854297E+01  5.2854298E+01  5.2854299E+01  5.2854300E+01  5.2854300E+01  5.2854301E+01  5.2854302E+01  5.2913542E+01  5.2913543E+01  5.2913545E+01  5.2932517E+01  5.2932518E+01  5.2932519E+01  5.2932520E+01  5.2932521E+01  5.2932522E+01  5.2932524E+01  5.2932525E+01  5.2932526E+01  5.2932596E+01  5.2932597E+01  5.2932598E+01  5.2932599E+01  5.2932600E+01  5.2932601E+01  5.2932601E+01  5.2932602E+01  5.2932603E+01  5.2932604E+01  5.2932605E+01  5.2932606E+01  5.2932607E+01  5.2932608E+01  5.2932609E+01  5.2932610E+01  5.2932611E+01  5.2949027E+01  5.2949028E+01  5.2949029E+01  5.2949030E+01  5.2949031E+01  5.2949032E+01  5.2949033E+01  5.2949034E+01  5.2949034E+01  5.2949035E+01  5.2949036E+01  5.2949037E+01  5.2949038E+01  5.2963023E+01  5.2963024E+01  5.2963025E+01  5.2963026E+01  5.2963027E+01  5.2963028E+01  5.2963029E+01  5.2963030E+01  5.2963031E+01  5.2963031E+01  5.2963032E+01  5.3010502E+01  5.3010502E+01  5.3010503E+01  5.3010503E+01  5.3010503E+01  5.3010504E+01  5.3010504E+01  5.3058879E+01  5.3058880E+01  5.3058881E+01  5.3058882E+01  5.3058883E+01  5.3058884E+01  5.3058885E+01  5.3058886E+01  5.3058887E+01  5.3058887E+01  5.3058888E+01  5.3058889E+01  5.3058890E+01  5.3058891E+01  5.3058892E+01  5.3058893E+01  5.3058894E+01  5.3058895E+01  5.3058896E+01  5.3083611E+01  5.3096907E+01  5.3096907E+01  5.3096908E+01  5.3096909E+01  5.3096909E+01  5.3096910E+01  5.3096911E+01  5.3096911E+01  5.3096912E+01  5.3096912E+01  5.3096913E+01  5.3156387E+01  5.3156387E+01  5.3156388E+01  5.3156389E+01  5.3156390E+01  5.3156391E+01  5.3156392E+01  5.3156392E+01  5.3156393E+01  5.3156394E+01  5.3156395E+01  5.3156396E+01  5.3156397E+01  5.3156397E+01  5.3156398E+01  5.3184606E+01  5.3184606E+01  5.3184607E+01  5.3184608E+01  5.3184609E+01  5.3184609E+01  5.3184610E+01  5.3184611E+01  5.3184612E+01  5.3184612E+01  5.3184613E+01  5.3184614E+01  5.3184614E+01  5.3188551E+01  5.3188552E+01  5.3188552E+01  5.3188553E+01  5.3188554E+01  5.3188555E+01  5.3188556E+01  5.3188557E+01  5.3188557E+01  5.3188558E+01  5.3188559E+01  5.3188560E+01  5.3188561E+01  5.3188562E+01  5.3188563E+01  5.3188563E+01  5.3188564E+01  5.3190541E+01  5.3190542E+01  5.3190543E+01  5.3190544E+01  5.3190545E+01  5.3218800E+01  5.3218800E+01  5.3218800E+01  5.3236410E+01  5.3236410E+01  5.3236411E+01  5.3236411E+01  5.3236412E+01  5.3236412E+01  5.3236413E+01  5.3236414E+01  5.3236414E+01  5.3276604E+01  5.3276605E+01  5.3276606E+01  5.3276607E+01  5.3276608E+01  5.3276609E+01  5.3276610E+01  5.3315988E+01  5.3315988E+01  5.3315988E+01  5.3315989E+01  5.3315989E+01  5.3566566E+01  5.3566567E+01  5.3566569E+01  5.3596731E+01  5.3596732E+01  5.3596733E+01  5.3596734E+01  5.3596735E+01  5.3596736E+01  5.3596736E+01  5.3596737E+01  5.3596738E+01  5.3762562E+01  5.3762563E+01  5.3762564E+01  5.3762565E+01  5.3762566E+01  5.3762567E+01  5.3762567E+01  5.3794593E+01  5.3794594E+01  5.3794595E+01  5.3794596E+01  5.3794596E+01  5.3794597E+01  5.3794598E+01  5.3794598E+01  5.3794599E+01  5.3794600E+01  5.3794600E+01  5.3849452E+01  5.3849452E+01  5.3849453E+01  5.3849453E+01  5.3849454E+01  5.3849455E+01  5.3849455E+01  5.3849456E+01  5.3849456E+01  5.3901045E+01  5.3901046E+01  5.3901047E+01  5.3901047E+01  5.3901048E+01  5.3901048E+01  5.3901049E+01  5.3901049E+01  5.3901050E+01  5.3901051E+01  5.3901051E+01  5.3901052E+01  5.3901052E+01  5.3916116E+01  5.3916117E+01  5.3916118E+01  5.3916119E+01  5.3916120E+01  5.3987597E+01  5.3987598E+01  5.3987599E+01  5.3987599E+01  5.3987600E+01  5.3987601E+01  5.3987601E+01  5.3987602E+01  5.3987603E+01  5.3987604E+01  5.3987604E+01  5.3987605E+01  5.3987606E+01  5.3987607E+01  5.3987607E+01  5.4045354E+01  5.4045355E+01  5.4045356E+01  5.4045358E+01  5.4045359E+01  5.4119505E+01  5.4119506E+01  5.4119507E+01  5.4119508E+01  5.4119509E+01  5.4119510E+01  5.4119511E+01  5.4123700E+01  5.4123700E+01  5.4123701E+01  5.4123702E+01  5.4123703E+01  5.4123703E+01  5.4123704E+01  5.4123705E+01  5.4123706E+01  5.4123706E+01  5.4123707E+01  5.4202168E+01  5.4202169E+01  5.4202170E+01  5.4202171E+01  5.4202172E+01  5.4202173E+01  5.4202174E+01  5.4202174E+01  5.4202175E+01  5.4260741E+01  5.4260742E+01  5.4260742E+01  5.4260743E+01  5.4260744E+01  5.4260745E+01  5.4260746E+01  5.4260746E+01  5.4260747E+01  5.4260748E+01  5.4260749E+01  5.4260749E+01  5.4260750E+01  5.4292000E+01  5.4292001E+01  5.4292001E+01  5.4292002E+01  5.4292003E+01  5.4292003E+01  5.4292004E+01  0.0000000E+00  0.0000000E+00  0.0000000E+00  0.0000000E+00  0.0000000E+00  0.0000000E+00  0.0000000E+00  0.0000000E+00  0.0000000E+00  0.0000000E+00  0.0000000E+00  0.0000000E+00  0.0000000E+00  0.0000000E+00  0.0000000E+00  0.0000000E+00  0.0000000E+00  0.0000000E+00  0.0000000E+00  0.0000000E+00  0.0000000E+00  0.0000000E+00  0.0000000E+00  0.0000000E+00  0.0000000E+00  0.0000000E+00  0.0000000E+00  0.0000000E+00  0.0000000E+00  0.0000000E+00  0.0000000E+00  0.0000000E+00  0.0000000E+00  0.0000000E+00  0.0000000E+00  0.0000000E+00  0.0000000E+00  0.0000000E+00  0.0000000E+00  0.0000000E+00  0.0000000E+00  0.0000000E+00  0.0000000E+00  0.0000000E+00  0.0000000E+00  0.0000000E+00  0.0000000E+00  0.0000000E+00  0.0000000E+00  0.0000000E+00  0.0000000E+00  0.0000000E+00  0.0000000E+00  0.0000000E+00  0.0000000E+00  0.0000000E+00  0.0000000E+00  0.0000000E+00  0.0000000E+00  0.0000000E+00  0.0000000E+00  0.0000000E+00  0.0000000E+00  0.0000000E+00  0.0000000E+00  0.0000000E+00  0.0000000E+00  0.0000000E+00  0.0000000E+00  0.0000000E+00  0.0000000E+00  0.0000000E+00  0.0000000E+00  0.0000000E+00  0.0000000E+00  0.0000000E+00  0.0000000E+00  0.0000000E+00  0.0000000E+00  0.0000000E+00  0.0000000E+00  0.0000000E+00  0.0000000E+00  0.0000000E+00  0.0000000E+00  0.0000000E+00  0.0000000E+00  0.0000000E+00  0.0000000E+00  0.0000000E+00  0.0000000E+00  0.0000000E+00  0.0000000E+00  0.0000000E+00  0.0000000E+00  0.0000000E+00  0.0000000E+00  0.0000000E+00  0.0000000E+00  0.0000000E+00  0.0000000E+00  0.0000000E+00  0.0000000E+00  0.0000000E+00 
 4.0000000E-02  3.6930064E+01  3.6930066E+01  3.6930068E+01  3.6990212E+01  3.6990213E+01  3.6990213E+01  3.6990214E+01  3.6990214E+01  3.6990215E+01  3.6990215E+01  3.6990216E+01  3.6990217E+01  3.7008417E+01  3.7008418E+01  3.7008418E+01  3.7008419E+01  3.7008420E+01  3.7008420E+01  3.7008421E+01  3.7011055E+01  3.7011056E+01  3.7011057E+01  3.7011058E+01  3.7011059E+01  3.7059716E+01  3.7059717E+01  3.7059717E+01  3.7059718E+01  3.7059718E+01  3.7059719E+01  3.7059720E+01  3.7059720E+01  3.7059721E+01  3.7059721E+01  3.7059722E+01  3.7192279E+01  3.7192280E+01  3.7192280E+01  3.7192281E+01  3.7192281E+01  3.7192281E+01  3.7192282E+01  3.7192282E+01  3.7192283E+01  3.7192283E+01  3.7192284E+01  3.7192284E+01  3.7192284E+01  3.7192285E+01  3.7192285E+01  3.7192286E+01  3.7192286E+01  3.7273246E+01  3.7273247E+01  3.7273247E+01  3.7273248E+01  3.7273248E+01  3.7273249E+01  3.7273249E+01  3.7273250E+01  3.7273251E+01  3.7273251E+01  3.7273252E+01  3.7273252E+01  3.7273253E+01  3.7296709E+01  3.7296709E+01  3.7296710E+01  3.7296710E+01  3.7296711E+01  3.7296711E+01  3.7296712E+01  3.7296712E+01  3.7296713E+01  3.7296713E+01  3.7296714E+01  3.7296714E+01  3.7296714E+01  3.7296715E+01  3.7296715E+01  3.7656596E+01  3.7656597E+01  3.7656599E+01  3.7656600E+01  3.7656601E+01  3.7656602E+01  3.7656604E+01  3.7695797E+01  3.7695798E+01  3.7695799E+01  3.7695799E+01  3.7695800E+01  3.7695801E+01  3.7695802E+01  3.7695802E+01  3.7695803E+01  3.7695804E+01  3.7695805E+01  3.7717891E+01  3.7717892E+01  3.7717892E+01  3.7717893E+01  3.7717893E+01  3.7717894E+01  3.7717895E+01  3.7717895E+01  3.7717896E+01  3.7717896E+01  3.7717897E+01  3.7717898E+01  3.7717898E+01  3.7717899E+01  3.7717899E+01  3.7717900E+01  3.7717901E+01  3.7717901E+01  3.7717902E+01  3.7735702E+01  3.7735703E+01  3.7735704E+01  3.7735704E+01  3.7735705E+01  3.7735706E+01  3.7735707E+01  3.7735707E+01  3.7735708E+01  3.7735709E+01  3.7735710E+01  3.7735711E+01  3.7735711E+01  3.7741628E+01  3.7741630E+01  3.7741632E+01  3.7741634E+01  3.7741636E+01  3.7746749E+01  3.7746750E+01  3.7746751E+01  3.7746752E+01  3.7746753E+01  3.7746754E+01  3.7746755E+01  3.7746756E+01  3.7746757E+01  3.7857145E+01  3.7857145E+01  3.7857146E+01  3.7857147E+01  3.7857147E+01  3.7857148E+01  3.7857149E+01  3.7857149E+01  3.7857150E+01  3.7857150E+01  3.7857151E+01  3.7857152E+01  3.7857152E+01  3.7857153E+01  3.7857154E+01  3.7857154E+01  3.7857155E+01  3.7863731E+01  3.7863732E+01  3.7863733E+01  3.7863733E+01  3.7863734E+01  3.7863735E+01  3.7863735E+01  3.7863736E+01  3.7863737E+01  3.7863737E+01  3.7863738E+01  3.7863739E+01  3.7863739E+01  3.7863740E+01  3.7863741E+01  3.7962779E+01  3.7962779E+01  3.7962779E+01  3.7962779E+01  3.7962779E+01  3.7962779E+01  3.7962779E+01  3.8047311E+01  3.8047311E+01  3.8047312E+01  3.8047312E+01  3.8047313E+01  3.8047314E+01  3.8047314E+01  3.8047315E+01  3.8047315E+01  3.8047316E+01  3.8047317E+01  3.8058641E+01  3.8058641E+01  3.8058642E+01  3.8058642E+01  3.8058642E+01  3.8167088E+01  3.8167089E+01  3.8167089E+01  3.8167090E+01  3.8167091E+01  3.8167091E+01  3.8167092E+01  3.8167093E+01  3.8167094E+01  3.8167094E+01  3.8167095E+01  3.8167096E+01  3.8167096E+01  3.8167097E+01  3.8167098E+01  3.8167098E+01  3.8167099E+01  3.8167100E+01  3.8167101E+01  3.8167101E+01  3.8167102E+01  3.8188211E+01  3.8188212E+01  3.8188212E+01  3.8188213E+01  3.8188213E+01  3.8188214E+01  3.8188214E+01  3.8188215E+01  3.8188215E+01  3.8288252E+01  3.8288253E+01  3.8288253E+01  3.8288254E+01  3.8288255E+01  3.8288256E+01  3.8288257E+01  3.8288258E+01  3.8288259E+01  3.8288259E+01  3.8288260E+01  3.8288261E+01  3.8288262E+01  3.8288263E+01  3.8288264E+01  3.8303397E+01  3.8303399E+01  3.8303400E+01  3.8303401E+01  3.8303402E+01  3.8303403E+01  3.8303404E+01  3.8303406E+01  3.8303407E+01  3.8309920E+01  3.8309922E+01  3.8309924E+01  3.8309926E+01  3.8309928E+01  3.8309930E+01  3.8309931E+01  3.8316698E+01  3.8316699E+01  3.8316700E+01  3.8316701E+01  3.8316702E+01  3.8316702E+01  3.8316703E+01  3.8316704E+01  3.8316705E+01  3.8316706E+01  3.8316707E+01  3.8335192E+01  3.8335193E+01  3.8335193E+01  3.8335194E+01  3.8335195E+01  3.8335195E+01  3.8335196E+01  3.8335196E+01  3.8335197E+01  3.8335197E+01  3.8335198E+01  3.8342199E+01  3.8342200E+01  3.8342201E+01  3.8342202E+01  3.8342203E+01  3.8342204E+01  3.8342204E+01  3.8342205E+01  3.8342206E+01  3.8342207E+01  3.8342208E+01  3.8342208E+01  3.8342209E+01  3.8360917E+01  3.8360918E+01  3.8360919E+01  3.8360920E+01  3.8360920E+01  3.8360921E+01  3.8360922E+01  3.8360923E+01  3.8360923E+01  3.8360924E+01  3.8360925E+01  3.8360926E+01  3.8360926E+01  3.8360927E+01  3.8360928E+01  3.8360929E+01  3.8360929E+01  3.8360930E+01  3.8360931E+01  3.8365640E+01  3.8365640E+01  3.8365641E+01  3.8365642E+01  3.8365642E+01  3.8365643E+01  3.8365643E+01  3.8365644E+01  3.8365644E+01  3.8408369E+01  3.8408370E+01  3.8408371E+01  3.8408372E+01  3.8408372E+01  3.8408373E+01  3.8408374E+01  3.8408375E+01  3.8408376E+01  3.8408376E+01  3.8408377E+01  3.8408378E+01  3.8408379E+01  3.8408380E+01  3.8408380E+01  3.8408381E+01  3.8408382E+01  3.8489516E+01  3.8489517E+01  3.8489517E+01  3.8489518E+01  3.8489518E+01  3.8489519E+01  3.8489519E+01  3.8489520E+01  3.8489521E+01  3.8518590E+01  3.8518592E+01  3.8518593E+01  3.8532365E+01  3.8532365E+01  3.8532366E+01  3.8532367E+01  3.8532368E+01  3.8532368E+01  3.8532369E+01  3.8532370E+01  3.8532371E+01  3.8532371E+01  3.8532372E+01  3.8532373E+01  3.8532373E+01  3.8534833E+01  3.8534834E+01  3.8534834E+01  3.8534835E+01  3.8534836E+01  3.8534837E+01  3.8534837E+01  3.8534838E+01  3.8534839E+01  3.8534839E+01  3.8534840E+01  3.8534841E+01  3.8534842E+01  3.8534842E+01  3.8534843E+01  3.8545677E+01  3.8545677E+01  3.8545678E+01  3.8545679E+01  3.8545680E+01  3.8545681E+01  3.8545681E+01  3.8545682E+01  3.8545683E+01  3.8545684E+01  3.8545685E+01  3.8545685E+01  3.8545686E+01  3.8545687E+01  3.8545688E+01  3.8545689E+01  3.8545689E+01  3.8545690E+01  3.8545691E+01  3.8545692E+01  3.8545693E+01  3.8545693E+01  3.8545694E+01  3.8571354E+01  3.8571354E+01  3.8571355E+01  3.8571356E+01  3.8571356E+01  3.8571357E+01  3.8571357E+01  3.8598064E+01  3.8598065E+01  3.8598066E+01  3.8598066E+01  3.8598067E+01  3.8598068E+01  3.8598069E+01  3.8598070E+01  3.8598071E+01  3.8598072E+01  3.8598073E+01  3.8598145E+01  3.8598146E+01  3.8598146E+01  3.8598147E+01  3.8598147E+01  3.8598148E+01  3.8598149E+01  3.8598149E+01  3.8598150E+01  3.8598151E+01  3.8598151E+01  3.8598152E+01  3.8598153E+01  3.8618299E+01  3.8618299E+01  3.8618299E+01  3.8618299E+01  3.8618299E+01  3.8633232E+01  3.8633233E+01  3.8633233E+01  3.8633234E+01  3.8633235E+01  3.8633236E+01  3.8633237E+01  3.8671434E+01  3.8671435E+01  3.8671437E+01  3.8671438E+01  3.8671440E+01  3.8671441E+01  3.8671442E+01  3.8671444E+01  3.8671445E+01  3.8738103E+01  3.8738104E+01  3.8738104E+01  3.8738105E+01  3.8738106E+01  3.8738106E+01  3.8738107E+01  3.8738108E+01  3.8738108E+01  3.8738109E+01  3.8738109E+01  3.8738110E+01  3.8738111E+01  3.8738111E+01  3.8738112E+01  3.8738113E+01  3.8738113E+01  3.8774172E+01  3.8774172E+01  3.8774173E+01  3.8774174E+01  3.8774175E+01  3.8774176E+01  3.8774176E+01  3.8774177E+01  3.8774178E+01  3.8774179E+01  3.8774179E+01  3.8774180E+01  3.8774181E+01  3.8775186E+01  3.8775186E+01  3.8775187E+01  3.8775187E+01  3.8775188E+01  3.8775189E+01  3.8775189E+01  3.8775190E+01  3.8775190E+01  3.8798327E+01  3.8798327E+01  3.8798328E+01  3.8798329E+01  3.8798329E+01  3.8798330E+01  3.8798330E+01  3.8798331E+01  3.8798332E+01  3.8798332E+01  3.8798333E+01  3.8805497E+01  3.8805498E+01  3.8805499E+01  3.8805500E+01  3.8805502E+01  3.8828097E+01  3.8828098E+01  3.8828098E+01  3.8828099E+01  3.8828100E+01  3.8828101E+01  3.8828102E+01  3.8828103E+01  3.8828103E+01  3.8828104E+01  3.8828105E+01  3.8828106E+01  3.8828107E+01  3.8828108E+01  3.8828109E+01  3.8828109E+01  3.8828110E+01  3.8828111E+01  3.8828112E+01  3.8828113E+01  3.8828114E+01  3.8871630E+01  3.8871630E+01  3.8871631E+01  3.8871632E+01  3.8871633E+01  3.8871633E+01  3.8871634E+01  3.8871635E+01  3.8871636E+01  3.8871636E+01  3.8871637E+01  3.8871638E+01  3.8871638E+01  3.8872563E+01  3.8872566E+01  3.8872568E+01  3.8873139E+01  3.8873140E+01  3.8873140E+01  3.8873141E+01  3.8873141E+01  3.8873142E+01  3.8873143E+01  3.8873143E+01  3.8873144E+01  3.8873145E+01  3.8873145E+01  3.8896369E+01  3.8896370E+01  3.8896371E+01  3.8896372E+01  3.8896373E+01  3.8896374E+01  3.8896375E+01  3.8896376E+01  3.8896376E+01  3.8896377E+01  3.8896378E+01  3.8896379E+01  3.8896380E+01  3.8896381E+01  3.8896382E+01  3.8896383E+01  3.8896383E+01  3.8896384E+01  3.8896385E+01  3.8902613E+01  3.8902614E+01  3.8902615E+01  3.8902616E+01  3.8902617E+01  3.8902618E+01  3.8902618E+01  3.8902619E+01  3.8902620E+01  3.8902621E+01  3.8902622E+01  3.8902623E+01  3.8902623E+01  3.8902624E+01  3.8902625E+01  3.8931890E+01  3.8931891E+01  3.8931892E+01  3.8931893E+01  3.8931894E+01  3.8931895E+01  3.8931895E+01  3.8931896E+01  3.8931897E+01  3.8931898E+01  3.8931899E+01  3.8931899E+01  3.8931900E+01  3.8931901E+01  3.8931902E+01  3.8931903E+01  3.8931903E+01  3.8934411E+01  3.8934412E+01  3.8934413E+01  3.8934413E+01  3.8934414E+01  3.8934415E+01  3.8934415E+01  3.8934416E+01  3.8934417E+01  3.8936454E+01  3.8936455E+01  3.8936455E+01  3.8955579E+01  3.8955579E+01  3.8955580E+01  3.8955581E+01  3.8955581E+01  3.8955582E+01  3.8955583E+01  3.8955583E+01  3.8955584E+01  3.8955585E+01  3.8955585E+01  3.8955586E+01  3.8955587E+01  3.8955588E+01  3.8955588E+01  3.8957740E+01  3.8957740E+01  3.8957740E+01  3.8957740E+01  3.8957740E+01  3.8957740E+01  3.8957740E+01  3.8962330E+01  3.8962331E+01  3.8962332E+01  3.8962333E+01  3.8962333E+01  3.8962334E+01  3.8962335E+01  3.8962336E+01  3.8962337E+01  3.8962337E+01  3.8962338E+01  3.8969605E+01  3.8969606E+01  3.8969608E+01  3.8969609E+01  3.8969611E+01  3.8969612E+01  3.8969614E+01  3.8997747E+01  3.8997749E+01  3.8997750E+01  3.8997751E+01  3.8997753E+01  3.8997754E+01  3.8997755E+01  3.8997757E+01  3.8997758E+01  3.9029881E+01  3.9029882E+01  3.9029882E+01  3.9029883E+01  3.9029883E+01  3.9029884E+01  3.9029884E+01  3.9056589E+01  3.9056589E+01  3.9056589E+01  3.9056589E+01  3.9056589E+01  3.9165752E+01  3.9165752E+01  3.9165753E+01  3.9165753E+01  3.9165754E+01  3.9165754E+01  3.9165755E+01  3.9165755E+01  3.9165756E+01  3.9166907E+01  3.9166908E+01  3.9166908E+01  3.9166909E+01  3.9166910E+01  3.9166910E+01  3.9166911E+01  3.9166911E+01  3.9166912E+01  3.9166913E+01  3.9166913E+01  3.9166914E+01  3.9166915E+01  3.9166915E+01  3.9166916E+01  3.9166916E+01  3.9166917E+01  3.9166918E+01  3.9166918E+01  3.9166919E+01  3.9166920E+01  3.9187804E+01  3.9187804E+01  3.9187804E+01  3.9187805E+01  3.9187805E+01  3.9211185E+01  3.9211185E+01  3.9211186E+01  3.9211187E+01  3.9211187E+01  3.9211188E+01  3.9211189E+01  3.9211189E+01  3.9211190E+01  3.9211191E+01  3.9211192E+01  3.9249022E+01  3.9249023E+01  3.9249024E+01  3.9249024E+01  3.9249025E+01  3.9249026E+01  3.9249026E+01  3.9249027E+01  3.9249028E+01  3.9249028E+01  3.9249029E+01  3.9256085E+01  3.9256086E+01  3.9256086E+01  3.9256087E+01  3.9256087E+01  3.9256088E+01  3.9256089E+01  3.9256089E+01  3.9256090E+01  3.9300511E+01  3.9300512E+01  3.9300512E+01  3.9300513E+01  3.9300513E+01  3.9300514E+01  3.9300514E+01  3.9300515E+01  3.9300515E+01  3.9300516E+01  3.9300516E+01  3.9300517E+01  3.9300517E+01  3.9300526E+01  3.9300527E+01  3.9300528E+01  3.9300529E+01  3.9300530E+01  3.9300530E+01  3.9300531E+01  3.9318271E+01  3.9318271E+01  3.9318272E+01  3.9318273E+01  3.9318273E+01  3.9318274E+01  3.9318275E+01  3.9318275E+01  3.9318276E+01  3.9318277E+01  3.9318277E+01  3.9318278E+01  3.9318279E+01  3.9318279E+01  3.9318280E+01  3.9324283E+01  3.9331662E+01  3.9331664E+01  3.9331665E+01  3.9336766E+01  3.9336766E+01  3.9336767E+01  3.9336767E+01  3.9336767E+01  3.9336767E+01  3.9336767E+01  3.9375466E+01  3.9375466E+01  3.9375467E+01  3.9375468E+01  3.9375469E+01  3.9375469E+01  3.9375470E+01  3.9375471E+01  3.9375472E+01  3.9375472E+01  3.9375473E+01  3.9375474E+01  3.9375475E+01  3.9375475E+01  3.9375476E+01  3.9375477E+01  3.9375478E+01  3.9381595E+01  3.9381595E+01  3.9381596E+01  3.9381596E+01  3.9381596E+01  3.9422533E+01  3.9422533E+01  3.9422534E+01  3.9422535E+01  3.9422535E+01  3.9422536E+01  3.9422536E+01  3.9422537E+01  3.9422538E+01  3.9422538E+01  3.9422539E+01  3.9422539E+01  3.9422540E+01  3.9422541E+01  3.9422541E+01  3.9437027E+01  3.9437027E+01  3.9437028E+01  3.9437028E+01  3.9437029E+01  3.9437030E+01  3.9437030E+01  3.9437031E+01  3.9437031E+01  3.9437032E+01  3.9437032E+01  3.9437033E+01  3.9437033E+01  3.9442358E+01  3.9442358E+01  3.9442359E+01  3.9442360E+01  3.9442361E+01  3.9442361E+01  3.9442362E+01  3.9442363E+01  3.9442363E+01  3.9442364E+01  3.9442365E+01  3.9445207E+01  3.9445208E+01  3.9445208E+01  3.9445209E+01  3.9445210E+01  3.9445210E+01  3.9445211E+01  3.9445212E+01  3.9445213E+01  3.9445213E+01  3.9445214E+01  3.9445215E+01  3.9445215E+01  3.9445216E+01  3.9445217E+01  3.9445217E+01  3.9445218E+01  3.9445219E+01  3.9445220E+01  3.9445220E+01  3.9445221E+01  3.9445222E+01  3.9445222E+01  3.9464535E+01  3.9464535E+01  3.9464536E+01  3.9464536E+01  3.9464536E+01  3.9464537E+01  3.9464537E+01  3.9492465E+01  3.9492466E+01  3.9492467E+01  3.9492468E+01  3.9492468E+01  3.9492469E+01  3.9492470E+01  3.9492471E+01  3.9492471E+01  3.9492472E+01  3.9492473E+01  3.9494959E+01  3.9494960E+01  3.9494962E+01  3.9494963E+01  3.9494965E+01  3.9494966E+01  3.9494968E+01  3.9494969E+01  3.9494971E+01  3.9527818E+01  3.9527818E+01  3.9527819E+01  3.9527820E+01  3.9527820E+01  3.9527821E+01  3.9527822E+01  3.9538249E+01  3.9538250E+01  3.9538251E+01  3.9538251E+01  3.9538252E+01  3.9538253E+01  3.9538253E+01  3.9538254E+01  3.9538255E+01  3.9538255E+01  3.9538256E+01  3.9538257E+01  3.9538257E+01  3.9538258E+01  3.9538259E+01  3.9538259E+01  3.9538260E+01  3.9538261E+01  3.9538261E+01  3.9544978E+01  3.9544979E+01  3.9544980E+01  3.9544981E+01  3.9544982E+01  3.9544983E+01  3.9544984E+01  3.9544985E+01  3.9544986E+01  3.9544987E+01  3.9544988E+01  3.9557490E+01  3.9557490E+01  3.9557491E+01  3.9557492E+01  3.9557492E+01  3.9576014E+01  3.9576015E+01  3.9576016E+01  3.9576016E+01  3.9576017E+01  3.9576018E+01  3.9576018E+01  3.9576019E+01  3.9576019E+01  3.9576356E+01  3.9576357E+01  3.9576357E+01  3.9576358E+01  3.9576358E+01  3.9576359E+01  3.9576359E+01  3.9576360E+01  3.9576360E+01  3.9576361E+01  3.9576361E+01  3.9576362E+01  3.9576363E+01  3.9596804E+01  3.9596805E+01  3.9596806E+01  3.9596807E+01  3.9596807E+01  3.9596808E+01  3.9596809E+01  3.9596809E+01  3.9596810E+01  3.9596811E+01  3.9596811E+01  3.9596812E+01  3.9596813E+01  3.9596813E+01  3.9596814E+01  3.9596815E+01  3.9596815E+01  3.9596816E+01  3.9596817E+01  3.9622956E+01  3.9622957E+01  3.9622958E+01  3.9622958E+01  3.9622959E+01  3.9622960E+01  3.9622961E+01  3.9622961E+01  3.9622962E+01  3.9622963E+01  3.9622964E+01  3.9655332E+01  3.9655332E+01  3.9655333E+01  3.9655334E+01  3.9655335E+01  3.9655336E+01  3.9655337E+01  3.9655338E+01  3.9655339E+01  3.9678890E+01  3.9678891E+01  3.9678891E+01  3.9678892E+01  3.9678893E+01  3.9678893E+01  3.9678894E+01  3.9678895E+01  3.9678896E+01  3.9678896E+01  3.9678897E+01  3.9678898E+01  3.9678898E+01  3.9678899E+01  3.9678900E+01  3.9682117E+01  3.9682117E+01  3.9682117E+01  3.9682118E+01  3.9682118E+01  3.9694344E+01  3.9694345E+01  3.9694345E+01  3.9694346E+01  3.9694347E+01  3.9694348E+01  3.9694349E+01  3.9694349E+01  3.9694350E+01  3.9694351E+01  3.9694352E+01  3.9694353E+01  3.9694353E+01  3.9702681E+01  3.9702682E+01  3.9702683E+01  3.9702683E+01  3.9702684E+01  3.9702685E+01  3.9702685E+01  3.9702686E+01  3.9702687E+01  3.9702687E+01  3.9702688E+01  3.9703752E+01  3.9703752E+01  3.9703752E+01  3.9705224E+01  3.9705225E+01  3.9705226E+01  3.9705227E+01  3.9705229E+01  3.9705230E+01  3.9705231E+01  3.9711049E+01  3.9711049E+01  3.9711050E+01  3.9711051E+01  3.9711052E+01  3.9711052E+01  3.9711053E+01  3.9711054E+01  3.9711054E+01  3.9711055E+01  3.9711056E+01  3.9711057E+01  3.9711057E+01  3.9711058E+01  3.9711059E+01  3.9711059E+01  3.9711060E+01  3.9721321E+01  3.9721322E+01  3.9721323E+01  3.9721324E+01  3.9721325E+01  3.9721326E+01  3.9721327E+01  3.9721327E+01  3.9721328E+01  3.9721329E+01  3.9721330E+01  3.9721331E+01  3.9721332E+01  3.9763975E+01  3.9763976E+01  3.9763977E+01  3.9763977E+01  3.9763978E+01  3.9763979E+01  3.9763980E+01  3.9763980E+01  3.9763981E+01  3.9763982E+01  3.9763983E+01  3.9763983E+01  3.9763984E+01  3.9763985E+01  3.9763985E+01  3.9765060E+01  3.9765061E+01  3.9765061E+01  3.9765062E+01  3.9765062E+01  3.9765063E+01  3.9765063E+01  3.9765064E+01  3.9765064E+01  3.9787977E+01  3.9787978E+01  3.9787979E+01  3.9787981E+01  3.9787982E+01  3.9794437E+01  3.9803587E+01  3.9803588E+01  3.9803588E+01  3.9803589E+01  3.9803590E+01  3.9803590E+01  3.9803591E+01  3.9803592E+01  3.9803592E+01  3.9803593E+01  3.9803594E+01  3.9803594E+01  3.9803595E+01  3.9803596E+01  3.9803597E+01  3.9803597E+01  3.9803598E+01  3.9807639E+01  3.9807640E+01  3.9807640E+01  3.9807641E+01  3.9807642E+01  3.9807642E+01  3.9807643E+01  3.9807644E+01  3.9807644E+01  3.9807645E+01  3.9807646E+01  3.9807646E+01  3.9807647E+01  3.9809100E+01  3.9809101E+01  3.9809101E+01  3.9809102E+01  3.9809102E+01  3.9809102E+01  3.9809103E+01  3.9851645E+01  3.9851645E+01  3.9851646E+01  3.9851646E+01  3.9851647E+01  3.9851647E+01  3.9851648E+01  3.9851648E+01  3.9851648E+01  3.9851649E+01  3.9851649E+01  3.9887061E+01  3.9887061E+01  3.9887062E+01  3.9887063E+01  3.9887064E+01  3.9909313E+01  3.9909313E+01  3.9909313E+01  3.9909314E+01  3.9909314E+01  3.9909315E+01  3.9909315E+01  3.9915328E+01  3.9915329E+01  3.9915330E+01  3.9915331E+01  3.9915332E+01  3.9915333E+01  3.9915335E+01  3.9915336E+01  3.9915337E+01  3.9915338E+01  3.9915339E+01  3.9947418E+01  3.9947420E+01  3.9947422E+01  3.9951283E+01  3.9951285E+01  3.9951287E+01  3.9951288E+01  3.9951290E+01  3.9951378E+01  3.9951379E+01  3.9951380E+01  3.9951380E+01  3.9951381E+01  3.9951381E+01  3.9951382E+01  3.9951383E+01  3.9951383E+01  3.9951384E+01  3.9951384E+01  3.9951385E+01  3.9951386E+01  3.9951386E+01  3.9951387E+01  3.9966066E+01  3.9966066E+01  3.9966067E+01  3.9966067E+01  3.9966067E+01  3.9966068E+01  3.9966068E+01  3.9966069E+01  3.9966069E+01  3.9971449E+01  3.9971450E+01  3.9971450E+01  3.9971451E+01  3.9971451E+01  3.9971451E+01  3.9971452E+01  3.9971452E+01  3.9971453E+01  4.0009379E+01  4.0009379E+01  4.0009380E+01  4.0009381E+01  4.0009381E+01  4.0009382E+01  4.0009383E+01  4.0009383E+01  4.0009384E+01  4.0009384E+01  4.0009385E+01  4.0009386E+01  4.0009386E+01  4.0009387E+01  4.0009388E+01  4.0009388E+01  4.0009389E+01  4.0016191E+01  4.0016193E+01  4.0016195E+01  4.0032234E+01  4.0032235E+01  4.0032236E+01  4.0032237E+01  4.0032238E+01  4.0041766E+01  4.0041766E+01  4.0041767E+01  4.0041768E+01  4.0041768E+01  4.0041769E+01  4.0041770E+01  4.0041770E+01  4.0041771E+01  4.0041772E+01  4.0041772E+01  4.0041773E+01  4.0041774E+01  4.0041774E+01  4.0041775E+01  4.0041776E+01  4.0041776E+01  4.0041777E+01  4.0041778E+01  4.0060277E+01  4.0060278E+01  4.0060279E+01  4.0060280E+01  4.0060281E+01  4.0060282E+01  4.0060283E+01  4.0060284E+01  4.0060285E+01  4.0060286E+01  4.0060287E+01  4.0060288E+01  4.0060289E+01  4.0073690E+01  4.0073691E+01  4.0073691E+01  4.0078435E+01  4.0078436E+01  4.0078436E+01  4.0078437E+01  4.0078438E+01  4.0078439E+01  4.0078440E+01  4.0087942E+01  4.0087943E+01  4.0087944E+01  4.0087944E+01  4.0087945E+01  4.0087946E+01  4.0087947E+01  4.0087947E+01  4.0087948E+01  4.0087949E+01  4.0087950E+01  4.0087950E+01  4.0087951E+01  4.0087952E+01  4.0087953E+01  4.0087953E+01  4.0087954E+01  4.0087955E+01  4.0087956E+01  4.0087956E+01  4.0087957E+01  4.0115200E+01  4.0115200E+01  4.0115200E+01  4.0115200E+01  4.0115200E+01  4.0117241E+01  4.0117242E+01  4.0117243E+01  4.0117244E+01  4.0117244E+01  4.0117245E+01  4.0117246E+01  4.0117247E+01  4.0117247E+01  4.0117248E+01  4.0117249E+01  4.0125720E+01  4.0125721E+01  4.0125722E+01  4.0125723E+01  4.0125724E+01  4.0125724E+01  4.0125725E+01  4.0125726E+01  4.0125727E+01  4.0125728E+01  4.0125728E+01  4.0125729E+01  4.0125730E+01  4.0125731E+01  4.0125732E+01  4.0153143E+01  4.0153143E+01  4.0153143E+01  4.0153144E+01  4.0153144E+01  4.0153144E+01  4.0153145E+01  4.0153145E+01  4.0153145E+01  4.0184065E+01  4.0184066E+01  4.0184066E+01  4.0184067E+01  4.0184068E+01  4.0184069E+01  4.0184069E+01  4.0184070E+01  4.0184071E+01  4.0184071E+01  4.0184072E+01  4.0184073E+01  4.0184074E+01  4.0184074E+01  4.0184075E+01  4.0198807E+01  4.0198807E+01  4.0198808E+01  4.0198809E+01  4.0198810E+01  4.0198810E+01  4.0198811E+01  4.0198812E+01  4.0198813E+01  4.0198813E+01  4.0198814E+01  4.0198815E+01  4.0198816E+01  4.0237449E+01  4.0237450E+01  4.0237451E+01  4.0237452E+01  4.0237453E+01  4.0237454E+01  4.0237454E+01  4.0238934E+01  4.0238935E+01  4.0238936E+01  4.0238938E+01  4.0238939E+01  4.0238940E+01  4.0238941E+01  4.0238943E+01  4.0238944E+01  4.0264553E+01  4.0264554E+01  4.0264554E+01  4.0264555E+01  4.0264556E+01  4.0264556E+01  4.0264557E+01  4.0264557E+01  4.0264558E+01  4.0264558E+01  4.0264559E+01  4.0266418E+01  4.0266419E+01  4.0266419E+01  4.0266420E+01  4.0266420E+01  4.0266421E+01  4.0266422E+01  4.0266422E+01  4.0266423E+01  4.0266424E+01  4.0266424E+01  4.0266425E+01  4.0266425E+01  4.0307156E+01  4.0307157E+01  4.0307158E+01  4.0307158E+01  4.0307159E+01  4.0307160E+01  4.0307160E+01  4.0315676E+01  4.0315677E+01  4.0315678E+01  4.0315678E+01  4.0315679E+01  4.0315680E+01  4.0315680E+01  4.0315681E+01  4.0315682E+01  4.0315682E+01  4.0315683E+01  4.0315684E+01  4.0315685E+01  4.0315685E+01  4.0315686E+01  4.0315687E+01  4.0315687E+01  4.0318154E+01  4.0318154E+01  4.0318155E+01  4.0318156E+01  4.0318156E+01  4.0318157E+01  4.0318158E+01  4.0318159E+01  4.0318159E+01  4.0318160E+01  4.0318161E+01  4.0318161E+01  4.0318162E+01  4.0318163E+01  4.0318163E+01  4.0318164E+01  4.0318165E+01  4.0318165E+01  4.0318166E+01  4.0318167E+01  4.0318168E+01  4.0318168E+01  4.0318169E+01  4.0327813E+01  4.0327814E+01  4.0327815E+01  4.0327815E+01  4.0327816E+01  4.0327817E+01  4.0327818E+01  4.0327818E+01  4.0327819E+01  4.0327820E+01  4.0327821E+01  4.0327821E+01  4.0327822E+01  4.0327823E+01  4.0327824E+01  4.0327824E+01  4.0327825E+01  4.0327826E+01  4.0327827E+01  4.0327827E+01  4.0327828E+01  4.0327829E+01  4.0327830E+01  4.0327830E+01  4.0327831E+01  4.0354088E+01  4.0354089E+01  4.0354090E+01  4.0354090E+01  4.0354091E+01  4.0354092E+01  4.0354092E+01  4.0354093E+01  4.0354094E+01  4.0355330E+01  4.0355330E+01  4.0355330E+01  4.0355330E+01  4.0355330E+01  4.0363663E+01  4.0363664E+01  4.0363665E+01  4.0363665E+01  4.0363666E+01  4.0363667E+01  4.0363668E+01  4.0363668E+01  4.0363669E+01  4.0363670E+01  4.0363671E+01  4.0363671E+01  4.0363672E+01  4.0363673E+01  4.0363674E+01  4.0363675E+01  4.0363675E+01  4.0363676E+01  4.0363677E+01  4.0377157E+01  4.0377158E+01  4.0377159E+01  4.0377160E+01  4.0377160E+01  4.0377161E+01  4.0377162E+01  4.0377163E+01  4.0377164E+01  4.0377164E+01  4.0377165E+01  4.0377166E+01  4.0377167E+01  4.0391417E+01  4.0391418E+01  4.0391418E+01  4.0391419E+01  4.0391419E+01  4.0391420E+01  4.0391420E+01  4.0391519E+01  4.0408623E+01  4.0408624E+01  4.0408625E+01  4.0408625E+01  4.0408626E+01  4.0408627E+01  4.0408628E+01  4.0408628E+01  4.0408629E+01  4.0408630E+01  4.0408631E+01  4.0408632E+01  4.0408632E+01  4.0434523E+01  4.0434524E+01  4.0434525E+01  4.0434525E+01  4.0434526E+01  4.0434527E+01  4.0434528E+01  4.0434529E+01  4.0434529E+01  4.0434530E+01  4.0434531E+01  4.0438151E+01  4.0438152E+01  4.0438152E+01  4.0438153E+01  4.0438154E+01  4.0438155E+01  4.0438156E+01  4.0438157E+01  4.0438157E+01  4.0452421E+01  4.0452422E+01  4.0452422E+01  4.0452423E+01  4.0452424E+01  4.0452424E+01  4.0452425E+01  4.0452426E+01  4.0452427E+01  4.0452427E+01  4.0452428E+01  4.0452429E+01  4.0452429E+01  4.0452430E+01  4.0452431E+01  4.0453434E+01  4.0453435E+01  4.0453436E+01  4.0453437E+01  4.0453438E+01  4.0474347E+01  4.0474348E+01  4.0474349E+01  4.0474349E+01  4.0474350E+01  4.0474351E+01  4.0474351E+01  4.0474352E+01  4.0474353E+01  4.0474353E+01  4.0474354E+01  4.0474355E+01  4.0474356E+01  4.0474356E+01  4.0474357E+01  4.0474358E+01  4.0474358E+01  4.0498626E+01  4.0498627E+01  4.0498628E+01  4.0498629E+01  4.0498630E+01  4.0498631E+01  4.0498632E+01  4.0511601E+01  4.0511602E+01  4.0511603E+01  4.0511604E+01  4.0511604E+01  4.0511605E+01  4.0511606E+01  4.0511606E+01  4.0511607E+01  4.0511608E+01  4.0511609E+01  4.0511609E+01  4.0511610E+01  4.0516981E+01  4.0516982E+01  4.0516983E+01  4.0516984E+01  4.0516985E+01  4.0516986E+01  4.0516986E+01  4.0516987E+01  4.0516988E+01  4.0541632E+01  4.0541633E+01  4.0541634E+01  4.0541635E+01  4.0541636E+01  4.0541636E+01  4.0541637E+01  4.0541638E+01  4.0541639E+01  4.0541640E+01  4.0541641E+01  4.0546870E+01  4.0546871E+01  4.0546872E+01  4.0572842E+01  4.0572842E+01  4.0572842E+01  4.0572843E+01  4.0572843E+01  4.0572844E+01  4.0572844E+01  4.0572845E+01  4.0572845E+01  4.0572845E+01  4.0572846E+01  4.0586692E+01  4.0586693E+01  4.0586694E+01  4.0586695E+01  4.0586696E+01  4.0586697E+01  4.0586698E+01  4.0587899E+01  4.0587899E+01  4.0587900E+01  4.0587901E+01  4.0587901E+01  4.0587902E+01  4.0587903E+01  4.0587904E+01  4.0587904E+01  4.0587905E+01  4.0587906E+01  4.0587906E+01  4.0587907E+01  4.0587908E+01  4.0587908E+01  4.0587909E+01  4.0587910E+01  4.0587910E+01  4.0587911E+01  4.0590373E+01  4.0590375E+01  4.0590377E+01  4.0604450E+01  4.0604450E+01  4.0604451E+01  4.0604451E+01  4.0604452E+01  4.0604453E+01  4.0604453E+01  4.0604454E+01  4.0604455E+01  4.0604455E+01  4.0604456E+01  4.0604457E+01  4.0604457E+01  4.0610631E+01  4.0610632E+01  4.0610632E+01  4.0610633E+01  4.0610634E+01  4.0610634E+01  4.0610635E+01  4.0610635E+01  4.0610636E+01  4.0621639E+01  4.0631103E+01  4.0631104E+01  4.0631105E+01  4.0631106E+01  4.0631106E+01  4.0631107E+01  4.0631108E+01  4.0631108E+01  4.0631109E+01  4.0631110E+01  4.0631111E+01  4.0631111E+01  4.0631112E+01  4.0631113E+01  4.0631113E+01  4.0631114E+01  4.0631115E+01  4.0631115E+01  4.0631116E+01  4.0631117E+01  4.0631118E+01  4.0650308E+01  4.0650308E+01  4.0650308E+01  4.0650308E+01  4.0650308E+01  4.0665703E+01  4.0665704E+01  4.0665705E+01  4.0665706E+01  4.0665706E+01  4.0665707E+01  4.0665708E+01  4.0665709E+01  4.0665709E+01  4.0665710E+01  4.0665711E+01  4.0665712E+01  4.0665713E+01  4.0665713E+01  4.0665714E+01  4.0665715E+01  4.0665716E+01  4.0669886E+01  4.0669886E+01  4.0669887E+01  4.0669888E+01  4.0669888E+01  4.0669889E+01  4.0669890E+01  4.0669890E+01  4.0669891E+01  4.0669892E+01  4.0669893E+01  4.0669893E+01  4.0669894E+01  4.0669895E+01  4.0669895E+01  4.0689250E+01  4.0689251E+01  4.0689252E+01  4.0689253E+01  4.0689254E+01  4.0689256E+01  4.0689257E+01  4.0689258E+01  4.0689259E+01  4.0689260E+01  4.0689261E+01  4.0701943E+01  4.0701944E+01  4.0701945E+01  4.0701946E+01  4.0701947E+01  4.0701947E+01  4.0701948E+01  4.0701949E+01  4.0701950E+01  4.0701951E+01  4.0701951E+01  4.0701952E+01  4.0701953E+01  4.0701954E+01  4.0701955E+01  4.0713580E+01  4.0713581E+01  4.0713582E+01  4.0713582E+01  4.0713583E+01  4.0713584E+01  4.0713585E+01  4.0713586E+01  4.0713586E+01  4.0720917E+01  4.0720917E+01  4.0720917E+01  4.0730541E+01  4.0730543E+01  4.0730544E+01  4.0730546E+01  4.0730548E+01  4.0744882E+01  4.0744883E+01  4.0744883E+01  4.0744884E+01  4.0744884E+01  4.0744885E+01  4.0744885E+01  4.0811832E+01  4.0811833E+01  4.0811834E+01  4.0811834E+01  4.0811835E+01  4.0811836E+01  4.0811837E+01  4.0811837E+01  4.0811838E+01  4.0811839E+01  4.0811840E+01  4.0811840E+01  4.0811841E+01  4.0811842E+01  4.0811843E+01  4.0871445E+01  4.0871446E+01  4.0871446E+01  4.0871447E+01  4.0871447E+01  4.0871448E+01  4.0871448E+01  4.0871449E+01  4.0871449E+01  4.0894065E+01  4.0894065E+01  4.0894066E+01  4.0894066E+01  4.0894067E+01  4.0894067E+01  4.0894068E+01  4.0894068E+01  4.0894069E+01  4.0894069E+01  4.0894070E+01  4.0905459E+01  4.0905459E+01  4.0905459E+01  4.0905459E+01  4.0905459E+01  4.0923211E+01  4.0923212E+01  4.0923213E+01  4.0923214E+01  4.0923215E+01  4.0923215E+01  4.0923216E+01  4.0923217E+01  4.0923218E+01  4.0923218E+01  4.0923219E+01  4.0923220E+01  4.0923221E+01  4.0923221E+01  4.0923222E+01  4.0923223E+01  4.0923224E+01  4.0923224E+01  4.0923225E+01  4.0926870E+01  4.0926871E+01  4.0926872E+01  4.0926873E+01  4.0926874E+01  4.0926875E+01  4.0926876E+01  4.0926877E+01  4.0926878E+01  4.0926879E+01  4.0926880E+01  4.0926881E+01  4.0926881E+01  4.0947917E+01  4.0947918E+01  4.0947919E+01  4.0947919E+01  4.0947920E+01  4.0947920E+01  4.0947921E+01  4.0947922E+01  4.0947922E+01  4.0947923E+01  4.0947924E+01  4.0949013E+01  4.0949013E+01  4.0949014E+01  4.0949015E+01  4.0949015E+01  4.0949016E+01  4.0949017E+01  4.0949017E+01  4.0949018E+01  4.0949019E+01  4.0949019E+01  4.0949020E+01  4.0949021E+01  4.0949021E+01  4.0949022E+01  4.0949023E+01  4.0949023E+01  4.0979367E+01  4.0979367E+01  4.0979367E+01  4.0979367E+01  4.0979368E+01  4.0979368E+01  4.0979368E+01  4.0979368E+01  4.0979369E+01  4.1009446E+01  4.1009447E+01  4.1009448E+01  4.1009448E+01  4.1009449E+01  4.1009450E+01  4.1009451E+01  4.1009451E+01  4.1009452E+01  4.1009453E+01  4.1009454E+01  4.1009454E+01  4.1009455E+01  4.1009456E+01  4.1009457E+01  4.1030506E+01  4.1030507E+01  4.1030508E+01  4.1030509E+01  4.1030509E+01  4.1030510E+01  4.1030511E+01  4.1030511E+01  4.1030512E+01  4.1030513E+01  4.1030514E+01  4.1030681E+01  4.1030682E+01  4.1030683E+01  4.1052595E+01  4.1052596E+01  4.1052597E+01  4.1052598E+01  4.1052600E+01  4.1052601E+01  4.1052602E+01  4.1055357E+01  4.1055359E+01  4.1055360E+01  4.1055362E+01  4.1055364E+01  4.1085345E+01  4.1085345E+01  4.1085345E+01  4.1085345E+01  4.1085346E+01  4.1085346E+01  4.1085346E+01  4.1102599E+01  4.1102600E+01  4.1102601E+01  4.1102602E+01  4.1102603E+01  4.1102604E+01  4.1102604E+01  4.1102605E+01  4.1102606E+01  4.1102607E+01  4.1102608E+01  4.1102608E+01  4.1102609E+01  4.1102610E+01  4.1102611E+01  4.1102612E+01  4.1102613E+01  4.1130548E+01  4.1130549E+01  4.1130550E+01  4.1130551E+01  4.1130553E+01  4.1130554E+01  4.1130555E+01  4.1130556E+01  4.1130557E+01  4.1130558E+01  4.1130559E+01  4.1163901E+01  4.1163902E+01  4.1163903E+01  4.1163903E+01  4.1163904E+01  4.1163905E+01  4.1163906E+01  4.1163906E+01  4.1163907E+01  4.1163908E+01  4.1163908E+01  4.1163909E+01  4.1163910E+01  4.1163910E+01  4.1163911E+01  4.1163912E+01  4.1163913E+01  4.1163913E+01  4.1163914E+01  4.1163915E+01  4.1163915E+01  4.1169712E+01  4.1169713E+01  4.1169714E+01  4.1169715E+01  4.1169716E+01  4.1169717E+01  4.1169717E+01  4.1169718E+01  4.1169719E+01  4.1169720E+01  4.1169721E+01  4.1169722E+01  4.1169723E+01  4.1175297E+01  4.1175297E+01  4.1175298E+01  4.1175298E+01  4.1175298E+01  4.1175298E+01  4.1175298E+01  4.1187437E+01  4.1187437E+01  4.1187437E+01  4.1187438E+01  4.1187438E+01  4.1187439E+01  4.1187439E+01  4.1187440E+01  4.1187440E+01  4.1205483E+01  4.1205484E+01  4.1205486E+01  4.1205487E+01  4.1205489E+01  4.1212461E+01  4.1212462E+01  4.1212462E+01  4.1212463E+01  4.1212464E+01  4.1212465E+01  4.1212466E+01  4.1212467E+01  4.1212468E+01  4.1212468E+01  4.1212469E+01  4.1212470E+01  4.1212471E+01  4.1212472E+01  4.1212473E+01  4.1239668E+01  4.1239669E+01  4.1239670E+01  4.1264505E+01  4.1264506E+01  4.1264507E+01  4.1264508E+01  4.1264509E+01  4.1264509E+01  4.1264510E+01  4.1280272E+01  4.1280273E+01  4.1280274E+01  4.1280275E+01  4.1280276E+01  4.1280277E+01  4.1280277E+01  4.1280278E+01  4.1280279E+01  4.1301832E+01  4.1301832E+01  4.1301833E+01  4.1301834E+01  4.1301834E+01  4.1304423E+01  4.1304424E+01  4.1304425E+01  4.1304426E+01  4.1304427E+01  4.1304427E+01  4.1304428E+01  4.1304429E+01  4.1304430E+01  4.1304431E+01  4.1304431E+01  4.1304432E+01  4.1304433E+01  4.1304434E+01  4.1304435E+01  4.1304435E+01  4.1304436E+01  4.1304437E+01  4.1304438E+01  4.1304438E+01  4.1304439E+01  4.1304440E+01  4.1304441E+01  4.1318259E+01  4.1318260E+01  4.1318261E+01  4.1318262E+01  4.1318263E+01  4.1318264E+01  4.1318265E+01  4.1318265E+01  4.1318266E+01  4.1318267E+01  4.1318268E+01  4.1318269E+01  4.1318270E+01  4.1394305E+01  4.1394306E+01  4.1394307E+01  4.1394308E+01  4.1394308E+01  4.1394309E+01  4.1394310E+01  4.1394310E+01  4.1394311E+01  4.1394312E+01  4.1394313E+01  4.1394313E+01  4.1394314E+01  4.1394315E+01  4.1394316E+01  4.1394316E+01  4.1394317E+01  4.1394318E+01  4.1394319E+01  4.1395842E+01  4.1395843E+01  4.1395843E+01  4.1395844E+01  4.1395845E+01  4.1395845E+01  4.1395846E+01  4.1395847E+01  4.1395847E+01  4.1395848E+01  4.1395849E+01  4.1395849E+01  4.1395850E+01  4.1395851E+01  4.1395851E+01  4.1395852E+01  4.1395853E+01  4.1400534E+01  4.1400535E+01  4.1400536E+01  4.1400536E+01  4.1400537E+01  4.1400538E+01  4.1400539E+01  4.1400540E+01  4.1400541E+01  4.1441692E+01  4.1441692E+01  4.1441693E+01  4.1441694E+01  4.1441694E+01  4.1441695E+01  4.1441695E+01  4.1441696E+01  4.1441697E+01  4.1441697E+01  4.1441698E+01  4.1441698E+01  4.1441699E+01  4.1458854E+01  4.1458855E+01  4.1458855E+01  4.1461949E+01  4.1461950E+01  4.1461950E+01  4.1461951E+01  4.1461952E+01  4.1461952E+01  4.1461953E+01  4.1461954E+01  4.1461955E+01  4.1461955E+01  4.1461956E+01  4.1496661E+01  4.1496661E+01  4.1496662E+01  4.1496662E+01  4.1496663E+01  4.1496663E+01  4.1496664E+01  4.1513988E+01  4.1513989E+01  4.1513989E+01  4.1513990E+01  4.1513991E+01  4.1513991E+01  4.1513992E+01  4.1513992E+01  4.1513993E+01  4.1513994E+01  4.1513994E+01  4.1513995E+01  4.1513995E+01  4.1513996E+01  4.1513997E+01  4.1532681E+01  4.1532681E+01  4.1532682E+01  4.1532683E+01  4.1532684E+01  4.1532684E+01  4.1532685E+01  4.1532686E+01  4.1532687E+01  4.1532687E+01  4.1532688E+01  4.1532689E+01  4.1532690E+01  4.1532690E+01  4.1532691E+01  4.1532692E+01  4.1532693E+01  4.1537535E+01  4.1537536E+01  4.1537536E+01  4.1537537E+01  4.1537538E+01  4.1537538E+01  4.1537539E+01  4.1537539E+01  4.1537540E+01  4.1537541E+01  4.1537541E+01  4.1537542E+01  4.1537543E+01  4.1595863E+01  4.1595864E+01  4.1595865E+01  4.1595866E+01  4.1595867E+01  4.1620215E+01  4.1623360E+01  4.1623361E+01  4.1623361E+01  4.1623362E+01  4.1623363E+01  4.1623364E+01  4.1623365E+01  4.1636532E+01  4.1636533E+01  4.1636534E+01  4.1636534E+01  4.1636535E+01  4.1636535E+01  4.1636536E+01  4.1636536E+01  4.1636537E+01  4.1643261E+01  4.1643262E+01  4.1643262E+01  4.1643262E+01  4.1643263E+01  4.1643263E+01  4.1643263E+01  4.1643264E+01  4.1643264E+01  4.1643264E+01  4.1643265E+01  4.1724506E+01  4.1724507E+01  4.1724508E+01  4.1724509E+01  4.1724510E+01  4.1724511E+01  4.1724512E+01  4.1724513E+01  4.1724514E+01  4.1724515E+01  4.1724516E+01  4.1724517E+01  4.1724518E+01  4.1724519E+01  4.1724520E+01  4.1731784E+01  4.1731784E+01  4.1731784E+01  4.1731784E+01  4.1731784E+01  4.1745119E+01  4.1745120E+01  4.1745120E+01  4.1747715E+01  4.1747716E+01  4.1747716E+01  4.1747717E+01  4.1747718E+01  4.1747718E+01  4.1747719E+01  4.1747720E+01  4.1747721E+01  4.1747721E+01  4.1747722E+01  4.1747723E+01  4.1747724E+01  4.1811300E+01  4.1811301E+01  4.1811302E+01  4.1811302E+01  4.1811303E+01  4.1811304E+01  4.1811305E+01  4.1811305E+01  4.1811306E+01  4.1811307E+01  4.1811307E+01  4.1836740E+01  4.1836740E+01  4.1836741E+01  4.1836742E+01  4.1836742E+01  4.1836743E+01  4.1836744E+01  4.1836744E+01  4.1836745E+01  4.1874535E+01  4.1874536E+01  4.1874536E+01  4.1874537E+01  4.1874538E+01  4.1874539E+01  4.1874539E+01  4.1874540E+01  4.1874541E+01  4.1874542E+01  4.1874542E+01  4.1874543E+01  4.1874544E+01  4.1874545E+01  4.1874545E+01  4.1874546E+01  4.1874547E+01  4.1874548E+01  4.1874548E+01  4.1876802E+01  4.1876802E+01  4.1876803E+01  4.1876804E+01  4.1876804E+01  4.1876805E+01  4.1876805E+01  4.1883298E+01  4.1883298E+01  4.1883298E+01  4.1909112E+01  4.1909112E+01  4.1909113E+01  4.1909114E+01  4.1909114E+01  4.1909115E+01  4.1909116E+01  4.1909117E+01  4.1909117E+01  4.1909118E+01  4.1909119E+01  4.1909119E+01  4.1909120E+01  4.1909121E+01  4.1909121E+01  4.1931429E+01  4.1931429E+01  4.1931430E+01  4.1931431E+01  4.1931431E+01  4.1950998E+01  4.1950999E+01  4.1951000E+01  4.1951000E+01  4.1951001E+01  4.1951002E+01  4.1951002E+01  4.1951003E+01  4.1951004E+01  4.1951004E+01  4.1951005E+01  4.1951006E+01  4.1951006E+01  4.1959715E+01  4.1959716E+01  4.1959716E+01  4.1959716E+01  4.1959716E+01  4.1959717E+01  4.1959717E+01  4.1959717E+01  4.1959718E+01  4.1982775E+01  4.1982775E+01  4.1982776E+01  4.1982777E+01  4.1982778E+01  4.1982779E+01  4.1982780E+01  4.1982780E+01  4.1982781E+01  4.1982782E+01  4.1982783E+01  4.1982784E+01  4.1982785E+01  4.1982785E+01  4.1982786E+01  4.1982787E+01  4.1982788E+01  4.1982789E+01  4.1982790E+01  4.1982790E+01  4.1982791E+01  4.2027989E+01  4.2027990E+01  4.2027991E+01  4.2027992E+01  4.2027993E+01  4.2027994E+01  4.2027994E+01  4.2027995E+01  4.2027996E+01  4.2027997E+01  4.2027998E+01  4.2027999E+01  4.2028000E+01  4.2028001E+01  4.2028002E+01  4.2028003E+01  4.2028004E+01  4.2028376E+01  4.2028376E+01  4.2028377E+01  4.2028378E+01  4.2028379E+01  4.2028379E+01  4.2028380E+01  4.2028381E+01  4.2028381E+01  4.2028382E+01  4.2028383E+01  4.2073354E+01  4.2073355E+01  4.2073356E+01  4.2073356E+01  4.2073357E+01  4.2073357E+01  4.2073358E+01  4.2073359E+01  4.2073359E+01  4.2073360E+01  4.2073361E+01  4.2073361E+01  4.2073362E+01  4.2173935E+01  4.2173935E+01  4.2173935E+01  4.2173936E+01  4.2173936E+01  4.2173936E+01  4.2173936E+01  4.2181212E+01  4.2181213E+01  4.2181214E+01  4.2181215E+01  4.2181215E+01  4.2181216E+01  4.2181217E+01  4.2181217E+01  4.2181218E+01  4.2181219E+01  4.2181220E+01  4.2181220E+01  4.2181221E+01  4.2181222E+01  4.2181222E+01  4.2190459E+01  4.2190460E+01  4.2190460E+01  4.2190461E+01  4.2190462E+01  4.2190463E+01  4.2190464E+01  4.2190465E+01  4.2190465E+01  4.2190466E+01  4.2190467E+01  4.2190468E+01  4.2190469E+01  4.2190469E+01  4.2190470E+01  4.2190471E+01  4.2190472E+01  4.2190473E+01  4.2190473E+01  4.2197288E+01  4.2197289E+01  4.2197290E+01  4.2197291E+01  4.2197292E+01  4.2197293E+01  4.2197294E+01  4.2197295E+01  4.2197296E+01  4.2215902E+01  4.2215903E+01  4.2215904E+01  4.2215904E+01  4.2215905E+01  4.2215905E+01  4.2215906E+01  4.2215907E+01  4.2215907E+01  4.2215908E+01  4.2215909E+01  4.2222784E+01  4.2222785E+01  4.2222786E+01  4.2222787E+01  4.2222787E+01  4.2222788E+01  4.2222789E+01  4.2222789E+01  4.2222790E+01  4.2222791E+01  4.2222792E+01  4.2222792E+01  4.2222793E+01  4.2222794E+01  4.2222795E+01  4.2222795E+01  4.2222796E+01  4.2275977E+01  4.2275978E+01  4.2275979E+01  4.2354444E+01  4.2354445E+01  4.2354445E+01  4.2354446E+01  4.2354446E+01  4.2354446E+01  4.2354447E+01  4.2368716E+01  4.2368716E+01  4.2368716E+01  4.2368716E+01  4.2368717E+01  4.2505423E+01  4.2505423E+01  4.2505423E+01  4.2505423E+01  4.2505423E+01  4.2547651E+01  4.2547651E+01  4.2547652E+01  4.2547652E+01  4.2547653E+01  4.2547654E+01  4.2547654E+01  4.2547655E+01  4.2547655E+01  4.2547656E+01  4.2547657E+01  4.2553325E+01  4.2553326E+01  4.2553326E+01  4.2553327E+01  4.2553327E+01  4.2553328E+01  4.2553328E+01  4.2554238E+01  4.2554238E+01  4.2554239E+01  4.2554239E+01  4.2554240E+01  4.2554240E+01  4.2554241E+01  4.2554241E+01  4.2554242E+01  4.2660277E+01  4.2728745E+01  4.2728746E+01  4.2728746E+01  4.2744664E+01  4.2744664E+01  4.2744665E+01  4.2744665E+01  4.2744666E+01  4.2744667E+01  4.2744667E+01  4.2744668E+01  4.2744668E+01  4.2744669E+01  4.2744669E+01  4.2744670E+01  4.2744671E+01  4.2762950E+01  4.2762951E+01  4.2762951E+01  4.2762951E+01  4.2762952E+01  4.2798475E+01  4.2798475E+01  4.2798476E+01  4.2798476E+01  4.2798477E+01  4.2798477E+01  4.2798478E+01  4.2798478E+01  4.2798479E+01  4.2798479E+01  4.2798480E+01  4.2798480E+01  4.2798481E+01  4.2798481E+01  4.2798482E+01  4.2856774E+01  4.2856775E+01  4.2856775E+01  4.2856776E+01  4.2856776E+01  4.2856777E+01  4.2856777E+01  4.2856778E+01  4.2856778E+01  4.2856779E+01  4.2856779E+01  4.2892307E+01  4.2892308E+01  4.2892308E+01  4.2892309E+01  4.2892310E+01  4.2892310E+01  4.2892311E+01  4.2892311E+01  4.2892312E+01  4.2892313E+01  4.2892313E+01  4.2892314E+01  4.2892315E+01  4.2892315E+01  4.2892316E+01  4.2892317E+01  4.2892317E+01  4.2999447E+01  4.2999448E+01  4.2999448E+01  4.2999448E+01  4.2999449E+01  4.2999449E+01  4.2999450E+01  4.2999450E+01  4.2999451E+01  4.3106034E+01  4.3106035E+01  4.3106035E+01  4.3106036E+01  4.3106037E+01  4.3120365E+01  4.3120366E+01  4.3120366E+01  4.3120367E+01  4.3120367E+01  4.3120368E+01  4.3120368E+01  4.3179007E+01  4.3179008E+01  4.3179009E+01  4.3179009E+01  4.3179010E+01  4.3179011E+01  4.3179012E+01  4.3179294E+01  4.3179294E+01  4.3179295E+01  4.3179296E+01  4.3179296E+01  4.3179297E+01  4.3179297E+01  4.3179298E+01  4.3179299E+01  4.3179299E+01  4.3179300E+01  4.3179301E+01  4.3179301E+01  4.3179302E+01  4.3179303E+01  4.3221092E+01  4.3221092E+01  4.3221093E+01  4.3221094E+01  4.3221094E+01  4.3221095E+01  4.3221096E+01  4.3221096E+01  4.3221097E+01  4.3221098E+01  4.3221099E+01  4.3221099E+01  4.3221100E+01  4.3269939E+01  4.3269940E+01  4.3269941E+01  4.3269942E+01  4.3269942E+01  4.3269943E+01  4.3269944E+01  4.3269945E+01  4.3269946E+01  4.3293421E+01  4.3293422E+01  4.3293422E+01  4.3293423E+01  4.3293424E+01  4.3293424E+01  4.3293425E+01  4.3293426E+01  4.3293427E+01  4.3293427E+01  4.3293428E+01  4.3300003E+01  4.3300004E+01  4.3300004E+01  4.3300005E+01  4.3300005E+01  4.3300006E+01  4.3300006E+01  4.3300006E+01  4.3300007E+01  4.3300007E+01  4.3300008E+01  4.3300008E+01  4.3300009E+01  4.3429700E+01  4.3429700E+01  4.3429701E+01  4.3429701E+01  4.3429702E+01  4.3429702E+01  4.3429703E+01  4.3429703E+01  4.3429703E+01  4.3485403E+01  4.3485404E+01  4.3485404E+01  4.3485405E+01  4.3485405E+01  4.3485406E+01  4.3485406E+01  4.3485407E+01  4.3485407E+01  4.3485408E+01  4.3485408E+01  4.3507480E+01  4.3507480E+01  4.3507480E+01  4.4134777E+01  4.4348142E+01  4.4348142E+01  4.4348143E+01  4.4348143E+01  4.4348144E+01  4.4571948E+01  4.4571948E+01  4.4571948E+01  4.4605420E+01  4.4605420E+01  4.4605421E+01  4.4605421E+01  4.4605422E+01  4.4605422E+01  4.4605423E+01  4.4605424E+01  4.4605424E+01  4.4605425E+01  4.4605425E+01  4.4605426E+01  4.4605427E+01  4.4605427E+01  4.4605428E+01  4.4702755E+01  4.4702756E+01  4.4702756E+01  4.4702757E+01  4.4702757E+01  4.4702757E+01  4.4702758E+01  4.4702758E+01  4.4702758E+01  4.4702759E+01  4.4702759E+01  4.4702760E+01  4.4702760E+01  4.4836087E+01  4.4836087E+01  4.4836088E+01  4.4836088E+01  4.4836089E+01  4.4836090E+01  4.4836090E+01  4.5357543E+01  4.5357544E+01  4.5357545E+01  4.5357545E+01  4.5357546E+01  4.5357546E+01  4.5357547E+01  4.5357548E+01  4.5357548E+01  4.5385088E+01  4.5385088E+01  4.5385088E+01  4.5385088E+01  4.5385088E+01  4.5477413E+01  4.5477413E+01  4.5477414E+01  4.5477414E+01  4.5477415E+01  4.5477415E+01  4.5477416E+01  4.5477417E+01  4.5477417E+01  4.5477418E+01  4.5477418E+01  4.5530472E+01  4.5530472E+01  4.5530473E+01  4.5530473E+01  4.5530474E+01  4.5530474E+01  4.5530475E+01  4.5530476E+01  4.5530476E+01  4.5530477E+01  4.5530477E+01  4.5530478E+01  4.5530478E+01  4.5640783E+01  4.5640783E+01  4.5640783E+01  4.5640783E+01  4.5640783E+01  4.5640784E+01  4.5640784E+01  4.5755911E+01  4.5755911E+01  4.5755911E+01  4.5755912E+01  4.5755912E+01  4.5755913E+01  4.5755913E+01  4.5755913E+01  4.5755914E+01  4.5755914E+01  4.5755914E+01  4.5890103E+01  4.5890103E+01  4.5890103E+01  4.5890104E+01  4.5890104E+01  4.5890104E+01  4.5890104E+01  4.5890105E+01  4.5890105E+01  4.8077123E+01  4.8077123E+01  4.8077124E+01  4.8077124E+01  4.8077124E+01  4.8077125E+01  4.8077125E+01  4.8077126E+01  4.8077126E+01  4.8077127E+01  4.8077127E+01  4.8077128E+01  4.8077128E+01  4.8077129E+01  4.8077129E+01  4.8121426E+01  4.8121427E+01  4.8121428E+01  4.8121429E+01  4.8121430E+01  4.8121430E+01  4.8121431E+01  4.8268762E+01  4.8268762E+01  4.8268763E+01  4.8268763E+01  4.8268764E+01  4.8268764E+01  4.8268765E+01  4.8268766E+01  4.8268766E+01  4.8268767E+01  4.8268767E+01  4.8343284E+01  4.8343284E+01  4.8343285E+01  4.8343286E+01  4.8343286E+01  4.8343287E+01  4.8343287E+01  4.8343288E+01  4.8343289E+01  4.8368513E+01  4.8368514E+01  4.8368514E+01  4.8368515E+01  4.8368515E+01  4.8368516E+01  4.8368516E+01  4.8368517E+01  4.8368517E+01  4.8368518E+01  4.8368518E+01  4.8368519E+01  4.8368519E+01  4.8473231E+01  4.8473232E+01  4.8473233E+01  4.8473235E+01  4.8473236E+01  4.8658687E+01  4.8658689E+01  4.8658690E+01  4.8658691E+01  4.8658692E+01  4.8658693E+01  4.8658694E+01  4.8658695E+01  4.8658696E+01  4.8713003E+01  4.8713003E+01  4.8713004E+01  4.8713005E+01  4.8713005E+01  4.8713006E+01  4.8713007E+01  4.8713007E+01  4.8713008E+01  4.8713009E+01  4.8713009E+01  4.8713010E+01  4.8713011E+01  4.8713011E+01  4.8713012E+01  4.8713013E+01  4.8713013E+01  4.8849452E+01  4.8849454E+01  4.8849455E+01  4.8849457E+01  4.8849458E+01  4.8849460E+01  4.8849461E+01  4.8875081E+01  4.8875082E+01  4.8875083E+01  4.8875084E+01  4.8875085E+01  4.8875085E+01  4.8875086E+01  4.8875087E+01  4.8875088E+01  4.8875089E+01  4.8875090E+01  4.8890000E+01  4.8890001E+01  4.8890002E+01  4.8890003E+01  4.8890003E+01  4.8890004E+01  4.8890005E+01  4.8890006E+01  4.8890007E+01  4.8890007E+01  4.8890008E+01  4.8890009E+01  4.8890010E+01  4.8971757E+01  4.8971757E+01  4.8971758E+01  4.8971759E+01  4.8971760E+01  4.8971760E+01  4.8971761E+01  4.8971762E+01  4.8971762E+01  4.8971763E+01  4.8971764E+01  4.8971765E+01  4.8971765E+01  4.8971766E+01  4.8971767E+01  4.9118003E+01  4.9118003E+01  4.9118003E+01  4.9118003E+01  4.9118003E+01  4.9137820E+01  4.9137821E+01  4.9137823E+01  4.9137824E+01  4.9137825E+01  4.9137826E+01  4.9137827E+01  4.9137829E+01  4.9137830E+01  4.9137831E+01  4.9137832E+01  4.9174877E+01  4.9174878E+01  4.9174880E+01  4.9174881E+01  4.9174883E+01  4.9174884E+01  4.9174885E+01  4.9174887E+01  4.9174888E+01  4.9218547E+01  4.9218547E+01  4.9218548E+01  4.9257155E+01  4.9257156E+01  4.9257156E+01  4.9257157E+01  4.9257158E+01  4.9257159E+01  4.9257160E+01  4.9257160E+01  4.9257161E+01  4.9257162E+01  4.9257163E+01  4.9257164E+01  4.9257164E+01  4.9257165E+01  4.9257166E+01  4.9257167E+01  4.9257167E+01  4.9257168E+01  4.9257169E+01  4.9315026E+01  4.9315027E+01  4.9315028E+01  4.9315029E+01  4.9315030E+01  4.9315031E+01  4.9315032E+01  4.9315033E+01  4.9315034E+01  4.9315034E+01  4.9315035E+01  4.9315036E+01  4.9315037E+01  4.9330710E+01  4.9330710E+01  4.9330711E+01  4.9330711E+01  4.9330712E+01  4.9330713E+01  4.9330713E+01  4.9330714E+01  4.9330715E+01  4.9350814E+01  4.9350814E+01  4.9350814E+01  4.9350814E+01  4.9350814E+01  4.9350814E+01  4.9350814E+01  4.9470068E+01  4.9470069E+01  4.9470070E+01  4.9470072E+01  4.9470073E+01  4.9470074E+01  4.9470076E+01  4.9470077E+01  4.9470078E+01  4.9470080E+01  4.9470081E+01  4.9474400E+01  4.9474401E+01  4.9474402E+01  4.9474403E+01  4.9474404E+01  4.9474404E+01  4.9474405E+01  4.9474406E+01  4.9474407E+01  4.9474408E+01  4.9474409E+01  4.9474410E+01  4.9474411E+01  4.9474412E+01  4.9474413E+01  4.9487516E+01  4.9487516E+01  4.9487517E+01  4.9487518E+01  4.9487518E+01  4.9487519E+01  4.9487520E+01  4.9487520E+01  4.9487521E+01  4.9507386E+01  4.9507386E+01  4.9507387E+01  4.9507388E+01  4.9507389E+01  4.9507390E+01  4.9507391E+01  4.9507392E+01  4.9507392E+01  4.9507393E+01  4.9507394E+01  4.9507395E+01  4.9507396E+01  4.9507397E+01  4.9507398E+01  4.9507398E+01  4.9507399E+01  4.9532801E+01  4.9532802E+01  4.9532803E+01  4.9532804E+01  4.9532804E+01  4.9532805E+01  4.9532806E+01  4.9566390E+01  4.9566391E+01  4.9566392E+01  4.9566392E+01  4.9566393E+01  4.9599746E+01  4.9599748E+01  4.9599749E+01  4.9599750E+01  4.9599751E+01  4.9599752E+01  4.9599753E+01  4.9599754E+01  4.9599755E+01  4.9599756E+01  4.9599758E+01  4.9648773E+01  4.9648774E+01  4.9648775E+01  4.9648777E+01  4.9648778E+01  4.9648779E+01  4.9648780E+01  4.9648782E+01  4.9648783E+01  4.9648784E+01  4.9648785E+01  4.9648787E+01  4.9648788E+01  4.9652893E+01  4.9652894E+01  4.9652895E+01  4.9652896E+01  4.9652898E+01  4.9652899E+01  4.9652900E+01  4.9676368E+01  4.9676369E+01  4.9676369E+01  4.9676370E+01  4.9676371E+01  4.9676371E+01  4.9676372E+01  4.9676373E+01  4.9676374E+01  4.9677663E+01  4.9677664E+01  4.9677665E+01  4.9677665E+01  4.9677666E+01  4.9677667E+01  4.9677668E+01  4.9720068E+01  4.9720069E+01  4.9720070E+01  4.9720071E+01  4.9720071E+01  4.9720072E+01  4.9720073E+01  4.9720074E+01  4.9720075E+01  4.9720075E+01  4.9720076E+01  4.9720077E+01  4.9720078E+01  4.9722880E+01  4.9722880E+01  4.9722881E+01  4.9722882E+01  4.9722883E+01  4.9722884E+01  4.9722885E+01  4.9722886E+01  4.9722886E+01  4.9722887E+01  4.9722888E+01  4.9722889E+01  4.9722890E+01  4.9722891E+01  4.9722892E+01  4.9722893E+01  4.9722893E+01  4.9722894E+01  4.9722895E+01  4.9722896E+01  4.9722897E+01  4.9727373E+01  4.9727374E+01  4.9727375E+01  4.9727376E+01  4.9727377E+01  4.9727378E+01  4.9727379E+01  4.9727380E+01  4.9727381E+01  4.9727381E+01  4.9727382E+01  4.9727383E+01  4.9727384E+01  4.9727385E+01  4.9727386E+01  4.9738994E+01  4.9738995E+01  4.9738995E+01  4.9783895E+01  4.9783896E+01  4.9783897E+01  4.9783897E+01  4.9783898E+01  4.9783898E+01  4.9783899E+01  4.9783899E+01  4.9783900E+01  4.9783901E+01  4.9783901E+01  4.9833646E+01  4.9833647E+01  4.9833648E+01  4.9833649E+01  4.9833650E+01  4.9833651E+01  4.9833652E+01  4.9833652E+01  4.9833653E+01  4.9833654E+01  4.9833655E+01  4.9833656E+01  4.9833657E+01  4.9833658E+01  4.9833658E+01  4.9833835E+01  4.9833836E+01  4.9833837E+01  4.9833837E+01  4.9833838E+01  4.9833839E+01  4.9833839E+01  4.9833840E+01  4.9833841E+01  4.9907571E+01  4.9907572E+01  4.9907573E+01  4.9907573E+01  4.9907574E+01  4.9907575E+01  4.9907576E+01  4.9907577E+01  4.9907577E+01  4.9907578E+01  4.9907579E+01  4.9915855E+01  4.9915856E+01  4.9915857E+01  4.9915857E+01  4.9915858E+01  4.9925400E+01  4.9977762E+01  4.9977763E+01  4.9977764E+01  4.9977765E+01  4.9977766E+01  4.9977767E+01  4.9977768E+01  4.9977769E+01  4.9977770E+01  4.9977771E+01  4.9977772E+01  4.9977773E+01  4.9977774E+01  4.9977775E+01  4.9977776E+01  4.9977776E+01  4.9977777E+01  4.9977778E+01  4.9977779E+01  5.0007878E+01  5.0007879E+01  5.0007880E+01  5.0007880E+01  5.0007881E+01  5.0007882E+01  5.0007882E+01  5.0033446E+01  5.0033446E+01  5.0033447E+01  5.0034810E+01  5.0034811E+01  5.0034813E+01  5.0034814E+01  5.0034815E+01  5.0034816E+01  5.0034817E+01  5.0034818E+01  5.0034820E+01  5.0056855E+01  5.0056856E+01  5.0056858E+01  5.0056859E+01  5.0056860E+01  5.0065282E+01  5.0065283E+01  5.0065284E+01  5.0065284E+01  5.0065285E+01  5.0065286E+01  5.0065287E+01  5.0065288E+01  5.0065289E+01  5.0065290E+01  5.0065291E+01  5.0100718E+01  5.0100719E+01  5.0100720E+01  5.0100721E+01  5.0100722E+01  5.0100723E+01  5.0100724E+01  5.0100725E+01  5.0100726E+01  5.0133270E+01  5.0133271E+01  5.0133272E+01  5.0133273E+01  5.0133274E+01  5.0133275E+01  5.0133276E+01  5.0133277E+01  5.0133278E+01  5.0133279E+01  5.0133280E+01  5.0133281E+01  5.0133282E+01  5.0133283E+01  5.0133284E+01  5.0133285E+01  5.0133286E+01  5.0133603E+01  5.0133604E+01  5.0133604E+01  5.0133605E+01  5.0133605E+01  5.0133606E+01  5.0133606E+01  5.0135450E+01  5.0135451E+01  5.0135451E+01  5.0135452E+01  5.0135453E+01  5.0135454E+01  5.0135454E+01  5.0135455E+01  5.0135456E+01  5.0135457E+01  5.0135457E+01  5.0135458E+01  5.0135459E+01  5.0147624E+01  5.0147626E+01  5.0147627E+01  5.0147629E+01  5.0147630E+01  5.0212784E+01  5.0212785E+01  5.0212786E+01  5.0212786E+01  5.0212787E+01  5.0212788E+01  5.0212788E+01  5.0212789E+01  5.0212790E+01  5.0212790E+01  5.0212791E+01  5.0212792E+01  5.0212793E+01  5.0212793E+01  5.0212794E+01  5.0212795E+01  5.0212795E+01  5.0212796E+01  5.0212797E+01  5.0257072E+01  5.0257072E+01  5.0257073E+01  5.0257074E+01  5.0257075E+01  5.0257076E+01  5.0257077E+01  5.0257078E+01  5.0257078E+01  5.0264223E+01  5.0264223E+01  5.0264224E+01  5.0264224E+01  5.0264225E+01  5.0264225E+01  5.0264225E+01  5.0264226E+01  5.0264226E+01  5.0264227E+01  5.0264227E+01  5.0290793E+01  5.0290795E+01  5.0290797E+01  5.0310186E+01  5.0310187E+01  5.0310188E+01  5.0310189E+01  5.0310191E+01  5.0310192E+01  5.0310193E+01  5.0388604E+01  5.0388605E+01  5.0388606E+01  5.0388607E+01  5.0388608E+01  5.0388608E+01  5.0388609E+01  5.0388610E+01  5.0388611E+01  5.0388612E+01  5.0388612E+01  5.0388613E+01  5.0388614E+01  5.0392293E+01  5.0392293E+01  5.0392294E+01  5.0392295E+01  5.0392295E+01  5.0392296E+01  5.0392297E+01  5.0415212E+01  5.0415212E+01  5.0415213E+01  5.0415213E+01  5.0415214E+01  5.0428777E+01  5.0428778E+01  5.0428779E+01  5.0428780E+01  5.0428781E+01  5.0428782E+01  5.0428783E+01  5.0428784E+01  5.0428784E+01  5.0428785E+01  5.0428786E+01  5.0441385E+01  5.0441385E+01  5.0441386E+01  5.0441387E+01  5.0441388E+01  5.0441388E+01  5.0441389E+01  5.0441390E+01  5.0441391E+01  5.0456862E+01  5.0456863E+01  5.0456864E+01  5.0456865E+01  5.0456867E+01  5.0456868E+01  5.0456869E+01  5.0456870E+01  5.0456871E+01  5.0456872E+01  5.0456873E+01  5.0464117E+01  5.0464118E+01  5.0464118E+01  5.0464119E+01  5.0464120E+01  5.0464120E+01  5.0464121E+01  5.0464122E+01  5.0464122E+01  5.0464123E+01  5.0464124E+01  5.0464125E+01  5.0464125E+01  5.0508527E+01  5.0508528E+01  5.0508529E+01  5.0508529E+01  5.0508530E+01  5.0508531E+01  5.0508532E+01  5.0508533E+01  5.0508534E+01  5.0508534E+01  5.0508535E+01  5.0508536E+01  5.0508537E+01  5.0508538E+01  5.0508538E+01  5.0518830E+01  5.0518830E+01  5.0518830E+01  5.0518831E+01  5.0518831E+01  5.0551297E+01  5.0551298E+01  5.0551299E+01  5.0551300E+01  5.0551301E+01  5.0551302E+01  5.0551303E+01  5.0551304E+01  5.0551306E+01  5.0551307E+01  5.0551308E+01  5.0572653E+01  5.0572654E+01  5.0572655E+01  5.0572656E+01  5.0572657E+01  5.0572658E+01  5.0572660E+01  5.0572661E+01  5.0572662E+01  5.0585557E+01  5.0585558E+01  5.0585559E+01  5.0585560E+01  5.0585561E+01  5.0585562E+01  5.0585563E+01  5.0585564E+01  5.0585565E+01  5.0585566E+01  5.0585567E+01  5.0585568E+01  5.0585569E+01  5.0586041E+01  5.0586042E+01  5.0586042E+01  5.0586043E+01  5.0586044E+01  5.0586045E+01  5.0586046E+01  5.0586046E+01  5.0586047E+01  5.0586048E+01  5.0586049E+01  5.0586049E+01  5.0586050E+01  5.0586051E+01  5.0586052E+01  5.0586053E+01  5.0586053E+01  5.0586054E+01  5.0586055E+01  5.0586056E+01  5.0586056E+01  5.0587362E+01  5.0587364E+01  5.0587366E+01  5.0588102E+01  5.0588102E+01  5.0588103E+01  5.0588103E+01  5.0588104E+01  5.0588105E+01  5.0588105E+01  5.0588106E+01  5.0588107E+01  5.0649989E+01  5.0649990E+01  5.0649991E+01  5.0649991E+01  5.0649992E+01  5.0649993E+01  5.0649994E+01  5.0649995E+01  5.0649995E+01  5.0649996E+01  5.0649997E+01  5.0649998E+01  5.0649998E+01  5.0649999E+01  5.0650000E+01  5.0650001E+01  5.0650001E+01  5.0663525E+01  5.0663526E+01  5.0663527E+01  5.0663528E+01  5.0663528E+01  5.0663529E+01  5.0663530E+01  5.0663531E+01  5.0663532E+01  5.0663532E+01  5.0663533E+01  5.0670840E+01  5.0670841E+01  5.0670843E+01  5.0670844E+01  5.0670845E+01  5.0670847E+01  5.0670848E+01  5.0673741E+01  5.0673742E+01  5.0673742E+01  5.0673743E+01  5.0673744E+01  5.0724706E+01  5.0725363E+01  5.0725363E+01  5.0725364E+01  5.0725365E+01  5.0725366E+01  5.0725367E+01  5.0725368E+01  5.0725368E+01  5.0725369E+01  5.0725370E+01  5.0725371E+01  5.0725372E+01  5.0725372E+01  5.0725373E+01  5.0725374E+01  5.0745964E+01  5.0745965E+01  5.0745965E+01  5.0745966E+01  5.0745966E+01  5.0745967E+01  5.0745967E+01  5.0776775E+01  5.0776776E+01  5.0776778E+01  5.0776779E+01  5.0776780E+01  5.0776782E+01  5.0776783E+01  5.0778402E+01  5.0778402E+01  5.0778403E+01  5.0778403E+01  5.0778404E+01  5.0778404E+01  5.0778405E+01  5.0778406E+01  5.0778406E+01  5.0783168E+01  5.0783169E+01  5.0783171E+01  5.0814533E+01  5.0814534E+01  5.0814535E+01  5.0814535E+01  5.0814536E+01  5.0814537E+01  5.0814538E+01  5.0814538E+01  5.0814539E+01  5.0814540E+01  5.0814541E+01  5.0814541E+01  5.0814542E+01  5.0814543E+01  5.0814544E+01  5.0814544E+01  5.0814545E+01  5.0826525E+01  5.0826526E+01  5.0826527E+01  5.0826528E+01  5.0826529E+01  5.0826530E+01  5.0826531E+01  5.0826532E+01  5.0826533E+01  5.0826534E+01  5.0826535E+01  5.0826536E+01  5.0826537E+01  5.0841346E+01  5.0841346E+01  5.0841347E+01  5.0841347E+01  5.0841348E+01  5.0848258E+01  5.0848259E+01  5.0848260E+01  5.0848261E+01  5.0848262E+01  5.0848263E+01  5.0848263E+01  5.0848264E+01  5.0848265E+01  5.0848266E+01  5.0848267E+01  5.0848267E+01  5.0848268E+01  5.0848269E+01  5.0848270E+01  5.0849649E+01  5.0849649E+01  5.0849649E+01  5.0892660E+01  5.0892661E+01  5.0892662E+01  5.0892663E+01  5.0892664E+01  5.0892664E+01  5.0892665E+01  5.0892666E+01  5.0892667E+01  5.0892668E+01  5.0892669E+01  5.0892669E+01  5.0892670E+01  5.0905080E+01  5.0905081E+01  5.0905082E+01  5.0905083E+01  5.0905083E+01  5.0905084E+01  5.0905085E+01  5.0905085E+01  5.0905086E+01  5.0911597E+01  5.0911598E+01  5.0911598E+01  5.0911599E+01  5.0911600E+01  5.0911600E+01  5.0911601E+01  5.0937285E+01  5.0937286E+01  5.0937288E+01  5.0937290E+01  5.0937291E+01  5.0957381E+01  5.0957382E+01  5.0957383E+01  5.0957383E+01  5.0957384E+01  5.0957385E+01  5.0957386E+01  5.0957386E+01  5.0957387E+01  5.0957388E+01  5.0957389E+01  5.0957389E+01  5.0957390E+01  5.1020251E+01  5.1020252E+01  5.1020253E+01  5.1020253E+01  5.1020254E+01  5.1020255E+01  5.1020256E+01  5.1020257E+01  5.1020257E+01  5.1020258E+01  5.1020259E+01  5.1022956E+01  5.1022957E+01  5.1022959E+01  5.1022960E+01  5.1022962E+01  5.1027799E+01  5.1027799E+01  5.1027800E+01  5.1038254E+01  5.1038255E+01  5.1038256E+01  5.1038257E+01  5.1038258E+01  5.1038259E+01  5.1038260E+01  5.1038261E+01  5.1038261E+01  5.1068212E+01  5.1068213E+01  5.1068214E+01  5.1068214E+01  5.1068215E+01  5.1068216E+01  5.1068217E+01  5.1082896E+01  5.1082897E+01  5.1082898E+01  5.1082899E+01  5.1082899E+01  5.1082900E+01  5.1082901E+01  5.1082902E+01  5.1082903E+01  5.1082903E+01  5.1082904E+01  5.1082905E+01  5.1082906E+01  5.1082907E+01  5.1082907E+01  5.1145944E+01  5.1145945E+01  5.1145946E+01  5.1145947E+01  5.1145948E+01  5.1145949E+01  5.1145950E+01  5.1145951E+01  5.1145952E+01  5.1145954E+01  5.1145955E+01  5.1150529E+01  5.1150530E+01  5.1150531E+01  5.1150532E+01  5.1150533E+01  5.1150535E+01  5.1150536E+01  5.1150537E+01  5.1150538E+01  5.1150539E+01  5.1150540E+01  5.1150542E+01  5.1150543E+01  5.1150931E+01  5.1150932E+01  5.1150932E+01  5.1150933E+01  5.1150934E+01  5.1150934E+01  5.1150935E+01  5.1150936E+01  5.1150937E+01  5.1150937E+01  5.1150938E+01  5.1150939E+01  5.1150940E+01  5.1150940E+01  5.1150941E+01  5.1150942E+01  5.1150943E+01  5.1160507E+01  5.1160507E+01  5.1160508E+01  5.1160508E+01  5.1160509E+01  5.1160510E+01  5.1160510E+01  5.1160511E+01  5.1160511E+01  5.1187027E+01  5.1187028E+01  5.1187029E+01  5.1187030E+01  5.1187031E+01  5.1187031E+01  5.1187032E+01  5.1187033E+01  5.1187034E+01  5.1187035E+01  5.1187036E+01  5.1187037E+01  5.1187037E+01  5.1187038E+01  5.1187039E+01  5.1203747E+01  5.1203748E+01  5.1203749E+01  5.1203750E+01  5.1203751E+01  5.1203752E+01  5.1203752E+01  5.1214442E+01  5.1233548E+01  5.1233549E+01  5.1233549E+01  5.1233550E+01  5.1233551E+01  5.1233551E+01  5.1233552E+01  5.1233553E+01  5.1233554E+01  5.1233554E+01  5.1233555E+01  5.1242254E+01  5.1242255E+01  5.1242256E+01  5.1242257E+01  5.1242257E+01  5.1242258E+01  5.1242259E+01  5.1242260E+01  5.1242261E+01  5.1242262E+01  5.1242263E+01  5.1242263E+01  5.1242264E+01  5.1242265E+01  5.1242266E+01  5.1242267E+01  5.1242268E+01  5.1242268E+01  5.1242269E+01  5.1273874E+01  5.1273875E+01  5.1273876E+01  5.1273877E+01  5.1273879E+01  5.1273880E+01  5.1273881E+01  5.1273882E+01  5.1273883E+01  5.1274191E+01  5.1274192E+01  5.1274193E+01  5.1274193E+01  5.1274194E+01  5.1300184E+01  5.1300185E+01  5.1300187E+01  5.1300188E+01  5.1300189E+01  5.1310070E+01  5.1310070E+01  5.1310071E+01  5.1335635E+01  5.1335636E+01  5.1335638E+01  5.1335639E+01  5.1335641E+01  5.1335642E+01  5.1335643E+01  5.1338018E+01  5.1338019E+01  5.1338020E+01  5.1409818E+01  5.1409819E+01  5.1409820E+01  5.1409821E+01  5.1409822E+01  5.1409823E+01  5.1409824E+01  5.1409825E+01  5.1409826E+01  5.1409827E+01  5.1409828E+01  5.1416934E+01  5.1416935E+01  5.1416936E+01  5.1416937E+01  5.1416938E+01  5.1416939E+01  5.1416940E+01  5.1437331E+01  5.1437332E+01  5.1437332E+01  5.1437333E+01  5.1437334E+01  5.1437335E+01  5.1437335E+01  5.1437336E+01  5.1437337E+01  5.1437338E+01  5.1437339E+01  5.1444865E+01  5.1444866E+01  5.1444867E+01  5.1444868E+01  5.1444869E+01  5.1444870E+01  5.1444871E+01  5.1444872E+01  5.1444873E+01  5.1444874E+01  5.1444875E+01  5.1444876E+01  5.1444877E+01  5.1452669E+01  5.1452670E+01  5.1452670E+01  5.1452671E+01  5.1452672E+01  5.1452673E+01  5.1452674E+01  5.1452674E+01  5.1452675E+01  5.1452676E+01  5.1452677E+01  5.1452677E+01  5.1452678E+01  5.1452679E+01  5.1452680E+01  5.1452680E+01  5.1452681E+01  5.1452682E+01  5.1452683E+01  5.1452683E+01  5.1452684E+01  5.1485996E+01  5.1485997E+01  5.1485998E+01  5.1485999E+01  5.1486000E+01  5.1497723E+01  5.1497724E+01  5.1497725E+01  5.1497726E+01  5.1497727E+01  5.1497727E+01  5.1497728E+01  5.1497729E+01  5.1497730E+01  5.1497731E+01  5.1497731E+01  5.1497732E+01  5.1497733E+01  5.1497734E+01  5.1497735E+01  5.1497736E+01  5.1497736E+01  5.1497737E+01  5.1497738E+01  5.1497739E+01  5.1497740E+01  5.1497740E+01  5.1497741E+01  5.1505788E+01  5.1505789E+01  5.1505791E+01  5.1505792E+01  5.1505793E+01  5.1505794E+01  5.1505795E+01  5.1505796E+01  5.1505797E+01  5.1505798E+01  5.1505799E+01  5.1509945E+01  5.1509946E+01  5.1509947E+01  5.1509947E+01  5.1509948E+01  5.1509949E+01  5.1509950E+01  5.1509951E+01  5.1509952E+01  5.1509952E+01  5.1509953E+01  5.1509954E+01  5.1509955E+01  5.1513292E+01  5.1513292E+01  5.1513293E+01  5.1513294E+01  5.1513295E+01  5.1513296E+01  5.1513296E+01  5.1513297E+01  5.1513298E+01  5.1513299E+01  5.1513300E+01  5.1513300E+01  5.1513301E+01  5.1513302E+01  5.1513303E+01  5.1532508E+01  5.1532508E+01  5.1532509E+01  5.1532509E+01  5.1532510E+01  5.1532511E+01  5.1532511E+01  5.1532512E+01  5.1532512E+01  5.1547074E+01  5.1547075E+01  5.1547076E+01  5.1547077E+01  5.1547078E+01  5.1547078E+01  5.1547079E+01  5.1547080E+01  5.1547081E+01  5.1547082E+01  5.1547083E+01  5.1547083E+01  5.1547084E+01  5.1547085E+01  5.1547086E+01  5.1547087E+01  5.1547088E+01  5.1576459E+01  5.1576460E+01  5.1576461E+01  5.1576462E+01  5.1576462E+01  5.1576463E+01  5.1576464E+01  5.1576465E+01  5.1576466E+01  5.1607079E+01  5.1607079E+01  5.1607080E+01  5.1607081E+01  5.1607082E+01  5.1607083E+01  5.1607084E+01  5.1607085E+01  5.1607085E+01  5.1607086E+01  5.1607087E+01  5.1607088E+01  5.1607089E+01  5.1637403E+01  5.1637404E+01  5.1637405E+01  5.1637406E+01  5.1637406E+01  5.1637407E+01  5.1637408E+01  5.1671070E+01  5.1671070E+01  5.1671071E+01  5.1671072E+01  5.1671073E+01  5.1671074E+01  5.1671075E+01  5.1671075E+01  5.1671076E+01  5.1671077E+01  5.1671078E+01  5.1671079E+01  5.1671080E+01  5.1671081E+01  5.1671081E+01  5.1673196E+01  5.1673197E+01  5.1673198E+01  5.1673199E+01  5.1673200E+01  5.1673201E+01  5.1673202E+01  5.1673203E+01  5.1673205E+01  5.1686664E+01  5.1686664E+01  5.1686665E+01  5.1686666E+01  5.1686667E+01  5.1686668E+01  5.1686669E+01  5.1686670E+01  5.1686671E+01  5.1686672E+01  5.1686673E+01  5.1686674E+01  5.1686675E+01  5.1690008E+01  5.1690009E+01  5.1690009E+01  5.1690010E+01  5.1690011E+01  5.1690011E+01  5.1690012E+01  5.1690013E+01  5.1690014E+01  5.1690014E+01  5.1690015E+01  5.1695818E+01  5.1695819E+01  5.1695820E+01  5.1695821E+01  5.1695821E+01  5.1695822E+01  5.1695823E+01  5.1695824E+01  5.1695825E+01  5.1695825E+01  5.1695826E+01  5.1695827E+01  5.1695828E+01  5.1695828E+01  5.1695829E+01  5.1695830E+01  5.1695831E+01  5.1695832E+01  5.1695832E+01  5.1705409E+01  5.1705410E+01  5.1705410E+01  5.1713808E+01  5.1713809E+01  5.1713810E+01  5.1713810E+01  5.1713811E+01  5.1713812E+01  5.1713813E+01  5.1713814E+01  5.1713815E+01  5.1713815E+01  5.1713816E+01  5.1713817E+01  5.1713818E+01  5.1713819E+01  5.1713820E+01  5.1713821E+01  5.1713821E+01  5.1727637E+01  5.1727638E+01  5.1727639E+01  5.1727640E+01  5.1727641E+01  5.1728381E+01  5.1728381E+01  5.1728382E+01  5.1728382E+01  5.1728382E+01  5.1728383E+01  5.1728383E+01  5.1734723E+01  5.1734724E+01  5.1734726E+01  5.1759529E+01  5.1759530E+01  5.1759531E+01  5.1759532E+01  5.1759533E+01  5.1759534E+01  5.1759535E+01  5.1759536E+01  5.1759537E+01  5.1759538E+01  5.1759539E+01  5.1759540E+01  5.1759541E+01  5.1759542E+01  5.1759543E+01  5.1793313E+01  5.1793314E+01  5.1793315E+01  5.1793316E+01  5.1793317E+01  5.1793318E+01  5.1793319E+01  5.1793320E+01  5.1793321E+01  5.1793322E+01  5.1793323E+01  5.1808737E+01  5.1808738E+01  5.1808739E+01  5.1808740E+01  5.1808741E+01  5.1846629E+01  5.1846630E+01  5.1846631E+01  5.1846631E+01  5.1846632E+01  5.1846633E+01  5.1846633E+01  5.1863407E+01  5.1863408E+01  5.1863409E+01  5.1863410E+01  5.1863410E+01  5.1863411E+01  5.1863412E+01  5.1863413E+01  5.1863414E+01  5.1899649E+01  5.1899650E+01  5.1899651E+01  5.1899652E+01  5.1899653E+01  5.1899654E+01  5.1899655E+01  5.1920530E+01  5.1945765E+01  5.1945766E+01  5.1945767E+01  5.1945768E+01  5.1945769E+01  5.1945770E+01  5.1945771E+01  5.1945772E+01  5.1945773E+01  5.1945774E+01  5.1945775E+01  5.1945776E+01  5.1945777E+01  5.1957955E+01  5.1957955E+01  5.1957955E+01  5.1958832E+01  5.1958833E+01  5.1958833E+01  5.1958834E+01  5.1958835E+01  5.1958836E+01  5.1958837E+01  5.1958838E+01  5.1958839E+01  5.1958839E+01  5.1958840E+01  5.1958841E+01  5.1958842E+01  5.1958843E+01  5.1958844E+01  5.1962874E+01  5.1962875E+01  5.1962876E+01  5.1962877E+01  5.1962878E+01  5.1998241E+01  5.1998242E+01  5.1998243E+01  5.1998244E+01  5.1998245E+01  5.1998246E+01  5.1998247E+01  5.1998248E+01  5.1998249E+01  5.2037860E+01  5.2037861E+01  5.2037863E+01  5.2037864E+01  5.2037865E+01  5.2037866E+01  5.2037867E+01  5.2037868E+01  5.2037869E+01  5.2037870E+01  5.2037872E+01  5.2099879E+01  5.2099880E+01  5.2099881E+01  5.2099883E+01  5.2099884E+01  5.2099885E+01  5.2099887E+01  5.2109761E+01  5.2109761E+01  5.2109762E+01  5.2109763E+01  5.2109764E+01  5.2110667E+01  5.2110667E+01  5.2110668E+01  5.2110669E+01  5.2110670E+01  5.2110671E+01  5.2110672E+01  5.2110673E+01  5.2110673E+01  5.2110674E+01  5.2110675E+01  5.2110676E+01  5.2110677E+01  5.2110678E+01  5.2110679E+01  5.2110680E+01  5.2110680E+01  5.2155151E+01  5.2155152E+01  5.2155153E+01  5.2155154E+01  5.2155155E+01  5.2178217E+01  5.2178218E+01  5.2178218E+01  5.2178219E+01  5.2178220E+01  5.2178220E+01  5.2178221E+01  5.2178222E+01  5.2178222E+01  5.2213716E+01  5.2213717E+01  5.2213718E+01  5.2213719E+01  5.2213720E+01  5.2213721E+01  5.2213722E+01  5.2213723E+01  5.2213724E+01  5.2213725E+01  5.2213726E+01  5.2213727E+01  5.2213728E+01  5.2229254E+01  5.2229254E+01  5.2229255E+01  5.2229255E+01  5.2229255E+01  5.2283109E+01  5.2283109E+01  5.2283110E+01  5.2283110E+01  5.2283110E+01  5.2283111E+01  5.2283111E+01  5.2323712E+01  5.2323713E+01  5.2323714E+01  5.2323715E+01  5.2323715E+01  5.2323716E+01  5.2323717E+01  5.2323718E+01  5.2323718E+01  5.2323719E+01  5.2323720E+01  5.2323721E+01  5.2323721E+01  5.2323722E+01  5.2323723E+01  5.2328385E+01  5.2328386E+01  5.2328386E+01  5.2328387E+01  5.2328388E+01  5.2328389E+01  5.2328390E+01  5.2328390E+01  5.2328391E+01  5.2328392E+01  5.2328393E+01  5.2328393E+01  5.2328394E+01  5.2328395E+01  5.2328396E+01  5.2328397E+01  5.2328397E+01  5.2328398E+01  5.2328399E+01  5.2335680E+01  5.2335681E+01  5.2335682E+01  5.2335683E+01  5.2335683E+01  5.2335684E+01  5.2335685E+01  5.2335686E+01  5.2335687E+01  5.2335688E+01  5.2335689E+01  5.2335690E+01  5.2335691E+01  5.2432870E+01  5.2487005E+01  5.2487006E+01  5.2487007E+01  5.2487008E+01  5.2487009E+01  5.2487010E+01  5.2487011E+01  5.2487772E+01  5.2487772E+01  5.2487773E+01  5.2487774E+01  5.2487775E+01  5.2487775E+01  5.2487776E+01  5.2487777E+01  5.2487777E+01  5.2487778E+01  5.2487779E+01  5.2487779E+01  5.2487780E+01  5.2489933E+01  5.2489934E+01  5.2489934E+01  5.2511354E+01  5.2511354E+01  5.2511355E+01  5.2511356E+01  5.2511357E+01  5.2511358E+01  5.2511359E+01  5.2511360E+01  5.2511361E+01  5.2511362E+01  5.2511363E+01  5.2511364E+01  5.2511365E+01  5.2511366E+01  5.2511367E+01  5.2518069E+01  5.2518070E+01  5.2518070E+01  5.2518071E+01  5.2518072E+01  5.2518072E+01  5.2518073E+01  5.2518074E+01  5.2518074E+01  5.2518075E+01  5.2518076E+01  5.2533155E+01  5.2533156E+01  5.2533156E+01  5.2533157E+01  5.2533157E+01  5.2533158E+01  5.2533159E+01  5.2533159E+01  5.2533160E+01  5.2534313E+01  5.2534314E+01  5.2534315E+01  5.2534316E+01  5.2534317E+01  5.2534319E+01  5.2534320E+01  5.2559009E+01  5.2559009E+01  5.2559010E+01  5.2559011E+01  5.2559012E+01  5.2559012E+01  5.2559013E+01  5.2559014E+01  5.2559015E+01  5.2559015E+01  5.2559016E+01  5.2605308E+01  5.2605309E+01  5.2605310E+01  5.2605310E+01  5.2605311E+01  5.2605312E+01  5.2605313E+01  5.2605314E+01  5.2605315E+01  5.2605316E+01  5.2605316E+01  5.2605317E+01  5.2605318E+01  5.2605319E+01  5.2605320E+01  5.2605321E+01  5.2605322E+01  5.2636092E+01  5.2636093E+01  5.2636094E+01  5.2636095E+01  5.2636096E+01  5.2636097E+01  5.2636097E+01  5.2636098E+01  5.2636099E+01  5.2636100E+01  5.2636101E+01  5.2636102E+01  5.2636103E+01  5.2636104E+01  5.2636105E+01  5.2654224E+01  5.2654225E+01  5.2654226E+01  5.2654227E+01  5.2654228E+01  5.2654229E+01  5.2654230E+01  5.2654230E+01  5.2654231E+01  5.2654232E+01  5.2654233E+01  5.2654234E+01  5.2654235E+01  5.2654236E+01  5.2654237E+01  5.2654237E+01  5.2654238E+01  5.2654239E+01  5.2654240E+01  5.2654241E+01  5.2654242E+01  5.2662822E+01  5.2662822E+01  5.2662823E+01  5.2662823E+01  5.2662823E+01  5.2675761E+01  5.2675762E+01  5.2675763E+01  5.2675764E+01  5.2675765E+01  5.2675766E+01  5.2675767E+01  5.2675768E+01  5.2675769E+01  5.2682339E+01  5.2682340E+01  5.2682340E+01  5.2736548E+01  5.2736549E+01  5.2736550E+01  5.2736551E+01  5.2736552E+01  5.2736553E+01  5.2736554E+01  5.2736554E+01  5.2736555E+01  5.2736556E+01  5.2736557E+01  5.2796303E+01  5.2796304E+01  5.2796305E+01  5.2796306E+01  5.2796306E+01  5.2796307E+01  5.2796308E+01  5.2796309E+01  5.2796310E+01  5.2819172E+01  5.2819173E+01  5.2819174E+01  5.2819175E+01  5.2819177E+01  5.2852175E+01  5.2852175E+01  5.2852176E+01  5.2852177E+01  5.2852178E+01  5.2852179E+01  5.2852180E+01  5.2914523E+01  5.2914525E+01  5.2914526E+01  5.2930453E+01  5.2930454E+01  5.2930455E+01  5.2930456E+01  5.2930457E+01  5.2930458E+01  5.2930459E+01  5.2930460E+01  5.2930460E+01  5.2930461E+01  5.2930462E+01  5.2930463E+01  5.2930464E+01  5.2930465E+01  5.2930466E+01  5.2930467E+01  5.2930468E+01  5.2931114E+01  5.2931115E+01  5.2931116E+01  5.2931117E+01  5.2931118E+01  5.2931119E+01  5.2931120E+01  5.2931121E+01  5.2931123E+01  5.2948034E+01  5.2948035E+01  5.2948036E+01  5.2948037E+01  5.2948038E+01  5.2948039E+01  5.2948040E+01  5.2948041E+01  5.2948042E+01  5.2948042E+01  5.2948043E+01  5.2948044E+01  5.2948045E+01  5.2960940E+01  5.2960941E+01  5.2960942E+01  5.2960943E+01  5.2960944E+01  5.2960945E+01  5.2960946E+01  5.2960947E+01  5.2960948E+01  5.2960948E+01  5.2960949E+01  5.3008403E+01  5.3008404E+01  5.3008404E+01  5.3008405E+01  5.3008405E+01  5.3008406E+01  5.3008406E+01  5.3056736E+01  5.3056737E+01  5.3056738E+01  5.3056739E+01  5.3056740E+01  5.3056741E+01  5.3056742E+01  5.3056743E+01  5.3056744E+01  5.3056745E+01  5.3056746E+01  5.3056746E+01  5.3056747E+01  5.3056748E+01  5.3056749E+01  5.3056750E+01  5.3056751E+01  5.3056752E+01  5.3056753E+01  5.3094789E+01  5.3094790E+01  5.3094790E+01  5.3094791E+01  5.3094792E+01  5.3094792E+01  5.3094793E+01  5.3094793E+01  5.3094794E+01  5.3094795E+01  5.3094795E+01  5.3101735E+01  5.3154244E+01  5.3154244E+01  5.3154245E+01  5.3154246E+01  5.3154247E+01  5.3154248E+01  5.3154249E+01  5.3154249E+01  5.3154250E+01  5.3154251E+01  5.3154252E+01  5.3154253E+01  5.3154254E+01  5.3154255E+01  5.3154255E+01  5.3182606E+01  5.3182606E+01  5.3182607E+01  5.3182608E+01  5.3182609E+01  5.3182609E+01  5.3182610E+01  5.3182611E+01  5.3182611E+01  5.3182612E+01  5.3182613E+01  5.3182614E+01  5.3182614E+01  5.3186408E+01  5.3186409E+01  5.3186410E+01  5.3186410E+01  5.3186411E+01  5.3186412E+01  5.3186413E+01  5.3186414E+01  5.3186415E+01  5.3186415E+01  5.3186416E+01  5.3186417E+01  5.3186418E+01  5.3186419E+01  5.3186420E+01  5.3186421E+01  5.3186421E+01  5.3196370E+01  5.3196371E+01  5.3196372E+01  5.3196373E+01  5.3196374E+01  5.3217380E+01  5.3217380E+01  5.3217380E+01  5.3234356E+01  5.3234356E+01  5.3234357E+01  5.3234357E+01  5.3234358E+01  5.3234358E+01  5.3234359E+01  5.3234360E+01  5.3234360E+01  5.3274461E+01  5.3274462E+01  5.3274463E+01  5.3274464E+01  5.3274465E+01  5.3274466E+01  5.3274467E+01  5.3313988E+01  5.3313988E+01  5.3313988E+01  5.3313988E+01  5.3313989E+01  5.3564491E+01  5.3564493E+01  5.3564494E+01  5.3594803E+01  5.3594804E+01  5.3594805E+01  5.3594806E+01  5.3594807E+01  5.3594807E+01  5.3594808E+01  5.3594809E+01  5.3594810E+01  5.3760502E+01  5.3760503E+01  5.3760504E+01  5.3760505E+01  5.3760506E+01  5.3760507E+01  5.3760507E+01  5.3792499E+01  5.3792499E+01  5.3792500E+01  5.3792501E+01  5.3792501E+01  5.3792502E+01  5.3792503E+01  5.3792503E+01  5.3792504E+01  5.3792505E+01  5.3792506E+01  5.3847439E+01  5.3847439E+01  5.3847440E+01  5.3847441E+01  5.3847441E+01  5.3847442E+01  5.3847442E+01  5.3847443E+01  5.3847444E+01  5.3899070E+01  5.3899070E+01  5.3899071E+01  5.3899071E+01  5.3899072E+01  5.3899072E+01  5.3899073E+01  5.3899073E+01  5.3899074E+01  5.3899075E+01  5.3899075E+01  5.3899076E+01  5.3899076E+01  0.0000000E+00  0.0000000E+00  0.0000000E+00  0.0000000E+00  0.0000000E+00  0.0000000E+00  0.0000000E+00  0.0000000E+00  0.0000000E+00  0.0000000E+00  0.0000000E+00  0.0000000E+00  0.0000000E+00  0.0000000E+00  0.0000000E+00  0.0000000E+00  0.0000000E+00  0.0000000E+00  0.0000000E+00  0.0000000E+00  0.0000000E+00  0.0000000E+00  0.0000000E+00  0.0000000E+00  0.0000000E+00  0.0000000E+00  0.0000000E+00  0.0000000E+00  0.0000000E+00  0.0000000E+00  0.0000000E+00  0.0000000E+00  0.0000000E+00  0.0000000E+00  0.0000000E+00  0.0000000E+00  0.0000000E+00  0.0000000E+00  0.0000000E+00  0.0000000E+00  0.0000000E+00  0.0000000E+00  0.0000000E+00  0.0000000E+00  0.0000000E+00  0.0000000E+00  0.0000000E+00  0.0000000E+00  0.0000000E+00  0.0000000E+00  0.0000000E+00  0.0000000E+00  0.0000000E+00  0.0000000E+00  0.0000000E+00  0.0000000E+00  0.0000000E+00  0.0000000E+00  0.0000000E+00  0.0000000E+00  0.0000000E+00  0.0000000E+00  0.0000000E+00  0.0000000E+00  0.0000000E+00  0.0000000E+00  0.0000000E+00  0.0000000E+00  0.0000000E+00  0.0000000E+00  0.0000000E+00  0.0000000E+00  0.0000000E+00  0.0000000E+00  0.0000000E+00  0.0000000E+00  0.0000000E+00  0.0000000E+00  0.0000000E+00  0.0000000E+00  0.0000000E+00  0.0000000E+00  0.0000000E+00  0.0000000E+00  0.0000000E+00  0.0000000E+00  0.0000000E+00  0.0000000E+00  0.0000000E+00  0.0000000E+00  0.0000000E+00  0.0000000E+00  0.0000000E+00  0.0000000E+00  0.0000000E+00  0.0000000E+00  0.0000000E+00  0.0000000E+00  0.0000000E+00  0.0000000E+00  0.0000000E+00  0.0000000E+00  0.0000000E+00  0.0000000E+00  0.0000000E+00  0.0000000E+00  0.0000000E+00  0.0000000E+00  0.0000000E+00  0.0000000E+00  0.0000000E+00  0.0000000E+00  0.0000000E+00  0.0000000E+00  0.0000000E+00  0.0000000E+00  0.0000000E+00  0.0000000E+00  0.0000000E+00  0.0000000E+00  0.0000000E+00  0.0000000E+00  0.0000000E+00  0.0000000E+00  0.0000000E+00  0.0000000E+00  0.0000000E+00  0.0000000E+00  0.0000000E+00  0.0000000E+00  0.0000000E+00  0.0000000E+00  0.0000000E+00  0.0000000E+00  0.0000000E+00  0.0000000E+00  0.0000000E+00  0.0000000E+00  0.0000000E+00  0.0000000E+00  0.0000000E+00  0.0000000E+00  0.0000000E+00  0.0000000E+00  0.0000000E+00  0.0000000E+00  0.0000000E+00  0.0000000E+00  0.0000000E+00  0.0000000E+00  0.0000000E+00  0.0000000E+00  0.0000000E+00  0.0000000E+00  0.0000000E+00  0.0000000E+00  0.0000000E+00  0.0000000E+00  0.0000000E+00  0.0000000E+00  0.0000000E+00  0.0000000E+00  0.0000000E+00  0.0000000E+00  0.0000000E+00  0.0000000E+00  0.0000000E+00  0.0000000E+00  0.0000000E+00  0.0000000E+00  0.0000000E+00  0.0000000E+00  0.0000000E+00  0.0000000E+00  0.0000000E+00  0.0000000E+00
[truncated: 5,274,297 more chars]
