# Supplementary material for: Resonant inelastic X-ray scattering tools to count 5 f electrons of actinides and probe bond covalency
Source: Nat Commun. 2025 Feb 10;16:1221. doi: 10.1038/s41467-024-54574-7 (PMC11811144; doi:10.1038/s41467-024-54574-7)
Supplement: Supplementary file 3 — Source Data [file 41467_2024_54574_MOESM3_ESM.zip › Data_figures/Data_SI_figures/FigSI30_33/Np_molecular_states.txt]

# Molecular States
1.091293287259297085e+00
3.000366801133813599e-01
2.684062833801261760e-01
-4.538293287259296704e+00
-4.062036680113381593e+00
-5.085406283380126347e+00
