# Supplementary material for: Resonant inelastic X-ray scattering tools to count 5 f electrons of actinides and probe bond covalency
Source: Nat Commun. 2025 Feb 10;16:1221. doi: 10.1038/s41467-024-54574-7 (PMC11811144; doi:10.1038/s41467-024-54574-7)
Supplement: Supplementary file 3 — Source Data [file 41467_2024_54574_MOESM3_ESM.zip › Data_figures/Data_SI_figures/FigSI30_33/Pu_DOSt2u.txt]

# Energy | fDOSt2u
-2.000000000000000000e+01 0.000000000000000000e+00
-1.998999749937480175e+01 0.000000000000000000e+00
-1.997999499874969942e+01 0.000000000000000000e+00
-1.996999249812450117e+01 0.000000000000000000e+00
-1.995998999749939884e+01 0.000000000000000000e+00
-1.994998749687420059e+01 0.000000000000000000e+00
-1.993998499624909826e+01 0.000000000000000000e+00
-1.992998249562390001e+01 0.000000000000000000e+00
-1.991997999499870176e+01 0.000000000000000000e+00
-1.990997749437359943e+01 0.000000000000000000e+00
-1.989997499374840118e+01 0.000000000000000000e+00
-1.988997249312329885e+01 0.000000000000000000e+00
-1.987996999249810059e+01 0.000000000000000000e+00
-1.986996749187299827e+01 0.000000000000000000e+00
-1.985996499124780001e+01 0.000000000000000000e+00
-1.984996249062270124e+01 0.000000000000000000e+00
-1.983995998999749943e+01 0.000000000000000000e+00
-1.982995748937230118e+01 0.000000000000000000e+00
-1.981995498874719885e+01 0.000000000000000000e+00
-1.980995248812200060e+01 0.000000000000000000e+00
-1.979994998749689827e+01 0.000000000000000000e+00
-1.978994748687170002e+01 0.000000000000000000e+00
-1.977994498624660125e+01 0.000000000000000000e+00
-1.976994248562139944e+01 0.000000000000000000e+00
-1.975993998499620119e+01 0.000000000000000000e+00
-1.974993748437109886e+01 0.000000000000000000e+00
-1.973993498374590061e+01 0.000000000000000000e+00
-1.972993248312079828e+01 0.000000000000000000e+00
-1.971992998249560003e+01 0.000000000000000000e+00
-1.970992748187050125e+01 0.000000000000000000e+00
-1.969992498124529945e+01 0.000000000000000000e+00
-1.968992248062020067e+01 0.000000000000000000e+00
-1.967991997999499887e+01 0.000000000000000000e+00
-1.966991747936980062e+01 0.000000000000000000e+00
-1.965991497874469829e+01 0.000000000000000000e+00
-1.964991247811950004e+01 0.000000000000000000e+00
-1.963990997749440126e+01 0.000000000000000000e+00
-1.962990747686919946e+01 0.000000000000000000e+00
-1.961990497624410068e+01 0.000000000000000000e+00
-1.960990247561889888e+01 0.000000000000000000e+00
-1.959989997499370062e+01 0.000000000000000000e+00
-1.958989747436859830e+01 0.000000000000000000e+00
-1.957989497374340004e+01 0.000000000000000000e+00
-1.956989247311830127e+01 0.000000000000000000e+00
-1.955988997249309946e+01 0.000000000000000000e+00
-1.954988747186800069e+01 0.000000000000000000e+00
-1.953988497124279888e+01 0.000000000000000000e+00
-1.952988247061770011e+01 0.000000000000000000e+00
-1.951987996999249830e+01 0.000000000000000000e+00
-1.950987746936730005e+01 0.000000000000000000e+00
-1.949987496874220128e+01 0.000000000000000000e+00
-1.948987246811699947e+01 0.000000000000000000e+00
-1.947986996749190070e+01 0.000000000000000000e+00
-1.946986746686669889e+01 0.000000000000000000e+00
-1.945986496624160011e+01 0.000000000000000000e+00
-1.944986246561639831e+01 0.000000000000000000e+00
-1.943985996499120006e+01 0.000000000000000000e+00
-1.942985746436610128e+01 0.000000000000000000e+00
-1.941985496374089948e+01 0.000000000000000000e+00
-1.940985246311580070e+01 0.000000000000000000e+00
-1.939984996249059890e+01 0.000000000000000000e+00
-1.938984746186550012e+01 0.000000000000000000e+00
-1.937984496124029832e+01 0.000000000000000000e+00
-1.936984246061519954e+01 0.000000000000000000e+00
-1.935983995999000129e+01 0.000000000000000000e+00
-1.934983745936479949e+01 0.000000000000000000e+00
-1.933983495873970071e+01 0.000000000000000000e+00
-1.932983245811449891e+01 0.000000000000000000e+00
-1.931982995748940013e+01 0.000000000000000000e+00
-1.930982745686419833e+01 0.000000000000000000e+00
-1.929982495623909955e+01 0.000000000000000000e+00
-1.928982245561390130e+01 0.000000000000000000e+00
-1.927981995498869949e+01 0.000000000000000000e+00
-1.926981745436360072e+01 0.000000000000000000e+00
-1.925981495373839891e+01 0.000000000000000000e+00
-1.924981245311330014e+01 0.000000000000000000e+00
-1.923980995248809833e+01 0.000000000000000000e+00
-1.922980745186299956e+01 0.000000000000000000e+00
-1.921980495123780130e+01 0.000000000000000000e+00
-1.920980245061269898e+01 0.000000000000000000e+00
-1.919979994998750072e+01 0.000000000000000000e+00
-1.918979744936229892e+01 0.000000000000000000e+00
-1.917979494873720014e+01 0.000000000000000000e+00
-1.916979244811199834e+01 0.000000000000000000e+00
-1.915978994748689956e+01 0.000000000000000000e+00
-1.914978744686170131e+01 0.000000000000000000e+00
-1.913978494623659898e+01 0.000000000000000000e+00
-1.912978244561140073e+01 0.000000000000000000e+00
-1.911977994498619893e+01 0.000000000000000000e+00
-1.910977744436110015e+01 0.000000000000000000e+00
-1.909977494373589835e+01 0.000000000000000000e+00
-1.908977244311079957e+01 0.000000000000000000e+00
-1.907976994248560132e+01 0.000000000000000000e+00
-1.906976744186049899e+01 0.000000000000000000e+00
-1.905976494123530074e+01 0.000000000000000000e+00
-1.904976244061019841e+01 0.000000000000000000e+00
-1.903975993998500016e+01 0.000000000000000000e+00
-1.902975743935979835e+01 0.000000000000000000e+00
-1.901975493873469958e+01 0.000000000000000000e+00
-1.900975243810950133e+01 0.000000000000000000e+00
-1.899974993748439900e+01 0.000000000000000000e+00
-1.898974743685920075e+01 0.000000000000000000e+00
-1.897974493623409842e+01 0.000000000000000000e+00
-1.896974243560890017e+01 0.000000000000000000e+00
-1.895973993498369836e+01 0.000000000000000000e+00
-1.894973743435859959e+01 0.000000000000000000e+00
-1.893973493373340133e+01 0.000000000000000000e+00
-1.892973243310829901e+01 0.000000000000000000e+00
-1.891972993248310075e+01 0.000000000000000000e+00
-1.890972743185799843e+01 0.000000000000000000e+00
-1.889972493123280017e+01 0.000000000000000000e+00
-1.888972243060770140e+01 0.000000000000000000e+00
-1.887971992998249959e+01 0.000000000000000000e+00
-1.886971742935730134e+01 0.000000000000000000e+00
-1.885971492873219901e+01 0.000000000000000000e+00
-1.884971242810700076e+01 0.000000000000000000e+00
-1.883970992748189843e+01 0.000000000000000000e+00
-1.882970742685670018e+01 0.000000000000000000e+00
-1.881970492623160141e+01 0.000000000000000000e+00
-1.880970242560639960e+01 0.000000000000000000e+00
-1.879969992498120135e+01 0.000000000000000000e+00
-1.878969742435609902e+01 0.000000000000000000e+00
-1.877969492373090077e+01 0.000000000000000000e+00
-1.876969242310579844e+01 0.000000000000000000e+00
-1.875968992248060019e+01 0.000000000000000000e+00
-1.874968742185550141e+01 0.000000000000000000e+00
-1.873968492123029961e+01 0.000000000000000000e+00
-1.872968242060520083e+01 0.000000000000000000e+00
-1.871967991997999903e+01 0.000000000000000000e+00
-1.870967741935480078e+01 0.000000000000000000e+00
-1.869967491872969845e+01 0.000000000000000000e+00
-1.868967241810450020e+01 0.000000000000000000e+00
-1.867966991747940142e+01 0.000000000000000000e+00
-1.866966741685419962e+01 0.000000000000000000e+00
-1.865966491622910084e+01 0.000000000000000000e+00
-1.864966241560389903e+01 0.000000000000000000e+00
-1.863965991497870078e+01 0.000000000000000000e+00
-1.862965741435359845e+01 0.000000000000000000e+00
-1.861965491372840020e+01 0.000000000000000000e+00
-1.860965241310330143e+01 0.000000000000000000e+00
-1.859964991247809962e+01 0.000000000000000000e+00
-1.858964741185300085e+01 0.000000000000000000e+00
-1.857964491122779904e+01 0.000000000000000000e+00
-1.856964241060270027e+01 0.000000000000000000e+00
-1.855963990997749846e+01 0.000000000000000000e+00
-1.854963740935230021e+01 0.000000000000000000e+00
-1.853963490872720143e+01 0.000000000000000000e+00
-1.852963240810199963e+01 0.000000000000000000e+00
-1.851962990747690085e+01 0.000000000000000000e+00
-1.850962740685169905e+01 0.000000000000000000e+00
-1.849962490622660027e+01 0.000000000000000000e+00
-1.848962240560139847e+01 0.000000000000000000e+00
-1.847961990497620022e+01 0.000000000000000000e+00
-1.846961740435110144e+01 0.000000000000000000e+00
-1.845961490372589964e+01 0.000000000000000000e+00
-1.844961240310080086e+01 0.000000000000000000e+00
-1.843960990247559906e+01 0.000000000000000000e+00
-1.842960740185050028e+01 0.000000000000000000e+00
-1.841960490122529848e+01 0.000000000000000000e+00
-1.840960240060010022e+01 0.000000000000000000e+00
-1.839959989997500145e+01 0.000000000000000000e+00
-1.838959739934979964e+01 0.000000000000000000e+00
-1.837959489872470087e+01 0.000000000000000000e+00
-1.836959239809949906e+01 0.000000000000000000e+00
-1.835958989747440029e+01 0.000000000000000000e+00
-1.834958739684919848e+01 0.000000000000000000e+00
-1.833958489622409971e+01 0.000000000000000000e+00
-1.832958239559890146e+01 0.000000000000000000e+00
-1.831957989497369965e+01 0.000000000000000000e+00
-1.830957739434860088e+01 0.000000000000000000e+00
-1.829957489372339907e+01 0.000000000000000000e+00
-1.828957239309830030e+01 0.000000000000000000e+00
-1.827956989247309849e+01 0.000000000000000000e+00
-1.826956739184799972e+01 0.000000000000000000e+00
-1.825956489122280146e+01 0.000000000000000000e+00
-1.824956239059759966e+01 0.000000000000000000e+00
-1.823955988997250088e+01 0.000000000000000000e+00
-1.822955738934729908e+01 0.000000000000000000e+00
-1.821955488872220030e+01 0.000000000000000000e+00
-1.820955238809699850e+01 0.000000000000000000e+00
-1.819954988747189972e+01 0.000000000000000000e+00
-1.818954738684670147e+01 0.000000000000000000e+00
-1.817954488622159914e+01 0.000000000000000000e+00
-1.816954238559640089e+01 0.000000000000000000e+00
-1.815953988497119909e+01 0.000000000000000000e+00
-1.814953738434610031e+01 0.000000000000000000e+00
-1.813953488372089851e+01 0.000000000000000000e+00
-1.812953238309579973e+01 0.000000000000000000e+00
-1.811952988247060148e+01 0.000000000000000000e+00
-1.810952738184549915e+01 0.000000000000000000e+00
-1.809952488122030090e+01 0.000000000000000000e+00
-1.808952238059509909e+01 0.000000000000000000e+00
-1.807951987997000032e+01 0.000000000000000000e+00
-1.806951737934479851e+01 0.000000000000000000e+00
-1.805951487871969974e+01 0.000000000000000000e+00
-1.804951237809450149e+01 0.000000000000000000e+00
-1.803950987746939916e+01 0.000000000000000000e+00
-1.802950737684420091e+01 0.000000000000000000e+00
-1.801950487621909858e+01 0.000000000000000000e+00
-1.800950237559390033e+01 0.000000000000000000e+00
-1.799949987496869852e+01 0.000000000000000000e+00
-1.798949737434359974e+01 0.000000000000000000e+00
-1.797949487371840149e+01 0.000000000000000000e+00
-1.796949237309329916e+01 0.000000000000000000e+00
-1.795948987246810091e+01 0.000000000000000000e+00
-1.794948737184299858e+01 0.000000000000000000e+00
-1.793948487121780033e+01 0.000000000000000000e+00
-1.792948237059259853e+01 0.000000000000000000e+00
-1.791947986996749975e+01 0.000000000000000000e+00
-1.790947736934230150e+01 0.000000000000000000e+00
-1.789947486871719917e+01 0.000000000000000000e+00
-1.788947236809200092e+01 0.000000000000000000e+00
-1.787946986746689859e+01 0.000000000000000000e+00
-1.786946736684170034e+01 0.000000000000000000e+00
-1.785946486621660156e+01 0.000000000000000000e+00
-1.784946236559139976e+01 0.000000000000000000e+00
-1.783945986496620151e+01 0.000000000000000000e+00
-1.782945736434109918e+01 0.000000000000000000e+00
-1.781945486371590093e+01 0.000000000000000000e+00
-1.780945236309079860e+01 0.000000000000000000e+00
-1.779944986246560035e+01 0.000000000000000000e+00
-1.778944736184050157e+01 0.000000000000000000e+00
-1.777944486121529977e+01 0.000000000000000000e+00
-1.776944236059010152e+01 0.000000000000000000e+00
-1.775943985996499919e+01 0.000000000000000000e+00
-1.774943735933980093e+01 0.000000000000000000e+00
-1.773943485871469861e+01 0.000000000000000000e+00
-1.772943235808950035e+01 0.000000000000000000e+00
-1.771942985746440158e+01 0.000000000000000000e+00
-1.770942735683919977e+01 0.000000000000000000e+00
-1.769942485621410100e+01 0.000000000000000000e+00
-1.768942235558889919e+01 0.000000000000000000e+00
-1.767941985496370094e+01 0.000000000000000000e+00
-1.766941735433859861e+01 0.000000000000000000e+00
-1.765941485371340036e+01 0.000000000000000000e+00
-1.764941235308830159e+01 0.000000000000000000e+00
-1.763940985246309978e+01 0.000000000000000000e+00
-1.762940735183800101e+01 0.000000000000000000e+00
-1.761940485121279920e+01 0.000000000000000000e+00
-1.760940235058760095e+01 0.000000000000000000e+00
-1.759939984996249862e+01 0.000000000000000000e+00
-1.758939734933730037e+01 0.000000000000000000e+00
-1.757939484871220159e+01 0.000000000000000000e+00
-1.756939234808699979e+01 0.000000000000000000e+00
-1.755938984746190101e+01 0.000000000000000000e+00
-1.754938734683669921e+01 0.000000000000000000e+00
-1.753938484621160043e+01 0.000000000000000000e+00
-1.752938234558639863e+01 0.000000000000000000e+00
-1.751937984496120038e+01 0.000000000000000000e+00
-1.750937734433610160e+01 0.000000000000000000e+00
-1.749937484371089980e+01 0.000000000000000000e+00
-1.748937234308580102e+01 0.000000000000000000e+00
-1.747936984246059922e+01 0.000000000000000000e+00
-1.746936734183550044e+01 0.000000000000000000e+00
-1.745936484121029864e+01 0.000000000000000000e+00
-1.744936234058510038e+01 0.000000000000000000e+00
-1.743935983996000161e+01 0.000000000000000000e+00
-1.742935733933479980e+01 0.000000000000000000e+00
-1.741935483870970103e+01 0.000000000000000000e+00
-1.740935233808449922e+01 0.000000000000000000e+00
-1.739934983745940045e+01 0.000000000000000000e+00
-1.738934733683419864e+01 0.000000000000000000e+00
-1.737934483620909987e+01 0.000000000000000000e+00
-1.736934233558390162e+01 0.000000000000000000e+00
-1.735933983495869981e+01 0.000000000000000000e+00
-1.734933733433360104e+01 0.000000000000000000e+00
-1.733933483370839923e+01 0.000000000000000000e+00
-1.732933233308330045e+01 0.000000000000000000e+00
-1.731932983245809865e+01 0.000000000000000000e+00
-1.730932733183299987e+01 0.000000000000000000e+00
-1.729932483120780162e+01 0.000000000000000000e+00
-1.728932233058259982e+01 0.000000000000000000e+00
-1.727931982995750104e+01 0.000000000000000000e+00
-1.726931732933229924e+01 0.000000000000000000e+00
-1.725931482870720046e+01 0.000000000000000000e+00
-1.724931232808199866e+01 0.000000000000000000e+00
-1.723930982745689988e+01 0.000000000000000000e+00
-1.722930732683170163e+01 0.000000000000000000e+00
-1.721930482620659930e+01 0.000000000000000000e+00
-1.720930232558140105e+01 0.000000000000000000e+00
-1.719929982495619925e+01 0.000000000000000000e+00
-1.718929732433110047e+01 0.000000000000000000e+00
-1.717929482370589866e+01 0.000000000000000000e+00
-1.716929232308079989e+01 0.000000000000000000e+00
-1.715928982245560164e+01 0.000000000000000000e+00
-1.714928732183049931e+01 0.000000000000000000e+00
-1.713928482120530106e+01 0.000000000000000000e+00
-1.712928232058009925e+01 0.000000000000000000e+00
-1.711927981995500048e+01 0.000000000000000000e+00
-1.710927731932979867e+01 0.000000000000000000e+00
-1.709927481870469990e+01 0.000000000000000000e+00
-1.708927231807950164e+01 0.000000000000000000e+00
-1.707926981745439932e+01 0.000000000000000000e+00
-1.706926731682920106e+01 0.000000000000000000e+00
-1.705926481620409874e+01 0.000000000000000000e+00
-1.704926231557890048e+01 0.000000000000000000e+00
-1.703925981495369868e+01 0.000000000000000000e+00
-1.702925731432859990e+01 0.000000000000000000e+00
-1.701925481370340165e+01 0.000000000000000000e+00
-1.700925231307829932e+01 0.000000000000000000e+00
-1.699924981245310107e+01 0.000000000000000000e+00
-1.698924731182799874e+01 0.000000000000000000e+00
-1.697924481120280049e+01 0.000000000000000000e+00
-1.696924231057759869e+01 0.000000000000000000e+00
-1.695923980995249991e+01 0.000000000000000000e+00
-1.694923730932730166e+01 0.000000000000000000e+00
-1.693923480870219933e+01 0.000000000000000000e+00
-1.692923230807700108e+01 0.000000000000000000e+00
-1.691922980745189875e+01 0.000000000000000000e+00
-1.690922730682670050e+01 0.000000000000000000e+00
-1.689922480620160172e+01 0.000000000000000000e+00
-1.688922230557639992e+01 0.000000000000000000e+00
-1.687921980495120167e+01 0.000000000000000000e+00
-1.686921730432609934e+01 0.000000000000000000e+00
-1.685921480370090109e+01 0.000000000000000000e+00
-1.684921230307579876e+01 0.000000000000000000e+00
-1.683920980245060051e+01 0.000000000000000000e+00
-1.682920730182550173e+01 0.000000000000000000e+00
-1.681920480120029993e+01 0.000000000000000000e+00
-1.680920230057510167e+01 0.000000000000000000e+00
-1.679919979994999935e+01 0.000000000000000000e+00
-1.678919729932480109e+01 0.000000000000000000e+00
-1.677919479869969877e+01 0.000000000000000000e+00
-1.676919229807450051e+01 0.000000000000000000e+00
-1.675918979744940174e+01 0.000000000000000000e+00
-1.674918729682419993e+01 0.000000000000000000e+00
-1.673918479619900168e+01 0.000000000000000000e+00
-1.672918229557389935e+01 0.000000000000000000e+00
-1.671917979494870110e+01 0.000000000000000000e+00
-1.670917729432359877e+01 0.000000000000000000e+00
-1.669917479369840052e+01 0.000000000000000000e+00
-1.668917229307330174e+01 0.000000000000000000e+00
-1.667916979244809994e+01 0.000000000000000000e+00
-1.666916729182300116e+01 0.000000000000000000e+00
-1.665916479119779936e+01 0.000000000000000000e+00
-1.664916229057260111e+01 0.000000000000000000e+00
-1.663915978994749878e+01 0.000000000000000000e+00
-1.662915728932230053e+01 0.000000000000000000e+00
-1.661915478869720175e+01 0.000000000000000000e+00
-1.660915228807199995e+01 0.000000000000000000e+00
-1.659914978744690117e+01 0.000000000000000000e+00
-1.658914728682169937e+01 0.000000000000000000e+00
-1.657914478619660059e+01 0.000000000000000000e+00
-1.656914228557139879e+01 0.000000000000000000e+00
-1.655913978494620054e+01 0.000000000000000000e+00
-1.654913728432110176e+01 0.000000000000000000e+00
-1.653913478369589996e+01 0.000000000000000000e+00
-1.652913228307080118e+01 0.000000000000000000e+00
-1.651912978244559937e+01 0.000000000000000000e+00
-1.650912728182050060e+01 0.000000000000000000e+00
-1.649912478119529879e+01 0.000000000000000000e+00
-1.648912228057010054e+01 0.000000000000000000e+00
-1.647911977994500177e+01 0.000000000000000000e+00
-1.646911727931979996e+01 0.000000000000000000e+00
-1.645911477869470119e+01 0.000000000000000000e+00
-1.644911227806949938e+01 0.000000000000000000e+00
-1.643910977744440061e+01 0.000000000000000000e+00
-1.642910727681919880e+01 0.000000000000000000e+00
-1.641910477619400055e+01 0.000000000000000000e+00
-1.640910227556890177e+01 0.000000000000000000e+00
-1.639909977494369997e+01 0.000000000000000000e+00
-1.638909727431860119e+01 0.000000000000000000e+00
-1.637909477369339939e+01 0.000000000000000000e+00
-1.636909227306830061e+01 0.000000000000000000e+00
-1.635908977244309881e+01 0.000000000000000000e+00
-1.634908727181800003e+01 0.000000000000000000e+00
-1.633908477119279823e+01 0.000000000000000000e+00
-1.632908227056759998e+01 0.000000000000000000e+00
-1.631907976994250120e+01 0.000000000000000000e+00
-1.630907726931729940e+01 0.000000000000000000e+00
-1.629907476869220062e+01 0.000000000000000000e+00
-1.628907226806699882e+01 0.000000000000000000e+00
-1.627906976744190004e+01 0.000000000000000000e+00
-1.626906726681669824e+01 0.000000000000000000e+00
-1.625906476619149998e+01 0.000000000000000000e+00
-1.624906226556640121e+01 0.000000000000000000e+00
-1.623905976494119940e+01 0.000000000000000000e+00
-1.622905726431610063e+01 0.000000000000000000e+00
-1.621905476369089882e+01 0.000000000000000000e+00
-1.620905226306580005e+01 0.000000000000000000e+00
-1.619904976244059824e+01 0.000000000000000000e+00
-1.618904726181549947e+01 0.000000000000000000e+00
-1.617904476119030122e+01 0.000000000000000000e+00
-1.616904226056509941e+01 0.000000000000000000e+00
-1.615903975994000064e+01 0.000000000000000000e+00
-1.614903725931479883e+01 0.000000000000000000e+00
-1.613903475868970006e+01 0.000000000000000000e+00
-1.612903225806449825e+01 0.000000000000000000e+00
-1.611902975743939948e+01 0.000000000000000000e+00
-1.610902725681420122e+01 0.000000000000000000e+00
-1.609902475618899942e+01 0.000000000000000000e+00
-1.608902225556390064e+01 0.000000000000000000e+00
-1.607901975493869884e+01 0.000000000000000000e+00
-1.606901725431360006e+01 0.000000000000000000e+00
-1.605901475368839826e+01 0.000000000000000000e+00
-1.604901225306329948e+01 0.000000000000000000e+00
-1.603900975243810123e+01 0.000000000000000000e+00
-1.602900725181299890e+01 0.000000000000000000e+00
-1.601900475118780065e+01 0.000000000000000000e+00
-1.600900225056259885e+01 0.000000000000000000e+00
-1.599899974993750007e+01 0.000000000000000000e+00
-1.598899724931230004e+01 0.000000000000000000e+00
-1.597899474868719949e+01 0.000000000000000000e+00
-1.596899224806199946e+01 0.000000000000000000e+00
-1.595898974743690069e+01 0.000000000000000000e+00
-1.594898724681170066e+01 0.000000000000000000e+00
-1.593898474618650063e+01 0.000000000000000000e+00
-1.592898224556140008e+01 0.000000000000000000e+00
-1.591897974493620005e+01 0.000000000000000000e+00
-1.590897724431109950e+01 0.000000000000000000e+00
-1.589897474368589947e+01 0.000000000000000000e+00
-1.588897224306080069e+01 0.000000000000000000e+00
-1.587896974243560066e+01 0.000000000000000000e+00
-1.586896724181050011e+01 0.000000000000000000e+00
-1.585896474118530008e+01 0.000000000000000000e+00
-1.584896224056010006e+01 0.000000000000000000e+00
-1.583895973993499950e+01 0.000000000000000000e+00
-1.582895723930979948e+01 0.000000000000000000e+00
-1.581895473868470070e+01 0.000000000000000000e+00
-1.580895223805950067e+01 0.000000000000000000e+00
-1.579894973743440012e+01 0.000000000000000000e+00
-1.578894723680920009e+01 0.000000000000000000e+00
-1.577894473618400006e+01 0.000000000000000000e+00
-1.576894223555889951e+01 0.000000000000000000e+00
-1.575893973493369948e+01 0.000000000000000000e+00
-1.574893723430860071e+01 0.000000000000000000e+00
-1.573893473368340068e+01 0.000000000000000000e+00
-1.572893223305830013e+01 0.000000000000000000e+00
-1.571892973243310010e+01 0.000000000000000000e+00
-1.570892723180799955e+01 0.000000000000000000e+00
-1.569892473118279952e+01 0.000000000000000000e+00
-1.568892223055759949e+01 0.000000000000000000e+00
-1.567891972993250072e+01 0.000000000000000000e+00
-1.566891722930730069e+01 0.000000000000000000e+00
-1.565891472868220013e+01 0.000000000000000000e+00
-1.564891222805700011e+01 0.000000000000000000e+00
-1.563890972743189955e+01 0.000000000000000000e+00
-1.562890722680669953e+01 0.000000000000000000e+00
-1.561890472618149950e+01 0.000000000000000000e+00
-1.560890222555640072e+01 0.000000000000000000e+00
-1.559889972493120069e+01 0.000000000000000000e+00
-1.558889722430610014e+01 0.000000000000000000e+00
-1.557889472368090011e+01 0.000000000000000000e+00
-1.556889222305579956e+01 0.000000000000000000e+00
-1.555888972243059953e+01 0.000000000000000000e+00
-1.554888722180550076e+01 0.000000000000000000e+00
-1.553888472118030073e+01 0.000000000000000000e+00
-1.552888222055510070e+01 0.000000000000000000e+00
-1.551887971993000015e+01 0.000000000000000000e+00
-1.550887721930480012e+01 0.000000000000000000e+00
-1.549887471867969957e+01 0.000000000000000000e+00
-1.548887221805449954e+01 0.000000000000000000e+00
-1.547886971742940077e+01 0.000000000000000000e+00
-1.546886721680420074e+01 0.000000000000000000e+00
-1.545886471617900071e+01 0.000000000000000000e+00
-1.544886221555390016e+01 0.000000000000000000e+00
-1.543885971492870013e+01 0.000000000000000000e+00
-1.542885721430359958e+01 0.000000000000000000e+00
-1.541885471367839955e+01 0.000000000000000000e+00
-1.540885221305330077e+01 0.000000000000000000e+00
-1.539884971242810074e+01 0.000000000000000000e+00
-1.538884721180300019e+01 0.000000000000000000e+00
-1.537884471117780016e+01 0.000000000000000000e+00
-1.536884221055260014e+01 0.000000000000000000e+00
-1.535883970992749958e+01 0.000000000000000000e+00
-1.534883720930229956e+01 0.000000000000000000e+00
-1.533883470867720078e+01 0.000000000000000000e+00
-1.532883220805200075e+01 0.000000000000000000e+00
-1.531882970742690020e+01 0.000000000000000000e+00
-1.530882720680170017e+01 0.000000000000000000e+00
-1.529882470617650014e+01 0.000000000000000000e+00
-1.528882220555139959e+01 0.000000000000000000e+00
-1.527881970492619956e+01 0.000000000000000000e+00
-1.526881720430110079e+01 0.000000000000000000e+00
-1.525881470367590076e+01 0.000000000000000000e+00
-1.524881220305080021e+01 0.000000000000000000e+00
-1.523880970242560018e+01 0.000000000000000000e+00
-1.522880720180040015e+01 0.000000000000000000e+00
-1.521880470117529960e+01 0.000000000000000000e+00
-1.520880220055009957e+01 0.000000000000000000e+00
-1.519879969992500079e+01 0.000000000000000000e+00
-1.518879719929980077e+01 0.000000000000000000e+00
-1.517879469867470021e+01 0.000000000000000000e+00
-1.516879219804950019e+01 0.000000000000000000e+00
-1.515878969742439963e+01 0.000000000000000000e+00
-1.514878719679919961e+01 0.000000000000000000e+00
-1.513878469617399958e+01 0.000000000000000000e+00
-1.512878219554890080e+01 0.000000000000000000e+00
-1.511877969492370077e+01 0.000000000000000000e+00
-1.510877719429860022e+01 0.000000000000000000e+00
-1.509877469367340019e+01 0.000000000000000000e+00
-1.508877219304829964e+01 0.000000000000000000e+00
-1.507876969242309961e+01 0.000000000000000000e+00
-1.506876719179789959e+01 0.000000000000000000e+00
-1.505876469117280081e+01 0.000000000000000000e+00
-1.504876219054760078e+01 0.000000000000000000e+00
-1.503875968992250023e+01 0.000000000000000000e+00
-1.502875718929730020e+01 0.000000000000000000e+00
-1.501875468867219965e+01 0.000000000000000000e+00
-1.500875218804699962e+01 0.000000000000000000e+00
-1.499874968742190084e+01 0.000000000000000000e+00
-1.498874718679670082e+01 0.000000000000000000e+00
-1.497874468617150079e+01 0.000000000000000000e+00
-1.496874218554640024e+01 0.000000000000000000e+00
-1.495873968492120021e+01 0.000000000000000000e+00
-1.494873718429609966e+01 0.000000000000000000e+00
-1.493873468367089963e+01 0.000000000000000000e+00
-1.492873218304580085e+01 0.000000000000000000e+00
-1.491872968242060082e+01 0.000000000000000000e+00
-1.490872718179540080e+01 0.000000000000000000e+00
-1.489872468117030024e+01 0.000000000000000000e+00
-1.488872218054510022e+01 0.000000000000000000e+00
-1.487871967991999966e+01 0.000000000000000000e+00
-1.486871717929479964e+01 0.000000000000000000e+00
-1.485871467866970086e+01 0.000000000000000000e+00
-1.484871217804450083e+01 0.000000000000000000e+00
-1.483870967741940028e+01 0.000000000000000000e+00
-1.482870717679420025e+01 0.000000000000000000e+00
-1.481870467616900022e+01 0.000000000000000000e+00
-1.480870217554389967e+01 0.000000000000000000e+00
-1.479869967491869964e+01 0.000000000000000000e+00
-1.478869717429360087e+01 0.000000000000000000e+00
-1.477869467366840084e+01 0.000000000000000000e+00
-1.476869217304330029e+01 0.000000000000000000e+00
-1.475868967241810026e+01 0.000000000000000000e+00
-1.474868717179290023e+01 0.000000000000000000e+00
-1.473868467116779968e+01 0.000000000000000000e+00
-1.472868217054259965e+01 0.000000000000000000e+00
-1.471867966991750087e+01 0.000000000000000000e+00
-1.470867716929230085e+01 0.000000000000000000e+00
-1.469867466866720029e+01 0.000000000000000000e+00
-1.468867216804200027e+01 0.000000000000000000e+00
-1.467866966741689971e+01 0.000000000000000000e+00
-1.466866716679169969e+01 0.000000000000000000e+00
-1.465866466616649966e+01 0.000000000000000000e+00
-1.464866216554140088e+01 0.000000000000000000e+00
-1.463865966491620085e+01 0.000000000000000000e+00
-1.462865716429110030e+01 0.000000000000000000e+00
-1.461865466366590027e+01 0.000000000000000000e+00
-1.460865216304079972e+01 0.000000000000000000e+00
-1.459864966241559969e+01 0.000000000000000000e+00
-1.458864716179039966e+01 0.000000000000000000e+00
-1.457864466116529911e+01 0.000000000000000000e+00
-1.456864216054010086e+01 0.000000000000000000e+00
-1.455863965991500031e+01 0.000000000000000000e+00
-1.454863715928980028e+01 0.000000000000000000e+00
-1.453863465866469973e+01 0.000000000000000000e+00
-1.452863215803949970e+01 0.000000000000000000e+00
-1.451862965741439915e+01 0.000000000000000000e+00
-1.450862715678919912e+01 0.000000000000000000e+00
-1.449862465616400087e+01 0.000000000000000000e+00
-1.448862215553890032e+01 0.000000000000000000e+00
-1.447861965491370029e+01 0.000000000000000000e+00
-1.446861715428859974e+01 0.000000000000000000e+00
-1.445861465366339971e+01 0.000000000000000000e+00
-1.444861215303829916e+01 0.000000000000000000e+00
-1.443860965241309913e+01 0.000000000000000000e+00
-1.442860715178790088e+01 0.000000000000000000e+00
-1.441860465116280032e+01 0.000000000000000000e+00
-1.440860215053760029e+01 0.000000000000000000e+00
-1.439859964991249974e+01 0.000000000000000000e+00
-1.438859714928729971e+01 0.000000000000000000e+00
-1.437859464866219916e+01 0.000000000000000000e+00
-1.436859214803699913e+01 0.000000000000000000e+00
-1.435858964741190036e+01 0.000000000000000000e+00
-1.434858714678670033e+01 0.000000000000000000e+00
-1.433858464616150030e+01 0.000000000000000000e+00
-1.432858214553639975e+01 0.000000000000000000e+00
-1.431857964491119972e+01 0.000000000000000000e+00
-1.430857714428609917e+01 0.000000000000000000e+00
-1.429857464366089914e+01 0.000000000000000000e+00
-1.428857214303580037e+01 0.000000000000000000e+00
-1.427856964241060034e+01 0.000000000000000000e+00
-1.426856714178540031e+01 0.000000000000000000e+00
-1.425856464116029976e+01 0.000000000000000000e+00
-1.424856214053509973e+01 0.000000000000000000e+00
-1.423855963990999918e+01 0.000000000000000000e+00
-1.422855713928479915e+01 0.000000000000000000e+00
-1.421855463865970037e+01 0.000000000000000000e+00
-1.420855213803450035e+01 0.000000000000000000e+00
-1.419854963740939979e+01 0.000000000000000000e+00
-1.418854713678419976e+01 0.000000000000000000e+00
-1.417854463615899974e+01 0.000000000000000000e+00
-1.416854213553389918e+01 0.000000000000000000e+00
-1.415853963490869916e+01 0.000000000000000000e+00
-1.414853713428360038e+01 0.000000000000000000e+00
-1.413853463365840035e+01 0.000000000000000000e+00
-1.412853213303329980e+01 0.000000000000000000e+00
-1.411852963240809977e+01 0.000000000000000000e+00
-1.410852713178289974e+01 0.000000000000000000e+00
-1.409852463115779919e+01 0.000000000000000000e+00
-1.408852213053259916e+01 0.000000000000000000e+00
-1.407851962990750039e+01 0.000000000000000000e+00
-1.406851712928230036e+01 0.000000000000000000e+00
-1.405851462865719981e+01 0.000000000000000000e+00
-1.404851212803199978e+01 0.000000000000000000e+00
-1.403850962740689923e+01 0.000000000000000000e+00
-1.402850712678169920e+01 0.000000000000000000e+00
-1.401850462615649917e+01 0.000000000000000000e+00
-1.400850212553140040e+01 0.000000000000000000e+00
-1.399849962490620037e+01 0.000000000000000000e+00
-1.398849712428109981e+01 0.000000000000000000e+00
-1.397849462365589979e+01 0.000000000000000000e+00
-1.396849212303079923e+01 0.000000000000000000e+00
-1.395848962240559921e+01 0.000000000000000000e+00
-1.394848712178039918e+01 0.000000000000000000e+00
-1.393848462115530040e+01 0.000000000000000000e+00
-1.392848212053010037e+01 0.000000000000000000e+00
-1.391847961990499982e+01 0.000000000000000000e+00
-1.390847711927979979e+01 0.000000000000000000e+00
-1.389847461865469924e+01 0.000000000000000000e+00
-1.388847211802949921e+01 0.000000000000000000e+00
-1.387846961740440044e+01 0.000000000000000000e+00
-1.386846711677920041e+01 0.000000000000000000e+00
-1.385846461615400038e+01 0.000000000000000000e+00
-1.384846211552889983e+01 0.000000000000000000e+00
-1.383845961490369980e+01 0.000000000000000000e+00
-1.382845711427859925e+01 0.000000000000000000e+00
-1.381845461365339922e+01 0.000000000000000000e+00
-1.380845211302830045e+01 0.000000000000000000e+00
-1.379844961240310042e+01 0.000000000000000000e+00
-1.378844711177790039e+01 0.000000000000000000e+00
-1.377844461115279984e+01 0.000000000000000000e+00
-1.376844211052759981e+01 0.000000000000000000e+00
-1.375843960990249926e+01 0.000000000000000000e+00
-1.374843710927729923e+01 0.000000000000000000e+00
-1.373843460865220045e+01 0.000000000000000000e+00
-1.372843210802700042e+01 0.000000000000000000e+00
-1.371842960740189987e+01 0.000000000000000000e+00
-1.370842710677669984e+01 0.000000000000000000e+00
-1.369842460615149982e+01 0.000000000000000000e+00
-1.368842210552639926e+01 0.000000000000000000e+00
-1.367841960490119924e+01 0.000000000000000000e+00
-1.366841710427610046e+01 0.000000000000000000e+00
-1.365841460365090043e+01 0.000000000000000000e+00
-1.364841210302579988e+01 0.000000000000000000e+00
-1.363840960240059985e+01 0.000000000000000000e+00
-1.362840710177539982e+01 0.000000000000000000e+00
-1.361840460115029927e+01 0.000000000000000000e+00
-1.360840210052509924e+01 0.000000000000000000e+00
-1.359839959990000047e+01 0.000000000000000000e+00
-1.358839709927480044e+01 0.000000000000000000e+00
-1.357839459864969989e+01 0.000000000000000000e+00
-1.356839209802449986e+01 0.000000000000000000e+00
-1.355838959739929983e+01 0.000000000000000000e+00
-1.354838709677419928e+01 0.000000000000000000e+00
-1.353838459614899925e+01 0.000000000000000000e+00
-1.352838209552390047e+01 0.000000000000000000e+00
-1.351837959489870045e+01 0.000000000000000000e+00
-1.350837709427359989e+01 0.000000000000000000e+00
-1.349837459364839987e+01 0.000000000000000000e+00
-1.348837209302329931e+01 0.000000000000000000e+00
-1.347836959239809929e+01 0.000000000000000000e+00
-1.346836709177289926e+01 0.000000000000000000e+00
-1.345836459114780048e+01 0.000000000000000000e+00
-1.344836209052260045e+01 0.000000000000000000e+00
-1.343835958989749990e+01 0.000000000000000000e+00
-1.342835708927229987e+01 0.000000000000000000e+00
-1.341835458864719932e+01 0.000000000000000000e+00
-1.340835208802199929e+01 0.000000000000000000e+00
-1.339834958739679927e+01 0.000000000000000000e+00
-1.338834708677170049e+01 0.000000000000000000e+00
-1.337834458614650046e+01 0.000000000000000000e+00
-1.336834208552139991e+01 0.000000000000000000e+00
-1.335833958489619988e+01 0.000000000000000000e+00
-1.334833708427109933e+01 0.000000000000000000e+00
-1.333833458364589930e+01 0.000000000000000000e+00
-1.332833208302080052e+01 0.000000000000000000e+00
-1.331832958239560050e+01 0.000000000000000000e+00
-1.330832708177040047e+01 0.000000000000000000e+00
-1.329832458114529992e+01 0.000000000000000000e+00
-1.328832208052009989e+01 0.000000000000000000e+00
-1.327831957989499934e+01 0.000000000000000000e+00
-1.326831707926979931e+01 0.000000000000000000e+00
-1.325831457864470053e+01 0.000000000000000000e+00
-1.324831207801950050e+01 0.000000000000000000e+00
-1.323830957739430048e+01 0.000000000000000000e+00
-1.322830707676919992e+01 0.000000000000000000e+00
-1.321830457614399990e+01 0.000000000000000000e+00
-1.320830207551889934e+01 0.000000000000000000e+00
-1.319829957489369932e+01 0.000000000000000000e+00
-1.318829707426860054e+01 0.000000000000000000e+00
-1.317829457364340051e+01 0.000000000000000000e+00
-1.316829207301829996e+01 0.000000000000000000e+00
-1.315828957239309993e+01 0.000000000000000000e+00
-1.314828707176789990e+01 0.000000000000000000e+00
-1.313828457114279935e+01 0.000000000000000000e+00
-1.312828207051759932e+01 0.000000000000000000e+00
-1.311827956989250055e+01 0.000000000000000000e+00
-1.310827706926730052e+01 0.000000000000000000e+00
-1.309827456864219997e+01 0.000000000000000000e+00
-1.308827206801699994e+01 0.000000000000000000e+00
-1.307826956739179991e+01 0.000000000000000000e+00
-1.306826706676669936e+01 0.000000000000000000e+00
-1.305826456614149933e+01 0.000000000000000000e+00
-1.304826206551640055e+01 0.000000000000000000e+00
-1.303825956489120053e+01 0.000000000000000000e+00
-1.302825706426609997e+01 0.000000000000000000e+00
-1.301825456364089995e+01 0.000000000000000000e+00
-1.300825206301579939e+01 0.000000000000000000e+00
-1.299824956239059937e+01 0.000000000000000000e+00
-1.298824706176539934e+01 0.000000000000000000e+00
-1.297824456114030056e+01 0.000000000000000000e+00
-1.296824206051510053e+01 0.000000000000000000e+00
-1.295823955988999998e+01 0.000000000000000000e+00
-1.294823705926479995e+01 0.000000000000000000e+00
-1.293823455863969940e+01 0.000000000000000000e+00
-1.292823205801449937e+01 0.000000000000000000e+00
-1.291822955738929934e+01 0.000000000000000000e+00
-1.290822705676420057e+01 0.000000000000000000e+00
-1.289822455613900054e+01 0.000000000000000000e+00
-1.288822205551389999e+01 0.000000000000000000e+00
-1.287821955488869996e+01 0.000000000000000000e+00
-1.286821705426359941e+01 0.000000000000000000e+00
-1.285821455363839938e+01 0.000000000000000000e+00
-1.284821205301330060e+01 0.000000000000000000e+00
-1.283820955238810058e+01 0.000000000000000000e+00
-1.282820705176290055e+01 0.000000000000000000e+00
-1.281820455113780000e+01 0.000000000000000000e+00
-1.280820205051259997e+01 0.000000000000000000e+00
-1.279819954988749942e+01 0.000000000000000000e+00
-1.278819704926229939e+01 0.000000000000000000e+00
-1.277819454863720061e+01 0.000000000000000000e+00
-1.276819204801200058e+01 0.000000000000000000e+00
-1.275818954738680056e+01 0.000000000000000000e+00
-1.274818704676170000e+01 0.000000000000000000e+00
-1.273818454613649997e+01 0.000000000000000000e+00
-1.272818204551139942e+01 0.000000000000000000e+00
-1.271817954488619939e+01 0.000000000000000000e+00
-1.270817704426110062e+01 0.000000000000000000e+00
-1.269817454363590059e+01 0.000000000000000000e+00
-1.268817204301080004e+01 0.000000000000000000e+00
-1.267816954238560001e+01 0.000000000000000000e+00
-1.266816704176039998e+01 0.000000000000000000e+00
-1.265816454113529943e+01 0.000000000000000000e+00
-1.264816204051009940e+01 0.000000000000000000e+00
-1.263815953988500063e+01 0.000000000000000000e+00
-1.262815703925980060e+01 0.000000000000000000e+00
-1.261815453863470005e+01 0.000000000000000000e+00
-1.260815203800950002e+01 0.000000000000000000e+00
-1.259814953738429999e+01 0.000000000000000000e+00
-1.258814703675919944e+01 0.000000000000000000e+00
-1.257814453613399941e+01 0.000000000000000000e+00
-1.256814203550890063e+01 0.000000000000000000e+00
-1.255813953488370061e+01 0.000000000000000000e+00
-1.254813703425860005e+01 0.000000000000000000e+00
-1.253813453363340003e+01 0.000000000000000000e+00
-1.252813203300829947e+01 0.000000000000000000e+00
-1.251812953238309944e+01 0.000000000000000000e+00
-1.250812703175789942e+01 0.000000000000000000e+00
-1.249812453113280064e+01 0.000000000000000000e+00
-1.248812203050760061e+01 0.000000000000000000e+00
-1.247811952988250006e+01 0.000000000000000000e+00
-1.246811702925730003e+01 0.000000000000000000e+00
-1.245811452863219948e+01 0.000000000000000000e+00
-1.244811202800699945e+01 0.000000000000000000e+00
-1.243810952738179942e+01 0.000000000000000000e+00
-1.242810702675670065e+01 0.000000000000000000e+00
-1.241810452613150062e+01 0.000000000000000000e+00
-1.240810202550640007e+01 0.000000000000000000e+00
-1.239809952488120004e+01 0.000000000000000000e+00
-1.238809702425609949e+01 0.000000000000000000e+00
-1.237809452363089946e+01 0.000000000000000000e+00
-1.236809202300580068e+01 0.000000000000000000e+00
-1.235808952238060066e+01 0.000000000000000000e+00
-1.234808702175540063e+01 0.000000000000000000e+00
-1.233808452113030008e+01 0.000000000000000000e+00
-1.232808202050510005e+01 0.000000000000000000e+00
-1.231807951987999949e+01 0.000000000000000000e+00
-1.230807701925479947e+01 0.000000000000000000e+00
-1.229807451862970069e+01 0.000000000000000000e+00
-1.228807201800450066e+01 0.000000000000000000e+00
-1.227806951737930063e+01 0.000000000000000000e+00
-1.226806701675420008e+01 0.000000000000000000e+00
-1.225806451612900005e+01 0.000000000000000000e+00
-1.224806201550389950e+01 0.000000000000000000e+00
-1.223805951487869947e+01 0.000000000000000000e+00
-1.222805701425360070e+01 0.000000000000000000e+00
-1.221805451362840067e+01 0.000000000000000000e+00
-1.220805201300330012e+01 0.000000000000000000e+00
-1.219804951237810009e+01 0.000000000000000000e+00
-1.218804701175290006e+01 0.000000000000000000e+00
-1.217804451112779951e+01 0.000000000000000000e+00
-1.216804201050259948e+01 0.000000000000000000e+00
-1.215803950987750071e+01 0.000000000000000000e+00
-1.214803700925230068e+01 0.000000000000000000e+00
-1.213803450862720013e+01 0.000000000000000000e+00
-1.212803200800200010e+01 0.000000000000000000e+00
-1.211802950737680007e+01 0.000000000000000000e+00
-1.210802700675169952e+01 0.000000000000000000e+00
-1.209802450612649949e+01 0.000000000000000000e+00
-1.208802200550140071e+01 0.000000000000000000e+00
-1.207801950487620068e+01 0.000000000000000000e+00
-1.206801700425110013e+01 0.000000000000000000e+00
-1.205801450362590010e+01 0.000000000000000000e+00
-1.204801200300070008e+01 0.000000000000000000e+00
-1.203800950237559952e+01 0.000000000000000000e+00
-1.202800700175039950e+01 0.000000000000000000e+00
-1.201800450112530072e+01 0.000000000000000000e+00
-1.200800200050010069e+01 0.000000000000000000e+00
-1.199799949987500014e+01 0.000000000000000000e+00
-1.198799699924980011e+01 0.000000000000000000e+00
-1.197799449862469956e+01 0.000000000000000000e+00
-1.196799199799949953e+01 0.000000000000000000e+00
-1.195798949737429950e+01 0.000000000000000000e+00
-1.194798699674920073e+01 0.000000000000000000e+00
-1.193798449612400070e+01 0.000000000000000000e+00
-1.192798199549890015e+01 0.000000000000000000e+00
-1.191797949487370012e+01 0.000000000000000000e+00
-1.190797699424859957e+01 0.000000000000000000e+00
-1.189797449362339954e+01 0.000000000000000000e+00
-1.188797199299819951e+01 0.000000000000000000e+00
-1.187796949237310073e+01 0.000000000000000000e+00
-1.186796699174790071e+01 0.000000000000000000e+00
-1.185796449112280015e+01 0.000000000000000000e+00
-1.184796199049760013e+01 0.000000000000000000e+00
-1.183795948987249957e+01 0.000000000000000000e+00
-1.182795698924729955e+01 0.000000000000000000e+00
-1.181795448862220077e+01 0.000000000000000000e+00
-1.180795198799700074e+01 0.000000000000000000e+00
-1.179794948737180071e+01 0.000000000000000000e+00
-1.178794698674670016e+01 0.000000000000000000e+00
-1.177794448612150013e+01 0.000000000000000000e+00
-1.176794198549639958e+01 0.000000000000000000e+00
-1.175793948487119955e+01 0.000000000000000000e+00
-1.174793698424610078e+01 0.000000000000000000e+00
-1.173793448362090075e+01 0.000000000000000000e+00
-1.172793198299570072e+01 0.000000000000000000e+00
-1.171792948237060017e+01 0.000000000000000000e+00
-1.170792698174540014e+01 0.000000000000000000e+00
-1.169792448112029959e+01 0.000000000000000000e+00
-1.168792198049509956e+01 0.000000000000000000e+00
-1.167791947987000079e+01 0.000000000000000000e+00
-1.166791697924480076e+01 0.000000000000000000e+00
-1.165791447861970020e+01 0.000000000000000000e+00
-1.164791197799450018e+01 0.000000000000000000e+00
-1.163790947736930015e+01 0.000000000000000000e+00
-1.162790697674419960e+01 0.000000000000000000e+00
-1.161790447611899957e+01 0.000000000000000000e+00
-1.160790197549390079e+01 0.000000000000000000e+00
-1.159789947486870076e+01 0.000000000000000000e+00
-1.158789697424360021e+01 0.000000000000000000e+00
-1.157789447361840018e+01 0.000000000000000000e+00
-1.156789197299320016e+01 0.000000000000000000e+00
-1.155788947236809960e+01 0.000000000000000000e+00
-1.154788697174289958e+01 0.000000000000000000e+00
-1.153788447111780080e+01 0.000000000000000000e+00
-1.152788197049260077e+01 0.000000000000000000e+00
-1.151787946986750022e+01 0.000000000000000000e+00
-1.150787696924230019e+01 0.000000000000000000e+00
-1.149787446861719964e+01 0.000000000000000000e+00
-1.148787196799199961e+01 0.000000000000000000e+00
-1.147786946736679958e+01 0.000000000000000000e+00
-1.146786696674170081e+01 0.000000000000000000e+00
-1.145786446611650078e+01 0.000000000000000000e+00
-1.144786196549140023e+01 0.000000000000000000e+00
-1.143785946486620020e+01 0.000000000000000000e+00
-1.142785696424109965e+01 0.000000000000000000e+00
-1.141785446361589962e+01 0.000000000000000000e+00
-1.140785196299069959e+01 0.000000000000000000e+00
-1.139784946236560081e+01 0.000000000000000000e+00
-1.138784696174040079e+01 0.000000000000000000e+00
-1.137784446111530023e+01 0.000000000000000000e+00
-1.136784196049010021e+01 0.000000000000000000e+00
-1.135783945986499965e+01 0.000000000000000000e+00
-1.134783695923979963e+01 0.000000000000000000e+00
-1.133783445861470085e+01 0.000000000000000000e+00
-1.132783195798950082e+01 0.000000000000000000e+00
-1.131782945736430079e+01 0.000000000000000000e+00
-1.130782695673920024e+01 0.000000000000000000e+00
-1.129782445611400021e+01 0.000000000000000000e+00
-1.128782195548889966e+01 0.000000000000000000e+00
-1.127781945486369963e+01 0.000000000000000000e+00
-1.126781695423860086e+01 0.000000000000000000e+00
-1.125781445361340083e+01 0.000000000000000000e+00
-1.124781195298820080e+01 0.000000000000000000e+00
-1.123780945236310025e+01 0.000000000000000000e+00
-1.122780695173790022e+01 0.000000000000000000e+00
-1.121780445111279967e+01 0.000000000000000000e+00
-1.120780195048759964e+01 0.000000000000000000e+00
-1.119779944986250086e+01 0.000000000000000000e+00
-1.118779694923730084e+01 0.000000000000000000e+00
-1.117779444861220028e+01 0.000000000000000000e+00
-1.116779194798700026e+01 0.000000000000000000e+00
-1.115778944736180023e+01 0.000000000000000000e+00
-1.114778694673669968e+01 0.000000000000000000e+00
-1.113778444611149965e+01 0.000000000000000000e+00
-1.112778194548640087e+01 0.000000000000000000e+00
-1.111777944486120084e+01 0.000000000000000000e+00
-1.110777694423610029e+01 0.000000000000000000e+00
-1.109777444361090026e+01 0.000000000000000000e+00
-1.108777194298570024e+01 0.000000000000000000e+00
-1.107776944236059968e+01 0.000000000000000000e+00
-1.106776694173539966e+01 0.000000000000000000e+00
-1.105776444111030088e+01 0.000000000000000000e+00
-1.104776194048510085e+01 0.000000000000000000e+00
-1.103775943986000030e+01 0.000000000000000000e+00
-1.102775693923480027e+01 0.000000000000000000e+00
-1.101775443860969972e+01 0.000000000000000000e+00
-1.100775193798449969e+01 0.000000000000000000e+00
-1.099774943735929966e+01 0.000000000000000000e+00
-1.098774693673420089e+01 0.000000000000000000e+00
-1.097774443610900086e+01 0.000000000000000000e+00
-1.096774193548390031e+01 0.000000000000000000e+00
-1.095773943485870028e+01 0.000000000000000000e+00
-1.094773693423359973e+01 0.000000000000000000e+00
-1.093773443360839970e+01 0.000000000000000000e+00
-1.092773193298319967e+01 0.000000000000000000e+00
-1.091772943235809912e+01 0.000000000000000000e+00
-1.090772693173290087e+01 0.000000000000000000e+00
-1.089772443110780031e+01 0.000000000000000000e+00
-1.088772193048260029e+01 0.000000000000000000e+00
-1.087771942985749973e+01 0.000000000000000000e+00
-1.086771692923229971e+01 0.000000000000000000e+00
-1.085771442860719915e+01 0.000000000000000000e+00
-1.084771192798199912e+01 0.000000000000000000e+00
-1.083770942735680087e+01 0.000000000000000000e+00
-1.082770692673170032e+01 0.000000000000000000e+00
-1.081770442610650029e+01 0.000000000000000000e+00
-1.080770192548139974e+01 0.000000000000000000e+00
-1.079769942485619971e+01 0.000000000000000000e+00
-1.078769692423109916e+01 0.000000000000000000e+00
-1.077769442360589913e+01 0.000000000000000000e+00
-1.076769192298070088e+01 0.000000000000000000e+00
-1.075768942235560033e+01 0.000000000000000000e+00
-1.074768692173040030e+01 0.000000000000000000e+00
-1.073768442110529975e+01 0.000000000000000000e+00
-1.072768192048009972e+01 0.000000000000000000e+00
-1.071767941985499917e+01 0.000000000000000000e+00
-1.070767691922979914e+01 0.000000000000000000e+00
-1.069767441860470036e+01 0.000000000000000000e+00
-1.068767191797950034e+01 0.000000000000000000e+00
-1.067766941735430031e+01 0.000000000000000000e+00
-1.066766691672919976e+01 0.000000000000000000e+00
-1.065766441610399973e+01 0.000000000000000000e+00
-1.064766191547889918e+01 0.000000000000000000e+00
-1.063765941485369915e+01 0.000000000000000000e+00
-1.062765691422860037e+01 0.000000000000000000e+00
-1.061765441360340034e+01 0.000000000000000000e+00
-1.060765191297820031e+01 0.000000000000000000e+00
-1.059764941235309976e+01 0.000000000000000000e+00
-1.058764691172789973e+01 0.000000000000000000e+00
-1.057764441110279918e+01 0.000000000000000000e+00
-1.056764191047759915e+01 0.000000000000000000e+00
-1.055763940985250038e+01 0.000000000000000000e+00
-1.054763690922730035e+01 0.000000000000000000e+00
-1.053763440860219980e+01 0.000000000000000000e+00
-1.052763190797699977e+01 0.000000000000000000e+00
-1.051762940735179974e+01 0.000000000000000000e+00
-1.050762690672669919e+01 0.000000000000000000e+00
-1.049762440610149916e+01 0.000000000000000000e+00
-1.048762190547640039e+01 0.000000000000000000e+00
-1.047761940485120036e+01 0.000000000000000000e+00
-1.046761690422609981e+01 0.000000000000000000e+00
-1.045761440360089978e+01 0.000000000000000000e+00
-1.044761190297569975e+01 0.000000000000000000e+00
-1.043760940235059920e+01 0.000000000000000000e+00
-1.042760690172539917e+01 0.000000000000000000e+00
-1.041760440110030039e+01 0.000000000000000000e+00
-1.040760190047510036e+01 0.000000000000000000e+00
-1.039759939984999981e+01 0.000000000000000000e+00
-1.038759689922479978e+01 0.000000000000000000e+00
-1.037759439859959976e+01 0.000000000000000000e+00
-1.036759189797449920e+01 0.000000000000000000e+00
-1.035758939734929918e+01 0.000000000000000000e+00
-1.034758689672420040e+01 0.000000000000000000e+00
-1.033758439609900037e+01 0.000000000000000000e+00
-1.032758189547389982e+01 0.000000000000000000e+00
-1.031757939484869979e+01 0.000000000000000000e+00
-1.030757689422359924e+01 0.000000000000000000e+00
-1.029757439359839921e+01 0.000000000000000000e+00
-1.028757189297319918e+01 0.000000000000000000e+00
-1.027756939234810041e+01 0.000000000000000000e+00
-1.026756689172290038e+01 0.000000000000000000e+00
-1.025756439109779983e+01 0.000000000000000000e+00
-1.024756189047259980e+01 0.000000000000000000e+00
-1.023755938984749925e+01 0.000000000000000000e+00
-1.022755688922229922e+01 0.000000000000000000e+00
-1.021755438859709919e+01 0.000000000000000000e+00
-1.020755188797200042e+01 0.000000000000000000e+00
-1.019754938734680039e+01 0.000000000000000000e+00
-1.018754688672169983e+01 0.000000000000000000e+00
-1.017754438609649981e+01 0.000000000000000000e+00
-1.016754188547139925e+01 0.000000000000000000e+00
-1.015753938484619923e+01 0.000000000000000000e+00
-1.014753688422110045e+01 0.000000000000000000e+00
-1.013753438359590042e+01 0.000000000000000000e+00
-1.012753188297070039e+01 0.000000000000000000e+00
-1.011752938234559984e+01 0.000000000000000000e+00
-1.010752688172039981e+01 0.000000000000000000e+00
-1.009752438109529926e+01 0.000000000000000000e+00
-1.008752188047009923e+01 0.000000000000000000e+00
-1.007751937984500046e+01 0.000000000000000000e+00
-1.006751687921980043e+01 0.000000000000000000e+00
-1.005751437859460040e+01 0.000000000000000000e+00
-1.004751187796949985e+01 0.000000000000000000e+00
-1.003750937734429982e+01 0.000000000000000000e+00
-1.002750687671919927e+01 0.000000000000000000e+00
-1.001750437609399924e+01 0.000000000000000000e+00
-1.000750187546890047e+01 0.000000000000000000e+00
-9.997499374843709319e+00 0.000000000000000000e+00
-9.987496874218560805e+00 0.000000000000000000e+00
-9.977494373593399857e+00 0.000000000000000000e+00
-9.967491872968240685e+00 0.000000000000000000e+00
-9.957489372343090395e+00 0.000000000000000000e+00
-9.947486871717929446e+00 0.000000000000000000e+00
-9.937484371092770274e+00 0.000000000000000000e+00
-9.927481870467619984e+00 0.000000000000000000e+00
-9.917479369842460812e+00 0.000000000000000000e+00
-9.907476869217310522e+00 0.000000000000000000e+00
-9.897474368592149574e+00 0.000000000000000000e+00
-9.887471867966990402e+00 0.000000000000000000e+00
-9.877469367341840112e+00 0.000000000000000000e+00
-9.867466866716679164e+00 0.000000000000000000e+00
-9.857464366091519992e+00 0.000000000000000000e+00
-9.847461865466369701e+00 0.000000000000000000e+00
-9.837459364841210530e+00 0.000000000000000000e+00
-9.827456864216049581e+00 0.000000000000000000e+00
-9.817454363590899291e+00 0.000000000000000000e+00
-9.807451862965740119e+00 0.000000000000000000e+00
-9.797449362340589829e+00 0.000000000000000000e+00
-9.787446861715430657e+00 0.000000000000000000e+00
-9.777444361090269709e+00 0.000000000000000000e+00
-9.767441860465119419e+00 0.000000000000000000e+00
-9.757439359839960247e+00 0.000000000000000000e+00
-9.747436859214799298e+00 0.000000000000000000e+00
-9.737434358589650785e+00 0.000000000000000000e+00
-9.727431857964489836e+00 0.000000000000000000e+00
-9.717429357339330664e+00 0.000000000000000000e+00
-9.707426856714180374e+00 0.000000000000000000e+00
-9.697424356089019426e+00 0.000000000000000000e+00
-9.687421855463869136e+00 0.000000000000000000e+00
-9.677419354838709964e+00 0.000000000000000000e+00
-9.667416854213550792e+00 0.000000000000000000e+00
-9.657414353588400502e+00 0.000000000000000000e+00
-9.647411852963239554e+00 0.000000000000000000e+00
-9.637409352338080382e+00 0.000000000000000000e+00
-9.627406851712930091e+00 0.000000000000000000e+00
-9.617404351087769143e+00 0.000000000000000000e+00
-9.607401850462620629e+00 0.000000000000000000e+00
-9.597399349837459681e+00 0.000000000000000000e+00
-9.587396849212300509e+00 0.000000000000000000e+00
-9.577394348587150219e+00 0.000000000000000000e+00
-9.567391847961989271e+00 0.000000000000000000e+00
-9.557389347336830099e+00 0.000000000000000000e+00
-9.547386846711679809e+00 0.000000000000000000e+00
-9.537384346086520637e+00 0.000000000000000000e+00
-9.527381845461370347e+00 0.000000000000000000e+00
-9.517379344836209398e+00 0.000000000000000000e+00
-9.507376844211050226e+00 0.000000000000000000e+00
-9.497374343585899936e+00 0.000000000000000000e+00
-9.487371842960740764e+00 0.000000000000000000e+00
-9.477369342335579816e+00 0.000000000000000000e+00
-9.467366841710429526e+00 0.000000000000000000e+00
-9.457364341085270354e+00 0.000000000000000000e+00
-9.447361840460109406e+00 0.000000000000000000e+00
-9.437359339834959115e+00 0.000000000000000000e+00
-9.427356839209799944e+00 0.000000000000000000e+00
-9.417354338584649653e+00 0.000000000000000000e+00
-9.407351837959490481e+00 0.000000000000000000e+00
-9.397349337334329533e+00 0.000000000000000000e+00
-9.387346836709179243e+00 0.000000000000000000e+00
-9.377344336084020071e+00 0.000000000000000000e+00
-9.367341835458859123e+00 0.000000000000000000e+00
-9.357339334833710609e+00 0.000000000000000000e+00
-9.347336834208549661e+00 0.000000000000000000e+00
-9.337334333583399371e+00 0.000000000000000000e+00
-9.327331832958240199e+00 0.000000000000000000e+00
-9.317329332333079250e+00 0.000000000000000000e+00
-9.307326831707930737e+00 0.000000000000000000e+00
-9.297324331082769788e+00 0.000000000000000000e+00
-9.287321830457610616e+00 0.000000000000000000e+00
-9.277319329832460326e+00 0.000000000000000000e+00
-9.267316829207299378e+00 0.000000000000000000e+00
-9.257314328582150864e+00 0.000000000000000000e+00
-9.247311827956989916e+00 0.000000000000000000e+00
-9.237309327331830744e+00 0.000000000000000000e+00
-9.227306826706680454e+00 0.000000000000000000e+00
-9.217304326081519505e+00 0.000000000000000000e+00
-9.207301825456360334e+00 0.000000000000000000e+00
-9.197299324831210043e+00 0.000000000000000000e+00
-9.187296824206050871e+00 0.000000000000000000e+00
-9.177294323580900581e+00 0.000000000000000000e+00
-9.167291822955739633e+00 0.000000000000000000e+00
-9.157289322330580461e+00 0.000000000000000000e+00
-9.147286821705430171e+00 0.000000000000000000e+00
-9.137284321080269223e+00 0.000000000000000000e+00
-9.127281820455110051e+00 0.000000000000000000e+00
-9.117279319829959761e+00 0.000000000000000000e+00
-9.107276819204800589e+00 0.000000000000000000e+00
-9.097274318579639640e+00 0.000000000000000000e+00
-9.087271817954489350e+00 0.000000000000000000e+00
-9.077269317329330178e+00 0.000000000000000000e+00
-9.067266816704179888e+00 0.000000000000000000e+00
-9.057264316079020716e+00 0.000000000000000000e+00
-9.047261815453859768e+00 0.000000000000000000e+00
-9.037259314828709478e+00 0.000000000000000000e+00
-9.027256814203550306e+00 0.000000000000000000e+00
-9.017254313578389358e+00 0.000000000000000000e+00
-9.007251812953240844e+00 0.000000000000000000e+00
-8.997249312328079895e+00 0.000000000000000000e+00
-8.987246811702929605e+00 0.000000000000000000e+00
-8.977244311077770433e+00 0.000000000000000000e+00
-8.967241810452609485e+00 0.000000000000000000e+00
-8.957239309827459195e+00 0.000000000000000000e+00
-8.947236809202300023e+00 0.000000000000000000e+00
-8.937234308577140851e+00 0.000000000000000000e+00
-8.927231807951990561e+00 0.000000000000000000e+00
-8.917229307326829613e+00 0.000000000000000000e+00
-8.907226806701679322e+00 0.000000000000000000e+00
-8.897224306076520151e+00 0.000000000000000000e+00
-8.887221805451359202e+00 0.000000000000000000e+00
-8.877219304826210688e+00 0.000000000000000000e+00
-8.867216804201049740e+00 0.000000000000000000e+00
-8.857214303575890568e+00 0.000000000000000000e+00
-8.847211802950740278e+00 0.000000000000000000e+00
-8.837209302325579330e+00 0.000000000000000000e+00
-8.827206801700430816e+00 0.000000000000000000e+00
-8.817204301075269868e+00 0.000000000000000000e+00
-8.807201800450110696e+00 0.000000000000000000e+00
-8.797199299824960406e+00 0.000000000000000000e+00
-8.787196799199799457e+00 0.000000000000000000e+00
-8.777194298574640285e+00 0.000000000000000000e+00
-8.767191797949489995e+00 0.000000000000000000e+00
-8.757189297324330823e+00 0.000000000000000000e+00
-8.747186796699180533e+00 0.000000000000000000e+00
-8.737184296074019585e+00 0.000000000000000000e+00
-8.727181795448860413e+00 0.000000000000000000e+00
-8.717179294823710123e+00 0.000000000000000000e+00
-8.707176794198549175e+00 0.000000000000000000e+00
-8.697174293573390003e+00 0.000000000000000000e+00
-8.687171792948239712e+00 0.000000000000000000e+00
-8.677169292323080541e+00 0.000000000000000000e+00
-8.667166791697919592e+00 0.000000000000000000e+00
-8.657164291072769302e+00 0.000000000000000000e+00
-8.647161790447610130e+00 0.000000000000000000e+00
-8.637159289822459840e+00 0.000000000000000000e+00
-8.627156789197300668e+00 0.000000000000000000e+00
-8.617154288572139720e+00 0.000000000000000000e+00
-8.607151787946989430e+00 0.000000000000000000e+00
-8.597149287321830258e+00 0.000000000000000000e+00
-8.587146786696669309e+00 0.000000000000000000e+00
-8.577144286071520796e+00 0.000000000000000000e+00
-8.567141785446359847e+00 0.000000000000000000e+00
-8.557139284821209557e+00 0.000000000000000000e+00
-8.547136784196050385e+00 0.000000000000000000e+00
-8.537134283570889437e+00 0.000000000000000000e+00
-8.527131782945739147e+00 0.000000000000000000e+00
-8.517129282320579975e+00 0.000000000000000000e+00
-8.507126781695420803e+00 0.000000000000000000e+00
-8.497124281070270513e+00 0.000000000000000000e+00
-8.487121780445109565e+00 0.000000000000000000e+00
-8.477119279819959274e+00 0.000000000000000000e+00
-8.467116779194800102e+00 0.000000000000000000e+00
-8.457114278569639154e+00 0.000000000000000000e+00
-8.447111777944490640e+00 0.000000000000000000e+00
-8.437109277319329692e+00 0.000000000000000000e+00
-8.427106776694170520e+00 0.000000000000000000e+00
-8.417104276069020230e+00 0.000000000000000000e+00
-8.407101775443859282e+00 0.000000000000000000e+00
-8.397099274818710768e+00 0.000000000000000000e+00
-8.387096774193549820e+00 0.000000000000000000e+00
-8.377094273568390648e+00 0.000000000000000000e+00
-8.367091772943240358e+00 0.000000000000000000e+00
-8.357089272318079409e+00 0.000000000000000000e+00
-8.347086771692920237e+00 0.000000000000000000e+00
-8.337084271067769947e+00 0.000000000000000000e+00
-8.327081770442610775e+00 0.000000000000000000e+00
-8.317079269817460485e+00 0.000000000000000000e+00
-8.307076769192299537e+00 0.000000000000000000e+00
-8.297074268567140365e+00 0.000000000000000000e+00
-8.287071767941990075e+00 0.000000000000000000e+00
-8.277069267316829126e+00 0.000000000000000000e+00
-8.267066766691669955e+00 0.000000000000000000e+00
-8.257064266066519664e+00 0.000000000000000000e+00
-8.247061765441360492e+00 0.000000000000000000e+00
-8.237059264816199544e+00 0.000000000000000000e+00
-8.227056764191049254e+00 0.000000000000000000e+00
-8.217054263565890082e+00 0.000000000000000000e+00
-8.207051762940739792e+00 0.000000000000000000e+00
-8.197049262315580620e+00 0.000000000000000000e+00
-8.187046761690419672e+00 0.000000000000000000e+00
-8.177044261065269382e+00 0.000000000000000000e+00
-8.167041760440110210e+00 0.000000000000000000e+00
-8.157039259814949261e+00 0.000000000000000000e+00
-8.147036759189800748e+00 0.000000000000000000e+00
-8.137034258564639799e+00 0.000000000000000000e+00
-8.127031757939489509e+00 0.000000000000000000e+00
-8.117029257314330337e+00 0.000000000000000000e+00
-8.107026756689169389e+00 0.000000000000000000e+00
-8.097024256064020875e+00 0.000000000000000000e+00
-8.087021755438859927e+00 0.000000000000000000e+00
-8.077019254813700755e+00 0.000000000000000000e+00
-8.067016754188550465e+00 0.000000000000000000e+00
-8.057014253563389516e+00 0.000000000000000000e+00
-8.047011752938239226e+00 0.000000000000000000e+00
-8.037009252313080054e+00 0.000000000000000000e+00
-8.027006751687920882e+00 0.000000000000000000e+00
-8.017004251062770592e+00 0.000000000000000000e+00
-8.007001750437609644e+00 0.000000000000000000e+00
-7.996999249812449584e+00 0.000000000000000000e+00
-7.986996749187300182e+00 0.000000000000000000e+00
-7.976994248562140122e+00 0.000000000000000000e+00
-7.966991747936989832e+00 0.000000000000000000e+00
-7.956989247311829772e+00 0.000000000000000000e+00
-7.946986746686669711e+00 0.000000000000000000e+00
-7.936984246061509651e+00 0.000000000000000000e+00
-7.926981745436360249e+00 0.000000000000000000e+00
-7.916979244811200189e+00 0.000000000000000000e+00
-7.906976744186049899e+00 0.000000000000000000e+00
-7.896974243560889839e+00 0.000000000000000000e+00
-7.886971742935740437e+00 0.000000000000000000e+00
-7.876969242310580377e+00 0.000000000000000000e+00
-7.866966741685420317e+00 0.000000000000000000e+00
-7.856964241060260257e+00 0.000000000000000000e+00
-7.846961740435109967e+00 0.000000000000000000e+00
-7.836959239809949906e+00 0.000000000000000000e+00
-7.826956739184799616e+00 0.000000000000000000e+00
-7.816954238559639556e+00 0.000000000000000000e+00
-7.806951737934480384e+00 0.000000000000000000e+00
-7.796949237309330094e+00 0.000000000000000000e+00
-7.786946736684170034e+00 0.000000000000000000e+00
-7.776944236059009974e+00 0.000000000000000000e+00
-7.766941735433859684e+00 0.000000000000000000e+00
-7.756939234808699624e+00 0.000000000000000000e+00
-7.746936734183550222e+00 0.000000000000000000e+00
-7.736934233558390162e+00 0.000000000000000000e+00
-7.726931732933230101e+00 0.000000000000000000e+00
-7.716929232308079811e+00 0.000000000000000000e+00
-7.706926731682919751e+00 0.000000000000000000e+00
-7.696924231057759691e+00 0.000000000000000000e+00
-7.686921730432610289e+00 0.000000000000000000e+00
-7.676919229807450229e+00 0.000000000000000000e+00
-7.666916729182299939e+00 0.000000000000000000e+00
-7.656914228557139879e+00 0.000000000000000000e+00
-7.646911727931979819e+00 0.000000000000000000e+00
-7.636909227306830417e+00 0.000000000000000000e+00
-7.626906726681670357e+00 0.000000000000000000e+00
-7.616904226056510296e+00 0.000000000000000000e+00
-7.606901725431360006e+00 0.000000000000000000e+00
-7.596899224806199946e+00 0.000000000000000000e+00
-7.586896724181049656e+00 0.000000000000000000e+00
-7.576894223555889596e+00 0.000000000000000000e+00
-7.566891722930730424e+00 0.000000000000000000e+00
-7.556889222305580134e+00 0.000000000000000000e+00
-7.546886721680420074e+00 0.000000000000000000e+00
-7.536884221055260014e+00 0.000000000000000000e+00
-7.526881720430109723e+00 0.000000000000000000e+00
-7.516879219804949663e+00 0.000000000000000000e+00
-7.506876719179789603e+00 0.000000000000000000e+00
-7.496874218554640201e+00 0.000000000000000000e+00
-7.486871717929480141e+00 0.000000000000000000e+00
-7.476869217304329851e+00 0.000000000000000000e+00
-7.466866716679169791e+00 0.000000000000000000e+00
-7.456864216054009731e+00 0.000000000000000000e+00
-7.446861715428860329e+00 0.000000000000000000e+00
-7.436859214803700269e+00 0.000000000000000000e+00
-7.426856714178540209e+00 0.000000000000000000e+00
-7.416854213553389918e+00 0.000000000000000000e+00
-7.406851712928229858e+00 0.000000000000000000e+00
-7.396849212303079568e+00 0.000000000000000000e+00
-7.386846711677920396e+00 0.000000000000000000e+00
-7.376844211052760336e+00 0.000000000000000000e+00
-7.366841710427610046e+00 0.000000000000000000e+00
-7.356839209802449986e+00 0.000000000000000000e+00
-7.346836709177289926e+00 0.000000000000000000e+00
-7.336834208552139636e+00 0.000000000000000000e+00
-7.326831707926979576e+00 0.000000000000000000e+00
-7.316829207301830174e+00 0.000000000000000000e+00
-7.306826706676670113e+00 0.000000000000000000e+00
-7.296824206051510053e+00 0.000000000000000000e+00
-7.286821705426359763e+00 0.000000000000000000e+00
-7.276819204801199703e+00 0.000000000000000000e+00
-7.266816704176039643e+00 0.000000000000000000e+00
-7.256814203550890241e+00 0.000000000000000000e+00
-7.246811702925730181e+00 0.000000000000000000e+00
-7.236809202300579891e+00 0.000000000000000000e+00
-7.226806701675419831e+00 0.000000000000000000e+00
-7.216804201050259771e+00 0.000000000000000000e+00
-7.206801700425110369e+00 0.000000000000000000e+00
-7.196799199799950308e+00 0.000000000000000000e+00
-7.186796699174790248e+00 0.000000000000000000e+00
-7.176794198549639958e+00 0.000000000000000000e+00
-7.166791697924479898e+00 0.000000000000000000e+00
-7.156789197299329608e+00 0.000000000000000000e+00
-7.146786696674170436e+00 0.000000000000000000e+00
-7.136784196049010376e+00 0.000000000000000000e+00
-7.126781695423860086e+00 0.000000000000000000e+00
-7.116779194798700026e+00 0.000000000000000000e+00
-7.106776694173539966e+00 0.000000000000000000e+00
-7.096774193548389675e+00 0.000000000000000000e+00
-7.086771692923229615e+00 0.000000000000000000e+00
-7.076769192298070443e+00 0.000000000000000000e+00
-7.066766691672920153e+00 0.000000000000000000e+00
-7.056764191047760093e+00 0.000000000000000000e+00
-7.046761690422609803e+00 0.000000000000000000e+00
-7.036759189797449743e+00 0.000000000000000000e+00
-7.026756689172289683e+00 0.000000000000000000e+00
-7.016754188547140281e+00 0.000000000000000000e+00
-7.006751687921980221e+00 0.000000000000000000e+00
-6.996749187296820160e+00 0.000000000000000000e+00
-6.986746686671669870e+00 0.000000000000000000e+00
-6.976744186046509810e+00 0.000000000000000000e+00
-6.966741685421360408e+00 0.000000000000000000e+00
-6.956739184796200348e+00 0.000000000000000000e+00
-6.946736684171040288e+00 0.000000000000000000e+00
-6.936734183545889998e+00 0.000000000000000000e+00
-6.926731682920729938e+00 0.000000000000000000e+00
-6.916729182295569878e+00 0.000000000000000000e+00
-6.906726681670419588e+00 0.000000000000000000e+00
-6.896724181045260416e+00 0.000000000000000000e+00
-6.886721680420110125e+00 0.000000000000000000e+00
-6.876719179794950065e+00 0.000000000000000000e+00
-6.866716679169790005e+00 0.000000000000000000e+00
-6.856714178544639715e+00 0.000000000000000000e+00
-6.846711677919479655e+00 0.000000000000000000e+00
-6.836709177294319595e+00 0.000000000000000000e+00
-6.826706676669170193e+00 0.000000000000000000e+00
-6.816704176044010133e+00 0.000000000000000000e+00
-6.806701675418859843e+00 0.000000000000000000e+00
-6.796699174793699783e+00 0.000000000000000000e+00
-6.786696674168539722e+00 0.000000000000000000e+00
-6.776694173543390320e+00 0.000000000000000000e+00
-6.766691672918230260e+00 0.000000000000000000e+00
-6.756689172293070200e+00 0.000000000000000000e+00
-6.746686671667919910e+00 0.000000000000000000e+00
-6.736684171042759850e+00 0.000000000000000000e+00
-6.726681670417609560e+00 0.000000000000000000e+00
-6.716679169792450388e+00 0.000000000000000000e+00
-6.706676669167290328e+00 0.000000000000000000e+00
-6.696674168542140038e+00 0.000000000000000000e+00
-6.686671667916979978e+00 0.000000000000000000e+00
-6.676669167291819917e+00 0.000000000000000000e+00
-6.666666666666669627e+00 0.000000000000000000e+00
-6.656664166041509567e+00 0.000000000000000000e+00
-6.646661665416350395e+00 0.000000000000000000e+00
-6.636659164791200105e+00 0.000000000000000000e+00
-6.626656664166040045e+00 0.000000000000000000e+00
-6.616654163540889755e+00 3.577598140106800144e-06
-6.606651662915729695e+00 2.321287101998870020e-05
-6.596649162290569635e+00 5.170349586576889953e-05
-6.586646661665420233e+00 8.738498112340039377e-05
-6.576644161040260173e+00 1.303806574678679987e-04
-6.566641660415100112e+00 1.786431127972279962e-04
-6.556639159789949822e+00 2.297618396409950082e-04
-6.546636659164789762e+00 2.889772293881239960e-04
-6.536634158539640360e+00 3.497892229931790246e-04
-6.526631657914480300e+00 4.116748319404829777e-04
-6.516629157289320240e+00 4.820967148765340003e-04
-6.506626656664169950e+00 5.590496478215000505e-04
-6.496624156039009890e+00 6.404119175678060424e-04
-6.486621655413849830e+00 7.619960287518019650e-04
-6.476619154788700428e+00 9.127035574678359509e-04
-6.466616654163540368e+00 1.106882687673980048e-03
-6.456614153538390077e+00 1.296147599885680074e-03
-6.446611652913230017e+00 1.543306613189949919e-03
-6.436609152288069957e+00 1.815937638350450080e-03
-6.426606651662919667e+00 2.123084222284109864e-03
-6.416604151037759607e+00 2.475029353225589954e-03
-6.406601650412600435e+00 2.829337825871059819e-03
-6.396599149787450145e+00 3.253426636942269995e-03
-6.386596649162290085e+00 3.729330737558260011e-03
-6.376594148537139795e+00 4.198468507785430362e-03
-6.366591647911979734e+00 4.751227587970709675e-03
-6.356589147286819674e+00 5.368710649438329999e-03
-6.346586646661659614e+00 6.007695861640720107e-03
-6.336584146036510212e+00 6.783743601014099664e-03
-6.326581645411350152e+00 7.697159435145689739e-03
-6.316579144786199862e+00 8.800829015515390652e-03
-6.306576644161039802e+00 1.036279257983700047e-02
-6.296574143535890400e+00 2.178153163040470047e-02
-6.286571642910730340e+00 2.195405987633399988e-02
-6.276569142285570280e+00 2.087082829184429972e-02
-6.266566641660410220e+00 2.163440801614159928e-02
-6.256564141035259929e+00 2.082520563496060087e-02
-6.246561640410099869e+00 2.106779361692779837e-02
-6.236559139784949579e+00 2.151378407566300124e-02
-6.226556639159790407e+00 2.102420123140899891e-02
-6.216554138534630347e+00 2.107421710522760019e-02
-6.206551637909480057e+00 2.131593531550610154e-02
-6.196549137284319997e+00 2.159014363674750109e-02
-6.186546636659159937e+00 2.135357386559609896e-02
-6.176544136034009647e+00 2.136192655706590018e-02
-6.166541635408849586e+00 2.153604177897720101e-02
-6.156539134783700185e+00 2.173791701649240016e-02
-6.146536634158540124e+00 2.194404492345860061e-02
-6.136534133533380064e+00 2.188522707747119975e-02
-6.126531632908229774e+00 2.191102510020440097e-02
-6.116529132283069714e+00 2.206326087172240033e-02
-6.106526631657909654e+00 2.224429374954579874e-02
-6.096524131032760252e+00 2.243600005929340113e-02
-6.086521630407600192e+00 2.262066249020959832e-02
-6.076519129782449902e+00 2.268715061041889913e-02
-6.066516629157289842e+00 2.274523253619339935e-02
-6.056514128532129781e+00 2.290139790073989975e-02
-6.046511627906980380e+00 2.308193759353619964e-02
-6.036509127281820319e+00 2.327393621060589932e-02
-6.026506626656660259e+00 2.346659077771229979e-02
-6.016504126031509969e+00 2.365034928081009846e-02
-6.006501625406349909e+00 2.378441801759269975e-02
-5.996499124781199619e+00 2.388759502671420135e-02
-5.986496624156039559e+00 2.406094541381400068e-02
-5.976494123530880387e+00 2.425329588726210170e-02
-5.966491622905730097e+00 2.445133581567879993e-02
-5.956489122280570037e+00 2.464967955633230040e-02
-5.946486621655409976e+00 2.485039026487869881e-02
-5.936484121030259686e+00 2.504001999171339907e-02
-5.926481620405099626e+00 2.518005336023049906e-02
-5.916479119779939566e+00 2.534300594052640160e-02
-5.906476619154790164e+00 2.553694832345889884e-02
-5.896474118529630104e+00 2.573953516871450159e-02
-5.886471617904479814e+00 2.593974764992930046e-02
-5.876469117279319754e+00 2.614377150562609969e-02
-5.866466616654159694e+00 2.634833550770730032e-02
-5.856464116029010292e+00 2.654698911406409845e-02
-5.846461615403850232e+00 2.672432372921640029e-02
-5.836459114778690171e+00 2.688813836340070082e-02
-5.826456614153539881e+00 2.708627775568539855e-02
-5.816454113528379821e+00 2.729188771263010155e-02
-5.806451612903230419e+00 2.748868615627629922e-02
-5.796449112278070359e+00 2.769361536663679860e-02
-5.786446611652910299e+00 2.790016811004149971e-02
-5.776444111027760009e+00 2.810456811388250056e-02
-5.766441610402599949e+00 2.830625351514580099e-02
-5.756439109777439889e+00 2.848492732732189892e-02
-5.746436609152289599e+00 2.867600572534469844e-02
-5.736434108527130427e+00 2.887736902153389962e-02
-5.726431607901980136e+00 2.908186592907750084e-02
-5.716429107276820076e+00 2.930767525519010000e-02
-5.706426606651660016e+00 2.952569897543259880e-02
-5.696424106026509726e+00 2.973390706383900045e-02
-5.686421605401349666e+00 2.994180495606910131e-02
-5.676419104776189606e+00 3.014680703976730172e-02
-5.666416604151040204e+00 3.040492987101979863e-02
-5.656414103525880144e+00 3.067924792166919906e-02
-5.646411602900729854e+00 3.097279489562180035e-02
-5.636409102275569794e+00 3.127269271415539925e-02
-5.626406601650409733e+00 3.150967011935670165e-02
-5.616404101025260331e+00 3.180197110681570044e-02
-5.606401600400100271e+00 3.209798495017369968e-02
-5.596399099774940211e+00 3.240311635587630329e-02
-5.586396599149789921e+00 3.272041099168530170e-02
-5.576394098524629861e+00 3.330344344060320178e-02
-5.566391597899479571e+00 3.391627883949799999e-02
-5.556389097274320399e+00 3.453445061923270110e-02
-5.546386596649160339e+00 3.546105109062880345e-02
-5.536384096024010049e+00 3.638571099452200114e-02
-5.526381595398849988e+00 3.744220171675519820e-02
-5.516379094773689928e+00 3.909952420586319810e-02
-5.506376594148539638e+00 4.164179367760920125e-02
-5.496374093523379578e+00 4.769808342235320325e-02
-5.486371592898220406e+00 5.833488815231380187e-02
-5.476369092273070116e+00 5.045942465414349903e-02
-5.466366591647910056e+00 3.686982558263950105e-02
-5.456364091022759766e+00 2.301027452246880156e-02
-5.446361590397599706e+00 1.754296653955749949e-02
-5.436359089772439646e+00 1.505654072596319948e-02
-5.426356589147290244e+00 1.412199531190530023e-02
-5.416354088522130183e+00 1.219766510141949943e-02
-5.406351587896970123e+00 1.175607448477030033e-02
-5.396349087271819833e+00 1.181322926553579969e-02
-5.386346586646659773e+00 1.237358247457129995e-02
-5.376344086021510371e+00 1.291100109055079957e-02
-5.366341585396350311e+00 1.393693741220729948e-02
-5.356339084771190251e+00 1.505487702921880049e-02
-5.346336584146039961e+00 1.586360228843690032e-02
-5.336334083520879901e+00 1.664918688154599924e-02
-5.326331582895719841e+00 1.767066809658069879e-02
-5.316329082270570439e+00 1.847733181329479918e-02
-5.306326581645410378e+00 1.961949998641060108e-02
-5.296324081020260088e+00 2.057010985697830044e-02
-5.286321580395100028e+00 2.188691260076059894e-02
-5.276319079769939968e+00 2.273008283576059829e-02
-5.266316579144789678e+00 2.476507226541720119e-02
-5.256314078519629618e+00 2.603229154567979903e-02
-5.246311577894469558e+00 2.710807023138520067e-02
-5.236309077269320156e+00 2.892271959669159842e-02
-5.226306576644160096e+00 3.158513779855279952e-02
-5.216304076019009806e+00 3.397432559559090265e-02
-5.206301575393849745e+00 3.813402562069349855e-02
-5.196299074768689685e+00 4.406076680958220110e-02
-5.186296574143540283e+00 4.507110410439790077e-02
-5.176294073518380223e+00 4.782483153092210310e-02
-5.166291572893220163e+00 4.327871123525989933e-02
-5.156289072268069873e+00 4.013418577857039843e-02
-5.146286571642909813e+00 3.829728228237819915e-02
-5.136284071017760411e+00 3.698036383083459777e-02
-5.126281570392600351e+00 3.620380963745969960e-02
-5.116279069767440291e+00 3.575623155834960210e-02
-5.106276569142290001e+00 3.542892005607169853e-02
-5.096274068517129940e+00 3.514921761732209965e-02
-5.086271567891969880e+00 3.492309205649370141e-02
-5.076269067266819590e+00 3.472373322460570177e-02
-5.066266566641660418e+00 3.451932791150420093e-02
-5.056264066016500358e+00 3.425993402502310048e-02
-5.046261565391350068e+00 3.408050149491909792e-02
-5.036259064766190008e+00 3.396862965383200261e-02
-5.026256564141039718e+00 3.384904508984400151e-02
-5.016254063515879658e+00 3.377184171163419985e-02
-5.006251562890719597e+00 3.372192760701889919e-02
-4.996249062265570196e+00 3.370415033952869899e-02
-4.986246561640410135e+00 3.376235916959009764e-02
-4.976244061015250075e+00 3.371609902170730200e-02
-4.966241560390099785e+00 3.370446544811000339e-02
-4.956239059764939725e+00 3.374980108378620308e-02
-4.946236559139790323e+00 3.372979257559199917e-02
-4.936234058514630263e+00 3.379869070939769959e-02
-4.926231557889470203e+00 3.384524874472909922e-02
-4.916229057264319913e+00 3.392943587315540299e-02
-4.906226556639159853e+00 3.396954139563940211e-02
-4.896224056013999792e+00 3.387498967074280276e-02
-4.886221555388850391e+00 3.393963322566369983e-02
-4.876219054763690330e+00 3.412722735617310099e-02
-4.866216554138540040e+00 3.405442915406380056e-02
-4.856214053513379980e+00 3.368776030010819933e-02
-4.846211552888219920e+00 3.356604237023359805e-02
-4.836209052263069630e+00 3.348630748954999764e-02
-4.826206551637909570e+00 3.345518553876709877e-02
-4.816204051012750398e+00 3.367371447682430269e-02
-4.806201550387600108e+00 3.368223574104350221e-02
-4.796199049762440048e+00 3.378829983120879704e-02
-4.786196549137289757e+00 3.419339837017919964e-02
-4.776194048512129697e+00 3.432001605763999874e-02
-4.766191547886969637e+00 3.425958563844400118e-02
-4.756189047261820235e+00 3.437351033790499860e-02
-4.746186546636660175e+00 3.451704709001889720e-02
-4.736184046011500115e+00 3.460468009029690067e-02
-4.726181545386349825e+00 3.448740895897250275e-02
-4.716179044761189765e+00 3.456426035112419859e-02
-4.706176544136040363e+00 3.477429117760629657e-02
-4.696174043510880303e+00 3.502977796026560120e-02
-4.686171542885720243e+00 3.506125781443009820e-02
-4.676169042260569952e+00 3.506761923752969856e-02
-4.666166541635409892e+00 3.523237215282960105e-02
-4.656164041010249832e+00 3.549173926109069899e-02
-4.646161540385100430e+00 3.569086177468590304e-02
-4.636159039759940370e+00 3.587004952343510189e-02
-4.626156539134780310e+00 3.602930910722759728e-02
-4.616154038509630020e+00 3.625486716321420222e-02
-4.606151537884469960e+00 3.653428586382320015e-02
-4.596149037259309900e+00 3.682552232900770245e-02
-4.586146536634159609e+00 3.718228854647569886e-02
-4.576144036009000438e+00 3.749452976792019832e-02
-4.566141535383850147e+00 3.785780646340179689e-02
-4.556139034758690087e+00 3.823044554431469927e-02
-4.546136534133530027e+00 3.871822358380849760e-02
-4.536134033508379737e+00 3.923212420366840175e-02
-4.526131532883219677e+00 3.983711095693070331e-02
-4.516129032258059617e+00 4.059399508965379905e-02
-4.506126531632910215e+00 4.125560872077300295e-02
-4.496124031007750155e+00 4.126165058889719878e-02
-4.486121530382599865e+00 4.074549400990590264e-02
-4.476119029757439804e+00 3.980094843183099723e-02
-4.466116529132279744e+00 3.998165141782260290e-02
-4.456114028507130342e+00 4.009308031793770016e-02
-4.446111527881970282e+00 3.957380038518930332e-02
-4.436109027256810222e+00 4.014588866030990161e-02
-4.426106526631659932e+00 4.043178446776470036e-02
-4.416104026006499872e+00 3.990669758421060143e-02
-4.406101525381349582e+00 4.091949957043689717e-02
-4.396099024756190410e+00 4.113942311569190186e-02
-4.386096524131030350e+00 4.171646014847080197e-02
-4.376094023505880060e+00 4.282487515927310001e-02
-4.366091522880719999e+00 4.585848912426779972e-02
-4.356089022255559939e+00 4.686947430877930199e-02
-4.346086521630409649e+00 4.968830566419019795e-02
-4.336084021005249589e+00 3.327894917928209823e-02
-4.326081520380090417e+00 3.450939691944650278e-02
-4.316079019754940127e+00 3.103341232690889906e-02
-4.306076519129780067e+00 3.010345620764399988e-02
-4.296074018504629777e+00 2.915119415760110064e-02
-4.286071517879469717e+00 2.831905235612739921e-02
-4.276069017254309657e+00 2.805989045623069958e-02
-4.266066516629160255e+00 2.730080309994109902e-02
-4.256064016004000194e+00 2.690679416346020147e-02
-4.246061515378840134e+00 2.671746770600729945e-02
-4.236059014753689844e+00 2.654622706642199848e-02
-4.226056514128529784e+00 2.603524201855299952e-02
-4.216054013503380382e+00 2.607060709885690095e-02
-4.206051512878220322e+00 2.613121293495910061e-02
-4.196049012253060262e+00 2.625166752130499853e-02
-4.186046511627909972e+00 2.630070240444759913e-02
-4.176044011002749912e+00 2.642536237635450050e-02
-4.166041510377589852e+00 2.677134094752979879e-02
-4.156039009752439561e+00 2.709628455269690039e-02
-4.146036509127280389e+00 2.741454095639080102e-02
-4.136034008502130099e+00 2.806148265175279974e-02
-4.126031507876970039e+00 2.870508140565369848e-02
-4.116029007251809979e+00 2.924096617675829915e-02
-4.106026506626659689e+00 2.984638962297899920e-02
-4.096024006001499629e+00 3.095877746541019979e-02
-4.086021505376339569e+00 3.211300546729099759e-02
-4.076019004751190167e+00 3.359899980015500220e-02
-4.066016504126030107e+00 3.515525941742540100e-02
-4.056014003500879816e+00 3.628659522071329968e-02
-4.046011502875719756e+00 3.788083097425429951e-02
-4.036009002250559696e+00 4.040094401477020009e-02
-4.026006501625410294e+00 4.399822918262349947e-02
-4.016004001000250234e+00 4.784650401657290081e-02
-4.006001500375090174e+00 5.074677617826209991e-02
-3.995998999749939884e+00 5.292229867844869956e-02
-3.985996499124779824e+00 5.642930854303480209e-02
-3.975993998499629978e+00 5.873321921380909860e-02
-3.965991497874469918e+00 6.105036856927920086e-02
-3.955988997249309858e+00 6.579819845969429870e-02
-3.945986496624149797e+00 6.597721178194020097e-02
-3.935983995998999951e+00 6.558078045871210127e-02
-3.925981495373839891e+00 6.844152221705900041e-02
-3.915978994748690045e+00 7.660312261221720320e-02
-3.905976494123529985e+00 8.218906205243040053e-02
-3.895973993498380139e+00 8.731685468450330057e-02
-3.885971492873220079e+00 9.454905643640550139e-02
-3.875968992248060019e+00 1.059522530714269994e-01
-3.865966491622910173e+00 1.160969574981509933e-01
-3.855963990997750113e+00 8.968768983964239827e-02
-3.845961490372590053e+00 8.028400344320310578e-02
-3.835958989747440206e+00 7.494576997271260033e-02
-3.825956489122280146e+00 7.024586550560020515e-02
-3.815953988497120086e+00 6.697815823317969375e-02
-3.805951487871969796e+00 6.425414290416510410e-02
-3.795948987246810180e+00 6.174577554424180020e-02
-3.785946486621650120e+00 5.993459474415119975e-02
-3.775943985996499830e+00 5.807701015382250170e-02
-3.765941485371340214e+00 5.639683843212409814e-02
-3.755938984746189924e+00 5.446542939053920090e-02
-3.745936484121029864e+00 5.311132746443360253e-02
-3.735933983495880018e+00 5.263586963350599945e-02
-3.725931482870719957e+00 5.119200864789970329e-02
-3.715928982245559897e+00 4.984312074477469795e-02
-3.705926481620410051e+00 4.898512525938460149e-02
-3.695923980995249991e+00 4.780495856229469848e-02
-3.685921480370089931e+00 4.706255475557569873e-02
-3.675918979744940085e+00 4.621141175365339748e-02
-3.665916479119780025e+00 4.532023376744700321e-02
-3.655913978494619965e+00 4.474765426210990105e-02
-3.645911477869470119e+00 4.416750452822060247e-02
-3.635908977244310059e+00 4.468084796260529679e-02
-3.625906476619149998e+00 4.361432472105020164e-02
-3.615903975994000152e+00 4.221051442010739785e-02
-3.605901475368840092e+00 4.078441070388470063e-02
-3.595898974743689802e+00 3.926206995714259795e-02
-3.585896474118530186e+00 3.779239282940660000e-02
-3.575893973493379896e+00 3.639701601020670085e-02
-3.565891472868219836e+00 3.541593540883229696e-02
-3.555888972243060220e+00 3.448902786043409746e-02
-3.545886471617909930e+00 3.364032950518980325e-02
-3.535883970992749870e+00 3.287386863767129824e-02
-3.525881470367589809e+00 3.212977707091770052e-02
-3.515878969742430193e+00 3.121185001684189872e-02
-3.505876469117279903e+00 3.035955281243659862e-02
-3.495873968492119843e+00 2.965028304052010066e-02
-3.485871467866969997e+00 2.896446334360650021e-02
-3.475868967241809937e+00 2.829991931451270037e-02
-3.465866466616649877e+00 2.766687892050369996e-02
-3.455863965991500031e+00 2.712852946920750116e-02
-3.445861465366339971e+00 2.655787387124070031e-02
-3.435858964741190125e+00 2.602497646785389973e-02
-3.425856464116030065e+00 2.547574378333819847e-02
-3.415853963490870004e+00 2.489982305973489907e-02
-3.405851462865720158e+00 2.430837448380129828e-02
-3.395848962240560098e+00 2.372828689367010094e-02
-3.385846461615400038e+00 2.324740341694669921e-02
-3.375843960990250192e+00 2.285695895090780055e-02
-3.365841460365090132e+00 2.241465550241100030e-02
-3.355838959739930072e+00 2.196357499208879960e-02
-3.345836459114779782e+00 2.153702444805019947e-02
-3.335833958489620166e+00 2.113156283041819905e-02
-3.325831457864469876e+00 2.070509635533110057e-02
-3.315828957239309815e+00 2.037867020717280125e-02
-3.305826456614150199e+00 2.010016477288230005e-02
-3.295823955988999909e+00 1.985374697817959833e-02
-3.285821455363839849e+00 1.954620164759610090e-02
-3.275818954738690003e+00 1.926251874555020074e-02
-3.265816454113529943e+00 1.903678301138689993e-02
-3.255813953488369883e+00 1.884544960393669949e-02
-3.245811452863220037e+00 1.876777656000489999e-02
-3.235808952238059977e+00 1.876873201796799839e-02
-3.225806451612899917e+00 1.864612936755079969e-02
-3.215803950987750071e+00 1.865053922610350121e-02
-3.205801450362590010e+00 1.888303109032930110e-02
-3.195798949737429950e+00 1.939775560302160057e-02
-3.185796449112280104e+00 2.024623871037049827e-02
-3.175793948487120044e+00 2.419570673634520094e-02
-3.165791447861970198e+00 2.056799204633329853e-02
-3.155788947236810138e+00 1.942029318784729841e-02
-3.145786446611650078e+00 1.832577428669840067e-02
-3.135783945986499788e+00 1.772307043162670015e-02
-3.125781445361340172e+00 1.760632826827730063e-02
-3.115778944736180112e+00 1.737151907649099949e-02
-3.105776444111029821e+00 1.743588852429949973e-02
-3.095773943485870205e+00 1.511283159777340040e-02
-3.085771442860710145e+00 1.312738337864950006e-02
-3.075768942235559855e+00 1.166721024734890082e-02
-3.065766441610399795e+00 1.046591578816370022e-02
-3.055763940985249949e+00 9.365095486360129617e-03
-3.045761440360089889e+00 8.345315452947799778e-03
-3.035758939734929829e+00 7.413762187658579604e-03
-3.025756439109779983e+00 6.517692639295070284e-03
-3.015753938484619923e+00 5.700824795297009841e-03
-3.005751437859470077e+00 4.915874420480959711e-03
-2.995748937234310016e+00 4.182266619817459966e-03
-2.985746436609149956e+00 3.518885794559990093e-03
-2.975743935984000110e+00 2.875940755840159999e-03
-2.965741435358840050e+00 2.316774265474579996e-03
-2.955738934733679990e+00 1.790685242047770041e-03
-2.945736434108530144e+00 1.333167606307900056e-03
-2.935733933483370084e+00 9.379433237805950016e-04
-2.925731432858210024e+00 5.911717573927329850e-04
-2.915728932233060178e+00 3.237703747199220010e-04
-2.905726431607900118e+00 1.225805286119509871e-04
-2.895723930982749827e+00 0.000000000000000000e+00
-2.885721430357590211e+00 0.000000000000000000e+00
-2.875718929732430151e+00 0.000000000000000000e+00
-2.865716429107279861e+00 0.000000000000000000e+00
-2.855713928482119801e+00 0.000000000000000000e+00
-2.845711427856969955e+00 0.000000000000000000e+00
-2.835708927231809895e+00 0.000000000000000000e+00
-2.825706426606649835e+00 0.000000000000000000e+00
-2.815703925981499989e+00 0.000000000000000000e+00
-2.805701425356339929e+00 0.000000000000000000e+00
-2.795698924731179869e+00 0.000000000000000000e+00
-2.785696424106030022e+00 0.000000000000000000e+00
-2.775693923480869962e+00 0.000000000000000000e+00
-2.765691422855709902e+00 0.000000000000000000e+00
-2.755688922230560056e+00 0.000000000000000000e+00
-2.745686421605399996e+00 0.000000000000000000e+00
-2.735683920980250150e+00 0.000000000000000000e+00
-2.725681420355090090e+00 0.000000000000000000e+00
-2.715678919729930030e+00 0.000000000000000000e+00
-2.705676419104780184e+00 0.000000000000000000e+00
-2.695673918479620124e+00 0.000000000000000000e+00
-2.685671417854460064e+00 0.000000000000000000e+00
-2.675668917229310217e+00 0.000000000000000000e+00
-2.665666416604150157e+00 0.000000000000000000e+00
-2.655663915978990097e+00 0.000000000000000000e+00
-2.645661415353839807e+00 0.000000000000000000e+00
-2.635658914728680191e+00 0.000000000000000000e+00
-2.625656414103529901e+00 0.000000000000000000e+00
-2.615653913478369841e+00 0.000000000000000000e+00
-2.605651412853209781e+00 0.000000000000000000e+00
-2.595648912228059935e+00 0.000000000000000000e+00
-2.585646411602899875e+00 0.000000000000000000e+00
-2.575643910977750028e+00 0.000000000000000000e+00
-2.565641410352589968e+00 0.000000000000000000e+00
-2.555638909727429908e+00 0.000000000000000000e+00
-2.545636409102280062e+00 0.000000000000000000e+00
-2.535633908477120002e+00 0.000000000000000000e+00
-2.525631407851959942e+00 0.000000000000000000e+00
-2.515628907226810096e+00 0.000000000000000000e+00
-2.505626406601650036e+00 0.000000000000000000e+00
-2.495623905976489976e+00 0.000000000000000000e+00
-2.485621405351340130e+00 0.000000000000000000e+00
-2.475618904726180070e+00 0.000000000000000000e+00
-2.465616404101029779e+00 0.000000000000000000e+00
-2.455613903475870163e+00 0.000000000000000000e+00
-2.445611402850710103e+00 0.000000000000000000e+00
-2.435608902225559813e+00 0.000000000000000000e+00
-2.425606401600400197e+00 0.000000000000000000e+00
-2.415603900975249907e+00 0.000000000000000000e+00
-2.405601400350089847e+00 0.000000000000000000e+00
-2.395598899724929787e+00 0.000000000000000000e+00
-2.385596399099779941e+00 0.000000000000000000e+00
-2.375593898474619881e+00 0.000000000000000000e+00
-2.365591397849459820e+00 0.000000000000000000e+00
-2.355588897224309974e+00 0.000000000000000000e+00
-2.345586396599149914e+00 0.000000000000000000e+00
-2.335583895973989854e+00 0.000000000000000000e+00
-2.325581395348840008e+00 0.000000000000000000e+00
-2.315578894723679948e+00 0.000000000000000000e+00
-2.305576394098530102e+00 0.000000000000000000e+00
-2.295573893473370042e+00 0.000000000000000000e+00
-2.285571392848209982e+00 0.000000000000000000e+00
-2.275568892223060136e+00 0.000000000000000000e+00
-2.265566391597900076e+00 0.000000000000000000e+00
-2.255563890972740015e+00 0.000000000000000000e+00
-2.245561390347590169e+00 0.000000000000000000e+00
-2.235558889722430109e+00 0.000000000000000000e+00
-2.225556389097270049e+00 0.000000000000000000e+00
-2.215553888472120203e+00 0.000000000000000000e+00
-2.205551387846960143e+00 0.000000000000000000e+00
-2.195548887221809853e+00 0.000000000000000000e+00
-2.185546386596649793e+00 0.000000000000000000e+00
-2.175543885971490177e+00 0.000000000000000000e+00
-2.165541385346339887e+00 0.000000000000000000e+00
-2.155538884721179826e+00 0.000000000000000000e+00
-2.145536384096029980e+00 0.000000000000000000e+00
-2.135533883470869920e+00 0.000000000000000000e+00
-2.125531382845709860e+00 0.000000000000000000e+00
-2.115528882220560014e+00 0.000000000000000000e+00
-2.105526381595399954e+00 0.000000000000000000e+00
-2.095523880970239894e+00 0.000000000000000000e+00
-2.085521380345090048e+00 0.000000000000000000e+00
-2.075518879719929988e+00 0.000000000000000000e+00
-2.065516379094769928e+00 0.000000000000000000e+00
-2.055513878469620082e+00 0.000000000000000000e+00
-2.045511377844460021e+00 0.000000000000000000e+00
-2.035508877219299961e+00 0.000000000000000000e+00
-2.025506376594150115e+00 0.000000000000000000e+00
-2.015503875968990055e+00 0.000000000000000000e+00
-2.005501375343840209e+00 0.000000000000000000e+00
-1.995498874718679927e+00 0.000000000000000000e+00
-1.985496374093530081e+00 0.000000000000000000e+00
-1.975493873468370021e+00 0.000000000000000000e+00
-1.965491372843209961e+00 0.000000000000000000e+00
-1.955488872218059893e+00 0.000000000000000000e+00
-1.945486371592900054e+00 0.000000000000000000e+00
-1.935483870967739994e+00 0.000000000000000000e+00
-1.925481370342579934e+00 0.000000000000000000e+00
-1.915478869717430088e+00 0.000000000000000000e+00
-1.905476369092270028e+00 0.000000000000000000e+00
-1.895473868467119960e+00 0.000000000000000000e+00
-1.885471367841959900e+00 0.000000000000000000e+00
-1.875468867216800062e+00 0.000000000000000000e+00
-1.865466366591649994e+00 0.000000000000000000e+00
-1.855463865966489934e+00 0.000000000000000000e+00
-1.845461365341340088e+00 0.000000000000000000e+00
-1.835458864716180027e+00 0.000000000000000000e+00
-1.825456364091019967e+00 0.000000000000000000e+00
-1.815453863465869899e+00 0.000000000000000000e+00
-1.805451362840710061e+00 0.000000000000000000e+00
-1.795448862215550001e+00 0.000000000000000000e+00
-1.785446361590399933e+00 0.000000000000000000e+00
-1.775443860965240095e+00 0.000000000000000000e+00
-1.765441360340080035e+00 0.000000000000000000e+00
-1.755438859714929967e+00 0.000000000000000000e+00
-1.745436359089769907e+00 0.000000000000000000e+00
-1.735433858464620061e+00 0.000000000000000000e+00
-1.725431357839460000e+00 0.000000000000000000e+00
-1.715428857214299940e+00 0.000000000000000000e+00
-1.705426356589150094e+00 0.000000000000000000e+00
-1.695423855963990034e+00 0.000000000000000000e+00
-1.685421355338839966e+00 0.000000000000000000e+00
-1.675418854713679906e+00 0.000000000000000000e+00
-1.665416354088520068e+00 0.000000000000000000e+00
-1.655413853463370000e+00 0.000000000000000000e+00
-1.645411352838209940e+00 0.000000000000000000e+00
-1.635408852213050102e+00 0.000000000000000000e+00
-1.625406351587900033e+00 0.000000000000000000e+00
-1.615403850962739973e+00 0.000000000000000000e+00
-1.605401350337579913e+00 0.000000000000000000e+00
-1.595398849712430067e+00 0.000000000000000000e+00
-1.585396349087270007e+00 0.000000000000000000e+00
-1.575393848462119939e+00 0.000000000000000000e+00
-1.565391347836960101e+00 0.000000000000000000e+00
-1.555388847211800041e+00 0.000000000000000000e+00
-1.545386346586649973e+00 0.000000000000000000e+00
-1.535383845961489913e+00 0.000000000000000000e+00
-1.525381345336330075e+00 0.000000000000000000e+00
-1.515378844711180006e+00 0.000000000000000000e+00
-1.505376344086019946e+00 0.000000000000000000e+00
-1.495373843460860108e+00 0.000000000000000000e+00
-1.485371342835710040e+00 0.000000000000000000e+00
-1.475368842210549980e+00 0.000000000000000000e+00
-1.465366341585399912e+00 0.000000000000000000e+00
-1.455363840960240074e+00 0.000000000000000000e+00
-1.445361340335080014e+00 0.000000000000000000e+00
-1.435358839709929946e+00 0.000000000000000000e+00
-1.425356339084770108e+00 0.000000000000000000e+00
-1.415353838459620039e+00 0.000000000000000000e+00
-1.405351337834459979e+00 0.000000000000000000e+00
-1.395348837209299919e+00 0.000000000000000000e+00
-1.385346336584150073e+00 0.000000000000000000e+00
-1.375343835958990013e+00 0.000000000000000000e+00
-1.365341335333829953e+00 0.000000000000000000e+00
-1.355338834708680107e+00 0.000000000000000000e+00
-1.345336334083520047e+00 0.000000000000000000e+00
-1.335333833458359987e+00 0.000000000000000000e+00
-1.325331332833209919e+00 0.000000000000000000e+00
-1.315328832208050081e+00 0.000000000000000000e+00
-1.305326331582900012e+00 0.000000000000000000e+00
-1.295323830957739952e+00 0.000000000000000000e+00
-1.285321330332579892e+00 0.000000000000000000e+00
-1.275318829707430046e+00 0.000000000000000000e+00
-1.265316329082269986e+00 0.000000000000000000e+00
-1.255313828457119918e+00 0.000000000000000000e+00
-1.245311327831960080e+00 0.000000000000000000e+00
-1.235308827206800020e+00 0.000000000000000000e+00
-1.225306326581649952e+00 0.000000000000000000e+00
-1.215303825956489892e+00 0.000000000000000000e+00
-1.205301325331330053e+00 0.000000000000000000e+00
-1.195298824706179985e+00 0.000000000000000000e+00
-1.185296324081019925e+00 0.000000000000000000e+00
-1.175293823455860087e+00 0.000000000000000000e+00
-1.165291322830710019e+00 0.000000000000000000e+00
-1.155288822205549959e+00 0.000000000000000000e+00
-1.145286321580399891e+00 0.000000000000000000e+00
-1.135283820955240053e+00 0.000000000000000000e+00
-1.125281320330079993e+00 0.000000000000000000e+00
-1.115278819704929925e+00 0.000000000000000000e+00
-1.105276319079770087e+00 0.000000000000000000e+00
-1.095273818454610026e+00 0.000000000000000000e+00
-1.085271317829459958e+00 0.000000000000000000e+00
-1.075268817204299898e+00 0.000000000000000000e+00
-1.065266316579140060e+00 0.000000000000000000e+00
-1.055263815953989992e+00 0.000000000000000000e+00
-1.045261315328829932e+00 0.000000000000000000e+00
-1.035258814703680086e+00 0.000000000000000000e+00
-1.025256314078520026e+00 0.000000000000000000e+00
-1.015253813453359966e+00 0.000000000000000000e+00
-1.005251312828209898e+00 0.000000000000000000e+00
-9.952488122030519468e-01 0.000000000000000000e+00
-9.852463115778959946e-01 0.000000000000000000e+00
-9.752438109527400423e-01 0.000000000000000000e+00
-9.652413103275809814e-01 0.000000000000000000e+00
-9.552388097024260283e-01 0.000000000000000000e+00
-9.452363090772699650e-01 0.000000000000000000e+00
-9.352338084521140127e-01 0.000000000000000000e+00
-9.252313078269589486e-01 0.000000000000000000e+00
-9.152288072017999987e-01 0.000000000000000000e+00
-9.052263065766440464e-01 0.000000000000000000e+00
-8.952238059514879831e-01 0.000000000000000000e+00
-8.852213053263330300e-01 0.000000000000000000e+00
-8.752188047011769667e-01 0.000000000000000000e+00
-8.652163040760180168e-01 0.000000000000000000e+00
-8.552138034508619535e-01 0.000000000000000000e+00
-8.452113028257070004e-01 0.000000000000000000e+00
-8.352088022005510481e-01 0.000000000000000000e+00
-8.252063015753949848e-01 0.000000000000000000e+00
-8.152038009502400318e-01 0.000000000000000000e+00
-8.052013003250809708e-01 0.000000000000000000e+00
-7.951987996999250186e-01 0.000000000000000000e+00
-7.851962990747689553e-01 0.000000000000000000e+00
-7.751937984496140022e-01 0.000000000000000000e+00
-7.651912978244580499e-01 0.000000000000000000e+00
-7.551887971992989890e-01 0.000000000000000000e+00
-7.451862965741430367e-01 0.000000000000000000e+00
-7.351837959489879726e-01 0.000000000000000000e+00
-7.251812953238320203e-01 0.000000000000000000e+00
-7.151787946986769562e-01 0.000000000000000000e+00
-7.051762940735170071e-01 0.000000000000000000e+00
-6.951737934483620540e-01 0.000000000000000000e+00
-6.851712928232059907e-01 0.000000000000000000e+00
-6.751687921980500384e-01 0.000000000000000000e+00
-6.651662915728949743e-01 0.000000000000000000e+00
-6.551637909477360244e-01 0.000000000000000000e+00
-6.451612903225799611e-01 0.000000000000000000e+00
-6.351587896974240088e-01 0.000000000000000000e+00
-6.251562890722689447e-01 0.000000000000000000e+00
-6.151537884471129924e-01 0.000000000000000000e+00
-6.051512878219580394e-01 0.000000000000000000e+00
-5.951487871967979792e-01 0.000000000000000000e+00
-5.851462865716430262e-01 0.000000000000000000e+00
-5.751437859464869629e-01 0.000000000000000000e+00
-5.651412853213320098e-01 0.000000000000000000e+00
-5.551387846961759465e-01 0.000000000000000000e+00
-5.451362840710169966e-01 0.000000000000000000e+00
-5.351337834458610443e-01 0.000000000000000000e+00
-5.251312828207059802e-01 0.000000000000000000e+00
-5.151287821955500279e-01 0.000000000000000000e+00
-5.051262815703939646e-01 0.000000000000000000e+00
-4.951237809452350147e-01 0.000000000000000000e+00
-4.851212803200800061e-01 0.000000000000000000e+00
-4.751187796949239983e-01 0.000000000000000000e+00
-4.651162790697679905e-01 0.000000000000000000e+00
-4.551137784446129819e-01 0.000000000000000000e+00
-4.451112778194569741e-01 0.000000000000000000e+00
-4.351087771942980242e-01 0.000000000000000000e+00
-4.251062765691420164e-01 0.000000000000000000e+00
-4.151037759439870078e-01 1.036036142896560042e-01
-4.051012753188310000e-01 1.476891603450679880e-01
-3.950987746936749923e-01 1.839003891440149918e-01
-3.850962740685159869e-01 2.145298149157379985e-01
-3.750937734433609783e-01 2.474676393526100138e-01
-3.650912728182050260e-01 2.797516019615979843e-01
-3.550887721930490182e-01 3.183785642800689986e-01
-3.450862715678940096e-01 3.544387156327969968e-01
-3.350837709427350042e-01 3.979693580729389835e-01
-3.250812703175789964e-01 4.434499969289880106e-01
-3.150787696924229886e-01 4.901356178957659848e-01
-3.050762690672679800e-01 5.438592295466320170e-01
-2.950737684421120277e-01 5.945930155245560123e-01
-2.850712678169560199e-01 6.521276738863369671e-01
-2.750687671917970145e-01 7.112849606037180417e-01
-2.650662665666420059e-01 7.735034504265090316e-01
-2.550637659414859981e-01 8.428638936429480033e-01
-2.450612653163299903e-01 9.158193090193109676e-01
-2.350587646911750095e-01 1.002557233928929925e+00
-2.250562640660160041e-01 1.099218382651270032e+00
-2.150537634408599963e-01 1.216578175906779968e+00
-2.050512628157039885e-01 1.357691154034329939e+00
-1.950487621905490077e-01 1.562114800498429990e+00
-1.850462615653929999e-01 1.878669619031460014e+00
-1.750437609402339945e-01 3.032971328770500019e+00
-1.650412603150779867e-01 2.280747979743670051e+00
-1.550387596899230058e-01 1.812170973199799917e+00
-1.450362590647669980e-01 1.593256582738119986e+00
-1.350337584396119894e-01 1.603141705561679897e+00
-1.250312578144520126e-01 1.684146652766389973e+00
-1.150287571892970040e-01 1.860093533944870092e+00
-1.050262565641409962e-01 2.320907265166050060e+00
-9.502375593898550188e-02 3.143427955978820076e+00
-8.502125531382989654e-02 3.510887622479620163e+00
-7.501875468867419405e-02 3.180729082407539821e+00
-6.501625406351510539e-02 3.007185705295110090e+00
-5.501375343835950005e-02 3.037321039536259981e+00
-4.501125281320379756e-02 2.995713418045260035e+00
-3.500875218804819916e-02 2.812426561590870122e+00
-2.500625156289260076e-02 2.938376305465510097e+00
-1.500375093773339934e-02 3.012468619300329831e+00
-5.001250312577809609e-03 3.077907270474330215e+00
5.001250312577809609e-03 3.110050729026510030e+00
1.500375093773339934e-02 3.095620015818190129e+00
2.500625156288899947e-02 3.091688873143640048e+00
3.500875218804819916e-02 3.183371353416049931e+00
4.501125281320379756e-02 3.298686900372969966e+00
5.501375343835950005e-02 3.654743466066900037e+00
6.501625406351510539e-02 3.392986095379680211e+00
7.501875468867069685e-02 3.866887202866680084e+00
8.502125531382630219e-02 4.064370328625550144e+00
9.502375593898550188e-02 4.495699924870890207e+00
1.050262565641409962e-01 5.727761724813859701e+00
1.150287571892970040e-01 9.741180885609070472e+00
1.250312578144520126e-01 9.570392177058149485e+00
1.350337584396079926e-01 5.131121569235999935e+00
1.450362590647669980e-01 7.808084632219549626e-01
1.550387596899230058e-01 7.751560420531370399e-01
1.650412603150779867e-01 8.141976625677600499e-01
1.750437609402339945e-01 7.999153646313059696e-01
1.850462615653900023e-01 7.736802694960810411e-01
1.950487621905490077e-01 7.683014154956759878e-01
2.050512628157039885e-01 7.428857068707179767e-01
2.150537634408599963e-01 7.528830051053899686e-01
2.250562640660160041e-01 7.344969670379319915e-01
2.350587646911710127e-01 7.471010231673299584e-01
2.450612653163269927e-01 7.590597807392339691e-01
2.550637659414859981e-01 7.158486355869699835e-01
2.650662665666420059e-01 7.079332248766979641e-01
2.750687671917970145e-01 7.632494336542759994e-01
2.850712678169530223e-01 8.644102978483559907e-01
2.950737684421089746e-01 8.850793592459239578e-01
3.050762690672679800e-01 9.487579810505949451e-01
3.150787696924229886e-01 1.031245764743139892e+00
3.250812703175789964e-01 1.047625967295209959e+00
3.350837709427350042e-01 1.137668597122529990e+00
3.450862715678900128e-01 1.086764924249330022e+00
3.550887721930490182e-01 1.130068203467859966e+00
3.650912728182050260e-01 1.094585598489210110e+00
3.750937734433609783e-01 1.034040231588059910e+00
3.850962740685159869e-01 9.893015530424329462e-01
3.950987746936719947e-01 9.554172596469759915e-01
4.051012753188270032e-01 9.375392626258020057e-01
4.151037759439870078e-01 9.247045215946559926e-01
4.251062765691420164e-01 9.224629970179409888e-01
4.351087771942980242e-01 9.245646038534409694e-01
4.451112778194529773e-01 9.513666742978189594e-01
4.551137784446089851e-01 9.708542309634490275e-01
4.651162790697679905e-01 1.016194804997909928e+00
4.751187796949239983e-01 1.065235092829589947e+00
4.851212803200800061e-01 1.152241814617009918e+00
4.951237809452350147e-01 1.291181624157619945e+00
5.051262815703909670e-01 1.558938555855150065e+00
5.151287821955500279e-01 1.609397594150050015e+00
5.251312828207059802e-01 1.604853132517040093e+00
5.351337834458610443e-01 1.673463139121839971e+00
5.451362840710169966e-01 1.739462191461939922e+00
5.551387846961719497e-01 1.737546787169280016e+00
5.651412853213320098e-01 1.071896811597450094e+00
5.751437859464869629e-01 7.002911890718199750e-01
5.851462865716430262e-01 6.126239431183150286e-01
5.951487871967979792e-01 5.542063102463240520e-01
6.051512878219540426e-01 5.097023281112850190e-01
6.151537884471099948e-01 4.734300413200099866e-01
6.251562890722689447e-01 4.459076640742160036e-01
6.351587896974240088e-01 4.230573794167979962e-01
6.451612903225799611e-01 4.048880681160429984e-01
6.551637909477360244e-01 3.883161487912230037e-01
6.651662915728909775e-01 3.723250638530690160e-01
6.751687921980500384e-01 3.583880468729049862e-01
6.851712928232059907e-01 3.455375244892959774e-01
6.951737934483620540e-01 3.333500149442220062e-01
7.051762940735170071e-01 3.200696813024400122e-01
7.151787946986729594e-01 3.062624882722739805e-01
7.251812953238320203e-01 2.945671751772229729e-01
7.351837959489879726e-01 2.854690580112250187e-01
7.451862965741430367e-01 2.791554621512830070e-01
7.551887971992989890e-01 2.701008066756129811e-01
7.651912978244550523e-01 2.633616679740199973e-01
7.751937984496100054e-01 2.590242113827159742e-01
7.851962990747689553e-01 2.530503396810899752e-01
7.951987996999250186e-01 2.477859527099099957e-01
8.052013003250809708e-01 2.457196579078869958e-01
8.152038009502360350e-01 2.479803928175260130e-01
8.252063015753919872e-01 2.468206706452699961e-01
8.352088022005510481e-01 2.621090381301129923e-01
8.452113028257070004e-01 2.682158409442340075e-01
8.552138034508619535e-01 2.884411460044249975e-01
8.652163040760180168e-01 2.859350688109710270e-01
8.752188047011739691e-01 7.076146226272450601e-02
8.852213053263330300e-01 4.928440140398109709e-02
8.952238059514879831e-01 3.713636048165110115e-02
9.052263065766440464e-01 2.851278416220770148e-02
9.152288072017999987e-01 2.208699292031589961e-02
9.252313078269549518e-01 1.729094579076630167e-02
9.352338084521110151e-01 1.368522498661249934e-02
9.452363090772699650e-01 1.091496180561819969e-02
9.552388097024260283e-01 8.865536362671849399e-03
9.652413103275809814e-01 7.262750695511530422e-03
9.752438109527370447e-01 6.071497465915619805e-03
9.852463115778919978e-01 5.165034571806929702e-03
9.952488122030519468e-01 4.476979465020419595e-03
1.005251312828209898e+00 4.022058534304109867e-03
1.015253813453359966e+00 3.661191816658340183e-03
1.025256314078520026e+00 3.359806860496460015e-03
1.035258814703670094e+00 3.068326164454039922e-03
1.045261315328829932e+00 2.810686458861769935e-03
1.055263815953989992e+00 2.578338814818240121e-03
1.065266316579140060e+00 2.356120832959830193e-03
1.075268817204299898e+00 2.164409959530210013e-03
1.085271317829459958e+00 1.994837420372239795e-03
1.095273818454610026e+00 1.849339968790140098e-03
1.105276319079770087e+00 1.727572380209369983e-03
1.115278819704929925e+00 1.602563105785550016e-03
1.125281320330079993e+00 1.488098292634270096e-03
1.135283820955240053e+00 1.373870890976310001e-03
1.145286321580389899e+00 1.269683753606760078e-03
1.155288822205549959e+00 1.167464459687029979e-03
1.165291322830710019e+00 1.073694778383789969e-03
1.175293823455860087e+00 9.831287910081990423e-04
1.185296324081019925e+00 8.988456005079659486e-04
1.195298824706169993e+00 8.188698247813600267e-04
1.205301325331330053e+00 7.431033002441810292e-04
1.215303825956489892e+00 6.714391848406899748e-04
1.225306326581649952e+00 6.040825528893289725e-04
1.235308827206800020e+00 5.392783244091099498e-04
1.245311327831960080e+00 4.793173578732149950e-04
1.255313828457119918e+00 4.206890343816059846e-04
1.265316329082269986e+00 3.668636371129430107e-04
1.275318829707430046e+00 3.137817121061070016e-04
1.285321330332579892e+00 2.654694034026690188e-04
1.295323830957739952e+00 2.171540371761390134e-04
1.305326331582890020e+00 1.735698816634310016e-04
1.315328832208050081e+00 1.313980991840329939e-04
1.325331332833209919e+00 9.154316805458770280e-05
1.335333833458359987e+00 5.456713089013979915e-05
1.345336334083520047e+00 3.277617092161160054e-05
1.355338834708680107e+00 1.885136272132549890e-05
1.365341335333829953e+00 9.827831138601489356e-06
1.375343835958990013e+00 4.323490745066409898e-06
1.385346336584150073e+00 1.402957603528609967e-06
1.395348837209299919e+00 2.109690944916900113e-07
1.405351337834459979e+00 0.000000000000000000e+00
1.415353838459620039e+00 0.000000000000000000e+00
1.425356339084770108e+00 0.000000000000000000e+00
1.435358839709929946e+00 0.000000000000000000e+00
1.445361340335080014e+00 0.000000000000000000e+00
1.455363840960240074e+00 0.000000000000000000e+00
1.465366341585389920e+00 0.000000000000000000e+00
1.475368842210549980e+00 0.000000000000000000e+00
1.485371342835710040e+00 0.000000000000000000e+00
1.495373843460860108e+00 0.000000000000000000e+00
1.505376344086019946e+00 0.000000000000000000e+00
1.515378844711180006e+00 0.000000000000000000e+00
1.525381345336330075e+00 0.000000000000000000e+00
1.535383845961489913e+00 0.000000000000000000e+00
1.545386346586649973e+00 0.000000000000000000e+00
1.555388847211800041e+00 0.000000000000000000e+00
1.565391347836960101e+00 0.000000000000000000e+00
1.575393848462119939e+00 0.000000000000000000e+00
1.585396349087270007e+00 0.000000000000000000e+00
1.595398849712430067e+00 0.000000000000000000e+00
1.605401350337579913e+00 0.000000000000000000e+00
1.615403850962739973e+00 0.000000000000000000e+00
1.625406351587890041e+00 0.000000000000000000e+00
1.635408852213050102e+00 0.000000000000000000e+00
1.645411352838209940e+00 0.000000000000000000e+00
1.655413853463370000e+00 0.000000000000000000e+00
1.665416354088520068e+00 0.000000000000000000e+00
1.675418854713679906e+00 0.000000000000000000e+00
1.685421355338839966e+00 0.000000000000000000e+00
1.695423855963990034e+00 0.000000000000000000e+00
1.705426356589150094e+00 0.000000000000000000e+00
1.715428857214299940e+00 0.000000000000000000e+00
1.725431357839460000e+00 0.000000000000000000e+00
1.735433858464620061e+00 0.000000000000000000e+00
1.745436359089769907e+00 0.000000000000000000e+00
1.755438859714929967e+00 0.000000000000000000e+00
1.765441360340080035e+00 0.000000000000000000e+00
1.775443860965240095e+00 0.000000000000000000e+00
1.785446361590399933e+00 0.000000000000000000e+00
1.795448862215550001e+00 0.000000000000000000e+00
1.805451362840710061e+00 0.000000000000000000e+00
1.815453863465869899e+00 0.000000000000000000e+00
1.825456364091019967e+00 0.000000000000000000e+00
1.835458864716180027e+00 0.000000000000000000e+00
1.845461365341340088e+00 0.000000000000000000e+00
1.855463865966489934e+00 0.000000000000000000e+00
1.865466366591649994e+00 0.000000000000000000e+00
1.875468867216800062e+00 0.000000000000000000e+00
1.885471367841959900e+00 0.000000000000000000e+00
1.895473868467119960e+00 0.000000000000000000e+00
1.905476369092270028e+00 0.000000000000000000e+00
1.915478869717430088e+00 0.000000000000000000e+00
1.925481370342579934e+00 0.000000000000000000e+00
1.935483870967739994e+00 0.000000000000000000e+00
1.945486371592900054e+00 0.000000000000000000e+00
1.955488872218059893e+00 0.000000000000000000e+00
1.965491372843209961e+00 0.000000000000000000e+00
1.975493873468370021e+00 0.000000000000000000e+00
1.985496374093520089e+00 0.000000000000000000e+00
1.995498874718679927e+00 0.000000000000000000e+00
2.005501375343840209e+00 0.000000000000000000e+00
2.015503875968990055e+00 0.000000000000000000e+00
2.025506376594150115e+00 0.000000000000000000e+00
2.035508877219299961e+00 0.000000000000000000e+00
2.045511377844460021e+00 0.000000000000000000e+00
2.055513878469620082e+00 0.000000000000000000e+00
2.065516379094769928e+00 0.000000000000000000e+00
2.075518879719929988e+00 0.000000000000000000e+00
2.085521380345090048e+00 0.000000000000000000e+00
2.095523880970239894e+00 0.000000000000000000e+00
2.105526381595399954e+00 0.000000000000000000e+00
2.115528882220560014e+00 0.000000000000000000e+00
2.125531382845709860e+00 0.000000000000000000e+00
2.135533883470869920e+00 0.000000000000000000e+00
2.145536384096020210e+00 0.000000000000000000e+00
2.155538884721179826e+00 0.000000000000000000e+00
2.165541385346339887e+00 0.000000000000000000e+00
2.175543885971490177e+00 0.000000000000000000e+00
2.185546386596649793e+00 0.000000000000000000e+00
2.195548887221800083e+00 0.000000000000000000e+00
2.205551387846960143e+00 0.000000000000000000e+00
2.215553888472120203e+00 0.000000000000000000e+00
2.225556389097270049e+00 0.000000000000000000e+00
2.235558889722430109e+00 0.000000000000000000e+00
2.245561390347590169e+00 0.000000000000000000e+00
2.255563890972740015e+00 0.000000000000000000e+00
2.265566391597900076e+00 0.000000000000000000e+00
2.275568892223060136e+00 0.000000000000000000e+00
2.285571392848209982e+00 0.000000000000000000e+00
2.295573893473370042e+00 0.000000000000000000e+00
2.305576394098519888e+00 0.000000000000000000e+00
2.315578894723679948e+00 0.000000000000000000e+00
2.325581395348840008e+00 0.000000000000000000e+00
2.335583895973989854e+00 0.000000000000000000e+00
2.345586396599149914e+00 0.000000000000000000e+00
2.355588897224300204e+00 0.000000000000000000e+00
2.365591397849459820e+00 0.000000000000000000e+00
2.375593898474619881e+00 0.000000000000000000e+00
2.385596399099779941e+00 0.000000000000000000e+00
2.395598899724929787e+00 0.000000000000000000e+00
2.405601400350089847e+00 0.000000000000000000e+00
2.415603900975240137e+00 0.000000000000000000e+00
2.425606401600400197e+00 0.000000000000000000e+00
2.435608902225559813e+00 0.000000000000000000e+00
2.445611402850710103e+00 0.000000000000000000e+00
2.455613903475870163e+00 0.000000000000000000e+00
2.465616404101020009e+00 0.000000000000000000e+00
2.475618904726180070e+00 0.000000000000000000e+00
2.485621405351340130e+00 0.000000000000000000e+00
2.495623905976489976e+00 0.000000000000000000e+00
2.505626406601650036e+00 0.000000000000000000e+00
2.515628907226810096e+00 0.000000000000000000e+00
2.525631407851959942e+00 0.000000000000000000e+00
2.535633908477120002e+00 0.000000000000000000e+00
2.545636409102280062e+00 0.000000000000000000e+00
2.555638909727429908e+00 0.000000000000000000e+00
2.565641410352589968e+00 0.000000000000000000e+00
2.575643910977739814e+00 0.000000000000000000e+00
2.585646411602899875e+00 0.000000000000000000e+00
2.595648912228059935e+00 0.000000000000000000e+00
2.605651412853209781e+00 0.000000000000000000e+00
2.615653913478369841e+00 0.000000000000000000e+00
2.625656414103520131e+00 0.000000000000000000e+00
2.635658914728680191e+00 0.000000000000000000e+00
2.645661415353839807e+00 0.000000000000000000e+00
2.655663915978990097e+00 0.000000000000000000e+00
2.665666416604150157e+00 0.000000000000000000e+00
2.675668917229310217e+00 0.000000000000000000e+00
2.685671417854460064e+00 0.000000000000000000e+00
2.695673918479620124e+00 0.000000000000000000e+00
2.705676419104780184e+00 0.000000000000000000e+00
2.715678919729930030e+00 0.000000000000000000e+00
2.725681420355090090e+00 0.000000000000000000e+00
2.735683920980239936e+00 0.000000000000000000e+00
2.745686421605399996e+00 0.000000000000000000e+00
2.755688922230560056e+00 0.000000000000000000e+00
2.765691422855709902e+00 0.000000000000000000e+00
2.775693923480869962e+00 0.000000000000000000e+00
2.785696424106019808e+00 0.000000000000000000e+00
2.795698924731179869e+00 0.000000000000000000e+00
2.805701425356339929e+00 0.000000000000000000e+00
2.815703925981499989e+00 0.000000000000000000e+00
2.825706426606649835e+00 0.000000000000000000e+00
2.835708927231809895e+00 0.000000000000000000e+00
2.845711427856960185e+00 0.000000000000000000e+00
2.855713928482119801e+00 0.000000000000000000e+00
2.865716429107279861e+00 0.000000000000000000e+00
2.875718929732430151e+00 0.000000000000000000e+00
2.885721430357590211e+00 0.000000000000000000e+00
2.895723930982740058e+00 0.000000000000000000e+00
2.905726431607900118e+00 0.000000000000000000e+00
2.915728932233060178e+00 0.000000000000000000e+00
2.925731432858210024e+00 0.000000000000000000e+00
2.935733933483370084e+00 0.000000000000000000e+00
2.945736434108530144e+00 0.000000000000000000e+00
2.955738934733679990e+00 0.000000000000000000e+00
2.965741435358840050e+00 0.000000000000000000e+00
2.975743935984000110e+00 0.000000000000000000e+00
2.985746436609149956e+00 0.000000000000000000e+00
2.995748937234310016e+00 0.000000000000000000e+00
3.005751437859459863e+00 0.000000000000000000e+00
3.015753938484619923e+00 0.000000000000000000e+00
3.025756439109779983e+00 0.000000000000000000e+00
3.035758939734929829e+00 0.000000000000000000e+00
3.045761440360089889e+00 0.000000000000000000e+00
3.055763940985240179e+00 0.000000000000000000e+00
3.065766441610399795e+00 0.000000000000000000e+00
3.075768942235559855e+00 0.000000000000000000e+00
3.085771442860710145e+00 0.000000000000000000e+00
3.095773943485870205e+00 0.000000000000000000e+00
3.105776444111029821e+00 0.000000000000000000e+00
3.115778944736180112e+00 0.000000000000000000e+00
3.125781445361340172e+00 0.000000000000000000e+00
3.135783945986499788e+00 0.000000000000000000e+00
3.145786446611650078e+00 0.000000000000000000e+00
3.155788947236810138e+00 0.000000000000000000e+00
3.165791447861970198e+00 0.000000000000000000e+00
3.175793948487120044e+00 0.000000000000000000e+00
3.185796449112280104e+00 0.000000000000000000e+00
3.195798949737429950e+00 0.000000000000000000e+00
3.205801450362590010e+00 0.000000000000000000e+00
3.215803950987739857e+00 0.000000000000000000e+00
3.225806451612899917e+00 0.000000000000000000e+00
3.235808952238059977e+00 0.000000000000000000e+00
3.245811452863220037e+00 0.000000000000000000e+00
3.255813953488369883e+00 0.000000000000000000e+00
3.265816454113529943e+00 0.000000000000000000e+00
3.275818954738690003e+00 0.000000000000000000e+00
3.285821455363839849e+00 0.000000000000000000e+00
3.295823955988999909e+00 0.000000000000000000e+00
3.305826456614150199e+00 0.000000000000000000e+00
3.315828957239309815e+00 0.000000000000000000e+00
3.325831457864469876e+00 0.000000000000000000e+00
3.335833958489620166e+00 0.000000000000000000e+00
3.345836459114779782e+00 0.000000000000000000e+00
3.355838959739930072e+00 0.000000000000000000e+00
3.365841460365090132e+00 0.000000000000000000e+00
3.375843960990250192e+00 0.000000000000000000e+00
3.385846461615400038e+00 0.000000000000000000e+00
3.395848962240560098e+00 0.000000000000000000e+00
3.405851462865720158e+00 0.000000000000000000e+00
3.415853963490870004e+00 0.000000000000000000e+00
3.425856464116030065e+00 0.000000000000000000e+00
3.435858964741190125e+00 0.000000000000000000e+00
3.445861465366339971e+00 0.000000000000000000e+00
3.455863965991500031e+00 0.000000000000000000e+00
3.465866466616649877e+00 0.000000000000000000e+00
3.475868967241809937e+00 0.000000000000000000e+00
3.485871467866969997e+00 0.000000000000000000e+00
3.495873968492119843e+00 0.000000000000000000e+00
3.505876469117279903e+00 0.000000000000000000e+00
3.515878969742430193e+00 0.000000000000000000e+00
3.525881470367589809e+00 0.000000000000000000e+00
3.535883970992749870e+00 0.000000000000000000e+00
3.545886471617909930e+00 0.000000000000000000e+00
3.555888972243060220e+00 0.000000000000000000e+00
3.565891472868219836e+00 0.000000000000000000e+00
3.575893973493370126e+00 0.000000000000000000e+00
3.585896474118530186e+00 0.000000000000000000e+00
3.595898974743689802e+00 0.000000000000000000e+00
3.605901475368840092e+00 0.000000000000000000e+00
3.615903975994000152e+00 0.000000000000000000e+00
3.625906476619149998e+00 0.000000000000000000e+00
3.635908977244310059e+00 0.000000000000000000e+00
3.645911477869470119e+00 0.000000000000000000e+00
3.655913978494619965e+00 0.000000000000000000e+00
3.665916479119780025e+00 0.000000000000000000e+00
3.675918979744940085e+00 0.000000000000000000e+00
3.685921480370089931e+00 0.000000000000000000e+00
3.695923980995249991e+00 0.000000000000000000e+00
3.705926481620410051e+00 0.000000000000000000e+00
3.715928982245559897e+00 0.000000000000000000e+00
3.725931482870719957e+00 0.000000000000000000e+00
3.735933983495869803e+00 0.000000000000000000e+00
3.745936484121029864e+00 0.000000000000000000e+00
3.755938984746189924e+00 0.000000000000000000e+00
3.765941485371340214e+00 0.000000000000000000e+00
3.775943985996499830e+00 0.000000000000000000e+00
3.785946486621650120e+00 0.000000000000000000e+00
3.795948987246810180e+00 0.000000000000000000e+00
3.805951487871969796e+00 0.000000000000000000e+00
3.815953988497120086e+00 0.000000000000000000e+00
3.825956489122280146e+00 0.000000000000000000e+00
3.835958989747440206e+00 0.000000000000000000e+00
3.845961490372590053e+00 0.000000000000000000e+00
3.855963990997750113e+00 0.000000000000000000e+00
3.865966491622910173e+00 0.000000000000000000e+00
3.875968992248060019e+00 0.000000000000000000e+00
3.885971492873220079e+00 0.000000000000000000e+00
3.895973993498369925e+00 0.000000000000000000e+00
3.905976494123529985e+00 0.000000000000000000e+00
3.915978994748690045e+00 0.000000000000000000e+00
3.925981495373839891e+00 0.000000000000000000e+00
3.935983995998999951e+00 0.000000000000000000e+00
3.945986496624149797e+00 0.000000000000000000e+00
3.955988997249309858e+00 0.000000000000000000e+00
3.965991497874469918e+00 0.000000000000000000e+00
3.975993998499629978e+00 0.000000000000000000e+00
3.985996499124779824e+00 0.000000000000000000e+00
3.995998999749939884e+00 0.000000000000000000e+00
4.006001500375090174e+00 0.000000000000000000e+00
4.016004001000250234e+00 0.000000000000000000e+00
4.026006501625410294e+00 0.000000000000000000e+00
4.036009002250559696e+00 0.000000000000000000e+00
4.046011502875719756e+00 0.000000000000000000e+00
4.056014003500870047e+00 0.000000000000000000e+00
4.066016504126030107e+00 0.000000000000000000e+00
4.076019004751190167e+00 0.000000000000000000e+00
4.086021505376339569e+00 0.000000000000000000e+00
4.096024006001499629e+00 0.000000000000000000e+00
4.106026506626659689e+00 0.000000000000000000e+00
4.116029007251809979e+00 0.000000000000000000e+00
4.126031507876970039e+00 0.000000000000000000e+00
4.136034008502130099e+00 0.000000000000000000e+00
4.146036509127280389e+00 0.000000000000000000e+00
4.156039009752439561e+00 0.000000000000000000e+00
4.166041510377589852e+00 0.000000000000000000e+00
4.176044011002749912e+00 0.000000000000000000e+00
4.186046511627909972e+00 0.000000000000000000e+00
4.196049012253060262e+00 0.000000000000000000e+00
4.206051512878220322e+00 0.000000000000000000e+00
4.216054013503369724e+00 0.000000000000000000e+00
4.226056514128529784e+00 0.000000000000000000e+00
4.236059014753689844e+00 0.000000000000000000e+00
4.246061515378840134e+00 0.000000000000000000e+00
4.256064016004000194e+00 0.000000000000000000e+00
4.266066516629160255e+00 0.000000000000000000e+00
4.276069017254309657e+00 0.000000000000000000e+00
4.286071517879469717e+00 0.000000000000000000e+00
4.296074018504629777e+00 0.000000000000000000e+00
4.306076519129780067e+00 0.000000000000000000e+00
4.316079019754940127e+00 0.000000000000000000e+00
4.326081520380090417e+00 0.000000000000000000e+00
4.336084021005249589e+00 0.000000000000000000e+00
4.346086521630409649e+00 0.000000000000000000e+00
4.356089022255559939e+00 0.000000000000000000e+00
4.366091522880719999e+00 0.000000000000000000e+00
4.376094023505870290e+00 0.000000000000000000e+00
4.386096524131030350e+00 0.000000000000000000e+00
4.396099024756190410e+00 0.000000000000000000e+00
4.406101525381349582e+00 0.000000000000000000e+00
4.416104026006499872e+00 0.000000000000000000e+00
4.426106526631659932e+00 0.000000000000000000e+00
4.436109027256810222e+00 0.000000000000000000e+00
4.446111527881970282e+00 0.000000000000000000e+00
4.456114028507130342e+00 0.000000000000000000e+00
4.466116529132279744e+00 0.000000000000000000e+00
4.476119029757439804e+00 0.000000000000000000e+00
4.486121530382590095e+00 0.000000000000000000e+00
4.496124031007750155e+00 0.000000000000000000e+00
4.506126531632910215e+00 0.000000000000000000e+00
4.516129032258059617e+00 0.000000000000000000e+00
4.526131532883219677e+00 0.000000000000000000e+00
4.536134033508379737e+00 0.000000000000000000e+00
4.546136534133530027e+00 0.000000000000000000e+00
4.556139034758690087e+00 0.000000000000000000e+00
4.566141535383850147e+00 0.000000000000000000e+00
4.576144036009000438e+00 0.000000000000000000e+00
4.586146536634159609e+00 0.000000000000000000e+00
4.596149037259309900e+00 0.000000000000000000e+00
4.606151537884469960e+00 0.000000000000000000e+00
4.616154038509630020e+00 0.000000000000000000e+00
4.626156539134780310e+00 0.000000000000000000e+00
4.636159039759940370e+00 0.000000000000000000e+00
4.646161540385089772e+00 0.000000000000000000e+00
4.656164041010249832e+00 0.000000000000000000e+00
4.666166541635409892e+00 0.000000000000000000e+00
4.676169042260560182e+00 0.000000000000000000e+00
4.686171542885720243e+00 0.000000000000000000e+00
4.696174043510880303e+00 0.000000000000000000e+00
4.706176544136040363e+00 0.000000000000000000e+00
4.716179044761189765e+00 0.000000000000000000e+00
4.726181545386349825e+00 0.000000000000000000e+00
4.736184046011500115e+00 0.000000000000000000e+00
4.746186546636660175e+00 0.000000000000000000e+00
4.756189047261809577e+00 0.000000000000000000e+00
4.766191547886969637e+00 0.000000000000000000e+00
4.776194048512129697e+00 0.000000000000000000e+00
4.786196549137279987e+00 0.000000000000000000e+00
4.796199049762440048e+00 0.000000000000000000e+00
4.806201550387590338e+00 0.000000000000000000e+00
4.816204051012750398e+00 0.000000000000000000e+00
4.826206551637909570e+00 0.000000000000000000e+00
4.836209052263069630e+00 0.000000000000000000e+00
4.846211552888219920e+00 0.000000000000000000e+00
4.856214053513379980e+00 0.000000000000000000e+00
4.866216554138540040e+00 0.000000000000000000e+00
4.876219054763690330e+00 0.000000000000000000e+00
4.886221555388850391e+00 0.000000000000000000e+00
4.896224056013999792e+00 0.000000000000000000e+00
4.906226556639159853e+00 0.000000000000000000e+00
4.916229057264310143e+00 0.000000000000000000e+00
4.926231557889470203e+00 0.000000000000000000e+00
4.936234058514630263e+00 0.000000000000000000e+00
4.946236559139779665e+00 0.000000000000000000e+00
4.956239059764939725e+00 0.000000000000000000e+00
4.966241560390099785e+00 0.000000000000000000e+00
4.976244061015250075e+00 0.000000000000000000e+00
4.986246561640410135e+00 0.000000000000000000e+00
4.996249062265570196e+00 0.000000000000000000e+00
5.006251562890719597e+00 0.000000000000000000e+00
5.016254063515879658e+00 0.000000000000000000e+00
5.026256564141039718e+00 0.000000000000000000e+00
5.036259064766190008e+00 0.000000000000000000e+00
5.046261565391350068e+00 0.000000000000000000e+00
5.056264066016500358e+00 0.000000000000000000e+00
5.066266566641660418e+00 0.000000000000000000e+00
5.076269067266819590e+00 0.000000000000000000e+00
5.086271567891969880e+00 0.000000000000000000e+00
5.096274068517129940e+00 0.000000000000000000e+00
5.106276569142280231e+00 0.000000000000000000e+00
5.116279069767440291e+00 0.000000000000000000e+00
5.126281570392600351e+00 0.000000000000000000e+00
5.136284071017760411e+00 0.000000000000000000e+00
5.146286571642909813e+00 0.000000000000000000e+00
5.156289072268069873e+00 0.000000000000000000e+00
5.166291572893220163e+00 0.000000000000000000e+00
5.176294073518380223e+00 0.000000000000000000e+00
5.186296574143540283e+00 0.000000000000000000e+00
5.196299074768689685e+00 0.000000000000000000e+00
5.206301575393849745e+00 0.000000000000000000e+00
5.216304076019000036e+00 0.000000000000000000e+00
5.226306576644160096e+00 0.000000000000000000e+00
5.236309077269320156e+00 0.000000000000000000e+00
5.246311577894469558e+00 0.000000000000000000e+00
5.256314078519629618e+00 0.000000000000000000e+00
5.266316579144789678e+00 0.000000000000000000e+00
5.276319079769939968e+00 0.000000000000000000e+00
5.286321580395100028e+00 0.000000000000000000e+00
5.296324081020260088e+00 0.000000000000000000e+00
5.306326581645410378e+00 0.000000000000000000e+00
5.316329082270570439e+00 0.000000000000000000e+00
5.326331582895719841e+00 0.000000000000000000e+00
5.336334083520879901e+00 0.000000000000000000e+00
5.346336584146039961e+00 0.000000000000000000e+00
5.356339084771190251e+00 0.000000000000000000e+00
5.366341585396350311e+00 0.000000000000000000e+00
5.376344086021499713e+00 0.000000000000000000e+00
5.386346586646659773e+00 0.000000000000000000e+00
5.396349087271819833e+00 0.000000000000000000e+00
5.406351587896970123e+00 0.000000000000000000e+00
5.416354088522130183e+00 0.000000000000000000e+00
5.426356589147290244e+00 0.000000000000000000e+00
5.436359089772439646e+00 0.000000000000000000e+00
5.446361590397599706e+00 0.000000000000000000e+00
5.456364091022759766e+00 0.000000000000000000e+00
5.466366591647910056e+00 0.000000000000000000e+00
5.476369092273070116e+00 0.000000000000000000e+00
5.486371592898220406e+00 0.000000000000000000e+00
5.496374093523379578e+00 0.000000000000000000e+00
5.506376594148539638e+00 0.000000000000000000e+00
5.516379094773689928e+00 0.000000000000000000e+00
5.526381595398849988e+00 0.000000000000000000e+00
5.536384096024000279e+00 0.000000000000000000e+00
5.546386596649160339e+00 0.000000000000000000e+00
5.556389097274320399e+00 0.000000000000000000e+00
5.566391597899479571e+00 0.000000000000000000e+00
5.576394098524629861e+00 0.000000000000000000e+00
5.586396599149789921e+00 0.000000000000000000e+00
5.596399099774940211e+00 0.000000000000000000e+00
5.606401600400100271e+00 0.000000000000000000e+00
5.616404101025260331e+00 0.000000000000000000e+00
5.626406601650409733e+00 0.000000000000000000e+00
5.636409102275569794e+00 0.000000000000000000e+00
5.646411602900720084e+00 0.000000000000000000e+00
5.656414103525880144e+00 0.000000000000000000e+00
5.666416604151040204e+00 0.000000000000000000e+00
5.676419104776189606e+00 0.000000000000000000e+00
5.686421605401349666e+00 0.000000000000000000e+00
5.696424106026509726e+00 0.000000000000000000e+00
5.706426606651660016e+00 0.000000000000000000e+00
5.716429107276820076e+00 0.000000000000000000e+00
5.726431607901980136e+00 0.000000000000000000e+00
5.736434108527130427e+00 0.000000000000000000e+00
5.746436609152289599e+00 0.000000000000000000e+00
5.756439109777439889e+00 0.000000000000000000e+00
5.766441610402599949e+00 0.000000000000000000e+00
5.776444111027760009e+00 0.000000000000000000e+00
5.786446611652910299e+00 0.000000000000000000e+00
5.796449112278070359e+00 0.000000000000000000e+00
5.806451612903219761e+00 0.000000000000000000e+00
5.816454113528379821e+00 0.000000000000000000e+00
5.826456614153539881e+00 0.000000000000000000e+00
5.836459114778690171e+00 0.000000000000000000e+00
5.846461615403850232e+00 0.000000000000000000e+00
5.856464116029010292e+00 0.000000000000000000e+00
5.866466616654159694e+00 0.000000000000000000e+00
5.876469117279319754e+00 0.000000000000000000e+00
5.886471617904479814e+00 0.000000000000000000e+00
5.896474118529630104e+00 0.000000000000000000e+00
5.906476619154790164e+00 0.000000000000000000e+00
5.916479119779939566e+00 0.000000000000000000e+00
5.926481620405099626e+00 0.000000000000000000e+00
5.936484121030259686e+00 0.000000000000000000e+00
5.946486621655409976e+00 0.000000000000000000e+00
5.956489122280570037e+00 0.000000000000000000e+00
5.966491622905720327e+00 0.000000000000000000e+00
5.976494123530880387e+00 0.000000000000000000e+00
5.986496624156039559e+00 0.000000000000000000e+00
5.996499124781199619e+00 0.000000000000000000e+00
6.006501625406349909e+00 0.000000000000000000e+00
6.016504126031509969e+00 0.000000000000000000e+00
6.026506626656660259e+00 0.000000000000000000e+00
6.036509127281820319e+00 0.000000000000000000e+00
6.046511627906980380e+00 0.000000000000000000e+00
6.056514128532129781e+00 0.000000000000000000e+00
6.066516629157289842e+00 0.000000000000000000e+00
6.076519129782440132e+00 0.000000000000000000e+00
6.086521630407600192e+00 0.000000000000000000e+00
6.096524131032760252e+00 0.000000000000000000e+00
6.106526631657909654e+00 0.000000000000000000e+00
6.116529132283069714e+00 0.000000000000000000e+00
6.126531632908229774e+00 0.000000000000000000e+00
6.136534133533380064e+00 0.000000000000000000e+00
6.146536634158540124e+00 0.000000000000000000e+00
6.156539134783700185e+00 0.000000000000000000e+00
6.166541635408849586e+00 0.000000000000000000e+00
6.176544136034009647e+00 0.000000000000000000e+00
6.186546636659159937e+00 0.000000000000000000e+00
6.196549137284319997e+00 0.000000000000000000e+00
6.206551637909480057e+00 0.000000000000000000e+00
6.216554138534630347e+00 0.000000000000000000e+00
6.226556639159790407e+00 0.000000000000000000e+00
6.236559139784939809e+00 0.000000000000000000e+00
6.246561640410099869e+00 0.000000000000000000e+00
6.256564141035259929e+00 0.000000000000000000e+00
6.266566641660410220e+00 0.000000000000000000e+00
6.276569142285570280e+00 0.000000000000000000e+00
6.286571642910730340e+00 0.000000000000000000e+00
6.296574143535890400e+00 0.000000000000000000e+00
6.306576644161039802e+00 0.000000000000000000e+00
6.316579144786199862e+00 0.000000000000000000e+00
6.326581645411350152e+00 0.000000000000000000e+00
6.336584146036510212e+00 0.000000000000000000e+00
6.346586646661659614e+00 0.000000000000000000e+00
6.356589147286819674e+00 0.000000000000000000e+00
6.366591647911979734e+00 0.000000000000000000e+00
6.376594148537130025e+00 0.000000000000000000e+00
6.386596649162290085e+00 0.000000000000000000e+00
6.396599149787440375e+00 0.000000000000000000e+00
6.406601650412600435e+00 0.000000000000000000e+00
6.416604151037759607e+00 0.000000000000000000e+00
6.426606651662919667e+00 0.000000000000000000e+00
6.436609152288069957e+00 0.000000000000000000e+00
6.446611652913230017e+00 0.000000000000000000e+00
6.456614153538390077e+00 0.000000000000000000e+00
6.466616654163540368e+00 0.000000000000000000e+00
6.476619154788700428e+00 0.000000000000000000e+00
6.486621655413849830e+00 0.000000000000000000e+00
6.496624156039009890e+00 0.000000000000000000e+00
6.506626656664160180e+00 0.000000000000000000e+00
6.516629157289320240e+00 0.000000000000000000e+00
6.526631657914480300e+00 0.000000000000000000e+00
6.536634158539629702e+00 0.000000000000000000e+00
6.546636659164789762e+00 0.000000000000000000e+00
6.556639159789949822e+00 0.000000000000000000e+00
6.566641660415100112e+00 0.000000000000000000e+00
6.576644161040260173e+00 0.000000000000000000e+00
6.586646661665420233e+00 0.000000000000000000e+00
6.596649162290569635e+00 0.000000000000000000e+00
6.606651662915729695e+00 0.000000000000000000e+00
6.616654163540889755e+00 0.000000000000000000e+00
6.626656664166040045e+00 0.000000000000000000e+00
6.636659164791200105e+00 0.000000000000000000e+00
6.646661665416350395e+00 0.000000000000000000e+00
6.656664166041509567e+00 0.000000000000000000e+00
6.666666666666659857e+00 0.000000000000000000e+00
6.676669167291819917e+00 0.000000000000000000e+00
6.686671667916979978e+00 0.000000000000000000e+00
6.696674168542130268e+00 0.000000000000000000e+00
6.706676669167290328e+00 0.000000000000000000e+00
6.716679169792450388e+00 0.000000000000000000e+00
6.726681670417609560e+00 0.000000000000000000e+00
6.736684171042759850e+00 0.000000000000000000e+00
6.746686671667919910e+00 0.000000000000000000e+00
6.756689172293070200e+00 0.000000000000000000e+00
6.766691672918230260e+00 0.000000000000000000e+00
6.776694173543390320e+00 0.000000000000000000e+00
6.786696674168539722e+00 0.000000000000000000e+00
6.796699174793699783e+00 0.000000000000000000e+00
6.806701675418850073e+00 0.000000000000000000e+00
6.816704176044010133e+00 0.000000000000000000e+00
6.826706676669160423e+00 0.000000000000000000e+00
6.836709177294319595e+00 0.000000000000000000e+00
6.846711677919479655e+00 0.000000000000000000e+00
6.856714178544639715e+00 0.000000000000000000e+00
6.866716679169790005e+00 0.000000000000000000e+00
6.876719179794950065e+00 0.000000000000000000e+00
6.886721680420110125e+00 0.000000000000000000e+00
6.896724181045260416e+00 0.000000000000000000e+00
6.906726681670419588e+00 0.000000000000000000e+00
6.916729182295569878e+00 0.000000000000000000e+00
6.926731682920729938e+00 0.000000000000000000e+00
6.936734183545889998e+00 0.000000000000000000e+00
6.946736684171040288e+00 0.000000000000000000e+00
6.956739184796200348e+00 0.000000000000000000e+00
6.966741685421349750e+00 0.000000000000000000e+00
6.976744186046509810e+00 0.000000000000000000e+00
6.986746686671669870e+00 0.000000000000000000e+00
6.996749187296820160e+00 0.000000000000000000e+00
7.006751687921980221e+00 0.000000000000000000e+00
7.016754188547140281e+00 0.000000000000000000e+00
7.026756689172289683e+00 0.000000000000000000e+00
7.036759189797449743e+00 0.000000000000000000e+00
7.046761690422609803e+00 0.000000000000000000e+00
7.056764191047760093e+00 0.000000000000000000e+00
7.066766691672920153e+00 0.000000000000000000e+00
7.076769192298070443e+00 0.000000000000000000e+00
7.086771692923229615e+00 0.000000000000000000e+00
7.096774193548389675e+00 0.000000000000000000e+00
7.106776694173539966e+00 0.000000000000000000e+00
7.116779194798700026e+00 0.000000000000000000e+00
7.126781695423850316e+00 0.000000000000000000e+00
7.136784196049010376e+00 0.000000000000000000e+00
7.146786696674170436e+00 0.000000000000000000e+00
7.156789197299329608e+00 0.000000000000000000e+00
7.166791697924479898e+00 0.000000000000000000e+00
7.176794198549639958e+00 0.000000000000000000e+00
7.186796699174790248e+00 0.000000000000000000e+00
7.196799199799950308e+00 0.000000000000000000e+00
7.206801700425110369e+00 0.000000000000000000e+00
7.216804201050259771e+00 0.000000000000000000e+00
7.226806701675419831e+00 0.000000000000000000e+00
7.236809202300570121e+00 0.000000000000000000e+00
7.246811702925730181e+00 0.000000000000000000e+00
7.256814203550890241e+00 0.000000000000000000e+00
7.266816704176039643e+00 0.000000000000000000e+00
7.276819204801199703e+00 0.000000000000000000e+00
7.286821705426359763e+00 0.000000000000000000e+00
7.296824206051510053e+00 0.000000000000000000e+00
7.306826706676670113e+00 0.000000000000000000e+00
7.316829207301830174e+00 0.000000000000000000e+00
7.326831707926979576e+00 0.000000000000000000e+00
7.336834208552139636e+00 0.000000000000000000e+00
7.346836709177289926e+00 0.000000000000000000e+00
7.356839209802449986e+00 0.000000000000000000e+00
7.366841710427610046e+00 0.000000000000000000e+00
7.376844211052760336e+00 0.000000000000000000e+00
7.386846711677920396e+00 0.000000000000000000e+00
7.396849212303069798e+00 0.000000000000000000e+00
7.406851712928229858e+00 0.000000000000000000e+00
7.416854213553389918e+00 0.000000000000000000e+00
7.426856714178540209e+00 0.000000000000000000e+00
7.436859214803700269e+00 0.000000000000000000e+00
7.446861715428860329e+00 0.000000000000000000e+00
7.456864216054009731e+00 0.000000000000000000e+00
7.466866716679169791e+00 0.000000000000000000e+00
7.476869217304329851e+00 0.000000000000000000e+00
7.486871717929480141e+00 0.000000000000000000e+00
7.496874218554640201e+00 0.000000000000000000e+00
7.506876719179789603e+00 0.000000000000000000e+00
7.516879219804949663e+00 0.000000000000000000e+00
7.526881720430109723e+00 0.000000000000000000e+00
7.536884221055260014e+00 0.000000000000000000e+00
7.546886721680420074e+00 0.000000000000000000e+00
7.556889222305570364e+00 0.000000000000000000e+00
7.566891722930730424e+00 0.000000000000000000e+00
7.576894223555889596e+00 0.000000000000000000e+00
7.586896724181049656e+00 0.000000000000000000e+00
7.596899224806199946e+00 0.000000000000000000e+00
7.606901725431360006e+00 0.000000000000000000e+00
7.616904226056510296e+00 0.000000000000000000e+00
7.626906726681670357e+00 0.000000000000000000e+00
7.636909227306830417e+00 0.000000000000000000e+00
7.646911727931979819e+00 0.000000000000000000e+00
7.656914228557139879e+00 0.000000000000000000e+00
7.666916729182290169e+00 0.000000000000000000e+00
7.676919229807450229e+00 0.000000000000000000e+00
7.686921730432610289e+00 0.000000000000000000e+00
7.696924231057759691e+00 0.000000000000000000e+00
7.706926731682919751e+00 0.000000000000000000e+00
7.716929232308079811e+00 0.000000000000000000e+00
7.726931732933230101e+00 0.000000000000000000e+00
7.736934233558390162e+00 0.000000000000000000e+00
7.746936734183550222e+00 0.000000000000000000e+00
7.756939234808699624e+00 0.000000000000000000e+00
7.766941735433859684e+00 0.000000000000000000e+00
7.776944236059009974e+00 0.000000000000000000e+00
7.786946736684170034e+00 0.000000000000000000e+00
7.796949237309330094e+00 0.000000000000000000e+00
7.806951737934480384e+00 0.000000000000000000e+00
7.816954238559639556e+00 0.000000000000000000e+00
7.826956739184789846e+00 0.000000000000000000e+00
7.836959239809949906e+00 0.000000000000000000e+00
7.846961740435109967e+00 0.000000000000000000e+00
7.856964241060260257e+00 0.000000000000000000e+00
7.866966741685420317e+00 0.000000000000000000e+00
7.876969242310580377e+00 0.000000000000000000e+00
7.886971742935729779e+00 0.000000000000000000e+00
7.896974243560889839e+00 0.000000000000000000e+00
7.906976744186049899e+00 0.000000000000000000e+00
7.916979244811200189e+00 0.000000000000000000e+00
7.926981745436360249e+00 0.000000000000000000e+00
7.936984246061509651e+00 0.000000000000000000e+00
7.946986746686669711e+00 0.000000000000000000e+00
7.956989247311829772e+00 0.000000000000000000e+00
7.966991747936980062e+00 0.000000000000000000e+00
7.976994248562140122e+00 0.000000000000000000e+00
7.986996749187290412e+00 0.000000000000000000e+00
7.996999249812449584e+00 0.000000000000000000e+00
8.007001750437609644e+00 0.000000000000000000e+00
8.017004251062770592e+00 0.000000000000000000e+00
8.027006751687920882e+00 0.000000000000000000e+00
8.037009252313080054e+00 0.000000000000000000e+00
8.047011752938230345e+00 0.000000000000000000e+00
8.057014253563389516e+00 0.000000000000000000e+00
8.067016754188550465e+00 0.000000000000000000e+00
8.077019254813700755e+00 0.000000000000000000e+00
8.087021755438859927e+00 0.000000000000000000e+00
8.097024256064010217e+00 0.000000000000000000e+00
8.107026756689169389e+00 0.000000000000000000e+00
8.117029257314330337e+00 0.000000000000000000e+00
8.127031757939480627e+00 0.000000000000000000e+00
8.137034258564639799e+00 0.000000000000000000e+00
8.147036759189800748e+00 0.000000000000000000e+00
8.157039259814949261e+00 0.000000000000000000e+00
8.167041760440110210e+00 0.000000000000000000e+00
8.177044261065269382e+00 0.000000000000000000e+00
8.187046761690419672e+00 0.000000000000000000e+00
8.197049262315580620e+00 0.000000000000000000e+00
8.207051762940739792e+00 0.000000000000000000e+00
8.217054263565890082e+00 0.000000000000000000e+00
8.227056764191049254e+00 0.000000000000000000e+00
8.237059264816199544e+00 0.000000000000000000e+00
8.247061765441360492e+00 0.000000000000000000e+00
8.257064266066510783e+00 0.000000000000000000e+00
8.267066766691669955e+00 0.000000000000000000e+00
8.277069267316829126e+00 0.000000000000000000e+00
8.287071767941979417e+00 0.000000000000000000e+00
8.297074268567140365e+00 0.000000000000000000e+00
8.307076769192299537e+00 0.000000000000000000e+00
8.317079269817460485e+00 0.000000000000000000e+00
8.327081770442610775e+00 0.000000000000000000e+00
8.337084271067769947e+00 0.000000000000000000e+00
8.347086771692920237e+00 0.000000000000000000e+00
8.357089272318079409e+00 0.000000000000000000e+00
8.367091772943240358e+00 0.000000000000000000e+00
8.377094273568390648e+00 0.000000000000000000e+00
8.387096774193549820e+00 0.000000000000000000e+00
8.397099274818700110e+00 0.000000000000000000e+00
8.407101775443859282e+00 0.000000000000000000e+00
8.417104276069009572e+00 0.000000000000000000e+00
8.427106776694170520e+00 0.000000000000000000e+00
8.437109277319329692e+00 0.000000000000000000e+00
8.447111777944490640e+00 0.000000000000000000e+00
8.457114278569639154e+00 0.000000000000000000e+00
8.467116779194800102e+00 0.000000000000000000e+00
8.477119279819959274e+00 0.000000000000000000e+00
8.487121780445109565e+00 0.000000000000000000e+00
8.497124281070270513e+00 0.000000000000000000e+00
8.507126781695420803e+00 0.000000000000000000e+00
8.517129282320579975e+00 0.000000000000000000e+00
8.527131782945739147e+00 0.000000000000000000e+00
8.537134283570889437e+00 0.000000000000000000e+00
8.547136784196050385e+00 0.000000000000000000e+00
8.557139284821200675e+00 0.000000000000000000e+00
8.567141785446359847e+00 0.000000000000000000e+00
8.577144286071520796e+00 0.000000000000000000e+00
8.587146786696669309e+00 0.000000000000000000e+00
8.597149287321830258e+00 0.000000000000000000e+00
8.607151787946989430e+00 0.000000000000000000e+00
8.617154288572139720e+00 0.000000000000000000e+00
8.627156789197300668e+00 0.000000000000000000e+00
8.637159289822459840e+00 0.000000000000000000e+00
8.647161790447610130e+00 0.000000000000000000e+00
8.657164291072769302e+00 0.000000000000000000e+00
8.667166791697919592e+00 0.000000000000000000e+00
8.677169292323080541e+00 0.000000000000000000e+00
8.687171792948239712e+00 0.000000000000000000e+00
8.697174293573390003e+00 0.000000000000000000e+00
8.707176794198549175e+00 0.000000000000000000e+00
8.717179294823699465e+00 0.000000000000000000e+00
8.727181795448860413e+00 0.000000000000000000e+00
8.737184296074019585e+00 0.000000000000000000e+00
8.747186796699180533e+00 0.000000000000000000e+00
8.757189297324330823e+00 0.000000000000000000e+00
8.767191797949489995e+00 0.000000000000000000e+00
8.777194298574640285e+00 0.000000000000000000e+00
8.787196799199799457e+00 0.000000000000000000e+00
8.797199299824960406e+00 0.000000000000000000e+00
8.807201800450110696e+00 0.000000000000000000e+00
8.817204301075269868e+00 0.000000000000000000e+00
8.827206801700420158e+00 0.000000000000000000e+00
8.837209302325579330e+00 0.000000000000000000e+00
8.847211802950740278e+00 0.000000000000000000e+00
8.857214303575890568e+00 0.000000000000000000e+00
8.867216804201049740e+00 0.000000000000000000e+00
8.877219304826210688e+00 0.000000000000000000e+00
8.887221805451359202e+00 0.000000000000000000e+00
8.897224306076520151e+00 0.000000000000000000e+00
8.907226806701679322e+00 0.000000000000000000e+00
8.917229307326829613e+00 0.000000000000000000e+00
8.927231807951990561e+00 0.000000000000000000e+00
8.937234308577140851e+00 0.000000000000000000e+00
8.947236809202300023e+00 0.000000000000000000e+00
8.957239309827459195e+00 0.000000000000000000e+00
8.967241810452609485e+00 0.000000000000000000e+00
8.977244311077770433e+00 0.000000000000000000e+00
8.987246811702920724e+00 0.000000000000000000e+00
8.997249312328079895e+00 0.000000000000000000e+00
9.007251812953240844e+00 0.000000000000000000e+00
9.017254313578389358e+00 0.000000000000000000e+00
9.027256814203550306e+00 0.000000000000000000e+00
9.037259314828709478e+00 0.000000000000000000e+00
9.047261815453859768e+00 0.000000000000000000e+00
9.057264316079020716e+00 0.000000000000000000e+00
9.067266816704179888e+00 0.000000000000000000e+00
9.077269317329330178e+00 0.000000000000000000e+00
9.087271817954489350e+00 0.000000000000000000e+00
9.097274318579639640e+00 0.000000000000000000e+00
9.107276819204800589e+00 0.000000000000000000e+00
9.117279319829959761e+00 0.000000000000000000e+00
9.127281820455110051e+00 0.000000000000000000e+00
9.137284321080269223e+00 0.000000000000000000e+00
9.147286821705419513e+00 0.000000000000000000e+00
9.157289322330580461e+00 0.000000000000000000e+00
9.167291822955739633e+00 0.000000000000000000e+00
9.177294323580900581e+00 0.000000000000000000e+00
9.187296824206050871e+00 0.000000000000000000e+00
9.197299324831210043e+00 0.000000000000000000e+00
9.207301825456360334e+00 0.000000000000000000e+00
9.217304326081519505e+00 0.000000000000000000e+00
9.227306826706680454e+00 0.000000000000000000e+00
9.237309327331830744e+00 0.000000000000000000e+00
9.247311827956989916e+00 0.000000000000000000e+00
9.257314328582140206e+00 0.000000000000000000e+00
9.267316829207299378e+00 0.000000000000000000e+00
9.277319329832460326e+00 0.000000000000000000e+00
9.287321830457610616e+00 0.000000000000000000e+00
9.297324331082769788e+00 0.000000000000000000e+00
9.307326831707930737e+00 0.000000000000000000e+00
9.317329332333079250e+00 0.000000000000000000e+00
9.327331832958240199e+00 0.000000000000000000e+00
9.337334333583399371e+00 0.000000000000000000e+00
9.347336834208549661e+00 0.000000000000000000e+00
9.357339334833710609e+00 0.000000000000000000e+00
9.367341835458859123e+00 0.000000000000000000e+00
9.377344336084020071e+00 0.000000000000000000e+00
9.387346836709179243e+00 0.000000000000000000e+00
9.397349337334329533e+00 0.000000000000000000e+00
9.407351837959490481e+00 0.000000000000000000e+00
9.417354338584640772e+00 0.000000000000000000e+00
9.427356839209799944e+00 0.000000000000000000e+00
9.437359339834959115e+00 0.000000000000000000e+00
9.447361840460109406e+00 0.000000000000000000e+00
9.457364341085270354e+00 0.000000000000000000e+00
9.467366841710429526e+00 0.000000000000000000e+00
9.477369342335579816e+00 0.000000000000000000e+00
9.487371842960740764e+00 0.000000000000000000e+00
9.497374343585899936e+00 0.000000000000000000e+00
9.507376844211050226e+00 0.000000000000000000e+00
9.517379344836209398e+00 0.000000000000000000e+00
9.527381845461359688e+00 0.000000000000000000e+00
9.537384346086520637e+00 0.000000000000000000e+00
9.547386846711679809e+00 0.000000000000000000e+00
9.557389347336830099e+00 0.000000000000000000e+00
9.567391847961989271e+00 0.000000000000000000e+00
9.577394348587139561e+00 0.000000000000000000e+00
9.587396849212300509e+00 0.000000000000000000e+00
9.597399349837459681e+00 0.000000000000000000e+00
9.607401850462620629e+00 0.000000000000000000e+00
9.617404351087769143e+00 0.000000000000000000e+00
9.627406851712930091e+00 0.000000000000000000e+00
9.637409352338080382e+00 0.000000000000000000e+00
9.647411852963239554e+00 0.000000000000000000e+00
9.657414353588400502e+00 0.000000000000000000e+00
9.667416854213550792e+00 0.000000000000000000e+00
9.677419354838709964e+00 0.000000000000000000e+00
9.687421855463860254e+00 0.000000000000000000e+00
9.697424356089019426e+00 0.000000000000000000e+00
9.707426856714180374e+00 0.000000000000000000e+00
9.717429357339330664e+00 0.000000000000000000e+00
9.727431857964489836e+00 0.000000000000000000e+00
9.737434358589650785e+00 0.000000000000000000e+00
9.747436859214799298e+00 0.000000000000000000e+00
9.757439359839960247e+00 0.000000000000000000e+00
9.767441860465119419e+00 0.000000000000000000e+00
9.777444361090269709e+00 0.000000000000000000e+00
9.787446861715430657e+00 0.000000000000000000e+00
9.797449362340579171e+00 0.000000000000000000e+00
9.807451862965740119e+00 0.000000000000000000e+00
9.817454363590899291e+00 0.000000000000000000e+00
9.827456864216049581e+00 0.000000000000000000e+00
9.837459364841210530e+00 0.000000000000000000e+00
9.847461865466360820e+00 0.000000000000000000e+00
9.857464366091519992e+00 0.000000000000000000e+00
9.867466866716679164e+00 0.000000000000000000e+00
9.877469367341829454e+00 0.000000000000000000e+00
9.887471867966990402e+00 0.000000000000000000e+00
9.897474368592149574e+00 0.000000000000000000e+00
9.907476869217310522e+00 0.000000000000000000e+00
9.917479369842460812e+00 0.000000000000000000e+00
9.927481870467619984e+00 0.000000000000000000e+00
9.937484371092770274e+00 0.000000000000000000e+00
9.947486871717929446e+00 0.000000000000000000e+00
9.957489372343079737e+00 0.000000000000000000e+00
9.967491872968240685e+00 0.000000000000000000e+00
9.977494373593399857e+00 0.000000000000000000e+00
9.987496874218550147e+00 0.000000000000000000e+00
9.997499374843709319e+00 0.000000000000000000e+00
1.000750187546890047e+01 0.000000000000000000e+00
1.001750437609399924e+01 0.000000000000000000e+00
1.002750687671919927e+01 0.000000000000000000e+00
1.003750937734429982e+01 0.000000000000000000e+00
1.004751187796949985e+01 0.000000000000000000e+00
1.005751437859460040e+01 0.000000000000000000e+00
1.006751687921980043e+01 0.000000000000000000e+00
1.007751937984500046e+01 0.000000000000000000e+00
1.008752188047009923e+01 0.000000000000000000e+00
1.009752438109529926e+01 0.000000000000000000e+00
1.010752688172039981e+01 0.000000000000000000e+00
1.011752938234559984e+01 0.000000000000000000e+00
1.012753188297070039e+01 0.000000000000000000e+00
1.013753438359590042e+01 0.000000000000000000e+00
1.014753688422110045e+01 0.000000000000000000e+00
1.015753938484619923e+01 0.000000000000000000e+00
1.016754188547139925e+01 0.000000000000000000e+00
1.017754438609649981e+01 0.000000000000000000e+00
1.018754688672169983e+01 0.000000000000000000e+00
1.019754938734680039e+01 0.000000000000000000e+00
1.020755188797200042e+01 0.000000000000000000e+00
1.021755438859709919e+01 0.000000000000000000e+00
1.022755688922229922e+01 0.000000000000000000e+00
1.023755938984749925e+01 0.000000000000000000e+00
1.024756189047259980e+01 0.000000000000000000e+00
1.025756439109779983e+01 0.000000000000000000e+00
1.026756689172290038e+01 0.000000000000000000e+00
1.027756939234810041e+01 0.000000000000000000e+00
1.028757189297319918e+01 0.000000000000000000e+00
1.029757439359839921e+01 0.000000000000000000e+00
1.030757689422359924e+01 0.000000000000000000e+00
1.031757939484869979e+01 0.000000000000000000e+00
1.032758189547389982e+01 0.000000000000000000e+00
1.033758439609900037e+01 0.000000000000000000e+00
1.034758689672420040e+01 0.000000000000000000e+00
1.035758939734929918e+01 0.000000000000000000e+00
1.036759189797449920e+01 0.000000000000000000e+00
1.037759439859959976e+01 0.000000000000000000e+00
1.038759689922479978e+01 0.000000000000000000e+00
1.039759939984999981e+01 0.000000000000000000e+00
1.040760190047510036e+01 0.000000000000000000e+00
1.041760440110030039e+01 0.000000000000000000e+00
1.042760690172539917e+01 0.000000000000000000e+00
1.043760940235059920e+01 0.000000000000000000e+00
1.044761190297569975e+01 0.000000000000000000e+00
1.045761440360089978e+01 0.000000000000000000e+00
1.046761690422609981e+01 0.000000000000000000e+00
1.047761940485120036e+01 0.000000000000000000e+00
1.048762190547640039e+01 0.000000000000000000e+00
1.049762440610149916e+01 0.000000000000000000e+00
1.050762690672669919e+01 0.000000000000000000e+00
1.051762940735179974e+01 0.000000000000000000e+00
1.052763190797699977e+01 0.000000000000000000e+00
1.053763440860210032e+01 0.000000000000000000e+00
1.054763690922730035e+01 0.000000000000000000e+00
1.055763940985250038e+01 0.000000000000000000e+00
1.056764191047759915e+01 0.000000000000000000e+00
1.057764441110279918e+01 0.000000000000000000e+00
1.058764691172789973e+01 0.000000000000000000e+00
1.059764941235309976e+01 0.000000000000000000e+00
1.060765191297820031e+01 0.000000000000000000e+00
1.061765441360340034e+01 0.000000000000000000e+00
1.062765691422860037e+01 0.000000000000000000e+00
1.063765941485369915e+01 0.000000000000000000e+00
1.064766191547889918e+01 0.000000000000000000e+00
1.065766441610399973e+01 0.000000000000000000e+00
1.066766691672919976e+01 0.000000000000000000e+00
1.067766941735430031e+01 0.000000000000000000e+00
1.068767191797950034e+01 0.000000000000000000e+00
1.069767441860460089e+01 0.000000000000000000e+00
1.070767691922979914e+01 0.000000000000000000e+00
1.071767941985499917e+01 0.000000000000000000e+00
1.072768192048009972e+01 0.000000000000000000e+00
1.073768442110529975e+01 0.000000000000000000e+00
1.074768692173040030e+01 0.000000000000000000e+00
1.075768942235560033e+01 0.000000000000000000e+00
1.076769192298070088e+01 0.000000000000000000e+00
1.077769442360589913e+01 0.000000000000000000e+00
1.078769692423109916e+01 0.000000000000000000e+00
1.079769942485619971e+01 0.000000000000000000e+00
1.080770192548139974e+01 0.000000000000000000e+00
1.081770442610650029e+01 0.000000000000000000e+00
1.082770692673170032e+01 0.000000000000000000e+00
1.083770942735680087e+01 0.000000000000000000e+00
1.084771192798199912e+01 0.000000000000000000e+00
1.085771442860709968e+01 0.000000000000000000e+00
1.086771692923229971e+01 0.000000000000000000e+00
1.087771942985749973e+01 0.000000000000000000e+00
1.088772193048260029e+01 0.000000000000000000e+00
1.089772443110780031e+01 0.000000000000000000e+00
1.090772693173290087e+01 0.000000000000000000e+00
1.091772943235809912e+01 0.000000000000000000e+00
1.092773193298319967e+01 0.000000000000000000e+00
1.093773443360839970e+01 0.000000000000000000e+00
1.094773693423359973e+01 0.000000000000000000e+00
1.095773943485870028e+01 0.000000000000000000e+00
1.096774193548390031e+01 0.000000000000000000e+00
1.097774443610900086e+01 0.000000000000000000e+00
1.098774693673420089e+01 0.000000000000000000e+00
1.099774943735929966e+01 0.000000000000000000e+00
1.100775193798449969e+01 0.000000000000000000e+00
1.101775443860960024e+01 0.000000000000000000e+00
1.102775693923480027e+01 0.000000000000000000e+00
1.103775943986000030e+01 0.000000000000000000e+00
1.104776194048510085e+01 0.000000000000000000e+00
1.105776444111030088e+01 0.000000000000000000e+00
1.106776694173539966e+01 0.000000000000000000e+00
1.107776944236059968e+01 0.000000000000000000e+00
1.108777194298570024e+01 0.000000000000000000e+00
1.109777444361090026e+01 0.000000000000000000e+00
1.110777694423610029e+01 0.000000000000000000e+00
1.111777944486120084e+01 0.000000000000000000e+00
1.112778194548640087e+01 0.000000000000000000e+00
1.113778444611149965e+01 0.000000000000000000e+00
1.114778694673669968e+01 0.000000000000000000e+00
1.115778944736180023e+01 0.000000000000000000e+00
1.116779194798700026e+01 0.000000000000000000e+00
1.117779444861220028e+01 0.000000000000000000e+00
1.118779694923730084e+01 0.000000000000000000e+00
1.119779944986250086e+01 0.000000000000000000e+00
1.120780195048759964e+01 0.000000000000000000e+00
1.121780445111279967e+01 0.000000000000000000e+00
1.122780695173790022e+01 0.000000000000000000e+00
1.123780945236310025e+01 0.000000000000000000e+00
1.124781195298820080e+01 0.000000000000000000e+00
1.125781445361340083e+01 0.000000000000000000e+00
1.126781695423860086e+01 0.000000000000000000e+00
1.127781945486369963e+01 0.000000000000000000e+00
1.128782195548889966e+01 0.000000000000000000e+00
1.129782445611400021e+01 0.000000000000000000e+00
1.130782695673920024e+01 0.000000000000000000e+00
1.131782945736430079e+01 0.000000000000000000e+00
1.132783195798950082e+01 0.000000000000000000e+00
1.133783445861470085e+01 0.000000000000000000e+00
1.134783695923979963e+01 0.000000000000000000e+00
1.135783945986499965e+01 0.000000000000000000e+00
1.136784196049010021e+01 0.000000000000000000e+00
1.137784446111530023e+01 0.000000000000000000e+00
1.138784696174040079e+01 0.000000000000000000e+00
1.139784946236560081e+01 0.000000000000000000e+00
1.140785196299069959e+01 0.000000000000000000e+00
1.141785446361589962e+01 0.000000000000000000e+00
1.142785696424109965e+01 0.000000000000000000e+00
1.143785946486620020e+01 0.000000000000000000e+00
1.144786196549140023e+01 0.000000000000000000e+00
1.145786446611650078e+01 0.000000000000000000e+00
1.146786696674170081e+01 0.000000000000000000e+00
1.147786946736679958e+01 0.000000000000000000e+00
1.148787196799199961e+01 0.000000000000000000e+00
1.149787446861719964e+01 0.000000000000000000e+00
1.150787696924230019e+01 0.000000000000000000e+00
1.151787946986750022e+01 0.000000000000000000e+00
1.152788197049260077e+01 0.000000000000000000e+00
1.153788447111780080e+01 0.000000000000000000e+00
1.154788697174289958e+01 0.000000000000000000e+00
1.155788947236809960e+01 0.000000000000000000e+00
1.156789197299320016e+01 0.000000000000000000e+00
1.157789447361840018e+01 0.000000000000000000e+00
1.158789697424360021e+01 0.000000000000000000e+00
1.159789947486870076e+01 0.000000000000000000e+00
1.160790197549390079e+01 0.000000000000000000e+00
1.161790447611899957e+01 0.000000000000000000e+00
1.162790697674419960e+01 0.000000000000000000e+00
1.163790947736930015e+01 0.000000000000000000e+00
1.164791197799450018e+01 0.000000000000000000e+00
1.165791447861970020e+01 0.000000000000000000e+00
1.166791697924480076e+01 0.000000000000000000e+00
1.167791947987000079e+01 0.000000000000000000e+00
1.168792198049509956e+01 0.000000000000000000e+00
1.169792448112029959e+01 0.000000000000000000e+00
1.170792698174540014e+01 0.000000000000000000e+00
1.171792948237060017e+01 0.000000000000000000e+00
1.172793198299570072e+01 0.000000000000000000e+00
1.173793448362090075e+01 0.000000000000000000e+00
1.174793698424610078e+01 0.000000000000000000e+00
1.175793948487119955e+01 0.000000000000000000e+00
1.176794198549639958e+01 0.000000000000000000e+00
1.177794448612150013e+01 0.000000000000000000e+00
1.178794698674670016e+01 0.000000000000000000e+00
1.179794948737180071e+01 0.000000000000000000e+00
1.180795198799700074e+01 0.000000000000000000e+00
1.181795448862220077e+01 0.000000000000000000e+00
1.182795698924729955e+01 0.000000000000000000e+00
1.183795948987249957e+01 0.000000000000000000e+00
1.184796199049760013e+01 0.000000000000000000e+00
1.185796449112280015e+01 0.000000000000000000e+00
1.186796699174790071e+01 0.000000000000000000e+00
1.187796949237310073e+01 0.000000000000000000e+00
1.188797199299819951e+01 0.000000000000000000e+00
1.189797449362339954e+01 0.000000000000000000e+00
1.190797699424859957e+01 0.000000000000000000e+00
1.191797949487370012e+01 0.000000000000000000e+00
1.192798199549890015e+01 0.000000000000000000e+00
1.193798449612400070e+01 0.000000000000000000e+00
1.194798699674920073e+01 0.000000000000000000e+00
1.195798949737429950e+01 0.000000000000000000e+00
1.196799199799949953e+01 0.000000000000000000e+00
1.197799449862469956e+01 0.000000000000000000e+00
1.198799699924980011e+01 0.000000000000000000e+00
1.199799949987500014e+01 0.000000000000000000e+00
1.200800200050010069e+01 0.000000000000000000e+00
1.201800450112530072e+01 0.000000000000000000e+00
1.202800700175039950e+01 0.000000000000000000e+00
1.203800950237559952e+01 0.000000000000000000e+00
1.204801200300070008e+01 0.000000000000000000e+00
1.205801450362590010e+01 0.000000000000000000e+00
1.206801700425110013e+01 0.000000000000000000e+00
1.207801950487620068e+01 0.000000000000000000e+00
1.208802200550140071e+01 0.000000000000000000e+00
1.209802450612649949e+01 0.000000000000000000e+00
1.210802700675169952e+01 0.000000000000000000e+00
1.211802950737680007e+01 0.000000000000000000e+00
1.212803200800200010e+01 0.000000000000000000e+00
1.213803450862720013e+01 0.000000000000000000e+00
1.214803700925230068e+01 0.000000000000000000e+00
1.215803950987750071e+01 0.000000000000000000e+00
1.216804201050259948e+01 0.000000000000000000e+00
1.217804451112779951e+01 0.000000000000000000e+00
1.218804701175290006e+01 0.000000000000000000e+00
1.219804951237810009e+01 0.000000000000000000e+00
1.220805201300320064e+01 0.000000000000000000e+00
1.221805451362840067e+01 0.000000000000000000e+00
1.222805701425360070e+01 0.000000000000000000e+00
1.223805951487869947e+01 0.000000000000000000e+00
1.224806201550389950e+01 0.000000000000000000e+00
1.225806451612900005e+01 0.000000000000000000e+00
1.226806701675420008e+01 0.000000000000000000e+00
1.227806951737930063e+01 0.000000000000000000e+00
1.228807201800450066e+01 0.000000000000000000e+00
1.229807451862970069e+01 0.000000000000000000e+00
1.230807701925479947e+01 0.000000000000000000e+00
1.231807951987999949e+01 0.000000000000000000e+00
1.232808202050510005e+01 0.000000000000000000e+00
1.233808452113030008e+01 0.000000000000000000e+00
1.234808702175540063e+01 0.000000000000000000e+00
1.235808952238060066e+01 0.000000000000000000e+00
1.236809202300580068e+01 0.000000000000000000e+00
1.237809452363089946e+01 0.000000000000000000e+00
1.238809702425609949e+01 0.000000000000000000e+00
1.239809952488120004e+01 0.000000000000000000e+00
1.240810202550640007e+01 0.000000000000000000e+00
1.241810452613150062e+01 0.000000000000000000e+00
1.242810702675670065e+01 0.000000000000000000e+00
1.243810952738179942e+01 0.000000000000000000e+00
1.244811202800699945e+01 0.000000000000000000e+00
1.245811452863219948e+01 0.000000000000000000e+00
1.246811702925730003e+01 0.000000000000000000e+00
1.247811952988250006e+01 0.000000000000000000e+00
1.248812203050760061e+01 0.000000000000000000e+00
1.249812453113280064e+01 0.000000000000000000e+00
1.250812703175789942e+01 0.000000000000000000e+00
1.251812953238309944e+01 0.000000000000000000e+00
1.252813203300820000e+01 0.000000000000000000e+00
1.253813453363340003e+01 0.000000000000000000e+00
1.254813703425860005e+01 0.000000000000000000e+00
1.255813953488370061e+01 0.000000000000000000e+00
1.256814203550890063e+01 0.000000000000000000e+00
1.257814453613399941e+01 0.000000000000000000e+00
1.258814703675919944e+01 0.000000000000000000e+00
1.259814953738429999e+01 0.000000000000000000e+00
1.260815203800950002e+01 0.000000000000000000e+00
1.261815453863470005e+01 0.000000000000000000e+00
1.262815703925980060e+01 0.000000000000000000e+00
1.263815953988500063e+01 0.000000000000000000e+00
1.264816204051009940e+01 0.000000000000000000e+00
1.265816454113529943e+01 0.000000000000000000e+00
1.266816704176039998e+01 0.000000000000000000e+00
1.267816954238560001e+01 0.000000000000000000e+00
1.268817204301080004e+01 0.000000000000000000e+00
1.269817454363590059e+01 0.000000000000000000e+00
1.270817704426110062e+01 0.000000000000000000e+00
1.271817954488619939e+01 0.000000000000000000e+00
1.272818204551139942e+01 0.000000000000000000e+00
1.273818454613649997e+01 0.000000000000000000e+00
1.274818704676170000e+01 0.000000000000000000e+00
1.275818954738680056e+01 0.000000000000000000e+00
1.276819204801200058e+01 0.000000000000000000e+00
1.277819454863720061e+01 0.000000000000000000e+00
1.278819704926229939e+01 0.000000000000000000e+00
1.279819954988749942e+01 0.000000000000000000e+00
1.280820205051259997e+01 0.000000000000000000e+00
1.281820455113780000e+01 0.000000000000000000e+00
1.282820705176290055e+01 0.000000000000000000e+00
1.283820955238810058e+01 0.000000000000000000e+00
1.284821205301319935e+01 0.000000000000000000e+00
1.285821455363839938e+01 0.000000000000000000e+00
1.286821705426359941e+01 0.000000000000000000e+00
1.287821955488869996e+01 0.000000000000000000e+00
1.288822205551389999e+01 0.000000000000000000e+00
1.289822455613900054e+01 0.000000000000000000e+00
1.290822705676420057e+01 0.000000000000000000e+00
1.291822955738929934e+01 0.000000000000000000e+00
1.292823205801449937e+01 0.000000000000000000e+00
1.293823455863969940e+01 0.000000000000000000e+00
1.294823705926479995e+01 0.000000000000000000e+00
1.295823955988999998e+01 0.000000000000000000e+00
1.296824206051510053e+01 0.000000000000000000e+00
1.297824456114030056e+01 0.000000000000000000e+00
1.298824706176539934e+01 0.000000000000000000e+00
1.299824956239059937e+01 0.000000000000000000e+00
1.300825206301579939e+01 0.000000000000000000e+00
1.301825456364089995e+01 0.000000000000000000e+00
1.302825706426609997e+01 0.000000000000000000e+00
1.303825956489120053e+01 0.000000000000000000e+00
1.304826206551640055e+01 0.000000000000000000e+00
1.305826456614149933e+01 0.000000000000000000e+00
1.306826706676669936e+01 0.000000000000000000e+00
1.307826956739179991e+01 0.000000000000000000e+00
1.308827206801699994e+01 0.000000000000000000e+00
1.309827456864219997e+01 0.000000000000000000e+00
1.310827706926730052e+01 0.000000000000000000e+00
1.311827956989250055e+01 0.000000000000000000e+00
1.312828207051759932e+01 0.000000000000000000e+00
1.313828457114279935e+01 0.000000000000000000e+00
1.314828707176789990e+01 0.000000000000000000e+00
1.315828957239309993e+01 0.000000000000000000e+00
1.316829207301829996e+01 0.000000000000000000e+00
1.317829457364340051e+01 0.000000000000000000e+00
1.318829707426860054e+01 0.000000000000000000e+00
1.319829957489369932e+01 0.000000000000000000e+00
1.320830207551889934e+01 0.000000000000000000e+00
1.321830457614399990e+01 0.000000000000000000e+00
1.322830707676919992e+01 0.000000000000000000e+00
1.323830957739430048e+01 0.000000000000000000e+00
1.324831207801950050e+01 0.000000000000000000e+00
1.325831457864470053e+01 0.000000000000000000e+00
1.326831707926979931e+01 0.000000000000000000e+00
1.327831957989499934e+01 0.000000000000000000e+00
1.328832208052009989e+01 0.000000000000000000e+00
1.329832458114529992e+01 0.000000000000000000e+00
1.330832708177040047e+01 0.000000000000000000e+00
1.331832958239560050e+01 0.000000000000000000e+00
1.332833208302080052e+01 0.000000000000000000e+00
1.333833458364589930e+01 0.000000000000000000e+00
1.334833708427109933e+01 0.000000000000000000e+00
1.335833958489619988e+01 0.000000000000000000e+00
1.336834208552139991e+01 0.000000000000000000e+00
1.337834458614650046e+01 0.000000000000000000e+00
1.338834708677170049e+01 0.000000000000000000e+00
1.339834958739690052e+01 0.000000000000000000e+00
1.340835208802199929e+01 0.000000000000000000e+00
1.341835458864719932e+01 0.000000000000000000e+00
1.342835708927229987e+01 0.000000000000000000e+00
1.343835958989749990e+01 0.000000000000000000e+00
1.344836209052260045e+01 0.000000000000000000e+00
1.345836459114780048e+01 0.000000000000000000e+00
1.346836709177289926e+01 0.000000000000000000e+00
1.347836959239809929e+01 0.000000000000000000e+00
1.348837209302329931e+01 0.000000000000000000e+00
1.349837459364839987e+01 0.000000000000000000e+00
1.350837709427359989e+01 0.000000000000000000e+00
1.351837959489870045e+01 0.000000000000000000e+00
1.352838209552390047e+01 0.000000000000000000e+00
1.353838459614899925e+01 0.000000000000000000e+00
1.354838709677419928e+01 0.000000000000000000e+00
1.355838959739929983e+01 0.000000000000000000e+00
1.356839209802449986e+01 0.000000000000000000e+00
1.357839459864969989e+01 0.000000000000000000e+00
1.358839709927480044e+01 0.000000000000000000e+00
1.359839959990000047e+01 0.000000000000000000e+00
1.360840210052509924e+01 0.000000000000000000e+00
1.361840460115029927e+01 0.000000000000000000e+00
1.362840710177539982e+01 0.000000000000000000e+00
1.363840960240059985e+01 0.000000000000000000e+00
1.364841210302579988e+01 0.000000000000000000e+00
1.365841460365090043e+01 0.000000000000000000e+00
1.366841710427610046e+01 0.000000000000000000e+00
1.367841960490119924e+01 0.000000000000000000e+00
1.368842210552639926e+01 0.000000000000000000e+00
1.369842460615149982e+01 0.000000000000000000e+00
1.370842710677669984e+01 0.000000000000000000e+00
1.371842960740189987e+01 0.000000000000000000e+00
1.372843210802700042e+01 0.000000000000000000e+00
1.373843460865220045e+01 0.000000000000000000e+00
1.374843710927729923e+01 0.000000000000000000e+00
1.375843960990249926e+01 0.000000000000000000e+00
1.376844211052759981e+01 0.000000000000000000e+00
1.377844461115279984e+01 0.000000000000000000e+00
1.378844711177790039e+01 0.000000000000000000e+00
1.379844961240310042e+01 0.000000000000000000e+00
1.380845211302830045e+01 0.000000000000000000e+00
1.381845461365339922e+01 0.000000000000000000e+00
1.382845711427859925e+01 0.000000000000000000e+00
1.383845961490369980e+01 0.000000000000000000e+00
1.384846211552889983e+01 0.000000000000000000e+00
1.385846461615400038e+01 0.000000000000000000e+00
1.386846711677920041e+01 0.000000000000000000e+00
1.387846961740429919e+01 0.000000000000000000e+00
1.388847211802949921e+01 0.000000000000000000e+00
1.389847461865469924e+01 0.000000000000000000e+00
1.390847711927979979e+01 0.000000000000000000e+00
1.391847961990499982e+01 0.000000000000000000e+00
1.392848212053010037e+01 0.000000000000000000e+00
1.393848462115530040e+01 0.000000000000000000e+00
1.394848712178039918e+01 0.000000000000000000e+00
1.395848962240559921e+01 0.000000000000000000e+00
1.396849212303079923e+01 0.000000000000000000e+00
1.397849462365589979e+01 0.000000000000000000e+00
1.398849712428109981e+01 0.000000000000000000e+00
1.399849962490620037e+01 0.000000000000000000e+00
1.400850212553140040e+01 0.000000000000000000e+00
1.401850462615649917e+01 0.000000000000000000e+00
1.402850712678169920e+01 0.000000000000000000e+00
1.403850962740689923e+01 0.000000000000000000e+00
1.404851212803199978e+01 0.000000000000000000e+00
1.405851462865719981e+01 0.000000000000000000e+00
1.406851712928230036e+01 0.000000000000000000e+00
1.407851962990750039e+01 0.000000000000000000e+00
1.408852213053259916e+01 0.000000000000000000e+00
1.409852463115779919e+01 0.000000000000000000e+00
1.410852713178289974e+01 0.000000000000000000e+00
1.411852963240809977e+01 0.000000000000000000e+00
1.412853213303329980e+01 0.000000000000000000e+00
1.413853463365840035e+01 0.000000000000000000e+00
1.414853713428360038e+01 0.000000000000000000e+00
1.415853963490869916e+01 0.000000000000000000e+00
1.416854213553389918e+01 0.000000000000000000e+00
1.417854463615899974e+01 0.000000000000000000e+00
1.418854713678419976e+01 0.000000000000000000e+00
1.419854963740939979e+01 0.000000000000000000e+00
1.420855213803450035e+01 0.000000000000000000e+00
1.421855463865970037e+01 0.000000000000000000e+00
1.422855713928479915e+01 0.000000000000000000e+00
1.423855963990999918e+01 0.000000000000000000e+00
1.424856214053509973e+01 0.000000000000000000e+00
1.425856464116029976e+01 0.000000000000000000e+00
1.426856714178540031e+01 0.000000000000000000e+00
1.427856964241060034e+01 0.000000000000000000e+00
1.428857214303580037e+01 0.000000000000000000e+00
1.429857464366089914e+01 0.000000000000000000e+00
1.430857714428609917e+01 0.000000000000000000e+00
1.431857964491119972e+01 0.000000000000000000e+00
1.432858214553639975e+01 0.000000000000000000e+00
1.433858464616150030e+01 0.000000000000000000e+00
1.434858714678670033e+01 0.000000000000000000e+00
1.435858964741190036e+01 0.000000000000000000e+00
1.436859214803699913e+01 0.000000000000000000e+00
1.437859464866219916e+01 0.000000000000000000e+00
1.438859714928729971e+01 0.000000000000000000e+00
1.439859964991249974e+01 0.000000000000000000e+00
1.440860215053760029e+01 0.000000000000000000e+00
1.441860465116280032e+01 0.000000000000000000e+00
1.442860715178790088e+01 0.000000000000000000e+00
1.443860965241309913e+01 0.000000000000000000e+00
1.444861215303829916e+01 0.000000000000000000e+00
1.445861465366339971e+01 0.000000000000000000e+00
1.446861715428859974e+01 0.000000000000000000e+00
1.447861965491370029e+01 0.000000000000000000e+00
1.448862215553890032e+01 0.000000000000000000e+00
1.449862465616400087e+01 0.000000000000000000e+00
1.450862715678919912e+01 0.000000000000000000e+00
1.451862965741439915e+01 0.000000000000000000e+00
1.452863215803949970e+01 0.000000000000000000e+00
1.453863465866469973e+01 0.000000000000000000e+00
1.454863715928980028e+01 0.000000000000000000e+00
1.455863965991500031e+01 0.000000000000000000e+00
1.456864216054010086e+01 0.000000000000000000e+00
1.457864466116529911e+01 0.000000000000000000e+00
1.458864716179039966e+01 0.000000000000000000e+00
1.459864966241559969e+01 0.000000000000000000e+00
1.460865216304079972e+01 0.000000000000000000e+00
1.461865466366590027e+01 0.000000000000000000e+00
1.462865716429110030e+01 0.000000000000000000e+00
1.463865966491620085e+01 0.000000000000000000e+00
1.464866216554140088e+01 0.000000000000000000e+00
1.465866466616649966e+01 0.000000000000000000e+00
1.466866716679169969e+01 0.000000000000000000e+00
1.467866966741689971e+01 0.000000000000000000e+00
1.468867216804200027e+01 0.000000000000000000e+00
1.469867466866720029e+01 0.000000000000000000e+00
1.470867716929230085e+01 0.000000000000000000e+00
1.471867966991750087e+01 0.000000000000000000e+00
1.472868217054259965e+01 0.000000000000000000e+00
1.473868467116779968e+01 0.000000000000000000e+00
1.474868717179290023e+01 0.000000000000000000e+00
1.475868967241810026e+01 0.000000000000000000e+00
1.476869217304330029e+01 0.000000000000000000e+00
1.477869467366840084e+01 0.000000000000000000e+00
1.478869717429360087e+01 0.000000000000000000e+00
1.479869967491869964e+01 0.000000000000000000e+00
1.480870217554389967e+01 0.000000000000000000e+00
1.481870467616900022e+01 0.000000000000000000e+00
1.482870717679420025e+01 0.000000000000000000e+00
1.483870967741940028e+01 0.000000000000000000e+00
1.484871217804450083e+01 0.000000000000000000e+00
1.485871467866970086e+01 0.000000000000000000e+00
1.486871717929479964e+01 0.000000000000000000e+00
1.487871967991999966e+01 0.000000000000000000e+00
1.488872218054510022e+01 0.000000000000000000e+00
1.489872468117030024e+01 0.000000000000000000e+00
1.490872718179540080e+01 0.000000000000000000e+00
1.491872968242060082e+01 0.000000000000000000e+00
1.492873218304580085e+01 0.000000000000000000e+00
1.493873468367089963e+01 0.000000000000000000e+00
1.494873718429609966e+01 0.000000000000000000e+00
1.495873968492120021e+01 0.000000000000000000e+00
1.496874218554640024e+01 0.000000000000000000e+00
1.497874468617150079e+01 0.000000000000000000e+00
1.498874718679670082e+01 0.000000000000000000e+00
1.499874968742190084e+01 0.000000000000000000e+00
1.500875218804699962e+01 0.000000000000000000e+00
1.501875468867219965e+01 0.000000000000000000e+00
1.502875718929730020e+01 0.000000000000000000e+00
1.503875968992250023e+01 0.000000000000000000e+00
1.504876219054760078e+01 0.000000000000000000e+00
1.505876469117280081e+01 0.000000000000000000e+00
1.506876719179789959e+01 0.000000000000000000e+00
1.507876969242309961e+01 0.000000000000000000e+00
1.508877219304829964e+01 0.000000000000000000e+00
1.509877469367340019e+01 0.000000000000000000e+00
1.510877719429860022e+01 0.000000000000000000e+00
1.511877969492370077e+01 0.000000000000000000e+00
1.512878219554890080e+01 0.000000000000000000e+00
1.513878469617399958e+01 0.000000000000000000e+00
1.514878719679919961e+01 0.000000000000000000e+00
1.515878969742439963e+01 0.000000000000000000e+00
1.516879219804950019e+01 0.000000000000000000e+00
1.517879469867470021e+01 0.000000000000000000e+00
1.518879719929980077e+01 0.000000000000000000e+00
1.519879969992500079e+01 0.000000000000000000e+00
1.520880220055009957e+01 0.000000000000000000e+00
1.521880470117529960e+01 0.000000000000000000e+00
1.522880720180040015e+01 0.000000000000000000e+00
1.523880970242560018e+01 0.000000000000000000e+00
1.524881220305080021e+01 0.000000000000000000e+00
1.525881470367590076e+01 0.000000000000000000e+00
1.526881720430110079e+01 0.000000000000000000e+00
1.527881970492619956e+01 0.000000000000000000e+00
1.528882220555139959e+01 0.000000000000000000e+00
1.529882470617650014e+01 0.000000000000000000e+00
1.530882720680170017e+01 0.000000000000000000e+00
1.531882970742690020e+01 0.000000000000000000e+00
1.532883220805200075e+01 0.000000000000000000e+00
1.533883470867720078e+01 0.000000000000000000e+00
1.534883720930229956e+01 0.000000000000000000e+00
1.535883970992749958e+01 0.000000000000000000e+00
1.536884221055260014e+01 0.000000000000000000e+00
1.537884471117780016e+01 0.000000000000000000e+00
1.538884721180290072e+01 0.000000000000000000e+00
1.539884971242810074e+01 0.000000000000000000e+00
1.540885221305330077e+01 0.000000000000000000e+00
1.541885471367839955e+01 0.000000000000000000e+00
1.542885721430359958e+01 0.000000000000000000e+00
1.543885971492870013e+01 0.000000000000000000e+00
1.544886221555390016e+01 0.000000000000000000e+00
1.545886471617900071e+01 0.000000000000000000e+00
1.546886721680420074e+01 0.000000000000000000e+00
1.547886971742940077e+01 0.000000000000000000e+00
1.548887221805449954e+01 0.000000000000000000e+00
1.549887471867969957e+01 0.000000000000000000e+00
1.550887721930480012e+01 0.000000000000000000e+00
1.551887971993000015e+01 0.000000000000000000e+00
1.552888222055510070e+01 0.000000000000000000e+00
1.553888472118030073e+01 0.000000000000000000e+00
1.554888722180550076e+01 0.000000000000000000e+00
1.555888972243059953e+01 0.000000000000000000e+00
1.556889222305579956e+01 0.000000000000000000e+00
1.557889472368090011e+01 0.000000000000000000e+00
1.558889722430610014e+01 0.000000000000000000e+00
1.559889972493120069e+01 0.000000000000000000e+00
1.560890222555640072e+01 0.000000000000000000e+00
1.561890472618149950e+01 0.000000000000000000e+00
1.562890722680669953e+01 0.000000000000000000e+00
1.563890972743189955e+01 0.000000000000000000e+00
1.564891222805700011e+01 0.000000000000000000e+00
1.565891472868220013e+01 0.000000000000000000e+00
1.566891722930730069e+01 0.000000000000000000e+00
1.567891972993250072e+01 0.000000000000000000e+00
1.568892223055759949e+01 0.000000000000000000e+00
1.569892473118279952e+01 0.000000000000000000e+00
1.570892723180790007e+01 0.000000000000000000e+00
1.571892973243310010e+01 0.000000000000000000e+00
1.572893223305830013e+01 0.000000000000000000e+00
1.573893473368340068e+01 0.000000000000000000e+00
1.574893723430860071e+01 0.000000000000000000e+00
1.575893973493369948e+01 0.000000000000000000e+00
1.576894223555889951e+01 0.000000000000000000e+00
1.577894473618400006e+01 0.000000000000000000e+00
1.578894723680920009e+01 0.000000000000000000e+00
1.579894973743440012e+01 0.000000000000000000e+00
1.580895223805950067e+01 0.000000000000000000e+00
1.581895473868470070e+01 0.000000000000000000e+00
1.582895723930979948e+01 0.000000000000000000e+00
1.583895973993499950e+01 0.000000000000000000e+00
1.584896224056010006e+01 0.000000000000000000e+00
1.585896474118530008e+01 0.000000000000000000e+00
1.586896724181050011e+01 0.000000000000000000e+00
1.587896974243560066e+01 0.000000000000000000e+00
1.588897224306080069e+01 0.000000000000000000e+00
1.589897474368589947e+01 0.000000000000000000e+00
1.590897724431109950e+01 0.000000000000000000e+00
1.591897974493620005e+01 0.000000000000000000e+00
1.592898224556140008e+01 0.000000000000000000e+00
1.593898474618650063e+01 0.000000000000000000e+00
1.594898724681170066e+01 0.000000000000000000e+00
1.595898974743690069e+01 0.000000000000000000e+00
1.596899224806199946e+01 0.000000000000000000e+00
1.597899474868719949e+01 0.000000000000000000e+00
1.598899724931230004e+01 0.000000000000000000e+00
1.599899974993750007e+01 0.000000000000000000e+00
1.600900225056259885e+01 0.000000000000000000e+00
1.601900475118780065e+01 0.000000000000000000e+00
1.602900725181289943e+01 0.000000000000000000e+00
1.603900975243810123e+01 0.000000000000000000e+00
1.604901225306329948e+01 0.000000000000000000e+00
1.605901475368839826e+01 0.000000000000000000e+00
1.606901725431360006e+01 0.000000000000000000e+00
1.607901975493869884e+01 0.000000000000000000e+00
1.608902225556390064e+01 0.000000000000000000e+00
1.609902475618899942e+01 0.000000000000000000e+00
1.610902725681420122e+01 0.000000000000000000e+00
1.611902975743939948e+01 0.000000000000000000e+00
1.612903225806449825e+01 0.000000000000000000e+00
1.613903475868970006e+01 0.000000000000000000e+00
1.614903725931479883e+01 0.000000000000000000e+00
1.615903975994000064e+01 0.000000000000000000e+00
1.616904226056509941e+01 0.000000000000000000e+00
1.617904476119030122e+01 0.000000000000000000e+00
1.618904726181549947e+01 0.000000000000000000e+00
1.619904976244059824e+01 0.000000000000000000e+00
1.620905226306580005e+01 0.000000000000000000e+00
1.621905476369089882e+01 0.000000000000000000e+00
1.622905726431610063e+01 0.000000000000000000e+00
1.623905976494119940e+01 0.000000000000000000e+00
1.624906226556640121e+01 0.000000000000000000e+00
1.625906476619149998e+01 0.000000000000000000e+00
1.626906726681669824e+01 0.000000000000000000e+00
1.627906976744190004e+01 0.000000000000000000e+00
1.628907226806699882e+01 0.000000000000000000e+00
1.629907476869220062e+01 0.000000000000000000e+00
1.630907726931729940e+01 0.000000000000000000e+00
1.631907976994250120e+01 0.000000000000000000e+00
1.632908227056759998e+01 0.000000000000000000e+00
1.633908477119279823e+01 0.000000000000000000e+00
1.634908727181800003e+01 0.000000000000000000e+00
1.635908977244309881e+01 0.000000000000000000e+00
1.636909227306830061e+01 0.000000000000000000e+00
1.637909477369339939e+01 0.000000000000000000e+00
1.638909727431860119e+01 0.000000000000000000e+00
1.639909977494369997e+01 0.000000000000000000e+00
1.640910227556890177e+01 0.000000000000000000e+00
1.641910477619400055e+01 0.000000000000000000e+00
1.642910727681919880e+01 0.000000000000000000e+00
1.643910977744440061e+01 0.000000000000000000e+00
1.644911227806949938e+01 0.000000000000000000e+00
1.645911477869470119e+01 0.000000000000000000e+00
1.646911727931979996e+01 0.000000000000000000e+00
1.647911977994500177e+01 0.000000000000000000e+00
1.648912228057010054e+01 0.000000000000000000e+00
1.649912478119529879e+01 0.000000000000000000e+00
1.650912728182050060e+01 0.000000000000000000e+00
1.651912978244559937e+01 0.000000000000000000e+00
1.652913228307080118e+01 0.000000000000000000e+00
1.653913478369589996e+01 0.000000000000000000e+00
1.654913728432110176e+01 0.000000000000000000e+00
1.655913978494620054e+01 0.000000000000000000e+00
1.656914228557139879e+01 0.000000000000000000e+00
1.657914478619660059e+01 0.000000000000000000e+00
1.658914728682169937e+01 0.000000000000000000e+00
1.659914978744690117e+01 0.000000000000000000e+00
1.660915228807199995e+01 0.000000000000000000e+00
1.661915478869720175e+01 0.000000000000000000e+00
1.662915728932230053e+01 0.000000000000000000e+00
1.663915978994749878e+01 0.000000000000000000e+00
1.664916229057260111e+01 0.000000000000000000e+00
1.665916479119779936e+01 0.000000000000000000e+00
1.666916729182300116e+01 0.000000000000000000e+00
1.667916979244809994e+01 0.000000000000000000e+00
1.668917229307330174e+01 0.000000000000000000e+00
1.669917479369840052e+01 0.000000000000000000e+00
1.670917729432359877e+01 0.000000000000000000e+00
1.671917979494870110e+01 0.000000000000000000e+00
1.672918229557389935e+01 0.000000000000000000e+00
1.673918479619900168e+01 0.000000000000000000e+00
1.674918729682419993e+01 0.000000000000000000e+00
1.675918979744940174e+01 0.000000000000000000e+00
1.676919229807450051e+01 0.000000000000000000e+00
1.677919479869969877e+01 0.000000000000000000e+00
1.678919729932480109e+01 0.000000000000000000e+00
1.679919979994999935e+01 0.000000000000000000e+00
1.680920230057510167e+01 0.000000000000000000e+00
1.681920480120029993e+01 0.000000000000000000e+00
1.682920730182550173e+01 0.000000000000000000e+00
1.683920980245060051e+01 0.000000000000000000e+00
1.684921230307579876e+01 0.000000000000000000e+00
1.685921480370090109e+01 0.000000000000000000e+00
1.686921730432609934e+01 0.000000000000000000e+00
1.687921980495120167e+01 0.000000000000000000e+00
1.688922230557639992e+01 0.000000000000000000e+00
1.689922480620160172e+01 0.000000000000000000e+00
1.690922730682670050e+01 0.000000000000000000e+00
1.691922980745189875e+01 0.000000000000000000e+00
1.692923230807700108e+01 0.000000000000000000e+00
1.693923480870219933e+01 0.000000000000000000e+00
1.694923730932730166e+01 0.000000000000000000e+00
1.695923980995249991e+01 0.000000000000000000e+00
1.696924231057759869e+01 0.000000000000000000e+00
1.697924481120280049e+01 0.000000000000000000e+00
1.698924731182799874e+01 0.000000000000000000e+00
1.699924981245310107e+01 0.000000000000000000e+00
1.700925231307829932e+01 0.000000000000000000e+00
1.701925481370340165e+01 0.000000000000000000e+00
1.702925731432859990e+01 0.000000000000000000e+00
1.703925981495369868e+01 0.000000000000000000e+00
1.704926231557890048e+01 0.000000000000000000e+00
1.705926481620399926e+01 0.000000000000000000e+00
1.706926731682920106e+01 0.000000000000000000e+00
1.707926981745439932e+01 0.000000000000000000e+00
1.708927231807950164e+01 0.000000000000000000e+00
1.709927481870469990e+01 0.000000000000000000e+00
1.710927731932979867e+01 0.000000000000000000e+00
1.711927981995500048e+01 0.000000000000000000e+00
1.712928232058009925e+01 0.000000000000000000e+00
1.713928482120530106e+01 0.000000000000000000e+00
1.714928732183049931e+01 0.000000000000000000e+00
1.715928982245560164e+01 0.000000000000000000e+00
1.716929232308079989e+01 0.000000000000000000e+00
1.717929482370589866e+01 0.000000000000000000e+00
1.718929732433110047e+01 0.000000000000000000e+00
1.719929982495619925e+01 0.000000000000000000e+00
1.720930232558140105e+01 0.000000000000000000e+00
1.721930482620659930e+01 0.000000000000000000e+00
1.722930732683170163e+01 0.000000000000000000e+00
1.723930982745689988e+01 0.000000000000000000e+00
1.724931232808199866e+01 0.000000000000000000e+00
1.725931482870720046e+01 0.000000000000000000e+00
1.726931732933229924e+01 0.000000000000000000e+00
1.727931982995750104e+01 0.000000000000000000e+00
1.728932233058259982e+01 0.000000000000000000e+00
1.729932483120780162e+01 0.000000000000000000e+00
1.730932733183299987e+01 0.000000000000000000e+00
1.731932983245809865e+01 0.000000000000000000e+00
1.732933233308330045e+01 0.000000000000000000e+00
1.733933483370839923e+01 0.000000000000000000e+00
1.734933733433360104e+01 0.000000000000000000e+00
1.735933983495869981e+01 0.000000000000000000e+00
1.736934233558390162e+01 0.000000000000000000e+00
1.737934483620909987e+01 0.000000000000000000e+00
1.738934733683419864e+01 0.000000000000000000e+00
1.739934983745940045e+01 0.000000000000000000e+00
1.740935233808449922e+01 0.000000000000000000e+00
1.741935483870970103e+01 0.000000000000000000e+00
1.742935733933479980e+01 0.000000000000000000e+00
1.743935983996000161e+01 0.000000000000000000e+00
1.744936234058510038e+01 0.000000000000000000e+00
1.745936484121029864e+01 0.000000000000000000e+00
1.746936734183550044e+01 0.000000000000000000e+00
1.747936984246059922e+01 0.000000000000000000e+00
1.748937234308580102e+01 0.000000000000000000e+00
1.749937484371089980e+01 0.000000000000000000e+00
1.750937734433610160e+01 0.000000000000000000e+00
1.751937984496120038e+01 0.000000000000000000e+00
1.752938234558639863e+01 0.000000000000000000e+00
1.753938484621160043e+01 0.000000000000000000e+00
1.754938734683669921e+01 0.000000000000000000e+00
1.755938984746190101e+01 0.000000000000000000e+00
1.756939234808699979e+01 0.000000000000000000e+00
1.757939484871220159e+01 0.000000000000000000e+00
1.758939734933730037e+01 0.000000000000000000e+00
1.759939984996249862e+01 0.000000000000000000e+00
1.760940235058760095e+01 0.000000000000000000e+00
1.761940485121279920e+01 0.000000000000000000e+00
1.762940735183800101e+01 0.000000000000000000e+00
1.763940985246309978e+01 0.000000000000000000e+00
1.764941235308830159e+01 0.000000000000000000e+00
1.765941485371340036e+01 0.000000000000000000e+00
1.766941735433859861e+01 0.000000000000000000e+00
1.767941985496370094e+01 0.000000000000000000e+00
1.768942235558889919e+01 0.000000000000000000e+00
1.769942485621410100e+01 0.000000000000000000e+00
1.770942735683919977e+01 0.000000000000000000e+00
1.771942985746440158e+01 0.000000000000000000e+00
1.772943235808950035e+01 0.000000000000000000e+00
1.773943485871469861e+01 0.000000000000000000e+00
1.774943735933980093e+01 0.000000000000000000e+00
1.775943985996499919e+01 0.000000000000000000e+00
1.776944236059010152e+01 0.000000000000000000e+00
1.777944486121529977e+01 0.000000000000000000e+00
1.778944736184050157e+01 0.000000000000000000e+00
1.779944986246560035e+01 0.000000000000000000e+00
1.780945236309079860e+01 0.000000000000000000e+00
1.781945486371590093e+01 0.000000000000000000e+00
1.782945736434109918e+01 0.000000000000000000e+00
1.783945986496620151e+01 0.000000000000000000e+00
1.784946236559139976e+01 0.000000000000000000e+00
1.785946486621660156e+01 0.000000000000000000e+00
1.786946736684170034e+01 0.000000000000000000e+00
1.787946986746689859e+01 0.000000000000000000e+00
1.788947236809200092e+01 0.000000000000000000e+00
1.789947486871719917e+01 0.000000000000000000e+00
1.790947736934230150e+01 0.000000000000000000e+00
1.791947986996749975e+01 0.000000000000000000e+00
1.792948237059259853e+01 0.000000000000000000e+00
1.793948487121780033e+01 0.000000000000000000e+00
1.794948737184299858e+01 0.000000000000000000e+00
1.795948987246810091e+01 0.000000000000000000e+00
1.796949237309329916e+01 0.000000000000000000e+00
1.797949487371840149e+01 0.000000000000000000e+00
1.798949737434359974e+01 0.000000000000000000e+00
1.799949987496869852e+01 0.000000000000000000e+00
1.800950237559390033e+01 0.000000000000000000e+00
1.801950487621909858e+01 0.000000000000000000e+00
1.802950737684420091e+01 0.000000000000000000e+00
1.803950987746939916e+01 0.000000000000000000e+00
1.804951237809450149e+01 0.000000000000000000e+00
1.805951487871969974e+01 0.000000000000000000e+00
1.806951737934479851e+01 0.000000000000000000e+00
1.807951987997000032e+01 0.000000000000000000e+00
1.808952238059509909e+01 0.000000000000000000e+00
1.809952488122030090e+01 0.000000000000000000e+00
1.810952738184549915e+01 0.000000000000000000e+00
1.811952988247060148e+01 0.000000000000000000e+00
1.812953238309579973e+01 0.000000000000000000e+00
1.813953488372089851e+01 0.000000000000000000e+00
1.814953738434610031e+01 0.000000000000000000e+00
1.815953988497119909e+01 0.000000000000000000e+00
1.816954238559640089e+01 0.000000000000000000e+00
1.817954488622159914e+01 0.000000000000000000e+00
1.818954738684670147e+01 0.000000000000000000e+00
1.819954988747189972e+01 0.000000000000000000e+00
1.820955238809699850e+01 0.000000000000000000e+00
1.821955488872220030e+01 0.000000000000000000e+00
1.822955738934729908e+01 0.000000000000000000e+00
1.823955988997250088e+01 0.000000000000000000e+00
1.824956239059759966e+01 0.000000000000000000e+00
1.825956489122280146e+01 0.000000000000000000e+00
1.826956739184799972e+01 0.000000000000000000e+00
1.827956989247309849e+01 0.000000000000000000e+00
1.828957239309830030e+01 0.000000000000000000e+00
1.829957489372339907e+01 0.000000000000000000e+00
1.830957739434860088e+01 0.000000000000000000e+00
1.831957989497369965e+01 0.000000000000000000e+00
1.832958239559890146e+01 0.000000000000000000e+00
1.833958489622409971e+01 0.000000000000000000e+00
1.834958739684919848e+01 0.000000000000000000e+00
1.835958989747440029e+01 0.000000000000000000e+00
1.836959239809949906e+01 0.000000000000000000e+00
1.837959489872470087e+01 0.000000000000000000e+00
1.838959739934979964e+01 0.000000000000000000e+00
1.839959989997500145e+01 0.000000000000000000e+00
1.840960240060010022e+01 0.000000000000000000e+00
1.841960490122529848e+01 0.000000000000000000e+00
1.842960740185050028e+01 0.000000000000000000e+00
1.843960990247559906e+01 0.000000000000000000e+00
1.844961240310080086e+01 0.000000000000000000e+00
1.845961490372589964e+01 0.000000000000000000e+00
1.846961740435110144e+01 0.000000000000000000e+00
1.847961990497620022e+01 0.000000000000000000e+00
1.848962240560139847e+01 0.000000000000000000e+00
1.849962490622660027e+01 0.000000000000000000e+00
1.850962740685169905e+01 0.000000000000000000e+00
1.851962990747690085e+01 0.000000000000000000e+00
1.852963240810199963e+01 0.000000000000000000e+00
1.853963490872720143e+01 0.000000000000000000e+00
1.854963740935230021e+01 0.000000000000000000e+00
1.855963990997749846e+01 0.000000000000000000e+00
1.856964241060260079e+01 0.000000000000000000e+00
1.857964491122779904e+01 0.000000000000000000e+00
1.858964741185300085e+01 0.000000000000000000e+00
1.859964991247809962e+01 0.000000000000000000e+00
1.860965241310330143e+01 0.000000000000000000e+00
1.861965491372840020e+01 0.000000000000000000e+00
1.862965741435359845e+01 0.000000000000000000e+00
1.863965991497870078e+01 0.000000000000000000e+00
1.864966241560389903e+01 0.000000000000000000e+00
1.865966491622910084e+01 0.000000000000000000e+00
1.866966741685419962e+01 0.000000000000000000e+00
1.867966991747940142e+01 0.000000000000000000e+00
1.868967241810450020e+01 0.000000000000000000e+00
1.869967491872969845e+01 0.000000000000000000e+00
1.870967741935480078e+01 0.000000000000000000e+00
1.871967991997999903e+01 0.000000000000000000e+00
1.872968242060520083e+01 0.000000000000000000e+00
1.873968492123029961e+01 0.000000000000000000e+00
1.874968742185550141e+01 0.000000000000000000e+00
1.875968992248060019e+01 0.000000000000000000e+00
1.876969242310579844e+01 0.000000000000000000e+00
1.877969492373090077e+01 0.000000000000000000e+00
1.878969742435609902e+01 0.000000000000000000e+00
1.879969992498120135e+01 0.000000000000000000e+00
1.880970242560639960e+01 0.000000000000000000e+00
1.881970492623160141e+01 0.000000000000000000e+00
1.882970742685670018e+01 0.000000000000000000e+00
1.883970992748189843e+01 0.000000000000000000e+00
1.884971242810700076e+01 0.000000000000000000e+00
1.885971492873219901e+01 0.000000000000000000e+00
1.886971742935730134e+01 0.000000000000000000e+00
1.887971992998249959e+01 0.000000000000000000e+00
1.888972243060759837e+01 0.000000000000000000e+00
1.889972493123280017e+01 0.000000000000000000e+00
1.890972743185799843e+01 0.000000000000000000e+00
1.891972993248310075e+01 0.000000000000000000e+00
1.892973243310829901e+01 0.000000000000000000e+00
1.893973493373340133e+01 0.000000000000000000e+00
1.894973743435859959e+01 0.000000000000000000e+00
1.895973993498369836e+01 0.000000000000000000e+00
1.896974243560890017e+01 0.000000000000000000e+00
1.897974493623409842e+01 0.000000000000000000e+00
1.898974743685920075e+01 0.000000000000000000e+00
1.899974993748439900e+01 0.000000000000000000e+00
1.900975243810950133e+01 0.000000000000000000e+00
1.901975493873469958e+01 0.000000000000000000e+00
1.902975743935979835e+01 0.000000000000000000e+00
1.903975993998500016e+01 0.000000000000000000e+00
1.904976244061019841e+01 0.000000000000000000e+00
1.905976494123530074e+01 0.000000000000000000e+00
1.906976744186049899e+01 0.000000000000000000e+00
1.907976994248560132e+01 0.000000000000000000e+00
1.908977244311079957e+01 0.000000000000000000e+00
1.909977494373589835e+01 0.000000000000000000e+00
1.910977744436110015e+01 0.000000000000000000e+00
1.911977994498619893e+01 0.000000000000000000e+00
1.912978244561140073e+01 0.000000000000000000e+00
1.913978494623659898e+01 0.000000000000000000e+00
1.914978744686170131e+01 0.000000000000000000e+00
1.915978994748689956e+01 0.000000000000000000e+00
1.916979244811199834e+01 0.000000000000000000e+00
1.917979494873720014e+01 0.000000000000000000e+00
1.918979744936229892e+01 0.000000000000000000e+00
1.919979994998750072e+01 0.000000000000000000e+00
1.920980245061259950e+01 0.000000000000000000e+00
1.921980495123780130e+01 0.000000000000000000e+00
1.922980745186299956e+01 0.000000000000000000e+00
1.923980995248809833e+01 0.000000000000000000e+00
1.924981245311330014e+01 0.000000000000000000e+00
1.925981495373839891e+01 0.000000000000000000e+00
1.926981745436360072e+01 0.000000000000000000e+00
1.927981995498869949e+01 0.000000000000000000e+00
1.928982245561390130e+01 0.000000000000000000e+00
1.929982495623909955e+01 0.000000000000000000e+00
1.930982745686419833e+01 0.000000000000000000e+00
1.931982995748940013e+01 0.000000000000000000e+00
1.932983245811449891e+01 0.000000000000000000e+00
1.933983495873970071e+01 0.000000000000000000e+00
1.934983745936479949e+01 0.000000000000000000e+00
1.935983995999000129e+01 0.000000000000000000e+00
1.936984246061519954e+01 0.000000000000000000e+00
1.937984496124029832e+01 0.000000000000000000e+00
1.938984746186550012e+01 0.000000000000000000e+00
1.939984996249059890e+01 0.000000000000000000e+00
1.940985246311580070e+01 0.000000000000000000e+00
1.941985496374089948e+01 0.000000000000000000e+00
1.942985746436610128e+01 0.000000000000000000e+00
1.943985996499120006e+01 0.000000000000000000e+00
1.944986246561639831e+01 0.000000000000000000e+00
1.945986496624160011e+01 0.000000000000000000e+00
1.946986746686669889e+01 0.000000000000000000e+00
1.947986996749190070e+01 0.000000000000000000e+00
1.948987246811699947e+01 0.000000000000000000e+00
1.949987496874220128e+01 0.000000000000000000e+00
1.950987746936730005e+01 0.000000000000000000e+00
1.951987996999249830e+01 0.000000000000000000e+00
1.952988247061770011e+01 0.000000000000000000e+00
1.953988497124279888e+01 0.000000000000000000e+00
1.954988747186800069e+01 0.000000000000000000e+00
1.955988997249309946e+01 0.000000000000000000e+00
1.956989247311830127e+01 0.000000000000000000e+00
1.957989497374340004e+01 0.000000000000000000e+00
1.958989747436859830e+01 0.000000000000000000e+00
1.959989997499370062e+01 0.000000000000000000e+00
1.960990247561889888e+01 0.000000000000000000e+00
1.961990497624410068e+01 0.000000000000000000e+00
1.962990747686919946e+01 0.000000000000000000e+00
1.963990997749440126e+01 0.000000000000000000e+00
1.964991247811950004e+01 0.000000000000000000e+00
1.965991497874469829e+01 0.000000000000000000e+00
1.966991747936980062e+01 0.000000000000000000e+00
1.967991997999499887e+01 0.000000000000000000e+00
1.968992248062020067e+01 0.000000000000000000e+00
1.969992498124529945e+01 0.000000000000000000e+00
1.970992748187050125e+01 0.000000000000000000e+00
1.971992998249560003e+01 0.000000000000000000e+00
1.972993248312079828e+01 0.000000000000000000e+00
1.973993498374590061e+01 0.000000000000000000e+00
1.974993748437109886e+01 0.000000000000000000e+00
1.975993998499630067e+01 0.000000000000000000e+00
1.976994248562139944e+01 0.000000000000000000e+00
1.977994498624660125e+01 0.000000000000000000e+00
1.978994748687170002e+01 0.000000000000000000e+00
1.979994998749689827e+01 0.000000000000000000e+00
1.980995248812200060e+01 0.000000000000000000e+00
1.981995498874719885e+01 0.000000000000000000e+00
1.982995748937230118e+01 0.000000000000000000e+00
1.983995998999749943e+01 0.000000000000000000e+00
1.984996249062270124e+01 0.000000000000000000e+00
1.985996499124780001e+01 0.000000000000000000e+00
1.986996749187299827e+01 0.000000000000000000e+00
1.987996999249810059e+01 0.000000000000000000e+00
1.988997249312329885e+01 0.000000000000000000e+00
1.989997499374840118e+01 0.000000000000000000e+00
1.990997749437359943e+01 0.000000000000000000e+00
1.991997999499870176e+01 0.000000000000000000e+00
1.992998249562390001e+01 0.000000000000000000e+00
1.993998499624909826e+01 0.000000000000000000e+00
1.994998749687420059e+01 0.000000000000000000e+00
1.995998999749939884e+01 0.000000000000000000e+00
1.996999249812450117e+01 0.000000000000000000e+00
1.997999499874969942e+01 0.000000000000000000e+00
1.998999749937480175e+01 0.000000000000000000e+00
2.000000000000000000e+01 0.000000000000000000e+00
