# Supplementary material for: Resonant inelastic X-ray scattering tools to count 5 f electrons of actinides and probe bond covalency
Source: Nat Commun. 2025 Feb 10;16:1221. doi: 10.1038/s41467-024-54574-7 (PMC11811144; doi:10.1038/s41467-024-54574-7)
Supplement: Supplementary file 3 — Source Data [file 41467_2024_54574_MOESM3_ESM.zip › Data_figures/Data_SI_figures/FigSI30_33/Pu_molecular_states.txt]

# Molecular States
1.092073967927275291e+00
5.235793143954294848e-01
4.416302907413323098e-01
-5.938073967927275376e+00
-5.159579314395429606e+00
-6.241630290741332132e+00
